# Supplementary material for: Analysis of 3.5 million SARS-CoV-2 sequences reveals unique mutational trends with consistent nucleotide and codon frequencies
Source: Virol J. 2023 Feb 17;20:31. doi: 10.1186/s12985-023-01982-8 (PMC9936480; doi:10.1186/s12985-023-01982-8)
Supplement: Supplementary file 1 — Additional file 1. Table S1: Nucleotide Frequency Variance. [file 12985_2023_1982_MOESM1_ESM.xlsx]

## Sheet: File Info
Each value is the variance of the nucleotide frequency distribution per clade per month. α = Alpha, β/μ = Beta/Mu, γ/λ = Gamma/Lambda, δ = Delta, ο = Omicron Each Excel sheet contains the data for a different gene as labeled. Cells with missing data refers to the lack of samples for that clade during that month.

## Sheet: ORF1ab
Month	A α	A β/μ	A γ/λ	A ο	A δ	T α	T β/μ	T γ/λ	T δ	T ο	C α	C β/μ	C γ/λ	C ο	C δ	G α	G β/μ	G γ/λ	G δ	G ο
Dec19	1.76344e-09	1.76344e-09	1.76344e-09	0	1.76344e-09	4.418e-10	0	0	4.418e-10	4.418e-10	1.76344e-09	1.76344e-09	1.76344e-09	0	1.76344e-09	1.5463e-09	0	0	1.5463e-09	1.5463e-09
Jan20	2.93936e-09	2.93936e-09	2.93936e-09	5.5137e-10	2.93936e-09	3.7026e-09	3.7026e-09	3.7026e-09	3.7026e-09	2.21888e-09	8.5989e-09	8.5989e-09	8.5989e-09	8.18353e-10	8.5989e-09	7.51738e-09	7.51738e-09	7.51738e-09	7.51738e-09	2.49835e-09
Feb20	3.34559e-09	3.34559e-09	3.34559e-09	7.97416e-10	3.34559e-09	4.08722e-09	4.08722e-09	4.08722e-09	4.08722e-09	2.31811e-09	1.10551e-08	1.10551e-08	1.10551e-08	2.06105e-09	1.10551e-08	1.5546e-08	1.5546e-08	1.5546e-08	1.5546e-08	3.51369e-09
Mar20	1.22706e-09	1.22706e-09	1.22706e-09	2.27624e-09	1.22706e-09	1.78788e-09	1.78788e-09	1.78788e-09	1.78788e-09	4.85222e-09	1.23333e-09	1.23333e-09	1.23333e-09	3.19553e-09	1.23333e-09	2.96059e-09	2.96059e-09	2.96059e-09	2.96059e-09	6.09368e-09
Apr20	2.16834e-09	2.16834e-09	2.16834e-09	2.33177e-08	2.16834e-09	2.2873e-08	2.2873e-08	2.2873e-08	2.2873e-08	5.44219e-09	1.8736e-09	1.8736e-09	1.8736e-09	1.54951e-09	1.8736e-09	7.42117e-09	7.42117e-09	7.42117e-09	7.42117e-09	1.54618e-08
May20	1.38714e-09	1.38714e-09	1.38714e-09	2.07775e-09	1.38714e-09	3.34384e-09	3.34384e-09	3.34384e-09	3.34384e-09	1.49526e-08	2.53971e-09	2.53971e-09	2.53971e-09	4.35177e-09	2.53971e-09	3.34298e-09	3.34298e-09	3.34298e-09	3.34298e-09	1.8849e-08
Jun20	2.79525e-09	2.79525e-09	2.79525e-09	3.99165e-09	2.79525e-09	2.85205e-08	2.85205e-08	2.85205e-08	2.85205e-08	1.09264e-08	2.71053e-09	2.71053e-09	2.71053e-09	2.94064e-09	2.71053e-09	1.103e-08	1.103e-08	1.103e-08	1.103e-08	1.23952e-08
Jul20	2.45197e-09	2.45197e-09	2.45197e-09	4.39922e-10	2.45197e-09	1.04787e-08	1.04787e-08	1.04787e-08	1.04787e-08	2.31616e-08	3.00291e-09	3.00291e-09	3.00291e-09	3.75107e-09	3.00291e-09	1.04814e-08	1.04814e-08	1.04814e-08	1.04814e-08	2.97839e-08
Aug20	3.74434e-09	3.74434e-09	3.74434e-09	4.84355e-09	3.74434e-09	1.25678e-08	1.25678e-08	1.25678e-08	1.25678e-08	7.33088e-08	3.74576e-09	3.74576e-09	3.74576e-09	4.62418e-09	3.74576e-09	3.26211e-08	3.26211e-08	3.26211e-08	3.26211e-08	3.72065e-08
Sep20	1.7278e-09	1.7278e-09	1.7278e-09	2.20702e-09	1.7278e-09	3.0002e-08	3.0002e-08	3.0002e-08	3.0002e-08	1.81399e-08	2.34307e-09	2.34307e-09	2.34307e-09	5.48119e-09	2.34307e-09	3.60193e-08	3.60193e-08	3.60193e-08	3.60193e-08	3.71838e-08
Oct20	5.5225e-10	5.5225e-10	5.5225e-10	3.12939e-09	5.5225e-10	7.36333e-10	7.36333e-10	7.36333e-10	7.36333e-10	4.26966e-08	0	0	0	9.54476e-09	0	5.5225e-10	5.5225e-10	5.5225e-10	5.5225e-10	3.33495e-08
Nov20	8.30773e-09	8.30773e-09	8.30773e-09		1.23109e-08	6.53075e-08	6.53075e-08	6.53075e-08	1.77357e-08		7.42851e-09	7.42851e-09	7.42851e-09		9.63982e-09	1.43554e-07	1.43554e-07	1.43554e-07	2.67794e-08
Dec20	4.03287e-09	4.03287e-09	4.03287e-09	4.46814e-09	4.03287e-09	1.8238e-08	1.8238e-08	1.8238e-08	1.8238e-08	2.73494e-08	9.09974e-09	9.09974e-09	9.09974e-09	7.86395e-09	9.09974e-09	4.14316e-08	4.14316e-08	4.14316e-08	4.14316e-08	3.78088e-08
Jan21	2.18545e-09	2.18545e-09	2.18545e-09	5.50058e-09	2.18545e-09	1.83938e-08	1.83938e-08	1.83938e-08	1.83938e-08	4.12468e-08	9.64338e-09	9.64338e-09	9.64338e-09	7.10735e-09	9.64338e-09	5.96974e-08	5.96974e-08	5.96974e-08	5.96974e-08	5.72431e-08
Feb21	4.47717e-09	4.47717e-09	4.47717e-09	4.56368e-09	4.47717e-09	2.26428e-08	2.26428e-08	2.26428e-08	2.26428e-08	2.91396e-08	1.08692e-08	1.08692e-08	1.08692e-08	7.20098e-09	1.08692e-08	5.08183e-08	5.08183e-08	5.08183e-08	5.08183e-08	4.0009e-08
Mar21	2.8607e-09	2.8607e-09	2.8607e-09	3.52631e-09	2.8607e-09	3.76289e-08	3.76289e-08	3.76289e-08	3.76289e-08	1.43002e-08	1.04275e-08	1.04275e-08	1.04275e-08	5.46425e-09	1.04275e-08	5.95589e-08	5.95589e-08	5.95589e-08	5.95589e-08	3.69244e-08
Apr21	2.49444e-09	2.49444e-09	2.49444e-09	1.23666e-08	2.49444e-09	1.96734e-08	1.96734e-08	1.96734e-08	1.96734e-08	1.20715e-08	3.45032e-09	3.45032e-09	3.45032e-09	8.00545e-09	3.45032e-09	1.15942e-08	1.15942e-08	1.15942e-08	1.15942e-08	3.06197e-08
May21	9.92613e-09	9.92613e-09	9.92613e-09	7.36255e-09	9.92613e-09	4.00336e-08	4.00336e-08	4.00336e-08	4.00336e-08	1.0531e-08	8.33965e-09	8.33965e-09	8.33965e-09	8.37784e-09	8.33965e-09	5.77459e-08	5.77459e-08	5.77459e-08	5.77459e-08	1.88436e-08
Jun21	4.31931e-09	4.31931e-09	4.31931e-09	1.00857e-08	4.31931e-09	2.62891e-08	2.62891e-08	2.62891e-08	2.62891e-08	1.04849e-08	3.98416e-09	3.98416e-09	3.98416e-09	8.74432e-09	3.98416e-09	1.62598e-08	1.62598e-08	1.62598e-08	1.62598e-08	2.42818e-08
Jul21	3.64067e-09	3.64067e-09	3.64067e-09	8.18082e-08	3.64067e-09	1.40516e-08	1.40516e-08	1.40516e-08	1.40516e-08	3.72779e-08	7.2328e-09	7.2328e-09	7.2328e-09	4.34532e-08	7.2328e-09	1.36971e-08	1.36971e-08	1.36971e-08	1.36971e-08	9.88055e-08
Aug21	1.05049e-08	1.05049e-08	1.05049e-08	1.5935e-08	1.05049e-08	3.74206e-08	3.74206e-08	3.74206e-08	3.74206e-08	1.76579e-08	5.87238e-09	5.87238e-09	5.87238e-09	1.79979e-08	5.87238e-09	1.12437e-08	1.12437e-08	1.12437e-08	1.12437e-08	2.9925e-08
Sep21	9.37611e-09	9.37611e-09	9.37611e-09	2.06579e-07	9.37611e-09	6.12183e-08	6.12183e-08	6.12183e-08	6.12183e-08	8.3452e-08	9.25443e-09	9.25443e-09	9.25443e-09	1.04555e-07	9.25443e-09	1.43393e-08	1.43393e-08	1.43393e-08	1.43393e-08	2.45104e-07
Oct21	2.9422e-09	2.9422e-09	2.9422e-09	1.34899e-08	2.9422e-09	6.35635e-08	6.35635e-08	6.35635e-08	6.35635e-08	1.55378e-08	1.01883e-08	1.01883e-08	1.01883e-08	1.40668e-08	1.01883e-08	2.60483e-08	2.60483e-08	2.60483e-08	2.60483e-08	2.70408e-08
Nov21	4.88285e-09	4.88285e-09	4.88285e-09	2.61094e-08	4.88285e-09	1.07854e-08	1.07854e-08	1.07854e-08	1.07854e-08	2.18261e-08	4.32459e-09	4.32459e-09	4.32459e-09	2.62062e-08	4.32459e-09	1.31977e-08	1.31977e-08	1.31977e-08	1.31977e-08	4.17895e-08
Dec21	5.73491e-07	5.73491e-07	5.73491e-07	1.17605e-07	5.73491e-07	2.10277e-07	2.10277e-07	2.10277e-07	2.10277e-07	5.33064e-08	2.70119e-07	2.70119e-07	2.70119e-07	6.36201e-08	2.70119e-07	6.71079e-07	6.71079e-07	6.71079e-07	6.71079e-07	1.39441e-07
Jan22	1.71878e-07	1.71878e-07	1.71878e-07	1.94185e-08	1.71878e-07	7.60145e-08	7.60145e-08	7.60145e-08	7.60145e-08	2.27381e-08	8.75223e-08	8.75223e-08	8.75223e-08	2.15097e-08	8.75223e-08	2.0234e-07	2.0234e-07	2.0234e-07	2.0234e-07	4.26621e-08
Feb22	1.71831e-07	1.71831e-07	1.71831e-07	1.2367e-08	1.71831e-07	1.09435e-07	1.09435e-07	1.09435e-07	1.09435e-07	2.62088e-08	8.49572e-08	8.49572e-08	8.49572e-08	2.03678e-08	8.49572e-08	2.44067e-07	2.44067e-07	2.44067e-07	2.44067e-07	3.57064e-08
Mar22		2.91115e-08	2.91115e-08	1.21416e-08	2.91115e-08		5.42001e-08	5.42001e-08	5.42001e-08	2.91977e-08		2.72672e-08	2.72672e-08	1.56108e-08	2.72672e-08		7.53279e-08	7.53279e-08	7.53279e-08	6.2769e-08
Apr22		4.06661e-08		5.15803e-07	4.06661e-08		5.26762e-08		5.26762e-08	4.92012e-07		5.23025e-08		6.87181e-07	5.23025e-08		7.30585e-08		7.30585e-08	7.20792e-07
May22			4.6224e-08	4.95733e-07	4.6224e-08			5.14594e-08	5.14594e-08	6.30321e-07			6.02589e-08	7.79431e-07	6.02589e-08			7.48321e-08	7.48321e-08	7.65952e-07
Jun22				1.49698e-08	7.78368e-08				7.49495e-08	3.32441e-08				3.42932e-09	1.00595e-07				1.09963e-07	1.12789e-07

## Sheet: Spike
Month	A α	A β/μ	A δ	A ο	A γ/λ	T α	T β/μ	T γ/λ	T δ	T ο	G α	G β/μ	G δ	G ο	G γ/λ	C α	C β/μ	C γ/λ	C δ	C ο
Dec19	1.36914e-08	1.36914e-08	1.36914e-08	3.42286e-08	1.36914e-08	1.33111e-08	0	1.33111e-08	1.33111e-08	1.33111e-08	1.36914e-08	1.36914e-08	1.36914e-08	3.42286e-08	1.36914e-08
Jan20	1.16248e-08	1.16248e-08	1.16248e-08	1.86701e-08	1.16248e-08	5.90182e-08	5.90182e-08	5.90182e-08	5.90182e-08	1.33543e-08	8.52982e-08	8.52982e-08	8.52982e-08	2.19115e-08	8.52982e-08	7.38721e-08	7.38721e-08	7.38721e-08	7.38721e-08	5.67883e-08
Feb20	1.24234e-08	1.24234e-08	1.24234e-08	3.91184e-09	1.24234e-08	6.26315e-08	6.26315e-08	6.26315e-08	6.26315e-08	2.73278e-08	6.49243e-08	6.49243e-08	6.49243e-08	9.72449e-09	6.49243e-08	5.12376e-08	5.12376e-08	5.12376e-08	5.12376e-08	1.95592e-08
Mar20	3.88235e-09	3.88235e-09	3.88235e-09	8.08292e-09	3.88235e-09	3.30229e-08	3.30229e-08	3.30229e-08	3.30229e-08	3.31921e-08	1.11367e-08	1.11367e-08	1.11367e-08	2.09048e-08	1.11367e-08	1.93518e-08	1.93518e-08	1.93518e-08	1.93518e-08	2.33557e-08
Apr20	9.47205e-09	9.47205e-09	9.47205e-09	1.4412e-08	9.47205e-09	2.50914e-08	2.50914e-08	2.50914e-08	2.50914e-08	1.1424e-07	1.56193e-08	1.56193e-08	1.56193e-08	9.67635e-08	1.56193e-08	2.31635e-07	2.31635e-07	2.31635e-07	2.31635e-07	3.45599e-08
May20	1.24467e-08	1.24467e-08	1.24467e-08	1.18623e-08	1.24467e-08	1.40026e-08	1.40026e-08	1.40026e-08	1.40026e-08	6.32957e-08	1.81515e-08	1.81515e-08	1.81515e-08	4.23782e-08	1.81515e-08	1.03723e-08	1.03723e-08	1.03723e-08	1.03723e-08	1.22788e-07
Jun20	4.30709e-08	4.30709e-08	4.30709e-08	9.77959e-09	4.30709e-08	5.90443e-08	5.90443e-08	5.90443e-08	5.90443e-08	3.25986e-08	2.25338e-08	2.25338e-08	2.25338e-08	4.23782e-08	2.25338e-08	4.46112e-07	4.46112e-07	4.46112e-07	4.46112e-07	9.77959e-09
Jul20	4.75397e-08	4.75397e-08	4.75397e-08	2.05371e-08	4.75397e-08	1.10292e-07	1.10292e-07	1.10292e-07	1.10292e-07	2.19063e-07	2.22486e-07	2.22486e-07	2.22486e-07	1.36914e-08	2.22486e-07	6.06606e-07	6.06606e-07	6.06606e-07	6.06606e-07	4.3128e-07
Aug20	1.92406e-07	1.92406e-07	1.92406e-07	1.71143e-08	1.92406e-07	1.3847e-07	1.3847e-07	1.3847e-07	1.3847e-07	2.07368e-07	2.80052e-07	2.80052e-07	2.80052e-07	6.36081e-08	2.80052e-07	7.82071e-07	7.82071e-07	7.82071e-07	7.82071e-07	7.47324e-07
Sep20	4.44971e-08	4.44971e-08	4.44971e-08	5.04421e-08	4.44971e-08	3.45708e-07	3.45708e-07	3.45708e-07	3.45708e-07	1.82132e-07	2.27905e-07	2.27905e-07	2.27905e-07	1.66459e-07	2.27905e-07	1.04939e-06	1.04939e-06	1.04939e-06	1.04939e-06	5.65492e-07
Oct20	1.02115e-06	1.02115e-06	1.02115e-06	6.1071e-08	1.02115e-06	2.00808e-06	2.00808e-06	2.00808e-06	2.00808e-06	1.61955e-07	1.43189e-06	1.43189e-06	1.43189e-06	7.5483e-08	1.43189e-06	1.30069e-06	1.30069e-06	1.30069e-06	1.30069e-06	7.12495e-07
Nov20	1.14095e-08	1.14095e-08	3.90567e-08		1.14095e-08	1.55169e-07	1.55169e-07	1.55169e-07	9.36303e-08		1.14095e-08	1.14095e-08	5.22074e-08		1.14095e-08	5.38529e-07	5.38529e-07	5.38529e-07	1.72709e-07
Dec20	2.56225e-07	2.56225e-07	2.56225e-07	5.69501e-08	2.56225e-07	8.35829e-07	8.35829e-07	8.35829e-07	8.35829e-07	1.58758e-07	3.7032e-07	3.7032e-07	3.7032e-07	5.44146e-08	3.7032e-07	4.08787e-07	4.08787e-07	4.08787e-07	4.08787e-07	3.99821e-07
Jan21	2.47743e-08	2.47743e-08	2.47743e-08	4.79785e-08	2.47743e-08	3.44494e-07	3.44494e-07	3.44494e-07	3.44494e-07	1.71123e-07	1.62793e-07	1.62793e-07	1.62793e-07	7.35516e-08	1.62793e-07	6.35713e-07	6.35713e-07	6.35713e-07	6.35713e-07	3.91202e-07
Feb21	1.78973e-08	1.78973e-08	1.78973e-08	5.41672e-08	1.78973e-08	1.2282e-07	1.2282e-07	1.2282e-07	1.2282e-07	2.21662e-07	3.42286e-08	3.42286e-08	3.42286e-08	5.57994e-08	3.42286e-08	1.36019e-07	1.36019e-07	1.36019e-07	1.36019e-07	3.628e-07
Mar21	2.55774e-08	2.55774e-08	2.55774e-08	6.95611e-08	2.55774e-08	4.65283e-07	4.65283e-07	4.65283e-07	4.65283e-07	1.02371e-07	2.1816e-07	2.1816e-07	2.1816e-07	7.2559e-08	2.1816e-07	1.13932e-06	1.13932e-06	1.13932e-06	1.13932e-06	1.345e-07
Apr21	1.22872e-08	1.22872e-08	1.22872e-08	4.93283e-08	1.22872e-08	5.34395e-08	5.34395e-08	5.34395e-08	5.34395e-08	9.6089e-08	1.38865e-07	1.38865e-07	1.38865e-07	5.30444e-08	1.38865e-07	1.65779e-07	1.65779e-07	1.65779e-07	1.65779e-07	6.52013e-08
May21	2.41613e-08	2.41613e-08	2.41613e-08	1.71849e-08	2.41613e-08	3.24165e-07	3.24165e-07	3.24165e-07	3.24165e-07	4.9498e-08	4.04479e-07	4.04479e-07	4.04479e-07	2.87073e-08	4.04479e-07	4.6354e-07	4.6354e-07	4.6354e-07	4.6354e-07	3.7417e-08
Jun21	1.83297e-08	1.83297e-08	1.83297e-08	7.95567e-08	1.83297e-08	1.90451e-07	1.90451e-07	1.90451e-07	1.90451e-07	1.53367e-07	1.81621e-07	1.81621e-07	1.81621e-07	5.71598e-08	1.81621e-07	4.07278e-07	4.07278e-07	4.07278e-07	4.07278e-07	6.88052e-08
Jul21	1.85254e-08	1.85254e-08	1.85254e-08	1.22377e-07	1.85254e-08	1.03735e-07	1.03735e-07	1.03735e-07	1.03735e-07	2.19444e-07	4.89186e-08	4.89186e-08	4.89186e-08	7.77081e-08	4.89186e-08	1.71758e-07	1.71758e-07	1.71758e-07	1.71758e-07	8.43122e-08
Aug21	4.53528e-08	4.53528e-08	4.53528e-08	7.18655e-08	4.53528e-08	2.18778e-07	2.18778e-07	2.18778e-07	2.18778e-07	1.43137e-07	3.67101e-07	3.67101e-07	3.67101e-07	5.47327e-08	3.67101e-07	6.15829e-07	6.15829e-07	6.15829e-07	6.15829e-07	6.34934e-08
Sep21	1.21702e-07	1.21702e-07	1.21702e-07	8.30482e-08	1.21702e-07	1.21702e-07	1.21702e-07	1.21702e-07	1.21702e-07	1.63793e-07	2.05371e-07	2.05371e-07	2.05371e-07	6.14413e-08	2.05371e-07	4.62086e-07	4.62086e-07	4.62086e-07	4.62086e-07	7.57398e-08
Oct21	6.84571e-08	6.84571e-08	6.84571e-08	6.15594e-08	6.84571e-08	6.19374e-08	6.19374e-08	6.19374e-08	6.19374e-08	1.36865e-07	1.62993e-08	1.62993e-08	1.62993e-08	5.73767e-08	1.62993e-08	1.15725e-06	1.15725e-06	1.15725e-06	1.15725e-06	7.43011e-08
Nov21	1.67338e-06	1.67338e-06	1.67338e-06	5.62064e-08	1.67338e-06	2.58347e-06	2.58347e-06	2.58347e-06	2.58347e-06	1.36734e-07	6.48106e-07	6.48106e-07	6.48106e-07	5.45239e-08	6.48106e-07	4.66793e-07	4.66793e-07	4.66793e-07	4.66793e-07	7.8853e-08
Dec21	3.1159e-07	3.1159e-07	3.1159e-07	5.16615e-08	3.1159e-07	6.39847e-07	6.39847e-07	6.39847e-07	6.39847e-07	1.26603e-07	1.94968e-07	1.94968e-07	1.94968e-07	5.48249e-08	1.94968e-07	1.45711e-07	1.45711e-07	1.45711e-07	1.45711e-07	8.88698e-08
Jan22	5.49192e-07	5.49192e-07	5.49192e-07	1.25236e-07	5.49192e-07	8.14866e-07	8.14866e-07	8.14866e-07	8.14866e-07	2.15398e-07	2.9836e-07	2.9836e-07	2.9836e-07	9.73692e-08	2.9836e-07	2.36836e-07	2.36836e-07	2.36836e-07	2.36836e-07	1.27179e-07
Feb22	8.86606e-07	8.86606e-07	8.86606e-07	7.48066e-08	8.86606e-07	1.67685e-06	1.67685e-06	1.67685e-06	1.67685e-06	1.48745e-07	6.51588e-07	6.51588e-07	6.51588e-07	8.9817e-08	6.51588e-07	4.63182e-07	4.63182e-07	4.63182e-07	4.63182e-07	1.33564e-07
Mar22		8.54099e-08	8.54099e-08	8.59855e-08	8.54099e-08		5.4371e-07	5.4371e-07	5.4371e-07	2.92214e-07		3.13373e-07	3.13373e-07	1.62674e-07	3.13373e-07		5.44019e-08	5.44019e-08	5.44019e-08	3.06379e-07
Apr22		7.81057e-08	7.81057e-08	1.26189e-07			3.05514e-07		3.05514e-07	5.10462e-07		1.45799e-07	1.45799e-07	2.58312e-07			1.36651e-07		1.36651e-07	4.3881e-07
May22			6.40758e-08	1.50606e-07	6.40758e-08			2.50304e-07	2.50304e-07	1.04739e-06			7.49749e-08	3.21748e-07	7.49749e-08			1.41934e-07	1.41934e-07	8.21485e-08
Jun22			8.63809e-08	1.32024e-07					4.44809e-07	3.21504e-07			5.86738e-08	1.94369e-07					1.26903e-07	7.32247e-07

## Sheet: ORF3a
Month	A α	A β/μ	A γ/λ	A δ	A ο	T α	T β/μ	T γ/λ	T δ	T ο	C α	C β/μ	C γ/λ	C δ	C ο	G α	G β/μ	G γ/λ	G δ	G ο
Jan20	7.93874e-08	7.93874e-08	7.93874e-08	7.93874e-08	4.42003e-08	1.68301e-07	1.68301e-07	1.68301e-07	1.68301e-07	2.15477e-07	2.7521e-08	2.7521e-08	2.7521e-08	2.7521e-08	4.42003e-08	5.39834e-08	5.39834e-08	5.39834e-08	5.39834e-08	2.15477e-07
Feb20	1.8943e-08	1.8943e-08	1.8943e-08	1.8943e-08	2.05438e-08	2.43268e-07	2.43268e-07	2.43268e-07	2.43268e-07	3.31049e-07	3.73875e-08	3.73875e-08	3.73875e-08	3.73875e-08	2.05438e-08	2.31802e-07	2.31802e-07	2.31802e-07	2.31802e-07	3.58049e-07
Mar20	2.07312e-07	2.07312e-07	2.07312e-07	2.07312e-07	3.27778e-08	5.16795e-07	5.16795e-07	5.16795e-07	5.16795e-07	4.91296e-07	3.37036e-08	3.37036e-08	3.37036e-08	3.37036e-08	4.77778e-08	5.82664e-07	5.82664e-07	5.82664e-07	5.82664e-07	4.33379e-07
Apr20	5.30033e-08	5.30033e-08	5.30033e-08	5.30033e-08	2.51485e-08	1.06873e-06	1.06873e-06	1.06873e-06	1.06873e-06	5.27676e-07	4.21988e-07	4.21988e-07	4.21988e-07	4.21988e-07	2.51485e-08	5.73353e-07	5.73353e-07	5.73353e-07	5.73353e-07	4.25318e-07
May20	0	0	0	0	2.1609e-07	1.21551e-07	1.21551e-07	1.21551e-07	1.21551e-07	5.24791e-07	0	0	0	0	2.52749e-07	1.21551e-07	1.21551e-07	1.21551e-07	1.21551e-07	4.37969e-07
Jun20	1.01843e-07	0	0	1.01843e-07	1.01843e-07	7.71848e-07	7.71848e-07	7.71848e-07	7.71848e-07	9.02949e-07	6.25987e-07	6.25987e-07	6.25987e-07	6.25987e-07	2.08373e-07	4.86203e-07	4.86203e-07	4.86203e-07	4.86203e-07	8.33492e-07
Jul20	4.37583e-07	0	0	0	4.37583e-07	3.64653e-07	3.64653e-07	3.64653e-07	3.64653e-07	2.47964e-06	2.83619e-07	2.83619e-07	2.83619e-07	2.83619e-07	7.29305e-07	1.62068e-07	1.62068e-07	1.62068e-07	1.62068e-07	2.91722e-07
Aug20	1.21551e-07	1.21551e-07	1.21551e-07	1.21551e-07	0	1.18236e-06	1.18236e-06	1.18236e-06	1.18236e-06	1.75033e-06	9.28207e-07	9.28207e-07	9.28207e-07	9.28207e-07	2.30947e-06	6.63005e-07	6.63005e-07	6.63005e-07	6.63005e-07	1.14258e-06
Sep20	9.11632e-08	9.11632e-08	9.11632e-08	9.11632e-08	0	9.17709e-07	9.17709e-07	9.17709e-07	9.17709e-07	6.14152e-07	1.26413e-06	1.26413e-06	1.26413e-06	1.26413e-06	3.80006e-07	9.48097e-07	9.48097e-07	9.48097e-07	9.48097e-07	9.94158e-07
Oct20	0	0	0	0	7.29305e-08	0	0	0	0	1.30123e-06	0	0	0	0	1.42406e-06	0	0	0	0	5.9496e-07
Nov20	0	0	0	1.52092e-07		1.75033e-06	1.75033e-06	1.75033e-06	9.62462e-07		4.37583e-07	4.37583e-07	4.37583e-07	6.80111e-07		1.02103e-06	1.02103e-06	1.02103e-06	3.88537e-07
Dec20	9.72407e-08	9.72407e-08	9.72407e-08	9.72407e-08	1.0389e-07	1.20856e-06	1.20856e-06	1.20856e-06	1.20856e-06	1.68717e-06	3.05614e-07	3.05614e-07	3.05614e-07	3.05614e-07	1.01396e-06	3.05614e-07	3.05614e-07	3.05614e-07	3.05614e-07	3.15824e-07
Jan21	8.21939e-07	8.21939e-07	8.21939e-07	8.21939e-07	2.12795e-07	1.21747e-06	1.21747e-06	1.21747e-06	1.21747e-06	1.42271e-06	1.2807e-06	1.2807e-06	1.2807e-06	1.2807e-06	9.04915e-07	4.7052e-07	4.7052e-07	4.7052e-07	4.7052e-07	5.90021e-07
Feb21	1.52534e-07	1.52534e-07	1.52534e-07	1.52534e-07	7.50104e-08	9.5334e-07	9.5334e-07	9.5334e-07	9.5334e-07	8.31933e-07	3.86103e-07	3.86103e-07	3.86103e-07	3.86103e-07	6.42361e-07	2.14502e-07	2.14502e-07	2.14502e-07	2.14502e-07	2.83676e-07
Mar21	0	0	0	0	3.09741e-07	2.15586e-06	2.15586e-06	2.15586e-06	2.15586e-06	7.5664e-07	2.38026e-06	2.38026e-06	2.38026e-06	2.38026e-06	4.84498e-07	3.20574e-07	3.20574e-07	3.20574e-07	3.20574e-07	3.58868e-07
Apr21	2.61802e-07	2.61802e-07	2.61802e-07	2.61802e-07	1.22547e-07	1.16356e-06	1.16356e-06	1.16356e-06	1.16356e-06	6.66133e-07	6.27493e-07	6.27493e-07	6.27493e-07	6.27493e-07	2.13812e-07	1.49601e-07	1.49601e-07	1.49601e-07	1.49601e-07	2.43816e-07
May21	3.43202e-07	3.43202e-07	3.43202e-07	3.43202e-07	8.12558e-08	2.66935e-06	2.66935e-06	2.66935e-06	2.66935e-06	3.05368e-07	4.24236e-07	4.24236e-07	4.24236e-07	4.24236e-07	1.36541e-07	4.81437e-07	4.81437e-07	4.81437e-07	4.81437e-07	1.23481e-07
Jun21	4.10197e-07	4.10197e-07	4.10197e-07	4.10197e-07	1.51669e-07	3.253e-06	3.253e-06	3.253e-06	3.253e-06	4.09375e-07	1.15558e-06	1.15558e-06	1.15558e-06	1.15558e-06	2.63352e-07	3.57211e-07	3.57211e-07	3.57211e-07	3.57211e-07	2.02738e-07
Jul21	1.00993e-07	1.00993e-07	1.00993e-07	1.00993e-07	1.44059e-07	1.14947e-06	1.14947e-06	1.14947e-06	1.14947e-06	4.49278e-07	6.66089e-07	6.66089e-07	6.66089e-07	6.66089e-07	3.50927e-07	3.26877e-07	3.26877e-07	3.26877e-07	3.26877e-07	3.00265e-07
Aug21	3.82885e-07	3.82885e-07	3.82885e-07	3.82885e-07	1.63719e-07	3.59183e-06	3.59183e-06	3.59183e-06	3.59183e-06	4.58704e-07	1.33706e-06	1.33706e-06	1.33706e-06	1.33706e-06	4.07716e-07	5.59134e-07	5.59134e-07	5.59134e-07	5.59134e-07	3.49324e-07
Sep21	3.64653e-07	3.64653e-07	3.64653e-07	3.64653e-07	1.95012e-07	3.56549e-06	3.56549e-06	3.56549e-06	3.56549e-06	6.00542e-07	5.2672e-07	5.2672e-07	5.2672e-07	5.2672e-07	5.26222e-07	3.64653e-07	3.64653e-07	3.64653e-07	3.64653e-07	4.02848e-07
Oct21	0	0	0	0	2.17412e-07	3.12559e-06	3.12559e-06	3.12559e-06	3.12559e-06	6.92496e-07	3.12559e-06	3.12559e-06	3.12559e-06	3.12559e-06	6.11749e-07	0	0	0	0	4.73859e-07
Nov21	2.47055e-08	2.47055e-08	2.47055e-08	2.47055e-08	2.2297e-07	2.26759e-07	2.26759e-07	2.26759e-07	2.26759e-07	7.93067e-07	1.80656e-07	1.80656e-07	1.80656e-07	1.80656e-07	6.49149e-07	1.10899e-07	1.10899e-07	1.10899e-07	1.10899e-07	5.13306e-07
Dec21	8.40706e-08	8.40706e-08	8.40706e-08	8.40706e-08	3.34428e-07	5.00183e-07	5.00183e-07	5.00183e-07	5.00183e-07	1.05847e-06	4.45206e-07	4.45206e-07	4.45206e-07	4.45206e-07	8.08302e-07	7.35684e-08	7.35684e-08	7.35684e-08	7.35684e-08	6.03909e-07
Jan22	8.07491e-08	8.07491e-08	8.07491e-08	8.07491e-08	3.86147e-07	4.34575e-07	4.34575e-07	4.34575e-07	4.34575e-07	1.29568e-06	3.74984e-07	3.74984e-07	3.74984e-07	3.74984e-07	8.16663e-07	8.16259e-08	8.16259e-08	8.16259e-08	8.16259e-08	6.67688e-07
Feb22	1.28084e-07	1.28084e-07	1.28084e-07	1.28084e-07	2.20282e-07	7.78561e-07	7.78561e-07	7.78561e-07	7.78561e-07	1.15029e-06	7.04096e-07	7.04096e-07	7.04096e-07	7.04096e-07	8.34391e-07	1.13417e-07	1.13417e-07	1.13417e-07	1.13417e-07	6.79714e-07
Mar22		1.45413e-07	1.45413e-07	1.45413e-07	1.08529e-06		8.54721e-07	8.54721e-07	8.54721e-07	1.97571e-06		7.83473e-07	7.83473e-07	7.83473e-07	1.35642e-06		1.14419e-07	1.14419e-07	1.14419e-07	5.53615e-07
Apr22		1.60636e-07		1.60636e-07	1.11827e-07		8.57556e-07		8.57556e-07	1.03561e-06		7.96565e-07		7.96565e-07	9.72407e-07		1.40315e-07		1.40315e-07	2.43102e-07
May22			1.75131e-07	1.75131e-07	0			8.61227e-07	8.61227e-07	7.29305e-07			7.60798e-07	7.60798e-07	7.29305e-07			1.49998e-07	1.49998e-07	0
Jun22				9.35718e-08	1.82326e-07				7.40489e-07	3.90699e-07				7.04757e-07	8.07445e-07				1.2641e-07	5.99072e-07

## Sheet: ORF3b
Month	A α	A β/μ	A γ/λ	A δ	A ο	T α	T β/μ	T γ/λ	T δ	T ο	C α	C β/μ	C γ/λ	C δ	C ο	G α	G β/μ	G γ/λ	G δ	G ο
Jan20	2.15054e-07	0	0	2.15054e-07	2.15054e-07	2.61747e-07	2.61747e-07	2.61747e-07	2.61747e-07	5.2828e-07	9.07391e-08	9.07391e-08	9.07391e-08	9.07391e-08	1.45732e-07	1.77988e-07	1.77988e-07	1.77988e-07	1.77988e-07	7.10446e-07
Feb20	6.77348e-08	0	0	0	6.77348e-08	7.64274e-07	7.64274e-07	7.64274e-07	7.64274e-07	1.0915e-06	6.77348e-08	6.77348e-08	0	0	6.77348e-08	7.64274e-07	7.64274e-07	7.64274e-07	7.64274e-07	1.18052e-06
Mar20	1.84968e-08	1.84968e-08	1.84968e-08	1.84968e-08	8.13587e-08	1.15487e-06	1.15487e-06	1.15487e-06	1.15487e-06	1.18039e-06	1.84968e-08	1.84968e-08	1.84968e-08	1.84968e-08	1.32036e-07	1.18401e-06	1.18401e-06	1.18401e-06	1.18401e-06	1.07644e-06
Apr20	1.74757e-07	1.74757e-07	1.74757e-07	1.74757e-07	0	2.25335e-06	2.25335e-06	2.25335e-06	2.25335e-06	9.77545e-07	6.2005e-07	6.2005e-07	6.2005e-07	6.2005e-07	0	1.20985e-06	1.20985e-06	1.20985e-06	1.20985e-06	9.77545e-07
May20	1.49771e-07	0	0	1.49771e-07	1.49771e-07	4.00764e-07	4.00764e-07	4.00764e-07	4.00764e-07	6.10689e-07	1.71756e-07	0	0	0	1.71756e-07	4.00764e-07	4.00764e-07	4.00764e-07	4.00764e-07	4.771e-07
Jun20	2.25104e-07	0	0	2.25104e-07	2.25104e-07	1.60306e-06	1.60306e-06	1.60306e-06	1.60306e-06	1.14504e-06	5.6107e-07	5.6107e-07	5.6107e-07	5.6107e-07	6.87025e-07	1.20229e-06	1.20229e-06	1.20229e-06	1.20229e-06	6.87025e-07
Jul20	1.43895e-07	0	0	1.43895e-07	1.43895e-07	5.34352e-07	5.34352e-07	5.34352e-07	5.34352e-07	1.44275e-06	5.34352e-07	5.34352e-07	5.34352e-07	5.34352e-07	0	0	0	0	0	1.44275e-06
Aug20	1.12118e-07	0	0	1.12118e-07	1.12118e-07	1.16586e-06	1.16586e-06	1.16586e-06	1.16586e-06	1.90363e-06	4.00764e-07	4.00764e-07	4.00764e-07	4.00764e-07	1.58302e-06	9.83694e-07	9.83694e-07	9.83694e-07	9.83694e-07	1.92367e-06
Sep20	3.00573e-07	3.00573e-07	3.00573e-07	3.00573e-07	0	7.8149e-07	7.8149e-07	7.8149e-07	7.8149e-07	1.15167e-06	1.28245e-06	1.28245e-06	1.28245e-06	1.28245e-06	4.55606e-07	5.6107e-07	5.6107e-07	5.6107e-07	5.6107e-07	9.49179e-07
Oct20	0	0	0	0	2.40459e-07	0	0	0	0	1.06308e-06	0	0	0	0	1.31619e-06	0	0	0	0	7.46687e-07
Nov20	0	0	0	2.97075e-07		8.01529e-07	8.01529e-07	8.01529e-07	1.40494e-06		8.01529e-07	8.01529e-07	8.01529e-07	8.40951e-07		1.28245e-06	1.28245e-06	1.28245e-06	6.96858e-07
Dec20	3.20611e-07	3.20611e-07	3.20611e-07	3.20611e-07	3.42534e-07	3.20611e-07	3.20611e-07	3.20611e-07	3.20611e-07	1.60306e-06	0	0	0	0	1.10981e-06	0	0	0	0	5.48054e-07
Jan21	1.50287e-07	1.50287e-07	1.50287e-07	1.50287e-07	4.52853e-07	7.56281e-07	7.56281e-07	7.56281e-07	7.56281e-07	1.2884e-06	4.21772e-07	4.21772e-07	4.21772e-07	4.21772e-07	8.61059e-07	2.90877e-07	2.90877e-07	2.90877e-07	2.90877e-07	1.04603e-06
Feb21	5.0292e-07	5.0292e-07	5.0292e-07	5.0292e-07	5.17115e-08	3.0961e-06	3.0961e-06	3.0961e-06	3.0961e-06	6.75622e-07	1.63449e-06	1.63449e-06	1.63449e-06	1.63449e-06	5.9131e-07	2.67176e-07	2.67176e-07	2.67176e-07	2.67176e-07	2.00101e-07
Mar21	0	0	0	0	1.85467e-07	1.08338e-06	1.08338e-06	1.08338e-06	1.08338e-06	9.50476e-07	1.08338e-06	1.08338e-06	1.08338e-06	1.08338e-06	3.11653e-07	6.34177e-07	6.34177e-07	6.34177e-07	6.34177e-07	6.63124e-07
Apr21	8.63185e-07	8.63185e-07	8.63185e-07	8.63185e-07	2.40827e-07	3.54865e-06	3.54865e-06	3.54865e-06	3.54865e-06	9.58665e-07	3.69936e-07	3.69936e-07	3.69936e-07	3.69936e-07	2.02023e-07	3.42534e-07	3.42534e-07	3.42534e-07	3.42534e-07	4.49593e-07
May21	1.13157e-06	1.13157e-06	1.13157e-06	1.13157e-06	1.56725e-07	5.78358e-06	5.78358e-06	5.78358e-06	5.78358e-06	4.50296e-07	5.0292e-07	5.0292e-07	5.0292e-07	5.0292e-07	1.75976e-07	1.13157e-06	1.13157e-06	1.13157e-06	1.13157e-06	2.13736e-07
Jun21	1.17776e-06	1.17776e-06	1.17776e-06	1.17776e-06	2.07459e-07	7.83012e-06	7.83012e-06	7.83012e-06	7.83012e-06	4.60758e-07	1.17776e-06	1.17776e-06	1.17776e-06	1.17776e-06	3.34401e-07	1.15616e-06	1.15616e-06	1.15616e-06	1.15616e-06	3.21855e-07
Jul21	2.13515e-07	2.13515e-07	2.13515e-07	2.13515e-07	2.87021e-07	1.89876e-06	1.89876e-06	1.89876e-06	1.89876e-06	5.50988e-07	8.03223e-07	8.03223e-07	8.03223e-07	8.03223e-07	5.88011e-07	3.32982e-07	3.32982e-07	3.32982e-07	3.32982e-07	5.48429e-07
Aug21	1.26241e-06	1.26241e-06	1.26241e-06	1.26241e-06	3.05829e-07	8.47617e-06	8.47617e-06	8.47617e-06	8.47617e-06	5.72704e-07	1.20229e-06	1.20229e-06	1.20229e-06	1.20229e-06	7.27646e-07	1.84352e-06	1.84352e-06	1.84352e-06	1.84352e-06	7.1292e-07
Sep21	1.20229e-06	1.20229e-06	1.20229e-06	1.20229e-06	3.40889e-07	1.01527e-05	1.01527e-05	1.01527e-05	1.01527e-05	6.95959e-07	1.20229e-06	1.20229e-06	1.20229e-06	1.20229e-06	8.25863e-07	1.33588e-06	1.33588e-06	1.33588e-06	1.33588e-06	7.82229e-07
Oct21	0	0	0	0	3.67093e-07	6.87025e-07	6.87025e-07	6.87025e-07	6.87025e-07	7.78604e-07	6.87025e-07	6.87025e-07	6.87025e-07	6.87025e-07	9.60885e-07	0	0	0	0	8.79054e-07
Nov21	4.88518e-08	4.88518e-08	4.88518e-08	4.88518e-08	4.39706e-07	3.64598e-07	3.64598e-07	3.64598e-07	3.64598e-07	9.42023e-07	2.35226e-07	2.35226e-07	2.35226e-07	2.35226e-07	1.03265e-06	1.92103e-07	1.92103e-07	1.92103e-07	1.92103e-07	9.81673e-07
Dec21	1.47474e-07	1.47474e-07	1.47474e-07	1.47474e-07	4.98921e-07	4.73637e-07	4.73637e-07	4.73637e-07	4.73637e-07	1.10899e-06	3.2429e-07	3.2429e-07	3.2429e-07	3.2429e-07	1.16184e-06	1.42869e-07	1.42869e-07	1.42869e-07	1.42869e-07	1.02311e-06
Jan22	8.62235e-08	8.62235e-08	8.62235e-08	8.62235e-08	7.3867e-07	5.39701e-07	5.39701e-07	5.39701e-07	5.39701e-07	1.29068e-06	4.41243e-07	4.41243e-07	4.41243e-07	4.41243e-07	1.14887e-06	1.30622e-07	1.30622e-07	1.30622e-07	1.30622e-07	9.23207e-07
Feb22	1.90117e-07	1.90117e-07	1.90117e-07	1.90117e-07	3.41492e-07	1.52257e-06	1.52257e-06	1.52257e-06	1.52257e-06	1.20359e-06	1.39412e-06	1.39412e-06	1.39412e-06	1.39412e-06	1.30603e-06	1.80467e-07	1.80467e-07	1.80467e-07	1.80467e-07	7.84821e-07
Mar22		1.10701e-07	1.10701e-07	1.10701e-07	3.29701e-06		1.44999e-06	1.44999e-06	1.44999e-06	3.88994e-06		1.39589e-06	1.39589e-06	1.39589e-06	3.17964e-06		1.08797e-07	1.08797e-07	1.08797e-07	1.32346e-06
Apr22		2.15641e-07		2.15641e-07	0		1.40993e-06		1.40993e-06	1.33054e-06		1.24097e-06		1.24097e-06	1.33054e-06		1.63341e-07		1.63341e-07	0
May22			2.42741e-07	2.42741e-07	0			1.08401e-06	1.08401e-06	9.61834e-07			9.03131e-07	9.03131e-07	9.61834e-07			1.89498e-07	1.89498e-07	0
Jun22				1.40082e-07	0				5.76972e-07	1.37405e-06				5.12005e-07	1.37405e-06				1.32268e-07	0

## Sheet: E
Month	A α	A β/μ	A γ/λ	A δ	A ο	T α	T β/μ	T γ/λ	T δ	T ο	C α	C β/μ	C γ/λ	C δ	C ο	G α	G β/μ	G γ/λ	G δ	G ο
Jan20	1.73303e-07	0	0	1.73303e-07	1.73303e-07	3.62956e-07	3.62956e-07	3.62956e-07	3.62956e-07	0	3.62956e-07	3.62956e-07	3.62956e-07	3.62956e-07	0	1.18745e-07	0	1.18745e-07	1.18745e-07	1.18745e-07
Feb20	3.66413e-07	3.66413e-07	0	3.66413e-07	3.66413e-07	4.9308e-07	4.9308e-07	4.9308e-07	4.9308e-07	5.34137e-07	3.7382e-06	0	0	3.7382e-06	3.7382e-06	4.9308e-07	4.9308e-07	4.9308e-07	4.9308e-07	5.34137e-07
Mar20	7.39873e-08	7.39873e-08	7.39873e-08	7.39873e-08	0	2.95949e-07	2.95949e-07	2.95949e-07	2.95949e-07	3.2055e-07	7.38159e-07	7.38159e-07	7.38159e-07	7.38159e-07	4.32285e-07	7.39873e-08	7.39873e-08	7.39873e-08	7.39873e-08	1.08071e-07
Apr20	2.19593e-07	0	0	2.19593e-07	2.19593e-07	1.02838e-06	1.02838e-06	1.02838e-06	1.02838e-06	9.60089e-07	1.02838e-06	1.02838e-06	1.02838e-06	1.02838e-06	9.60089e-07	4.70813e-07	0	0	4.70813e-07	4.70813e-07
May20	6.87025e-07	0	0	0	6.87025e-07	2.97291e-06	0	0	2.97291e-06	2.97291e-06	1.42954e-06	0	0	1.42954e-06	1.42954e-06	6.87025e-07	0	0	0	6.87025e-07
Jun20	7.30483e-08	0	0	7.30483e-08	7.30483e-08	1.20229e-06	1.20229e-06	1.20229e-06	1.20229e-06	0	1.20229e-06	1.20229e-06	1.20229e-06	1.20229e-06	0	2.39175e-07	0	0	2.39175e-07	2.39175e-07
Jul20	1.217e-07	0	0	1.217e-07	1.217e-07	2.13741e-06	2.13741e-06	2.13741e-06	2.13741e-06	0	2.13741e-06	2.13741e-06	2.13741e-06	2.13741e-06	0	1.85365e-07	0	0	1.85365e-07	1.85365e-07
Aug20	4.27826e-08	0	0	4.27826e-08	4.27826e-08	2.91465e-06	2.91465e-06	2.91465e-06	2.91465e-06	3.12596e-06	2.91465e-06	2.91465e-06	2.91465e-06	2.91465e-06	3.12596e-06	1.43111e-07	0	0	1.43111e-07	1.43111e-07
Sep20	4.72518e-08	0	0	4.72518e-08	4.72518e-08	3.84734e-06	3.84734e-06	3.84734e-06	3.84734e-06	9.61834e-07	3.84734e-06	3.84734e-06	3.84734e-06	3.84734e-06	9.61834e-07	1.57819e-07	0	0	1.57819e-07	1.57819e-07
Oct20	6.37483e-08	0	0	6.37483e-08	6.37483e-08	0	0	0	0	2.58177e-06	0	0	0	0	2.58177e-06	0	0	0	2.08387e-07	2.08387e-07
Nov20	0	0	0	3.7201e-07		0	0	0	2.25329e-06		0	0	0	1.15516e-06		0	0	0	8.13104e-07
Dec20	0	0	0	1.20626e-07	1.20626e-07	0	0	0	4.84335e-07	4.84335e-07	0	0	0	4.35107e-07	4.35107e-07	0	0	0	1.64707e-07	1.64707e-07
Jan21	0	0	0	9.95259e-08	9.95259e-08	2.17188e-06	2.17188e-06	2.17188e-06	2.17188e-06	1.09138e-06	2.17188e-06	2.17188e-06	2.17188e-06	2.17188e-06	1.09138e-06	0	0	0	2.2173e-07	2.2173e-07
Feb21	0	0	0	0	2.06846e-07	0	0	0	0	4.18189e-07	0	0	0	0	6.25035e-07	0	0	0	4.13017e-07	4.13017e-07
Mar21	0	0	0	0	3.22223e-08	3.48797e-06	3.48797e-06	3.48797e-06	3.48797e-06	4.16943e-07	3.48797e-06	3.48797e-06	3.48797e-06	3.48797e-06	2.57994e-07	0	0	0	0	1.91712e-07
Apr21	7.1247e-07	7.1247e-07	7.1247e-07	7.1247e-07	1.09484e-07	2.52105e-06	2.52105e-06	2.52105e-06	2.52105e-06	5.99196e-07	2.52105e-06	2.52105e-06	2.52105e-06	2.52105e-06	2.9182e-07	7.1247e-07	7.1247e-07	7.1247e-07	7.1247e-07	3.12825e-07
May21	2.82892e-06	2.82892e-06	2.82892e-06	2.82892e-06	1.02801e-07	2.82892e-06	2.82892e-06	2.82892e-06	2.82892e-06	2.25731e-07	2.82892e-06	2.82892e-06	2.82892e-06	2.82892e-06	1.24353e-07	2.82892e-06	2.82892e-06	2.82892e-06	2.82892e-06	1.23462e-07
Jun21	1.1699e-06	1.1699e-06	1.1699e-06	1.1699e-06	7.7835e-08	2.22989e-06	2.22989e-06	2.22989e-06	2.22989e-06	2.61913e-07	1.76663e-06	1.76663e-06	1.76663e-06	1.76663e-06	1.30745e-07	7.85171e-07	7.85171e-07	7.85171e-07	7.85171e-07	1.51112e-07
Jul21	4.37197e-07	4.37197e-07	4.37197e-07	4.37197e-07	9.31985e-08	8.5406e-07	8.5406e-07	8.5406e-07	8.5406e-07	4.85679e-07	8.5406e-07	8.5406e-07	8.5406e-07	8.5406e-07	2.08139e-07	4.37197e-07	4.37197e-07	4.37197e-07	4.37197e-07	2.94477e-07
Aug21	0	0	0	0	1.29024e-07	2.24428e-06	2.24428e-06	2.24428e-06	2.24428e-06	5.79527e-07	1.20229e-06	1.20229e-06	1.20229e-06	1.20229e-06	2.77171e-07	1.20229e-06	1.20229e-06	1.20229e-06	1.20229e-06	2.4492e-07
Sep21	1.15186e-07	0	0	0	1.15186e-07	0	0	0	0	4.63311e-07	0	0	0	0	3.26392e-07	2.51429e-07	2.51429e-07	0	0	2.51429e-07
Oct21	2.7481e-06	2.7481e-06	2.7481e-06	2.7481e-06	1.35393e-07	2.7481e-06	2.7481e-06	2.7481e-06	2.7481e-06	5.99292e-07	2.7481e-06	2.7481e-06	2.7481e-06	2.7481e-06	4.00855e-07	2.7481e-06	2.7481e-06	2.7481e-06	2.7481e-06	3.32369e-07
Nov21	2.19533e-07	0	0	0	2.19533e-07	5.20792e-07	5.20792e-07	5.20792e-07	5.20792e-07	1.02828e-06	5.20792e-07	5.20792e-07	5.20792e-07	5.20792e-07	5.61005e-07	4.575e-07	0	0	0	4.575e-07
Dec21	5.34999e-08	5.34999e-08	5.34999e-08	5.34999e-08	3.0469e-07	3.67786e-07	3.67786e-07	3.67786e-07	3.67786e-07	1.30091e-06	3.2356e-07	3.2356e-07	3.2356e-07	3.2356e-07	7.02419e-07	4.38099e-08	4.38099e-08	4.38099e-08	4.38099e-08	4.58653e-07
Jan22	6.07132e-08	6.07132e-08	6.07132e-08	6.07132e-08	1.95867e-07	2.54449e-07	2.54449e-07	2.54449e-07	2.54449e-07	1.23202e-06	1.79825e-07	1.79825e-07	1.79825e-07	1.79825e-07	9.19519e-07	5.17422e-08	5.17422e-08	5.17422e-08	5.17422e-08	4.98936e-07
Feb22	4.40463e-08	4.40463e-08	4.40463e-08	4.40463e-08	1.75134e-07	2.00087e-07	2.00087e-07	2.00087e-07	2.00087e-07	1.97266e-06	1.78161e-07	1.78161e-07	1.78161e-07	1.78161e-07	1.29716e-06	5.72898e-08	5.72898e-08	5.72898e-08	5.72898e-08	1.01449e-06
Mar22		5.93094e-08	5.93094e-08	5.93094e-08	1.96293e-07		2.75943e-07	2.75943e-07	2.75943e-07	4.73733e-06		2.40899e-07	2.40899e-07	2.40899e-07	3.66885e-06		9.2121e-08	9.2121e-08	9.2121e-08	2.23612e-06
Apr22		7.47109e-08		7.47109e-08	0		7.45465e-07		7.45465e-07	3.65497e-06		6.47931e-07		6.47931e-07	3.65497e-06		1.71084e-07		1.71084e-07	0
May22			8.58278e-08	8.58278e-08	0			7.96251e-07	7.96251e-07	0			6.75899e-07	6.75899e-07	0			1.93355e-07	1.93355e-07	0
Jun22				9.72487e-08	0				5.77437e-07	5.15268e-06				5.3575e-07	5.15268e-06				1.19734e-07	0

## Sheet: M
Month	A α	A β/μ	A γ/λ	A δ	A ο	T α	T β/μ	T γ/λ	T δ	T ο	C α	C β/μ	C γ/λ	C δ	C ο	G α	G β/μ	G γ/λ	G δ	G ο
Jan20	2.01291e-08	0	0	2.01291e-08	2.01291e-08	4.21572e-08	4.21572e-08	4.21572e-08	4.21572e-08	1.39646e-07	0	0	0	0	6.7707e-08	4.21572e-08	4.21572e-08	4.21572e-08	4.21572e-08	6.7707e-08
Feb20	1.06397e-08	0	0	1.06397e-08	1.06397e-08	1.3745e-07	1.3745e-07	1.3745e-07	1.3745e-07	9.1711e-08	1.87085e-07	1.87085e-07	1.87085e-07	1.87085e-07	9.1711e-08	5.7271e-08	5.7271e-08	5.7271e-08	5.7271e-08	0
Mar20	1.25524e-08	0	0	0	1.25524e-08	3.49849e-07	3.49849e-07	3.49849e-07	3.49849e-07	4.38271e-07	3.43876e-07	3.43876e-07	3.43876e-07	3.43876e-07	4.13025e-07	1.71208e-08	1.71208e-08	1.71208e-08	1.71208e-08	1.25524e-08
Apr20	8.11917e-08	8.11917e-08	8.11917e-08	8.11917e-08	1.54092e-07	3.93467e-07	3.93467e-07	3.93467e-07	3.93467e-07	2.8926e-07	5.7771e-07	5.7771e-07	5.7771e-07	5.7771e-07	7.27881e-07	0	0	0	0	2.73716e-07
May20	9.96686e-08	0	0	9.96686e-08	9.96686e-08	0	0	0	0	2.83725e-07	0	0	0	0	2.83725e-07	1.09698e-07	0	0	1.09698e-07	1.09698e-07
Jun20	5.58583e-07	5.58583e-07	5.58583e-07	5.58583e-07	0	1.39646e-07	1.39646e-07	1.39646e-07	1.39646e-07	0	2.60672e-07	2.60672e-07	2.60672e-07	2.60672e-07	0	1.39646e-07	1.39646e-07	1.39646e-07	1.39646e-07	0
Jul20	2.48259e-07	2.48259e-07	2.48259e-07	2.48259e-07	0	2.48259e-07	2.48259e-07	2.48259e-07	2.48259e-07	1.78747e-06	2.48259e-07	2.48259e-07	2.48259e-07	2.48259e-07	1.78747e-06	2.48259e-07	2.48259e-07	2.48259e-07	2.48259e-07	0
Aug20	0	0	0	0	3.63079e-07	1.86194e-07	1.86194e-07	1.86194e-07	1.86194e-07	1.03338e-06	3.38535e-07	3.38535e-07	3.38535e-07	3.38535e-07	2.34605e-06	1.86194e-07	1.86194e-07	1.86194e-07	1.86194e-07	0
Sep20	1.39646e-07	1.39646e-07	1.39646e-07	1.39646e-07	0	4.46866e-07	4.46866e-07	4.46866e-07	4.46866e-07	4.93905e-07	8.09945e-07	8.09945e-07	8.09945e-07	8.09945e-07	6.7618e-07	8.93733e-07	8.93733e-07	8.93733e-07	8.93733e-07	1.11717e-07
Oct20	2.11674e-07	0	0	0	2.11674e-07	0	0	0	0	1.00545e-06	5.58583e-07	5.58583e-07	5.58583e-07	5.58583e-07	1.88154e-06	5.58583e-07	5.58583e-07	5.58583e-07	5.58583e-07	1.11717e-07
Nov20	0	0	0	8.67923e-08		1.48955e-06	1.48955e-06	1.48955e-06	2.62712e-07		1.26612e-06	1.26612e-06	1.26612e-06	3.21772e-07		3.72389e-07	3.72389e-07	3.72389e-07	8.91455e-08
Dec20	0	0	0	6.33168e-08	6.33168e-08	1.48955e-07	1.48955e-07	1.48955e-07	1.48955e-07	6.55659e-07	5.95822e-07	5.95822e-07	5.95822e-07	5.95822e-07	5.41078e-07	8.93733e-07	8.93733e-07	8.93733e-07	8.93733e-07	1.5914e-07
Jan21	3.04067e-07	3.04067e-07	3.04067e-07	3.04067e-07	1.71872e-07	3.58124e-07	3.58124e-07	3.58124e-07	3.58124e-07	8.4981e-07	1.15095e-06	1.15095e-06	1.15095e-06	1.15095e-06	1.13198e-06	5.20293e-07	5.20293e-07	5.20293e-07	5.20293e-07	2.88758e-07
Feb21	0	0	0	0	1.44673e-07	1.2413e-07	1.2413e-07	1.2413e-07	1.2413e-07	7.07173e-07	8.47002e-07	8.47002e-07	8.47002e-07	8.47002e-07	1.29161e-06	5.62234e-07	5.62234e-07	5.62234e-07	5.62234e-07	3.71866e-07
Mar21	1.59595e-07	1.59595e-07	1.59595e-07	1.59595e-07	2.24682e-08	3.43743e-07	3.43743e-07	3.43743e-07	3.43743e-07	4.41928e-07	1.23993e-06	1.23993e-06	1.23993e-06	1.23993e-06	4.87028e-07	4.91062e-07	4.91062e-07	4.91062e-07	4.91062e-07	1.27361e-07
Apr21	0	0	0	0	4.67234e-08	8.2753e-08	8.2753e-08	8.2753e-08	8.2753e-08	2.62074e-07	1.5914e-07	1.5914e-07	1.5914e-07	1.5914e-07	3.57947e-07	8.2753e-08	8.2753e-08	8.2753e-08	8.2753e-08	1.05403e-07
May21	0	0	0	0	2.0811e-08	0	0	0	0	1.8953e-07	2.33656e-07	2.33656e-07	2.33656e-07	2.33656e-07	1.62854e-07	2.33656e-07	2.33656e-07	2.33656e-07	2.33656e-07	5.16076e-08
Jun21	1.35884e-07	1.35884e-07	1.35884e-07	1.35884e-07	5.39914e-08	2.19785e-07	2.19785e-07	2.19785e-07	2.19785e-07	1.70166e-07	4.78785e-07	4.78785e-07	4.78785e-07	4.78785e-07	1.38797e-07	1.35884e-07	1.35884e-07	1.35884e-07	1.35884e-07	8.14107e-08
Jul21	5.07803e-08	5.07803e-08	5.07803e-08	5.07803e-08	9.5149e-08	1.8895e-07	1.8895e-07	1.8895e-07	1.8895e-07	2.34748e-07	2.30283e-07	2.30283e-07	2.30283e-07	2.30283e-07	1.72302e-07	0	0	0	0	1.3633e-07
Aug21	6.6099e-07	6.6099e-07	6.6099e-07	6.6099e-07	9.77582e-08	1.39646e-07	1.39646e-07	1.39646e-07	1.39646e-07	3.36499e-07	2.60672e-07	2.60672e-07	2.60672e-07	2.60672e-07	2.21599e-07	2.60672e-07	2.60672e-07	2.60672e-07	2.60672e-07	1.64727e-07
Sep21	0	0	0	0	9.19735e-08	4.34454e-07	4.34454e-07	4.34454e-07	4.34454e-07	3.64716e-07	4.34454e-07	4.34454e-07	4.34454e-07	4.34454e-07	2.5791e-07	0	0	0	0	1.75903e-07
Oct21	5.31984e-07	5.31984e-07	5.31984e-07	5.31984e-07	9.58164e-08	1.80875e-06	1.80875e-06	1.80875e-06	1.80875e-06	4.01266e-07	2.97911e-06	2.97911e-06	2.97911e-06	2.97911e-06	3.05035e-07	3.1919e-07	3.1919e-07	3.1919e-07	3.1919e-07	1.83461e-07
Nov21	3.11558e-07	3.11558e-07	3.11558e-07	3.11558e-07	1.00413e-07	1.25662e-07	1.25662e-07	1.25662e-07	1.25662e-07	4.57153e-07	1.65707e-07	1.65707e-07	1.65707e-07	1.65707e-07	3.57166e-07	2.70515e-07	2.70515e-07	2.70515e-07	2.70515e-07	1.94957e-07
Dec21	2.19019e-07	2.19019e-07	2.19019e-07	2.19019e-07	1.11097e-07	3.95909e-07	3.95909e-07	3.95909e-07	3.95909e-07	4.89404e-07	2.41525e-07	2.41525e-07	2.41525e-07	2.41525e-07	4.40936e-07	2.61404e-07	2.61404e-07	2.61404e-07	2.61404e-07	1.84474e-07
Jan22	2.22489e-07	2.22489e-07	2.22489e-07	2.22489e-07	1.36138e-07	3.15356e-07	3.15356e-07	3.15356e-07	3.15356e-07	5.81837e-07	2.73029e-07	2.73029e-07	2.73029e-07	2.73029e-07	5.95072e-07	2.56409e-07	2.56409e-07	2.56409e-07	2.56409e-07	2.12188e-07
Feb22	1.18402e-06	1.18402e-06	1.18402e-06	1.18402e-06	1.09819e-07	2.05077e-06	2.05077e-06	2.05077e-06	2.05077e-06	7.65985e-07	1.34597e-06	1.34597e-06	1.34597e-06	1.34597e-06	9.54743e-07	8.77405e-07	8.77405e-07	8.77405e-07	8.77405e-07	1.13689e-07
Mar22		4.97697e-07	4.97697e-07	4.97697e-07	3.84768e-07		6.14628e-07	6.14628e-07	6.14628e-07	1.19779e-06		5.98628e-07	5.98628e-07	5.98628e-07	2.54342e-06		4.99141e-07	4.99141e-07	4.99141e-07	1.83335e-07
Apr22		3.58158e-07		3.58158e-07	1.11717e-06		5.90377e-07		5.90377e-07	2.79292e-06		6.21788e-07		6.21788e-07	5.75713e-06		3.18363e-07		3.18363e-07	3.57493e-07
May22			4.38024e-07	4.38024e-07	1.11717e-06			7.38985e-07	7.38985e-07	6.703e-07			7.82903e-07	7.82903e-07	6.703e-07			4.02617e-07	4.02617e-07	1.11717e-06
Jun22				6.76728e-07	1.23686e-06				8.60617e-07	1.55605e-06				9.10713e-07	4.10958e-06				6.33017e-07	1.23686e-06

## Sheet: ORF6
Month	A α	A β/μ	A γ/λ	A δ	A ο	T α	T β/μ	T γ/λ	T δ	T ο	C α	C β/μ	C γ/λ	C δ	C ο	G α	G β/μ	G γ/λ	G δ	G ο
Jan20	1.78426e-07	0	1.78426e-07	1.78426e-07	1.78426e-07	1.11173e-06	1.11173e-06	1.11173e-06	1.11173e-06	8.75911e-07	5.45379e-07	5.45379e-07	5.45379e-07	5.45379e-07	8.75911e-07	5.45379e-07	5.45379e-07	5.45379e-07	5.45379e-07	0
Feb20	3.75391e-07	3.75391e-07	3.75391e-07	3.75391e-07	0	7.40902e-07	7.40902e-07	7.40902e-07	7.40902e-07	4.07114e-07	7.40902e-07	7.40902e-07	7.40902e-07	7.40902e-07	4.07114e-07	2.73969e-07	0	0	2.73969e-07	2.73969e-07
Mar20	0	0	0	0	7.95702e-06	0	0	0	0	2.79564e-05	0	0	0	0	1.7881e-06	0	0	0	0	2.75326e-06
Apr20	4.20144e-06	4.20144e-06	4.20144e-06	4.20144e-06	4.98363e-07	0	0	0	0	2.45684e-06	9.86732e-06	9.86732e-06	9.86732e-06	9.86732e-06	4.98363e-07	1.54524e-06	1.54524e-06	1.54524e-06	1.54524e-06	4.98363e-07
May20	9.76747e-07	0	0	9.76747e-07	9.76747e-07	1.98818e-06	0	0	0	1.98818e-06	1.98818e-06	0	0	0	1.98818e-06	4.29731e-07	0	0	4.29731e-07	4.29731e-07
Jun20	4.97109e-07	0	0	4.97109e-07	4.97109e-07	3.37226e-06	3.37226e-06	3.37226e-06	3.37226e-06	0	1.80657e-06	1.80657e-06	1.80657e-06	1.80657e-06	0	1.80657e-06	1.80657e-06	1.80657e-06	1.80657e-06	0
Jul20	3.21168e-06	3.21168e-06	3.21168e-06	3.21168e-06	0	3.21168e-06	3.21168e-06	3.21168e-06	3.21168e-06	0	7.22627e-06	7.22627e-06	7.22627e-06	7.22627e-06	0	0	0	0	3.25955e-07	3.25955e-07
Aug20	4.37956e-06	4.37956e-06	4.37956e-06	4.37956e-06	0.000221485	0.00011562	0	0	0	0.00011562	4.37956e-06	4.37956e-06	4.37956e-06	4.37956e-06	6.50364e-05	0	0	0	0	1.04781e-05
Sep20	1.04781e-05	1.04781e-05	1.04781e-05	1.04781e-05	1.44525e-06	1.80657e-06	1.80657e-06	1.80657e-06	1.80657e-06	0	1.87883e-05	1.87883e-05	1.87883e-05	1.87883e-05	1.44525e-06	3.37226e-06	3.37226e-06	3.37226e-06	3.37226e-06	0
Oct20	0	0	0	0	1.09535e-05	0	0	0	0	1.44525e-06	0	0	0	0	2.51778e-05	0	0	0	0	2.73838e-06
Nov20	0	0	0	2.10231e-06		4.81751e-06	4.81751e-06	4.81751e-06	3.06631e-06		4.81751e-06	4.81751e-06	4.81751e-06	5.99269e-06		0	0	0	9.04604e-07
Dec20	0	0	0	9.4942e-07	9.4942e-07	1.92701e-06	1.92701e-06	1.92701e-06	1.92701e-06	0	1.92701e-06	1.92701e-06	1.92701e-06	1.92701e-06	0	0	0	0	6.06448e-07	6.06448e-07
Jan21	3.26348e-06	3.26348e-06	3.26348e-06	3.26348e-06	3.56521e-06	0	0	0	0	2.72183e-06	3.26348e-06	3.26348e-06	3.26348e-06	3.26348e-06	5.34569e-06	0	0	0	0	4.89844e-07
Feb21	0	0	0	0	1.8716e-06	0	0	0	0	1.24323e-06	0	0	0	0	3.75671e-06	0	0	0	0	1.24323e-06
Mar21	1.07997e-05	1.07997e-05	1.07997e-05	1.07997e-05	3.0831e-06	2.06465e-06	2.06465e-06	2.06465e-06	2.06465e-06	9.14793e-06	2.09641e-05	2.09641e-05	2.09641e-05	2.09641e-05	1.84262e-06	2.06465e-06	2.06465e-06	2.06465e-06	2.06465e-06	9.68669e-07
Apr21	1.07056e-06	1.07056e-06	1.07056e-06	1.07056e-06	1.5542e-06	0	0	0	0	4.11554e-06	0	0	0	0	1.03798e-06	1.07056e-06	1.07056e-06	1.07056e-06	1.07056e-06	7.45612e-07
May21	4.25075e-06	4.25075e-06	4.25075e-06	4.25075e-06	6.24061e-07	1.60584e-06	1.60584e-06	1.60584e-06	1.60584e-06	1.31793e-06	8.69041e-06	8.69041e-06	8.69041e-06	8.69041e-06	4.50117e-07	3.02275e-06	3.02275e-06	3.02275e-06	3.02275e-06	2.67373e-07
Jun21	5.01415e-06	5.01415e-06	5.01415e-06	5.01415e-06	3.2447e-06	5.78102e-07	5.78102e-07	5.78102e-07	5.78102e-07	3.01421e-06	1.063e-05	1.063e-05	1.063e-05	1.063e-05	1.0138e-06	1.66352e-06	1.66352e-06	1.66352e-06	1.66352e-06	7.41982e-07
Jul21	0	0	0	0	3.96214e-06	6.56934e-07	6.56934e-07	6.56934e-07	6.56934e-07	5.22723e-06	0	0	0	0	1.64034e-06	6.56934e-07	6.56934e-07	6.56934e-07	6.56934e-07	9.45858e-07
Aug21	0	0	0	0	4.00919e-06	0	0	0	0	5.69957e-06	0	0	0	0	1.69088e-06	0	0	0	0	8.82414e-07
Sep21	0	0	0	0	3.31179e-06	0	0	0	0	6.09714e-06	0	0	0	0	2.07325e-06	0	0	0	0	8.97643e-07
Oct21	1.78936e-05	1.78936e-05	1.78936e-05	1.78936e-05	3.26613e-06	4.1293e-06	4.1293e-06	4.1293e-06	4.1293e-06	5.94e-06	3.57872e-05	3.57872e-05	3.57872e-05	3.57872e-05	2.59196e-06	4.1293e-06	4.1293e-06	4.1293e-06	4.1293e-06	8.7716e-07
Nov21	1.25756e-06	1.25756e-06	1.25756e-06	1.25756e-06	2.29569e-06	5.20399e-06	0	0	0	5.20399e-06	3.74687e-06	3.74687e-06	3.74687e-06	3.74687e-06	3.02573e-06	9.58647e-07	9.58647e-07	9.58647e-07	9.58647e-07	7.53316e-07
Dec21	1.57747e-06	1.57747e-06	1.57747e-06	1.57747e-06	3.16916e-06	1.60336e-06	1.60336e-06	1.60336e-06	1.60336e-06	5.55071e-06	3.08822e-06	3.08822e-06	3.08822e-06	3.08822e-06	3.66493e-06	8.49371e-07	8.49371e-07	8.49371e-07	8.49371e-07	9.88188e-07
Jan22	4.12661e-06	4.12661e-06	4.12661e-06	4.12661e-06	2.62059e-06	3.7899e-06	3.7899e-06	3.7899e-06	3.7899e-06	4.35804e-06	6.40159e-06	6.40159e-06	6.40159e-06	6.40159e-06	4.50795e-06	1.85456e-06	1.85456e-06	1.85456e-06	1.85456e-06	9.11525e-07
Feb22	1.62384e-05	1.62384e-05	1.62384e-05	1.62384e-05	3.27667e-06	1.58521e-05	1.58521e-05	1.58521e-05	1.58521e-05	1.73737e-06	2.57955e-05	2.57955e-05	2.57955e-05	2.57955e-05	7.74449e-06	7.60431e-06	7.60431e-06	7.60431e-06	7.60431e-06	8.67392e-07
Mar22		2.49213e-05	2.49213e-05	2.49213e-05	1.53617e-05		3.10087e-05	3.10087e-05	3.10087e-05	1.1798e-06		2.57437e-05	2.57437e-05	2.57437e-05	3.59048e-05		8.16456e-06	8.16456e-06	8.16456e-06	3.98942e-06
Apr22		1.56964e-05		1.56964e-05	2.81343e-05		1.68373e-05		1.68373e-05	2.21606e-06		1.79394e-05		1.79394e-05	6.67707e-05		4.39296e-06		4.39296e-06	7.22627e-06
May22			1.34344e-05	1.34344e-05	2.31241e-05			8.95136e-06	8.95136e-06	0			2.10962e-05	2.10962e-05	5.78102e-05			3.66474e-06	3.66474e-06	8.67152e-06
Jun22				2.92378e-05	1.44525e-05				8.39357e-06	0				5.74307e-05	3.25182e-05				7.53936e-06	3.61313e-06

## Sheet: ORF7a
Month	A α	A β/μ	A γ/λ	A δ	A ο	T α	T β/μ	T γ/λ	T δ	T ο	C α	C β/μ	C γ/λ	C δ	C ο	G α	G β/μ	G γ/λ	G δ	G ο
Jan20	6.72535e-08	0	0	6.72535e-08	6.72535e-08	1.33284e-07	0	0	1.33284e-07	1.33284e-07	1.33284e-07	0	0	1.33284e-07	1.33284e-07	6.72535e-08	0	0	6.72535e-08	6.72535e-08
Feb20	2.59147e-05	0	0	2.59147e-05	2.59147e-05	1.96451e-07	1.96451e-07	1.96451e-07	1.96451e-07	1.05143e-07	2.93401e-07	2.93401e-07	2.93401e-07	2.93401e-07	1.05143e-07	9.69498e-08	9.69498e-08	9.69498e-08	9.69498e-08	0
Mar20	2.87121e-08	2.87121e-08	2.87121e-08	2.87121e-08	6.08684e-06	8.93067e-07	8.93067e-07	8.93067e-07	8.93067e-07	1.80819e-05	7.86977e-07	7.86977e-07	7.86977e-07	7.86977e-07	9.0683e-06	5.76459e-08	5.76459e-08	5.76459e-08	5.76459e-08	5.14759e-06
Apr20	1.29283e-05	0	0	1.29283e-05	1.29283e-05	8.58152e-07	8.58152e-07	8.58152e-07	8.58152e-07	4.8774e-07	8.58152e-07	8.58152e-07	8.58152e-07	8.58152e-07	4.8774e-07	0	0	0	5.12424e-06	5.12424e-06
May20	1.03651e-05	0	0	1.03651e-05	1.03651e-05	0	0	0	0	5.13475e-07	0	0	0	0	5.13475e-07	0	0	0	3.59162e-06	3.59162e-06
Jun20	7.46514e-06	7.46514e-06	7.46514e-06	7.46514e-06	0	3.87876e-05	3.87876e-05	3.87876e-05	3.87876e-05	0	1.26596e-05	1.26596e-05	1.26596e-05	1.26596e-05	0	1.40307e-06	0	0	1.40307e-06	1.40307e-06
Jul20	1.49303e-06	0	0	0	1.49303e-06	1.49303e-06	0	0	0	1.49303e-06	3.73257e-06	0	0	0	3.73257e-06	2.69498e-06	0	0	2.69498e-06	2.69498e-06
Aug20	6.22095e-07	6.22095e-07	6.22095e-07	6.22095e-07	8.70933e-07	2.11937e-05	0	0	2.11937e-05	2.11937e-05	6.22095e-07	6.22095e-07	6.22095e-07	6.22095e-07	8.70933e-07	7.45473e-06	0	0	7.45473e-06	7.45473e-06
Sep20	4.66571e-07	4.66571e-07	4.66571e-07	4.66571e-07	2.27883e-06	3.73257e-07	0	0	0	3.73257e-07	3.73257e-07	0	0	0	3.73257e-07	4.66571e-07	4.66571e-07	4.66571e-07	4.66571e-07	7.85804e-07
Oct20	7.07224e-07	0	0	0	7.07224e-07	0	0	0	0	3.73257e-07	0	0	0	0	3.73257e-07	7.85804e-07	0	0	0	7.85804e-07
Nov20	1.24419e-06	1.24419e-06	1.24419e-06	2.29606e-05		2.23954e-06	2.23954e-06	2.23954e-06	3.78914e-05		4.97676e-06	4.97676e-06	4.97676e-06	1.83126e-05		0	0	0	9.89222e-06
Dec20	4.97676e-07	4.97676e-07	4.97676e-07	4.97676e-07	1.55258e-06	4.97676e-07	4.97676e-07	4.97676e-07	4.97676e-07	8.50728e-07	0	0	0	0	1.99921e-06	0	0	0	0	2.76487e-07
Jan21	0	0	0	0	3.16823e-07	0	0	0	0	1.72272e-06	0	0	0	0	1.17818e-06	0	0	0	0	6.23745e-07
Feb21	0	0	0	0	3.0939e-06	0	0	0	0	9.81043e-06	0	0	0	0	5.33099e-06	0	0	0	0	1.54084e-06
Mar21	0	0	0	0	4.00092e-05	5.33224e-07	5.33224e-07	5.33224e-07	5.33224e-07	6.68154e-05	5.33224e-07	5.33224e-07	5.33224e-07	5.33224e-07	3.36598e-05	0	0	0	0	1.92631e-05
Apr21	2.76487e-05	2.76487e-05	2.76487e-05	2.76487e-05	4.00642e-06	5.74241e-07	5.74241e-07	5.74241e-07	5.74241e-07	1.12732e-05	1.3399e-06	1.3399e-06	1.3399e-06	1.3399e-06	7.08168e-06	4.42379e-06	4.42379e-06	4.42379e-06	4.42379e-06	2.6097e-06
May21	6.63568e-06	6.63568e-06	6.63568e-06	6.63568e-06	6.70432e-06	7.24557e-06	7.24557e-06	7.24557e-06	7.24557e-06	1.27104e-05	3.73257e-06	3.73257e-06	3.73257e-06	3.73257e-06	7.98879e-06	7.80668e-07	7.80668e-07	7.80668e-07	7.80668e-07	3.50557e-06
Jun21	1.49303e-07	1.49303e-07	1.49303e-07	1.49303e-07	1.67809e-05	2.74534e-06	2.74534e-06	2.74534e-06	2.74534e-06	2.95234e-05	1.30716e-06	1.30716e-06	1.30716e-06	1.30716e-06	1.51015e-05	1.49303e-07	1.49303e-07	1.49303e-07	1.49303e-07	7.71878e-06
Jul21	2.15076e-05	2.15076e-05	2.15076e-05	2.15076e-05	1.63675e-05	8.28109e-05	8.28109e-05	8.28109e-05	8.28109e-05	3.22802e-05	3.32854e-05	3.32854e-05	3.32854e-05	3.32854e-05	1.81971e-05	2.16655e-05	2.16655e-05	2.16655e-05	2.16655e-05	8.88032e-06
Aug21	0	0	0	0	2.58941e-05	1.21308e-06	1.21308e-06	1.21308e-06	1.21308e-06	5.22267e-05	8.70933e-07	8.70933e-07	8.70933e-07	8.70933e-07	2.86331e-05	4.66571e-07	4.66571e-07	4.66571e-07	4.66571e-07	1.45427e-05
Sep21	0	0	0	0	3.64829e-05	8.2946e-07	8.2946e-07	8.2946e-07	8.2946e-07	7.66808e-05	8.2946e-07	8.2946e-07	8.2946e-07	8.2946e-07	4.18972e-05	0	0	0	0	2.20855e-05
Oct21	0	0	0	0	4.33025e-05	0	0	0	0	8.9893e-05	0	0	0	0	4.63582e-05	2.44415e-05	0	0	0	2.44415e-05
Nov21	5.02691e-08	5.02691e-08	5.02691e-08	5.02691e-08	5.18202e-05	7.51472e-08	7.51472e-08	7.51472e-08	7.51472e-08	0.000101648	7.58312e-08	7.58312e-08	7.58312e-08	7.58312e-08	5.16658e-05	2.68607e-05	0	0	0	2.68607e-05
Dec21	4.67936e-06	4.67936e-06	4.67936e-06	4.67936e-06	5.31122e-05	7.50045e-06	7.50045e-06	7.50045e-06	7.50045e-06	0.000102782	3.62477e-06	3.62477e-06	3.62477e-06	3.62477e-06	5.12727e-05	2.00686e-06	2.00686e-06	2.00686e-06	2.00686e-06	2.7107e-05
Jan22	8.74209e-06	8.74209e-06	8.74209e-06	8.74209e-06	0.000103716	1.39215e-05	1.39215e-05	1.39215e-05	1.39215e-05	0.00017203	6.91451e-06	6.91451e-06	6.91451e-06	6.91451e-06	8.20861e-05	3.74959e-06	3.74959e-06	3.74959e-06	3.74959e-06	4.20587e-05
Feb22	1.38961e-05	1.38961e-05	1.38961e-05	1.38961e-05	8.97077e-05	2.07491e-05	2.07491e-05	2.07491e-05	2.07491e-05	0.00015434	1.0001e-05	1.0001e-05	1.0001e-05	1.0001e-05	6.6182e-05	6.00976e-06	6.00976e-06	6.00976e-06	6.00976e-06	3.59071e-05
Mar22		1.66111e-05	1.66111e-05	1.66111e-05	3.42088e-05		2.64873e-05	2.64873e-05	2.64873e-05	9.58586e-05		1.30671e-05	1.30671e-05	1.30671e-05	5.26007e-05		7.05042e-06	7.05042e-06	7.05042e-06	2.24818e-05
Apr22		2.63701e-05		2.63701e-05	0		3.855e-05		3.855e-05	2.68745e-06		1.89538e-05		1.89538e-05	1.81652e-06		1.02162e-05		1.02162e-05	2.98606e-07
May22			1.93096e-05	1.93096e-05	0			2.9078e-05	2.9078e-05	1.49303e-06			1.464e-05	1.464e-05	1.49303e-06			7.62939e-06	7.62939e-06	0
Jun22				1.42027e-05	9.33142e-07				2.73292e-05	3.73257e-06				1.36668e-05	3.73257e-06				7.22805e-06	9.33142e-07

## Sheet: ORF7b
Month	T α	T β/μ	T γ/λ	T δ	T ο	G α	G β/μ	G γ/λ	G δ	G ο	A α	A β/μ	A γ/λ	A δ	A ο	C α	C β/μ	C γ/λ	C δ	C ο
Jan20	3.54272e-07	0	3.54272e-07	3.54272e-07	3.54272e-07	3.54272e-07	0	3.54272e-07	3.54272e-07	3.54272e-07
Feb20	0.000217721	0.000217721	0.000217721	0.000217721	0	5.44303e-05	5.44303e-05	5.44303e-05	5.44303e-05	0	0.000489873	0.000489873	0.000489873	0.000489873	0	0.000176354	0.000176354	0.000176354	0.000176354	0
Mar20	2.25477e-05	2.25477e-05	2.25477e-05	2.25477e-05	3.29568e-05	5.96165e-06	5.96165e-06	5.96165e-06	5.96165e-06	8.06069e-06	5.01094e-05	5.01094e-05	5.01094e-05	5.01094e-05	7.25462e-05	1.82889e-05	1.82889e-05	1.82889e-05	1.82889e-05	2.66923e-05
Apr20	3.06813e-06	3.06813e-06	3.06813e-06	3.06813e-06	0	1.06282e-06	1.06282e-06	1.06282e-06	1.06282e-06	0	1.06282e-06	1.06282e-06	1.06282e-06	1.06282e-06	0	6.17637e-06	6.17637e-06	6.17637e-06	6.17637e-06	0
May20	0	0	0	0	2.04972e-06	2.77155e-07	0	0	2.77155e-07	2.77155e-07	2.41702e-08	0	0	2.41702e-08	2.41702e-08	0	0	0	0	2.04972e-06
Jun20	3.58701e-06	3.58701e-06	3.58701e-06	3.58701e-06	0	8.66944e-07	0	0	8.66944e-07	8.66944e-07	1.63531e-07	0	0	1.63531e-07	1.63531e-07	3.58701e-06	3.58701e-06	3.58701e-06	3.58701e-06	0
Jul20	6.3769e-06	6.3769e-06	6.3769e-06	6.3769e-06	0.000103306	1.72176e-05	0	0	0	1.72176e-05	6.88705e-05	0	0	0	6.88705e-05	6.3769e-06	6.3769e-06	6.3769e-06	6.3769e-06	1.72176e-05
Aug20	8.69577e-06	8.69577e-06	8.69577e-06	8.69577e-06	1.53046e-05	7.71054e-06	0	0	7.71054e-06	7.71054e-06	1.92399e-05	0	0	1.92399e-05	1.92399e-05	8.69577e-06	8.69577e-06	8.69577e-06	8.69577e-06	1.53046e-05
Sep20	1.31524e-05	1.31524e-05	1.31524e-05	1.31524e-05	1.73687e-05	0	0	0	3.40717e-06	3.40717e-06	6.17599e-06	0	0	6.17599e-06	6.17599e-06	1.31524e-05	1.31524e-05	1.31524e-05	1.31524e-05	1.73687e-05
Oct20	0	0	0	0	1.26867e-05	1.17591e-06	0	0	1.17591e-06	1.17591e-06	0	0	0	0	2.86961e-06	0	0	0	0	1.37439e-05
Nov20	1.53046e-05	1.53046e-05	1.53046e-05	5.70071e-06		1.30023e-06	0	0	1.30023e-06		0	0	0	7.62577e-07		1.53046e-05	1.53046e-05	1.53046e-05	3.47508e-06
Dec20	3.82614e-06	3.82614e-06	3.82614e-06	3.82614e-06	1.47159e-05	0	0	0	0	4.41478e-06	0	0	0	0	2.12563e-06	3.82614e-06	3.82614e-06	3.82614e-06	3.82614e-06	1.48794e-05
Jan21	6.47975e-06	6.47975e-06	6.47975e-06	6.47975e-06	1.53333e-05	0	0	0	0	9.72604e-07	0	0	0	0	2.81632e-06	6.47975e-06	6.47975e-06	6.47975e-06	6.47975e-06	2.46957e-05
Feb21	3.18845e-06	3.18845e-06	3.18845e-06	3.18845e-06	1.38986e-05	0	0	0	0	6.17119e-07	0	0	0	0	6.17119e-07	3.18845e-06	3.18845e-06	3.18845e-06	3.18845e-06	1.38986e-05
Mar21	1.26136e-05	1.26136e-05	1.26136e-05	1.26136e-05	1.27878e-05	0	0	0	0	2.87435e-07	0	0	0	0	1.92591e-07	1.26136e-05	1.26136e-05	1.26136e-05	1.26136e-05	1.28933e-05
Apr21	2.469e-05	2.469e-05	2.469e-05	2.469e-05	1.33087e-05	8.50253e-06	8.50253e-06	8.50253e-06	8.50253e-06	2.65021e-07	3.40101e-05	3.40101e-05	3.40101e-05	3.40101e-05	8.16969e-08	7.52147e-06	7.52147e-06	7.52147e-06	7.52147e-06	1.31074e-05
May21	6.00179e-06	6.00179e-06	6.00179e-06	6.00179e-06	1.14603e-05	0	0	0	0	1.5658e-07	0	0	0	0	1.01096e-07	6.00179e-06	6.00179e-06	6.00179e-06	6.00179e-06	1.12677e-05
Jun21	7.87092e-06	7.87092e-06	7.87092e-06	7.87092e-06	1.09259e-05	0	0	0	0	3.03781e-07	0	0	0	0	4.03619e-07	7.87092e-06	7.87092e-06	7.87092e-06	7.87092e-06	1.03111e-05
Jul21	2.54806e-06	2.54806e-06	2.54806e-06	2.54806e-06	1.15644e-05	0	0	0	0	5.18868e-07	0	0	0	0	8.99026e-07	2.54806e-06	2.54806e-06	2.54806e-06	2.54806e-06	1.00832e-05
Aug21	1.31524e-05	1.31524e-05	1.31524e-05	1.31524e-05	1.22828e-05	0	0	0	0	8.18407e-07	0	0	0	0	2.23089e-06	1.31524e-05	1.31524e-05	1.31524e-05	1.31524e-05	8.3368e-06
Sep21	1.4348e-05	1.4348e-05	1.4348e-05	1.4348e-05	1.34935e-05	1.19762e-06	0	0	0	1.19762e-06	3.60673e-06	0	0	0	3.60673e-06	1.4348e-05	1.4348e-05	1.4348e-05	1.4348e-05	7.42923e-06
Oct21	1.63977e-05	1.63977e-05	1.63977e-05	1.63977e-05	9.82364e-06	1.00351e-06	0	0	0	1.00351e-06	2.06387e-06	0	0	0	2.06387e-06	1.63977e-05	1.63977e-05	1.63977e-05	1.63977e-05	5.70412e-06
Nov21	6.33009e-06	6.33009e-06	6.33009e-06	6.33009e-06	9.68013e-06	4.45295e-06	4.45295e-06	4.45295e-06	4.45295e-06	1.00645e-06	1.55844e-06	0	1.55844e-06	0	1.55844e-06	1.16467e-06	1.16467e-06	1.16467e-06	1.16467e-06	4.39747e-06
Dec21	3.13257e-06	3.13257e-06	3.13257e-06	3.13257e-06	6.49344e-06	1.05554e-06	1.05554e-06	1.05554e-06	1.05554e-06	8.92941e-07	2.9847e-07	2.9847e-07	2.9847e-07	2.9847e-07	9.50353e-07	1.35889e-06	1.35889e-06	1.35889e-06	1.35889e-06	3.8723e-06
Jan22	3.63315e-06	3.63315e-06	3.63315e-06	3.63315e-06	1.21908e-05	6.48305e-07	6.48305e-07	6.48305e-07	6.48305e-07	1.33744e-06	1.19139e-06	1.19139e-06	1.19139e-06	1.19139e-06	3.41304e-06	1.26825e-06	1.26825e-06	1.26825e-06	1.26825e-06	5.81411e-06
Feb22	6.41616e-06	6.41616e-06	6.41616e-06	6.41616e-06	1.19032e-05	7.47693e-07	7.47693e-07	7.47693e-07	7.47693e-07	8.2415e-07	1.5155e-06	1.5155e-06	1.5155e-06	1.5155e-06	3.13428e-07	1.42936e-06	1.42936e-06	1.42936e-06	1.42936e-06	8.32684e-06
Mar22		9.74617e-06	9.74617e-06	9.74617e-06	1.69773e-05		1.03534e-06	1.03534e-06	1.03534e-06	5.85634e-07		2.56851e-06	2.56851e-06	2.56851e-06	5.85634e-07		1.93057e-06	1.93057e-06	1.93057e-06	7.10005e-06
Apr22		4.08137e-05		4.08137e-05	4.40006e-06		3.25902e-06		3.25902e-06	0		6.66199e-06		6.66199e-06	0		5.3495e-06		5.3495e-06	4.40006e-06
May22			3.17505e-05	3.17505e-05	0			3.81702e-06	3.81702e-06	0			5.70935e-06	5.70935e-06	1.14784e-05			4.51527e-06	4.51527e-06	1.14784e-05
Jun22				1.66713e-05	8.09639e-05				6.10833e-06	7.17401e-06				2.06489e-06	7.17401e-06				2.35901e-06	1.22983e-05

[truncated: 3 more sheets: ORF8, N, ORF10]
