# Supplementary material for: Analysis of 3.5 million SARS-CoV-2 sequences reveals unique mutational trends with consistent nucleotide and codon frequencies
Source: Virol J. 2023 Feb 17;20:31. doi: 10.1186/s12985-023-01982-8 (PMC9936480; doi:10.1186/s12985-023-01982-8)
Supplement: Supplementary file 2 — Additional file 2. Table S2: Nucleotide Significance Data. [file 12985_2023_1982_MOESM2_ESM.xlsx]

## Sheet: File Info
Significance was tested for each nucleotide between clade pairs per month per gene. There are a set of Excel sheets for each gene: 1) 'Gene' alpha files contain the corrected alpha values used for each nucleotide/clade comparison per month. 2) 'Gene' tests files contain the number of tests divided by 0.05 to find the corrected alpha per month. 3) 'Gene' pvalue files contain the resulting p-value …

## Sheet: ORF1ab alpha
Month Nucleotide Clade	Dec19	Jan20	Feb20	Mar20	Apr20	May20	Jun20	Jul20	Aug20	Sep20	Oct20	Nov20	Dec20	Jan21	Feb21	Mar21	Apr21	May21	Jun21	Jul21	Aug21	Sep21	Oct21	Nov21	Dec21	Jan22	Feb22	Mar22	Apr22	May22	Jun22
Dec19 A α:A β/μ	0.0015625
Dec19 A α:A γ/λ	0.0015625
Dec19 A α:A ο	0.0015625
Dec19 A β/μ:A γ/λ	0.0015625
Dec19 A β/μ:A δ	0.0015625
Dec19 A β/μ:A ο	0.0015625
Dec19 A γ/λ:A δ	0.0015625
Dec19 A γ/λ:A ο	0.0015625
Dec19 A δ:A ο	0.0015625
Dec19 T α:T β/μ	0.0015625
Dec19 T α:T γ/λ	0.0015625
Dec19 T β/μ:T γ/λ	0.0015625
Dec19 T β/μ:T δ	0.0015625
Dec19 T β/μ:T ο	0.0015625
Dec19 T γ/λ:T δ	0.0015625
Dec19 T γ/λ:T ο	0.0015625
Dec19 C α:C β/μ	0.0015625
Dec19 C α:C γ/λ	0.0015625
Dec19 C α:C ο	0.0015625
Dec19 C β/μ:C γ/λ	0.0015625
Dec19 C β/μ:C δ	0.0015625
Dec19 C β/μ:C ο	0.0015625
Dec19 C γ/λ:C δ	0.0015625
Dec19 C γ/λ:C ο	0.0015625
Dec19 C δ:C ο	0.0015625
Dec19 G α:G β/μ	0.0015625
Dec19 G α:G γ/λ	0.0015625
Dec19 G β/μ:G γ/λ	0.0015625
Dec19 G β/μ:G δ	0.0015625
Dec19 G β/μ:G ο	0.0015625
Dec19 G γ/λ:G δ	0.0015625
Dec19 G γ/λ:G ο	0.0015625
Jan20 A α:A β/μ		0.00125
Jan20 A α:A γ/λ		0.00125
Jan20 A α:A δ		0.00125
Jan20 A α:A ο		0.00125
Jan20 A β/μ:A γ/λ		0.00125
Jan20 A β/μ:A δ		0.00125
Jan20 A β/μ:A ο		0.00125
Jan20 A γ/λ:A δ		0.00125
Jan20 A γ/λ:A ο		0.00125
Jan20 A δ:A ο		0.00125
Jan20 T α:T β/μ		0.00125
Jan20 T α:T γ/λ		0.00125
Jan20 T α:T δ		0.00125
Jan20 T α:T ο		0.00125
Jan20 T β/μ:T γ/λ		0.00125
Jan20 T β/μ:T δ		0.00125
Jan20 T β/μ:T ο		0.00125
Jan20 T γ/λ:T δ		0.00125
Jan20 T γ/λ:T ο		0.00125
Jan20 T δ:T ο		0.00125
Jan20 C α:C β/μ		0.00125
Jan20 C α:C γ/λ		0.00125
Jan20 C α:C δ		0.00125
Jan20 C α:C ο		0.00125
Jan20 C β/μ:C γ/λ		0.00125
Jan20 C β/μ:C δ		0.00125
Jan20 C β/μ:C ο		0.00125
Jan20 C γ/λ:C δ		0.00125
Jan20 C γ/λ:C ο		0.00125
Jan20 C δ:C ο		0.00125
Jan20 G α:G β/μ		0.00125
Jan20 G α:G γ/λ		0.00125
Jan20 G α:G δ		0.00125
Jan20 G α:G ο		0.00125
Jan20 G β/μ:G γ/λ		0.00125
Jan20 G β/μ:G δ		0.00125
Jan20 G β/μ:G ο		0.00125
Jan20 G γ/λ:G δ		0.00125
Jan20 G γ/λ:G ο		0.00125
Jan20 G δ:G ο		0.00125
Feb20 A α:A β/μ			0.00125
Feb20 A α:A γ/λ			0.00125
Feb20 A α:A δ			0.00125
Feb20 A α:A ο			0.00125
Feb20 A β/μ:A γ/λ			0.00125
Feb20 A β/μ:A δ			0.00125
Feb20 A β/μ:A ο			0.00125
Feb20 A γ/λ:A δ			0.00125
Feb20 A γ/λ:A ο			0.00125
Feb20 A δ:A ο			0.00125
Feb20 T α:T β/μ			0.00125
Feb20 T α:T γ/λ			0.00125
Feb20 T α:T δ			0.00125
Feb20 T α:T ο			0.00125
Feb20 T β/μ:T γ/λ			0.00125
Feb20 T β/μ:T δ			0.00125
Feb20 T β/μ:T ο			0.00125
Feb20 T γ/λ:T δ			0.00125
Feb20 T γ/λ:T ο			0.00125
Feb20 T δ:T ο			0.00125
Feb20 C α:C β/μ			0.00125
Feb20 C α:C γ/λ			0.00125
Feb20 C α:C δ			0.00125
Feb20 C α:C ο			0.00125
Feb20 C β/μ:C γ/λ			0.00125
Feb20 C β/μ:C δ			0.00125
Feb20 C β/μ:C ο			0.00125
Feb20 C γ/λ:C δ			0.00125
Feb20 C γ/λ:C ο			0.00125
Feb20 C δ:C ο			0.00125
Feb20 G α:G β/μ			0.00125
Feb20 G α:G γ/λ			0.00125
Feb20 G α:G δ			0.00125
Feb20 G α:G ο			0.00125
Feb20 G β/μ:G γ/λ			0.00125
Feb20 G β/μ:G δ			0.00125
Feb20 G β/μ:G ο			0.00125
Feb20 G γ/λ:G δ			0.00125
Feb20 G γ/λ:G ο			0.00125
Feb20 G δ:G ο			0.00125
Mar20 A α:A β/μ				0.00125
Mar20 A α:A γ/λ				0.00125
Mar20 A α:A δ				0.00125
Mar20 A α:A ο				0.00125
Mar20 A β/μ:A γ/λ				0.00125
Mar20 A β/μ:A δ				0.00125
Mar20 A β/μ:A ο				0.00125
Mar20 A γ/λ:A δ				0.00125
Mar20 A γ/λ:A ο				0.00125
Mar20 A δ:A ο				0.00125
Mar20 T α:T β/μ				0.00125
Mar20 T α:T γ/λ				0.00125
Mar20 T α:T δ				0.00125
Mar20 T α:T ο				0.00125
Mar20 T β/μ:T γ/λ				0.00125
Mar20 T β/μ:T δ				0.00125
Mar20 T β/μ:T ο				0.00125
Mar20 T γ/λ:T δ				0.00125
Mar20 T γ/λ:T ο				0.00125
Mar20 T δ:T ο				0.00125
Mar20 C α:C β/μ				0.00125
Mar20 C α:C γ/λ				0.00125
Mar20 C α:C δ				0.00125
Mar20 C α:C ο				0.00125
Mar20 C β/μ:C γ/λ				0.00125
Mar20 C β/μ:C δ				0.00125
Mar20 C β/μ:C ο				0.00125
Mar20 C γ/λ:C δ				0.00125
Mar20 C γ/λ:C ο				0.00125
Mar20 C δ:C ο				0.00125
Mar20 G α:G β/μ				0.00125
Mar20 G α:G γ/λ				0.00125
Mar20 G α:G δ				0.00125
Mar20 G α:G ο				0.00125
Mar20 G β/μ:G γ/λ				0.00125
Mar20 G β/μ:G δ				0.00125
Mar20 G β/μ:G ο				0.00125
Mar20 G γ/λ:G δ				0.00125
Mar20 G γ/λ:G ο				0.00125
Mar20 G δ:G ο				0.00125
Apr20 A α:A β/μ					0.00125
Apr20 A α:A γ/λ					0.00125
Apr20 A α:A δ					0.00125
Apr20 A α:A ο					0.00125
Apr20 A β/μ:A γ/λ					0.00125
Apr20 A β/μ:A δ					0.00125
Apr20 A β/μ:A ο					0.00125
Apr20 A γ/λ:A δ					0.00125
Apr20 A γ/λ:A ο					0.00125
Apr20 A δ:A ο					0.00125
Apr20 T α:T β/μ					0.00125
Apr20 T α:T γ/λ					0.00125
Apr20 T α:T δ					0.00125
Apr20 T α:T ο					0.00125
Apr20 T β/μ:T γ/λ					0.00125
Apr20 T β/μ:T δ					0.00125
Apr20 T β/μ:T ο					0.00125
Apr20 T γ/λ:T δ					0.00125
Apr20 T γ/λ:T ο					0.00125
Apr20 T δ:T ο					0.00125
Apr20 C α:C β/μ					0.00125
Apr20 C α:C γ/λ					0.00125
Apr20 C α:C δ					0.00125
Apr20 C α:C ο					0.00125
Apr20 C β/μ:C γ/λ					0.00125
Apr20 C β/μ:C δ					0.00125
Apr20 C β/μ:C ο					0.00125
Apr20 C γ/λ:C δ					0.00125
Apr20 C γ/λ:C ο					0.00125
Apr20 C δ:C ο					0.00125
Apr20 G α:G β/μ					0.00125
Apr20 G α:G γ/λ					0.00125
Apr20 G α:G δ					0.00125
Apr20 G α:G ο					0.00125
Apr20 G β/μ:G γ/λ					0.00125
Apr20 G β/μ:G δ					0.00125
Apr20 G β/μ:G ο					0.00125
Apr20 G γ/λ:G δ					0.00125
Apr20 G γ/λ:G ο					0.00125
Apr20 G δ:G ο					0.00125
May20 A α:A β/μ						0.00125
May20 A α:A γ/λ						0.00125
May20 A α:A δ						0.00125
May20 A α:A ο						0.00125
May20 A β/μ:A γ/λ						0.00125
May20 A β/μ:A δ						0.00125
May20 A β/μ:A ο						0.00125
May20 A γ/λ:A δ						0.00125
May20 A γ/λ:A ο						0.00125
May20 A δ:A ο						0.00125
May20 T α:T β/μ						0.00125
May20 T α:T γ/λ						0.00125
May20 T α:T δ						0.00125
May20 T α:T ο						0.00125
May20 T β/μ:T γ/λ						0.00125
May20 T β/μ:T δ						0.00125
May20 T β/μ:T ο						0.00125
May20 T γ/λ:T δ						0.00125
May20 T γ/λ:T ο						0.00125
May20 T δ:T ο						0.00125
May20 C α:C β/μ						0.00125
May20 C α:C γ/λ						0.00125
May20 C α:C δ						0.00125
May20 C α:C ο						0.00125
May20 C β/μ:C γ/λ						0.00125
May20 C β/μ:C δ						0.00125
May20 C β/μ:C ο						0.00125
May20 C γ/λ:C δ						0.00125
May20 C γ/λ:C ο						0.00125
May20 C δ:C ο						0.00125
May20 G α:G β/μ						0.00125
May20 G α:G γ/λ						0.00125
May20 G α:G δ						0.00125
May20 G α:G ο						0.00125
May20 G β/μ:G γ/λ						0.00125
May20 G β/μ:G δ						0.00125
May20 G β/μ:G ο						0.00125
May20 G γ/λ:G δ						0.00125
May20 G γ/λ:G ο						0.00125
May20 G δ:G ο						0.00125
Jun20 A α:A β/μ							0.00125
Jun20 A α:A γ/λ							0.00125
Jun20 A α:A δ							0.00125
Jun20 A α:A ο							0.00125
Jun20 A β/μ:A γ/λ							0.00125
Jun20 A β/μ:A δ							0.00125
Jun20 A β/μ:A ο							0.00125
Jun20 A γ/λ:A δ							0.00125
Jun20 A γ/λ:A ο							0.00125
Jun20 A δ:A ο							0.00125
Jun20 T α:T β/μ							0.00125
Jun20 T α:T γ/λ							0.00125
Jun20 T α:T δ							0.00125
Jun20 T α:T ο							0.00125
Jun20 T β/μ:T γ/λ							0.00125
Jun20 T β/μ:T δ							0.00125
Jun20 T β/μ:T ο							0.00125
Jun20 T γ/λ:T δ							0.00125
Jun20 T γ/λ:T ο							0.00125
Jun20 T δ:T ο							0.00125
Jun20 C α:C β/μ							0.00125
Jun20 C α:C γ/λ							0.00125
Jun20 C α:C δ							0.00125
Jun20 C α:C ο							0.00125
Jun20 C β/μ:C γ/λ							0.00125
Jun20 C β/μ:C δ							0.00125
Jun20 C β/μ:C ο							0.00125
Jun20 C γ/λ:C δ							0.00125
Jun20 C γ/λ:C ο							0.00125
Jun20 C δ:C ο							0.00125
Jun20 G α:G β/μ							0.00125
Jun20 G α:G γ/λ							0.00125
Jun20 G α:G δ							0.00125
Jun20 G α:G ο							0.00125
Jun20 G β/μ:G γ/λ							0.00125
Jun20 G β/μ:G δ							0.00125
Jun20 G β/μ:G ο							0.00125
Jun20 G γ/λ:G δ							0.00125
Jun20 G γ/λ:G ο							0.00125
Jun20 G δ:G ο							0.00125
Jul20 A α:A β/μ								0.00125
Jul20 A α:A γ/λ								0.00125
Jul20 A α:A δ								0.00125
Jul20 A α:A ο								0.00125
Jul20 A β/μ:A γ/λ								0.00125
Jul20 A β/μ:A δ								0.00125
Jul20 A β/μ:A ο								0.00125
Jul20 A γ/λ:A δ								0.00125
Jul20 A γ/λ:A ο								0.00125
Jul20 A δ:A ο								0.00125
Jul20 T α:T β/μ								0.00125
Jul20 T α:T γ/λ								0.00125
Jul20 T α:T δ								0.00125
Jul20 T α:T ο								0.00125
Jul20 T β/μ:T γ/λ								0.00125
Jul20 T β/μ:T δ								0.00125
Jul20 T β/μ:T ο								0.00125
Jul20 T γ/λ:T δ								0.00125
Jul20 T γ/λ:T ο								0.00125
Jul20 T δ:T ο								0.00125
Jul20 C α:C β/μ								0.00125
Jul20 C α:C γ/λ								0.00125
Jul20 C α:C δ								0.00125
Jul20 C α:C ο								0.00125
Jul20 C β/μ:C γ/λ								0.00125
Jul20 C β/μ:C δ								0.00125
Jul20 C β/μ:C ο								0.00125
Jul20 C γ/λ:C δ								0.00125
Jul20 C γ/λ:C ο								0.00125
Jul20 C δ:C ο								0.00125
Jul20 G α:G β/μ								0.00125
Jul20 G α:G γ/λ								0.00125
Jul20 G α:G δ								0.00125
Jul20 G α:G ο								0.00125
Jul20 G β/μ:G γ/λ								0.00125
Jul20 G β/μ:G δ								0.00125
Jul20 G β/μ:G ο								0.00125
Jul20 G γ/λ:G δ								0.00125
Jul20 G γ/λ:G ο								0.00125
Jul20 G δ:G ο								0.00125
Aug20 A α:A β/μ									0.00125
Aug20 A α:A γ/λ									0.00125
Aug20 A α:A δ									0.00125
Aug20 A α:A ο									0.00125
Aug20 A β/μ:A γ/λ									0.00125
Aug20 A β/μ:A δ									0.00125
Aug20 A β/μ:A ο									0.00125
Aug20 A γ/λ:A δ									0.00125
Aug20 A γ/λ:A ο									0.00125
Aug20 A δ:A ο									0.00125
Aug20 T α:T β/μ									0.00125
Aug20 T α:T γ/λ									0.00125
Aug20 T α:T δ									0.00125
Aug20 T α:T ο									0.00125
Aug20 T β/μ:T γ/λ									0.00125
Aug20 T β/μ:T δ									0.00125
Aug20 T β/μ:T ο									0.00125
Aug20 T γ/λ:T δ									0.00125
Aug20 T γ/λ:T ο									0.00125
Aug20 T δ:T ο									0.00125
Aug20 C α:C β/μ									0.00125
Aug20 C α:C γ/λ									0.00125
Aug20 C α:C δ									0.00125
Aug20 C α:C ο									0.00125
Aug20 C β/μ:C γ/λ									0.00125
Aug20 C β/μ:C δ									0.00125
Aug20 C β/μ:C ο									0.00125
Aug20 C γ/λ:C δ									0.00125
Aug20 C γ/λ:C ο									0.00125
Aug20 C δ:C ο									0.00125
Aug20 G α:G β/μ									0.00125
Aug20 G α:G γ/λ									0.00125
Aug20 G α:G δ									0.00125
Aug20 G α:G ο									0.00125
Aug20 G β/μ:G γ/λ									0.00125
Aug20 G β/μ:G δ									0.00125
Aug20 G β/μ:G ο									0.00125
Aug20 G γ/λ:G δ									0.00125
Aug20 G γ/λ:G ο									0.00125
Aug20 G δ:G ο									0.00125
Sep20 A α:A β/μ										0.00125
Sep20 A α:A γ/λ										0.00125
Sep20 A α:A δ										0.00125
Sep20 A α:A ο										0.00125
Sep20 A β/μ:A γ/λ										0.00125
Sep20 A β/μ:A δ										0.00125
Sep20 A β/μ:A ο										0.00125
Sep20 A γ/λ:A δ										0.00125
Sep20 A γ/λ:A ο										0.00125
Sep20 A δ:A ο										0.00125
Sep20 T α:T β/μ										0.00125
Sep20 T α:T γ/λ										0.00125
Sep20 T α:T δ										0.00125
Sep20 T α:T ο										0.00125
Sep20 T β/μ:T γ/λ										0.00125
Sep20 T β/μ:T δ										0.00125
Sep20 T β/μ:T ο										0.00125
Sep20 T γ/λ:T δ										0.00125
Sep20 T γ/λ:T ο										0.00125
Sep20 T δ:T ο										0.00125
Sep20 C α:C β/μ										0.00125
Sep20 C α:C γ/λ										0.00125
Sep20 C α:C δ										0.00125
Sep20 C α:C ο										0.00125
Sep20 C β/μ:C γ/λ										0.00125
Sep20 C β/μ:C δ										0.00125
Sep20 C β/μ:C ο										0.00125
Sep20 C γ/λ:C δ										0.00125
Sep20 C γ/λ:C ο										0.00125
Sep20 C δ:C ο										0.00125
Sep20 G α:G β/μ										0.00125
Sep20 G α:G γ/λ										0.00125
Sep20 G α:G δ										0.00125
Sep20 G α:G ο										0.00125
Sep20 G β/μ:G γ/λ										0.00125
Sep20 G β/μ:G δ										0.00125
Sep20 G β/μ:G ο										0.00125
Sep20 G γ/λ:G δ										0.00125
Sep20 G γ/λ:G ο										0.00125
Sep20 G δ:G ο										0.00125
Oct20 A α:A β/μ											0.00125
Oct20 A α:A γ/λ											0.00125
Oct20 A α:A δ											0.00125
Oct20 A α:A ο											0.00125
Oct20 A β/μ:A γ/λ											0.00125
Oct20 A β/μ:A δ											0.00125
Oct20 A β/μ:A ο											0.00125
Oct20 A γ/λ:A δ											0.00125
Oct20 A γ/λ:A ο											0.00125
Oct20 A δ:A ο											0.00125
Oct20 T α:T β/μ											0.00125
Oct20 T α:T γ/λ											0.00125
Oct20 T α:T δ											0.00125
Oct20 T α:T ο											0.00125
Oct20 T β/μ:T γ/λ											0.00125
Oct20 T β/μ:T δ											0.00125
Oct20 T β/μ:T ο											0.00125
Oct20 T γ/λ:T δ											0.00125
Oct20 T γ/λ:T ο											0.00125
Oct20 T δ:T ο											0.00125
Oct20 C α:C β/μ											0.00125
Oct20 C α:C γ/λ											0.00125
Oct20 C α:C δ											0.00125
Oct20 C α:C ο											0.00125
Oct20 C β/μ:C γ/λ											0.00125
Oct20 C β/μ:C δ											0.00125
Oct20 C β/μ:C ο											0.00125
Oct20 C γ/λ:C δ											0.00125
Oct20 C γ/λ:C ο											0.00125
Oct20 C δ:C ο											0.00125
Oct20 G α:G β/μ											0.00125
Oct20 G α:G γ/λ											0.00125
Oct20 G α:G δ											0.00125
Oct20 G α:G ο											0.00125
Oct20 G β/μ:G γ/λ											0.00125
Oct20 G β/μ:G δ											0.00125
Oct20 G β/μ:G ο											0.00125
Oct20 G γ/λ:G δ											0.00125
Oct20 G γ/λ:G ο											0.00125
Oct20 G δ:G ο											0.00125
Nov20 A α:A β/μ												0.00208333
Nov20 A α:A γ/λ												0.00208333
Nov20 A α:A δ												0.00208333
Nov20 A β/μ:A γ/λ												0.00208333
Nov20 A β/μ:A δ												0.00208333
Nov20 A γ/λ:A δ												0.00208333
Nov20 T α:T β/μ												0.00208333
Nov20 T α:T γ/λ												0.00208333
Nov20 T α:T δ												0.00208333
Nov20 T β/μ:T γ/λ												0.00208333
Nov20 T β/μ:T δ												0.00208333
Nov20 T γ/λ:T δ												0.00208333
Nov20 C α:C β/μ												0.00208333
Nov20 C α:C γ/λ												0.00208333
Nov20 C α:C δ												0.00208333
Nov20 C β/μ:C γ/λ												0.00208333
Nov20 C β/μ:C δ												0.00208333
Nov20 C γ/λ:C δ												0.00208333
Nov20 G α:G β/μ												0.00208333
Nov20 G α:G γ/λ												0.00208333
Nov20 G α:G δ												0.00208333
Nov20 G β/μ:G γ/λ												0.00208333
Nov20 G β/μ:G δ												0.00208333
Nov20 G γ/λ:G δ												0.00208333
Dec20 A α:A β/μ													0.00125
Dec20 A α:A γ/λ													0.00125
Dec20 A α:A δ													0.00125
Dec20 A α:A ο													0.00125
Dec20 A β/μ:A γ/λ													0.00125
Dec20 A β/μ:A δ													0.00125
Dec20 A β/μ:A ο													0.00125
Dec20 A γ/λ:A δ													0.00125
Dec20 A γ/λ:A ο													0.00125
Dec20 A δ:A ο													0.00125
Dec20 T α:T β/μ													0.00125
Dec20 T α:T γ/λ													0.00125
Dec20 T α:T δ													0.00125
Dec20 T α:T ο													0.00125
Dec20 T β/μ:T γ/λ													0.00125
Dec20 T β/μ:T δ													0.00125
Dec20 T β/μ:T ο													0.00125
Dec20 T γ/λ:T δ													0.00125
Dec20 T γ/λ:T ο													0.00125
Dec20 T δ:T ο													0.00125
Dec20 C α:C β/μ													0.00125
Dec20 C α:C γ/λ													0.00125
Dec20 C α:C δ													0.00125
Dec20 C α:C ο													0.00125
Dec20 C β/μ:C γ/λ													0.00125
Dec20 C β/μ:C δ													0.00125
Dec20 C β/μ:C ο													0.00125
Dec20 C γ/λ:C δ													0.00125
Dec20 C γ/λ:C ο													0.00125
Dec20 C δ:C ο													0.00125
Dec20 G α:G β/μ													0.00125
Dec20 G α:G γ/λ													0.00125
Dec20 G α:G δ													0.00125
Dec20 G α:G ο													0.00125
Dec20 G β/μ:G γ/λ													0.00125
Dec20 G β/μ:G δ													0.00125
Dec20 G β/μ:G ο													0.00125
Dec20 G γ/λ:G δ													0.00125
Dec20 G γ/λ:G ο													0.00125
Dec20 G δ:G ο													0.00125
Jan21 A α:A β/μ														0.00125
Jan21 A α:A γ/λ														0.00125
Jan21 A α:A δ														0.00125
Jan21 A α:A ο														0.00125
Jan21 A β/μ:A γ/λ														0.00125
Jan21 A β/μ:A δ														0.00125
Jan21 A β/μ:A ο														0.00125
Jan21 A γ/λ:A δ														0.00125
Jan21 A γ/λ:A ο														0.00125
Jan21 A δ:A ο														0.00125
Jan21 T α:T β/μ														0.00125
Jan21 T α:T γ/λ														0.00125
Jan21 T α:T δ														0.00125
Jan21 T α:T ο														0.00125
Jan21 T β/μ:T γ/λ														0.00125
Jan21 T β/μ:T δ														0.00125
Jan21 T β/μ:T ο														0.00125
Jan21 T γ/λ:T δ														0.00125
Jan21 T γ/λ:T ο														0.00125
Jan21 T δ:T ο														0.00125
Jan21 C α:C β/μ														0.00125
Jan21 C α:C γ/λ														0.00125
Jan21 C α:C δ														0.00125
Jan21 C α:C ο														0.00125
Jan21 C β/μ:C γ/λ														0.00125
Jan21 C β/μ:C δ														0.00125
Jan21 C β/μ:C ο														0.00125
Jan21 C γ/λ:C δ														0.00125
Jan21 C γ/λ:C ο														0.00125
Jan21 C δ:C ο														0.00125
Jan21 G α:G β/μ														0.00125
Jan21 G α:G γ/λ														0.00125
Jan21 G α:G δ														0.00125
Jan21 G α:G ο														0.00125
Jan21 G β/μ:G γ/λ														0.00125
Jan21 G β/μ:G δ														0.00125
Jan21 G β/μ:G ο														0.00125
Jan21 G γ/λ:G δ														0.00125
Jan21 G γ/λ:G ο														0.00125
Jan21 G δ:G ο														0.00125
Feb21 A α:A β/μ															0.00125
Feb21 A α:A γ/λ															0.00125
Feb21 A α:A δ															0.00125
Feb21 A α:A ο															0.00125
Feb21 A β/μ:A γ/λ															0.00125
Feb21 A β/μ:A δ															0.00125
Feb21 A β/μ:A ο															0.00125
Feb21 A γ/λ:A δ															0.00125
Feb21 A γ/λ:A ο															0.00125
Feb21 A δ:A ο															0.00125
Feb21 T α:T β/μ															0.00125
Feb21 T α:T γ/λ															0.00125
Feb21 T α:T δ															0.00125
Feb21 T α:T ο															0.00125
Feb21 T β/μ:T γ/λ															0.00125
Feb21 T β/μ:T δ															0.00125
Feb21 T β/μ:T ο															0.00125
Feb21 T γ/λ:T δ															0.00125
Feb21 T γ/λ:T ο															0.00125
Feb21 T δ:T ο															0.00125
Feb21 C α:C β/μ															0.00125
Feb21 C α:C γ/λ															0.00125
Feb21 C α:C δ															0.00125
Feb21 C α:C ο															0.00125
Feb21 C β/μ:C γ/λ															0.00125
Feb21 C β/μ:C δ															0.00125
Feb21 C β/μ:C ο															0.00125
Feb21 C γ/λ:C δ															0.00125
Feb21 C γ/λ:C ο															0.00125
Feb21 C δ:C ο															0.00125
Feb21 G α:G β/μ															0.00125
Feb21 G α:G γ/λ															0.00125
Feb21 G α:G δ															0.00125
Feb21 G α:G ο															0.00125
Feb21 G β/μ:G γ/λ															0.00125
Feb21 G β/μ:G δ															0.00125
Feb21 G β/μ:G ο															0.00125
Feb21 G γ/λ:G δ															0.00125
Feb21 G γ/λ:G ο															0.00125
Feb21 G δ:G ο															0.00125
Mar21 A α:A β/μ																0.00125
Mar21 A α:A γ/λ																0.00125
Mar21 A α:A δ																0.00125
Mar21 A α:A ο																0.00125
Mar21 A β/μ:A γ/λ																0.00125
Mar21 A β/μ:A δ																0.00125
Mar21 A β/μ:A ο																0.00125
Mar21 A γ/λ:A δ																0.00125
Mar21 A γ/λ:A ο																0.00125
Mar21 A δ:A ο																0.00125
Mar21 T α:T β/μ																0.00125
Mar21 T α:T γ/λ																0.00125
Mar21 T α:T δ																0.00125
Mar21 T α:T ο																0.00125
Mar21 T β/μ:T γ/λ																0.00125
Mar21 T β/μ:T δ																0.00125
Mar21 T β/μ:T ο																0.00125
Mar21 T γ/λ:T δ																0.00125
Mar21 T γ/λ:T ο																0.00125
Mar21 T δ:T ο																0.00125
Mar21 C α:C β/μ																0.00125
Mar21 C α:C γ/λ																0.00125
Mar21 C α:C δ																0.00125
Mar21 C α:C ο																0.00125
Mar21 C β/μ:C γ/λ																0.00125
Mar21 C β/μ:C δ																0.00125
Mar21 C β/μ:C ο																0.00125
Mar21 C γ/λ:C δ																0.00125
Mar21 C γ/λ:C ο																0.00125
Mar21 C δ:C ο																0.00125
Mar21 G α:G β/μ																0.00125
Mar21 G α:G γ/λ																0.00125
Mar21 G α:G δ																0.00125
Mar21 G α:G ο																0.00125
Mar21 G β/μ:G γ/λ																0.00125
Mar21 G β/μ:G δ																0.00125
Mar21 G β/μ:G ο																0.00125
Mar21 G γ/λ:G δ																0.00125
Mar21 G γ/λ:G ο																0.00125
Mar21 G δ:G ο																0.00125
Apr21 A α:A β/μ																	0.00125
Apr21 A α:A γ/λ																	0.00125
Apr21 A α:A δ																	0.00125
Apr21 A α:A ο																	0.00125
Apr21 A β/μ:A γ/λ																	0.00125
Apr21 A β/μ:A δ																	0.00125
Apr21 A β/μ:A ο																	0.00125
Apr21 A γ/λ:A δ																	0.00125
Apr21 A γ/λ:A ο																	0.00125
Apr21 A δ:A ο																	0.00125
Apr21 T α:T β/μ																	0.00125
Apr21 T α:T γ/λ																	0.00125
Apr21 T α:T δ																	0.00125
Apr21 T α:T ο																	0.00125
Apr21 T β/μ:T γ/λ																	0.00125
Apr21 T β/μ:T δ																	0.00125
Apr21 T β/μ:T ο																	0.00125
Apr21 T γ/λ:T δ																	0.00125
Apr21 T γ/λ:T ο																	0.00125
Apr21 T δ:T ο																	0.00125
Apr21 C α:C β/μ																	0.00125
Apr21 C α:C γ/λ																	0.00125
Apr21 C α:C δ																	0.00125
Apr21 C α:C ο																	0.00125
Apr21 C β/μ:C γ/λ																	0.00125
Apr21 C β/μ:C δ																	0.00125
Apr21 C β/μ:C ο																	0.00125
Apr21 C γ/λ:C δ																	0.00125
Apr21 C γ/λ:C ο																	0.00125
Apr21 C δ:C ο																	0.00125
Apr21 G α:G β/μ																	0.00125
Apr21 G α:G γ/λ																	0.00125
Apr21 G α:G δ																	0.00125
Apr21 G α:G ο																	0.00125
Apr21 G β/μ:G γ/λ																	0.00125
Apr21 G β/μ:G δ																	0.00125
Apr21 G β/μ:G ο																	0.00125
Apr21 G γ/λ:G δ																	0.00125
Apr21 G γ/λ:G ο																	0.00125
Apr21 G δ:G ο																	0.00125
May21 A α:A β/μ																		0.00125
May21 A α:A γ/λ																		0.00125
May21 A α:A δ																		0.00125
May21 A α:A ο																		0.00125
May21 A β/μ:A γ/λ																		0.00125
May21 A β/μ:A δ																		0.00125
May21 A β/μ:A ο																		0.00125
May21 A γ/λ:A δ																		0.00125
May21 A γ/λ:A ο																		0.00125
May21 A δ:A ο																		0.00125
May21 T α:T β/μ																		0.00125
May21 T α:T γ/λ																		0.00125
May21 T α:T δ																		0.00125
May21 T α:T ο																		0.00125
May21 T β/μ:T γ/λ																		0.00125
May21 T β/μ:T δ																		0.00125
May21 T β/μ:T ο																		0.00125
May21 T γ/λ:T δ																		0.00125
May21 T γ/λ:T ο																		0.00125
May21 T δ:T ο																		0.00125
May21 C α:C β/μ																		0.00125
May21 C α:C γ/λ																		0.00125
May21 C α:C δ																		0.00125
May21 C α:C ο																		0.00125
May21 C β/μ:C γ/λ																		0.00125
May21 C β/μ:C δ																		0.00125
May21 C β/μ:C ο																		0.00125
May21 C γ/λ:C δ																		0.00125
May21 C γ/λ:C ο																		0.00125
May21 C δ:C ο																		0.00125
May21 G α:G β/μ																		0.00125
May21 G α:G γ/λ																		0.00125
May21 G α:G δ																		0.00125
May21 G α:G ο																		0.00125
May21 G β/μ:G γ/λ																		0.00125
May21 G β/μ:G δ																		0.00125
May21 G β/μ:G ο																		0.00125
May21 G γ/λ:G δ																		0.00125
May21 G γ/λ:G ο																		0.00125
May21 G δ:G ο																		0.00125
Jun21 A α:A β/μ																			0.00125
Jun21 A α:A γ/λ																			0.00125
Jun21 A α:A δ																			0.00125
Jun21 A α:A ο																			0.00125
Jun21 A β/μ:A γ/λ																			0.00125
Jun21 A β/μ:A δ																			0.00125
Jun21 A β/μ:A ο																			0.00125
Jun21 A γ/λ:A δ																			0.00125
Jun21 A γ/λ:A ο																			0.00125
Jun21 A δ:A ο																			0.00125
Jun21 T α:T β/μ																			0.00125
Jun21 T α:T γ/λ																			0.00125
Jun21 T α:T δ																			0.00125
Jun21 T α:T ο																			0.00125
Jun21 T β/μ:T γ/λ																			0.00125
Jun21 T β/μ:T δ																			0.00125
Jun21 T β/μ:T ο																			0.00125
Jun21 T γ/λ:T δ																			0.00125
Jun21 T γ/λ:T ο																			0.00125
Jun21 T δ:T ο																			0.00125
Jun21 C α:C β/μ																			0.00125
Jun21 C α:C γ/λ																			0.00125
Jun21 C α:C δ																			0.00125
Jun21 C α:C ο																			0.00125
Jun21 C β/μ:C γ/λ																			0.00125
Jun21 C β/μ:C δ																			0.00125
Jun21 C β/μ:C ο																			0.00125
Jun21 C γ/λ:C δ																			0.00125
Jun21 C γ/λ:C ο																			0.00125
Jun21 C δ:C ο																			0.00125
Jun21 G α:G β/μ																			0.00125
Jun21 G α:G γ/λ																			0.00125
Jun21 G α:G δ																			0.00125
Jun21 G α:G ο																			0.00125
Jun21 G β/μ:G γ/λ																			0.00125
Jun21 G β/μ:G δ																			0.00125
Jun21 G β/μ:G ο																			0.00125
Jun21 G γ/λ:G δ																			0.00125
Jun21 G γ/λ:G ο																			0.00125
Jun21 G δ:G ο																			0.00125
Jul21 A α:A β/μ																				0.00125
Jul21 A α:A γ/λ																				0.00125
Jul21 A α:A δ																				0.00125
Jul21 A α:A ο																				0.00125
Jul21 A β/μ:A γ/λ																				0.00125
Jul21 A β/μ:A δ																				0.00125
Jul21 A β/μ:A ο																				0.00125
Jul21 A γ/λ:A δ																				0.00125
Jul21 A γ/λ:A ο																				0.00125
Jul21 A δ:A ο																				0.00125
Jul21 T α:T β/μ																				0.00125
Jul21 T α:T γ/λ																				0.00125
Jul21 T α:T δ																				0.00125
Jul21 T α:T ο																				0.00125
Jul21 T β/μ:T γ/λ																				0.00125
Jul21 T β/μ:T δ																				0.00125
Jul21 T β/μ:T ο																				0.00125
Jul21 T γ/λ:T δ																				0.00125
Jul21 T γ/λ:T ο																				0.00125
Jul21 T δ:T ο																				0.00125
Jul21 C α:C β/μ																				0.00125
Jul21 C α:C γ/λ																				0.00125
Jul21 C α:C δ																				0.00125
Jul21 C α:C ο																				0.00125
Jul21 C β/μ:C γ/λ																				0.00125
Jul21 C β/μ:C δ																				0.00125
Jul21 C β/μ:C ο																				0.00125
Jul21 C γ/λ:C δ																				0.00125
Jul21 C γ/λ:C ο																				0.00125
Jul21 C δ:C ο																				0.00125
Jul21 G α:G β/μ																				0.00125
Jul21 G α:G γ/λ																				0.00125
Jul21 G α:G δ																				0.00125
Jul21 G α:G ο																				0.00125
Jul21 G β/μ:G γ/λ																				0.00125
Jul21 G β/μ:G δ																				0.00125
Jul21 G β/μ:G ο																				0.00125
Jul21 G γ/λ:G δ																				0.00125
Jul21 G γ/λ:G ο																				0.00125
Jul21 G δ:G ο																				0.00125
Aug21 A α:A β/μ																					0.00125
Aug21 A α:A γ/λ																					0.00125
Aug21 A α:A δ																					0.00125
Aug21 A α:A ο																					0.00125
Aug21 A β/μ:A γ/λ																					0.00125
Aug21 A β/μ:A δ																					0.00125
Aug21 A β/μ:A ο																					0.00125
Aug21 A γ/λ:A δ																					0.00125
Aug21 A γ/λ:A ο																					0.00125
Aug21 A δ:A ο																					0.00125
Aug21 T α:T β/μ																					0.00125
Aug21 T α:T γ/λ																					0.00125
Aug21 T α:T δ																					0.00125
Aug21 T α:T ο																					0.00125
Aug21 T β/μ:T γ/λ																					0.00125
Aug21 T β/μ:T δ																					0.00125
Aug21 T β/μ:T ο																					0.00125
Aug21 T γ/λ:T δ																					0.00125
Aug21 T γ/λ:T ο																					0.00125
Aug21 T δ:T ο																					0.00125
Aug21 C α:C β/μ																					0.00125
Aug21 C α:C γ/λ																					0.00125
Aug21 C α:C δ																					0.00125
Aug21 C α:C ο																					0.00125
Aug21 C β/μ:C γ/λ																					0.00125
Aug21 C β/μ:C δ																					0.00125
Aug21 C β/μ:C ο																					0.00125
Aug21 C γ/λ:C δ																					0.00125
Aug21 C γ/λ:C ο																					0.00125
Aug21 C δ:C ο																					0.00125
Aug21 G α:G β/μ																					0.00125
Aug21 G α:G γ/λ																					0.00125
Aug21 G α:G δ																					0.00125
Aug21 G α:G ο																					0.00125
Aug21 G β/μ:G γ/λ																					0.00125
Aug21 G β/μ:G δ																					0.00125
Aug21 G β/μ:G ο																					0.00125
Aug21 G γ/λ:G δ																					0.00125
Aug21 G γ/λ:G ο																					0.00125
Aug21 G δ:G ο																					0.00125
Sep21 A α:A β/μ																						0.00125
Sep21 A α:A γ/λ																						0.00125
Sep21 A α:A δ																						0.00125
Sep21 A α:A ο																						0.00125
Sep21 A β/μ:A γ/λ																						0.00125
Sep21 A β/μ:A δ																						0.00125
Sep21 A β/μ:A ο																						0.00125
Sep21 A γ/λ:A δ																						0.00125
Sep21 A γ/λ:A ο																						0.00125
Sep21 A δ:A ο																						0.00125
Sep21 T α:T β/μ																						0.00125
Sep21 T α:T γ/λ																						0.00125
Sep21 T α:T δ																						0.00125
Sep21 T α:T ο																						0.00125
Sep21 T β/μ:T γ/λ																						0.00125
Sep21 T β/μ:T δ																						0.00125
Sep21 T β/μ:T ο																						0.00125
Sep21 T γ/λ:T δ																						0.00125
Sep21 T γ/λ:T ο																						0.00125
Sep21 T δ:T ο																						0.00125
Sep21 C α:C β/μ																						0.00125
Sep21 C α:C γ/λ																						0.00125
Sep21 C α:C δ																						0.00125
Sep21 C α:C ο																						0.00125
Sep21 C β/μ:C γ/λ																						0.00125
Sep21 C β/μ:C δ																						0.00125
Sep21 C β/μ:C ο																						0.00125
Sep21 C γ/λ:C δ																						0.00125
Sep21 C γ/λ:C ο																						0.00125
Sep21 C δ:C ο																						0.00125
Sep21 G α:G β/μ																						0.00125
Sep21 G α:G γ/λ																						0.00125
Sep21 G α:G δ																						0.00125
Sep21 G α:G ο																						0.00125
Sep21 G β/μ:G γ/λ																						0.00125
Sep21 G β/μ:G δ																						0.00125
Sep21 G β/μ:G ο																						0.00125
Sep21 G γ/λ:G δ																						0.00125
Sep21 G γ/λ:G ο																						0.00125
Sep21 G δ:G ο																						0.00125
Oct21 A α:A β/μ																							0.00125
Oct21 A α:A γ/λ																							0.00125
Oct21 A α:A δ																							0.00125
Oct21 A α:A ο																							0.00125
Oct21 A β/μ:A γ/λ																							0.00125
Oct21 A β/μ:A δ																							0.00125
Oct21 A β/μ:A ο																							0.00125
Oct21 A γ/λ:A δ																							0.00125
Oct21 A γ/λ:A ο																							0.00125
Oct21 A δ:A ο																							0.00125
Oct21 T α:T β/μ																							0.00125
Oct21 T α:T γ/λ																							0.00125
Oct21 T α:T δ																							0.00125
Oct21 T α:T ο																							0.00125
Oct21 T β/μ:T γ/λ																							0.00125
Oct21 T β/μ:T δ																							0.00125
Oct21 T β/μ:T ο																							0.00125
Oct21 T γ/λ:T δ																							0.00125
Oct21 T γ/λ:T ο																							0.00125
Oct21 T δ:T ο																							0.00125
Oct21 C α:C β/μ																							0.00125
Oct21 C α:C γ/λ																							0.00125
Oct21 C α:C δ																							0.00125
Oct21 C α:C ο																							0.00125
Oct21 C β/μ:C γ/λ																							0.00125
Oct21 C β/μ:C δ																							0.00125
Oct21 C β/μ:C ο																							0.00125
Oct21 C γ/λ:C δ																							0.00125
Oct21 C γ/λ:C ο																							0.00125
Oct21 C δ:C ο																							0.00125
Oct21 G α:G β/μ																							0.00125
Oct21 G α:G γ/λ																							0.00125
Oct21 G α:G δ																							0.00125
Oct21 G α:G ο																							0.00125
Oct21 G β/μ:G γ/λ																							0.00125
Oct21 G β/μ:G δ																							0.00125
Oct21 G β/μ:G ο																							0.00125
Oct21 G γ/λ:G δ																							0.00125
Oct21 G γ/λ:G ο																							0.00125
Oct21 G δ:G ο																							0.00125
Nov21 A α:A β/μ																								0.00125
Nov21 A α:A γ/λ																								0.00125
Nov21 A α:A δ																								0.00125
Nov21 A α:A ο																								0.00125
Nov21 A β/μ:A γ/λ																								0.00125
Nov21 A β/μ:A δ																								0.00125
Nov21 A β/μ:A ο																								0.00125
Nov21 A γ/λ:A δ																								0.00125
Nov21 A γ/λ:A ο																								0.00125
Nov21 A δ:A ο																								0.00125
Nov21 T α:T β/μ																								0.00125
Nov21 T α:T γ/λ																								0.00125
Nov21 T α:T δ																								0.00125
Nov21 T α:T ο																								0.00125
Nov21 T β/μ:T γ/λ																								0.00125
Nov21 T β/μ:T δ																								0.00125
Nov21 T β/μ:T ο																								0.00125
Nov21 T γ/λ:T δ																								0.00125
Nov21 T γ/λ:T ο																								0.00125
Nov21 T δ:T ο																								0.00125
Nov21 C α:C β/μ																								0.00125
Nov21 C α:C γ/λ																								0.00125
Nov21 C α:C δ																								0.00125
Nov21 C α:C ο																								0.00125
Nov21 C β/μ:C γ/λ																								0.00125
Nov21 C β/μ:C δ																								0.00125
Nov21 C β/μ:C ο																								0.00125
Nov21 C γ/λ:C δ																								0.00125
Nov21 C γ/λ:C ο																								0.00125
Nov21 C δ:C ο																								0.00125
Nov21 G α:G β/μ																								0.00125
Nov21 G α:G γ/λ																								0.00125
Nov21 G α:G δ																								0.00125
Nov21 G α:G ο																								0.00125
Nov21 G β/μ:G γ/λ																								0.00125
Nov21 G β/μ:G δ																								0.00125
Nov21 G β/μ:G ο																								0.00125
Nov21 G γ/λ:G δ																								0.00125
Nov21 G γ/λ:G ο																								0.00125
Nov21 G δ:G ο																								0.00125
Dec21 A α:A β/μ																									0.00125
Dec21 A α:A γ/λ																									0.00125
Dec21 A α:A δ																									0.00125
Dec21 A α:A ο																									0.00125
Dec21 A β/μ:A γ/λ																									0.00125
Dec21 A β/μ:A δ																									0.00125
Dec21 A β/μ:A ο																									0.00125
Dec21 A γ/λ:A δ																									0.00125
Dec21 A γ/λ:A ο																									0.00125
Dec21 A δ:A ο																									0.00125
Dec21 T α:T β/μ																									0.00125
Dec21 T α:T γ/λ																									0.00125
Dec21 T α:T δ																									0.00125
Dec21 T α:T ο																									0.00125
Dec21 T β/μ:T γ/λ																									0.00125
Dec21 T β/μ:T δ																									0.00125
Dec21 T β/μ:T ο																									0.00125
Dec21 T γ/λ:T δ																									0.00125
Dec21 T γ/λ:T ο																									0.00125
Dec21 T δ:T ο																									0.00125
Dec21 C α:C β/μ																									0.00125
Dec21 C α:C γ/λ																									0.00125
Dec21 C α:C δ																									0.00125
Dec21 C α:C ο																									0.00125
Dec21 C β/μ:C γ/λ																									0.00125
Dec21 C β/μ:C δ																									0.00125
Dec21 C β/μ:C ο																									0.00125
Dec21 C γ/λ:C δ																									0.00125
Dec21 C γ/λ:C ο																									0.00125
Dec21 C δ:C ο																									0.00125
Dec21 G α:G β/μ																									0.00125
Dec21 G α:G γ/λ																									0.00125
Dec21 G α:G δ																									0.00125
Dec21 G α:G ο																									0.00125
Dec21 G β/μ:G γ/λ																									0.00125
Dec21 G β/μ:G δ																									0.00125
Dec21 G β/μ:G ο																									0.00125
Dec21 G γ/λ:G δ																									0.00125
Dec21 G γ/λ:G ο																									0.00125
Dec21 G δ:G ο																									0.00125
Jan22 A α:A β/μ																										0.00125
Jan22 A α:A γ/λ																										0.00125
Jan22 A α:A δ																										0.00125
Jan22 A α:A ο																										0.00125
Jan22 A β/μ:A γ/λ																										0.00125
Jan22 A β/μ:A δ																										0.00125
Jan22 A β/μ:A ο																										0.00125
Jan22 A γ/λ:A δ																										0.00125
Jan22 A γ/λ:A ο																										0.00125
Jan22 A δ:A ο																										0.00125
Jan22 T α:T β/μ																										0.00125
Jan22 T α:T γ/λ																										0.00125
Jan22 T α:T δ																										0.00125
Jan22 T α:T ο																										0.00125
Jan22 T β/μ:T γ/λ																										0.00125
Jan22 T β/μ:T δ																										0.00125
Jan22 T β/μ:T ο																										0.00125
Jan22 T γ/λ:T δ																										0.00125
Jan22 T γ/λ:T ο																										0.00125
Jan22 T δ:T ο																										0.00125
Jan22 C α:C β/μ																										0.00125
Jan22 C α:C γ/λ																										0.00125
Jan22 C α:C δ																										0.00125
Jan22 C α:C ο																										0.00125
Jan22 C β/μ:C γ/λ																										0.00125
Jan22 C β/μ:C δ																										0.00125
Jan22 C β/μ:C ο																										0.00125
Jan22 C γ/λ:C δ																										0.00125
Jan22 C γ/λ:C ο																										0.00125
Jan22 C δ:C ο																										0.00125
Jan22 G α:G β/μ																										0.00125
Jan22 G α:G γ/λ																										0.00125
Jan22 G α:G δ																										0.00125
Jan22 G α:G ο																										0.00125
Jan22 G β/μ:G γ/λ																										0.00125
Jan22 G β/μ:G δ																										0.00125
Jan22 G β/μ:G ο																										0.00125
Jan22 G γ/λ:G δ																										0.00125
Jan22 G γ/λ:G ο																										0.00125
Jan22 G δ:G ο																										0.00125
Feb22 A α:A β/μ																											0.00125
Feb22 A α:A γ/λ																											0.00125
Feb22 A α:A δ																											0.00125
Feb22 A α:A ο																											0.00125
Feb22 A β/μ:A γ/λ																											0.00125
Feb22 A β/μ:A δ																											0.00125
Feb22 A β/μ:A ο																											0.00125
Feb22 A γ/λ:A δ																											0.00125
Feb22 A γ/λ:A ο																											0.00125
Feb22 A δ:A ο																											0.00125
Feb22 T α:T β/μ																											0.00125
Feb22 T α:T γ/λ																											0.00125
Feb22 T α:T δ																											0.00125
Feb22 T α:T ο																											0.00125
Feb22 T β/μ:T γ/λ																											0.00125
Feb22 T β/μ:T δ																											0.00125
Feb22 T β/μ:T ο																											0.00125
Feb22 T γ/λ:T δ																											0.00125
Feb22 T γ/λ:T ο																											0.00125
Feb22 T δ:T ο																											0.00125
Feb22 C α:C β/μ																											0.00125
Feb22 C α:C γ/λ																											0.00125
Feb22 C α:C δ																											0.00125
Feb22 C α:C ο																											0.00125
Feb22 C β/μ:C γ/λ																											0.00125
Feb22 C β/μ:C δ																											0.00125
Feb22 C β/μ:C ο																											0.00125
Feb22 C γ/λ:C δ																											0.00125
Feb22 C γ/λ:C ο																											0.00125
Feb22 C δ:C ο																											0.00125
Feb22 G α:G β/μ																											0.00125
Feb22 G α:G γ/λ																											0.00125
Feb22 G α:G δ																											0.00125
Feb22 G α:G ο																											0.00125
Feb22 G β/μ:G γ/λ																											0.00125
Feb22 G β/μ:G δ																											0.00125
Feb22 G β/μ:G ο																											0.00125
Feb22 G γ/λ:G δ																											0.00125
Feb22 G γ/λ:G ο																											0.00125
Feb22 G δ:G ο																											0.00125
Mar22 A β/μ:A γ/λ																												0.00208333
Mar22 A β/μ:A δ																												0.00208333
Mar22 A β/μ:A ο																												0.00208333
Mar22 A γ/λ:A δ																												0.00208333
Mar22 A γ/λ:A ο																												0.00208333
Mar22 A δ:A ο																												0.00208333
Mar22 T β/μ:T γ/λ																												0.00208333
Mar22 T β/μ:T δ																												0.00208333
Mar22 T β/μ:T ο																												0.00208333
Mar22 T γ/λ:T δ																												0.00208333
Mar22 T γ/λ:T ο																												0.00208333
Mar22 T δ:T ο																												0.00208333
Mar22 C β/μ:C γ/λ																												0.00208333
Mar22 C β/μ:C δ																												0.00208333
Mar22 C β/μ:C ο																												0.00208333
Mar22 C γ/λ:C δ																												0.00208333
Mar22 C γ/λ:C ο																												0.00208333
Mar22 C δ:C ο																												0.00208333
Mar22 G β/μ:G γ/λ																												0.00208333
Mar22 G β/μ:G δ																												0.00208333
Mar22 G β/μ:G ο																												0.00208333
Mar22 G γ/λ:G δ																												0.00208333
Mar22 G γ/λ:G ο																												0.00208333
Mar22 G δ:G ο																												0.00208333
Apr22 A β/μ:A δ																													0.00416667
Apr22 A β/μ:A ο																													0.00416667
Apr22 A δ:A ο																													0.00416667
Apr22 T β/μ:T δ																													0.00416667
Apr22 T β/μ:T ο																													0.00416667
Apr22 T δ:T ο																													0.00416667
Apr22 C β/μ:C δ																													0.00416667
Apr22 C β/μ:C ο																													0.00416667
Apr22 C δ:C ο																													0.00416667
Apr22 G β/μ:G δ																													0.00416667
Apr22 G β/μ:G ο																													0.00416667
Apr22 G δ:G ο																													0.00416667
May22 A γ/λ:A δ																														0.00416667
May22 A γ/λ:A ο																														0.00416667
May22 A δ:A ο																														0.00416667
May22 T γ/λ:T δ																														0.00416667
May22 T γ/λ:T ο																														0.00416667
May22 T δ:T ο																														0.00416667
May22 C γ/λ:C δ																														0.00416667
May22 C γ/λ:C ο																														0.00416667
May22 C δ:C ο																														0.00416667
May22 G γ/λ:G δ																														0.00416667
May22 G γ/λ:G ο																														0.00416667
May22 G δ:G ο																														0.00416667
Jun22 A δ:A ο																															0.0125
Jun22 T δ:T ο																															0.0125
Jun22 C δ:C ο																															0.0125
Jun22 G δ:G ο																															0.0125

## Sheet: ORF1ab tests
Month	Number of tests
Dec19	32
Jan20	40
Feb20	40
Mar20	40
Apr20	40
May20	40
Jun20	40
Jul20	40
Aug20	40
Sep20	40
Oct20	40
Nov20	24
Dec20	40
Jan21	40
Feb21	40
Mar21	40
Apr21	40
May21	40
Jun21	40
Jul21	40
Aug21	40
Sep21	40
Oct21	40
Nov21	40
Dec21	40
Jan22	40
Feb22	40
Mar22	24
Apr22	12
May22	12
Jun22	4

## Sheet: ORF1ab pvalue
Month Nucleotide Clade	Dec19	Jan20	Feb20	Mar20	Apr20	May20	Jun20	Jul20	Aug20	Sep20	Oct20	Nov20	Dec20	Jan21	Feb21	Mar21	Apr21	May21	Jun21	Jul21	Aug21	Sep21	Oct21	Nov21	Dec21	Jan22	Feb22	Mar22	Apr22	May22	Jun22
Dec19 A α:A β/μ	0.176102
Dec19 A α:A γ/λ	0.499708
Dec19 A α:A ο	0.18695
Dec19 A β/μ:A γ/λ	0.176358
Dec19 A β/μ:A δ	0.176102
Dec19 A β/μ:A ο	0.167406
Dec19 A γ/λ:A δ	0.499708
Dec19 A γ/λ:A ο	0.28639
Dec19 A δ:A ο	0.18695
Dec19 T α:T β/μ	0.1768
Dec19 T α:T γ/λ	0.18695
Dec19 T β/μ:T γ/λ	0.182533
Dec19 T β/μ:T δ	0.1768
Dec19 T β/μ:T ο	0.1768
Dec19 T γ/λ:T δ	0.18695
Dec19 T γ/λ:T ο	0.18695
Dec19 C α:C β/μ	0.170836
Dec19 C α:C γ/λ	0.18695
Dec19 C α:C ο	0.18695
Dec19 C β/μ:C γ/λ	0.163194
Dec19 C β/μ:C δ	0.170836
Dec19 C β/μ:C ο	0.178955
Dec19 C γ/λ:C δ	0.18695
Dec19 C γ/λ:C ο	0.0975078
Dec19 C δ:C ο	0.18695
Dec19 G α:G β/μ	0.171261
Dec19 G α:G γ/λ	0.310654
Dec19 G β/μ:G γ/λ	0.174601
Dec19 G β/μ:G δ	0.171261
Dec19 G β/μ:G ο	0.171261
Dec19 G γ/λ:G δ	0.310654
Dec19 G γ/λ:G ο	0.310654
Jan20 A α:A β/μ		0.00730593
Jan20 A α:A γ/λ		0.255316
Jan20 A α:A δ		0.329175
Jan20 A α:A ο		0.163375
Jan20 A β/μ:A γ/λ		0.031868
Jan20 A β/μ:A δ		0.00345084
Jan20 A β/μ:A ο		0.224094
Jan20 A γ/λ:A δ		0.145765
Jan20 A γ/λ:A ο		0.287527
Jan20 A δ:A ο		0.107221
Jan20 T α:T β/μ		4.03194e-10
Jan20 T α:T γ/λ		0.00146996
Jan20 T α:T δ		0.473926
Jan20 T α:T ο		0.0634869
Jan20 T β/μ:T γ/λ		0.000105969
Jan20 T β/μ:T δ		2.36174e-07
Jan20 T β/μ:T ο		3.60214e-05
Jan20 T γ/λ:T δ		0.0132818
Jan20 T γ/λ:T ο		0.209777
Jan20 T δ:T ο		0.102176
Jan20 C α:C β/μ		5.07401e-05
Jan20 C α:C γ/λ		0.456297
Jan20 C α:C δ		0.202726
Jan20 C α:C ο		0.230153
Jan20 C β/μ:C γ/λ		8.91341e-05
Jan20 C β/μ:C δ		8.31358e-06
Jan20 C β/μ:C ο		0.019553
Jan20 C γ/λ:C δ		0.185624
Jan20 C γ/λ:C ο		0.250538
Jan20 C δ:C ο		0.126503
Jan20 G α:G β/μ		9.00591e-06
Jan20 G α:G γ/λ		0.0289653
Jan20 G α:G δ		0.313007
Jan20 G α:G ο		0.388685
Jan20 G β/μ:G γ/λ		0.000737248
Jan20 G β/μ:G δ		4.1638e-05
Jan20 G β/μ:G ο		2.19956e-05
Jan20 G γ/λ:G δ		0.0881445
Jan20 G γ/λ:G ο		0.035755
Jan20 G δ:G ο		0.249501
Feb20 A α:A β/μ			0.000545877
Feb20 A α:A γ/λ			0.0467372
Feb20 A α:A δ			0.0428605
Feb20 A α:A ο			0.000841854
Feb20 A β/μ:A γ/λ			0.110751
Feb20 A β/μ:A δ			0.00329722
Feb20 A β/μ:A ο			0.0530223
Feb20 A γ/λ:A δ			0.140329
Feb20 A γ/λ:A ο			0.481706
Feb20 A δ:A ο			0.0168073
Feb20 T α:T β/μ			6.17208e-05
Feb20 T α:T γ/λ			0.0105533
Feb20 T α:T δ			0.425669
Feb20 T α:T ο			0.314717
Feb20 T β/μ:T γ/λ			0.143178
Feb20 T β/μ:T δ			8.09954e-05
Feb20 T β/μ:T ο			0.000288857
Feb20 T γ/λ:T δ			0.0129424
Feb20 T γ/λ:T ο			0.0243143
Feb20 T δ:T ο			0.372601
Feb20 C α:C β/μ			5.06243e-06
Feb20 C α:C γ/λ			0.00152723
Feb20 C α:C δ			0.490704
Feb20 C α:C ο			0.115629
Feb20 C β/μ:C γ/λ			0.0332557
Feb20 C β/μ:C δ			8.22895e-06
Feb20 C β/μ:C ο			0.00119279
Feb20 C γ/λ:C δ			0.00230607
Feb20 C γ/λ:C ο			0.0793615
Feb20 C δ:C ο			0.129007
Feb20 G α:G β/μ			0.00729607
Feb20 G α:G γ/λ			0.376496
Feb20 G α:G δ			0.0327668
Feb20 G α:G ο			0.0388246
Feb20 G β/μ:G γ/λ			0.066306
Feb20 G β/μ:G δ			0.00100178
Feb20 G β/μ:G ο			0.163681
Feb20 G γ/λ:G δ			0.156777
Feb20 G γ/λ:G ο			0.218407
Feb20 G δ:G ο			0.00431759
Mar20 A α:A β/μ				0.000589273
Mar20 A α:A γ/λ				0.00736441
Mar20 A α:A δ				0.096027
Mar20 A α:A ο				0.142658
Mar20 A β/μ:A γ/λ				0.0115427
Mar20 A β/μ:A δ				0.0649464
Mar20 A β/μ:A ο				0.000515746
Mar20 A γ/λ:A δ				0.243449
Mar20 A γ/λ:A ο				0.0247962
Mar20 A δ:A ο				0.305408
Mar20 T α:T β/μ				1.81981e-26
Mar20 T α:T γ/λ				9.00579e-14
Mar20 T α:T δ				0.199466
Mar20 T α:T ο				0.0555733
Mar20 T β/μ:T γ/λ				4.22596e-154
Mar20 T β/μ:T δ				6.04367e-56
Mar20 T β/μ:T ο				1.79223e-142
Mar20 T γ/λ:T δ				6.34561e-34
Mar20 T γ/λ:T ο				1.33757e-100
Mar20 T δ:T ο				0.154673
Mar20 C α:C β/μ				1.31664e-05
Mar20 C α:C γ/λ				0.0628442
Mar20 C α:C δ				0.358866
Mar20 C α:C ο				0.197304
Mar20 C β/μ:C γ/λ				0.0107081
Mar20 C β/μ:C δ				0.00563742
Mar20 C β/μ:C ο				8.85984e-12
Mar20 C γ/λ:C δ				0.197519
Mar20 C γ/λ:C ο				0.00459625
Mar20 C δ:C ο				0.150176
Mar20 G α:G β/μ				4.17087e-52
Mar20 G α:G γ/λ				3.7497e-29
Mar20 G α:G δ				0.0520079
Mar20 G α:G ο				0.171264
Mar20 G β/μ:G γ/λ				2.99731e-40
Mar20 G β/μ:G δ				1.41341e-40
Mar20 G β/μ:G ο				1.56365e-96
Mar20 G γ/λ:G δ				3.05263e-18
Mar20 G γ/λ:G ο				1.40259e-45
Mar20 G δ:G ο				0.156635
Apr20 A α:A β/μ					0.470833
Apr20 A α:A γ/λ					2.74767e-08
Apr20 A α:A δ					0.206582
Apr20 A α:A ο					0.352406
Apr20 A β/μ:A γ/λ					2.18369e-54
Apr20 A β/μ:A δ					0.20275
Apr20 A β/μ:A ο					0.275967
Apr20 A γ/λ:A δ					0.00274499
Apr20 A γ/λ:A ο					2.57192e-07
Apr20 A δ:A ο					0.164554
Apr20 T α:T β/μ					0.0561835
Apr20 T α:T γ/λ					0.206915
Apr20 T α:T δ					0.000497602
Apr20 T α:T ο					0.00788007
Apr20 T β/μ:T γ/λ					2.48296e-21
Apr20 T β/μ:T δ					9.45284e-20
Apr20 T β/μ:T ο					2.34716e-07
Apr20 T γ/λ:T δ					8.0529e-17
Apr20 T γ/λ:T ο					6.87701e-06
Apr20 T δ:T ο					0.297606
Apr20 C α:C β/μ					0.00452393
Apr20 C α:C γ/λ					0.31896
Apr20 C α:C δ					0.0480048
Apr20 C α:C ο					0.054884
Apr20 C β/μ:C γ/λ					5.55202e-36
Apr20 C β/μ:C δ					0.0402523
Apr20 C β/μ:C ο					0.0558474
Apr20 C γ/λ:C δ					0.00348985
Apr20 C γ/λ:C ο					0.00927444
Apr20 C δ:C ο					0.484686
Apr20 G α:G β/μ					4.34302e-16
Apr20 G α:G γ/λ					4.8544e-07
Apr20 G α:G δ					0.415006
Apr20 G α:G ο					0.0654078
Apr20 G β/μ:G γ/λ					1.19719e-207
Apr20 G β/μ:G δ					7.10642e-11
Apr20 G β/μ:G ο					9.38772e-13
Apr20 G γ/λ:G δ					0.000271382
Apr20 G γ/λ:G ο					0.000787497
Apr20 G δ:G ο					0.152517
May20 A α:A β/μ						0.353584
May20 A α:A γ/λ						0.261853
May20 A α:A δ						0.343416
May20 A α:A ο						0.392012
May20 A β/μ:A γ/λ						0.00230601
May20 A β/μ:A δ						0.443862
May20 A β/μ:A ο						0.44375
May20 A γ/λ:A δ						0.302894
May20 A γ/λ:A ο						0.255552
May20 A δ:A ο						0.420317
May20 T α:T β/μ						0.0450136
May20 T α:T γ/λ						0.00390502
May20 T α:T δ						0.00142459
May20 T α:T ο						1.97857e-05
May20 T β/μ:T γ/λ						1.17253e-182
May20 T β/μ:T δ						0.000109685
May20 T β/μ:T ο						5.01758e-08
May20 T γ/λ:T δ						0.0836596
May20 T γ/λ:T ο						2.83974e-06
May20 T δ:T ο						0.00050011
May20 C α:C β/μ						0.10602
May20 C α:C γ/λ						0.225394
May20 C α:C δ						0.0958703
May20 C α:C ο						0.140851
May20 C β/μ:C γ/λ						6.4782e-09
May20 C β/μ:C δ						0.32553
May20 C β/μ:C ο						0.451717
May20 C γ/λ:C δ						0.114469
May20 C γ/λ:C ο						0.223514
May20 C δ:C ο						0.419868
May20 G α:G β/μ						0.161578
May20 G α:G γ/λ						0.18025
May20 G α:G δ						0.182191
May20 G α:G ο						0.000693482
May20 G β/μ:G γ/λ						6.36104e-219
May20 G β/μ:G δ						0.00290365
May20 G β/μ:G ο						1.35098e-07
May20 G γ/λ:G δ						0.39644
May20 G γ/λ:G ο						1.66622e-05
May20 G δ:G ο						0.000822804
Jun20 A α:A β/μ							0.130752
Jun20 A α:A γ/λ							0.108375
Jun20 A α:A δ							0.185919
Jun20 A α:A ο							0.360315
Jun20 A β/μ:A γ/λ							0.2471
Jun20 A β/μ:A δ							0.301032
Jun20 A β/μ:A ο							0.348425
Jun20 A γ/λ:A δ							0.315624
Jun20 A γ/λ:A ο							0.318886
Jun20 A δ:A ο							0.257469
Jun20 T α:T β/μ							0.0221447
Jun20 T α:T γ/λ							0.471489
Jun20 T α:T δ							0.271589
Jun20 T α:T ο							0.239863
Jun20 T β/μ:T γ/λ							0
Jun20 T β/μ:T δ							0.0199367
Jun20 T β/μ:T ο							0.0101515
Jun20 T γ/λ:T δ							0.20977
Jun20 T γ/λ:T ο							0.176164
Jun20 T δ:T ο							0.457243
Jun20 C α:C β/μ							0.403062
Jun20 C α:C γ/λ							0.404368
Jun20 C α:C δ							0.215987
Jun20 C α:C ο							0.278044
Jun20 C β/μ:C γ/λ							0.482282
Jun20 C β/μ:C δ							0.140882
Jun20 C β/μ:C ο							0.127268
Jun20 C γ/λ:C δ							0.141283
Jun20 C γ/λ:C ο							0.127725
Jun20 C δ:C ο							0.362049
Jun20 G α:G β/μ							0.0322128
Jun20 G α:G γ/λ							0.44191
Jun20 G α:G δ							0.431548
Jun20 G α:G ο							0.160754
Jun20 G β/μ:G γ/λ							6.55323e-131
Jun20 G β/μ:G δ							0.0701055
Jun20 G β/μ:G ο							0.000658223
Jun20 G γ/λ:G δ							0.376652
Jun20 G γ/λ:G ο							0.0510635
Jun20 G δ:G ο							0.266745
Jul20 A α:A β/μ								0.115428
Jul20 A α:A γ/λ								0.104358
Jul20 A α:A δ								0.460693
Jul20 A α:A ο								0.0526243
Jul20 A β/μ:A γ/λ								0.0147859
Jul20 A β/μ:A δ								0.00201359
Jul20 A β/μ:A ο								0.0870334
Jul20 A γ/λ:A δ								0.00177869
Jul20 A γ/λ:A ο								0.111318
Jul20 A δ:A ο								0.000692179
Jul20 T α:T β/μ								0.0244414
Jul20 T α:T γ/λ								0.15497
Jul20 T α:T δ								0.0932051
Jul20 T α:T ο								0.138653
Jul20 T β/μ:T γ/λ								0
Jul20 T β/μ:T δ								0.485095
Jul20 T β/μ:T ο								0.000311812
Jul20 T γ/λ:T δ								0.188377
Jul20 T γ/λ:T ο								0.00389956
Jul20 T δ:T ο								0.0240809
Jul20 C α:C β/μ								0.424711
Jul20 C α:C γ/λ								0.0912697
Jul20 C α:C δ								0.0295038
Jul20 C α:C ο								0.21256
Jul20 C β/μ:C γ/λ								2.34762e-98
Jul20 C β/μ:C δ								0.0271816
Jul20 C β/μ:C ο								0.204017
Jul20 C γ/λ:C δ								0.068278
Jul20 C γ/λ:C ο								0.0330831
Jul20 C δ:C ο								0.0136328
Jul20 G α:G β/μ								0.0127223
Jul20 G α:G γ/λ								0.0210216
Jul20 G α:G δ								0.0321451
Jul20 G α:G ο								0.156531
Jul20 G β/μ:G γ/λ								1.01358e-24
Jul20 G β/μ:G δ								0.273439
Jul20 G β/μ:G ο								0.000113335
Jul20 G γ/λ:G δ								0.207619
Jul20 G γ/λ:G ο								0.000215122
Jul20 G δ:G ο								0.0107948
Aug20 A α:A β/μ									0.0292258
Aug20 A α:A γ/λ									0.347327
Aug20 A α:A δ									0.400606
Aug20 A α:A ο									0.345089
Aug20 A β/μ:A γ/λ									1.48833e-28
Aug20 A β/μ:A δ									0.0944919
Aug20 A β/μ:A ο									0.268874
Aug20 A γ/λ:A δ									0.323403
Aug20 A γ/λ:A ο									0.400102
Aug20 A δ:A ο									0.306069
Aug20 T α:T β/μ									0.243148
Aug20 T α:T γ/λ									0.131887
Aug20 T α:T δ									0.420241
Aug20 T α:T ο									0.0833143
Aug20 T β/μ:T γ/λ									8.46875e-225
Aug20 T β/μ:T δ									0.170064
Aug20 T β/μ:T ο									0.00234556
Aug20 T γ/λ:T δ									0.0348664
Aug20 T γ/λ:T ο									0.0797714
Aug20 T δ:T ο									0.0124886
Aug20 C α:C β/μ									0.00100452
Aug20 C α:C γ/λ									0.000990978
Aug20 C α:C δ									0.0225469
Aug20 C α:C ο									0.000250327
Aug20 C β/μ:C γ/λ									0.290924
Aug20 C β/μ:C δ									0.388862
Aug20 C β/μ:C ο									0.0201749
Aug20 C γ/λ:C δ									0.370827
Aug20 C γ/λ:C ο									0.0218164
Aug20 C δ:C ο									0.036186
Aug20 G α:G β/μ									0.1646
Aug20 G α:G γ/λ									0.432507
Aug20 G α:G δ									0.216129
Aug20 G α:G ο									0.20929
Aug20 G β/μ:G γ/λ									1.40987e-114
Aug20 G β/μ:G δ									0.462952
Aug20 G β/μ:G ο									0.0100653
Aug20 G γ/λ:G δ									0.137018
Aug20 G γ/λ:G ο									0.0715311
Aug20 G δ:G ο									0.032652
Sep20 A α:A β/μ										0.0187832
Sep20 A α:A γ/λ										0.160049
Sep20 A α:A δ										0.0532041
Sep20 A α:A ο										0.0958873
Sep20 A β/μ:A γ/λ										1.16917e-54
Sep20 A β/μ:A δ										0.391656
Sep20 A β/μ:A ο										0.2057
Sep20 A γ/λ:A δ										0.0881665
Sep20 A γ/λ:A ο										0.202626
Sep20 A δ:A ο										0.346937
Sep20 T α:T β/μ										0.381003
Sep20 T α:T γ/λ										0.055996
Sep20 T α:T δ										0.243218
Sep20 T α:T ο										0.171149
Sep20 T β/μ:T γ/λ										3.38607e-308
Sep20 T β/μ:T δ										0.243533
Sep20 T β/μ:T ο										0.0826591
Sep20 T γ/λ:T δ										0.00431719
Sep20 T γ/λ:T ο										0.466923
Sep20 T δ:T ο										0.06011
Sep20 C α:C β/μ										0.323838
Sep20 C α:C γ/λ										0.213134
Sep20 C α:C δ										0.143336
Sep20 C α:C ο										0.0291313
Sep20 C β/μ:C γ/λ										1.76006e-06
Sep20 C β/μ:C δ										0.141905
Sep20 C β/μ:C ο										0.00535276
Sep20 C γ/λ:C δ										0.243435
Sep20 C γ/λ:C ο										0.0156652
Sep20 C δ:C ο										0.206198
Sep20 G α:G β/μ										0.050523
Sep20 G α:G γ/λ										0.282664
Sep20 G α:G δ										0.218216
Sep20 G α:G ο										0.00291149
Sep20 G β/μ:G γ/λ										0
Sep20 G β/μ:G δ										0.3269
Sep20 G β/μ:G ο										6.16085e-05
Sep20 G γ/λ:G δ										0.0705211
Sep20 G γ/λ:G ο										0.00234129
Sep20 G δ:G ο										0.000707466
Oct20 A α:A β/μ											0.00882506
Oct20 A α:A γ/λ											0.0535977
Oct20 A α:A δ											0.0805597
Oct20 A α:A ο											0.15891
Oct20 A β/μ:A γ/λ											0.279741
Oct20 A β/μ:A δ											0.139967
Oct20 A β/μ:A ο											0.069916
Oct20 A γ/λ:A δ											0.376583
Oct20 A γ/λ:A ο											0.205521
Oct20 A δ:A ο											0.29705
Oct20 T α:T β/μ											0.013533
Oct20 T α:T γ/λ											1.95667e-06
Oct20 T α:T δ											0.20782
Oct20 T α:T ο											6.87535e-13
Oct20 T β/μ:T γ/λ											8.68287e-15
Oct20 T β/μ:T δ											0.462712
Oct20 T β/μ:T ο											0.000127226
Oct20 T γ/λ:T δ											0.0873216
Oct20 T γ/λ:T ο											1.46517e-05
Oct20 T δ:T ο											6.75127e-06
Oct20 C α:C β/μ											0.0739843
Oct20 C α:C γ/λ											0.0601821
Oct20 C α:C δ											0.0939288
Oct20 C α:C ο											2.82686e-09
Oct20 C β/μ:C γ/λ											0.279474
Oct20 C β/μ:C δ											0.265806
Oct20 C β/μ:C ο											0
Oct20 C γ/λ:C δ											0.360103
Oct20 C γ/λ:C ο											9.17707e-15
Oct20 C δ:C ο											0.0057853
Oct20 G α:G β/μ											8.89511e-16
Oct20 G α:G γ/λ											1.60514e-10
Oct20 G α:G δ											1.106e-07
Oct20 G α:G ο											0.0314547
Oct20 G β/μ:G γ/λ											6.17906e-15
Oct20 G β/μ:G δ											0.0480894
Oct20 G β/μ:G ο											3.25082e-05
Oct20 G γ/λ:G δ											0.192674
Oct20 G γ/λ:G ο											3.63487e-10
Oct20 G δ:G ο											2.61331e-06
Nov20 A α:A β/μ												4.73251e-180
Nov20 A α:A γ/λ												2.93678e-69
Nov20 A α:A δ												0.0614937
Nov20 A β/μ:A γ/λ												1.60088e-43
Nov20 A β/μ:A δ												0.333778
Nov20 A γ/λ:A δ												0.161347
Nov20 T α:T β/μ												2.72449e-118
Nov20 T α:T γ/λ												0
Nov20 T α:T δ												0.413316
Nov20 T β/μ:T γ/λ												7.26501e-152
Nov20 T β/μ:T δ												0.416734
Nov20 T γ/λ:T δ												0.253523
Nov20 C α:C β/μ												0.192906
Nov20 C α:C γ/λ												1.10312e-29
Nov20 C α:C δ												0.349952
Nov20 C β/μ:C γ/λ												7.81634e-18
Nov20 C β/μ:C δ												0.366916
Nov20 C γ/λ:C δ												0.467226
Nov20 G α:G β/μ												0
Nov20 G α:G γ/λ												0
Nov20 G α:G δ												0.0161837
Nov20 G β/μ:G γ/λ												4.62583e-197
Nov20 G β/μ:G δ												0.318492
Nov20 G γ/λ:G δ												0.186191
Dec20 A α:A β/μ													0
Dec20 A α:A γ/λ													1.60597e-90
Dec20 A α:A δ													0.000210549
Dec20 A α:A ο													0.0491085
Dec20 A β/μ:A γ/λ													5.38161e-154
Dec20 A β/μ:A δ													0.284528
Dec20 A β/μ:A ο													0.180009
Dec20 A γ/λ:A δ													0.0167079
Dec20 A γ/λ:A ο													0.360768
Dec20 A δ:A ο													0.139723
Dec20 T α:T β/μ													0
Dec20 T α:T γ/λ													0
Dec20 T α:T δ													0.0178691
Dec20 T α:T ο													0.000251053
Dec20 T β/μ:T γ/λ													3.75533e-186
Dec20 T β/μ:T δ													0.41166
Dec20 T β/μ:T ο													0.00896768
Dec20 T γ/λ:T δ													0.19241
Dec20 T γ/λ:T ο													0.0588628
Dec20 T δ:T ο													0.0381549
Dec20 C α:C β/μ													4.53592e-100
Dec20 C α:C γ/λ													5.0833e-122
Dec20 C α:C δ													0.0983817
Dec20 C α:C ο													0.160092
Dec20 C β/μ:C γ/λ													0.0876786
Dec20 C β/μ:C δ													0.495167
Dec20 C β/μ:C ο													0.0352451
Dec20 C γ/λ:C δ													0.46422
Dec20 C γ/λ:C ο													0.0319191
Dec20 C δ:C ο													0.0602524
Dec20 G α:G β/μ													0
Dec20 G α:G γ/λ													0
Dec20 G α:G δ													3.4753e-11
Dec20 G α:G ο													8.19179e-06
Dec20 G β/μ:G γ/λ													0
Dec20 G β/μ:G δ													0.347128
Dec20 G β/μ:G ο													0.21412
Dec20 G γ/λ:G δ													0.0199992
Dec20 G γ/λ:G ο													0.333036
Dec20 G δ:G ο													0.189132
Jan21 A α:A β/μ														0
Jan21 A α:A γ/λ														0
Jan21 A α:A δ														1.96121e-14
Jan21 A α:A ο														0.00357375
Jan21 A β/μ:A γ/λ														4.18868e-112
Jan21 A β/μ:A δ														0.320064
Jan21 A β/μ:A ο														0.000251824
Jan21 A γ/λ:A δ														0.00102106
Jan21 A γ/λ:A ο														0.0551279
Jan21 A δ:A ο														0.00074627
Jan21 T α:T β/μ														0
Jan21 T α:T γ/λ														0
Jan21 T α:T δ														0.126176
Jan21 T α:T ο														2.47887e-12
Jan21 T β/μ:T γ/λ														5.19755e-231
Jan21 T β/μ:T δ														0.0123711
Jan21 T β/μ:T ο														1.83039e-09
Jan21 T γ/λ:T δ														3.82424e-05
Jan21 T γ/λ:T ο														8.99981e-08
Jan21 T δ:T ο														1.70016e-11
Jan21 C α:C β/μ														0
Jan21 C α:C γ/λ														0
Jan21 C α:C δ														0.000505768
Jan21 C α:C ο														0.243565
Jan21 C β/μ:C γ/λ														0.00423589
Jan21 C β/μ:C δ														0.094989
Jan21 C β/μ:C ο														0.0848422
Jan21 C γ/λ:C δ														0.0540341
Jan21 C γ/λ:C ο														0.0666787
Jan21 C δ:C ο														0.231109
Jan21 G α:G β/μ														0
Jan21 G α:G γ/λ														0
Jan21 G α:G δ														7.41624e-38
Jan21 G α:G ο														0.00475375
Jan21 G β/μ:G γ/λ														0
Jan21 G β/μ:G δ														0.0124121
Jan21 G β/μ:G ο														9.87749e-07
Jan21 G γ/λ:G δ														2.83407e-08
Jan21 G γ/λ:G ο														0.000172579
Jan21 G δ:G ο														5.38411e-08
Feb21 A α:A β/μ															0
Feb21 A α:A γ/λ															0
Feb21 A α:A δ															6.35077e-12
Feb21 A α:A ο															0.0361769
Feb21 A β/μ:A γ/λ															4.35334e-32
Feb21 A β/μ:A δ															0.0633579
Feb21 A β/μ:A ο															0.0206405
Feb21 A γ/λ:A δ															0.309977
Feb21 A γ/λ:A ο															0.106131
Feb21 A δ:A ο															0.0885518
Feb21 T α:T β/μ															0
Feb21 T α:T γ/λ															0
Feb21 T α:T δ															0.0368134
Feb21 T α:T ο															1.60737e-05
Feb21 T β/μ:T γ/λ															1.68342e-78
Feb21 T β/μ:T δ															0.027137
Feb21 T β/μ:T ο															0.000854447
Feb21 T γ/λ:T δ															0.0005088
Feb21 T γ/λ:T ο															0.00407264
Feb21 T δ:T ο															0.000137102
Feb21 C α:C β/μ															0
Feb21 C α:C γ/λ															0
Feb21 C α:C δ															0.0025915
Feb21 C α:C ο															0.437623
Feb21 C β/μ:C γ/λ															7.85984e-12
Feb21 C β/μ:C δ															0.0900965
Feb21 C β/μ:C ο															0.0566201
Feb21 C γ/λ:C δ															0.0123814
Feb21 C γ/λ:C ο															0.0304989
Feb21 C δ:C ο															0.138359
Feb21 G α:G β/μ															0
Feb21 G α:G γ/λ															0
Feb21 G α:G δ															1.38861e-33
Feb21 G α:G ο															0.000154683
Feb21 G β/μ:G γ/λ															0
Feb21 G β/μ:G δ															0.000891354
Feb21 G β/μ:G ο															0.0672199
Feb21 G γ/λ:G δ															1.18043e-12
Feb21 G γ/λ:G ο															0.372557
Feb21 G δ:G ο															0.00744514
Mar21 A α:A β/μ																0
Mar21 A α:A γ/λ																0
Mar21 A α:A δ																5.60542e-120
Mar21 A α:A ο																0.0108031
Mar21 A β/μ:A γ/λ																2.29007e-55
Mar21 A β/μ:A δ																0.0354421
Mar21 A β/μ:A ο																0.00814842
Mar21 A γ/λ:A δ																1.1117e-08
Mar21 A γ/λ:A ο																0.0939388
Mar21 A δ:A ο																0.0154039
Mar21 T α:T β/μ																0
Mar21 T α:T γ/λ																0
Mar21 T α:T δ																0.00532051
Mar21 T α:T ο																0.0116789
Mar21 T β/μ:T γ/λ																2.022e-148
Mar21 T β/μ:T δ																2.86701e-88
Mar21 T β/μ:T ο																0.290855
Mar21 T γ/λ:T δ																1.60631e-54
Mar21 T γ/λ:T ο																0.131325
Mar21 T δ:T ο																0.00742655
Mar21 C α:C β/μ																0
Mar21 C α:C γ/λ																0
Mar21 C α:C δ																1.89361e-23
Mar21 C α:C ο																0.250616
Mar21 C β/μ:C γ/λ																2.53506e-11
Mar21 C β/μ:C δ																2.28922e-07
Mar21 C β/μ:C ο																0.158528
Mar21 C γ/λ:C δ																0.0018155
Mar21 C γ/λ:C ο																0.220506
Mar21 C δ:C ο																0.326885
Mar21 G α:G β/μ																0
Mar21 G α:G γ/λ																0
Mar21 G α:G δ																5.84928e-257
Mar21 G α:G ο																0.00608397
Mar21 G β/μ:G γ/λ																1.6579e-186
Mar21 G β/μ:G δ																2.07746e-141
Mar21 G β/μ:G ο																0.388779
Mar21 G γ/λ:G δ																6.77325e-183
Mar21 G γ/λ:G ο																0.244715
Mar21 G δ:G ο																0.000386248
Apr21 A α:A β/μ																	0
Apr21 A α:A γ/λ																	0
Apr21 A α:A δ																	5.73811e-115
Apr21 A α:A ο																	3.20528e-13
Apr21 A β/μ:A γ/λ																	0
Apr21 A β/μ:A δ																	3.28916e-89
Apr21 A β/μ:A ο																	0.00206452
Apr21 A γ/λ:A δ																	0.148976
Apr21 A γ/λ:A ο																	2.40017e-08
Apr21 A δ:A ο																	1.14481e-08
Apr21 T α:T β/μ																	0
Apr21 T α:T γ/λ																	0
Apr21 T α:T δ																	1.75199e-163
Apr21 T α:T ο																	0.445145
Apr21 T β/μ:T γ/λ																	0
Apr21 T β/μ:T δ																	6.75865e-292
Apr21 T β/μ:T ο																	2.38442e-06
Apr21 T γ/λ:T δ																	0.203458
Apr21 T γ/λ:T ο																	0.0104634
Apr21 T δ:T ο																	0.012285
Apr21 C α:C β/μ																	0
Apr21 C α:C γ/λ																	0
Apr21 C α:C δ																	5.43288e-266
Apr21 C α:C ο																	0.000549673
Apr21 C β/μ:C γ/λ																	5.31288e-168
Apr21 C β/μ:C δ																	3.21478e-24
Apr21 C β/μ:C ο																	0.292054
Apr21 C γ/λ:C δ																	8.02249e-115
Apr21 C γ/λ:C ο																	0.0672016
Apr21 C δ:C ο																	0.0201964
Apr21 G α:G β/μ																	7.2471e-255
Apr21 G α:G γ/λ																	0
Apr21 G α:G δ																	0
Apr21 G α:G ο																	7.4056e-08
Apr21 G β/μ:G γ/λ																	0.0107561
Apr21 G β/μ:G δ																	0
Apr21 G β/μ:G ο																	0.000331739
Apr21 G γ/λ:G δ																	0
Apr21 G γ/λ:G ο																	0.000613358
Apr21 G δ:G ο																	1.00269e-08
May21 A α:A β/μ																		0
May21 A α:A γ/λ																		0
May21 A α:A δ																		0
May21 A α:A ο																		5.24864e-06
May21 A β/μ:A γ/λ																		0
May21 A β/μ:A δ																		1.64749e-181
May21 A β/μ:A ο																		0.0579132
May21 A γ/λ:A δ																		7.32522e-99
May21 A γ/λ:A ο																		0.000494333
May21 A δ:A ο																		0.00327937
May21 T α:T β/μ																		0
May21 T α:T γ/λ																		0
May21 T α:T δ																		1.33894e-128
May21 T α:T ο																		0.40784
May21 T β/μ:T γ/λ																		0
May21 T β/μ:T δ																		0
May21 T β/μ:T ο																		0.00561099
May21 T γ/λ:T δ																		2.40624e-138
May21 T γ/λ:T ο																		0.230249
May21 T δ:T ο																		0.420092
May21 C α:C β/μ																		0
May21 C α:C γ/λ																		4.05448e-120
May21 C α:C δ																		0
May21 C α:C ο																		0.0431846
May21 C β/μ:C γ/λ																		7.92673e-176
May21 C β/μ:C δ																		0.428091
May21 C β/μ:C ο																		0.333501
May21 C γ/λ:C δ																		2.63131e-305
May21 C γ/λ:C ο																		0.139018
May21 C δ:C ο																		0.329734
May21 G α:G β/μ																		2.12701e-43
May21 G α:G γ/λ																		1.33524e-289
May21 G α:G δ																		0
May21 G α:G ο																		0.0963943
May21 G β/μ:G γ/λ																		0.244612
May21 G β/μ:G δ																		0
May21 G β/μ:G ο																		0.265212
May21 G γ/λ:G δ																		0
May21 G γ/λ:G ο																		0.253327
May21 G δ:G ο																		1.29863e-05
Jun21 A α:A β/μ																			0
Jun21 A α:A γ/λ																			0
Jun21 A α:A δ																			0
Jun21 A α:A ο																			1.87034e-17
Jun21 A β/μ:A γ/λ																			8.70214e-227
Jun21 A β/μ:A δ																			1.39084e-169
Jun21 A β/μ:A ο																			0.208789
Jun21 A γ/λ:A δ																			4.82418e-41
Jun21 A γ/λ:A ο																			5.03154e-08
Jun21 A δ:A ο																			8.35999e-06
Jun21 T α:T β/μ																			6.08722e-203
Jun21 T α:T γ/λ																			0
Jun21 T α:T δ																			2.00551e-162
Jun21 T α:T ο																			0.227793
Jun21 T β/μ:T γ/λ																			3.81925e-39
Jun21 T β/μ:T δ																			2.06969e-112
Jun21 T β/μ:T ο																			0.00159399
Jun21 T γ/λ:T δ																			1.06195e-160
Jun21 T γ/λ:T ο																			0.0669212
Jun21 T δ:T ο																			0.347058
Jun21 C α:C β/μ																			5.68664e-295
Jun21 C α:C γ/λ																			7.96468e-25
Jun21 C α:C δ																			0
Jun21 C α:C ο																			5.3584e-13
Jun21 C β/μ:C γ/λ																			9.89956e-235
Jun21 C β/μ:C δ																			1.34089e-54
Jun21 C β/μ:C ο																			0.485876
Jun21 C γ/λ:C δ																			0
Jun21 C γ/λ:C ο																			3.34055e-11
Jun21 C δ:C ο																			0.000351315
Jun21 G α:G β/μ																			2.17782e-219
Jun21 G α:G γ/λ																			1.84336e-25
Jun21 G α:G δ																			0
Jun21 G α:G ο																			4.26914e-08
Jun21 G β/μ:G γ/λ																			2.39845e-184
Jun21 G β/μ:G δ																			0
Jun21 G β/μ:G ο																			0.00467637
Jun21 G γ/λ:G δ																			0
Jun21 G γ/λ:G ο																			8.1831e-07
Jun21 G δ:G ο																			2.22007e-21
Jul21 A α:A β/μ																				0
Jul21 A α:A γ/λ																				1.7097e-152
Jul21 A α:A δ																				0
Jul21 A α:A ο																				2.05883e-20
Jul21 A β/μ:A γ/λ																				0
Jul21 A β/μ:A δ																				6.04277e-254
Jul21 A β/μ:A ο																				0.353883
Jul21 A γ/λ:A δ																				2.34464e-68
Jul21 A γ/λ:A ο																				4.21567e-13
Jul21 A δ:A ο																				2.03812e-09
Jul21 T α:T β/μ																				3.03028e-32
Jul21 T α:T γ/λ																				7.07172e-63
Jul21 T α:T δ																				1.11967e-07
Jul21 T α:T ο																				0.191263
Jul21 T β/μ:T γ/λ																				0.253533
Jul21 T β/μ:T δ																				6.60992e-28
Jul21 T β/μ:T ο																				0.00142617
Jul21 T γ/λ:T δ																				2.55054e-175
Jul21 T γ/λ:T ο																				0.00100905
Jul21 T δ:T ο																				0.0607251
Jul21 C α:C β/μ																				0
Jul21 C α:C γ/λ																				1.43153e-10
Jul21 C α:C δ																				2.08968e-163
Jul21 C α:C ο																				2.01257e-06
Jul21 C β/μ:C γ/λ																				0
Jul21 C β/μ:C δ																				6.71767e-195
Jul21 C β/μ:C ο																				0.000126743
Jul21 C γ/λ:C δ																				0
Jul21 C γ/λ:C ο																				3.71912e-05
Jul21 C δ:C ο																				0.0805707
Jul21 G α:G β/μ																				0
Jul21 G α:G γ/λ																				0.000110783
Jul21 G α:G δ																				0
Jul21 G α:G ο																				3.76576e-07
Jul21 G β/μ:G γ/λ																				0
Jul21 G β/μ:G δ																				5.3846e-128
Jul21 G β/μ:G ο																				8.60726e-13
Jul21 G γ/λ:G δ																				0
Jul21 G γ/λ:G ο																				4.3162e-08
Jul21 G δ:G ο																				1.14587e-20
Aug21 A α:A β/μ																					1.02933e-41
Aug21 A α:A γ/λ																					8.15897e-80
Aug21 A α:A δ																					7.2522e-100
Aug21 A α:A ο																					0.000244875
Aug21 A β/μ:A γ/λ																					3.50431e-15
Aug21 A β/μ:A δ																					1.96186e-11
Aug21 A β/μ:A ο																					0.0452931
Aug21 A γ/λ:A δ																					1.95358e-23
Aug21 A γ/λ:A ο																					0.0699248
Aug21 A δ:A ο																					0.166961
Aug21 T α:T β/μ																					0.342086
Aug21 T α:T γ/λ																					5.11139e-22
Aug21 T α:T δ																					0.0562636
Aug21 T α:T ο																					0.077425
Aug21 T β/μ:T γ/λ																					2.13632e-11
Aug21 T β/μ:T δ																					0.317503
Aug21 T β/μ:T ο																					0.0691586
Aug21 T γ/λ:T δ																					0
Aug21 T γ/λ:T ο																					0.32455
Aug21 T δ:T ο																					0.0587859
Aug21 C α:C β/μ																					4.73334e-21
Aug21 C α:C γ/λ																					3.73519e-05
Aug21 C α:C δ																					1.01781e-23
Aug21 C α:C ο																					0.000600832
Aug21 C β/μ:C γ/λ																					3.06244e-17
Aug21 C β/μ:C δ																					6.30726e-10
Aug21 C β/μ:C ο																					0.281361
Aug21 C γ/λ:C δ																					1.03089e-78
Aug21 C γ/λ:C ο																					0.0026002
Aug21 C δ:C ο																					0.0239215
Aug21 G α:G β/μ																					7.21478e-96
Aug21 G α:G γ/λ																					2.05665e-06
Aug21 G α:G δ																					7.81093e-190
Aug21 G α:G ο																					0.00230387
Aug21 G β/μ:G γ/λ																					1.09768e-93
Aug21 G β/μ:G δ																					4.29087e-09
Aug21 G β/μ:G ο																					1.66507e-09
Aug21 G γ/λ:G δ																					0
Aug21 G γ/λ:G ο																					0.0298994
Aug21 G δ:G ο																					5.72813e-10
Sep21 A α:A β/μ																						4.05996e-14
Sep21 A α:A γ/λ																						9.16842e-20
Sep21 A α:A δ																						6.80429e-12
Sep21 A α:A ο																						0.0021646
Sep21 A β/μ:A γ/λ																						0.000120289
Sep21 A β/μ:A δ																						2.28677e-10
Sep21 A β/μ:A ο																						0.284349
Sep21 A γ/λ:A δ																						1.96623e-09
Sep21 A γ/λ:A ο																						0.0567937
Sep21 A δ:A ο																						0.473787
Sep21 T α:T β/μ																						0.08301
Sep21 T α:T γ/λ																						0.0379692
Sep21 T α:T δ																						0.278084
Sep21 T α:T ο																						0.0121883
Sep21 T β/μ:T γ/λ																						0.0653446
Sep21 T β/μ:T δ																						5.63046e-07
Sep21 T β/μ:T ο																						0.0245671
Sep21 T γ/λ:T δ																						4.7021e-08
Sep21 T γ/λ:T ο																						0.0310204
Sep21 T δ:T ο																						0.0158049
Sep21 C α:C β/μ																						2.0656e-07
Sep21 C α:C γ/λ																						0.0728484
Sep21 C α:C δ																						0.00666378
Sep21 C α:C ο																						0.00353192
Sep21 C β/μ:C γ/λ																						2.62804e-16
Sep21 C β/μ:C δ																						1.50332e-36
Sep21 C β/μ:C ο																						0.180599
Sep21 C γ/λ:C δ																						0.026389
Sep21 C γ/λ:C ο																						0.0101367
Sep21 C δ:C ο																						0.0187199
Sep21 G α:G β/μ																						2.08752e-20
Sep21 G α:G γ/λ																						0.0920477
Sep21 G α:G δ																						7.88023e-21
Sep21 G α:G ο																						0.162069
Sep21 G β/μ:G γ/λ																						3.89203e-132
Sep21 G β/μ:G δ																						2.41166e-12
Sep21 G β/μ:G ο																						8.38586e-06
Sep21 G γ/λ:G δ																						2.72661e-179
Sep21 G γ/λ:G ο																						0.385883
Sep21 G δ:G ο																						4.22259e-06
Oct21 A α:A β/μ																							1.52734e-05
Oct21 A α:A γ/λ																							2.78564e-06
Oct21 A α:A δ																							3.28507e-05
Oct21 A α:A ο																							0.0146208
Oct21 A β/μ:A γ/λ																							0.183395
Oct21 A β/μ:A δ																							0.444516
Oct21 A β/μ:A ο																							0.269389
Oct21 A γ/λ:A δ																							0.124211
Oct21 A γ/λ:A ο																							0.178073
Oct21 A δ:A ο																							0.275117
Oct21 T α:T β/μ																							0.285258
Oct21 T α:T γ/λ																							0.49361
Oct21 T α:T δ																							0.29368
Oct21 T α:T ο																							0.0378852
Oct21 T β/μ:T γ/λ																							1.24214e-05
Oct21 T β/μ:T δ																							0.360953
Oct21 T β/μ:T ο																							0.009543
Oct21 T γ/λ:T δ																							1.20502e-06
Oct21 T γ/λ:T ο																							0.0200775
Oct21 T δ:T ο																							0.00989487
Oct21 C α:C β/μ																							0.25466
Oct21 C α:C γ/λ																							0.2192
Oct21 C α:C δ																							0.39556
Oct21 C α:C ο																							0.138486
Oct21 C β/μ:C γ/λ																							0.000367243
Oct21 C β/μ:C δ																							0.00132124
Oct21 C β/μ:C ο																							0.187597
Oct21 C γ/λ:C δ																							0.039626
Oct21 C γ/λ:C ο																							0.0793563
Oct21 C δ:C ο																							0.108827
Oct21 G α:G β/μ																							0.00379443
Oct21 G α:G γ/λ																							0.311127
Oct21 G α:G δ																							0.00199865
Oct21 G α:G ο																							0.161777
Oct21 G β/μ:G γ/λ																							3.52785e-72
Oct21 G β/μ:G δ																							1.70725e-05
Oct21 G β/μ:G ο																							0.00027529
Oct21 G γ/λ:G δ																							2.84461e-77
Oct21 G γ/λ:G ο																							0.171337
Oct21 G δ:G ο																							0.00019541
Nov21 A α:A β/μ																								0.00374002
Nov21 A α:A γ/λ																								0.000299258
Nov21 A α:A δ																								0.00237668
Nov21 A α:A ο																								0.00443512
Nov21 A β/μ:A γ/λ																								0.000193558
Nov21 A β/μ:A δ																								0.00363735
Nov21 A β/μ:A ο																								0.268157
Nov21 A γ/λ:A δ																								0.00355292
Nov21 A γ/λ:A ο																								0.000129002
Nov21 A δ:A ο																								0.00545575
Nov21 T α:T β/μ																								0.0250905
Nov21 T α:T γ/λ																								0.0571486
Nov21 T α:T δ																								0.0314033
Nov21 T α:T ο																								0.359042
Nov21 T β/μ:T γ/λ																								1.52909e-13
Nov21 T β/μ:T δ																								1.43003e-05
Nov21 T β/μ:T ο																								1.65361e-133
Nov21 T γ/λ:T δ																								8.1924e-10
Nov21 T γ/λ:T ο																								1.93877e-45
Nov21 T δ:T ο																								8.73429e-114
Nov21 C α:C β/μ																								0.319413
Nov21 C α:C γ/λ																								0.158287
Nov21 C α:C δ																								0.141983
Nov21 C α:C ο																								0.221567
Nov21 C β/μ:C γ/λ																								5.81947e-05
Nov21 C β/μ:C δ																								2.08821e-16
Nov21 C β/μ:C ο																								0.00537842
Nov21 C γ/λ:C δ																								0.272511
Nov21 C γ/λ:C ο																								0.0469714
Nov21 C δ:C ο																								0.000197016
Nov21 G α:G β/μ																								2.80565e-05
Nov21 G α:G γ/λ																								6.42108e-05
Nov21 G α:G δ																								3.39174e-05
Nov21 G α:G ο																								0.00145327
Nov21 G β/μ:G γ/λ																								1.64316e-15
Nov21 G β/μ:G δ																								0.375638
Nov21 G β/μ:G ο																								0
Nov21 G γ/λ:G δ																								1.13173e-16
Nov21 G γ/λ:G ο																								7.35881e-83
Nov21 G δ:G ο																								3.38416e-252
Dec21 A α:A β/μ																									0.00208351
Dec21 A α:A γ/λ																									0.00654535
Dec21 A α:A δ																									0.00188384
Dec21 A α:A ο																									0.00423163
Dec21 A β/μ:A γ/λ																									0.0190812
Dec21 A β/μ:A δ																									0.372014
Dec21 A β/μ:A ο																									0.0304029
Dec21 A γ/λ:A δ																									0.00552689
Dec21 A γ/λ:A ο																									0.2287
Dec21 A δ:A ο																									0.00207086
Dec21 T α:T β/μ																									0.0852938
Dec21 T α:T γ/λ																									0.2
Dec21 T α:T δ																									0.100706
Dec21 T α:T ο																									0.295774
Dec21 T β/μ:T γ/λ																									2.30537e-13
Dec21 T β/μ:T δ																									0.0110743
Dec21 T β/μ:T ο																									8.50091e-177
Dec21 T γ/λ:T δ																									1.11335e-12
Dec21 T γ/λ:T ο																									1.38621e-51
Dec21 T δ:T ο																									0
Dec21 C α:C β/μ																									0.197345
Dec21 C α:C γ/λ																									0.0476288
Dec21 C α:C δ																									0.0571219
Dec21 C α:C ο																									0.169479
Dec21 C β/μ:C γ/λ																									0.000346535
Dec21 C β/μ:C δ																									4.32512e-08
Dec21 C β/μ:C ο																									0.261214
Dec21 C γ/λ:C δ																									0.276431
Dec21 C γ/λ:C ο																									0.000430243
Dec21 C δ:C ο																									1.5015e-16
Dec21 G α:G β/μ																									9.68895e-05
Dec21 G α:G γ/λ																									0.000483456
Dec21 G α:G δ																									9.55695e-05
Dec21 G α:G ο																									0.000646415
Dec21 G β/μ:G γ/λ																									2.19315e-08
Dec21 G β/μ:G δ																									0.430294
Dec21 G β/μ:G ο																									0
Dec21 G γ/λ:G δ																									1.49752e-10
Dec21 G γ/λ:G ο																									4.33039e-115
Dec21 G δ:G ο																									0
Jan22 A α:A β/μ																										0.155924
Jan22 A α:A γ/λ																										0.128517
Jan22 A α:A δ																										0.134416
Jan22 A α:A ο																										0.142861
Jan22 A β/μ:A γ/λ																										0.450141
Jan22 A β/μ:A δ																										0.0638966
Jan22 A β/μ:A ο																										0.144834
Jan22 A γ/λ:A δ																										0.307807
Jan22 A γ/λ:A ο																										0.3807
Jan22 A δ:A ο																										7.56778e-07
Jan22 T α:T β/μ																										0.0852855
Jan22 T α:T γ/λ																										0.256917
Jan22 T α:T δ																										0.121989
Jan22 T α:T ο																										0.346337
Jan22 T β/μ:T γ/λ																										0.00306284
Jan22 T β/μ:T δ																										0.0813699
Jan22 T β/μ:T ο																										3.46641e-11
Jan22 T γ/λ:T δ																										0.00960738
Jan22 T γ/λ:T ο																										0.0130255
Jan22 T δ:T ο																										0
Jan22 C α:C β/μ																										0.294196
Jan22 C α:C γ/λ																										0.244199
Jan22 C α:C δ																										0.366874
Jan22 C α:C ο																										0.272498
Jan22 C β/μ:C γ/λ																										0.311235
Jan22 C β/μ:C δ																										0.0932943
Jan22 C β/μ:C ο																										0.302204
Jan22 C γ/λ:C δ																										0.115521
Jan22 C γ/λ:C ο																										0.386071
Jan22 C δ:C ο																										6.07308e-100
Jan22 G α:G β/μ																										0.00260922
Jan22 G α:G γ/λ																										0.00134164
Jan22 G α:G δ																										0.0242078
Jan22 G α:G ο																										0.0868711
Jan22 G β/μ:G γ/λ																										0.00146272
Jan22 G β/μ:G δ																										0.32901
Jan22 G β/μ:G ο																										7.85194e-21
Jan22 G γ/λ:G δ																										0.000355169
Jan22 G γ/λ:G ο																										4.63369e-09
Jan22 G δ:G ο																										0
Feb22 A α:A β/μ																											0.151993
Feb22 A α:A γ/λ																											0.309945
Feb22 A α:A δ																											5.50368e-27
Feb22 A α:A ο																											0
Feb22 A β/μ:A γ/λ																											0.174523
Feb22 A β/μ:A δ																											0.177554
Feb22 A β/μ:A ο																											0.236011
Feb22 A γ/λ:A δ																											0.0729949
Feb22 A γ/λ:A ο																											0.08805
Feb22 A δ:A ο																											0.0968236
Feb22 T α:T β/μ																											0.36051
Feb22 T α:T γ/λ																											0.395844
Feb22 T α:T δ																											0.00281865
Feb22 T α:T ο																											0.0566184
Feb22 T β/μ:T γ/λ																											0.325272
Feb22 T β/μ:T δ																											0.100969
Feb22 T β/μ:T ο																											0.245209
Feb22 T γ/λ:T δ																											0.0633048
Feb22 T γ/λ:T ο																											0.363393
Feb22 T δ:T ο																											1.96784e-32
Feb22 C α:C β/μ																											0.2822
Feb22 C α:C γ/λ																											0.166722
Feb22 C α:C δ																											0.341848
Feb22 C α:C ο																											0.111543
Feb22 C β/μ:C γ/λ																											0.119953
Feb22 C β/μ:C δ																											0.335138
Feb22 C β/μ:C ο																											0.117946
Feb22 C γ/λ:C δ																											0.112192
Feb22 C γ/λ:C ο																											0.368774
Feb22 C δ:C ο																											8.5916e-09
Feb22 G α:G β/μ																											0.0599254
Feb22 G α:G γ/λ																											0.00187428
Feb22 G α:G δ																											5.27784e-271
Feb22 G α:G ο																											0
Feb22 G β/μ:G γ/λ																											0.394287
Feb22 G β/μ:G δ																											0.0485056
Feb22 G β/μ:G ο																											0.027168
Feb22 G γ/λ:G δ																											0.000112803
Feb22 G γ/λ:G ο																											0.000153253
Feb22 G δ:G ο																											0
Mar22 A β/μ:A γ/λ																												0.102416
Mar22 A β/μ:A δ																												0.139101
Mar22 A β/μ:A ο																												0.460137
Mar22 A γ/λ:A δ																												0.00789004
Mar22 A γ/λ:A ο																												0
Mar22 A δ:A ο																												0.00024397
Mar22 T β/μ:T γ/λ																												0.0256209
Mar22 T β/μ:T δ																												0.00991306
Mar22 T β/μ:T ο																												0.0988956
Mar22 T γ/λ:T δ																												0.0422735
Mar22 T γ/λ:T ο																												0.0414848
Mar22 T δ:T ο																												2.42183e-07
Mar22 C β/μ:C γ/λ																												0.102484
Mar22 C β/μ:C δ																												0.342218
Mar22 C β/μ:C ο																												0.210227
Mar22 C γ/λ:C δ																												4.55398e-15
Mar22 C γ/λ:C ο																												0
Mar22 C δ:C ο																												0.00325988
Mar22 G β/μ:G γ/λ																												0.011115
Mar22 G β/μ:G δ																												0.0232875
Mar22 G β/μ:G ο																												0.0227234
Mar22 G γ/λ:G δ																												0.0413033
Mar22 G γ/λ:G ο																												0.391592
Mar22 G δ:G ο																												4.90223e-26
Apr22 A β/μ:A δ																													0.0368214
Apr22 A β/μ:A ο																													0
Apr22 A δ:A ο																													0.0519449
Apr22 T β/μ:T δ																													0.0476858
Apr22 T β/μ:T ο																													0.317313
Apr22 T δ:T ο																													0.0593367
Apr22 C β/μ:C δ																													0.0208238
Apr22 C β/μ:C ο																													0.122898
Apr22 C δ:C ο																													0.0404902
Apr22 G β/μ:G δ																													0.370558
Apr22 G β/μ:G ο																													0.338085
Apr22 G δ:G ο																													0.34111
May22 A γ/λ:A δ																														0.174317
May22 A γ/λ:A ο																														0.000616654
May22 A δ:A ο																														0.188922
May22 T γ/λ:T δ																														0.134076
May22 T γ/λ:T ο																														0.00181054
May22 T δ:T ο																														0.282612
May22 C γ/λ:C δ																														0.18959
May22 C γ/λ:C ο																														0.000255473
May22 C δ:C ο																														0.207674
May22 G γ/λ:G δ																														0.16918
May22 G γ/λ:G ο																														0.000138762
May22 G δ:G ο																														0.150402
Jun22 A δ:A ο																															0.457526
Jun22 T δ:T ο																															0.0102603
Jun22 C δ:C ο																															0.215566
Jun22 G δ:G ο																															0.130754

## Sheet: ORF1ab sign pvalues
Month Nucleotide Clade	Dec19	Jan20	Feb20	Mar20	Apr20	May20	Jun20	Jul20	Aug20	Sep20	Oct20	Nov20	Dec20	Jan21	Feb21	Mar21	Apr21	May21	Jun21	Jul21	Aug21	Sep21	Oct21	Nov21	Dec21	Jan22	Feb22	Mar22	Apr22	May22	Jun22
Jan20 T α:T β/μ		4.03194e-10
Jan20 T β/μ:T γ/λ		0.000105969
Jan20 T β/μ:T δ		2.36174e-07
Jan20 T β/μ:T ο		3.60214e-05
Jan20 C α:C β/μ		5.07401e-05
Jan20 C β/μ:C γ/λ		8.91341e-05
Jan20 C β/μ:C δ		8.31358e-06
Jan20 G α:G β/μ		9.00591e-06
Jan20 G β/μ:G γ/λ		0.000737248
Jan20 G β/μ:G δ		4.1638e-05
Jan20 G β/μ:G ο		2.19956e-05
Feb20 A α:A β/μ			0.000545877
Feb20 A α:A ο			0.000841854
Feb20 T α:T β/μ			6.17208e-05
Feb20 T β/μ:T δ			8.09954e-05
Feb20 T β/μ:T ο			0.000288857
Feb20 C α:C β/μ			5.06243e-06
Feb20 C β/μ:C δ			8.22895e-06
Feb20 C β/μ:C ο			0.00119279
Feb20 G β/μ:G δ			0.00100178
Mar20 A α:A β/μ				0.000589273
Mar20 A β/μ:A ο				0.000515746
Mar20 T α:T β/μ				1.81981e-26
Mar20 T α:T γ/λ				9.00579e-14
Mar20 T β/μ:T γ/λ				4.22596e-154
Mar20 T β/μ:T δ				6.04367e-56
Mar20 T β/μ:T ο				1.79223e-142
Mar20 T γ/λ:T δ				6.34561e-34
Mar20 T γ/λ:T ο				1.33757e-100
Mar20 C α:C β/μ				1.31664e-05
Mar20 C β/μ:C ο				8.85984e-12
Mar20 G α:G β/μ				4.17087e-52
Mar20 G α:G γ/λ				3.7497e-29
Mar20 G β/μ:G γ/λ				2.99731e-40
Mar20 G β/μ:G δ				1.41341e-40
Mar20 G β/μ:G ο				1.56365e-96
Mar20 G γ/λ:G δ				3.05263e-18
Mar20 G γ/λ:G ο				1.40259e-45
Apr20 A α:A γ/λ					2.74767e-08
Apr20 A β/μ:A γ/λ					2.18369e-54
Apr20 A γ/λ:A ο					2.57192e-07
Apr20 T α:T δ					0.000497602
Apr20 T β/μ:T γ/λ					2.48296e-21
Apr20 T β/μ:T δ					9.45284e-20
Apr20 T β/μ:T ο					2.34716e-07
Apr20 T γ/λ:T δ					8.0529e-17
Apr20 T γ/λ:T ο					6.87701e-06
Apr20 C β/μ:C γ/λ					5.55202e-36
Apr20 G α:G β/μ					4.34302e-16
Apr20 G α:G γ/λ					4.8544e-07
Apr20 G β/μ:G γ/λ					1.19719e-207
Apr20 G β/μ:G δ					7.10642e-11
Apr20 G β/μ:G ο					9.38772e-13
Apr20 G γ/λ:G δ					0.000271382
Apr20 G γ/λ:G ο					0.000787497
May20 T α:T ο						1.97857e-05
May20 T β/μ:T γ/λ						1.17253e-182
May20 T β/μ:T δ						0.000109685
May20 T β/μ:T ο						5.01758e-08
May20 T γ/λ:T ο						2.83974e-06
May20 T δ:T ο						0.00050011
May20 C β/μ:C γ/λ						6.4782e-09
May20 G α:G ο						0.000693482
May20 G β/μ:G γ/λ						6.36104e-219
May20 G β/μ:G ο						1.35098e-07
May20 G γ/λ:G ο						1.66622e-05
May20 G δ:G ο						0.000822804
Jun20 T β/μ:T γ/λ							0
Jun20 G β/μ:G γ/λ							6.55323e-131
Jun20 G β/μ:G ο							0.000658223
Jul20 A δ:A ο								0.000692179
Jul20 T β/μ:T γ/λ								0
Jul20 T β/μ:T ο								0.000311812
Jul20 C β/μ:C γ/λ								2.34762e-98
Jul20 G β/μ:G γ/λ								1.01358e-24
Jul20 G β/μ:G ο								0.000113335
Jul20 G γ/λ:G ο								0.000215122
Aug20 A β/μ:A γ/λ									1.48833e-28
Aug20 T β/μ:T γ/λ									8.46875e-225
Aug20 C α:C β/μ									0.00100452
Aug20 C α:C γ/λ									0.000990978
Aug20 C α:C ο									0.000250327
Aug20 G β/μ:G γ/λ									1.40987e-114
Sep20 A β/μ:A γ/λ										1.16917e-54
Sep20 T β/μ:T γ/λ										3.38607e-308
Sep20 C β/μ:C γ/λ										1.76006e-06
Sep20 G β/μ:G γ/λ										0
Sep20 G β/μ:G ο										6.16085e-05
Sep20 G δ:G ο										0.000707466
Oct20 T α:T γ/λ											1.95667e-06
Oct20 T α:T ο											6.87535e-13
Oct20 T β/μ:T γ/λ											8.68287e-15
Oct20 T β/μ:T ο											0.000127226
Oct20 T γ/λ:T ο											1.46517e-05
Oct20 T δ:T ο											6.75127e-06
Oct20 C α:C ο											2.82686e-09
Oct20 C β/μ:C ο											0
Oct20 C γ/λ:C ο											9.17707e-15
Oct20 G α:G β/μ											8.89511e-16
Oct20 G α:G γ/λ											1.60514e-10
Oct20 G α:G δ											1.106e-07
Oct20 G β/μ:G γ/λ											6.17906e-15
Oct20 G β/μ:G ο											3.25082e-05
Oct20 G γ/λ:G ο											3.63487e-10
Oct20 G δ:G ο											2.61331e-06
Nov20 A α:A β/μ												4.73251e-180
Nov20 A α:A γ/λ												2.93678e-69
Nov20 A β/μ:A γ/λ												1.60088e-43
Nov20 T α:T β/μ												2.72449e-118
Nov20 T α:T γ/λ												0
Nov20 T β/μ:T γ/λ												7.26501e-152
Nov20 C α:C γ/λ												1.10312e-29
Nov20 C β/μ:C γ/λ												7.81634e-18
Nov20 G α:G β/μ												0
Nov20 G α:G γ/λ												0
Nov20 G β/μ:G γ/λ												4.62583e-197
Dec20 A α:A β/μ													0
Dec20 A α:A γ/λ													1.60597e-90
Dec20 A α:A δ													0.000210549
Dec20 A β/μ:A γ/λ													5.38161e-154
Dec20 T α:T β/μ													0
Dec20 T α:T γ/λ													0
Dec20 T α:T ο													0.000251053
Dec20 T β/μ:T γ/λ													3.75533e-186
Dec20 C α:C β/μ													4.53592e-100
Dec20 C α:C γ/λ													5.0833e-122
Dec20 G α:G β/μ													0
Dec20 G α:G γ/λ													0
Dec20 G α:G δ													3.4753e-11
Dec20 G α:G ο													8.19179e-06
Dec20 G β/μ:G γ/λ													0
Jan21 A α:A β/μ														0
Jan21 A α:A γ/λ														0
Jan21 A α:A δ														1.96121e-14
Jan21 A β/μ:A γ/λ														4.18868e-112
Jan21 A β/μ:A ο														0.000251824
Jan21 A γ/λ:A δ														0.00102106
Jan21 A δ:A ο														0.00074627
Jan21 T α:T β/μ														0
Jan21 T α:T γ/λ														0
Jan21 T α:T ο														2.47887e-12
Jan21 T β/μ:T γ/λ														5.19755e-231
Jan21 T β/μ:T ο														1.83039e-09
Jan21 T γ/λ:T δ														3.82424e-05
Jan21 T γ/λ:T ο														8.99981e-08
Jan21 T δ:T ο														1.70016e-11
Jan21 C α:C β/μ														0
Jan21 C α:C γ/λ														0
Jan21 C α:C δ														0.000505768
Jan21 G α:G β/μ														0
Jan21 G α:G γ/λ														0
Jan21 G α:G δ														7.41624e-38
Jan21 G β/μ:G γ/λ														0
Jan21 G β/μ:G ο														9.87749e-07
Jan21 G γ/λ:G δ														2.83407e-08
Jan21 G γ/λ:G ο														0.000172579
Jan21 G δ:G ο														5.38411e-08
Feb21 A α:A β/μ															0
Feb21 A α:A γ/λ															0
Feb21 A α:A δ															6.35077e-12
Feb21 A β/μ:A γ/λ															4.35334e-32
Feb21 T α:T β/μ															0
Feb21 T α:T γ/λ															0
Feb21 T α:T ο															1.60737e-05
Feb21 T β/μ:T γ/λ															1.68342e-78
Feb21 T β/μ:T ο															0.000854447
Feb21 T γ/λ:T δ															0.0005088
Feb21 T δ:T ο															0.000137102
Feb21 C α:C β/μ															0
Feb21 C α:C γ/λ															0
Feb21 C β/μ:C γ/λ															7.85984e-12
Feb21 G α:G β/μ															0
Feb21 G α:G γ/λ															0
Feb21 G α:G δ															1.38861e-33
Feb21 G α:G ο															0.000154683
Feb21 G β/μ:G γ/λ															0
Feb21 G β/μ:G δ															0.000891354
Feb21 G γ/λ:G δ															1.18043e-12
Mar21 A α:A β/μ																0
Mar21 A α:A γ/λ																0
Mar21 A α:A δ																5.60542e-120
Mar21 A β/μ:A γ/λ																2.29007e-55
Mar21 A γ/λ:A δ																1.1117e-08
Mar21 T α:T β/μ																0
Mar21 T α:T γ/λ																0
Mar21 T β/μ:T γ/λ																2.022e-148
Mar21 T β/μ:T δ																2.86701e-88
Mar21 T γ/λ:T δ																1.60631e-54
Mar21 C α:C β/μ																0
Mar21 C α:C γ/λ																0
Mar21 C α:C δ																1.89361e-23
Mar21 C β/μ:C γ/λ																2.53506e-11
Mar21 C β/μ:C δ																2.28922e-07
Mar21 G α:G β/μ																0
Mar21 G α:G γ/λ																0
Mar21 G α:G δ																5.84928e-257
Mar21 G β/μ:G γ/λ																1.6579e-186
Mar21 G β/μ:G δ																2.07746e-141
Mar21 G γ/λ:G δ																6.77325e-183
Mar21 G δ:G ο																0.000386248
Apr21 A α:A β/μ																	0
Apr21 A α:A γ/λ																	0
Apr21 A α:A δ																	5.73811e-115
Apr21 A α:A ο																	3.20528e-13
Apr21 A β/μ:A γ/λ																	0
Apr21 A β/μ:A δ																	3.28916e-89
Apr21 A γ/λ:A ο																	2.40017e-08
Apr21 A δ:A ο																	1.14481e-08
Apr21 T α:T β/μ																	0
Apr21 T α:T γ/λ																	0
Apr21 T α:T δ																	1.75199e-163
Apr21 T β/μ:T γ/λ																	0
Apr21 T β/μ:T δ																	6.75865e-292
Apr21 T β/μ:T ο																	2.38442e-06
Apr21 C α:C β/μ																	0
Apr21 C α:C γ/λ																	0
Apr21 C α:C δ																	5.43288e-266
Apr21 C α:C ο																	0.000549673
Apr21 C β/μ:C γ/λ																	5.31288e-168
Apr21 C β/μ:C δ																	3.21478e-24
Apr21 C γ/λ:C δ																	8.02249e-115
Apr21 G α:G β/μ																	7.2471e-255
Apr21 G α:G γ/λ																	0
Apr21 G α:G δ																	0
Apr21 G α:G ο																	7.4056e-08
Apr21 G β/μ:G δ																	0
Apr21 G β/μ:G ο																	0.000331739
Apr21 G γ/λ:G δ																	0
Apr21 G γ/λ:G ο																	0.000613358
Apr21 G δ:G ο																	1.00269e-08
May21 A α:A β/μ																		0
May21 A α:A γ/λ																		0
May21 A α:A δ																		0
May21 A α:A ο																		5.24864e-06
May21 A β/μ:A γ/λ																		0
May21 A β/μ:A δ																		1.64749e-181
May21 A γ/λ:A δ																		7.32522e-99
May21 A γ/λ:A ο																		0.000494333
May21 T α:T β/μ																		0
May21 T α:T γ/λ																		0
May21 T α:T δ																		1.33894e-128
May21 T β/μ:T γ/λ																		0
May21 T β/μ:T δ																		0
May21 T γ/λ:T δ																		2.40624e-138
May21 C α:C β/μ																		0
May21 C α:C γ/λ																		4.05448e-120
May21 C α:C δ																		0
May21 C β/μ:C γ/λ																		7.92673e-176
May21 C γ/λ:C δ																		2.63131e-305
May21 G α:G β/μ																		2.12701e-43
May21 G α:G γ/λ																		1.33524e-289
May21 G α:G δ																		0
May21 G β/μ:G δ																		0
May21 G γ/λ:G δ																		0
May21 G δ:G ο																		1.29863e-05
Jun21 A α:A β/μ																			0
Jun21 A α:A γ/λ																			0
Jun21 A α:A δ																			0
Jun21 A α:A ο																			1.87034e-17
Jun21 A β/μ:A γ/λ																			8.70214e-227
Jun21 A β/μ:A δ																			1.39084e-169
Jun21 A γ/λ:A δ																			4.82418e-41
Jun21 A γ/λ:A ο																			5.03154e-08
Jun21 A δ:A ο																			8.35999e-06
Jun21 T α:T β/μ																			6.08722e-203
Jun21 T α:T γ/λ																			0
Jun21 T α:T δ																			2.00551e-162
Jun21 T β/μ:T γ/λ																			3.81925e-39
Jun21 T β/μ:T δ																			2.06969e-112
Jun21 T γ/λ:T δ																			1.06195e-160
Jun21 C α:C β/μ																			5.68664e-295
Jun21 C α:C γ/λ																			7.96468e-25
Jun21 C α:C δ																			0
Jun21 C α:C ο																			5.3584e-13
Jun21 C β/μ:C γ/λ																			9.89956e-235
Jun21 C β/μ:C δ																			1.34089e-54
Jun21 C γ/λ:C δ																			0
Jun21 C γ/λ:C ο																			3.34055e-11
Jun21 C δ:C ο																			0.000351315
Jun21 G α:G β/μ																			2.17782e-219
Jun21 G α:G γ/λ																			1.84336e-25
Jun21 G α:G δ																			0
Jun21 G α:G ο																			4.26914e-08
Jun21 G β/μ:G γ/λ																			2.39845e-184
Jun21 G β/μ:G δ																			0
Jun21 G γ/λ:G δ																			0
Jun21 G γ/λ:G ο																			8.1831e-07
Jun21 G δ:G ο																			2.22007e-21
Jul21 A α:A β/μ																				0
Jul21 A α:A γ/λ																				1.7097e-152
Jul21 A α:A δ																				0
Jul21 A α:A ο																				2.05883e-20
Jul21 A β/μ:A γ/λ																				0
Jul21 A β/μ:A δ																				6.04277e-254
Jul21 A γ/λ:A δ																				2.34464e-68
Jul21 A γ/λ:A ο																				4.21567e-13
Jul21 A δ:A ο																				2.03812e-09
Jul21 T α:T β/μ																				3.03028e-32
Jul21 T α:T γ/λ																				7.07172e-63
Jul21 T α:T δ																				1.11967e-07
Jul21 T β/μ:T δ																				6.60992e-28
Jul21 T γ/λ:T δ																				2.55054e-175
Jul21 T γ/λ:T ο																				0.00100905
Jul21 C α:C β/μ																				0
Jul21 C α:C γ/λ																				1.43153e-10
Jul21 C α:C δ																				2.08968e-163
Jul21 C α:C ο																				2.01257e-06
Jul21 C β/μ:C γ/λ																				0
Jul21 C β/μ:C δ																				6.71767e-195
Jul21 C β/μ:C ο																				0.000126743
Jul21 C γ/λ:C δ																				0
Jul21 C γ/λ:C ο																				3.71912e-05
Jul21 G α:G β/μ																				0
Jul21 G α:G γ/λ																				0.000110783
Jul21 G α:G δ																				0
Jul21 G α:G ο																				3.76576e-07
Jul21 G β/μ:G γ/λ																				0
Jul21 G β/μ:G δ																				5.3846e-128
Jul21 G β/μ:G ο																				8.60726e-13
Jul21 G γ/λ:G δ																				0
Jul21 G γ/λ:G ο																				4.3162e-08
Jul21 G δ:G ο																				1.14587e-20
Aug21 A α:A β/μ																					1.02933e-41
Aug21 A α:A γ/λ																					8.15897e-80
Aug21 A α:A δ																					7.2522e-100
Aug21 A α:A ο																					0.000244875
Aug21 A β/μ:A γ/λ																					3.50431e-15
Aug21 A β/μ:A δ																					1.96186e-11
Aug21 A γ/λ:A δ																					1.95358e-23
Aug21 T α:T γ/λ																					5.11139e-22
Aug21 T β/μ:T γ/λ																					2.13632e-11
Aug21 T γ/λ:T δ																					0
Aug21 C α:C β/μ																					4.73334e-21
Aug21 C α:C γ/λ																					3.73519e-05
Aug21 C α:C δ																					1.01781e-23
Aug21 C α:C ο																					0.000600832
Aug21 C β/μ:C γ/λ																					3.06244e-17
Aug21 C β/μ:C δ																					6.30726e-10
Aug21 C γ/λ:C δ																					1.03089e-78
Aug21 G α:G β/μ																					7.21478e-96
Aug21 G α:G γ/λ																					2.05665e-06
Aug21 G α:G δ																					7.81093e-190
Aug21 G β/μ:G γ/λ																					1.09768e-93
Aug21 G β/μ:G δ																					4.29087e-09
Aug21 G β/μ:G ο																					1.66507e-09
Aug21 G γ/λ:G δ																					0
Aug21 G δ:G ο																					5.72813e-10
Sep21 A α:A β/μ																						4.05996e-14
Sep21 A α:A γ/λ																						9.16842e-20
Sep21 A α:A δ																						6.80429e-12
Sep21 A β/μ:A γ/λ																						0.000120289
Sep21 A β/μ:A δ																						2.28677e-10
Sep21 A γ/λ:A δ																						1.96623e-09
Sep21 T β/μ:T δ																						5.63046e-07
Sep21 T γ/λ:T δ																						4.7021e-08
Sep21 C α:C β/μ																						2.0656e-07
Sep21 C β/μ:C γ/λ																						2.62804e-16
Sep21 C β/μ:C δ																						1.50332e-36
Sep21 G α:G β/μ																						2.08752e-20
Sep21 G α:G δ																						7.88023e-21
Sep21 G β/μ:G γ/λ																						3.89203e-132
Sep21 G β/μ:G δ																						2.41166e-12
Sep21 G β/μ:G ο																						8.38586e-06
Sep21 G γ/λ:G δ																						2.72661e-179
Sep21 G δ:G ο																						4.22259e-06
Oct21 A α:A β/μ																							1.52734e-05
Oct21 A α:A γ/λ																							2.78564e-06
Oct21 A α:A δ																							3.28507e-05
Oct21 T β/μ:T γ/λ																							1.24214e-05
Oct21 T γ/λ:T δ																							1.20502e-06
Oct21 C β/μ:C γ/λ																							0.000367243
Oct21 G β/μ:G γ/λ																							3.52785e-72
Oct21 G β/μ:G δ																							1.70725e-05
Oct21 G β/μ:G ο																							0.00027529
Oct21 G γ/λ:G δ																							2.84461e-77
Oct21 G δ:G ο																							0.00019541
Nov21 A α:A γ/λ																								0.000299258
Nov21 A β/μ:A γ/λ																								0.000193558
Nov21 A γ/λ:A ο																								0.000129002
Nov21 T β/μ:T γ/λ																								1.52909e-13
Nov21 T β/μ:T δ																								1.43003e-05
Nov21 T β/μ:T ο																								1.65361e-133
Nov21 T γ/λ:T δ																								8.1924e-10
Nov21 T γ/λ:T ο																								1.93877e-45
Nov21 T δ:T ο																								8.73429e-114
Nov21 C β/μ:C γ/λ																								5.81947e-05
Nov21 C β/μ:C δ																								2.08821e-16
Nov21 C δ:C ο																								0.000197016
Nov21 G α:G β/μ																								2.80565e-05
Nov21 G α:G γ/λ																								6.42108e-05
Nov21 G α:G δ																								3.39174e-05
Nov21 G β/μ:G γ/λ																								1.64316e-15
Nov21 G β/μ:G ο																								0
Nov21 G γ/λ:G δ																								1.13173e-16
Nov21 G γ/λ:G ο																								7.35881e-83
Nov21 G δ:G ο																								3.38416e-252
Dec21 T β/μ:T γ/λ																									2.30537e-13
Dec21 T β/μ:T ο																									8.50091e-177
Dec21 T γ/λ:T δ																									1.11335e-12
Dec21 T γ/λ:T ο																									1.38621e-51
Dec21 T δ:T ο																									0
Dec21 C β/μ:C γ/λ																									0.000346535
Dec21 C β/μ:C δ																									4.32512e-08
Dec21 C γ/λ:C ο																									0.000430243
Dec21 C δ:C ο																									1.5015e-16
Dec21 G α:G β/μ																									9.68895e-05
Dec21 G α:G γ/λ																									0.000483456
Dec21 G α:G δ																									9.55695e-05
Dec21 G α:G ο																									0.000646415
Dec21 G β/μ:G γ/λ																									2.19315e-08
Dec21 G β/μ:G ο																									0
Dec21 G γ/λ:G δ																									1.49752e-10
Dec21 G γ/λ:G ο																									4.33039e-115
Dec21 G δ:G ο																									0
Jan22 A δ:A ο																										7.56778e-07
Jan22 T β/μ:T ο																										3.46641e-11
Jan22 T δ:T ο																										0
Jan22 C δ:C ο																										6.07308e-100
Jan22 G β/μ:G ο																										7.85194e-21
Jan22 G γ/λ:G δ																										0.000355169
Jan22 G γ/λ:G ο																										4.63369e-09
Jan22 G δ:G ο																										0
Feb22 A α:A δ																											5.50368e-27
Feb22 A α:A ο																											0
Feb22 T δ:T ο																											1.96784e-32
Feb22 C δ:C ο																											8.5916e-09
Feb22 G α:G δ																											5.27784e-271
Feb22 G α:G ο																											0
Feb22 G γ/λ:G δ																											0.000112803
Feb22 G γ/λ:G ο																											0.000153253
Feb22 G δ:G ο																											0
Mar22 A γ/λ:A ο																												0
Mar22 A δ:A ο																												0.00024397
Mar22 T δ:T ο																												2.42183e-07
Mar22 C γ/λ:C δ																												4.55398e-15
Mar22 C γ/λ:C ο																												0
Mar22 G δ:G ο																												4.90223e-26
Apr22 A β/μ:A ο																													0
May22 A γ/λ:A ο																														0.000616654
May22 T γ/λ:T ο																														0.00181054
May22 C γ/λ:C ο																														0.000255473
May22 G γ/λ:G ο																														0.000138762
Jun22 T δ:T ο																															0.0102603

## Sheet: ORF1ab stat
Month Nucleotide Clade	Dec19	Jan20	Feb20	Mar20	Apr20	May20	Jun20	Jul20	Aug20	Sep20	Oct20	Nov20	Dec20	Jan21	Feb21	Mar21	Apr21	May21	Jun21	Jul21	Aug21	Sep21	Oct21	Nov21	Dec21	Jan22	Feb22	Mar22	Apr22	May22	Jun22
Dec19 A α:A β/μ	-0.98775
Dec19 A α:A γ/λ	-0.000777463
Dec19 A α:A ο	1
Dec19 A β/μ:A γ/λ	0.986297
Dec19 A β/μ:A δ	0.98775
Dec19 A β/μ:A ο	1.02603
Dec19 A γ/λ:A δ	0.000777463
Dec19 A γ/λ:A ο	0.590259
Dec19 A δ:A ο	1
Dec19 T α:T β/μ	-0.984725
Dec19 T α:T γ/λ	-1
Dec19 T β/μ:T γ/λ	0.960145
Dec19 T β/μ:T δ	0.984725
Dec19 T β/μ:T ο	0.984725
Dec19 T γ/λ:T δ	1
Dec19 T γ/λ:T ο	1
Dec19 C α:C β/μ	-1.01087
Dec19 C α:C γ/λ	1
Dec19 C α:C ο	-1
Dec19 C β/μ:C γ/λ	1.04525
Dec19 C β/μ:C δ	1.01087
Dec19 C β/μ:C ο	0.975299
Dec19 C γ/λ:C δ	-1
Dec19 C γ/λ:C ο	-1.41421
Dec19 C δ:C ο	-1
Dec19 G α:G β/μ	-1.00898
Dec19 G α:G γ/λ	-0.534522
Dec19 G β/μ:G γ/λ	0.994198
Dec19 G β/μ:G δ	1.00898
Dec19 G β/μ:G ο	1.00898
Dec19 G γ/λ:G δ	0.534522
Dec19 G γ/λ:G ο	0.534522
Jan20 A α:A β/μ		-2.46008
Jan20 A α:A γ/λ		-0.659151
Jan20 A α:A δ		0.443808
Jan20 A α:A ο		-0.986945
Jan20 A β/μ:A γ/λ		1.86166
Jan20 A β/μ:A δ		2.74431
Jan20 A β/μ:A ο		0.761447
Jan20 A γ/λ:A δ		1.06089
Jan20 A γ/λ:A ο		-0.56293
Jan20 A δ:A ο		-1.25181
Jan20 T α:T β/μ		-6.43324
Jan20 T α:T γ/λ		-3.01592
Jan20 T α:T δ		0.0657398
Jan20 T α:T ο		-1.54276
Jan20 T β/μ:T γ/λ		3.75674
Jan20 T β/μ:T δ		5.31643
Jan20 T β/μ:T ο		4.06767
Jan20 T γ/λ:T δ		2.26283
Jan20 T γ/λ:T ο		0.810178
Jan20 T δ:T ο		-1.2797
Jan20 C α:C β/μ		-3.96064
Jan20 C α:C γ/λ		-0.109916
Jan20 C α:C δ		0.836084
Jan20 C α:C ο		-0.742688
Jan20 C β/μ:C γ/λ		3.80912
Jan20 C β/μ:C δ		4.41819
Jan20 C β/μ:C ο		2.08554
Jan20 C γ/λ:C δ		0.898026
Jan20 C γ/λ:C ο		-0.676311
Jan20 C δ:C ο		-1.15306
Jan20 G α:G β/μ		4.38276
Jan20 G α:G γ/λ		1.90871
Jan20 G α:G δ		0.489086
Jan20 G α:G ο		-0.283518
Jan20 G β/μ:G γ/λ		-3.21894
Jan20 G β/μ:G δ		-4.02247
Jan20 G β/μ:G ο		-4.1772
Jan20 G γ/λ:G δ		-1.36314
Jan20 G γ/λ:G ο		-1.82185
Jan20 G δ:G ο		-0.679017
Feb20 A α:A β/μ			-3.30004
Feb20 A α:A γ/λ			-1.684
Feb20 A α:A δ			-1.73453
Feb20 A α:A ο			-3.21004
Feb20 A β/μ:A γ/λ			1.22423
Feb20 A β/μ:A δ			2.73814
Feb20 A β/μ:A ο			1.62095
Feb20 A γ/λ:A δ			1.0814
Feb20 A γ/λ:A ο			0.0459147
Feb20 A δ:A ο			-2.15108
Feb20 T α:T β/μ			-3.89048
Feb20 T α:T γ/λ			-2.32039
Feb20 T α:T δ			-0.187813
Feb20 T α:T ο			-0.483661
Feb20 T β/μ:T γ/λ			1.06743
Feb20 T β/μ:T δ			3.81992
Feb20 T β/μ:T ο			3.47679
Feb20 T γ/λ:T δ			2.24094
Feb20 T γ/λ:T ο			1.98061
Feb20 T δ:T ο			-0.325613
Feb20 C α:C β/μ			-4.50133
Feb20 C α:C γ/λ			-2.9929
Feb20 C α:C δ			-0.0233534
Feb20 C α:C ο			-1.20531
Feb20 C β/μ:C γ/λ			1.83958
Feb20 C β/μ:C δ			4.38314
Feb20 C β/μ:C ο			3.06291
Feb20 C γ/λ:C δ			2.85729
Feb20 C γ/λ:C ο			1.41383
Feb20 C δ:C ο			-1.13726
Feb20 G α:G β/μ			-2.45828
Feb20 G α:G γ/λ			-0.315078
Feb20 G α:G δ			1.85911
Feb20 G α:G ο			-1.78447
Feb20 G β/μ:G γ/λ			1.50663
Feb20 G β/μ:G δ			3.11773
Feb20 G β/μ:G ο			0.981012
Feb20 G γ/λ:G δ			1.00984
Feb20 G γ/λ:G ο			-0.778691
Feb20 G δ:G ο			-2.67384
Mar20 A α:A β/μ				-3.29934
Mar20 A α:A γ/λ				-2.46285
Mar20 A α:A δ				-1.30721
Mar20 A α:A ο				-1.07061
Mar20 A β/μ:A γ/λ				2.27234
Mar20 A β/μ:A δ				1.52086
Mar20 A β/μ:A ο				3.31007
Mar20 A γ/λ:A δ				0.696501
Mar20 A γ/λ:A ο				1.96972
Mar20 A δ:A ο				0.509439
Mar20 T α:T β/μ				-12.8042
Mar20 T α:T γ/λ				-8.04512
Mar20 T α:T δ				0.844939
Mar20 T α:T ο				1.60082
Mar20 T β/μ:T γ/λ				26.9171
Mar20 T β/μ:T δ				22.6963
Mar20 T β/μ:T ο				45.5946
Mar20 T γ/λ:T δ				14.7247
Mar20 T γ/λ:T ο				29.2653
Mar20 T δ:T ο				1.01854
Mar20 C α:C β/μ				4.32026
Mar20 C α:C γ/λ				1.5336
Mar20 C α:C δ				0.361828
Mar20 C α:C ο				-0.85245
Mar20 C β/μ:C γ/λ				-2.30125
Mar20 C β/μ:C δ				-2.55955
Mar20 C β/μ:C ο				-6.98086
Mar20 C γ/λ:C δ				-0.851525
Mar20 C γ/λ:C ο				-2.60799
Mar20 C δ:C ο				-1.03767
Mar20 G α:G β/μ				22.2341
Mar20 G α:G γ/λ				12.5526
Mar20 G α:G δ				1.6302
Mar20 G α:G ο				0.950749
Mar20 G β/μ:G γ/λ				-13.3278
Mar20 G β/μ:G δ				-17.1366
Mar20 G β/μ:G ο				-30.7876
Mar20 G γ/λ:G δ				-9.25748
Mar20 G γ/λ:G ο				-15.0945
Mar20 G δ:G ο				-1.01013
Apr20 A α:A β/μ					0.0735169
Apr20 A α:A γ/λ					-6.10989
Apr20 A α:A δ					0.8234
Apr20 A α:A ο					-0.379876
Apr20 A β/μ:A γ/λ					-15.5737
Apr20 A β/μ:A δ					0.83802
Apr20 A β/μ:A ο					-0.598484
Apr20 A γ/λ:A δ					2.88343
Apr20 A γ/λ:A ο					5.53193
Apr20 A δ:A ο					-0.982942
Apr20 T α:T β/μ					-1.61539
Apr20 T α:T γ/λ					-0.823843
Apr20 T α:T δ					3.44391
Apr20 T α:T ο					2.45619
Apr20 T β/μ:T γ/λ					9.42466
Apr20 T β/μ:T δ					13.355
Apr20 T β/μ:T ο					5.73389
Apr20 T γ/λ:T δ					11.2866
Apr20 T γ/λ:T ο					4.78551
Apr20 T δ:T ο					-0.533558
Apr20 C α:C β/μ					2.71225
Apr20 C α:C γ/λ					0.473306
Apr20 C α:C δ					1.68624
Apr20 C α:C ο					1.61753
Apr20 C β/μ:C γ/λ					-12.5078
Apr20 C β/μ:C δ					-1.77728
Apr20 C β/μ:C ο					-1.61615
Apr20 C γ/λ:C δ					2.77979
Apr20 C γ/λ:C ο					2.41797
Apr20 C δ:C ο					-0.0384857
Apr20 G α:G β/μ					11.3701
Apr20 G α:G γ/λ					5.53828
Apr20 G α:G δ					0.215249
Apr20 G α:G ο					1.52291
Apr20 G β/μ:G γ/λ					-31.1931
Apr20 G β/μ:G δ					-7.78508
Apr20 G β/μ:G ο					-9.04927
Apr20 G γ/λ:G δ					-3.66164
Apr20 G γ/λ:G ο					-3.32572
Apr20 G δ:G ο					1.03089
May20 A α:A β/μ						-0.38241
May20 A α:A γ/λ						-0.651724
May20 A α:A δ						-0.40873
May20 A α:A ο						-0.277313
May20 A β/μ:A γ/λ						-2.8338
May20 A β/μ:A δ						-0.142489
May20 A β/μ:A ο						0.144725
May20 A γ/λ:A δ						0.521702
May20 A γ/λ:A ο						0.67791
May20 A δ:A ο						0.203154
May20 T α:T β/μ						1.80416
May20 T α:T γ/λ						3.03871
May20 T α:T δ						3.35463
May20 T α:T ο						5.31223
May20 T β/μ:T γ/λ						29.4182
May20 T β/μ:T δ						4.25754
May20 T β/μ:T ο						11.9466
May20 T γ/λ:T δ						1.41874
May20 T γ/λ:T ο						8.03189
May20 T δ:T ο						3.5697
May20 C α:C β/μ						1.29956
May20 C α:C γ/λ						0.77281
May20 C α:C δ						1.33528
May20 C α:C ο						1.09851
May20 C β/μ:C γ/λ						-5.6917
May20 C β/μ:C δ						0.457298
May20 C β/μ:C ο						0.124122
May20 C γ/λ:C δ						1.23038
May20 C γ/λ:C ο						0.788097
May20 C δ:C ο						-0.204182
May20 G α:G β/μ						1.01933
May20 G α:G γ/λ						-0.941298
May20 G α:G δ						-0.92025
May20 G α:G ο						-3.65489
May20 G β/μ:G γ/λ						-32.3783
May20 G β/μ:G δ						-2.99379
May20 G β/μ:G ο						-10.8786
May20 G γ/λ:G δ						-0.265169
May20 G γ/λ:G ο						-6.64963
May20 G δ:G ο						-3.38918
Jun20 A α:A β/μ							1.1648
Jun20 A α:A γ/λ							1.28893
Jun20 A α:A δ							0.946318
Jun20 A α:A ο							0.361351
Jun20 A β/μ:A γ/λ							0.683679
Jun20 A β/μ:A δ							0.549962
Jun20 A β/μ:A ο							-0.396974
Jun20 A γ/λ:A δ							0.50544
Jun20 A γ/λ:A ο							-0.480494
Jun20 A δ:A ο							-0.675395
Jun20 T α:T β/μ							-2.19454
Jun20 T α:T γ/λ							-0.0727333
Jun20 T α:T δ							0.622907
Jun20 T α:T ο							0.716263
Jun20 T β/μ:T γ/λ							40.8829
Jun20 T β/μ:T δ							2.61279
Jun20 T β/μ:T ο							2.59422
Jun20 T γ/λ:T δ							0.866383
Jun20 T γ/λ:T ο							0.959864
Jun20 T δ:T ο							0.108892
Jun20 C α:C β/μ							0.249764
Jun20 C α:C γ/λ							0.246349
Jun20 C α:C δ							-0.811905
Jun20 C α:C ο							-0.595442
Jun20 C β/μ:C γ/λ							-0.0444286
Jun20 C β/μ:C δ							-1.18181
Jun20 C β/μ:C ο							-1.18416
Jun20 C γ/λ:C δ							-1.17999
Jun20 C γ/λ:C ο							-1.18214
Jun20 C δ:C ο							0.362076
Jun20 G α:G β/μ							1.99458
Jun20 G α:G γ/λ							0.148632
Jun20 G α:G δ							-0.175926
Jun20 G α:G ο							-1.00851
Jun20 G β/μ:G γ/λ							-24.7873
Jun20 G β/μ:G δ							-1.69788
Jun20 G β/μ:G ο							-3.92702
Jun20 G γ/λ:G δ							-0.329025
Jun20 G γ/λ:G ο							-1.74075
Jun20 G δ:G ο							-0.643006
Jul20 A α:A β/μ								-1.33287
Jul20 A α:A γ/λ								-1.40816
Jul20 A α:A δ								0.102457
Jul20 A α:A ο								-1.81889
Jul20 A β/μ:A γ/λ								-2.17616
Jul20 A β/μ:A δ								5.77468
Jul20 A β/μ:A ο								-1.49034
Jul20 A γ/λ:A δ								6.11787
Jul20 A γ/λ:A ο								-1.32208
Jul20 A δ:A ο								-4.17631
Jul20 T α:T β/μ								-2.46284
Jul20 T α:T γ/λ								-1.10883
Jul20 T α:T δ								-1.45068
Jul20 T α:T ο								1.14079
Jul20 T β/μ:T γ/λ								46.2677
Jul20 T β/μ:T δ								-0.039759
Jul20 T β/μ:T ο								5.42284
Jul20 T γ/λ:T δ								-0.993344
Jul20 T γ/λ:T ο								3.52299
Jul20 T δ:T ο								2.46735
Jul20 C α:C β/μ								0.198129
Jul20 C α:C γ/λ								-1.50648
Jul20 C α:C δ								-2.33251
Jul20 C α:C ο								0.822138
Jul20 C β/μ:C γ/λ								-21.2629
Jul20 C β/μ:C δ								-2.69267
Jul20 C β/μ:C ο								0.872863
Jul20 C γ/λ:C δ								-1.85874
Jul20 C γ/λ:C ο								2.12592
Jul20 C δ:C ο								2.72656
Jul20 G α:G β/μ								2.95294
Jul20 G α:G γ/λ								2.57487
Jul20 G α:G δ								2.17662
Jul20 G α:G ο								-1.05754
Jul20 G β/μ:G γ/λ								-10.2289
Jul20 G β/μ:G δ								0.657256
Jul20 G β/μ:G ο								-6.30435
Jul20 G γ/λ:G δ								0.907975
Jul20 G γ/λ:G ο								-5.74452
Jul20 G δ:G ο								-3.15405
Aug20 A α:A β/μ									-2.4141
Aug20 A α:A γ/λ									-0.415454
Aug20 A α:A δ									0.255272
Aug20 A α:A ο									-0.406677
Aug20 A β/μ:A γ/λ									11.0522
Aug20 A β/μ:A δ									1.37554
Aug20 A β/μ:A ο									0.635885
Aug20 A γ/λ:A δ									0.467536
Aug20 A γ/λ:A ο									-0.259256
Aug20 A δ:A ο									-0.513394
Aug20 T α:T β/μ									0.751301
Aug20 T α:T γ/λ									1.25849
Aug20 T α:T δ									0.20799
Aug20 T α:T ο									1.58762
Aug20 T β/μ:T γ/λ									32.9364
Aug20 T β/μ:T δ									-0.985208
Aug20 T β/μ:T ο									3.52793
Aug20 T γ/λ:T δ									-1.95296
Aug20 T γ/λ:T ο									1.50854
Aug20 T δ:T ο									2.41309
Aug20 C α:C β/μ									-5.67024
Aug20 C α:C γ/λ									-5.81866
Aug20 C α:C δ									-2.14174
Aug20 C α:C ο									-4.4542
Aug20 C β/μ:C γ/λ									-0.550705
Aug20 C β/μ:C δ									0.287363
Aug20 C β/μ:C ο									-2.32011
Aug20 C γ/λ:C δ									0.335798
Aug20 C γ/λ:C ο									-2.27761
Aug20 C δ:C ο									-1.87588
Aug20 G α:G β/μ									1.08036
Aug20 G α:G γ/λ									0.178927
Aug20 G α:G δ									0.815818
Aug20 G α:G ο									-0.839696
Aug20 G β/μ:G γ/λ									-23.0792
Aug20 G β/μ:G δ									-0.0945674
Aug20 G β/μ:G ο									-2.7127
Aug20 G γ/λ:G δ									1.13532
Aug20 G γ/λ:G ο									-1.57705
Aug20 G δ:G ο									-1.92915
Sep20 A α:A β/μ										-2.2797
Sep20 A α:A γ/λ										-1.0281
Sep20 A α:A δ										-1.66613
Sep20 A α:A ο										-1.3382
Sep20 A β/μ:A γ/λ										15.5892
Sep20 A β/μ:A δ										0.278882
Sep20 A β/μ:A ο										0.844681
Sep20 A γ/λ:A δ										-1.4038
Sep20 A γ/λ:A ο										-0.856113
Sep20 A δ:A ο										0.397004
Sep20 T α:T β/μ										-0.308399
Sep20 T α:T γ/λ										1.68827
Sep20 T α:T δ										-0.704049
Sep20 T α:T ο										0.965913
Sep20 T β/μ:T γ/λ										38.5031
Sep20 T β/μ:T δ										-0.708726
Sep20 T β/μ:T ο										1.45837
Sep20 T γ/λ:T δ										-2.92694
Sep20 T γ/λ:T ο										-0.0844092
Sep20 T δ:T ο										1.60295
Sep20 C α:C β/μ										0.466264
Sep20 C α:C γ/λ										0.817717
Sep20 C α:C δ										1.08341
Sep20 C α:C ο										1.98188
Sep20 C β/μ:C γ/λ										4.6399
Sep20 C β/μ:C δ										1.10268
Sep20 C β/μ:C ο										2.906
Sep20 C γ/λ:C δ										0.709035
Sep20 C γ/λ:C ο										2.37252
Sep20 C δ:C ο										0.830239
Sep20 G α:G β/μ										1.74659
Sep20 G α:G γ/λ										-0.5879
Sep20 G α:G δ										0.78754
Sep20 G α:G ο										-2.98339
Sep20 G β/μ:G γ/λ										-39.3266
Sep20 G β/μ:G δ										-0.455632
Sep20 G β/μ:G ο										-5.12518
Sep20 G γ/λ:G δ										1.53583
Sep20 G γ/λ:G ο										-3.31733
Sep20 G δ:G ο										-3.48907
Oct20 A α:A β/μ											-2.43516
Oct20 A α:A γ/λ											-1.62055
Oct20 A α:A δ											-1.41438
Oct20 A α:A ο											-1.01637
Oct20 A β/μ:A γ/λ											0.583633
Oct20 A β/μ:A δ											1.11136
Oct20 A β/μ:A ο											1.97724
Oct20 A γ/λ:A δ											0.315393
Oct20 A γ/λ:A ο											0.842746
Oct20 A δ:A ο											0.548307
Oct20 T α:T β/μ											2.26197
Oct20 T α:T γ/λ											4.93851
Oct20 T α:T δ											0.826831
Oct20 T α:T ο											12.7546
Oct20 T β/μ:T γ/λ											7.68144
Oct20 T β/μ:T δ											-0.0948503
Oct20 T β/μ:T ο											19.4629
Oct20 T γ/λ:T δ											-1.40715
Oct20 T γ/λ:T ο											13.0118
Oct20 T δ:T ο											5.60824
Oct20 C α:C β/μ											1.46393
Oct20 C α:C γ/λ											1.56385
Oct20 C α:C δ											1.34192
Oct20 C α:C ο											6.72431
Oct20 C β/μ:C γ/λ											0.584426
Oct20 C β/μ:C δ											0.637033
Oct20 C β/μ:C ο											43.32
Oct20 C γ/λ:C δ											0.36208
Oct20 C γ/λ:C ο											7.67522
Oct20 C δ:C ο											2.79413
Oct20 G α:G β/μ											10.4351
Oct20 G α:G γ/λ											7.15477
Oct20 G α:G δ											5.91201
Oct20 G α:G ο											1.89248
Oct20 G β/μ:G γ/λ											-7.72548
Oct20 G β/μ:G δ											-1.7499
Oct20 G β/μ:G ο											-27.4124
Oct20 G γ/λ:G δ											0.884392
Oct20 G γ/λ:G ο											-11.895
Oct20 G δ:G ο											-6.02377
Nov20 A α:A β/μ												-29.4748
Nov20 A α:A γ/λ												-17.8474
Nov20 A α:A δ												-1.85285
Nov20 A β/μ:A γ/λ												13.8104
Nov20 A β/μ:A δ												-0.455864
Nov20 A γ/λ:A δ												-1.09667
Nov20 T α:T β/μ												23.6519
Nov20 T α:T γ/λ												52.0494
Nov20 T α:T δ												0.230775
Nov20 T β/μ:T γ/λ												26.4079
Nov20 T β/μ:T δ												-0.221491
Nov20 T γ/λ:T δ												-0.71419
Nov20 C α:C β/μ												0.867284
Nov20 C α:C γ/λ												11.3534
Nov20 C α:C δ												0.408315
Nov20 C β/μ:C γ/λ												8.52935
Nov20 C β/μ:C δ												0.359526
Nov20 C γ/λ:C δ												-0.0864599
Nov20 G α:G β/μ												157.599
Nov20 G α:G γ/λ												137.313
Nov20 G α:G δ												2.93684
Nov20 G β/μ:G γ/λ												-30.1998
Nov20 G β/μ:G δ												0.501996
Nov20 G γ/λ:G δ												0.979333
Dec20 A α:A β/μ													-39.6934
Dec20 A α:A γ/λ													-20.2544
Dec20 A α:A δ													-4.03347
Dec20 A α:A ο													-1.77071
Dec20 A β/μ:A γ/λ													26.5602
Dec20 A β/μ:A δ													-0.576742
Dec20 A β/μ:A ο													0.94628
Dec20 A γ/λ:A δ													-2.24558
Dec20 A γ/λ:A ο													-0.363652
Dec20 A δ:A ο													1.10125
Dec20 T α:T β/μ													57.4539
Dec20 T α:T γ/λ													76.0639
Dec20 T α:T δ													2.21469
Dec20 T α:T ο													4.49547
Dec20 T β/μ:T γ/λ													29.3233
Dec20 T β/μ:T δ													0.22554
Dec20 T β/μ:T ο													2.68001
Dec20 T γ/λ:T δ													-0.883928
Dec20 T γ/λ:T ο													1.6668
Dec20 T δ:T ο													1.82776
Dec20 C α:C β/μ													21.2888
Dec20 C α:C γ/λ													23.6076
Dec20 C α:C δ													1.32466
Dec20 C α:C ο													-1.03057
Dec20 C β/μ:C γ/λ													1.35522
Dec20 C β/μ:C δ													-0.0122302
Dec20 C β/μ:C ο													-1.95752
Dec20 C γ/λ:C δ													-0.0906808
Dec20 C γ/λ:C ο													-2.01206
Dec20 C δ:C ο													-1.60275
Dec20 G α:G β/μ													253.747
Dec20 G α:G γ/λ													192
Dec20 G α:G δ													10.5338
Dec20 G α:G ο													6.40319
Dec20 G β/μ:G γ/λ													-43.7367
Dec20 G β/μ:G δ													0.397478
Dec20 G β/μ:G ο													-0.81585
Dec20 G γ/λ:G δ													2.16183
Dec20 G γ/λ:G ο													0.440815
Dec20 G δ:G ο													-0.895327
Jan21 A α:A β/μ														-82.3181
Jan21 A α:A γ/λ														-46.2203
Jan21 A α:A δ														-8.61085
Jan21 A α:A ο														-2.87887
Jan21 A β/μ:A γ/λ														22.545
Jan21 A β/μ:A δ														-0.468739
Jan21 A β/μ:A ο														3.88097
Jan21 A γ/λ:A δ														-3.15405
Jan21 A γ/λ:A ο														1.64351
Jan21 A δ:A ο														3.29208
Jan21 T α:T β/μ														80.8039
Jan21 T α:T γ/λ														99.5414
Jan21 T α:T δ														1.15037
Jan21 T α:T ο														10.7939
Jan21 T β/μ:T γ/λ														32.6651
Jan21 T β/μ:T δ														-2.27495
Jan21 T β/μ:T ο														8.10979
Jan21 T γ/λ:T δ														-4.10103
Jan21 T γ/λ:T ο														6.67579
Jan21 T δ:T ο														7.79036
Jan21 C α:C β/μ														47.5683
Jan21 C α:C γ/λ														51.0428
Jan21 C α:C δ														3.37237
Jan21 C α:C ο														0.70327
Jan21 C β/μ:C γ/λ														2.63278
Jan21 C β/μ:C δ														-1.31826
Jan21 C β/μ:C ο														-1.40586
Jan21 C γ/λ:C δ														-1.61928
Jan21 C γ/λ:C ο														-1.54133
Jan21 C δ:C ο														-0.741647
Jan21 G α:G β/μ														336.923
Jan21 G α:G γ/λ														209.357
Jan21 G α:G δ														19.0575
Jan21 G α:G ο														2.76463
Jan21 G β/μ:G γ/λ														-50.2881
Jan21 G β/μ:G δ														2.27359
Jan21 G β/μ:G ο														-5.83178
Jan21 G γ/λ:G δ														5.80407
Jan21 G γ/λ:G ο														-4.01957
Jan21 G δ:G ο														-6.22911
Feb21 A α:A β/μ															-81.3767
Feb21 A α:A γ/λ															-50.3158
Feb21 A α:A δ															-7.73262
Feb21 A α:A ο															-1.9158
Feb21 A β/μ:A γ/λ															11.7451
Feb21 A β/μ:A δ															1.54082
Feb21 A β/μ:A ο															2.20705
Feb21 A γ/λ:A δ															-0.497536
Feb21 A γ/λ:A ο															1.29572
Feb21 A δ:A ο															1.39027
Feb21 T α:T β/μ															78.1195
Feb21 T α:T γ/λ															78.5112
Feb21 T α:T δ															1.80956
Feb21 T α:T ο															5.59537
Feb21 T β/μ:T γ/λ															18.7772
Feb21 T β/μ:T δ															-1.94946
Feb21 T β/μ:T ο															3.71757
Feb21 T γ/λ:T δ															-3.39317
Feb21 T γ/λ:T ο															2.99398
Feb21 T δ:T ο															4.1985
Feb21 C α:C β/μ															48.0879
Feb21 C α:C γ/λ															44.2871
Feb21 C α:C δ															2.86378
Feb21 C α:C ο															-0.159382
Feb21 C β/μ:C γ/λ															6.74367
Feb21 C β/μ:C δ															-1.35028
Feb21 C β/μ:C ο															-1.66978
Feb21 C γ/λ:C δ															-2.28158
Feb21 C γ/λ:C ο															-2.00588
Feb21 C δ:C ο															-1.11595
Feb21 G α:G β/μ															216.278
Feb21 G α:G γ/λ															126.048
Feb21 G α:G δ															18.8011
Feb21 G α:G ο															4.50942
Feb21 G β/μ:G γ/λ															-45.2156
Feb21 G β/μ:G δ															3.21716
Feb21 G β/μ:G ο															-1.57161
Feb21 G γ/λ:G δ															8.07181
Feb21 G γ/λ:G ο															0.330416
Feb21 G δ:G ο															-2.63723
Mar21 A α:A β/μ																-92.9503
Mar21 A α:A γ/λ																-49.0061
Mar21 A α:A δ																-29.1085
Mar21 A α:A ο																-2.60882
Mar21 A β/μ:A γ/λ																15.654
Mar21 A β/μ:A δ																1.80902
Mar21 A β/μ:A ο																2.75597
Mar21 A γ/λ:A δ																-5.6477
Mar21 A γ/λ:A ο																1.38914
Mar21 A δ:A ο																2.40564
Mar21 T α:T β/μ																112.713
Mar21 T α:T γ/λ																75.6645
Mar21 T α:T δ																-2.56225
Mar21 T α:T ο																2.56851
Mar21 T β/μ:T γ/λ																-26.0111
Mar21 T β/μ:T δ																-23.4556
Mar21 T β/μ:T ο																0.564969
Mar21 T γ/λ:T δ																-17.104
Mar21 T γ/λ:T ο																1.17088
Mar21 T δ:T ο																2.7988
Mar21 C α:C β/μ																59.9182
Mar21 C α:C γ/λ																48.0429
Mar21 C α:C δ																10.3228
Mar21 C α:C ο																0.691791
Mar21 C β/μ:C γ/λ																-6.5704
Mar21 C β/μ:C δ																-5.09416
Mar21 C β/μ:C ο																-1.04048
Mar21 C γ/λ:C δ																-2.91883
Mar21 C γ/λ:C ο																-0.79474
Mar21 C δ:C ο																-0.458806
Mar21 G α:G β/μ																118.768
Mar21 G α:G γ/λ																89.9
Mar21 G α:G δ																60.1086
Mar21 G α:G ο																2.9101
Mar21 G β/μ:G γ/λ																-29.2327
Mar21 G β/μ:G δ																33.0094
Mar21 G β/μ:G ο																-0.288431
Mar21 G γ/λ:G δ																41.2976
Mar21 G γ/λ:G ο																0.711336
Mar21 G δ:G ο																-4.32517
Apr21 A α:A β/μ																	-156.115
Apr21 A α:A γ/λ																	-68.0074
Apr21 A α:A δ																	-23.826
Apr21 A α:A ο																	-13.0379
Apr21 A β/μ:A γ/λ																	45.7324
Apr21 A β/μ:A δ																	20.628
Apr21 A β/μ:A ο																	-3.14279
Apr21 A γ/λ:A δ																	1.04099
Apr21 A γ/λ:A ο																	-7.54718
Apr21 A δ:A ο																	-7.63066
Apr21 T α:T β/μ																	151.808
Apr21 T α:T γ/λ																	82.7494
Apr21 T α:T δ																	29.0451
Apr21 T α:T ο																	-0.139295
Apr21 T β/μ:T γ/λ																	-75.1602
Apr21 T β/μ:T δ																	-39.6789
Apr21 T β/μ:T ο																	-5.74116
Apr21 T γ/λ:T δ																	-0.829435
Apr21 T γ/λ:T ο																	-2.4583
Apr21 T δ:T ο																	-2.3849
Apr21 C α:C β/μ																	70.1023
Apr21 C α:C γ/λ																	38.7389
Apr21 C α:C δ																	38.7726
Apr21 C α:C ο																	3.66937
Apr21 C β/μ:C γ/λ																	-27.7241
Apr21 C β/μ:C δ																	10.1563
Apr21 C β/μ:C ο																	-0.554259
Apr21 C γ/λ:C δ																	23.6172
Apr21 C γ/λ:C ο																	1.54487
Apr21 C δ:C ο																	-2.15255
Apr21 G α:G β/μ																	34.6036
Apr21 G α:G γ/λ																	64.0515
Apr21 G α:G δ																	93.7737
Apr21 G α:G ο																	7.11381
Apr21 G β/μ:G γ/λ																	2.29899
Apr21 G β/μ:G δ																	63.937
Apr21 G β/μ:G ο																	3.85676
Apr21 G γ/λ:G δ																	68.792
Apr21 G γ/λ:G ο																	3.62467
Apr21 G δ:G ο																	-7.7998
May21 A α:A β/μ																		-105.2
May21 A α:A γ/λ																		-66.0774
May21 A α:A δ																		-101.978
May21 A α:A ο																		-6.1585
May21 A β/μ:A γ/λ																		44.9928
May21 A β/μ:A δ																		29.0792
May21 A β/μ:A ο																		-1.65685
May21 A γ/λ:A δ																		-21.1189
May21 A γ/λ:A ο																		-3.96888
May21 A δ:A ο																		-3.09548
May21 T α:T β/μ																		88.23
May21 T α:T γ/λ																		59.8771
May21 T α:T δ																		24.2301
May21 T α:T ο																		0.23675
May21 T β/μ:T γ/λ																		-56.4817
May21 T β/μ:T δ																		-69.9045
May21 T β/μ:T ο																		-2.84294
May21 T γ/λ:T δ																		-25.1022
May21 T γ/λ:T ο																		-0.755137
May21 T δ:T ο																		-0.204768
May21 C α:C β/μ																		45.7133
May21 C α:C γ/λ																		23.3342
May21 C α:C δ																		65.0385
May21 C α:C ο																		1.82023
May21 C β/μ:C γ/λ																		-28.6517
May21 C β/μ:C δ																		0.18124
May21 C β/μ:C ο																		-0.437823
May21 C γ/λ:C δ																		37.6564
May21 C γ/λ:C ο																		1.12056
May21 C δ:C ο																		-0.448466
May21 G α:G β/μ																		13.8388
May21 G α:G γ/λ																		36.608
May21 G α:G δ																		358.41
May21 G α:G ο																		1.35615
May21 G β/μ:G γ/λ																		-0.691567
May21 G β/μ:G δ																		116.783
May21 G β/μ:G ο																		0.640372
May21 G γ/λ:G δ																		255.613
May21 G γ/λ:G ο																		0.678382
May21 G δ:G ο																		-5.70024
Jun21 A α:A β/μ																			-66.5827
Jun21 A α:A γ/λ																			-51.139
Jun21 A α:A δ																			-84.7971
Jun21 A α:A ο																			-12.6568
Jun21 A β/μ:A γ/λ																			33.5078
Jun21 A β/μ:A δ																			28.9805
Jun21 A β/μ:A ο																			0.817078
Jun21 A γ/λ:A δ																			-13.3815
Jun21 A γ/λ:A ο																			-6.21788
Jun21 A δ:A ο																			-4.77142
Jun21 T α:T β/μ																			31.9288
Jun21 T α:T γ/λ																			44.0514
Jun21 T α:T δ																			27.2636
Jun21 T α:T ο																			0.752088
Jun21 T β/μ:T γ/λ																			-13.156
Jun21 T β/μ:T δ																			-23.2096
Jun21 T β/μ:T ο																			-3.09762
Jun21 T γ/λ:T δ																			-27.1098
Jun21 T γ/λ:T ο																			-1.52431
Jun21 T δ:T ο																			-0.3956
Jun21 C α:C β/μ																			39.2991
Jun21 C α:C γ/λ																			10.2269
Jun21 C α:C δ																			60.4886
Jun21 C α:C ο																			9.45899
Jun21 C β/μ:C γ/λ																			-34.559
Jun21 C β/μ:C δ																			-15.7408
Jun21 C β/μ:C ο																			-0.0355739
Jun21 C γ/λ:C δ																			49.864
Jun21 C γ/λ:C ο																			8.27199
Jun21 C δ:C ο																			3.61624
Jun21 G α:G β/μ																			33.5556
Jun21 G α:G γ/λ																			10.368
Jun21 G α:G δ																			325.653
Jun21 G α:G ο																			6.27715
Jun21 G β/μ:G γ/λ																			-30.4141
Jun21 G β/μ:G δ																			49.3063
Jun21 G β/μ:G ο																			-2.69169
Jun21 G γ/λ:G δ																			304.948
Jun21 G γ/λ:G ο																			5.44332
Jun21 G δ:G ο																			-15.9596
Jul21 A α:A β/μ																				-61.4312
Jul21 A α:A γ/λ																				-26.9963
Jul21 A α:A δ																				-43.8973
Jul21 A α:A ο																				-15.7353
Jul21 A β/μ:A γ/λ																				44.2192
Jul21 A β/μ:A δ																				36.9085
Jul21 A β/μ:A ο																				0.377175
Jul21 A γ/λ:A δ																				-17.47
Jul21 A γ/λ:A ο																				-9.88854
Jul21 A δ:A ο																				-7.32578
Jul21 T α:T β/μ																				11.8365
Jul21 T α:T γ/λ																				16.9883
Jul21 T α:T δ																				5.18957
Jul21 T α:T ο																				-0.881986
Jul21 T β/μ:T γ/λ																				0.663479
Jul21 T β/μ:T δ																				-10.9995
Jul21 T β/μ:T ο																				-3.15674
Jul21 T γ/λ:T δ																				-28.3941
Jul21 T γ/λ:T ο																				-3.28647
Jul21 T δ:T ο																				-1.57989
Jul21 C α:C β/μ																				44.4349
Jul21 C α:C γ/λ																				6.32006
Jul21 C α:C δ																				28.7108
Jul21 C α:C ο																				5.25588
Jul21 C β/μ:C γ/λ																				-47.3343
Jul21 C β/μ:C δ																				-32.0458
Jul21 C β/μ:C ο																				-3.97038
Jul21 C γ/λ:C δ																				39.0615
Jul21 C γ/λ:C ο																				4.37799
Jul21 C δ:C ο																				1.42574
Jul21 G α:G β/μ																				49.6329
Jul21 G α:G γ/λ																				-3.69609
Jul21 G α:G δ																				141.508
Jul21 G α:G ο																				5.74147
Jul21 G β/μ:G γ/λ																				-57.137
Jul21 G β/μ:G δ																				25.2969
Jul21 G β/μ:G ο																				-9.32687
Jul21 G γ/λ:G δ																				269.028
Jul21 G γ/λ:G ο																				6.4172
Jul21 G δ:G ο																				-16.6135
Aug21 A α:A β/μ																					-14.0058
Aug21 A α:A γ/λ																					-22.3974
Aug21 A α:A δ																					-29.6982
Aug21 A α:A ο																					-4.39739
Aug21 A β/μ:A γ/λ																					7.8938
Aug21 A β/μ:A δ																					6.67622
Aug21 A β/μ:A ο																					1.77251
Aug21 A γ/λ:A δ																					-9.93372
Aug21 A γ/λ:A ο																					-1.55843
Aug21 A δ:A ο																					-0.99839
Aug21 T α:T β/μ																					-0.406858
Aug21 T α:T γ/λ																					10.113
Aug21 T α:T δ																					-1.59078
Aug21 T α:T ο																					1.4966
Aug21 T β/μ:T γ/λ																					6.65895
Aug21 T β/μ:T δ																					-0.474828
Aug21 T β/μ:T ο																					1.56089
Aug21 T γ/λ:T δ																					-39.5961
Aug21 T γ/λ:T ο																					0.464284
Aug21 T δ:T ο																					1.66048
Aug21 C α:C β/μ																					9.50048
Aug21 C α:C γ/λ																					3.99798
Aug21 C α:C δ																					10.6966
Aug21 C α:C ο																					3.93325
Aug21 C β/μ:C γ/λ																					-8.49858
Aug21 C β/μ:C δ																					-6.12614
Aug21 C β/μ:C ο																					-0.587733
Aug21 C γ/λ:C δ																					18.9238
Aug21 C γ/λ:C ο																					3.26331
Aug21 C δ:C ο																					2.15468
Aug21 G α:G β/μ																					22.4168
Aug21 G α:G γ/λ																					4.67003
Aug21 G α:G δ																					59.5531
Aug21 G α:G ο																					3.24908
Aug21 G β/μ:G γ/λ																					-22.6188
Aug21 G β/μ:G δ																					5.80267
Aug21 G β/μ:G ο																					-8.92467
Aug21 G γ/λ:G δ																					233.281
Aug21 G γ/λ:G ο																					2.03473
Aug21 G δ:G ο																					-13.2108
Sep21 A α:A β/μ																						-11.1412
Sep21 A α:A γ/λ																						-11.359
Sep21 A α:A δ																						-9.77615
Sep21 A α:A ο																						-3.61659
Sep21 A β/μ:A γ/λ																						-3.68153
Sep21 A β/μ:A δ																						6.31842
Sep21 A β/μ:A ο																						0.593848
Sep21 A γ/λ:A δ																						5.93082
Sep21 A γ/λ:A ο																						1.73914
Sep21 A δ:A ο																						-0.0678423
Sep21 T α:T β/μ																						1.41295
Sep21 T α:T γ/λ																						1.82318
Sep21 T α:T δ																						0.594242
Sep21 T α:T ο																						2.65406
Sep21 T β/μ:T γ/λ																						1.51207
Sep21 T β/μ:T δ																						-4.91484
Sep21 T β/μ:T ο																						2.31458
Sep21 T γ/λ:T δ																						-5.3707
Sep21 T γ/λ:T ο																						2.16334
Sep21 T δ:T ο																						2.60011
Sep21 C α:C β/μ																						6.03599
Sep21 C α:C γ/λ																						1.47617
Sep21 C α:C δ																						2.60648
Sep21 C α:C ο																						3.3043
Sep21 C β/μ:C γ/λ																						-8.18521
Sep21 C β/μ:C δ																						-13.3524
Sep21 C β/μ:C ο																						0.966987
Sep21 C γ/λ:C δ																						1.93864
Sep21 C γ/λ:C ο																						2.8337
Sep21 C δ:C ο																						2.491
Sep21 G α:G β/μ																						16.9413
Sep21 G α:G γ/λ																						1.34448
Sep21 G α:G δ																						19.6398
Sep21 G α:G ο																						1.02283
Sep21 G β/μ:G γ/λ																						-26.7389
Sep21 G β/μ:G δ																						7.04014
Sep21 G β/μ:G ο																						-8.7245
Sep21 G γ/λ:G δ																						34.1152
Sep21 G γ/λ:G ο																						0.298461
Sep21 G δ:G ο																						-9.99451
Oct21 A α:A β/μ																							-6.09587
Oct21 A α:A γ/λ																							-6.1092
Oct21 A α:A δ																							-6.53413
Oct21 A α:A ο																							-2.56178
Oct21 A β/μ:A γ/λ																							-0.903542
Oct21 A β/μ:A δ																							0.139618
Oct21 A β/μ:A ο																							0.648058
Oct21 A γ/λ:A δ																							1.15726
Oct21 A γ/λ:A ο																							0.982473
Oct21 A δ:A ο																							0.63274
Oct21 T α:T β/μ																							-0.58631
Oct21 T α:T γ/λ																							0.0164107
Oct21 T α:T δ																							-0.560675
Oct21 T α:T ο																							1.9126
Oct21 T β/μ:T γ/λ																							4.26617
Oct21 T β/μ:T δ																							0.356165
Oct21 T β/μ:T ο																							3.16847
Oct21 T γ/λ:T δ																							-4.84345
Oct21 T γ/λ:T ο																							2.59253
Oct21 T δ:T ο																							3.15098
Oct21 C α:C β/μ																							0.679755
Oct21 C α:C γ/λ																							-0.801128
Oct21 C α:C δ																							-0.272044
Oct21 C α:C ο																							1.16515
Oct21 C β/μ:C γ/λ																							-3.39492
Oct21 C β/μ:C δ																							-3.02559
Oct21 C β/μ:C ο																							0.954961
Oct21 C γ/λ:C δ																							1.76321
Oct21 C γ/λ:C ο																							1.60113
Oct21 C δ:C ο																							1.37708
Oct21 G α:G β/μ																							3.31908
Oct21 G α:G γ/λ																							-0.507661
Oct21 G α:G δ																							3.71661
Oct21 G α:G ο																							-1.0189
Oct21 G β/μ:G γ/λ																							-22.3417
Oct21 G β/μ:G δ																							4.19172
Oct21 G β/μ:G ο																							-6.49872
Oct21 G γ/λ:G δ																							28.9887
Oct21 G γ/λ:G ο																							-1.02301
Oct21 G δ:G ο																							-7.10375
Nov21 A α:A β/μ																								-4.11395
Nov21 A α:A γ/λ																								-5.54113
Nov21 A α:A δ																								-4.82643
Nov21 A α:A ο																								-3.76168
Nov21 A β/μ:A γ/λ																								-3.60733
Nov21 A β/μ:A δ																								-2.69456
Nov21 A β/μ:A ο																								0.618781
Nov21 A γ/λ:A δ																								2.73014
Nov21 A γ/λ:A ο																								3.70177
Nov21 A δ:A ο																								2.56155
Nov21 T α:T β/μ																								-2.56475
Nov21 T α:T γ/λ																								-1.90639
Nov21 T α:T δ																								-2.38458
Nov21 T α:T ο																								-0.38198
Nov21 T β/μ:T γ/λ																								7.69641
Nov21 T β/μ:T δ																								4.22239
Nov21 T β/μ:T ο																								31.655
Nov21 T γ/λ:T δ																								-6.43687
Nov21 T γ/λ:T ο																								16.7879
Nov21 T δ:T ο																								37.1272
Nov21 C α:C β/μ																								-0.498778
Nov21 C α:C γ/λ																								-1.10811
Nov21 C α:C δ																								-1.19977
Nov21 C α:C ο																								-0.830941
Nov21 C β/μ:C γ/λ																								-3.91164
Nov21 C β/μ:C δ																								-8.40319
Nov21 C β/μ:C ο																								-2.55786
Nov21 C γ/λ:C δ																								-0.606643
Nov21 C γ/λ:C ο																								1.68012
Nov21 C δ:C ο																								3.58461
Nov21 G α:G β/μ																								11.9456
Nov21 G α:G γ/λ																								7.99839
Nov21 G α:G δ																								12.1068
Nov21 G α:G ο																								-5.25917
Nov21 G β/μ:G γ/λ																								-8.59405
Nov21 G β/μ:G δ																								0.317128
Nov21 G β/μ:G ο																								-85.4529
Nov21 G γ/λ:G δ																								9.2692
Nov21 G γ/λ:G ο																								-33.8814
Nov21 G δ:G ο																								-118.175
Dec21 A α:A β/μ																									-3.44159
Dec21 A α:A γ/λ																									-2.82706
Dec21 A α:A δ																									-3.51768
Dec21 A α:A ο																									-3.07909
Dec21 A β/μ:A γ/λ																									2.08434
Dec21 A β/μ:A δ																									-0.326685
Dec21 A β/μ:A ο																									1.876
Dec21 A γ/λ:A δ																									-2.573
Dec21 A γ/λ:A ο																									-0.744262
Dec21 A δ:A ο																									2.86725
Dec21 T α:T β/μ																									-1.45025
Dec21 T α:T γ/λ																									-0.869929
Dec21 T α:T δ																									-1.34566
Dec21 T α:T ο																									0.550138
Dec21 T β/μ:T γ/λ																									7.55342
Dec21 T β/μ:T δ																									2.29511
Dec21 T β/μ:T ο																									41.2791
Dec21 T γ/λ:T δ																									-7.68166
Dec21 T γ/λ:T ο																									22.4128
Dec21 T δ:T ο																									117.354
Dec21 C α:C β/μ																									-0.879039
Dec21 C α:C γ/λ																									-1.78505
Dec21 C α:C δ																									-1.69297
Dec21 C α:C ο																									-0.992235
Dec21 C β/μ:C γ/λ																									-3.43299
Dec21 C β/μ:C δ																									-5.43239
Dec21 C β/μ:C ο																									-0.63988
Dec21 C γ/λ:C δ																									0.59486
Dec21 C γ/λ:C ο																									3.38976
Dec21 C δ:C ο																									8.17504
Dec21 G α:G β/μ																									5.10334
Dec21 G α:G γ/λ																									4.19978
Dec21 G α:G δ																									5.13607
Dec21 G α:G ο																									-4.08041
Dec21 G β/μ:G γ/λ																									-5.63719
Dec21 G β/μ:G δ																									0.175717
Dec21 G β/μ:G ο																									-99.8022
Dec21 G γ/λ:G δ																									6.77271
Dec21 G γ/λ:G ο																									-60.4412
Dec21 G δ:G ο																									-236.814
Jan22 A α:A β/μ																										-1.67634
Jan22 A α:A γ/λ																										-1.49454
Jan22 A α:A δ																										-2.22313
Jan22 A α:A ο																										-2.07559
Jan22 A β/μ:A γ/λ																										-0.126555
Jan22 A β/μ:A δ																										-1.56412
Jan22 A β/μ:A ο																										-1.07717
Jan22 A γ/λ:A δ																										-0.51043
Jan22 A γ/λ:A ο																										-0.308041
Jan22 A δ:A ο																										4.8106
Jan22 T α:T β/μ																										-2.81939
Jan22 T α:T γ/λ																										-0.799206
Jan22 T α:T δ																										-2.47872
Jan22 T α:T ο																										0.524093
Jan22 T β/μ:T γ/λ																										2.93082
Jan22 T β/μ:T δ																										1.42974
Jan22 T β/μ:T ο																										9.67637
Jan22 T γ/λ:T δ																										-2.55791
Jan22 T γ/λ:T ο																										2.41365
Jan22 T δ:T ο																										149.073
Jan22 C α:C β/μ																										0.731392
Jan22 C α:C γ/λ																										0.912013
Jan22 C α:C δ																										0.444375
Jan22 C α:C ο																										0.86773
Jan22 C β/μ:C γ/λ																										0.497726
Jan22 C β/μ:C δ																										-1.35024
Jan22 C β/μ:C ο																										0.523402
Jan22 C γ/λ:C δ																										-1.23718
Jan22 C γ/λ:C ο																										-0.293735
Jan22 C δ:C ο																										21.3214
Jan22 G α:G β/μ																										10.2286
Jan22 G α:G γ/λ																										5.1787
Jan22 G α:G δ																										13.0307
Jan22 G α:G ο																										-3.57007
Jan22 G β/μ:G γ/λ																										-3.21463
Jan22 G β/μ:G δ																										0.446924
Jan22 G β/μ:G ο																										-22.0655
Jan22 G γ/λ:G δ																										4.03162
Jan22 G γ/λ:G ο																										-9.65059
Jan22 G δ:G ο																										-391.132
Feb22 A α:A β/μ																											-1.1783
Feb22 A α:A γ/λ																											0.511818
Feb22 A α:A δ																											-11.28
Feb22 A α:A ο																											-57.3882
Feb22 A β/μ:A γ/λ																											0.9705
Feb22 A β/μ:A δ																											-1.03497
Feb22 A β/μ:A ο																											-0.793078
Feb22 A γ/λ:A δ																											-1.57415
Feb22 A γ/λ:A ο																											-1.45579
Feb22 A δ:A ο																											1.30137
Feb22 T α:T β/μ																											0.382293
Feb22 T α:T γ/λ																											-0.270647
Feb22 T α:T δ																											-7.58294
Feb22 T α:T ο																											-2.70706
Feb22 T β/μ:T γ/λ																											-0.473456
Feb22 T β/μ:T δ																											-1.52289
Feb22 T β/μ:T ο																											-0.758436
Feb22 T γ/λ:T δ																											-1.66316
Feb22 T γ/λ:T ο																											-0.359375
Feb22 T δ:T ο																											12.5798
Feb22 C α:C β/μ																											-0.615138
Feb22 C α:C γ/λ																											1.00782
Feb22 C α:C δ																											-0.455119
Feb22 C α:C ο																											1.74317
Feb22 C β/μ:C γ/λ																											1.24193
Feb22 C β/μ:C δ																											0.456962
Feb22 C β/μ:C ο																											1.39343
Feb22 C γ/λ:C δ																											-1.29052
Feb22 C γ/λ:C ο																											-0.344575
Feb22 C δ:C ο																											5.72195
Feb22 G α:G β/μ																											1.97232
Feb22 G α:G γ/λ																											3.7557
Feb22 G α:G δ																											68.359
Feb22 G α:G ο																											-98.3483
Feb22 G β/μ:G γ/λ																											-0.28122
Feb22 G β/μ:G δ																											2.15431
Feb22 G β/μ:G ο																											-2.69559
Feb22 G γ/λ:G δ																											5.51213
Feb22 G γ/λ:G ο																											-5.38686
Feb22 G δ:G ο																											-79.7414
Mar22 A β/μ:A γ/λ																												-3
Mar22 A β/μ:A δ																												-1.65944
Mar22 A β/μ:A ο																												-0.125882
Mar22 A γ/λ:A δ																												2.45716
Mar22 A γ/λ:A ο																												191.136
Mar22 A δ:A ο																												3.60903
Mar22 T β/μ:T γ/λ																												8.22111
Mar22 T β/μ:T δ																												5.70286
Mar22 T β/μ:T ο																												3.11158
Mar22 T γ/λ:T δ																												-6.12496
Mar22 T γ/λ:T ο																												-7.6281
Mar22 T δ:T ο																												-5.39429
Mar22 C β/μ:C γ/λ																												2.99787
Mar22 C β/μ:C δ																												0.521851
Mar22 C β/μ:C ο																												1.28723
Mar22 C γ/λ:C δ																												-9.15162
Mar22 C γ/λ:C ο																												-235.09
Mar22 C δ:C ο																												2.78045
Mar22 G β/μ:G γ/λ																												-8.04502
Mar22 G β/μ:G δ																												-5.49057
Mar22 G β/μ:G ο																												-13.9741
Mar22 G γ/λ:G δ																												5.18651
Mar22 G γ/λ:G ο																												0.35437
Mar22 G δ:G ο																												-14.3509
Apr22 A β/μ:A δ																													-1.87061
Apr22 A β/μ:A ο																													-46.7136
Apr22 A δ:A ο																													1.69045
Apr22 T β/μ:T δ																													-1.7398
Apr22 T β/μ:T ο																													-0.646454
Apr22 T δ:T ο																													1.61827
Apr22 C β/μ:C δ																													-2.14865
Apr22 C β/μ:C ο																													-2.45688
Apr22 C δ:C ο																													1.82175
Apr22 G β/μ:G δ																													-0.334108
Apr22 G β/μ:G ο																													0.557308
Apr22 G δ:G ο																													0.414458
May22 A γ/λ:A δ																														1.03804
May22 A γ/λ:A ο																														6.56041
May22 A δ:A ο																														0.990858
May22 T γ/λ:T δ																														1.24098
May22 T γ/λ:T ο																														5.14781
May22 T δ:T ο																														0.626063
May22 C γ/λ:C δ																														0.975439
May22 C γ/λ:C ο																														7.93809
May22 C δ:C ο																														0.90776
May22 G γ/λ:G δ																														1.0702
May22 G γ/λ:G ο																														9.0338
May22 G δ:G ο																														1.18728
Jun22 A δ:A ο																															0.110579
Jun22 T δ:T ο																															-2.97945
Jun22 C δ:C ο																															0.835023
Jun22 G δ:G ο																															-1.22127

## Sheet: Spike alpha
Month Nucleotide Clade	Dec19	Jan20	Feb20	Mar20	Apr20	May20	Jun20	Jul20	Aug20	Sep20	Oct20	Nov20	Dec20	Jan21	Feb21	Mar21	Apr21	May21	Jun21	Jul21	Aug21	Sep21	Oct21	Nov21	Dec21	Jan22	Feb22	Mar22	Apr22	May22	Jun22
Dec19 A α:A β/μ	0.00227273
Dec19 A α:A δ	0.00227273
Dec19 A α:A ο	0.00227273
Dec19 A β/μ:A γ/λ	0.00227273
Dec19 A β/μ:A δ	0.00227273
Dec19 A β/μ:A ο	0.00227273
Dec19 A γ/λ:A δ	0.00227273
Dec19 A γ/λ:A ο	0.00227273
Dec19 A δ:A ο	0.00227273
Dec19 T α:T β/μ	0.00227273
Dec19 T β/μ:T γ/λ	0.00227273
Dec19 T β/μ:T δ	0.00227273
Dec19 T β/μ:T ο	0.00227273
Dec19 G α:G β/μ	0.00227273
Dec19 G α:G δ	0.00227273
Dec19 G α:G ο	0.00227273
Dec19 G β/μ:G γ/λ	0.00227273
Dec19 G β/μ:G δ	0.00227273
Dec19 G β/μ:G ο	0.00227273
Dec19 G γ/λ:G δ	0.00227273
Dec19 G γ/λ:G ο	0.00227273
Dec19 G δ:G ο	0.00227273
Jan20 A α:A β/μ		0.00125
Jan20 A α:A γ/λ		0.00125
Jan20 A α:A δ		0.00125
Jan20 A α:A ο		0.00125
Jan20 A β/μ:A γ/λ		0.00125
Jan20 A β/μ:A δ		0.00125
Jan20 A β/μ:A ο		0.00125
Jan20 A γ/λ:A δ		0.00125
Jan20 A γ/λ:A ο		0.00125
Jan20 A δ:A ο		0.00125
Jan20 T α:T β/μ		0.00125
Jan20 T α:T γ/λ		0.00125
Jan20 T α:T δ		0.00125
Jan20 T α:T ο		0.00125
Jan20 T β/μ:T γ/λ		0.00125
Jan20 T β/μ:T δ		0.00125
Jan20 T β/μ:T ο		0.00125
Jan20 T γ/λ:T δ		0.00125
Jan20 T γ/λ:T ο		0.00125
Jan20 T δ:T ο		0.00125
Jan20 C α:C β/μ		0.00125
Jan20 C α:C γ/λ		0.00125
Jan20 C α:C δ		0.00125
Jan20 C α:C ο		0.00125
Jan20 C β/μ:C γ/λ		0.00125
Jan20 C β/μ:C δ		0.00125
Jan20 C β/μ:C ο		0.00125
Jan20 C γ/λ:C δ		0.00125
Jan20 C γ/λ:C ο		0.00125
Jan20 C δ:C ο		0.00125
Jan20 G α:G β/μ		0.00125
Jan20 G α:G γ/λ		0.00125
Jan20 G α:G δ		0.00125
Jan20 G α:G ο		0.00125
Jan20 G β/μ:G γ/λ		0.00125
Jan20 G β/μ:G δ		0.00125
Jan20 G β/μ:G ο		0.00125
Jan20 G γ/λ:G δ		0.00125
Jan20 G γ/λ:G ο		0.00125
Jan20 G δ:G ο		0.00125
Feb20 A α:A β/μ			0.00125
Feb20 A α:A γ/λ			0.00125
Feb20 A α:A δ			0.00125
Feb20 A α:A ο			0.00125
Feb20 A β/μ:A γ/λ			0.00125
Feb20 A β/μ:A δ			0.00125
Feb20 A β/μ:A ο			0.00125
Feb20 A γ/λ:A δ			0.00125
Feb20 A γ/λ:A ο			0.00125
Feb20 A δ:A ο			0.00125
Feb20 T α:T β/μ			0.00125
Feb20 T α:T γ/λ			0.00125
Feb20 T α:T δ			0.00125
Feb20 T α:T ο			0.00125
Feb20 T β/μ:T γ/λ			0.00125
Feb20 T β/μ:T δ			0.00125
Feb20 T β/μ:T ο			0.00125
Feb20 T γ/λ:T δ			0.00125
Feb20 T γ/λ:T ο			0.00125
Feb20 T δ:T ο			0.00125
Feb20 C α:C β/μ			0.00125
Feb20 C α:C γ/λ			0.00125
Feb20 C α:C δ			0.00125
Feb20 C α:C ο			0.00125
Feb20 C β/μ:C γ/λ			0.00125
Feb20 C β/μ:C δ			0.00125
Feb20 C β/μ:C ο			0.00125
Feb20 C γ/λ:C δ			0.00125
Feb20 C γ/λ:C ο			0.00125
Feb20 C δ:C ο			0.00125
Feb20 G α:G β/μ			0.00125
Feb20 G α:G γ/λ			0.00125
Feb20 G α:G δ			0.00125
Feb20 G α:G ο			0.00125
Feb20 G β/μ:G γ/λ			0.00125
Feb20 G β/μ:G δ			0.00125
Feb20 G β/μ:G ο			0.00125
Feb20 G γ/λ:G δ			0.00125
Feb20 G γ/λ:G ο			0.00125
Feb20 G δ:G ο			0.00125
Mar20 A α:A β/μ				0.00125
Mar20 A α:A γ/λ				0.00125
Mar20 A α:A δ				0.00125
Mar20 A α:A ο				0.00125
Mar20 A β/μ:A γ/λ				0.00125
Mar20 A β/μ:A δ				0.00125
Mar20 A β/μ:A ο				0.00125
Mar20 A γ/λ:A δ				0.00125
Mar20 A γ/λ:A ο				0.00125
Mar20 A δ:A ο				0.00125
Mar20 T α:T β/μ				0.00125
Mar20 T α:T γ/λ				0.00125
Mar20 T α:T δ				0.00125
Mar20 T α:T ο				0.00125
Mar20 T β/μ:T γ/λ				0.00125
Mar20 T β/μ:T δ				0.00125
Mar20 T β/μ:T ο				0.00125
Mar20 T γ/λ:T δ				0.00125
Mar20 T γ/λ:T ο				0.00125
Mar20 T δ:T ο				0.00125
Mar20 C α:C β/μ				0.00125
Mar20 C α:C γ/λ				0.00125
Mar20 C α:C δ				0.00125
Mar20 C α:C ο				0.00125
Mar20 C β/μ:C γ/λ				0.00125
Mar20 C β/μ:C δ				0.00125
Mar20 C β/μ:C ο				0.00125
Mar20 C γ/λ:C δ				0.00125
Mar20 C γ/λ:C ο				0.00125
Mar20 C δ:C ο				0.00125
Mar20 G α:G β/μ				0.00125
Mar20 G α:G γ/λ				0.00125
Mar20 G α:G δ				0.00125
Mar20 G α:G ο				0.00125
Mar20 G β/μ:G γ/λ				0.00125
Mar20 G β/μ:G δ				0.00125
Mar20 G β/μ:G ο				0.00125
Mar20 G γ/λ:G δ				0.00125
Mar20 G γ/λ:G ο				0.00125
Mar20 G δ:G ο				0.00125
Apr20 A α:A β/μ					0.00125
Apr20 A α:A γ/λ					0.00125
Apr20 A α:A δ					0.00125
Apr20 A α:A ο					0.00125
Apr20 A β/μ:A γ/λ					0.00125
Apr20 A β/μ:A δ					0.00125
Apr20 A β/μ:A ο					0.00125
Apr20 A γ/λ:A δ					0.00125
Apr20 A γ/λ:A ο					0.00125
Apr20 A δ:A ο					0.00125
Apr20 T α:T β/μ					0.00125
Apr20 T α:T γ/λ					0.00125
Apr20 T α:T δ					0.00125
Apr20 T α:T ο					0.00125
Apr20 T β/μ:T γ/λ					0.00125
Apr20 T β/μ:T δ					0.00125
Apr20 T β/μ:T ο					0.00125
Apr20 T γ/λ:T δ					0.00125
Apr20 T γ/λ:T ο					0.00125
Apr20 T δ:T ο					0.00125
Apr20 C α:C β/μ					0.00125
Apr20 C α:C γ/λ					0.00125
Apr20 C α:C δ					0.00125
Apr20 C α:C ο					0.00125
Apr20 C β/μ:C γ/λ					0.00125
Apr20 C β/μ:C δ					0.00125
Apr20 C β/μ:C ο					0.00125
Apr20 C γ/λ:C δ					0.00125
Apr20 C γ/λ:C ο					0.00125
Apr20 C δ:C ο					0.00125
Apr20 G α:G β/μ					0.00125
Apr20 G α:G γ/λ					0.00125
Apr20 G α:G δ					0.00125
Apr20 G α:G ο					0.00125
Apr20 G β/μ:G γ/λ					0.00125
Apr20 G β/μ:G δ					0.00125
Apr20 G β/μ:G ο					0.00125
Apr20 G γ/λ:G δ					0.00125
Apr20 G γ/λ:G ο					0.00125
Apr20 G δ:G ο					0.00125
May20 A α:A β/μ						0.00125
May20 A α:A γ/λ						0.00125
May20 A α:A δ						0.00125
May20 A α:A ο						0.00125
May20 A β/μ:A γ/λ						0.00125
May20 A β/μ:A δ						0.00125
May20 A β/μ:A ο						0.00125
May20 A γ/λ:A δ						0.00125
May20 A γ/λ:A ο						0.00125
May20 A δ:A ο						0.00125
May20 T α:T β/μ						0.00125
May20 T α:T γ/λ						0.00125
May20 T α:T δ						0.00125
May20 T α:T ο						0.00125
May20 T β/μ:T γ/λ						0.00125
May20 T β/μ:T δ						0.00125
May20 T β/μ:T ο						0.00125
May20 T γ/λ:T δ						0.00125
May20 T γ/λ:T ο						0.00125
May20 T δ:T ο						0.00125
May20 C α:C β/μ						0.00125
May20 C α:C γ/λ						0.00125
May20 C α:C δ						0.00125
May20 C α:C ο						0.00125
May20 C β/μ:C γ/λ						0.00125
May20 C β/μ:C δ						0.00125
May20 C β/μ:C ο						0.00125
May20 C γ/λ:C δ						0.00125
May20 C γ/λ:C ο						0.00125
May20 C δ:C ο						0.00125
May20 G α:G β/μ						0.00125
May20 G α:G γ/λ						0.00125
May20 G α:G δ						0.00125
May20 G α:G ο						0.00125
May20 G β/μ:G γ/λ						0.00125
May20 G β/μ:G δ						0.00125
May20 G β/μ:G ο						0.00125
May20 G γ/λ:G δ						0.00125
May20 G γ/λ:G ο						0.00125
May20 G δ:G ο						0.00125
Jun20 A α:A β/μ							0.00125
Jun20 A α:A γ/λ							0.00125
Jun20 A α:A δ							0.00125
Jun20 A α:A ο							0.00125
Jun20 A β/μ:A γ/λ							0.00125
Jun20 A β/μ:A δ							0.00125
Jun20 A β/μ:A ο							0.00125
Jun20 A γ/λ:A δ							0.00125
Jun20 A γ/λ:A ο							0.00125
Jun20 A δ:A ο							0.00125
Jun20 T α:T β/μ							0.00125
Jun20 T α:T γ/λ							0.00125
Jun20 T α:T δ							0.00125
Jun20 T α:T ο							0.00125
Jun20 T β/μ:T γ/λ							0.00125
Jun20 T β/μ:T δ							0.00125
Jun20 T β/μ:T ο							0.00125
Jun20 T γ/λ:T δ							0.00125
Jun20 T γ/λ:T ο							0.00125
Jun20 T δ:T ο							0.00125
Jun20 C α:C β/μ							0.00125
Jun20 C α:C γ/λ							0.00125
Jun20 C α:C δ							0.00125
Jun20 C α:C ο							0.00125
Jun20 C β/μ:C γ/λ							0.00125
Jun20 C β/μ:C δ							0.00125
Jun20 C β/μ:C ο							0.00125
Jun20 C γ/λ:C δ							0.00125
Jun20 C γ/λ:C ο							0.00125
Jun20 C δ:C ο							0.00125
Jun20 G α:G β/μ							0.00125
Jun20 G α:G γ/λ							0.00125
Jun20 G α:G δ							0.00125
Jun20 G α:G ο							0.00125
Jun20 G β/μ:G γ/λ							0.00125
Jun20 G β/μ:G δ							0.00125
Jun20 G β/μ:G ο							0.00125
Jun20 G γ/λ:G δ							0.00125
Jun20 G γ/λ:G ο							0.00125
Jun20 G δ:G ο							0.00125
Jul20 A α:A β/μ								0.00125
Jul20 A α:A γ/λ								0.00125
Jul20 A α:A δ								0.00125
Jul20 A α:A ο								0.00125
Jul20 A β/μ:A γ/λ								0.00125
Jul20 A β/μ:A δ								0.00125
Jul20 A β/μ:A ο								0.00125
Jul20 A γ/λ:A δ								0.00125
Jul20 A γ/λ:A ο								0.00125
Jul20 A δ:A ο								0.00125
Jul20 T α:T β/μ								0.00125
Jul20 T α:T γ/λ								0.00125
Jul20 T α:T δ								0.00125
Jul20 T α:T ο								0.00125
Jul20 T β/μ:T γ/λ								0.00125
Jul20 T β/μ:T δ								0.00125
Jul20 T β/μ:T ο								0.00125
Jul20 T γ/λ:T δ								0.00125
Jul20 T γ/λ:T ο								0.00125
Jul20 T δ:T ο								0.00125
Jul20 C α:C β/μ								0.00125
Jul20 C α:C γ/λ								0.00125
Jul20 C α:C δ								0.00125
Jul20 C α:C ο								0.00125
Jul20 C β/μ:C γ/λ								0.00125
Jul20 C β/μ:C δ								0.00125
Jul20 C β/μ:C ο								0.00125
Jul20 C γ/λ:C δ								0.00125
Jul20 C γ/λ:C ο								0.00125
Jul20 C δ:C ο								0.00125
Jul20 G α:G β/μ								0.00125
Jul20 G α:G γ/λ								0.00125
Jul20 G α:G δ								0.00125
Jul20 G α:G ο								0.00125
Jul20 G β/μ:G γ/λ								0.00125
Jul20 G β/μ:G δ								0.00125
Jul20 G β/μ:G ο								0.00125
Jul20 G γ/λ:G δ								0.00125
Jul20 G γ/λ:G ο								0.00125
Jul20 G δ:G ο								0.00125
Aug20 A α:A β/μ									0.00125
Aug20 A α:A γ/λ									0.00125
Aug20 A α:A δ									0.00125
Aug20 A α:A ο									0.00125
Aug20 A β/μ:A γ/λ									0.00125
Aug20 A β/μ:A δ									0.00125
Aug20 A β/μ:A ο									0.00125
Aug20 A γ/λ:A δ									0.00125
Aug20 A γ/λ:A ο									0.00125
Aug20 A δ:A ο									0.00125
Aug20 T α:T β/μ									0.00125
Aug20 T α:T γ/λ									0.00125
Aug20 T α:T δ									0.00125
Aug20 T α:T ο									0.00125
Aug20 T β/μ:T γ/λ									0.00125
Aug20 T β/μ:T δ									0.00125
Aug20 T β/μ:T ο									0.00125
Aug20 T γ/λ:T δ									0.00125
Aug20 T γ/λ:T ο									0.00125
Aug20 T δ:T ο									0.00125
Aug20 C α:C β/μ									0.00125
Aug20 C α:C γ/λ									0.00125
Aug20 C α:C δ									0.00125
Aug20 C α:C ο									0.00125
Aug20 C β/μ:C γ/λ									0.00125
Aug20 C β/μ:C δ									0.00125
Aug20 C β/μ:C ο									0.00125
Aug20 C γ/λ:C δ									0.00125
Aug20 C γ/λ:C ο									0.00125
Aug20 C δ:C ο									0.00125
Aug20 G α:G β/μ									0.00125
Aug20 G α:G γ/λ									0.00125
Aug20 G α:G δ									0.00125
Aug20 G α:G ο									0.00125
Aug20 G β/μ:G γ/λ									0.00125
Aug20 G β/μ:G δ									0.00125
Aug20 G β/μ:G ο									0.00125
Aug20 G γ/λ:G δ									0.00125
Aug20 G γ/λ:G ο									0.00125
Aug20 G δ:G ο									0.00125
Sep20 A α:A β/μ										0.00125
Sep20 A α:A γ/λ										0.00125
Sep20 A α:A δ										0.00125
Sep20 A α:A ο										0.00125
Sep20 A β/μ:A γ/λ										0.00125
Sep20 A β/μ:A δ										0.00125
Sep20 A β/μ:A ο										0.00125
Sep20 A γ/λ:A δ										0.00125
Sep20 A γ/λ:A ο										0.00125
Sep20 A δ:A ο										0.00125
Sep20 T α:T β/μ										0.00125
Sep20 T α:T γ/λ										0.00125
Sep20 T α:T δ										0.00125
Sep20 T α:T ο										0.00125
Sep20 T β/μ:T γ/λ										0.00125
Sep20 T β/μ:T δ										0.00125
Sep20 T β/μ:T ο										0.00125
Sep20 T γ/λ:T δ										0.00125
Sep20 T γ/λ:T ο										0.00125
Sep20 T δ:T ο										0.00125
Sep20 C α:C β/μ										0.00125
Sep20 C α:C γ/λ										0.00125
Sep20 C α:C δ										0.00125
Sep20 C α:C ο										0.00125
Sep20 C β/μ:C γ/λ										0.00125
Sep20 C β/μ:C δ										0.00125
Sep20 C β/μ:C ο										0.00125
Sep20 C γ/λ:C δ										0.00125
Sep20 C γ/λ:C ο										0.00125
Sep20 C δ:C ο										0.00125
Sep20 G α:G β/μ										0.00125
Sep20 G α:G γ/λ										0.00125
Sep20 G α:G δ										0.00125
Sep20 G α:G ο										0.00125
Sep20 G β/μ:G γ/λ										0.00125
Sep20 G β/μ:G δ										0.00125
Sep20 G β/μ:G ο										0.00125
Sep20 G γ/λ:G δ										0.00125
Sep20 G γ/λ:G ο										0.00125
Sep20 G δ:G ο										0.00125
Oct20 A α:A β/μ											0.00125
Oct20 A α:A γ/λ											0.00125
Oct20 A α:A δ											0.00125
Oct20 A α:A ο											0.00125
Oct20 A β/μ:A γ/λ											0.00125
Oct20 A β/μ:A δ											0.00125
Oct20 A β/μ:A ο											0.00125
Oct20 A γ/λ:A δ											0.00125
Oct20 A γ/λ:A ο											0.00125
Oct20 A δ:A ο											0.00125
Oct20 T α:T β/μ											0.00125
Oct20 T α:T γ/λ											0.00125
Oct20 T α:T δ											0.00125
Oct20 T α:T ο											0.00125
Oct20 T β/μ:T γ/λ											0.00125
Oct20 T β/μ:T δ											0.00125
Oct20 T β/μ:T ο											0.00125
Oct20 T γ/λ:T δ											0.00125
Oct20 T γ/λ:T ο											0.00125
Oct20 T δ:T ο											0.00125
Oct20 C α:C β/μ											0.00125
Oct20 C α:C γ/λ											0.00125
Oct20 C α:C δ											0.00125
Oct20 C α:C ο											0.00125
Oct20 C β/μ:C γ/λ											0.00125
Oct20 C β/μ:C δ											0.00125
Oct20 C β/μ:C ο											0.00125
Oct20 C γ/λ:C δ											0.00125
Oct20 C γ/λ:C ο											0.00125
Oct20 C δ:C ο											0.00125
Oct20 G α:G β/μ											0.00125
Oct20 G α:G γ/λ											0.00125
Oct20 G α:G δ											0.00125
Oct20 G α:G ο											0.00125
Oct20 G β/μ:G γ/λ											0.00125
Oct20 G β/μ:G δ											0.00125
Oct20 G β/μ:G ο											0.00125
Oct20 G γ/λ:G δ											0.00125
Oct20 G γ/λ:G ο											0.00125
Oct20 G δ:G ο											0.00125
Nov20 A α:A β/μ												0.00208333
Nov20 A α:A γ/λ												0.00208333
Nov20 A α:A δ												0.00208333
Nov20 A β/μ:A γ/λ												0.00208333
Nov20 A β/μ:A δ												0.00208333
Nov20 A γ/λ:A δ												0.00208333
Nov20 T α:T β/μ												0.00208333
Nov20 T α:T γ/λ												0.00208333
Nov20 T α:T δ												0.00208333
Nov20 T β/μ:T γ/λ												0.00208333
Nov20 T β/μ:T δ												0.00208333
Nov20 T γ/λ:T δ												0.00208333
Nov20 C α:C β/μ												0.00208333
Nov20 C α:C γ/λ												0.00208333
Nov20 C α:C δ												0.00208333
Nov20 C β/μ:C γ/λ												0.00208333
Nov20 C β/μ:C δ												0.00208333
Nov20 C γ/λ:C δ												0.00208333
Nov20 G α:G β/μ												0.00208333
Nov20 G α:G γ/λ												0.00208333
Nov20 G α:G δ												0.00208333
Nov20 G β/μ:G γ/λ												0.00208333
Nov20 G β/μ:G δ												0.00208333
Nov20 G γ/λ:G δ												0.00208333
Dec20 A α:A β/μ													0.00125
Dec20 A α:A γ/λ													0.00125
Dec20 A α:A δ													0.00125
Dec20 A α:A ο													0.00125
Dec20 A β/μ:A γ/λ													0.00125
Dec20 A β/μ:A δ													0.00125
Dec20 A β/μ:A ο													0.00125
Dec20 A γ/λ:A δ													0.00125
Dec20 A γ/λ:A ο													0.00125
Dec20 A δ:A ο													0.00125
Dec20 T α:T β/μ													0.00125
Dec20 T α:T γ/λ													0.00125
Dec20 T α:T δ													0.00125
Dec20 T α:T ο													0.00125
Dec20 T β/μ:T γ/λ													0.00125
Dec20 T β/μ:T δ													0.00125
Dec20 T β/μ:T ο													0.00125
Dec20 T γ/λ:T δ													0.00125
Dec20 T γ/λ:T ο													0.00125
Dec20 T δ:T ο													0.00125
Dec20 C α:C β/μ													0.00125
Dec20 C α:C γ/λ													0.00125
Dec20 C α:C δ													0.00125
Dec20 C α:C ο													0.00125
Dec20 C β/μ:C γ/λ													0.00125
Dec20 C β/μ:C δ													0.00125
Dec20 C β/μ:C ο													0.00125
Dec20 C γ/λ:C δ													0.00125
Dec20 C γ/λ:C ο													0.00125
Dec20 C δ:C ο													0.00125
Dec20 G α:G β/μ													0.00125
Dec20 G α:G γ/λ													0.00125
Dec20 G α:G δ													0.00125
Dec20 G α:G ο													0.00125
Dec20 G β/μ:G γ/λ													0.00125
Dec20 G β/μ:G δ													0.00125
Dec20 G β/μ:G ο													0.00125
Dec20 G γ/λ:G δ													0.00125
Dec20 G γ/λ:G ο													0.00125
Dec20 G δ:G ο													0.00125
Jan21 A α:A β/μ														0.00125
Jan21 A α:A γ/λ														0.00125
Jan21 A α:A δ														0.00125
Jan21 A α:A ο														0.00125
Jan21 A β/μ:A γ/λ														0.00125
Jan21 A β/μ:A δ														0.00125
Jan21 A β/μ:A ο														0.00125
Jan21 A γ/λ:A δ														0.00125
Jan21 A γ/λ:A ο														0.00125
Jan21 A δ:A ο														0.00125
Jan21 T α:T β/μ														0.00125
Jan21 T α:T γ/λ														0.00125
Jan21 T α:T δ														0.00125
Jan21 T α:T ο														0.00125
Jan21 T β/μ:T γ/λ														0.00125
Jan21 T β/μ:T δ														0.00125
Jan21 T β/μ:T ο														0.00125
Jan21 T γ/λ:T δ														0.00125
Jan21 T γ/λ:T ο														0.00125
Jan21 T δ:T ο														0.00125
Jan21 C α:C β/μ														0.00125
Jan21 C α:C γ/λ														0.00125
Jan21 C α:C δ														0.00125
Jan21 C α:C ο														0.00125
Jan21 C β/μ:C γ/λ														0.00125
Jan21 C β/μ:C δ														0.00125
Jan21 C β/μ:C ο														0.00125
Jan21 C γ/λ:C δ														0.00125
Jan21 C γ/λ:C ο														0.00125
Jan21 C δ:C ο														0.00125
Jan21 G α:G β/μ														0.00125
Jan21 G α:G γ/λ														0.00125
Jan21 G α:G δ														0.00125
Jan21 G α:G ο														0.00125
Jan21 G β/μ:G γ/λ														0.00125
Jan21 G β/μ:G δ														0.00125
Jan21 G β/μ:G ο														0.00125
Jan21 G γ/λ:G δ														0.00125
Jan21 G γ/λ:G ο														0.00125
Jan21 G δ:G ο														0.00125
Feb21 A α:A β/μ															0.00125
Feb21 A α:A γ/λ															0.00125
Feb21 A α:A δ															0.00125
Feb21 A α:A ο															0.00125
Feb21 A β/μ:A γ/λ															0.00125
Feb21 A β/μ:A δ															0.00125
Feb21 A β/μ:A ο															0.00125
Feb21 A γ/λ:A δ															0.00125
Feb21 A γ/λ:A ο															0.00125
Feb21 A δ:A ο															0.00125
Feb21 T α:T β/μ															0.00125
Feb21 T α:T γ/λ															0.00125
Feb21 T α:T δ															0.00125
Feb21 T α:T ο															0.00125
Feb21 T β/μ:T γ/λ															0.00125
Feb21 T β/μ:T δ															0.00125
Feb21 T β/μ:T ο															0.00125
Feb21 T γ/λ:T δ															0.00125
Feb21 T γ/λ:T ο															0.00125
Feb21 T δ:T ο															0.00125
Feb21 C α:C β/μ															0.00125
Feb21 C α:C γ/λ															0.00125
Feb21 C α:C δ															0.00125
Feb21 C α:C ο															0.00125
Feb21 C β/μ:C γ/λ															0.00125
Feb21 C β/μ:C δ															0.00125
Feb21 C β/μ:C ο															0.00125
Feb21 C γ/λ:C δ															0.00125
Feb21 C γ/λ:C ο															0.00125
Feb21 C δ:C ο															0.00125
Feb21 G α:G β/μ															0.00125
Feb21 G α:G γ/λ															0.00125
Feb21 G α:G δ															0.00125
Feb21 G α:G ο															0.00125
Feb21 G β/μ:G γ/λ															0.00125
Feb21 G β/μ:G δ															0.00125
Feb21 G β/μ:G ο															0.00125
Feb21 G γ/λ:G δ															0.00125
Feb21 G γ/λ:G ο															0.00125
Feb21 G δ:G ο															0.00125
Mar21 A α:A β/μ																0.00125
Mar21 A α:A γ/λ																0.00125
Mar21 A α:A δ																0.00125
Mar21 A α:A ο																0.00125
Mar21 A β/μ:A γ/λ																0.00125
Mar21 A β/μ:A δ																0.00125
Mar21 A β/μ:A ο																0.00125
Mar21 A γ/λ:A δ																0.00125
Mar21 A γ/λ:A ο																0.00125
Mar21 A δ:A ο																0.00125
Mar21 T α:T β/μ																0.00125
Mar21 T α:T γ/λ																0.00125
Mar21 T α:T δ																0.00125
Mar21 T α:T ο																0.00125
Mar21 T β/μ:T γ/λ																0.00125
Mar21 T β/μ:T δ																0.00125
Mar21 T β/μ:T ο																0.00125
Mar21 T γ/λ:T δ																0.00125
Mar21 T γ/λ:T ο																0.00125
Mar21 T δ:T ο																0.00125
Mar21 C α:C β/μ																0.00125
Mar21 C α:C γ/λ																0.00125
Mar21 C α:C δ																0.00125
Mar21 C α:C ο																0.00125
Mar21 C β/μ:C γ/λ																0.00125
Mar21 C β/μ:C δ																0.00125
Mar21 C β/μ:C ο																0.00125
Mar21 C γ/λ:C δ																0.00125
Mar21 C γ/λ:C ο																0.00125
Mar21 C δ:C ο																0.00125
Mar21 G α:G β/μ																0.00125
Mar21 G α:G γ/λ																0.00125
Mar21 G α:G δ																0.00125
Mar21 G α:G ο																0.00125
Mar21 G β/μ:G γ/λ																0.00125
Mar21 G β/μ:G δ																0.00125
Mar21 G β/μ:G ο																0.00125
Mar21 G γ/λ:G δ																0.00125
Mar21 G γ/λ:G ο																0.00125
Mar21 G δ:G ο																0.00125
Apr21 A α:A β/μ																	0.00125
Apr21 A α:A γ/λ																	0.00125
Apr21 A α:A δ																	0.00125
Apr21 A α:A ο																	0.00125
Apr21 A β/μ:A γ/λ																	0.00125
Apr21 A β/μ:A δ																	0.00125
Apr21 A β/μ:A ο																	0.00125
Apr21 A γ/λ:A δ																	0.00125
Apr21 A γ/λ:A ο																	0.00125
Apr21 A δ:A ο																	0.00125
Apr21 T α:T β/μ																	0.00125
Apr21 T α:T γ/λ																	0.00125
Apr21 T α:T δ																	0.00125
Apr21 T α:T ο																	0.00125
Apr21 T β/μ:T γ/λ																	0.00125
Apr21 T β/μ:T δ																	0.00125
Apr21 T β/μ:T ο																	0.00125
Apr21 T γ/λ:T δ																	0.00125
Apr21 T γ/λ:T ο																	0.00125
Apr21 T δ:T ο																	0.00125
Apr21 C α:C β/μ																	0.00125
Apr21 C α:C γ/λ																	0.00125
Apr21 C α:C δ																	0.00125
Apr21 C α:C ο																	0.00125
Apr21 C β/μ:C γ/λ																	0.00125
Apr21 C β/μ:C δ																	0.00125
Apr21 C β/μ:C ο																	0.00125
Apr21 C γ/λ:C δ																	0.00125
Apr21 C γ/λ:C ο																	0.00125
Apr21 C δ:C ο																	0.00125
Apr21 G α:G β/μ																	0.00125
Apr21 G α:G γ/λ																	0.00125
Apr21 G α:G δ																	0.00125
Apr21 G α:G ο																	0.00125
Apr21 G β/μ:G γ/λ																	0.00125
Apr21 G β/μ:G δ																	0.00125
Apr21 G β/μ:G ο																	0.00125
Apr21 G γ/λ:G δ																	0.00125
Apr21 G γ/λ:G ο																	0.00125
Apr21 G δ:G ο																	0.00125
May21 A α:A β/μ																		0.00125
May21 A α:A γ/λ																		0.00125
May21 A α:A δ																		0.00125
May21 A α:A ο																		0.00125
May21 A β/μ:A γ/λ																		0.00125
May21 A β/μ:A δ																		0.00125
May21 A β/μ:A ο																		0.00125
May21 A γ/λ:A δ																		0.00125
May21 A γ/λ:A ο																		0.00125
May21 A δ:A ο																		0.00125
May21 T α:T β/μ																		0.00125
May21 T α:T γ/λ																		0.00125
May21 T α:T δ																		0.00125
May21 T α:T ο																		0.00125
May21 T β/μ:T γ/λ																		0.00125
May21 T β/μ:T δ																		0.00125
May21 T β/μ:T ο																		0.00125
May21 T γ/λ:T δ																		0.00125
May21 T γ/λ:T ο																		0.00125
May21 T δ:T ο																		0.00125
May21 C α:C β/μ																		0.00125
May21 C α:C γ/λ																		0.00125
May21 C α:C δ																		0.00125
May21 C α:C ο																		0.00125
May21 C β/μ:C γ/λ																		0.00125
May21 C β/μ:C δ																		0.00125
May21 C β/μ:C ο																		0.00125
May21 C γ/λ:C δ																		0.00125
May21 C γ/λ:C ο																		0.00125
May21 C δ:C ο																		0.00125
May21 G α:G β/μ																		0.00125
May21 G α:G γ/λ																		0.00125
May21 G α:G δ																		0.00125
May21 G α:G ο																		0.00125
May21 G β/μ:G γ/λ																		0.00125
May21 G β/μ:G δ																		0.00125
May21 G β/μ:G ο																		0.00125
May21 G γ/λ:G δ																		0.00125
May21 G γ/λ:G ο																		0.00125
May21 G δ:G ο																		0.00125
Jun21 A α:A β/μ																			0.00125
Jun21 A α:A γ/λ																			0.00125
Jun21 A α:A δ																			0.00125
Jun21 A α:A ο																			0.00125
Jun21 A β/μ:A γ/λ																			0.00125
Jun21 A β/μ:A δ																			0.00125
Jun21 A β/μ:A ο																			0.00125
Jun21 A γ/λ:A δ																			0.00125
Jun21 A γ/λ:A ο																			0.00125
Jun21 A δ:A ο																			0.00125
Jun21 T α:T β/μ																			0.00125
Jun21 T α:T γ/λ																			0.00125
Jun21 T α:T δ																			0.00125
Jun21 T α:T ο																			0.00125
Jun21 T β/μ:T γ/λ																			0.00125
Jun21 T β/μ:T δ																			0.00125
Jun21 T β/μ:T ο																			0.00125
Jun21 T γ/λ:T δ																			0.00125
Jun21 T γ/λ:T ο																			0.00125
Jun21 T δ:T ο																			0.00125
Jun21 C α:C β/μ																			0.00125
Jun21 C α:C γ/λ																			0.00125
Jun21 C α:C δ																			0.00125
Jun21 C α:C ο																			0.00125
Jun21 C β/μ:C γ/λ																			0.00125
Jun21 C β/μ:C δ																			0.00125
Jun21 C β/μ:C ο																			0.00125
Jun21 C γ/λ:C δ																			0.00125
Jun21 C γ/λ:C ο																			0.00125
Jun21 C δ:C ο																			0.00125
Jun21 G α:G β/μ																			0.00125
Jun21 G α:G γ/λ																			0.00125
Jun21 G α:G δ																			0.00125
Jun21 G α:G ο																			0.00125
Jun21 G β/μ:G γ/λ																			0.00125
Jun21 G β/μ:G δ																			0.00125
Jun21 G β/μ:G ο																			0.00125
Jun21 G γ/λ:G δ																			0.00125
Jun21 G γ/λ:G ο																			0.00125
Jun21 G δ:G ο																			0.00125
Jul21 A α:A β/μ																				0.00125
Jul21 A α:A γ/λ																				0.00125
Jul21 A α:A δ																				0.00125
Jul21 A α:A ο																				0.00125
Jul21 A β/μ:A γ/λ																				0.00125
Jul21 A β/μ:A δ																				0.00125
Jul21 A β/μ:A ο																				0.00125
Jul21 A γ/λ:A δ																				0.00125
Jul21 A γ/λ:A ο																				0.00125
Jul21 A δ:A ο																				0.00125
Jul21 T α:T β/μ																				0.00125
Jul21 T α:T γ/λ																				0.00125
Jul21 T α:T δ																				0.00125
Jul21 T α:T ο																				0.00125
Jul21 T β/μ:T γ/λ																				0.00125
Jul21 T β/μ:T δ																				0.00125
Jul21 T β/μ:T ο																				0.00125
Jul21 T γ/λ:T δ																				0.00125
Jul21 T γ/λ:T ο																				0.00125
Jul21 T δ:T ο																				0.00125
Jul21 C α:C β/μ																				0.00125
Jul21 C α:C γ/λ																				0.00125
Jul21 C α:C δ																				0.00125
Jul21 C α:C ο																				0.00125
Jul21 C β/μ:C γ/λ																				0.00125
Jul21 C β/μ:C δ																				0.00125
Jul21 C β/μ:C ο																				0.00125
Jul21 C γ/λ:C δ																				0.00125
Jul21 C γ/λ:C ο																				0.00125
Jul21 C δ:C ο																				0.00125
Jul21 G α:G β/μ																				0.00125
Jul21 G α:G γ/λ																				0.00125
Jul21 G α:G δ																				0.00125
Jul21 G α:G ο																				0.00125
Jul21 G β/μ:G γ/λ																				0.00125
Jul21 G β/μ:G δ																				0.00125
Jul21 G β/μ:G ο																				0.00125
Jul21 G γ/λ:G δ																				0.00125
Jul21 G γ/λ:G ο																				0.00125
Jul21 G δ:G ο																				0.00125
Aug21 A α:A β/μ																					0.00125
Aug21 A α:A γ/λ																					0.00125
Aug21 A α:A δ																					0.00125
Aug21 A α:A ο																					0.00125
Aug21 A β/μ:A γ/λ																					0.00125
Aug21 A β/μ:A δ																					0.00125
Aug21 A β/μ:A ο																					0.00125
Aug21 A γ/λ:A δ																					0.00125
Aug21 A γ/λ:A ο																					0.00125
Aug21 A δ:A ο																					0.00125
Aug21 T α:T β/μ																					0.00125
Aug21 T α:T γ/λ																					0.00125
Aug21 T α:T δ																					0.00125
Aug21 T α:T ο																					0.00125
Aug21 T β/μ:T γ/λ																					0.00125
Aug21 T β/μ:T δ																					0.00125
Aug21 T β/μ:T ο																					0.00125
Aug21 T γ/λ:T δ																					0.00125
Aug21 T γ/λ:T ο																					0.00125
Aug21 T δ:T ο																					0.00125
Aug21 C α:C β/μ																					0.00125
Aug21 C α:C γ/λ																					0.00125
Aug21 C α:C δ																					0.00125
Aug21 C α:C ο																					0.00125
Aug21 C β/μ:C γ/λ																					0.00125
Aug21 C β/μ:C δ																					0.00125
Aug21 C β/μ:C ο																					0.00125
Aug21 C γ/λ:C δ																					0.00125
Aug21 C γ/λ:C ο																					0.00125
Aug21 C δ:C ο																					0.00125
Aug21 G α:G β/μ																					0.00125
Aug21 G α:G γ/λ																					0.00125
Aug21 G α:G δ																					0.00125
Aug21 G α:G ο																					0.00125
Aug21 G β/μ:G γ/λ																					0.00125
Aug21 G β/μ:G δ																					0.00125
Aug21 G β/μ:G ο																					0.00125
Aug21 G γ/λ:G δ																					0.00125
Aug21 G γ/λ:G ο																					0.00125
Aug21 G δ:G ο																					0.00125
Sep21 A α:A β/μ																						0.00125
Sep21 A α:A γ/λ																						0.00125
Sep21 A α:A δ																						0.00125
Sep21 A α:A ο																						0.00125
Sep21 A β/μ:A γ/λ																						0.00125
Sep21 A β/μ:A δ																						0.00125
Sep21 A β/μ:A ο																						0.00125
Sep21 A γ/λ:A δ																						0.00125
Sep21 A γ/λ:A ο																						0.00125
Sep21 A δ:A ο																						0.00125
Sep21 T α:T β/μ																						0.00125
Sep21 T α:T γ/λ																						0.00125
Sep21 T α:T δ																						0.00125
Sep21 T α:T ο																						0.00125
Sep21 T β/μ:T γ/λ																						0.00125
Sep21 T β/μ:T δ																						0.00125
Sep21 T β/μ:T ο																						0.00125
Sep21 T γ/λ:T δ																						0.00125
Sep21 T γ/λ:T ο																						0.00125
Sep21 T δ:T ο																						0.00125
Sep21 C α:C β/μ																						0.00125
Sep21 C α:C γ/λ																						0.00125
Sep21 C α:C δ																						0.00125
Sep21 C α:C ο																						0.00125
Sep21 C β/μ:C γ/λ																						0.00125
Sep21 C β/μ:C δ																						0.00125
Sep21 C β/μ:C ο																						0.00125
Sep21 C γ/λ:C δ																						0.00125
Sep21 C γ/λ:C ο																						0.00125
Sep21 C δ:C ο																						0.00125
Sep21 G α:G β/μ																						0.00125
Sep21 G α:G γ/λ																						0.00125
Sep21 G α:G δ																						0.00125
Sep21 G α:G ο																						0.00125
Sep21 G β/μ:G γ/λ																						0.00125
Sep21 G β/μ:G δ																						0.00125
Sep21 G β/μ:G ο																						0.00125
Sep21 G γ/λ:G δ																						0.00125
Sep21 G γ/λ:G ο																						0.00125
Sep21 G δ:G ο																						0.00125
Oct21 A α:A β/μ																							0.00125
Oct21 A α:A γ/λ																							0.00125
Oct21 A α:A δ																							0.00125
Oct21 A α:A ο																							0.00125
Oct21 A β/μ:A γ/λ																							0.00125
Oct21 A β/μ:A δ																							0.00125
Oct21 A β/μ:A ο																							0.00125
Oct21 A γ/λ:A δ																							0.00125
Oct21 A γ/λ:A ο																							0.00125
Oct21 A δ:A ο																							0.00125
Oct21 T α:T β/μ																							0.00125
Oct21 T α:T γ/λ																							0.00125
Oct21 T α:T δ																							0.00125
Oct21 T α:T ο																							0.00125
Oct21 T β/μ:T γ/λ																							0.00125
Oct21 T β/μ:T δ																							0.00125
Oct21 T β/μ:T ο																							0.00125
Oct21 T γ/λ:T δ																							0.00125
Oct21 T γ/λ:T ο																							0.00125
Oct21 T δ:T ο																							0.00125
Oct21 C α:C β/μ																							0.00125
Oct21 C α:C γ/λ																							0.00125
Oct21 C α:C δ																							0.00125
Oct21 C α:C ο																							0.00125
Oct21 C β/μ:C γ/λ																							0.00125
Oct21 C β/μ:C δ																							0.00125
Oct21 C β/μ:C ο																							0.00125
Oct21 C γ/λ:C δ																							0.00125
Oct21 C γ/λ:C ο																							0.00125
Oct21 C δ:C ο																							0.00125
Oct21 G α:G β/μ																							0.00125
Oct21 G α:G γ/λ																							0.00125
Oct21 G α:G δ																							0.00125
Oct21 G α:G ο																							0.00125
Oct21 G β/μ:G γ/λ																							0.00125
Oct21 G β/μ:G δ																							0.00125
Oct21 G β/μ:G ο																							0.00125
Oct21 G γ/λ:G δ																							0.00125
Oct21 G γ/λ:G ο																							0.00125
Oct21 G δ:G ο																							0.00125
Nov21 A α:A β/μ																								0.00125
Nov21 A α:A γ/λ																								0.00125
Nov21 A α:A δ																								0.00125
Nov21 A α:A ο																								0.00125
Nov21 A β/μ:A γ/λ																								0.00125
Nov21 A β/μ:A δ																								0.00125
Nov21 A β/μ:A ο																								0.00125
Nov21 A γ/λ:A δ																								0.00125
Nov21 A γ/λ:A ο																								0.00125
Nov21 A δ:A ο																								0.00125
Nov21 T α:T β/μ																								0.00125
Nov21 T α:T γ/λ																								0.00125
Nov21 T α:T δ																								0.00125
Nov21 T α:T ο																								0.00125
Nov21 T β/μ:T γ/λ																								0.00125
Nov21 T β/μ:T δ																								0.00125
Nov21 T β/μ:T ο																								0.00125
Nov21 T γ/λ:T δ																								0.00125
Nov21 T γ/λ:T ο																								0.00125
Nov21 T δ:T ο																								0.00125
Nov21 C α:C β/μ																								0.00125
Nov21 C α:C γ/λ																								0.00125
Nov21 C α:C δ																								0.00125
Nov21 C α:C ο																								0.00125
Nov21 C β/μ:C γ/λ																								0.00125
Nov21 C β/μ:C δ																								0.00125
Nov21 C β/μ:C ο																								0.00125
Nov21 C γ/λ:C δ																								0.00125
Nov21 C γ/λ:C ο																								0.00125
Nov21 C δ:C ο																								0.00125
Nov21 G α:G β/μ																								0.00125
Nov21 G α:G γ/λ																								0.00125
Nov21 G α:G δ																								0.00125
Nov21 G α:G ο																								0.00125
Nov21 G β/μ:G γ/λ																								0.00125
Nov21 G β/μ:G δ																								0.00125
Nov21 G β/μ:G ο																								0.00125
Nov21 G γ/λ:G δ																								0.00125
Nov21 G γ/λ:G ο																								0.00125
Nov21 G δ:G ο																								0.00125
Dec21 A α:A β/μ																									0.00125
Dec21 A α:A γ/λ																									0.00125
Dec21 A α:A δ																									0.00125
Dec21 A α:A ο																									0.00125
Dec21 A β/μ:A γ/λ																									0.00125
Dec21 A β/μ:A δ																									0.00125
Dec21 A β/μ:A ο																									0.00125
Dec21 A γ/λ:A δ																									0.00125
Dec21 A γ/λ:A ο																									0.00125
Dec21 A δ:A ο																									0.00125
Dec21 T α:T β/μ																									0.00125
Dec21 T α:T γ/λ																									0.00125
Dec21 T α:T δ																									0.00125
Dec21 T α:T ο																									0.00125
Dec21 T β/μ:T γ/λ																									0.00125
Dec21 T β/μ:T δ																									0.00125
Dec21 T β/μ:T ο																									0.00125
Dec21 T γ/λ:T δ																									0.00125
Dec21 T γ/λ:T ο																									0.00125
Dec21 T δ:T ο																									0.00125
Dec21 C α:C β/μ																									0.00125
Dec21 C α:C γ/λ																									0.00125
Dec21 C α:C δ																									0.00125
Dec21 C α:C ο																									0.00125
Dec21 C β/μ:C γ/λ																									0.00125
Dec21 C β/μ:C δ																									0.00125
Dec21 C β/μ:C ο																									0.00125
Dec21 C γ/λ:C δ																									0.00125
Dec21 C γ/λ:C ο																									0.00125
Dec21 C δ:C ο																									0.00125
Dec21 G α:G β/μ																									0.00125
Dec21 G α:G γ/λ																									0.00125
Dec21 G α:G δ																									0.00125
Dec21 G α:G ο																									0.00125
Dec21 G β/μ:G γ/λ																									0.00125
Dec21 G β/μ:G δ																									0.00125
Dec21 G β/μ:G ο																									0.00125
Dec21 G γ/λ:G δ																									0.00125
Dec21 G γ/λ:G ο																									0.00125
Dec21 G δ:G ο																									0.00125
Jan22 A α:A β/μ																										0.00125
Jan22 A α:A γ/λ																										0.00125
Jan22 A α:A δ																										0.00125
Jan22 A α:A ο																										0.00125
Jan22 A β/μ:A γ/λ																										0.00125
Jan22 A β/μ:A δ																										0.00125
Jan22 A β/μ:A ο																										0.00125
Jan22 A γ/λ:A δ																										0.00125
Jan22 A γ/λ:A ο																										0.00125
Jan22 A δ:A ο																										0.00125
Jan22 T α:T β/μ																										0.00125
Jan22 T α:T γ/λ																										0.00125
Jan22 T α:T δ																										0.00125
Jan22 T α:T ο																										0.00125
Jan22 T β/μ:T γ/λ																										0.00125
Jan22 T β/μ:T δ																										0.00125
Jan22 T β/μ:T ο																										0.00125
Jan22 T γ/λ:T δ																										0.00125
Jan22 T γ/λ:T ο																										0.00125
Jan22 T δ:T ο																										0.00125
Jan22 C α:C β/μ																										0.00125
Jan22 C α:C γ/λ																										0.00125
Jan22 C α:C δ																										0.00125
Jan22 C α:C ο																										0.00125
Jan22 C β/μ:C γ/λ																										0.00125
Jan22 C β/μ:C δ																										0.00125
Jan22 C β/μ:C ο																										0.00125
Jan22 C γ/λ:C δ																										0.00125
Jan22 C γ/λ:C ο																										0.00125
Jan22 C δ:C ο																										0.00125
Jan22 G α:G β/μ																										0.00125
Jan22 G α:G γ/λ																										0.00125
Jan22 G α:G δ																										0.00125
Jan22 G α:G ο																										0.00125
Jan22 G β/μ:G γ/λ																										0.00125
Jan22 G β/μ:G δ																										0.00125
Jan22 G β/μ:G ο																										0.00125
Jan22 G γ/λ:G δ																										0.00125
Jan22 G γ/λ:G ο																										0.00125
Jan22 G δ:G ο																										0.00125
Feb22 A α:A β/μ																											0.00125
Feb22 A α:A γ/λ																											0.00125
Feb22 A α:A δ																											0.00125
Feb22 A α:A ο																											0.00125
Feb22 A β/μ:A γ/λ																											0.00125
Feb22 A β/μ:A δ																											0.00125
Feb22 A β/μ:A ο																											0.00125
Feb22 A γ/λ:A δ																											0.00125
Feb22 A γ/λ:A ο																											0.00125
Feb22 A δ:A ο																											0.00125
Feb22 T α:T β/μ																											0.00125
Feb22 T α:T γ/λ																											0.00125
Feb22 T α:T δ																											0.00125
Feb22 T α:T ο																											0.00125
Feb22 T β/μ:T γ/λ																											0.00125
Feb22 T β/μ:T δ																											0.00125
Feb22 T β/μ:T ο																											0.00125
Feb22 T γ/λ:T δ																											0.00125
Feb22 T γ/λ:T ο																											0.00125
Feb22 T δ:T ο																											0.00125
Feb22 C α:C β/μ																											0.00125
Feb22 C α:C γ/λ																											0.00125
Feb22 C α:C δ																											0.00125
Feb22 C α:C ο																											0.00125
Feb22 C β/μ:C γ/λ																											0.00125
Feb22 C β/μ:C δ																											0.00125
Feb22 C β/μ:C ο																											0.00125
Feb22 C γ/λ:C δ																											0.00125
Feb22 C γ/λ:C ο																											0.00125
Feb22 C δ:C ο																											0.00125
Feb22 G α:G β/μ																											0.00125
Feb22 G α:G γ/λ																											0.00125
Feb22 G α:G δ																											0.00125
Feb22 G α:G ο																											0.00125
Feb22 G β/μ:G γ/λ																											0.00125
Feb22 G β/μ:G δ																											0.00125
Feb22 G β/μ:G ο																											0.00125
Feb22 G γ/λ:G δ																											0.00125
Feb22 G γ/λ:G ο																											0.00125
Feb22 G δ:G ο																											0.00125
Mar22 A β/μ:A γ/λ																												0.00208333
Mar22 A β/μ:A δ																												0.00208333
Mar22 A β/μ:A ο																												0.00208333
Mar22 A γ/λ:A δ																												0.00208333
Mar22 A γ/λ:A ο																												0.00208333
Mar22 A δ:A ο																												0.00208333
Mar22 T β/μ:T γ/λ																												0.00208333
Mar22 T β/μ:T δ																												0.00208333
Mar22 T β/μ:T ο																												0.00208333
Mar22 T γ/λ:T δ																												0.00208333
Mar22 T γ/λ:T ο																												0.00208333
Mar22 T δ:T ο																												0.00208333
Mar22 C β/μ:C γ/λ																												0.00208333
Mar22 C β/μ:C δ																												0.00208333
Mar22 C β/μ:C ο																												0.00208333
Mar22 C γ/λ:C δ																												0.00208333
Mar22 C γ/λ:C ο																												0.00208333
Mar22 C δ:C ο																												0.00208333
Mar22 G β/μ:G γ/λ																												0.00208333
Mar22 G β/μ:G δ																												0.00208333
Mar22 G β/μ:G ο																												0.00208333
Mar22 G γ/λ:G δ																												0.00208333
Mar22 G γ/λ:G ο																												0.00208333
Mar22 G δ:G ο																												0.00208333
Apr22 A β/μ:A δ																													0.00416667
Apr22 A β/μ:A ο																													0.00416667
Apr22 A δ:A ο																													0.00416667
Apr22 T β/μ:T δ																													0.00416667
Apr22 T β/μ:T ο																													0.00416667
Apr22 T δ:T ο																													0.00416667
Apr22 C β/μ:C δ																													0.00416667
Apr22 C β/μ:C ο																													0.00416667
Apr22 C δ:C ο																													0.00416667
Apr22 G β/μ:G δ																													0.00416667
Apr22 G β/μ:G ο																													0.00416667
Apr22 G δ:G ο																													0.00416667
May22 A γ/λ:A δ																														0.00416667
May22 A γ/λ:A ο																														0.00416667
May22 A δ:A ο																														0.00416667
May22 T γ/λ:T δ																														0.00416667
May22 T γ/λ:T ο																														0.00416667
May22 T δ:T ο																														0.00416667
May22 C γ/λ:C δ																														0.00416667
May22 C γ/λ:C ο																														0.00416667
May22 C δ:C ο																														0.00416667
May22 G γ/λ:G δ																														0.00416667
May22 G γ/λ:G ο																														0.00416667
May22 G δ:G ο																														0.00416667
Jun22 A δ:A ο																															0.0125
Jun22 T δ:T ο																															0.0125
Jun22 C δ:C ο																															0.0125
Jun22 G δ:G ο																															0.0125

## Sheet: Spike tests
Month	Number of tests
Dec19	22
Jan20	40
Feb20	40
Mar20	40
Apr20	40
May20	40
Jun20	40
Jul20	40
Aug20	40
Sep20	40
Oct20	40
Nov20	24
Dec20	40
Jan21	40
Feb21	40
Mar21	40
Apr21	40
May21	40
Jun21	40
Jul21	40
Aug21	40
Sep21	40
Oct21	40
Nov21	40
Dec21	40
Jan22	40
Feb22	40
Mar22	24
Apr22	12
May22	12
Jun22	4

## Sheet: Spike pvalue
Month Nucleotide Clade	Dec19	Jan20	Feb20	Mar20	Apr20	May20	Jun20	Jul20	Aug20	Sep20	Oct20	Nov20	Dec20	Jan21	Feb21	Mar21	Apr21	May21	Jun21	Jul21	Aug21	Sep21	Oct21	Nov21	Dec21	Jan22	Feb22	Mar22	Apr22	May22	Jun22
Dec19 A α:A β/μ	0.173297
Dec19 A α:A δ	0.25
Dec19 A α:A ο	0.18695
Dec19 A β/μ:A γ/λ	0.173297
Dec19 A β/μ:A δ	0.339499
Dec19 A β/μ:A ο	0.471022
Dec19 A γ/λ:A δ	0.25
Dec19 A γ/λ:A ο	0.18695
Dec19 A δ:A ο	0.328132
Dec19 T α:T β/μ	0.0845101
Dec19 T β/μ:T γ/λ	0.0845101
Dec19 T β/μ:T δ	0.0845101
Dec19 T β/μ:T ο	0.0845101
Dec19 G α:G β/μ	0.0518932
Dec19 G α:G δ	0.25
Dec19 G α:G ο	0.18695
Dec19 G β/μ:G γ/λ	0.0518932
Dec19 G β/μ:G δ	0.465976
Dec19 G β/μ:G ο	0.225905
Dec19 G γ/λ:G δ	0.25
Dec19 G γ/λ:G ο	0.18695
Dec19 G δ:G ο	0.328132
Jan20 A α:A β/μ		0.00201126
Jan20 A α:A γ/λ		0.182901
Jan20 A α:A δ		0.162406
Jan20 A α:A ο		0.160971
Jan20 A β/μ:A γ/λ		0.0129478
Jan20 A β/μ:A δ		0.00143004
Jan20 A β/μ:A ο		0.029327
Jan20 A γ/λ:A δ		0.295286
Jan20 A γ/λ:A ο		0.355237
Jan20 A δ:A ο		0.22121
Jan20 T α:T β/μ		0.0354925
Jan20 T α:T γ/λ		0.0407302
Jan20 T α:T δ		0.0636
Jan20 T α:T ο		0.483418
Jan20 T β/μ:T γ/λ		0.32545
Jan20 T β/μ:T δ		0.260709
Jan20 T β/μ:T ο		0.096743
Jan20 T γ/λ:T δ		0.38376
Jan20 T γ/λ:T ο		0.0760057
Jan20 T δ:T ο		0.0845332
Jan20 C α:C β/μ		0.236732
Jan20 C α:C γ/λ		0.165018
Jan20 C α:C δ		0.143297
Jan20 C α:C ο		0.440032
Jan20 C β/μ:C γ/λ		0.343986
Jan20 C β/μ:C δ		0.238415
Jan20 C β/μ:C ο		0.376923
Jan20 C γ/λ:C δ		0.332415
Jan20 C γ/λ:C ο		0.283245
Jan20 C δ:C ο		0.205546
Jan20 G α:G β/μ		0.380294
Jan20 G α:G γ/λ		0.042752
Jan20 G α:G δ		0.0523984
Jan20 G α:G ο		0.185489
Jan20 G β/μ:G γ/λ		0.0405814
Jan20 G β/μ:G δ		0.053035
Jan20 G β/μ:G ο		0.163213
Jan20 G γ/λ:G δ		0.326277
Jan20 G γ/λ:G ο		0.294602
Jan20 G δ:G ο		0.424755
Feb20 A α:A β/μ			6.64249e-07
Feb20 A α:A γ/λ			5.66514e-07
Feb20 A α:A δ			0.217637
Feb20 A α:A ο			0.394466
Feb20 A β/μ:A γ/λ			0.339859
Feb20 A β/μ:A δ			1.37236e-06
Feb20 A β/μ:A ο			0.00019061
Feb20 A γ/λ:A δ			1.4701e-06
Feb20 A γ/λ:A ο			0.000109912
Feb20 A δ:A ο			0.215245
Feb20 T α:T β/μ			0.011227
Feb20 T α:T γ/λ			0.271459
Feb20 T α:T δ			0.465474
Feb20 T α:T ο			0.468127
Feb20 T β/μ:T γ/λ			0.00147954
Feb20 T β/μ:T δ			0.052038
Feb20 T β/μ:T ο			0.0873278
Feb20 T γ/λ:T δ			0.363715
Feb20 T γ/λ:T ο			0.311934
Feb20 T δ:T ο			0.446292
Feb20 C α:C β/μ			0.0382768
Feb20 C α:C γ/λ			0.372507
Feb20 C α:C δ			0.322092
Feb20 C α:C ο			0.217809
Feb20 C β/μ:C γ/λ			0.00647204
Feb20 C β/μ:C δ			0.033312
Feb20 C β/μ:C ο			0.0205683
Feb20 C γ/λ:C δ			0.405289
Feb20 C γ/λ:C ο			0.276933
Feb20 C δ:C ο			0.377886
Feb20 G α:G β/μ			8.44316e-05
Feb20 G α:G γ/λ			1.00233e-06
Feb20 G α:G δ			0.45217
Feb20 G α:G ο			0.137407
Feb20 G β/μ:G γ/λ			0.0581881
Feb20 G β/μ:G δ			0.000154323
Feb20 G β/μ:G ο			0.000104384
Feb20 G γ/λ:G δ			1.94907e-06
Feb20 G γ/λ:G ο			4.30374e-06
Feb20 G δ:G ο			0.120058
Mar20 A α:A β/μ				2.03163e-121
Mar20 A α:A γ/λ				1.31972e-112
Mar20 A α:A δ				0.0144488
Mar20 A α:A ο				0.344165
Mar20 A β/μ:A γ/λ				9.60846e-10
Mar20 A β/μ:A δ				2.01198e-82
Mar20 A β/μ:A ο				3.22568e-158
Mar20 A γ/λ:A δ				4.43834e-77
Mar20 A γ/λ:A ο				6.92038e-147
Mar20 A δ:A ο				0.0322061
Mar20 T α:T β/μ				3.3231e-05
Mar20 T α:T γ/λ				0.019794
Mar20 T α:T δ				0.011901
Mar20 T α:T ο				0.387831
Mar20 T β/μ:T γ/λ				1.86805e-11
Mar20 T β/μ:T δ				7.46187e-10
Mar20 T β/μ:T ο				1.44405e-07
Mar20 T γ/λ:T δ				2.99724e-06
Mar20 T γ/λ:T ο				0.00218406
Mar20 T δ:T ο				0.0154606
Mar20 C α:C β/μ				1.76563e-05
Mar20 C α:C γ/λ				0.00647344
Mar20 C α:C δ				0.339911
Mar20 C α:C ο				0.0738026
Mar20 C β/μ:C γ/λ				2.65988e-07
Mar20 C β/μ:C δ				6.00808e-05
Mar20 C β/μ:C ο				0.00033886
Mar20 C γ/λ:C δ				0.0192642
Mar20 C γ/λ:C ο				0.142606
Mar20 C δ:C ο				0.151367
Mar20 G α:G β/μ				2.01739e-68
Mar20 G α:G γ/λ				6.73367e-66
Mar20 G α:G δ				0.0115609
Mar20 G α:G ο				0.00499745
Mar20 G β/μ:G γ/λ				1.49458e-08
Mar20 G β/μ:G δ				3.97893e-55
Mar20 G β/μ:G ο				1.0148e-128
Mar20 G γ/λ:G δ				1.34603e-51
Mar20 G γ/λ:G ο				2.22684e-128
Mar20 G δ:G ο				0.304237
Apr20 A α:A β/μ					1.84362e-26
Apr20 A α:A γ/λ					8.21242e-27
Apr20 A α:A δ					0.00643411
Apr20 A α:A ο					0.442381
Apr20 A β/μ:A γ/λ					0.0141154
Apr20 A β/μ:A δ					2.05451e-28
Apr20 A β/μ:A ο					9.65451e-24
Apr20 A γ/λ:A δ					9.98042e-29
Apr20 A γ/λ:A ο					4.68932e-24
Apr20 A δ:A ο					0.0148959
Apr20 T α:T β/μ					0.152389
Apr20 T α:T γ/λ					0.0642538
Apr20 T α:T δ					0.362413
Apr20 T α:T ο					0.0191769
Apr20 T β/μ:T γ/λ					0.000919851
Apr20 T β/μ:T δ					0.225426
Apr20 T β/μ:T ο					0.000705904
Apr20 T γ/λ:T δ					0.173812
Apr20 T γ/λ:T ο					0.000222462
Apr20 T δ:T ο					0.20544
Apr20 C α:C β/μ					0.0774638
Apr20 C α:C γ/λ					0.00312496
Apr20 C α:C δ					0.498021
Apr20 C α:C ο					0.161576
Apr20 C β/μ:C γ/λ					1.27473e-09
Apr20 C β/μ:C δ					0.107786
Apr20 C β/μ:C ο					0.08196
Apr20 C γ/λ:C δ					0.00844369
Apr20 C γ/λ:C ο					0.0404713
Apr20 C δ:C ο					0.164647
Apr20 G α:G β/μ					7.16035e-09
Apr20 G α:G γ/λ					7.86449e-10
Apr20 G α:G δ					0.109586
Apr20 G α:G ο					0.00644655
Apr20 G β/μ:G γ/λ					7.17549e-14
Apr20 G β/μ:G δ					1.93956e-07
Apr20 G β/μ:G ο					6.188e-21
Apr20 G γ/λ:G δ					4.55967e-08
Apr20 G γ/λ:G ο					4.69967e-22
Apr20 G δ:G ο					0.335485
May20 A α:A β/μ						0.00532098
May20 A α:A γ/λ						0.00773436
May20 A α:A δ						0.290166
May20 A α:A ο						0.189212
May20 A β/μ:A γ/λ						9.74445e-10
May20 A β/μ:A δ						1.95005e-12
May20 A β/μ:A ο						2.10045e-06
May20 A γ/λ:A δ						6.59334e-12
May20 A γ/λ:A ο						3.32558e-06
May20 A δ:A ο						0.235811
May20 T α:T β/μ						0.473795
May20 T α:T γ/λ						0.436848
May20 T α:T δ						0.16736
May20 T α:T ο						0.475778
May20 T β/μ:T γ/λ						0.0629649
May20 T β/μ:T δ						0.063679
May20 T β/μ:T ο						0.498198
May20 T γ/λ:T δ						0.0803082
May20 T γ/λ:T ο						0.431459
May20 T δ:T ο						0.104742
May20 C α:C β/μ						0.00268931
May20 C α:C γ/λ						0.00056782
May20 C α:C δ						0.132152
May20 C α:C ο						0.00056328
May20 C β/μ:C γ/λ						3.37652e-09
May20 C β/μ:C δ						0.144815
May20 C β/μ:C ο						0.0516568
May20 C γ/λ:C δ						0.0549513
May20 C γ/λ:C ο						0.310979
May20 C δ:C ο						0.0471296
May20 G α:G β/μ						0.290259
May20 G α:G γ/λ						0.260233
May20 G α:G δ						0.00576951
May20 G α:G ο						0.0143505
May20 G β/μ:G γ/λ						0.0116235
May20 G β/μ:G δ						5.431e-08
May20 G β/μ:G ο						3.00222e-05
May20 G γ/λ:G δ						3.42765e-08
May20 G γ/λ:G ο						2.3261e-05
May20 G δ:G ο						0.268952
Jun20 A α:A β/μ							0.000347025
Jun20 A α:A γ/λ							0.00105834
Jun20 A α:A δ							0.120001
Jun20 A α:A ο							0.36913
Jun20 A β/μ:A γ/λ							1.24967e-16
Jun20 A β/μ:A δ							0.000361308
Jun20 A β/μ:A ο							0.00106342
Jun20 A γ/λ:A δ							0.000597005
Jun20 A γ/λ:A ο							0.00252814
Jun20 A δ:A ο							0.247665
Jun20 T α:T β/μ							0.122116
Jun20 T α:T γ/λ							0.142898
Jun20 T α:T δ							0.0232622
Jun20 T α:T ο							0.0215632
Jun20 T β/μ:T γ/λ							0.127733
Jun20 T β/μ:T δ							0.0565301
Jun20 T β/μ:T ο							0.0515075
Jun20 T γ/λ:T δ							0.0510071
Jun20 T γ/λ:T ο							0.0444081
Jun20 T δ:T ο							0.410511
Jun20 C α:C β/μ							0.1789
Jun20 C α:C γ/λ							0.43423
Jun20 C α:C δ							0.389422
Jun20 C α:C ο							0.267302
Jun20 C β/μ:C γ/λ							1.57022e-12
Jun20 C β/μ:C δ							0.0827288
Jun20 C β/μ:C ο							0.347105
Jun20 C γ/λ:C δ							0.271449
Jun20 C γ/λ:C ο							0.275219
Jun20 C δ:C ο							0.235686
Jun20 G α:G β/μ							0.000543941
Jun20 G α:G γ/λ							0.000979143
Jun20 G α:G δ							0.151172
Jun20 G α:G ο							0.465994
Jun20 G β/μ:G γ/λ							8.54174e-07
Jun20 G β/μ:G δ							0.101838
Jun20 G β/μ:G ο							2.97474e-05
Jun20 G γ/λ:G δ							0.132116
Jun20 G γ/λ:G ο							6.42338e-05
Jun20 G δ:G ο							0.148262
Jul20 A α:A β/μ								0.245976
Jul20 A α:A γ/λ								0.154608
Jul20 A α:A δ								0.132566
Jul20 A α:A ο								0.0357796
Jul20 A β/μ:A γ/λ								0
Jul20 A β/μ:A δ								0.0429937
Jul20 A β/μ:A ο								0.000466895
Jul20 A γ/λ:A δ								0.292075
Jul20 A γ/λ:A ο								0.0373224
Jul20 A δ:A ο								0.328523
Jul20 T α:T β/μ								0.124234
Jul20 T α:T γ/λ								0.204851
Jul20 T α:T δ								0.218652
Jul20 T α:T ο								0.481235
Jul20 T β/μ:T γ/λ								4.05445e-54
Jul20 T β/μ:T δ								0.453856
Jul20 T β/μ:T ο								0.0911262
Jul20 T γ/λ:T δ								0.358258
Jul20 T γ/λ:T ο								0.175659
Jul20 T δ:T ο								0.218618
Jul20 C α:C β/μ								0.274425
Jul20 C α:C γ/λ								0.237009
Jul20 C α:C δ								0.0892555
Jul20 C α:C ο								0.313804
Jul20 C β/μ:C γ/λ								0.000156079
Jul20 C β/μ:C δ								0.0599924
Jul20 C β/μ:C ο								0.218463
Jul20 C γ/λ:C δ								0.0561553
Jul20 C γ/λ:C ο								0.203858
Jul20 C δ:C ο								0.227765
Jul20 G α:G β/μ								0.0082725
Jul20 G α:G γ/λ								0.4149
Jul20 G α:G δ								0.389382
Jul20 G α:G ο								0.0811996
Jul20 G β/μ:G γ/λ								0
Jul20 G β/μ:G δ								0.16291
Jul20 G β/μ:G ο								0.0159255
Jul20 G γ/λ:G δ								0.347945
Jul20 G γ/λ:G ο								0.084022
Jul20 G δ:G ο								0.0819983
Aug20 A α:A β/μ									0.120264
Aug20 A α:A γ/λ									0.432756
Aug20 A α:A δ									0.14309
Aug20 A α:A ο									0.11004
Aug20 A β/μ:A γ/λ									3.5107e-223
Aug20 A β/μ:A δ									5.8564e-05
Aug20 A β/μ:A ο									0.0156518
Aug20 A γ/λ:A δ									0.00571438
Aug20 A γ/λ:A ο									0.0613096
Aug20 A δ:A ο									0.270279
Aug20 T α:T β/μ									0.17883
Aug20 T α:T γ/λ									0.100186
Aug20 T α:T δ									0.0635545
Aug20 T α:T ο									0.136131
Aug20 T β/μ:T γ/λ									1.20067e-16
Aug20 T β/μ:T δ									0.112844
Aug20 T β/μ:T ο									0.260853
Aug20 T γ/λ:T δ									0.214122
Aug20 T γ/λ:T ο									0.378616
Aug20 T δ:T ο									0.404711
Aug20 C α:C β/μ									0.0621607
Aug20 C α:C γ/λ									0.0532517
Aug20 C α:C δ									0.366934
Aug20 C α:C ο									0.180094
Aug20 C β/μ:C γ/λ									5.83798e-23
Aug20 C β/μ:C δ									0.0031513
Aug20 C β/μ:C ο									0.0971266
Aug20 C γ/λ:C δ									0.00183796
Aug20 C γ/λ:C ο									0.0681874
Aug20 C δ:C ο									0.161638
Aug20 G α:G β/μ									0.426787
Aug20 G α:G γ/λ									0.364191
Aug20 G α:G δ									0.383744
Aug20 G α:G ο									0.0511525
Aug20 G β/μ:G γ/λ									8.78245e-41
Aug20 G β/μ:G δ									0.40944
Aug20 G β/μ:G ο									0.0293435
Aug20 G γ/λ:G δ									0.210093
Aug20 G γ/λ:G ο									0.0506391
Aug20 G δ:G ο									0.0327037
Sep20 A α:A β/μ										0.469448
Sep20 A α:A γ/λ										0.46048
Sep20 A α:A δ										0.194023
Sep20 A α:A ο										0.103725
Sep20 A β/μ:A γ/λ										0.40232
Sep20 A β/μ:A δ										0.1498
Sep20 A β/μ:A ο										0.0659708
Sep20 A γ/λ:A δ										0.15356
Sep20 A γ/λ:A ο										0.067805
Sep20 A δ:A ο										0.34969
Sep20 T α:T β/μ										0.171921
Sep20 T α:T γ/λ										0.0905842
Sep20 T α:T δ										0.294833
Sep20 T α:T ο										0.0551517
Sep20 T β/μ:T γ/λ										5.13723e-09
Sep20 T β/μ:T δ										0.0508468
Sep20 T β/μ:T ο										0.014269
Sep20 T γ/λ:T δ										0.0229067
Sep20 T γ/λ:T ο										0.00902534
Sep20 T δ:T ο										0.10596
Sep20 C α:C β/μ										0.216226
Sep20 C α:C γ/λ										0.142598
Sep20 C α:C δ										0.0846151
Sep20 C α:C ο										0.05927
Sep20 C β/μ:C γ/λ										6.60951e-08
Sep20 C β/μ:C δ										0.0193778
Sep20 C β/μ:C ο										0.0261374
Sep20 C γ/λ:C δ										0.0128537
Sep20 C γ/λ:C ο										0.0205396
Sep20 C δ:C ο										0.280734
Sep20 G α:G β/μ										0.261451
Sep20 G α:G γ/λ										0.400397
Sep20 G α:G δ										0.320772
Sep20 G α:G ο										0.0174371
Sep20 G β/μ:G γ/λ										2.71748e-06
Sep20 G β/μ:G δ										0.219275
Sep20 G β/μ:G ο										0.0228087
Sep20 G γ/λ:G δ										0.270791
Sep20 G γ/λ:G ο										0.0172386
Sep20 G δ:G ο										0.0187755
Oct20 A α:A β/μ											8.00166e-09
Oct20 A α:A γ/λ											1.24968e-14
Oct20 A α:A δ											0.0339627
Oct20 A α:A ο											0.175052
Oct20 A β/μ:A γ/λ											2.28303e-83
Oct20 A β/μ:A δ											0.391444
Oct20 A β/μ:A ο											0.108369
Oct20 A γ/λ:A δ											0.282931
Oct20 A γ/λ:A ο											0.0857078
Oct20 A δ:A ο											0.100431
Oct20 T α:T β/μ											1.30615e-07
Oct20 T α:T γ/λ											9.27267e-10
Oct20 T α:T δ											0.493048
Oct20 T α:T ο											0.100162
Oct20 T β/μ:T γ/λ											6.14938e-12
Oct20 T β/μ:T δ											0.0625931
Oct20 T β/μ:T ο											0.258864
Oct20 T γ/λ:T δ											0.0333195
Oct20 T γ/λ:T ο											0.314569
Oct20 T δ:T ο											0.105118
Oct20 C α:C β/μ											1.41384e-15
Oct20 C α:C γ/λ											1.14571e-18
Oct20 C α:C δ											0.0350135
Oct20 C α:C ο											0.213745
Oct20 C β/μ:C γ/λ											3.46567e-10
Oct20 C β/μ:C δ											0.0043724
Oct20 C β/μ:C ο											0.336275
Oct20 C γ/λ:C δ											0.00296395
Oct20 C γ/λ:C ο											0.264283
Oct20 C δ:C ο											0.0258092
Oct20 G α:G β/μ											2.56477e-18
Oct20 G α:G γ/λ											3.15434e-15
Oct20 G α:G δ											0.000268018
Oct20 G α:G ο											0.0328024
Oct20 G β/μ:G γ/λ											2.12232e-38
Oct20 G β/μ:G δ											0.493618
Oct20 G β/μ:G ο											0.112009
Oct20 G γ/λ:G δ											0.25686
Oct20 G γ/λ:G ο											0.0912695
Oct20 G δ:G ο											0.113504
Nov20 A α:A β/μ												0
Nov20 A α:A γ/λ												0
Nov20 A α:A δ												0.0732833
Nov20 A β/μ:A γ/λ												2.96091e-44
Nov20 A β/μ:A δ												0.0171265
Nov20 A γ/λ:A δ												0.0129208
Nov20 T α:T β/μ												0
Nov20 T α:T γ/λ												7.0718e-265
Nov20 T α:T δ												0.091111
Nov20 T β/μ:T γ/λ												0.148648
Nov20 T β/μ:T δ												0.0205918
Nov20 T γ/λ:T δ												0.0213216
Nov20 C α:C β/μ												0
Nov20 C α:C γ/λ												0
Nov20 C α:C δ												0.104975
Nov20 C β/μ:C γ/λ												1.95045e-06
Nov20 C β/μ:C δ												0.0399996
Nov20 C γ/λ:C δ												0.036037
Nov20 G α:G β/μ												0
Nov20 G α:G γ/λ												0
Nov20 G α:G δ												0.124018
Nov20 G β/μ:G γ/λ												1.69153e-07
Nov20 G β/μ:G δ												0.0489259
Nov20 G γ/λ:G δ												0.0600985
Dec20 A α:A β/μ													0
Dec20 A α:A γ/λ													0
Dec20 A α:A δ													0.000678837
Dec20 A α:A ο													0.293467
Dec20 A β/μ:A γ/λ													6.93639e-20
Dec20 A β/μ:A δ													5.40261e-07
Dec20 A β/μ:A ο													0.0710613
Dec20 A γ/λ:A δ													2.2834e-07
Dec20 A γ/λ:A ο													0.0452462
Dec20 A δ:A ο													0.00662226
Dec20 T α:T β/μ													0
Dec20 T α:T γ/λ													0
Dec20 T α:T δ													0.00710717
Dec20 T α:T ο													0.000152167
Dec20 T β/μ:T γ/λ													0.0970608
Dec20 T β/μ:T δ													0.324651
Dec20 T β/μ:T ο													0.00230053
Dec20 T γ/λ:T δ													0.347475
Dec20 T γ/λ:T ο													0.00249553
Dec20 T δ:T ο													0.00790853
Dec20 C α:C β/μ													0
Dec20 C α:C γ/λ													0
Dec20 C α:C δ													0.00975972
Dec20 C α:C ο													0.260582
Dec20 C β/μ:C γ/λ													0.000716671
Dec20 C β/μ:C δ													6.14605e-06
Dec20 C β/μ:C ο													0.0212864
Dec20 C γ/λ:C δ													8.27355e-06
Dec20 C γ/λ:C ο													0.0262957
Dec20 C δ:C ο													0.0161874
Dec20 G α:G β/μ													0
Dec20 G α:G γ/λ													0
Dec20 G α:G δ													0.015574
Dec20 G α:G ο													5.9517e-08
Dec20 G β/μ:G γ/λ													4.12441e-29
Dec20 G β/μ:G δ													0.00456791
Dec20 G β/μ:G ο													0.000338189
Dec20 G γ/λ:G δ													0.014199
Dec20 G γ/λ:G ο													0.000123074
Dec20 G δ:G ο													6.27755e-06
Jan21 A α:A β/μ														0
Jan21 A α:A γ/λ														0
Jan21 A α:A δ														3.61964e-23
Jan21 A α:A ο														0.472666
Jan21 A β/μ:A γ/λ														7.56254e-20
Jan21 A β/μ:A δ														1.04868e-34
Jan21 A β/μ:A ο														1.20934e-05
Jan21 A γ/λ:A δ														1.69225e-33
Jan21 A γ/λ:A ο														5.72567e-05
Jan21 A δ:A ο														2.46599e-13
Jan21 T α:T β/μ														0
Jan21 T α:T γ/λ														0
Jan21 T α:T δ														0.089057
Jan21 T α:T ο														0.461952
Jan21 T β/μ:T γ/λ														1.70224e-29
Jan21 T β/μ:T δ														2.41586e-05
Jan21 T β/μ:T ο														0.109802
Jan21 T γ/λ:T δ														4.79633e-08
Jan21 T γ/λ:T ο														0.058489
Jan21 T δ:T ο														0.411765
Jan21 C α:C β/μ														0
Jan21 C α:C γ/λ														0
Jan21 C α:C δ														1.34636e-10
Jan21 C α:C ο														0.423563
Jan21 C β/μ:C γ/λ														3.88864e-71
Jan21 C β/μ:C δ														1.22623e-23
Jan21 C β/μ:C ο														0.0176316
Jan21 C γ/λ:C δ														3.20812e-21
Jan21 C γ/λ:C ο														0.0381667
Jan21 C δ:C ο														0.0193121
Jan21 G α:G β/μ														0
Jan21 G α:G γ/λ														0
Jan21 G α:G δ														0.0588377
Jan21 G α:G ο														2.29658e-09
Jan21 G β/μ:G γ/λ														5.54687e-07
Jan21 G β/μ:G δ														3.07646e-13
Jan21 G β/μ:G ο														0.000399519
Jan21 G γ/λ:G δ														2.49436e-12
Jan21 G γ/λ:G ο														0.000247605
Jan21 G δ:G ο														1.61121e-08
Feb21 A α:A β/μ															0
Feb21 A α:A γ/λ															3.92509e-300
Feb21 A α:A δ															4.36194e-14
Feb21 A α:A ο															0.240205
Feb21 A β/μ:A γ/λ															0
Feb21 A β/μ:A δ															6.06558e-25
Feb21 A β/μ:A ο															0.000408895
Feb21 A γ/λ:A δ															4.87497e-19
Feb21 A γ/λ:A ο															0.0878104
Feb21 A δ:A ο															2.40909e-08
Feb21 T α:T β/μ															0
Feb21 T α:T γ/λ															0
Feb21 T α:T δ															0.0498322
Feb21 T α:T ο															0.00491123
Feb21 T β/μ:T γ/λ															7.86729e-173
Feb21 T β/μ:T δ															0.0016058
Feb21 T β/μ:T ο															0.183189
Feb21 T γ/λ:T δ															9.56778e-12
Feb21 T γ/λ:T ο															0.157896
Feb21 T δ:T ο															0.0267867
Feb21 C α:C β/μ															0
Feb21 C α:C γ/λ															3.1928e-128
Feb21 C α:C δ															1.31547e-07
Feb21 C α:C ο															0.044771
Feb21 C β/μ:C γ/λ															0
Feb21 C β/μ:C δ															7.66429e-18
Feb21 C β/μ:C ο															0.111923
Feb21 C γ/λ:C δ															1.15786e-10
Feb21 C γ/λ:C ο															0.206622
Feb21 C δ:C ο															5.21674e-05
Feb21 G α:G β/μ															0
Feb21 G α:G γ/λ															0
Feb21 G α:G δ															0.0496767
Feb21 G α:G ο															7.71363e-08
Feb21 G β/μ:G γ/λ															1.78349e-49
Feb21 G β/μ:G δ															4.60172e-12
Feb21 G β/μ:G ο															0.0490063
Feb21 G γ/λ:G δ															7.63045e-16
Feb21 G γ/λ:G ο															0.327681
Feb21 G δ:G ο															3.53673e-07
Mar21 A α:A β/μ																0
Mar21 A α:A γ/λ																2.2933e-58
Mar21 A α:A δ																4.34281e-115
Mar21 A α:A ο																0.197741
Mar21 A β/μ:A γ/λ																0
Mar21 A β/μ:A δ																3.31332e-206
Mar21 A β/μ:A ο																9.60349e-05
Mar21 A γ/λ:A δ																6.94883e-128
Mar21 A γ/λ:A ο																0.0878327
Mar21 A δ:A ο																3.29925e-05
Mar21 T α:T β/μ																0
Mar21 T α:T γ/λ																0
Mar21 T α:T δ																0.000274453
Mar21 T α:T ο																0.262069
Mar21 T β/μ:T γ/λ																0
Mar21 T β/μ:T δ																1.50049e-64
Mar21 T β/μ:T ο																0.0541113
Mar21 T γ/λ:T δ																9.81203e-230
Mar21 T γ/λ:T ο																0.00123945
Mar21 T δ:T ο																0.340579
Mar21 C α:C β/μ																0
Mar21 C α:C γ/λ																6.71244e-163
Mar21 C α:C δ																1.04129e-156
Mar21 C α:C ο																0.144282
Mar21 C β/μ:C γ/λ																0
Mar21 C β/μ:C δ																1.02113e-233
Mar21 C β/μ:C ο																0.0416417
Mar21 C γ/λ:C δ																1.50047e-125
Mar21 C γ/λ:C ο																0.215683
Mar21 C δ:C ο																0.265568
Mar21 G α:G β/μ																0
Mar21 G α:G γ/λ																0
Mar21 G α:G δ																4.44053e-89
Mar21 G α:G ο																0.000481117
Mar21 G β/μ:G γ/λ																0
Mar21 G β/μ:G δ																1.92032e-202
Mar21 G β/μ:G ο																0.0193714
Mar21 G γ/λ:G δ																3.70516e-290
Mar21 G γ/λ:G ο																0.23593
Mar21 G δ:G ο																1.35077e-05
Apr21 A α:A β/μ																	0
Apr21 A α:A γ/λ																	3.35914e-96
Apr21 A α:A δ																	0
Apr21 A α:A ο																	0.00179831
Apr21 A β/μ:A γ/λ																	0
Apr21 A β/μ:A δ																	0
Apr21 A β/μ:A ο																	2.54304e-12
Apr21 A γ/λ:A δ																	0
Apr21 A γ/λ:A ο																	0.00010038
Apr21 A δ:A ο																	4.81839e-16
Apr21 T α:T β/μ																	0
Apr21 T α:T γ/λ																	0
Apr21 T α:T δ																	4.18848e-144
Apr21 T α:T ο																	3.73481e-08
Apr21 T β/μ:T γ/λ																	0
Apr21 T β/μ:T δ																	0
Apr21 T β/μ:T ο																	0.104273
Apr21 T γ/λ:T δ																	0
Apr21 T γ/λ:T ο																	3.92815e-09
Apr21 T δ:T ο																	3.66988e-11
Apr21 C α:C β/μ																	3.84664e-102
Apr21 C α:C γ/λ																	0
Apr21 C α:C δ																	0
Apr21 C α:C ο																	3.77672e-09
Apr21 C β/μ:C γ/λ																	0
Apr21 C β/μ:C δ																	0
Apr21 C β/μ:C ο																	3.79223e-10
Apr21 C γ/λ:C δ																	0
Apr21 C γ/λ:C ο																	2.00432e-06
Apr21 C δ:C ο																	0.0840392
Apr21 G α:G β/μ																	0
Apr21 G α:G γ/λ																	0
Apr21 G α:G δ																	0
Apr21 G α:G ο																	0.000408789
Apr21 G β/μ:G γ/λ																	0
Apr21 G β/μ:G δ																	0
Apr21 G β/μ:G ο																	8.55438e-07
Apr21 G γ/λ:G δ																	0
Apr21 G γ/λ:G ο																	5.85984e-11
Apr21 G δ:G ο																	0.157972
May21 A α:A β/μ																		0
May21 A α:A γ/λ																		2.35744e-203
May21 A α:A δ																		0
May21 A α:A ο																		0.334642
May21 A β/μ:A γ/λ																		9.12295e-206
May21 A β/μ:A δ																		0
May21 A β/μ:A ο																		0.000173958
May21 A γ/λ:A δ																		0
May21 A γ/λ:A ο																		0.0896229
May21 A δ:A ο																		5.10898e-11
May21 T α:T β/μ																		2.8422e-306
May21 T α:T γ/λ																		0
May21 T α:T δ																		0
May21 T α:T ο																		0.362862
May21 T β/μ:T γ/λ																		0
May21 T β/μ:T δ																		0
May21 T β/μ:T ο																		0.0708986
May21 T γ/λ:T δ																		0
May21 T γ/λ:T ο																		6.01181e-05
May21 T δ:T ο																		0.193488
May21 C α:C β/μ																		2.96384e-10
May21 C α:C γ/λ																		0
May21 C α:C δ																		0
May21 C α:C ο																		0.000216253
May21 C β/μ:C γ/λ																		0
May21 C β/μ:C δ																		0
May21 C β/μ:C ο																		0.000138401
May21 C γ/λ:C δ																		0
May21 C γ/λ:C ο																		0.00613977
May21 C δ:C ο																		0.256917
May21 G α:G β/μ																		4.08327e-278
May21 G α:G γ/λ																		0
May21 G α:G δ																		0
May21 G α:G ο																		0.417337
May21 G β/μ:G γ/λ																		0
May21 G β/μ:G δ																		0
May21 G β/μ:G ο																		0.128732
May21 G γ/λ:G δ																		0
May21 G γ/λ:G ο																		0.00384274
May21 G δ:G ο																		0.206498
Jun21 A α:A β/μ																			2.36266e-70
Jun21 A α:A γ/λ																			1.08886e-82
Jun21 A α:A δ																			0
Jun21 A α:A ο																			0.0531009
Jun21 A β/μ:A γ/λ																			1.42692e-105
Jun21 A β/μ:A δ																			0
Jun21 A β/μ:A ο																			5.44452e-06
Jun21 A γ/λ:A δ																			0
Jun21 A γ/λ:A ο																			0.000817317
Jun21 A δ:A ο																			2.65494e-29
Jun21 T α:T β/μ																			9.37319e-89
Jun21 T α:T γ/λ																			0
Jun21 T α:T δ																			0
Jun21 T α:T ο																			1.74126e-05
Jun21 T β/μ:T γ/λ																			0
Jun21 T β/μ:T δ																			2.88913e-221
Jun21 T β/μ:T ο																			0.0536958
Jun21 T γ/λ:T δ																			0
Jun21 T γ/λ:T ο																			9.91815e-11
Jun21 T δ:T ο																			2.7213e-08
Jun21 C α:C β/μ																			5.18104e-13
Jun21 C α:C γ/λ																			0
Jun21 C α:C δ																			0
Jun21 C α:C ο																			9.08854e-11
Jun21 C β/μ:C γ/λ																			0
Jun21 C β/μ:C δ																			0
Jun21 C β/μ:C ο																			1.27356e-11
Jun21 C γ/λ:C δ																			0
Jun21 C γ/λ:C ο																			3.89018e-06
Jun21 C δ:C ο																			0.0347722
Jun21 G α:G β/μ																			0
Jun21 G α:G γ/λ																			0
Jun21 G α:G δ																			0
Jun21 G α:G ο																			0.000652874
Jun21 G β/μ:G γ/λ																			2.20855e-31
Jun21 G β/μ:G δ																			0
Jun21 G β/μ:G ο																			1.00757e-12
Jun21 G γ/λ:G δ																			0
Jun21 G γ/λ:G ο																			3.43412e-15
Jun21 G δ:G ο																			0.297314
Jul21 A α:A β/μ																				1.95977e-274
Jul21 A α:A γ/λ																				1.53519e-16
Jul21 A α:A δ																				0
Jul21 A α:A ο																				0.00164282
Jul21 A β/μ:A γ/λ																				0
Jul21 A β/μ:A δ																				1.06803e-34
Jul21 A β/μ:A ο																				3.02174e-20
Jul21 A γ/λ:A δ																				0
Jul21 A γ/λ:A ο																				1.93605e-05
Jul21 A δ:A ο																				8.68926e-24
Jul21 T α:T β/μ																				1.12231e-56
Jul21 T α:T γ/λ																				0
Jul21 T α:T δ																				4.88333e-62
Jul21 T α:T ο																				9.20767e-13
Jul21 T β/μ:T γ/λ																				2.89365e-138
Jul21 T β/μ:T δ																				4.92687e-125
Jul21 T β/μ:T ο																				9.91454e-06
Jul21 T γ/λ:T δ																				0
Jul21 T γ/λ:T ο																				0.00135556
Jul21 T δ:T ο																				2.36704e-15
Jul21 C α:C β/μ																				2.90059e-20
Jul21 C α:C γ/λ																				1.72494e-82
Jul21 C α:C δ																				0
Jul21 C α:C ο																				2.00506e-16
Jul21 C β/μ:C γ/λ																				8.04805e-100
Jul21 C β/μ:C δ																				0
Jul21 C β/μ:C ο																				5.98451e-19
Jul21 C γ/λ:C δ																				0
Jul21 C γ/λ:C ο																				1.7141e-13
Jul21 C δ:C ο																				6.83695e-06
Jul21 G α:G β/μ																				0
Jul21 G α:G γ/λ																				0
Jul21 G α:G δ																				0
Jul21 G α:G ο																				2.97154e-14
Jul21 G β/μ:G γ/λ																				1.22579e-133
Jul21 G β/μ:G δ																				0
Jul21 G β/μ:G ο																				2.81453e-33
Jul21 G γ/λ:G δ																				0
Jul21 G γ/λ:G ο																				4.10599e-25
Jul21 G δ:G ο																				1.04485e-05
Aug21 A α:A β/μ																					1.35834e-192
Aug21 A α:A γ/λ																					0.000183727
Aug21 A α:A δ																					5.79429e-172
Aug21 A α:A ο																					0.00223816
Aug21 A β/μ:A γ/λ																					3.18504e-284
Aug21 A β/μ:A δ																					0.102424
Aug21 A β/μ:A ο																					1.54292e-09
Aug21 A γ/λ:A δ																					0
Aug21 A γ/λ:A ο																					0.0171112
Aug21 A δ:A ο																					2.92143e-09
Aug21 T α:T β/μ																					2.56813e-30
Aug21 T α:T γ/λ																					1.55281e-180
Aug21 T α:T δ																					0.00562583
Aug21 T α:T ο																					0.00188768
Aug21 T β/μ:T γ/λ																					8.29919e-202
Aug21 T β/μ:T δ																					3.62558e-101
Aug21 T β/μ:T ο																					0.102482
Aug21 T γ/λ:T δ																					0
Aug21 T γ/λ:T ο																					0.00285955
Aug21 T δ:T ο																					0.000873154
Aug21 C α:C β/μ																					0.0134782
Aug21 C α:C γ/λ																					1.70058e-34
Aug21 C α:C δ																					3.90902e-118
Aug21 C α:C ο																					0.00687796
Aug21 C β/μ:C γ/λ																					5.88578e-29
Aug21 C β/μ:C δ																					2.98987e-180
Aug21 C β/μ:C ο																					0.0106781
Aug21 C γ/λ:C δ																					0
Aug21 C γ/λ:C ο																					0.0493062
Aug21 C δ:C ο																					0.411261
Aug21 G α:G β/μ																					7.0253e-174
Aug21 G α:G γ/λ																					7.80484e-155
Aug21 G α:G δ																					1.44125e-19
Aug21 G α:G ο																					0.302492
Aug21 G β/μ:G γ/λ																					9.22834e-26
Aug21 G β/μ:G δ																					6.23459e-254
Aug21 G β/μ:G ο																					0.000220486
Aug21 G γ/λ:G δ																					0
Aug21 G γ/λ:G ο																					0.00425671
Aug21 G δ:G ο																					0.098782
Sep21 A α:A β/μ																						1.38944e-16
Sep21 A α:A γ/λ																						0.0408405
Sep21 A α:A δ																						2.32087e-16
Sep21 A α:A ο																						0.177664
Sep21 A β/μ:A γ/λ																						5.65995e-137
Sep21 A β/μ:A δ																						0.0183413
Sep21 A β/μ:A ο																						0.00629645
Sep21 A γ/λ:A δ																						0
Sep21 A γ/λ:A ο																						0.334662
Sep21 A δ:A ο																						0.00450959
Sep21 T α:T β/μ																						0.00759159
Sep21 T α:T γ/λ																						2.91191e-38
Sep21 T α:T δ																						0.0364609
Sep21 T α:T ο																						0.130761
Sep21 T β/μ:T γ/λ																						3.79863e-236
Sep21 T β/μ:T δ																						7.33294e-42
Sep21 T β/μ:T ο																						0.480021
Sep21 T γ/λ:T δ																						5.11829e-295
Sep21 T γ/λ:T ο																						1.23938e-07
Sep21 T δ:T ο																						0.0305406
Sep21 C α:C β/μ																						0.207823
Sep21 C α:C γ/λ																						4.11211e-06
Sep21 C α:C δ																						5.93261e-06
Sep21 C α:C ο																						0.472459
Sep21 C β/μ:C γ/λ																						1.51863e-56
Sep21 C β/μ:C δ																						6.52477e-68
Sep21 C β/μ:C ο																						0.356462
Sep21 C γ/λ:C δ																						0.175937
Sep21 C γ/λ:C ο																						0.0412038
Sep21 C δ:C ο																						0.0445486
Sep21 G α:G β/μ																						3.05438e-12
Sep21 G α:G γ/λ																						2.49882e-23
Sep21 G α:G δ																						0.0430214
Sep21 G α:G ο																						0.181609
Sep21 G β/μ:G γ/λ																						1.32132e-51
Sep21 G β/μ:G δ																						7.57017e-80
Sep21 G β/μ:G ο																						0.0246943
Sep21 G γ/λ:G δ																						0
Sep21 G γ/λ:G ο																						0.000186636
Sep21 G δ:G ο																						0.0730576
Oct21 A α:A β/μ																							0.0479689
Oct21 A α:A γ/λ																							0.474338
Oct21 A α:A δ																							0.0270782
Oct21 A α:A ο																							0.490056
Oct21 A β/μ:A γ/λ																							1.63863e-16
Oct21 A β/μ:A δ																							0.000766041
Oct21 A β/μ:A ο																							0.045669
Oct21 A γ/λ:A δ																							1.62788e-25
Oct21 A γ/λ:A ο																							0.459066
Oct21 A δ:A ο																							0.0276491
Oct21 T α:T β/μ																							0.484066
Oct21 T α:T γ/λ																							3.00477e-05
Oct21 T α:T δ																							0.404186
Oct21 T α:T ο																							0.237607
Oct21 T β/μ:T γ/λ																							7.95637e-37
Oct21 T β/μ:T δ																							0.0941107
Oct21 T β/μ:T ο																							0.12677
Oct21 T γ/λ:T δ																							2.40023e-36
Oct21 T γ/λ:T ο																							9.79105e-06
Oct21 T δ:T ο																							0.186287
Oct21 C α:C β/μ																							0.376281
Oct21 C α:C γ/λ																							0.0184184
Oct21 C α:C δ																							0.0064732
Oct21 C α:C ο																							0.394909
Oct21 C β/μ:C γ/λ																							8.36787e-10
Oct21 C β/μ:C δ																							5.00372e-24
Oct21 C β/μ:C ο																							0.434459
Oct21 C γ/λ:C δ																							0.00698609
Oct21 C γ/λ:C ο																							0.288681
Oct21 C δ:C ο																							0.226558
Oct21 G α:G β/μ																							0.457086
Oct21 G α:G γ/λ																							3.72194e-06
Oct21 G α:G δ																							0.000474454
Oct21 G α:G ο																							0.184071
Oct21 G β/μ:G γ/λ																							4.9717e-26
Oct21 G β/μ:G δ																							4.70263e-35
Oct21 G β/μ:G ο																							0.123858
Oct21 G γ/λ:G δ																							1.10247e-58
Oct21 G γ/λ:G ο																							1.09768e-05
Oct21 G δ:G ο																							0.000150964
Nov21 A α:A β/μ																								0.131478
Nov21 A α:A γ/λ																								0.182912
Nov21 A α:A δ																								0.101934
Nov21 A α:A ο																								0.000369542
Nov21 A β/μ:A γ/λ																								0.121299
Nov21 A β/μ:A δ																								0.00924128
Nov21 A β/μ:A ο																								3.92381e-150
Nov21 A γ/λ:A δ																								0.013113
Nov21 A γ/λ:A ο																								1.98118e-74
Nov21 A δ:A ο																								2.68145e-128
Nov21 T α:T β/μ																								0.198343
Nov21 T α:T γ/λ																								1.90196e-07
Nov21 T α:T δ																								0.0260685
Nov21 T α:T ο																								0.000549277
Nov21 T β/μ:T γ/λ																								4.73079e-14
Nov21 T β/μ:T δ																								7.58298e-14
Nov21 T β/μ:T ο																								1.40271e-34
Nov21 T γ/λ:T δ																								1.24917e-08
Nov21 T γ/λ:T ο																								0.00108068
Nov21 T δ:T ο																								9.58551e-27
Nov21 C α:C β/μ																								0.0192478
Nov21 C α:C γ/λ																								0.000706192
Nov21 C α:C δ																								0.000609421
Nov21 C α:C ο																								3.14624e-05
Nov21 C β/μ:C γ/λ																								4.85178e-12
Nov21 C β/μ:C δ																								1.70826e-25
Nov21 C β/μ:C ο																								1.21655e-83
Nov21 C γ/λ:C δ																								0.00927898
Nov21 C γ/λ:C ο																								1.0707e-42
Nov21 C δ:C ο																								9.44417e-81
Nov21 G α:G β/μ																								0.261354
Nov21 G α:G γ/λ																								0.201339
Nov21 G α:G δ																								0.0412747
Nov21 G α:G ο																								0.0144226
Nov21 G β/μ:G γ/λ																								6.28086e-05
Nov21 G β/μ:G δ																								2.55575e-21
Nov21 G β/μ:G ο																								1.47697e-83
Nov21 G γ/λ:G δ																								2.72313e-13
Nov21 G γ/λ:G ο																								3.77813e-07
Nov21 G δ:G ο																								5.18316e-182
Dec21 A α:A β/μ																									1.05792e-32
Dec21 A α:A γ/λ																									8.12047e-34
Dec21 A α:A δ																									7.64652e-15
Dec21 A α:A ο																									1.2214e-21
Dec21 A β/μ:A γ/λ																									0.133499
Dec21 A β/μ:A δ																									0.000261724
Dec21 A β/μ:A ο																									1.0034e-248
Dec21 A γ/λ:A δ																									0.168346
Dec21 A γ/λ:A ο																									9.27937e-84
Dec21 A δ:A ο																									0
Dec21 T α:T β/μ																									0.00178574
Dec21 T α:T γ/λ																									0.219103
Dec21 T α:T δ																									0.125992
Dec21 T α:T ο																									0.423692
Dec21 T β/μ:T γ/λ																									6.22973e-13
Dec21 T β/μ:T δ																									7.8224e-38
Dec21 T β/μ:T ο																									3.21513e-76
Dec21 T γ/λ:T δ																									0.1289
Dec21 T γ/λ:T ο																									0.000792869
Dec21 T δ:T ο																									0
Dec21 C α:C β/μ																									0.264062
Dec21 C α:C γ/λ																									0.00068287
Dec21 C α:C δ																									0.00063635
Dec21 C α:C ο																									1.12521e-06
Dec21 C β/μ:C γ/λ																									6.18772e-26
Dec21 C β/μ:C δ																									7.44429e-38
Dec21 C β/μ:C ο																									4.17329e-112
Dec21 C γ/λ:C δ																									0.422999
Dec21 C γ/λ:C ο																									6.9717e-46
Dec21 C δ:C ο																									0
Dec21 G α:G β/μ																									0.00233251
Dec21 G α:G γ/λ																									0.000287913
Dec21 G α:G δ																									4.60506e-05
Dec21 G α:G ο																									5.44854e-07
Dec21 G β/μ:G γ/λ																									0.0421367
Dec21 G β/μ:G δ																									7.15196e-11
Dec21 G β/μ:G ο																									1.38489e-144
Dec21 G γ/λ:G δ																									0.0577242
Dec21 G γ/λ:G ο																									1.99259e-48
Dec21 G δ:G ο																									0
Jan22 A α:A β/μ																										0.167918
Jan22 A α:A γ/λ																										0.148823
Jan22 A α:A δ																										0.158001
Jan22 A α:A ο																										0.0553956
Jan22 A β/μ:A γ/λ																										0.260303
Jan22 A β/μ:A δ																										0.193258
Jan22 A β/μ:A ο																										6.30152e-19
Jan22 A γ/λ:A δ																										0.457363
Jan22 A γ/λ:A ο																										2.53385e-12
Jan22 A δ:A ο																										0
Jan22 T α:T β/μ																										0.0233798
Jan22 T α:T γ/λ																										0.011668
Jan22 T α:T δ																										3.11053e-48
Jan22 T α:T ο																										0
Jan22 T β/μ:T γ/λ																										0.00143439
Jan22 T β/μ:T δ																										0.0119302
Jan22 T β/μ:T ο																										5.43507e-05
Jan22 T γ/λ:T δ																										0.0267902
Jan22 T γ/λ:T ο																										0.250481
Jan22 T δ:T ο																										0
Jan22 C α:C β/μ																										0.450128
Jan22 C α:C γ/λ																										0.212743
Jan22 C α:C δ																										0.196657
Jan22 C α:C ο																										0.105103
Jan22 C β/μ:C γ/λ																										0.00431594
Jan22 C β/μ:C δ																										0.000610856
Jan22 C β/μ:C ο																										3.84926e-08
Jan22 C γ/λ:C δ																										0.248443
Jan22 C γ/λ:C ο																										1.13299e-06
Jan22 C δ:C ο																										0
Jan22 G α:G β/μ																										0.101633
Jan22 G α:G γ/λ																										0.122763
Jan22 G α:G δ																										0.362084
Jan22 G α:G ο																										0.0470277
Jan22 G β/μ:G γ/λ																										0.379705
Jan22 G β/μ:G δ																										0.00458387
Jan22 G β/μ:G ο																										3.06462e-08
Jan22 G γ/λ:G δ																										0.0114292
Jan22 G γ/λ:G ο																										1.04755e-07
Jan22 G δ:G ο																										0
Feb22 A α:A β/μ																											0.184352
Feb22 A α:A γ/λ																											0.0189245
Feb22 A α:A δ																											7.857e-173
Feb22 A α:A ο																											0
Feb22 A β/μ:A γ/λ																											0.476067
Feb22 A β/μ:A δ																											0.223321
Feb22 A β/μ:A ο																											0.00952637
Feb22 A γ/λ:A δ																											0.02209
Feb22 A γ/λ:A ο																											9.53779e-07
Feb22 A δ:A ο																											2.19588e-267
Feb22 T α:T β/μ																											0.275842
Feb22 T α:T γ/λ																											0.0186056
Feb22 T α:T δ																											0.375725
Feb22 T α:T ο																											0.0181598
Feb22 T β/μ:T γ/λ																											0.0782529
Feb22 T β/μ:T δ																											0.211661
Feb22 T β/μ:T ο																											0.0683549
Feb22 T γ/λ:T δ																											0.0113767
Feb22 T γ/λ:T ο																											0.343903
Feb22 T δ:T ο																											1.54375e-133
Feb22 C α:C β/μ																											0.0157872
Feb22 C α:C γ/λ																											0.0491223
Feb22 C α:C δ																											1.23772e-118
Feb22 C α:C ο																											0
Feb22 C β/μ:C γ/λ																											0.00409137
Feb22 C β/μ:C δ																											0.000843421
Feb22 C β/μ:C ο																											0.000110709
Feb22 C γ/λ:C δ																											0.409646
Feb22 C γ/λ:C ο																											0.00694411
Feb22 C δ:C ο																											1.13558e-165
Feb22 G α:G β/μ																											0.0276984
Feb22 G α:G γ/λ																											0.0188147
Feb22 G α:G δ																											0.128586
Feb22 G α:G ο																											0.00626457
Feb22 G β/μ:G γ/λ																											0.120468
Feb22 G β/μ:G δ																											0.0471401
Feb22 G β/μ:G ο																											0.493518
Feb22 G γ/λ:G δ																											0.0488189
Feb22 G γ/λ:G ο																											0.00339822
Feb22 G δ:G ο																											7.76132e-208
Mar22 A β/μ:A γ/λ																												0.276393
Mar22 A β/μ:A δ																												0.0928317
Mar22 A β/μ:A ο																												0.197629
Mar22 A γ/λ:A δ																												0.133562
Mar22 A γ/λ:A ο																												0.379387
Mar22 A δ:A ο																												2.27021e-17
Mar22 T β/μ:T γ/λ																												0.397584
Mar22 T β/μ:T δ																												0.451475
Mar22 T β/μ:T ο																												0.398908
Mar22 T γ/λ:T δ																												0.00591358
Mar22 T γ/λ:T ο																												0.00884138
Mar22 T δ:T ο																												0.0070692
Mar22 C β/μ:C γ/λ																												0.0645239
Mar22 C β/μ:C δ																												0.184984
Mar22 C β/μ:C ο																												0.0582522
Mar22 C γ/λ:C δ																												0.0145151
Mar22 C γ/λ:C ο																												0.0178563
Mar22 C δ:C ο																												3.02004e-31
Mar22 G β/μ:G γ/λ																												0.25
Mar22 G β/μ:G δ																												4.36139e-12
Mar22 G β/μ:G ο																												0
Mar22 G γ/λ:G δ																												0.19667
Mar22 G γ/λ:G ο																												0.0597401
Mar22 G δ:G ο																												3.42196e-23
Apr22 A β/μ:A δ																													0.147568
Apr22 A β/μ:A ο																													0.322496
Apr22 A δ:A ο																													0.0550751
Apr22 T β/μ:T δ																													0.0635874
Apr22 T β/μ:T ο																													0.224263
Apr22 T δ:T ο																													0.0797721
Apr22 C β/μ:C δ																													0.214781
Apr22 C β/μ:C ο																													0.348934
Apr22 C δ:C ο																													0.117238
Apr22 G β/μ:G δ																													0.204631
Apr22 G β/μ:G ο																													0
Apr22 G δ:G ο																													0.049942
May22 A γ/λ:A δ																														0.474088
May22 A γ/λ:A ο																														0.442322
May22 A δ:A ο																														0.495422
May22 T γ/λ:T δ																														0.404706
May22 T γ/λ:T ο																														0.312991
May22 T δ:T ο																														0.426251
May22 C γ/λ:C δ																														0.471819
May22 C γ/λ:C ο																														0.301519
May22 C δ:C ο																														0.406301
May22 G γ/λ:G δ																														0.104405
May22 G γ/λ:G ο																														0.0500929
May22 G δ:G ο																														0.165352
Jun22 A δ:A ο																															0.15878
Jun22 T δ:T ο																															0.000731477
Jun22 C δ:C ο																															0.0108513
Jun22 G δ:G ο																															0.367001

## Sheet: Spike sign pvalues
Month Nucleotide Clade	Dec19	Jan20	Feb20	Mar20	Apr20	May20	Jun20	Jul20	Aug20	Sep20	Oct20	Nov20	Dec20	Jan21	Feb21	Mar21	Apr21	May21	Jun21	Jul21	Aug21	Sep21	Oct21	Nov21	Dec21	Jan22	Feb22	Mar22	Apr22	May22	Jun22
Feb20 A α:A β/μ			6.64249e-07
Feb20 A α:A γ/λ			5.66514e-07
Feb20 A β/μ:A δ			1.37236e-06
Feb20 A β/μ:A ο			0.00019061
Feb20 A γ/λ:A δ			1.4701e-06
Feb20 A γ/λ:A ο			0.000109912
Feb20 G α:G β/μ			8.44316e-05
Feb20 G α:G γ/λ			1.00233e-06
Feb20 G β/μ:G δ			0.000154323
Feb20 G β/μ:G ο			0.000104384
Feb20 G γ/λ:G δ			1.94907e-06
Feb20 G γ/λ:G ο			4.30374e-06
Mar20 A α:A β/μ				2.03163e-121
Mar20 A α:A γ/λ				1.31972e-112
Mar20 A β/μ:A γ/λ				9.60846e-10
Mar20 A β/μ:A δ				2.01198e-82
Mar20 A β/μ:A ο				3.22568e-158
Mar20 A γ/λ:A δ				4.43834e-77
Mar20 A γ/λ:A ο				6.92038e-147
Mar20 T α:T β/μ				3.3231e-05
Mar20 T β/μ:T γ/λ				1.86805e-11
Mar20 T β/μ:T δ				7.46187e-10
Mar20 T β/μ:T ο				1.44405e-07
Mar20 T γ/λ:T δ				2.99724e-06
Mar20 C α:C β/μ				1.76563e-05
Mar20 C β/μ:C γ/λ				2.65988e-07
Mar20 C β/μ:C δ				6.00808e-05
Mar20 C β/μ:C ο				0.00033886
Mar20 G α:G β/μ				2.01739e-68
Mar20 G α:G γ/λ				6.73367e-66
Mar20 G β/μ:G γ/λ				1.49458e-08
Mar20 G β/μ:G δ				3.97893e-55
Mar20 G β/μ:G ο				1.0148e-128
Mar20 G γ/λ:G δ				1.34603e-51
Mar20 G γ/λ:G ο				2.22684e-128
Apr20 A α:A β/μ					1.84362e-26
Apr20 A α:A γ/λ					8.21242e-27
Apr20 A β/μ:A δ					2.05451e-28
Apr20 A β/μ:A ο					9.65451e-24
Apr20 A γ/λ:A δ					9.98042e-29
Apr20 A γ/λ:A ο					4.68932e-24
Apr20 T β/μ:T γ/λ					0.000919851
Apr20 T β/μ:T ο					0.000705904
Apr20 T γ/λ:T ο					0.000222462
Apr20 C β/μ:C γ/λ					1.27473e-09
Apr20 G α:G β/μ					7.16035e-09
Apr20 G α:G γ/λ					7.86449e-10
Apr20 G β/μ:G γ/λ					7.17549e-14
Apr20 G β/μ:G δ					1.93956e-07
Apr20 G β/μ:G ο					6.188e-21
Apr20 G γ/λ:G δ					4.55967e-08
Apr20 G γ/λ:G ο					4.69967e-22
May20 A β/μ:A γ/λ						9.74445e-10
May20 A β/μ:A δ						1.95005e-12
May20 A β/μ:A ο						2.10045e-06
May20 A γ/λ:A δ						6.59334e-12
May20 A γ/λ:A ο						3.32558e-06
May20 C α:C γ/λ						0.00056782
May20 C α:C ο						0.00056328
May20 C β/μ:C γ/λ						3.37652e-09
May20 G β/μ:G δ						5.431e-08
May20 G β/μ:G ο						3.00222e-05
May20 G γ/λ:G δ						3.42765e-08
May20 G γ/λ:G ο						2.3261e-05
Jun20 A α:A β/μ							0.000347025
Jun20 A α:A γ/λ							0.00105834
Jun20 A β/μ:A γ/λ							1.24967e-16
Jun20 A β/μ:A δ							0.000361308
Jun20 A β/μ:A ο							0.00106342
Jun20 A γ/λ:A δ							0.000597005
Jun20 C β/μ:C γ/λ							1.57022e-12
Jun20 G α:G β/μ							0.000543941
Jun20 G α:G γ/λ							0.000979143
Jun20 G β/μ:G γ/λ							8.54174e-07
Jun20 G β/μ:G ο							2.97474e-05
Jun20 G γ/λ:G ο							6.42338e-05
Jul20 A β/μ:A γ/λ								0
Jul20 A β/μ:A ο								0.000466895
Jul20 T β/μ:T γ/λ								4.05445e-54
Jul20 C β/μ:C γ/λ								0.000156079
Jul20 G β/μ:G γ/λ								0
Aug20 A β/μ:A γ/λ									3.5107e-223
Aug20 A β/μ:A δ									5.8564e-05
Aug20 T β/μ:T γ/λ									1.20067e-16
Aug20 C β/μ:C γ/λ									5.83798e-23
Aug20 G β/μ:G γ/λ									8.78245e-41
Sep20 T β/μ:T γ/λ										5.13723e-09
Sep20 C β/μ:C γ/λ										6.60951e-08
Sep20 G β/μ:G γ/λ										2.71748e-06
Oct20 A α:A β/μ											8.00166e-09
Oct20 A α:A γ/λ											1.24968e-14
Oct20 A β/μ:A γ/λ											2.28303e-83
Oct20 T α:T β/μ											1.30615e-07
Oct20 T α:T γ/λ											9.27267e-10
Oct20 T β/μ:T γ/λ											6.14938e-12
Oct20 C α:C β/μ											1.41384e-15
Oct20 C α:C γ/λ											1.14571e-18
Oct20 C β/μ:C γ/λ											3.46567e-10
Oct20 G α:G β/μ											2.56477e-18
Oct20 G α:G γ/λ											3.15434e-15
Oct20 G α:G δ											0.000268018
Oct20 G β/μ:G γ/λ											2.12232e-38
Nov20 A α:A β/μ												0
Nov20 A α:A γ/λ												0
Nov20 A β/μ:A γ/λ												2.96091e-44
Nov20 T α:T β/μ												0
Nov20 T α:T γ/λ												7.0718e-265
Nov20 C α:C β/μ												0
Nov20 C α:C γ/λ												0
Nov20 C β/μ:C γ/λ												1.95045e-06
Nov20 G α:G β/μ												0
Nov20 G α:G γ/λ												0
Nov20 G β/μ:G γ/λ												1.69153e-07
Dec20 A α:A β/μ													0
Dec20 A α:A γ/λ													0
Dec20 A α:A δ													0.000678837
Dec20 A β/μ:A γ/λ													6.93639e-20
Dec20 A β/μ:A δ													5.40261e-07
Dec20 A γ/λ:A δ													2.2834e-07
Dec20 T α:T β/μ													0
Dec20 T α:T γ/λ													0
Dec20 T α:T ο													0.000152167
Dec20 C α:C β/μ													0
Dec20 C α:C γ/λ													0
Dec20 C β/μ:C γ/λ													0.000716671
Dec20 C β/μ:C δ													6.14605e-06
Dec20 C γ/λ:C δ													8.27355e-06
Dec20 G α:G β/μ													0
Dec20 G α:G γ/λ													0
Dec20 G α:G ο													5.9517e-08
Dec20 G β/μ:G γ/λ													4.12441e-29
Dec20 G β/μ:G ο													0.000338189
Dec20 G γ/λ:G ο													0.000123074
Dec20 G δ:G ο													6.27755e-06
Jan21 A α:A β/μ														0
Jan21 A α:A γ/λ														0
Jan21 A α:A δ														3.61964e-23
Jan21 A β/μ:A γ/λ														7.56254e-20
Jan21 A β/μ:A δ														1.04868e-34
Jan21 A β/μ:A ο														1.20934e-05
Jan21 A γ/λ:A δ														1.69225e-33
Jan21 A γ/λ:A ο														5.72567e-05
Jan21 A δ:A ο														2.46599e-13
Jan21 T α:T β/μ														0
Jan21 T α:T γ/λ														0
Jan21 T β/μ:T γ/λ														1.70224e-29
Jan21 T β/μ:T δ														2.41586e-05
Jan21 T γ/λ:T δ														4.79633e-08
Jan21 C α:C β/μ														0
Jan21 C α:C γ/λ														0
Jan21 C α:C δ														1.34636e-10
Jan21 C β/μ:C γ/λ														3.88864e-71
Jan21 C β/μ:C δ														1.22623e-23
Jan21 C γ/λ:C δ														3.20812e-21
Jan21 G α:G β/μ														0
Jan21 G α:G γ/λ														0
Jan21 G α:G ο														2.29658e-09
Jan21 G β/μ:G γ/λ														5.54687e-07
Jan21 G β/μ:G δ														3.07646e-13
Jan21 G β/μ:G ο														0.000399519
Jan21 G γ/λ:G δ														2.49436e-12
Jan21 G γ/λ:G ο														0.000247605
Jan21 G δ:G ο														1.61121e-08
Feb21 A α:A β/μ															0
Feb21 A α:A γ/λ															3.92509e-300
Feb21 A α:A δ															4.36194e-14
Feb21 A β/μ:A γ/λ															0
Feb21 A β/μ:A δ															6.06558e-25
Feb21 A β/μ:A ο															0.000408895
Feb21 A γ/λ:A δ															4.87497e-19
Feb21 A δ:A ο															2.40909e-08
Feb21 T α:T β/μ															0
Feb21 T α:T γ/λ															0
Feb21 T β/μ:T γ/λ															7.86729e-173
Feb21 T γ/λ:T δ															9.56778e-12
Feb21 C α:C β/μ															0
Feb21 C α:C γ/λ															3.1928e-128
Feb21 C α:C δ															1.31547e-07
Feb21 C β/μ:C γ/λ															0
Feb21 C β/μ:C δ															7.66429e-18
Feb21 C γ/λ:C δ															1.15786e-10
Feb21 C δ:C ο															5.21674e-05
Feb21 G α:G β/μ															0
Feb21 G α:G γ/λ															0
Feb21 G α:G ο															7.71363e-08
Feb21 G β/μ:G γ/λ															1.78349e-49
Feb21 G β/μ:G δ															4.60172e-12
Feb21 G γ/λ:G δ															7.63045e-16
Feb21 G δ:G ο															3.53673e-07
Mar21 A α:A β/μ																0
Mar21 A α:A γ/λ																2.2933e-58
Mar21 A α:A δ																4.34281e-115
Mar21 A β/μ:A γ/λ																0
Mar21 A β/μ:A δ																3.31332e-206
Mar21 A β/μ:A ο																9.60349e-05
Mar21 A γ/λ:A δ																6.94883e-128
Mar21 A δ:A ο																3.29925e-05
Mar21 T α:T β/μ																0
Mar21 T α:T γ/λ																0
Mar21 T α:T δ																0.000274453
Mar21 T β/μ:T γ/λ																0
Mar21 T β/μ:T δ																1.50049e-64
Mar21 T γ/λ:T δ																9.81203e-230
Mar21 T γ/λ:T ο																0.00123945
Mar21 C α:C β/μ																0
Mar21 C α:C γ/λ																6.71244e-163
Mar21 C α:C δ																1.04129e-156
Mar21 C β/μ:C γ/λ																0
Mar21 C β/μ:C δ																1.02113e-233
Mar21 C γ/λ:C δ																1.50047e-125
Mar21 G α:G β/μ																0
Mar21 G α:G γ/λ																0
Mar21 G α:G δ																4.44053e-89
Mar21 G α:G ο																0.000481117
Mar21 G β/μ:G γ/λ																0
Mar21 G β/μ:G δ																1.92032e-202
Mar21 G γ/λ:G δ																3.70516e-290
Mar21 G δ:G ο																1.35077e-05
Apr21 A α:A β/μ																	0
Apr21 A α:A γ/λ																	3.35914e-96
Apr21 A α:A δ																	0
Apr21 A β/μ:A γ/λ																	0
Apr21 A β/μ:A δ																	0
Apr21 A β/μ:A ο																	2.54304e-12
Apr21 A γ/λ:A δ																	0
Apr21 A γ/λ:A ο																	0.00010038
Apr21 A δ:A ο																	4.81839e-16
Apr21 T α:T β/μ																	0
Apr21 T α:T γ/λ																	0
Apr21 T α:T δ																	4.18848e-144
Apr21 T α:T ο																	3.73481e-08
Apr21 T β/μ:T γ/λ																	0
Apr21 T β/μ:T δ																	0
Apr21 T γ/λ:T δ																	0
Apr21 T γ/λ:T ο																	3.92815e-09
Apr21 T δ:T ο																	3.66988e-11
Apr21 C α:C β/μ																	3.84664e-102
Apr21 C α:C γ/λ																	0
Apr21 C α:C δ																	0
Apr21 C α:C ο																	3.77672e-09
Apr21 C β/μ:C γ/λ																	0
Apr21 C β/μ:C δ																	0
Apr21 C β/μ:C ο																	3.79223e-10
Apr21 C γ/λ:C δ																	0
Apr21 C γ/λ:C ο																	2.00432e-06
Apr21 G α:G β/μ																	0
Apr21 G α:G γ/λ																	0
Apr21 G α:G δ																	0
Apr21 G α:G ο																	0.000408789
Apr21 G β/μ:G γ/λ																	0
Apr21 G β/μ:G δ																	0
Apr21 G β/μ:G ο																	8.55438e-07
Apr21 G γ/λ:G δ																	0
Apr21 G γ/λ:G ο																	5.85984e-11
May21 A α:A β/μ																		0
May21 A α:A γ/λ																		2.35744e-203
May21 A α:A δ																		0
May21 A β/μ:A γ/λ																		9.12295e-206
May21 A β/μ:A δ																		0
May21 A β/μ:A ο																		0.000173958
May21 A γ/λ:A δ																		0
May21 A δ:A ο																		5.10898e-11
May21 T α:T β/μ																		2.8422e-306
May21 T α:T γ/λ																		0
May21 T α:T δ																		0
May21 T β/μ:T γ/λ																		0
May21 T β/μ:T δ																		0
May21 T γ/λ:T δ																		0
May21 T γ/λ:T ο																		6.01181e-05
May21 C α:C β/μ																		2.96384e-10
May21 C α:C γ/λ																		0
May21 C α:C δ																		0
May21 C α:C ο																		0.000216253
May21 C β/μ:C γ/λ																		0
May21 C β/μ:C δ																		0
May21 C β/μ:C ο																		0.000138401
May21 C γ/λ:C δ																		0
May21 G α:G β/μ																		4.08327e-278
May21 G α:G γ/λ																		0
May21 G α:G δ																		0
May21 G β/μ:G γ/λ																		0
May21 G β/μ:G δ																		0
May21 G γ/λ:G δ																		0
Jun21 A α:A β/μ																			2.36266e-70
Jun21 A α:A γ/λ																			1.08886e-82
Jun21 A α:A δ																			0
Jun21 A β/μ:A γ/λ																			1.42692e-105
Jun21 A β/μ:A δ																			0
Jun21 A β/μ:A ο																			5.44452e-06
Jun21 A γ/λ:A δ																			0
Jun21 A γ/λ:A ο																			0.000817317
Jun21 A δ:A ο																			2.65494e-29
Jun21 T α:T β/μ																			9.37319e-89
Jun21 T α:T γ/λ																			0
Jun21 T α:T δ																			0
Jun21 T α:T ο																			1.74126e-05
Jun21 T β/μ:T γ/λ																			0
Jun21 T β/μ:T δ																			2.88913e-221
Jun21 T γ/λ:T δ																			0
Jun21 T γ/λ:T ο																			9.91815e-11
Jun21 T δ:T ο																			2.7213e-08
Jun21 C α:C β/μ																			5.18104e-13
Jun21 C α:C γ/λ																			0
Jun21 C α:C δ																			0
Jun21 C α:C ο																			9.08854e-11
Jun21 C β/μ:C γ/λ																			0
Jun21 C β/μ:C δ																			0
Jun21 C β/μ:C ο																			1.27356e-11
Jun21 C γ/λ:C δ																			0
Jun21 C γ/λ:C ο																			3.89018e-06
Jun21 G α:G β/μ																			0
Jun21 G α:G γ/λ																			0
Jun21 G α:G δ																			0
Jun21 G α:G ο																			0.000652874
Jun21 G β/μ:G γ/λ																			2.20855e-31
Jun21 G β/μ:G δ																			0
Jun21 G β/μ:G ο																			1.00757e-12
Jun21 G γ/λ:G δ																			0
Jun21 G γ/λ:G ο																			3.43412e-15
Jul21 A α:A β/μ																				1.95977e-274
Jul21 A α:A γ/λ																				1.53519e-16
Jul21 A α:A δ																				0
Jul21 A β/μ:A γ/λ																				0
Jul21 A β/μ:A δ																				1.06803e-34
Jul21 A β/μ:A ο																				3.02174e-20
Jul21 A γ/λ:A δ																				0
Jul21 A γ/λ:A ο																				1.93605e-05
Jul21 A δ:A ο																				8.68926e-24
Jul21 T α:T β/μ																				1.12231e-56
Jul21 T α:T γ/λ																				0
Jul21 T α:T δ																				4.88333e-62
Jul21 T α:T ο																				9.20767e-13
Jul21 T β/μ:T γ/λ																				2.89365e-138
Jul21 T β/μ:T δ																				4.92687e-125
Jul21 T β/μ:T ο																				9.91454e-06
Jul21 T γ/λ:T δ																				0
Jul21 T δ:T ο																				2.36704e-15
Jul21 C α:C β/μ																				2.90059e-20
Jul21 C α:C γ/λ																				1.72494e-82
Jul21 C α:C δ																				0
Jul21 C α:C ο																				2.00506e-16
Jul21 C β/μ:C γ/λ																				8.04805e-100
Jul21 C β/μ:C δ																				0
Jul21 C β/μ:C ο																				5.98451e-19
Jul21 C γ/λ:C δ																				0
Jul21 C γ/λ:C ο																				1.7141e-13
Jul21 C δ:C ο																				6.83695e-06
Jul21 G α:G β/μ																				0
Jul21 G α:G γ/λ																				0
Jul21 G α:G δ																				0
Jul21 G α:G ο																				2.97154e-14
Jul21 G β/μ:G γ/λ																				1.22579e-133
Jul21 G β/μ:G δ																				0
Jul21 G β/μ:G ο																				2.81453e-33
Jul21 G γ/λ:G δ																				0
Jul21 G γ/λ:G ο																				4.10599e-25
Jul21 G δ:G ο																				1.04485e-05
Aug21 A α:A β/μ																					1.35834e-192
Aug21 A α:A γ/λ																					0.000183727
Aug21 A α:A δ																					5.79429e-172
Aug21 A β/μ:A γ/λ																					3.18504e-284
Aug21 A β/μ:A ο																					1.54292e-09
Aug21 A γ/λ:A δ																					0
Aug21 A δ:A ο																					2.92143e-09
Aug21 T α:T β/μ																					2.56813e-30
Aug21 T α:T γ/λ																					1.55281e-180
Aug21 T β/μ:T γ/λ																					8.29919e-202
Aug21 T β/μ:T δ																					3.62558e-101
Aug21 T γ/λ:T δ																					0
Aug21 T δ:T ο																					0.000873154
Aug21 C α:C γ/λ																					1.70058e-34
Aug21 C α:C δ																					3.90902e-118
Aug21 C β/μ:C γ/λ																					5.88578e-29
Aug21 C β/μ:C δ																					2.98987e-180
Aug21 C γ/λ:C δ																					0
Aug21 G α:G β/μ																					7.0253e-174
Aug21 G α:G γ/λ																					7.80484e-155
Aug21 G α:G δ																					1.44125e-19
Aug21 G β/μ:G γ/λ																					9.22834e-26
Aug21 G β/μ:G δ																					6.23459e-254
Aug21 G β/μ:G ο																					0.000220486
Aug21 G γ/λ:G δ																					0
Sep21 A α:A β/μ																						1.38944e-16
Sep21 A α:A δ																						2.32087e-16
Sep21 A β/μ:A γ/λ																						5.65995e-137
Sep21 A γ/λ:A δ																						0
Sep21 T α:T γ/λ																						2.91191e-38
Sep21 T β/μ:T γ/λ																						3.79863e-236
Sep21 T β/μ:T δ																						7.33294e-42
Sep21 T γ/λ:T δ																						5.11829e-295
Sep21 T γ/λ:T ο																						1.23938e-07
Sep21 C α:C γ/λ																						4.11211e-06
Sep21 C α:C δ																						5.93261e-06
Sep21 C β/μ:C γ/λ																						1.51863e-56
Sep21 C β/μ:C δ																						6.52477e-68
Sep21 G α:G β/μ																						3.05438e-12
Sep21 G α:G γ/λ																						2.49882e-23
Sep21 G β/μ:G γ/λ																						1.32132e-51
Sep21 G β/μ:G δ																						7.57017e-80
Sep21 G γ/λ:G δ																						0
Sep21 G γ/λ:G ο																						0.000186636
Oct21 A β/μ:A γ/λ																							1.63863e-16
Oct21 A β/μ:A δ																							0.000766041
Oct21 A γ/λ:A δ																							1.62788e-25
Oct21 T α:T γ/λ																							3.00477e-05
Oct21 T β/μ:T γ/λ																							7.95637e-37
Oct21 T γ/λ:T δ																							2.40023e-36
Oct21 T γ/λ:T ο																							9.79105e-06
Oct21 C β/μ:C γ/λ																							8.36787e-10
Oct21 C β/μ:C δ																							5.00372e-24
Oct21 G α:G γ/λ																							3.72194e-06
Oct21 G α:G δ																							0.000474454
Oct21 G β/μ:G γ/λ																							4.9717e-26
Oct21 G β/μ:G δ																							4.70263e-35
Oct21 G γ/λ:G δ																							1.10247e-58
Oct21 G γ/λ:G ο																							1.09768e-05
Oct21 G δ:G ο																							0.000150964
Nov21 A α:A ο																								0.000369542
Nov21 A β/μ:A ο																								3.92381e-150
Nov21 A γ/λ:A ο																								1.98118e-74
Nov21 A δ:A ο																								2.68145e-128
Nov21 T α:T γ/λ																								1.90196e-07
Nov21 T α:T ο																								0.000549277
Nov21 T β/μ:T γ/λ																								4.73079e-14
Nov21 T β/μ:T δ																								7.58298e-14
Nov21 T β/μ:T ο																								1.40271e-34
Nov21 T γ/λ:T δ																								1.24917e-08
Nov21 T γ/λ:T ο																								0.00108068
Nov21 T δ:T ο																								9.58551e-27
Nov21 C α:C γ/λ																								0.000706192
Nov21 C α:C δ																								0.000609421
Nov21 C α:C ο																								3.14624e-05
Nov21 C β/μ:C γ/λ																								4.85178e-12
Nov21 C β/μ:C δ																								1.70826e-25
Nov21 C β/μ:C ο																								1.21655e-83
Nov21 C γ/λ:C ο																								1.0707e-42
Nov21 C δ:C ο																								9.44417e-81
Nov21 G β/μ:G γ/λ																								6.28086e-05
Nov21 G β/μ:G δ																								2.55575e-21
Nov21 G β/μ:G ο																								1.47697e-83
Nov21 G γ/λ:G δ																								2.72313e-13
Nov21 G γ/λ:G ο																								3.77813e-07
Nov21 G δ:G ο																								5.18316e-182
Dec21 A α:A β/μ																									1.05792e-32
Dec21 A α:A γ/λ																									8.12047e-34
Dec21 A α:A δ																									7.64652e-15
Dec21 A α:A ο																									1.2214e-21
Dec21 A β/μ:A δ																									0.000261724
Dec21 A β/μ:A ο																									1.0034e-248
Dec21 A γ/λ:A ο																									9.27937e-84
Dec21 A δ:A ο																									0
Dec21 T β/μ:T γ/λ																									6.22973e-13
Dec21 T β/μ:T δ																									7.8224e-38
Dec21 T β/μ:T ο																									3.21513e-76
Dec21 T γ/λ:T ο																									0.000792869
Dec21 T δ:T ο																									0
Dec21 C α:C γ/λ																									0.00068287
Dec21 C α:C δ																									0.00063635
Dec21 C α:C ο																									1.12521e-06
Dec21 C β/μ:C γ/λ																									6.18772e-26
Dec21 C β/μ:C δ																									7.44429e-38
Dec21 C β/μ:C ο																									4.17329e-112
Dec21 C γ/λ:C ο																									6.9717e-46
Dec21 C δ:C ο																									0
Dec21 G α:G γ/λ																									0.000287913
Dec21 G α:G δ																									4.60506e-05
Dec21 G α:G ο																									5.44854e-07
Dec21 G β/μ:G δ																									7.15196e-11
Dec21 G β/μ:G ο																									1.38489e-144
Dec21 G γ/λ:G ο																									1.99259e-48
Dec21 G δ:G ο																									0
Jan22 A β/μ:A ο																										6.30152e-19
Jan22 A γ/λ:A ο																										2.53385e-12
Jan22 A δ:A ο																										0
Jan22 T α:T δ																										3.11053e-48
Jan22 T α:T ο																										0
Jan22 T β/μ:T ο																										5.43507e-05
Jan22 T δ:T ο																										0
Jan22 C β/μ:C δ																										0.000610856
Jan22 C β/μ:C ο																										3.84926e-08
Jan22 C γ/λ:C ο																										1.13299e-06
Jan22 C δ:C ο																										0
Jan22 G β/μ:G ο																										3.06462e-08
Jan22 G γ/λ:G ο																										1.04755e-07
Jan22 G δ:G ο																										0
Feb22 A α:A δ																											7.857e-173
Feb22 A α:A ο																											0
Feb22 A γ/λ:A ο																											9.53779e-07
Feb22 A δ:A ο																											2.19588e-267
Feb22 T δ:T ο																											1.54375e-133
Feb22 C α:C δ																											1.23772e-118
Feb22 C α:C ο																											0
Feb22 C β/μ:C δ																											0.000843421
Feb22 C β/μ:C ο																											0.000110709
Feb22 C δ:C ο																											1.13558e-165
Feb22 G δ:G ο																											7.76132e-208
Mar22 A δ:A ο																												2.27021e-17
Mar22 C δ:C ο																												3.02004e-31
Mar22 G β/μ:G δ																												4.36139e-12
Mar22 G β/μ:G ο																												0
Mar22 G δ:G ο																												3.42196e-23
Apr22 G β/μ:G ο																													0
Jun22 T δ:T ο																															0.000731477
Jun22 C δ:C ο																															0.0108513

[truncated: 51 more sheets: Spike stat, ORF3a alpha, ORF3a tests, ORF3a pvalue, ORF3a sign pvalues, ORF3a stat, ORF3b alpha, ORF3b tests, ORF3b pvalue, ORF3b sign pvalues, ORF3b stat, E alpha, E tests, E pvalue, E sign pvalues, E stat, M alpha, M tests, M pvalue, M sign pvalues …]
