# Supplementary material for: Analysis of 3.5 million SARS-CoV-2 sequences reveals unique mutational trends with consistent nucleotide and codon frequencies
Source: Virol J. 2023 Feb 17;20:31. doi: 10.1186/s12985-023-01982-8 (PMC9936480; doi:10.1186/s12985-023-01982-8)
Supplement: Supplementary file 3 — Additional file 3. Table S3: Nucleotide Significant Differences Summary. [file 12985_2023_1982_MOESM3_ESM.xlsx]

## Sheet: Month Sum
Month Nucleotide	ORF1ab	Spike	ORF3a	ORF3b	E	M	ORF6	ORF7a	ORF7b	ORF8	N	ORF10		Significance was tested for each nucleotide between clade pairs per month per gene. Each value is the the number of significant tests summed across all clades per month per gene. Only months and nucleotides listed with at least one significant difference within at least one gene. Cells with missing data refers to the lack of significant differences during that month. See Table S6 for compete sign…
Dec19 A
Dec19 T
Dec19 C
Dec19 G
Jan20 A											3
Jan20 T	4		4								1
Jan20 C	3		4
Jan20 G	4		2							1	4
Feb20 A	2	6									4
Feb20 T	3			1		5
Feb20 C	3					2					4
Feb20 G	1	6	1								4
Mar20 A	2	7	2	2	3	4	2				7
Mar20 T	7	5	7	7	4	7	2	6		2		1
Mar20 C	2	4	3	1	2	7	5	6	2	7	4	2
Mar20 G	7	7	7	7		2	2	1		6	6
Apr20 A	3	6	4		1	3		3	3	4	5
Apr20 T	6	3	4	4		3	2		3	7	4	1
Apr20 C	1	1	1	3		1	2		3	6	6
Apr20 G	7	7	5	7	3	3		4	3		6
May20 A		5	2	4		6	4			2	5	4
May20 T	6		4	1	6	4	3	2	3	3	1	4
May20 C	1	3	3	5	6	4	5	2	3	2	5	4
May20 G	5	4	4		3	6	7	4	3		6
Jun20 A		6	4	4		2	4			1	5	3
Jun20 T	1		3	1	4	3	5	2	4	2	1	4
Jun20 C		1	2	3	4	3	4	3	5	2	3	4
Jun20 G	2	5	3	1	6	2	2	4	4	1	4
Jul20 A	1	2			3	4	2			1	2	3
Jul20 T	2	1	3	3	5	3	3		2	2	1	4
Jul20 C	1	1	1	2	5	3	4	5	3	2	4	6
Jul20 G	3	1	2	3	6	5	4	3	3	1	1
Aug20 A	1	2	3	3	4	2	1			2	2	2
Aug20 T	1	1	2	1	1	1	5	6	2	1	1	4
Aug20 C	3	1	1		1	1	1	2	2	1	3	4
Aug20 G	1	1	1	1	4	4	3	4	3	3	1	2
Sep20 A	1		2	3	4	2	3			1	4	2
Sep20 T	1	1	5	1	3	4	2	5	1	1	3	2
Sep20 C	1	1	2	1	3	2		5	1	1	4	4
Sep20 G	3	1	3	1	7	1	4	2	5	3	2	2
Oct20 A		3	1	2	3	5	3		2	6	8
Oct20 T	6	3	8	4	4	5	3	4	2	5	4	2
Oct20 C	3	3	4	3	3	3	2	4	2	4	4	6
Oct20 G	7	4	6	5	7	2	4	2	7	3	6	2
Nov20 A	3	3	3	3	5	6	4		3	3	4
Nov20 T	3	2	3	3	4	3	2	2	3	4	3	5
Nov20 C	2	3	3	3	6	3	3	2	3	3	6	6
Nov20 G	3	3	3	3	5	3	4	5	4	2	3	2
Dec20 A	4	6		2	7	8	8	2		7	7	2
Dec20 T	4	3	7	5	8	6	3	2	6	6	3	3
Dec20 C	2	5	6	6	9	7	6	5	6	6	9	3
Dec20 G	5	7	5	7	9	3	6	5	4	3	8	2
Jan21 A	7	9	2	3	3	3	3	4	3	8	8	5
Jan21 T	8	5	8	5	3	8	2	6	6	10	8	5
Jan21 C	3	6	7	2	3	9	2	6	6	8	9	6
Jan21 G	8	9	6	5	9	7	5	6	5	2	8	8
Feb21 A	4	8	2	2	1	3	5	3	3	8	8	5
Feb21 T	7	4	8	3	7	7	5	4	7	10	7	1
Feb21 C	3	7	6	3	7	6	6	4	6	8	9	4
Feb21 G	7	7	5	7	6	5	4	4	5	4	9	5
Mar21 A	5	8	9	4	4	2	1	4	6	8	8	2
Mar21 T	5	7	7	5	4	7	4	5	5	7	8	2
Mar21 C	5	6	6	6	5	7	4	6	3	8	8	3
Mar21 G	7	8	4	5	4	6	1	3	3	6	7
Apr21 A	8	9	5	5	2	2	2	3	5	9	10	5
Apr21 T	6	9	9	10	5	8	7	5	9	10	9	7
Apr21 C	7	9	9	10	6	8	6	6	7	9	9	9
Apr21 G	9	9	10	10	3	6		3		9	10	6
May21 A	8	8	8	8	2	5	3	3	4	9	10	7
May21 T	6	7	9	9	6	10	5	5	8	9	5	9
May21 C	5	8	7	8	6	7	4	8	6	9	9	6
May21 G	6	6	7	8		4	3	3	8	10	8	1
Jun21 A	9	9	2	6		2	4	2	1	9	10	4
Jun21 T	6	9	9	10	6	7	3	4	7	10	8	4
Jun21 C	9	9	9	10	6	6	4	3	6	9	10	3
Jun21 G	9	9	7	8	1	5	4	2	9	10	9
Jul21 A	9	9	5	8		3	8	3	2	9	10	3
Jul21 T	6	9	10	9	5	6	3	5	8	10	9	1
Jul21 C	9	10	9	10	5	7	6	1	8	9	8	2
Jul21 G	10	10	8	9	2	9	5	1	7	9	10	2
Aug21 A	7	7	5	7	2	4	7	1	1	8	8	4
Aug21 T	3	6	8	4	3	6	6	2	8	10	8	1
Aug21 C	7	5	6	6	3	7	7	2	8	9	8	5
Aug21 G	8	7	4	4			2	1	4	8	9
Sep21 A	6	4		2		5	4	1	2	6	7	2
Sep21 T	2	5	8	4	4	6	2		5	10	6	4
Sep21 C	3	4	6	4	4	6	2	2	5	9	7	5
Sep21 G	7	6	4	3	6	4	1	4	2	4	7
Oct21 A	3	3	1	1		3	4	1		6	6	3
Oct21 T	2	4	4	3		3	1	2	5	4	4	3
Oct21 C	1	2	2	2		4	2	2	5	6	2	2
Oct21 G	5	7	6	3			1	3	3	5	3	2
Nov21 A	3	4	3	4	2	3	6	2	4	3	6	2
Nov21 T	6	8	6	6	3	6	3	2	10	4	5	2
Nov21 C	3	8	3	4	3	7	7	4	10	6	4	1
Nov21 G	8	6	9	8	3	8	1	3	6	8	6	1
Dec21 A		8	9	6	2	5	5	2	3	7	9	4
Dec21 T	5	5	7	6	6	7	4	4	9	6	9
Dec21 C	4	8	7	6	6	8	5	7	9	4	6
Dec21 G	9	7	7	10	3	8	3	2	3	8	5	3
Jan22 A	1	3	3	3		6	5	4		8	8	4
Jan22 T	2	4	4	2	6	4	5	2	1	6	3	7
Jan22 C	1	4	1	3	6	6	4	1	1	5	2	7
Jan22 G	4	3	7	3	7	5	3	2	4	3	5	7
Feb22 A	2	4	2	2		3	3	4	3	5	2	2
Feb22 T	1	1	4	3	5	4	3	1	6	5	2	2
Feb22 C	1	5	3	3	5	4	5	1	6	4	2	2
Feb22 G	5	1	3	3	5	3	5	2	3	1	4	2
Mar22 A	2	1	1	1	2	5	5			1	2	2
Mar22 T	1		2	5	3	3	2		3	2
Mar22 C	2	1	3	5	3	2	5	1	3	3		2
Mar22 G	1	3	3	3	5	3	5	1	1	3	1	2
Apr22 A	1		1		2	1	3	2	2	1	2	1
Apr22 T			2		1	3	1	1	1	1	3	1
Apr22 C			2		1	3	3	1		1	1	1
Apr22 G		1	1	2	2	1	3	1	2	3	3	1
May22 A	1		2		2	1		2	1	2	1	2
May22 T	1		1	1	2	1	2	1		2		1
May22 C	1		1	1	2	2		1	1	2		1
May22 G	1		2	2	2			2	2	2		2
Jun22 A				1	1		1				1	1
Jun22 T	1	1	1		1		1					1
Jun22 C		1	1		1	1	1				1
Jun22 G				1	1		1				1	1
Jul22 A
Jul22 T
Jul22 C
Jul22 G

## Sheet: Nucleotide Sum
Nucleotide	ORF1ab	Spike	ORF3a	ORF3b	E	M	ORF6	ORF7a	ORF7b	ORF8	N	ORF10
A	93	140	81	86	55	98	100	46	48	134	172	74
T	112	103	157	116	109	140	89	78	124	149	116	81
C	86	116	118	110	111	136	105	90	120	143	147	98
G	152	145	135	129	109	105	83	77	103	118	156	53
Significance was tested for each nucleotide between clade pairs per month per gene. Each value is the number of significant tests summed across all clades and months per gene. See Table S6 for compete significant testing data.
