# Supplementary material for: Analysis of 3.5 million SARS-CoV-2 sequences reveals unique mutational trends with consistent nucleotide and codon frequencies
Source: Virol J. 2023 Feb 17;20:31. doi: 10.1186/s12985-023-01982-8 (PMC9936480; doi:10.1186/s12985-023-01982-8)
Supplement: Supplementary file 4 — Additional file 4. Table S4: Average AG/TC Frequency. [file 12985_2023_1982_MOESM4_ESM.xlsx]

## Sheet: ORF1ab
Month	AG α	AG β/μ	AG γ/λ	AG δ	AG ο	TC α	TC β/μ	TC γ/λ	TC δ	TC ο		Each value is the average of the sum of nucleotide frequencies A and G or T and C per clade per month. α = Alpha, β/μ = Beta/Mu, γ/λ = Gamma/Lambda, δ = Delta, ο = Omicron Each Excel sheet contains the data for a different gene as labeled. Cells with missing data refers to the lack of samples for that clade during that month.
Dec19	0.50047	0.499452	0.500488	0.50047	0.50047	0.49953	0.498492	0.499512	0.49953	0.49953
Jan20	0.500459	0.5004	0.500454	0.500467	0.50044	0.499527	0.499542	0.499526	0.499533	0.499508
Feb20	0.50046	0.500328	0.500394	0.500451	0.50042	0.499535	0.499424	0.49949	0.499549	0.499504
Mar20	0.500454	0.500454	0.500451	0.500449	0.500446	0.499524	0.499527	0.499527	0.499545	0.499544
Apr20	0.500419	0.500449	0.500383	0.500457	0.500436	0.499434	0.499526	0.499478	0.499529	0.499537
May20	0.500431	0.500447	0.500431	0.500451	0.50045	0.499395	0.499528	0.499523	0.499549	0.499546
Jun20	0.500426	0.500441	0.500442	0.500429	0.50042	0.499548	0.499539	0.49955	0.499571	0.499545
Jul20	0.50049	0.500442	0.500416	0.500423	0.500433	0.499497	0.499529	0.499575	0.499577	0.499499
Aug20	0.50047	0.500406	0.500421	0.500434	0.500376	0.499389	0.499558	0.499564	0.499486	0.49953
Sep20	0.500411	0.500387	0.500412	0.500409	0.500432	0.499536	0.49959	0.499571	0.499549	0.49941
Oct20	0.500384	0.50036	0.500373	0.500388	0.500458	0.499154	0.499604	0.499556	0.499528	0.499542
Nov20	0.500415	0.500364	0.500404	0.50036		0.499161	0.499585	0.499563	0.49964
Dec20	0.500405	0.500383	0.500406	0.500376	0.500351	0.499156	0.499599	0.499568	0.499621	0.499649
Jan21	0.500401	0.500381	0.500402	0.500368	0.500389	0.499156	0.499592	0.499548	0.4996	0.499535
Feb21	0.500407	0.500379	0.500402	0.500378	0.500373	0.499165	0.499555	0.49948	0.499587	0.499603
Mar21	0.500401	0.500371	0.500384	0.50036	0.500382	0.499164	0.499476	0.49938	0.499625	0.499487
Apr21	0.500395	0.500348	0.500367	0.500411	0.500311	0.499169	0.499388	0.499304	0.499541	0.499313
May21	0.500393	0.500335	0.500356	0.500369	0.500287	0.499171	0.499357	0.499256	0.499591	0.499259
Jun21	0.500387	0.500347	0.500338	0.500366	0.500354	0.499174	0.499427	0.499241	0.499602	0.499305
Jul21	0.500383	0.500353	0.50034	0.500354	0.500305	0.499192	0.499506	0.499224	0.4996	0.499278
Aug21	0.500401	0.500327	0.500341	0.500348	0.500364	0.49918	0.499534	0.499266	0.499612	0.499342
Sep21	0.500428	0.500367	0.500266	0.50034	0.500418	0.499158	0.499598	0.499245	0.499621	0.499436
Oct21	0.500414	0.500352	0.50032	0.500337	0.500403	0.499355	0.499594	0.499312	0.49963	0.499497
Nov21	0.500438	0.500368	0.500321	0.500335	0.500359	0.49935	0.49961	0.499525	0.499632	0.499066
Dec21	0.500446	0.500348	0.500337	0.500327	0.500354	0.499342	0.499615	0.499607	0.499629	0.499053
Jan22	0.500399	0.50037	0.500383	0.500326	0.500363	0.499178	0.499564	0.499495	0.499616	0.499047
Feb22	0.500391	0.500338	0.500457	0.50033	0.500372	0.499186	0.499493	0.499389	0.499607	0.499047
Mar22		0.500352	0.500423	0.500335	0.50041		0.499648	0.499577	0.499521	0.499065
Apr22		0.500493	0.500329	0.499865	0.50041		0.499084	0.499248	0.498769	0.499067
May22			0.498998	0.499737	0.500407			0.497471	0.498375	0.499062
Jun22				0.500346	0.500368				0.499348	0.499011
Jul22					0.500368					0.498997

## Sheet: Spike
Month	AG α	AG β/μ	AG γ/λ	AG δ	AG ο	TC α	TC β/μ	TC γ/λ	TC δ	TC ο
Dec19	0.478284	0.478342	0.478284	0.478284	0.478284	0.521716	0.521658	0.521716	0.521716	0.521716
Jan20	0.478284	0.478245	0.478199	0.47822	0.478229	0.521716	0.521712	0.521667	0.521685	0.521652
Feb20	0.478284	0.478262	0.47825	0.478276	0.478219	0.521716	0.521712	0.521669	0.521724	0.521686
Mar20	0.478255	0.47826	0.47825	0.478244	0.478259	0.521669	0.521709	0.521703	0.521756	0.521728
Apr20	0.477972	0.478239	0.47825	0.478261	0.478221	0.521349	0.521705	0.521719	0.521698	0.521692
May20	0.47793	0.478233	0.478251	0.4782	0.478262	0.521008	0.521682	0.521724	0.521688	0.521738
Jun20	0.47812	0.47823	0.478233	0.478358	0.478218	0.521733	0.521706	0.521742	0.521642	0.521536
Jul20	0.478134	0.478202	0.478255	0.478231	0.478167	0.521529	0.521767	0.521731	0.521141	0.521397
Aug20	0.478284	0.47818	0.478233	0.478267	0.478175	0.520931	0.521721	0.521743	0.520752	0.521302
Sep20	0.478136	0.478176	0.478194	0.478205	0.478006	0.521471	0.521707	0.521772	0.521088	0.520817
Oct20	0.477591	0.478199	0.478184	0.478153	0.477106	0.520356	0.521713	0.521769	0.520984	0.520539
Nov20	0.477494	0.478181	0.478153	0.478458		0.520156	0.521735	0.521741	0.520495
Dec20	0.477486	0.47816	0.478164	0.478216	0.477743	0.520162	0.521785	0.52177	0.520854	0.521629
Jan21	0.47748	0.47814	0.478132	0.478371	0.478038	0.520161	0.521785	0.521732	0.52052	0.521373
Feb21	0.477479	0.478092	0.478015	0.478306	0.478211	0.520166	0.521748	0.521615	0.520614	0.521789
Mar21	0.477471	0.478032	0.47777	0.478477	0.478059	0.520173	0.521654	0.52148	0.520154	0.520931
Apr21	0.477454	0.478074	0.477552	0.478519	0.478914	0.520193	0.521605	0.521332	0.520001	0.521086
May21	0.477454	0.478099	0.47745	0.4785	0.478603	0.520191	0.521494	0.521151	0.519948	0.520742
Jun21	0.477439	0.478159	0.477374	0.478486	0.478796	0.520205	0.521465	0.521172	0.519949	0.520984
Jul21	0.477484	0.478123	0.477376	0.478468	0.478973	0.520184	0.521524	0.520963	0.519938	0.521027
Aug21	0.477507	0.47821	0.477447	0.478471	0.47848	0.520201	0.52128	0.521169	0.519947	0.52103
Sep21	0.477593	0.478268	0.477345	0.47847	0.478429	0.520168	0.520861	0.521686	0.519963	0.521222
Oct21	0.477665	0.478099	0.477336	0.478464	0.478358	0.520194	0.520332	0.521112	0.519967	0.521081
Nov21	0.477804	0.477972	0.477926	0.478459	0.477126	0.520365	0.519886	0.52043	0.51997	0.517981
Dec21	0.477854	0.477909	0.478295	0.478454	0.477261	0.520969	0.519728	0.519938	0.51997	0.518077
Jan22	0.47763	0.477679	0.478428	0.478439	0.477266	0.520016	0.519697	0.520395	0.519926	0.518133
Feb22	0.477673	0.477917	0.477737	0.478435	0.477394	0.519972	0.521298	0.520265	0.519898	0.518438
Mar22		0.478284	0.478414	0.478292	0.47783		0.520931	0.521586	0.519866	0.51926
Apr22		0.478153	0.478022	0.477959	0.477982		0.519492	0.519623	0.519372	0.519473
May22			0.478179	0.477656	0.478058			0.519466	0.519048	0.519409
Jun22				0.477728	0.477985				0.518838	0.519013
Jul22					0.477786					0.51848

## Sheet: ORF3a
Month	AG α	AG β/μ	AG γ/λ	AG δ	AG ο	TC α	TC β/μ	TC γ/λ	TC δ	TC ο
Dec19	0.456522	0.456522	0.456522	0.456522	0.456522	0.543478	0.543478	0.543478	0.543478	0.543478
Jan20	0.456459	0.456209	0.456369	0.456449	0.456545	0.543541	0.543791	0.543631	0.543551	0.543455
Feb20	0.456328	0.456144	0.4562	0.456131	0.456302	0.543672	0.543856	0.543542	0.543869	0.543698
Mar20	0.456156	0.455348	0.456402	0.456189	0.455978	0.543813	0.544631	0.543587	0.543804	0.543938
Apr20	0.456243	0.455302	0.456427	0.456251	0.456007	0.543757	0.544679	0.543568	0.543749	0.543814
May20	0.45638	0.455258	0.456428	0.456306	0.456421	0.54362	0.544717	0.543538	0.543694	0.543579
Jun20	0.456069	0.455206	0.45641	0.456177	0.45622	0.543931	0.544776	0.543554	0.543823	0.54378
Jul20	0.456177	0.454984	0.456429	0.455072	0.456388	0.543823	0.544995	0.543538	0.544928	0.543612
Aug20	0.455918	0.455018	0.456391	0.455767	0.456019	0.544082	0.544961	0.543582	0.544233	0.543981
Sep20	0.455767	0.455041	0.456295	0.455857	0.455993	0.544233	0.544942	0.543678	0.544143	0.544007
Oct20	0.456447	0.454886	0.456233	0.456159	0.456522	0.543553	0.54506	0.543741	0.543841	0.543478
Nov20	0.456391	0.454738	0.456264	0.455918		0.543606	0.545231	0.5437	0.544082
Dec20	0.456358	0.4546	0.456231	0.456074	0.456119	0.543637	0.545357	0.543654	0.543926	0.543881
Jan21	0.456361	0.45457	0.456232	0.456181	0.455956	0.543612	0.545376	0.54367	0.543695	0.543365
Feb21	0.456323	0.45457	0.456249	0.456366	0.456186	0.543653	0.545371	0.5437	0.543621	0.543545
Mar21	0.456307	0.454718	0.456315	0.456046	0.456177	0.543668	0.54523	0.543646	0.543883	0.543823
Apr21	0.45631	0.454945	0.456349	0.456346	0.454375	0.543662	0.544953	0.543611	0.543498	0.541331
May21	0.456257	0.454886		0.456454	0.454844	0.543715	0.544697		0.54349	0.541935
Jun21	0.456256	0.454264		0.456396	0.455048	0.543712	0.54387		0.543546	0.542053
Jul21	0.456195	0.453504		0.456317	0.454024	0.543739	0.543155		0.543638	0.541365
Aug21	0.456216	0.453573		0.456266	0.455088	0.543695	0.543401		0.543697	0.542195
Sep21	0.456153	0.454168		0.456232	0.455717	0.543713	0.543894		0.543725	0.542673
Oct21	0.455863	0.454678		0.45619	0.456522	0.544137	0.544412		0.543763	0.543478
Nov21	0.45632	0.454876		0.456173	0.456473	0.54368	0.544662		0.543786	0.543527
Dec21	0.456435	0.454949		0.456144	0.456489	0.543565	0.544797		0.5438	0.543494
Jan22	0.456522	0.454823		0.45604	0.456482	0.543478	0.545177		0.54387	0.543489
Feb22	0.456522	0.455072		0.456131	0.456473	0.543478	0.544928		0.543841	0.543485
Mar22		0.455314		0.456041	0.456495		0.544686		0.5437	0.543478
Apr22		0.456522		0.456425	0.456479		0.543478		0.543575	0.543488
May22				0.456522	0.456477				0.543478	0.543494
Jun22				0.45622	0.456475				0.54378	0.543503
Jul22					0.456459					0.543538

## Sheet: ORF3b
Month	AG α	AG β/μ	AG δ	AG ο	TC α	TC β/μ	TC δ	TC ο
Dec19	0.480263	0.480263	0.480263	0.480263	0.519737	0.519737	0.519737	0.519737
Jan20	0.480121	0.480087	0.480064	0.48018	0.519879	0.519913	0.519936	0.51982
Feb20	0.47995	0.479978	0.479553	0.479836	0.52005	0.520022	0.520447	0.520164
Mar20	0.479626	0.480198	0.479586	0.479403	0.520317	0.519795	0.520402	0.520597
Apr20	0.479757	0.480204	0.479658	0.479207	0.520243	0.519788	0.520342	0.520468
May20	0.480134	0.480145	0.480028	0.48008	0.519866	0.519832	0.519972	0.51992
Jun20	0.479989	0.480053	0.47995	0.479989	0.520011	0.519932	0.52005	0.520011
Jul20	0.47995	0.479698	0.479386	0.480263	0.52005	0.520284	0.520614	0.519737
Aug20	0.479532	0.479745	0.479167	0.479715	0.520468	0.520237	0.520833	0.520285
Sep20	0.479578	0.479706	0.479715	0.479852	0.520422	0.520275	0.520285	0.520148
Oct20	0.480196	0.479503	0.480044	0.480263	0.519804	0.520437	0.519956	0.519737
Nov20	0.480248	0.479271	0.479532		0.519748	0.520682	0.520468
Dec20	0.48024	0.479124	0.480019	0.480117	0.519751	0.520826	0.519981	0.519883
Jan21	0.480199	0.479101	0.479982	0.480058	0.519786	0.520829	0.519793	0.519942
Feb21	0.480134	0.479141	0.480192	0.479898	0.519839	0.520791	0.519784	0.519615
Mar21	0.48006	0.479432	0.479966	0.47995	0.519907	0.520518	0.519939	0.52005
Apr21	0.480062	0.479856	0.480038	0.476283	0.51991	0.519988	0.519727	0.515919
May21	0.479985	0.479698	0.48018	0.477339	0.519991	0.519626	0.51973	0.516813
Jun21	0.47998	0.478426	0.480126	0.477588	0.519975	0.518491	0.519815	0.517149
Jul21	0.479878	0.476913	0.480024	0.476027	0.520003	0.517366	0.51993	0.5156
Aug21	0.479919	0.477029	0.479949	0.477659	0.519918	0.517574	0.520021	0.517407
Sep21	0.479837	0.478258	0.479913	0.478558	0.51992	0.518361	0.52005	0.518519
Oct21	0.479665	0.479324	0.479888	0.480263	0.520335	0.519223	0.520075	0.519737
Nov21	0.480263	0.479631	0.479877	0.480196	0.519737	0.51953	0.520084	0.519804
Dec21	0.480263	0.479875	0.479887	0.480223	0.519737	0.519664	0.520066	0.519762
Jan22	0.480263	0.479783	0.479959	0.480217	0.519737	0.520217	0.519948	0.519764
Feb22	0.480263	0.479825	0.480004	0.480211	0.519737	0.520175	0.519944	0.519753
Mar22		0.480263	0.479704	0.48024		0.519737	0.519826	0.519742
Apr22		0.480263	0.480263	0.480228		0.519737	0.519737	0.519741
May22			0.480263	0.480231			0.519737	0.519748
Jun22			0.480263	0.48023			0.519737	0.519747
Jul22				0.480249				0.519746

## Sheet: E
Month	AG α	AG β/μ	AG γ/λ	AG δ	AG ο	TC α	TC β/μ	TC γ/λ	TC δ	TC ο
Dec19	0.399123	0.399123	0.399123	0.399123	0.399123	0.600877	0.600877	0.600877	0.600877	0.600877
Jan20	0.399123	0.399123	0.399162	0.399123	0.399123	0.600877	0.600877	0.600838	0.600877	0.600877
Feb20	0.399044	0.399194	0.398997	0.398999	0.399009	0.600956	0.600806	0.600501	0.601001	0.600991
Mar20	0.399123	0.399089	0.399112	0.399098	0.399123	0.600877	0.600845	0.600888	0.600902	0.600776
Apr20	0.399123	0.399092	0.399097	0.399123	0.399123	0.600877	0.600848	0.600852	0.600877	0.600877
May20	0.399123	0.399081	0.399049	0.399123	0.399123	0.600877	0.600831	0.600857	0.600877	0.600877
Jun20	0.399123	0.399086	0.399086	0.399123	0.399123	0.600877	0.600863	0.6009	0.600877	0.600877
Jul20	0.399123	0.399088	0.399104	0.399123	0.399123	0.600877	0.600867	0.600885	0.600877	0.600877
Aug20	0.399123	0.399044	0.3991	0.399123	0.399123	0.600877	0.600956	0.600898	0.600877	0.600877
Sep20	0.399123	0.399119	0.399095	0.399123	0.399123	0.600877	0.600877	0.600905	0.600877	0.600877
Oct20	0.399055	0.399102	0.399086	0.399123	0.399123	0.60054	0.600868	0.600907	0.600877	0.600877
Nov20	0.399071	0.399122	0.3991	0.399123		0.600929	0.600866	0.600847	0.600877
Dec20	0.39911	0.399153	0.399115	0.399123	0.399123	0.60089	0.600832	0.600885	0.600877	0.600877
Jan21	0.399111	0.399143	0.399108	0.399123	0.399123	0.600879	0.600841	0.600885	0.600877	0.600877
Feb21	0.399109	0.399137	0.399098	0.39917	0.399123	0.600878	0.60085	0.600858	0.60083	0.600877
Mar21	0.399107	0.399125	0.399092	0.399086	0.399123	0.600889	0.600873	0.600887	0.600914	0.600877
Apr21	0.39911	0.399123	0.399113	0.399067	0.399123	0.600886	0.600877	0.600886	0.600927	0.600877
May21	0.399105	0.399096	0.39909	0.399115	0.399123	0.600893	0.600885	0.600899	0.600885	0.600877
Jun21	0.39909	0.399098	0.399085	0.399103	0.399211	0.60091	0.6009	0.600881	0.600897	0.600789
Jul21	0.399093	0.399112	0.3991	0.399076	0.399123	0.600904	0.600869	0.600896	0.600919	0.600877
Aug21	0.399062	0.39907	0.399115	0.399091	0.398849	0.600853	0.600926	0.600881	0.600904	0.601151
Sep21	0.399123	0.399102	0.399104	0.399093	0.399123	0.600877	0.600898	0.600885	0.600906	0.600877
Oct21	0.399123	0.399057	0.399143	0.399082	0.399123	0.600877	0.600943	0.600857	0.600916	0.600877
Nov21	0.399123	0.399114	0.398944	0.399076	0.399123	0.600877	0.600886	0.601056	0.600917	0.600877
Dec21	0.399123	0.399086	0.399031	0.399075	0.399119	0.600877	0.600914	0.600969	0.600915	0.600873
Jan22	0.399123	0.399123	0.399123	0.399043	0.399117	0.600877	0.600877	0.600877	0.600948	0.600873
Feb22	0.399123	0.399123	0.399123	0.398939	0.399114	0.600877	0.600877	0.600877	0.601061	0.600873
Mar22		0.399123	0.399123	0.398586	0.399116		0.600877	0.600877	0.601414	0.600883
Apr22		0.399123	0.399123	0.399123	0.399104		0.600877	0.600877	0.600877	0.600895
May22			0.399123	0.399123	0.399103			0.600877	0.600877	0.600896
Jun22				0.399123	0.399114				0.600877	0.600885
Jul22					0.399118					0.600882

## Sheet: M
Month	AG α	AG β/μ	AG γ/λ	AG δ	AG ο	TC α	TC β/μ	TC γ/λ	TC δ	TC ο
Dec19	0.463378	0.463378	0.463378	0.463378	0.463378	0.536622	0.536622	0.536622	0.536622	0.536622
Jan20	0.463339	0.463323	0.463324	0.463333	0.46335	0.536661	0.536677	0.536676	0.536667	0.53665
Feb20	0.463378	0.46336	0.463357	0.463378	0.463339	0.536622	0.53664	0.536643	0.536622	0.536661
Mar20	0.463378	0.463373	0.463365	0.463378	0.463367	0.536622	0.53661	0.536635	0.536622	0.536633
Apr20	0.463349	0.463369	0.463359	0.463404	0.463434	0.536651	0.536617	0.536595	0.536596	0.536566
May20	0.463378	0.463366	0.463358	0.463378	0.463378	0.536622	0.536634	0.536642	0.536622	0.536622
Jun20	0.463378	0.463328	0.463329	0.463378	0.463472	0.536622	0.536657	0.536671	0.536622	0.536528
Jul20	0.463378	0.463266	0.46333	0.463378	0.46371	0.536622	0.536732	0.53667	0.536622	0.53629
Aug20	0.463876	0.463345	0.463333	0.463658	0.463503	0.536124	0.536629	0.536667	0.536342	0.536497
Sep20	0.463565	0.46336	0.463343	0.463453	0.463472	0.536435	0.53664	0.536656	0.536547	0.536528
Oct20	0.463378	0.463352	0.463347	0.463602	0.463004	0.536622	0.536644	0.536653	0.536398	0.536996
Nov20	0.463356	0.463338	0.463371	0.463129		0.536644	0.536661	0.536629	0.536871
Dec20	0.463341	0.463308	0.463323	0.463267	0.463976	0.536659	0.536692	0.536677	0.536733	0.536024
Jan21	0.463329	0.4633	0.463332	0.463429	0.464126	0.536671	0.536683	0.536667	0.536571	0.535874
Feb21	0.463311	0.46331	0.463335	0.463475	0.463959	0.536685	0.536683	0.536664	0.536525	0.536041
Mar21	0.463326	0.463315	0.463339	0.463393	0.463912	0.536672	0.536679	0.53665	0.536607	0.536088
Apr21	0.463314	0.463341	0.463345	0.463344	0.463323	0.536681	0.536657	0.536645	0.536606	0.536677
May21	0.46331	0.463341	0.463336	0.463352	0.463544	0.536689	0.536648	0.536662	0.536648	0.536456
Jun21	0.463287	0.46336	0.463322	0.463351	0.463438	0.536708	0.536635	0.536675	0.536649	0.536562
Jul21	0.463237	0.463341	0.463309	0.463338	0.463412	0.536763	0.536659	0.536691	0.53666	0.536588
Aug21	0.463304	0.463368	0.463313	0.463319	0.463472	0.536696	0.536609	0.536685	0.536679	0.536528
Sep21	0.463378	0.463357	0.463332	0.463311	0.463378	0.536622	0.536643	0.536668	0.536687	0.536622
Oct21	0.463514	0.46328	0.463331	0.463311	0.463592	0.536486	0.536686	0.536669	0.536688	0.536408
Nov21	0.463378	0.463179	0.463338	0.463311	0.464822	0.536622	0.536821	0.536662	0.536687	0.535152
Dec21	0.463378	0.463275	0.463357	0.46332	0.464832	0.536622	0.536725	0.536643	0.536678	0.535146
Jan22	0.463378	0.463378	0.463752	0.463338	0.464829	0.536622	0.536622	0.536248	0.536656	0.535152
Feb22	0.463378	0.463677	0.462699	0.46337	0.464767	0.536622	0.536323	0.534719	0.53663	0.535037
Mar22		0.463378	0.463378	0.463576	0.464844		0.536622	0.536622	0.536424	0.535148
Apr22		0.464873	0.464873	0.464454	0.464818		0.535127	0.535127	0.535546	0.535173
May22			0.463627	0.464873	0.4648			0.536373	0.535127	0.535187
Jun22				0.463752	0.464811				0.536248	0.535179
Jul22					0.464841					0.535155

## Sheet: ORF6
Month	AG α	AG β/μ	AG δ	AG ο	TC α	TC β/μ	TC δ	TC ο
Dec19	0.505376	0.505376	0.505376	0.505376	0.494624	0.494624	0.494624	0.494624
Jan20	0.505307	0.505376	0.505376	0.505275	0.494693	0.494624	0.494624	0.494725
Feb20	0.505376	0.505354	0.505376	0.505307	0.494624	0.494646	0.494624	0.494624
Mar20	0.504995	0.505247	0.505014	0.505376	0.494069	0.494653	0.494171	0.494624
Apr20	0.504756	0.505096	0.505562	0.504679	0.493383	0.494641	0.494438	0.495321
May20	0.505376	0.505099	0.505376	0.505376	0.494624	0.494862	0.494624	0.494624
Jun20	0.505376	0.505249	0.505376	0.50504	0.494624	0.494698	0.494624	0.49496
Jul20	0.505376	0.505224	0.505376	0.504779	0.494624	0.494646	0.494624	0.495221
Aug20	0.5	0.505144	0.497984	0.50448	0.5	0.494843	0.493952	0.49552
Sep20	0.505376	0.505088	0.505108	0.503024	0.494624	0.494869	0.494892	0.496976
Oct20	0.504467	0.505051	0.503763	0.505376	0.4933	0.494824	0.496237	0.494624
Nov20	0.505335	0.505098	0.505376		0.494665	0.494821	0.494624
Dec20	0.505307	0.505207	0.505376	0.505376	0.494686	0.494687	0.494624	0.494624
Jan21	0.505296	0.505181	0.504871	0.504704	0.49463	0.494717	0.495129	0.495296
Feb21	0.505248	0.505221	0.505145	0.505376	0.494654	0.494682	0.494855	0.494624
Mar21	0.50526	0.50522	0.505196	0.503456	0.494668	0.494598	0.494507	0.496544
Apr21	0.505276	0.505215	0.505202	0.505376	0.494673	0.494657	0.494683	0.494624
May21	0.505272	0.505253	0.505307	0.503883	0.494692	0.49466	0.494652	0.496117
Jun21	0.505263	0.505224	0.505208	0.504516	0.494699	0.494661	0.494692	0.495484
Jul21	0.505136	0.50522	0.505102	0.505254	0.494776	0.494608	0.494772	0.494746
Aug21	0.505258	0.504996	0.505145	0.505376	0.494742	0.494984	0.49474	0.494624
Sep21	0.504928	0.505104	0.505142	0.505376	0.495072	0.494896	0.494723	0.494624
Oct21	0.505376	0.505065	0.505165	0.502304	0.494624	0.494854	0.494715	0.497696
Nov21	0.505376	0.505281	0.505195	0.499728	0.494624	0.494719	0.494708	0.500272
Dec21	0.505376	0.505253	0.505151	0.499793	0.494624	0.494747	0.494743	0.500175
Jan22	0.505376	0.504872	0.505072	0.499433	0.494624	0.495128	0.494841	0.500471
Feb22	0.505376	0.504301	0.504829	0.496779	0.494624	0.494624	0.495171	0.502882
Mar22		0.505376	0.502743	0.491505		0.494624	0.497257	0.507853
Apr22		0.489247	0.495914	0.490396		0.510753	0.504086	0.509244
May22			0.494624	0.490614			0.505376	0.509178
Jun22			0.50336	0.494404			0.49664	0.5054
Jul22				0.500834				0.498837

## Sheet: ORF7a
Month	AG α	AG β/μ	AG δ	AG ο	TC α	TC β/μ	TC δ	TC ο
Dec19	0.461749	0.461749	0.461749	0.461749	0.538251	0.538251	0.538251	0.538251
Jan20	0.461749	0.461749	0.461749	0.461749	0.538251	0.538251	0.538251	0.538251
Feb20	0.461749	0.461738	0.461749	0.461784	0.538251	0.538262	0.538251	0.538216
Mar20	0.461749	0.461704	0.46138	0.461738	0.538251	0.538208	0.537745	0.53822
Apr20	0.461696	0.461692	0.461749	0.461749	0.538304	0.538201	0.538251	0.538251
May20	0.461588	0.461597	0.461749	0.461749	0.538412	0.538135	0.538251	0.538251
Jun20	0.461749	0.460925	0.461749	0.461066	0.538251	0.537273	0.538251	0.535861
Jul20	0.461749	0.461375	0.461202	0.461749	0.538251	0.537835	0.538798	0.538251
Aug20	0.461749	0.461551	0.461407	0.461976	0.538251	0.538176	0.538593	0.538024
Sep20	0.461749	0.46153	0.462022	0.461749	0.538251	0.53811	0.537978	0.538251
Oct20	0.461749	0.461607	0.461475	0.461749	0.538251	0.538138	0.538525	0.538251
Nov20	0.461662	0.461671	0.461293		0.538111	0.538208	0.538707
Dec20	0.461148	0.461502	0.461243	0.461566	0.537458	0.538015	0.538251	0.538434
Jan21	0.459558	0.461512	0.461679	0.461749	0.535186	0.53804	0.538321	0.538251
Feb21	0.460924	0.461517	0.461455	0.461749	0.537205	0.538053	0.537752	0.538251
Mar21	0.461007	0.461486	0.460884	0.461749	0.537361	0.537988	0.537245	0.538251
Apr21	0.461224	0.461393	0.461464	0.460332	0.537672	0.537897	0.538001	0.537948
May21	0.461263	0.461398	0.461505	0.460838	0.537846	0.537909	0.538036	0.537341
Jun21	0.461157	0.461236	0.461267	0.461749	0.537764	0.537714	0.537819	0.538033
Jul21	0.461352	0.460972	0.46095	0.459637	0.538264	0.537395	0.537575	0.534774
Aug21	0.461297	0.461169	0.460535	0.461578	0.538101	0.53776	0.537183	0.538422
Sep21	0.461749	0.461225	0.459979	0.461749	0.538251	0.537688	0.536429	0.538251
Oct21	0.4615	0.461232	0.459839	0.461749	0.5385	0.537529	0.536284	0.538251
Nov21	0.461749	0.461583	0.459771	0.46173	0.538251	0.53786	0.53618	0.53827
Dec21	0.461944	0.461168	0.459638	0.461668	0.538056	0.537437	0.535984	0.538136
Jan22	0.461749	0.461578	0.459407	0.461592	0.538251	0.538166	0.535324	0.538037
Feb22	0.461749	0.461749	0.459608	0.46145	0.538251	0.538251	0.53531	0.537856
Mar22		0.460383	0.460494	0.461436		0.539617	0.536411	0.537798
Apr22		0.461749	0.461639	0.461334		0.538251	0.538361	0.537733
May22			0.461749	0.461399			0.538251	0.537817
Jun22			0.461749	0.461371			0.538251	0.537722
Jul22				0.460968				0.537026

## Sheet: ORF7b
Month	AG α	AG β/μ	AG δ	AG ο	TC α	TC β/μ	TC δ	TC ο
Dec19	0.363636	0.363636	0.363636	0.363636	0.636364	0.636364	0.636364	0.636364
Jan20	0.363636	0.36359	0.363636	0.363636	0.636364	0.63641	0.636364	0.636364
Feb20	0.355519	0.362374	0.363636	0.357733	0.628247	0.635132	0.636364	0.630756
Mar20	0.363587	0.363627	0.362785	0.363054	0.636413	0.63636	0.635555	0.63581
Apr20	0.363636	0.363611	0.363636	0.363356	0.636364	0.636339	0.636364	0.636223
May20	0.363636	0.363583	0.363636	0.363636	0.636364	0.636329	0.636364	0.636364
Jun20	0.363636	0.363615	0.363636	0.363636	0.636364	0.636349	0.636364	0.636364
Jul20	0.363636	0.363623	0.354545	0.363636	0.636364	0.636355	0.627273	0.636364
Aug20	0.363636	0.363564	0.363636	0.363636	0.636364	0.636387	0.636364	0.636364
Sep20	0.363163	0.36357	0.363636	0.363636	0.636837	0.636418	0.636364	0.636364
Oct20	0.363753	0.363517	0.364015	0.363636	0.636247	0.63645	0.635985	0.636364
Nov20	0.363636	0.363505	0.363636		0.636348	0.63644	0.636364
Dec20	0.363604	0.363511	0.363356	0.363636	0.636341	0.636389	0.636644	0.636364
Jan21	0.363588	0.363456	0.363895	0.363636	0.636314	0.636427	0.63591	0.636364
Feb21	0.363581	0.363456	0.363636	0.363636	0.636333	0.636409	0.636364	0.636364
Mar21	0.363561	0.363435	0.363598	0.363636	0.636325	0.636476	0.636402	0.636364
Apr21	0.363553	0.363478	0.363607	0.361953	0.636287	0.636395	0.636377	0.635522
May21	0.363534	0.363457	0.36362	0.363636	0.636304	0.636389	0.636363	0.636364
Jun21	0.363455	0.36342	0.363584	0.363636	0.636223	0.636438	0.63635	0.636364
Jul21	0.363306	0.363374	0.363568	0.363636	0.636197	0.636289	0.636364	0.636364
Aug21	0.363302	0.363298	0.363564	0.363636	0.636113	0.636159	0.636331	0.636364
Sep21	0.363636	0.36336	0.363541	0.363636	0.635943	0.636051	0.636297	0.636364
Oct21	0.363636	0.363446	0.363564	0.363636	0.636364	0.636535	0.636286	0.636364
Nov21	0.363636	0.363547	0.363581	0.362997	0.636364	0.636364	0.636269	0.637003
Dec21	0.363636	0.363494	0.363581	0.363508	0.636364	0.636364	0.636283	0.636465
Jan22	0.363636	0.3634	0.363551	0.363583	0.636364	0.6366	0.636229	0.636348
Feb22	0.363636	0.363636	0.36354	0.363579	0.636364	0.636364	0.636281	0.636297
Mar22		0.359848	0.363482	0.363571		0.640152	0.636054	0.636259
Apr22		0.363636	0.363636	0.363459		0.636364	0.636364	0.636159
May22			0.365152	0.36331			0.634848	0.636336
Jun22			0.361742	0.362808			0.635417	0.636979
Jul22				0.362446				0.637389

## Sheet: ORF8
Month	AG α	AG β/μ	AG δ	AG ο	TC α	TC β/μ	TC δ	TC ο
Dec19	0.459016	0.459016	0.459016	0.459016	0.540984	0.540984	0.540984	0.540984
Jan20	0.458945	0.458848	0.458934	0.459016	0.541055	0.541152	0.541066	0.540984
Feb20	0.435988	0.455429	0.458939	0.442126	0.514686	0.537063	0.541061	0.522
Mar20	0.458311	0.458966	0.455946	0.456852	0.541689	0.541021	0.538881	0.539607
Apr20	0.457808	0.458959	0.458687	0.458561	0.542192	0.541011	0.541031	0.541439
May20	0.457088	0.458873	0.458236	0.458561	0.541948	0.540984	0.540593	0.541439
Jun20	0.458675	0.458801	0.459016	0.459016	0.541325	0.540914	0.540984	0.540984
Jul20	0.458236	0.458856	0.455738	0.459016	0.541764	0.540968	0.537705	0.540984
Aug20	0.459016	0.458831	0.45765	0.458561	0.540984	0.540911	0.538251	0.541439
Sep20	0.458163	0.458671	0.457377	0.458846	0.540813	0.540879	0.538525	0.541154
Oct20	0.455738	0.458816	0.45765	0.459016	0.543169	0.540927	0.539071	0.540984
Nov20	0.45583	0.458811	0.455373		0.544147	0.540928	0.533698
Dec20	0.455876	0.458768	0.455879	0.458652	0.543995	0.541049	0.536227	0.541348
Jan21	0.455661	0.458723	0.455864	0.458931	0.544092	0.541118	0.534889	0.541069
Feb21	0.455464	0.458576	0.455755	0.458713	0.544389	0.541209	0.535078	0.541287
Mar21	0.45524	0.458155	0.45428	0.457845	0.544599	0.541136	0.5321	0.540788
Apr21	0.454977	0.457852	0.454211	0.458915	0.544808	0.540864	0.531664	0.541085
May21	0.454863	0.457971	0.453706	0.458713	0.544892	0.540869	0.530497	0.540376
Jun21	0.454537	0.459204	0.453677	0.458907	0.544773	0.540296	0.530526	0.540765
Jul21	0.453998	0.460087	0.453517	0.458892	0.543844	0.539252	0.530458	0.540735
Aug21	0.454086	0.45894	0.453403	0.458675	0.542843	0.536855	0.530349	0.540301
Sep21	0.45469	0.457064	0.45325	0.459016	0.544702	0.534904	0.530276	0.540984
Oct21	0.455787	0.455355	0.453215	0.457455	0.541232	0.533854	0.530377	0.537861
Nov21	0.45674	0.453825	0.45318	0.458915	0.54326	0.533108	0.530428	0.540864
Dec21	0.45687	0.454098	0.453203	0.458945	0.54313	0.533498	0.530505	0.540901
Jan22	0.456284	0.45526	0.453202	0.458931	0.543716	0.535007	0.530602	0.540907
Feb22	0.456284	0.457377	0.453284	0.4589	0.543716	0.539344	0.530338	0.540883
Mar22		0.45765	0.454165	0.45892		0.534153	0.53195	0.540908
Apr22		0.459016	0.456831	0.458842		0.540984	0.537923	0.540819
May22			0.459016	0.458757			0.540984	0.540721
Jun22			0.456284	0.458801			0.535519	0.540793
Jul22				0.458642				0.540644

[truncated: 2 more sheets: N, ORF10]
