# Supplementary material for: Analysis of 3.5 million SARS-CoV-2 sequences reveals unique mutational trends with consistent nucleotide and codon frequencies
Source: Virol J. 2023 Feb 17;20:31. doi: 10.1186/s12985-023-01982-8 (PMC9936480; doi:10.1186/s12985-023-01982-8)
Supplement: Supplementary file 5 — Additional file 5. Table S5: Average AT/GC Frequency. [file 12985_2023_1982_MOESM5_ESM.xlsx]

## Sheet: ORF1ab
Month	AT α	AT β/μ	AT γ/λ	AT δ	AT ο	GC α	GC β/μ	GC γ/λ	GC δ	GC ο		Each value is the average of the sum of nucleotide frequencies A and T or G and C per clade per month. α = Alpha, β/μ = Beta/Mu, γ/λ = Gamma/Lambda, δ = Delta, ο = Omicron Each Excel sheet contains the data for a different gene as labeled. Cells with missing data refers to the lack of samples for that clade during that month.
Dec19	0.625458	0.624325	0.625449	0.625458	0.625477	0.374542	0.373618	0.374551	0.374542	0.374523
Jan20	0.625474	0.625539	0.625492	0.625482	0.625462	0.374512	0.374403	0.374488	0.374518	0.374487
Feb20	0.625496	0.625392	0.625462	0.625502	0.625443	0.3745	0.37436	0.374422	0.374498	0.37448
Mar20	0.625506	0.625608	0.62557	0.625512	0.625507	0.374472	0.374373	0.374407	0.374482	0.374483
Apr20	0.625508	0.62564	0.625531	0.625529	0.625529	0.374345	0.374335	0.37433	0.374456	0.374444
May20	0.625638	0.625666	0.625589	0.625587	0.625485	0.374188	0.374309	0.374365	0.374413	0.374511
Jun20	0.625611	0.625684	0.625627	0.625626	0.625575	0.374363	0.374295	0.374364	0.374374	0.374389
Jul20	0.625572	0.625672	0.62565	0.625777	0.625432	0.374415	0.374299	0.374341	0.374223	0.3745
Aug20	0.625677	0.625729	0.625686	0.625749	0.625599	0.374182	0.374234	0.374299	0.374172	0.374307
Sep20	0.625734	0.625766	0.625698	0.625749	0.625531	0.374213	0.374212	0.374285	0.374209	0.37431
Oct20	0.625428	0.625786	0.625684	0.625728	0.625481	0.374111	0.374178	0.374245	0.374187	0.374519
Nov20	0.625456	0.625781	0.625731	0.625842		0.37412	0.374169	0.374236	0.374158
Dec20	0.625464	0.625798	0.625754	0.625806	0.625771	0.374097	0.374184	0.37422	0.374191	0.374229
Jan21	0.62549	0.625805	0.625746	0.625853	0.625586	0.374067	0.374168	0.374205	0.374115	0.374338
Feb21	0.62551	0.625768	0.625681	0.625845	0.625719	0.374063	0.374167	0.374201	0.37412	0.374258
Mar21	0.625524	0.625655	0.62561	0.625925	0.625676	0.374041	0.374192	0.374154	0.37406	0.374193
Apr21	0.625544	0.625516	0.625563	0.625805	0.625566	0.374021	0.37422	0.374107	0.374148	0.374058
May21	0.625552	0.625487	0.625539	0.62588	0.625484	0.374012	0.374205	0.374073	0.374081	0.374062
Jun21	0.62557	0.625608	0.625525	0.625897	0.625565	0.373992	0.374166	0.374055	0.374071	0.374094
Jul21	0.625595	0.625719	0.625529	0.625912	0.625552	0.37398	0.37414	0.374034	0.374042	0.374032
Aug21	0.625582	0.625776	0.625544	0.625934	0.625558	0.373999	0.374085	0.374064	0.374027	0.374149
Sep21	0.62563	0.625885	0.625481	0.625953	0.625552	0.373956	0.37408	0.37403	0.374008	0.374302
Oct21	0.625727	0.625945	0.625601	0.625979	0.625559	0.374042	0.374001	0.37403	0.373988	0.374341
Nov21	0.625505	0.626001	0.625818	0.625996	0.625216	0.374284	0.373977	0.374027	0.373971	0.374209
Dec21	0.625632	0.626001	0.625937	0.626001	0.625211	0.374156	0.373963	0.374007	0.373955	0.374196
Jan22	0.625505	0.62602	0.625801	0.626013	0.62524	0.374072	0.373914	0.374077	0.373929	0.37417
Feb22	0.625505	0.62574	0.625753	0.626002	0.625361	0.374072	0.374091	0.374094	0.373935	0.374057
Mar22		0.62628	0.625528	0.625944	0.625621		0.37372	0.374472	0.373912	0.373854
Apr22		0.625716	0.625834	0.62539	0.625704		0.373861	0.373744	0.373244	0.373773
May22			0.624166	0.624941	0.625718			0.372303	0.37317	0.373751
Jun22				0.625816	0.625676				0.373879	0.373704
Jul22					0.625694					0.373671

## Sheet: Spike
Month	AT α	AT β/μ	AT γ/λ	AT δ	AT ο	GC α	GC β/μ	GC γ/λ	GC δ	GC ο
Dec19	0.625751	0.625635	0.625751	0.62562	0.625699	0.372421	0.372537	0.372421	0.372552	0.372473
Jan20	0.625775	0.625754	0.625739	0.625767	0.625721	0.372397	0.372374	0.372299	0.37231	0.372332
Feb20	0.62577	0.625723	0.62564	0.625758	0.625717	0.372402	0.372423	0.372451	0.372414	0.37236
Mar20	0.625774	0.625525	0.625552	0.625845	0.625816	0.372322	0.372616	0.372573	0.372327	0.372344
Apr20	0.625359	0.625534	0.62552	0.625818	0.625843	0.372135	0.372582	0.37262	0.372313	0.372242
May20	0.625136	0.625543	0.625559	0.625863	0.625816	0.371975	0.372544	0.372587	0.372197	0.372356
Jun20	0.625702	0.625563	0.625584	0.625676	0.625653	0.372323	0.372545	0.372562	0.372496	0.372274
Jul20	0.62549	0.625567	0.625739	0.625699	0.62578	0.372346	0.372574	0.37242	0.371846	0.371957
Aug20	0.625794	0.625591	0.625657	0.625506	0.625838	0.371594	0.372482	0.372492	0.371686	0.371812
Sep20	0.625457	0.625624	0.625657	0.625398	0.625359	0.372323	0.372432	0.372481	0.372068	0.371638
Oct20	0.624401	0.625682	0.625656	0.62549	0.624641	0.371722	0.372402	0.372469	0.37182	0.37118
Nov20	0.624215	0.625682	0.625633	0.625359		0.37161	0.372405	0.372433	0.371768
Dec20	0.62422	0.62568	0.625656	0.62547	0.625768	0.371604	0.372438	0.37245	0.371773	0.371777
Jan21	0.624239	0.625685	0.625691	0.625403	0.625726	0.371578	0.372412	0.372345	0.371662	0.371858
Feb21	0.624251	0.625647	0.625757	0.62538	0.625939	0.371571	0.372366	0.372046	0.371713	0.372232
Mar21	0.62427	0.625573	0.625806	0.62512	0.62562	0.37155	0.372285	0.371617	0.371685	0.371544
Apr21	0.624286	0.625646	0.625729	0.625155	0.626147	0.371536	0.372205	0.37133	0.371539	0.372024
May21	0.624291	0.625622	0.625562	0.625224	0.625794	0.371531	0.372144	0.371212	0.371399	0.371725
Jun21	0.624318	0.625863	0.625616	0.625194	0.626096	0.371502	0.371934	0.371104	0.371416	0.371857
Jul21	0.624377	0.626154	0.625329	0.625153	0.626303	0.371467	0.371666	0.371185	0.371428	0.371869
Aug21	0.624292	0.62615	0.625588	0.625189	0.626012	0.371593	0.371512	0.371202	0.371403	0.37167
Sep21	0.624409	0.625804	0.626541	0.62521	0.625751	0.371529	0.371498	0.370663	0.371397	0.372073
Oct21	0.624659	0.625158	0.625967	0.625218	0.625825	0.371376	0.371447	0.370656	0.371387	0.371787
Nov21	0.624706	0.624689	0.625561	0.625254	0.624334	0.371638	0.371345	0.370969	0.37135	0.368954
Dec21	0.62521	0.624368	0.62519	0.625269	0.624631	0.371787	0.371445	0.371217	0.371329	0.368887
Jan22	0.625327	0.624217	0.625659	0.625213	0.624714	0.372318	0.371336	0.371337	0.371326	0.368865
Feb22	0.624271	0.625646	0.625276	0.62526	0.624961	0.37155	0.371742	0.370901	0.371248	0.369052
Mar22		0.62549	0.62549	0.625524	0.625597		0.371899	0.372682	0.370809	0.36967
Apr22		0.626012	0.626012	0.625354	0.625777		0.369809	0.369809	0.370154	0.369855
May22			0.625855	0.625333	0.625843			0.369966	0.369548	0.3698
Jun22				0.624282	0.625425				0.370462	0.369751
Jul22					0.624664					0.369781

## Sheet: ORF3a
Month	AT α	AT β/μ	AT γ/λ	AT δ	AT ο	GC α	GC β/μ	GC γ/λ	GC δ	GC ο
Dec19	0.605072	0.605072	0.605072	0.605072	0.605072	0.394928	0.394928	0.394928	0.394928	0.394928
Jan20	0.605151	0.605602	0.605214	0.605219	0.605141	0.394849	0.394398	0.394786	0.394781	0.394859
Feb20	0.605267	0.605495	0.60513	0.605464	0.605339	0.394733	0.394505	0.394611	0.394536	0.394661
Mar20	0.605408	0.606287	0.605208	0.605425	0.605509	0.394561	0.393691	0.394781	0.394568	0.394407
Apr20	0.605351	0.606289	0.605207	0.605385	0.605497	0.394649	0.393692	0.394787	0.394615	0.394324
May20	0.605641	0.606375	0.605198	0.605418	0.605173	0.394359	0.393599	0.394768	0.394582	0.394827
Jun20	0.605525	0.606483	0.605277	0.60559	0.605601	0.394475	0.393498	0.394687	0.39441	0.394399
Jul20	0.605418	0.606686	0.605207	0.607246	0.605475	0.394582	0.393293	0.394761	0.392754	0.394525
Aug20	0.607085	0.606768	0.605322	0.606884	0.60628	0.392915	0.393211	0.394651	0.393116	0.39372
Sep20	0.605903	0.606924	0.605429	0.60628	0.605827	0.394097	0.393059	0.394543	0.39372	0.394173
Oct20	0.605203	0.607136	0.605494	0.606159	0.605072	0.394797	0.392811	0.394481	0.393841	0.394928
Nov20	0.605225	0.607241	0.605476	0.60628		0.394773	0.392727	0.394489	0.39372
Dec20	0.605291	0.607331	0.605424	0.606414	0.605475	0.394704	0.392626	0.394461	0.393586	0.394525
Jan21	0.605279	0.607355	0.605428	0.606414	0.605488	0.394694	0.39259	0.394475	0.393462	0.393833
Feb21	0.605354	0.607446	0.605421	0.606254	0.605207	0.394622	0.392494	0.394528	0.393733	0.394525
Mar21	0.605417	0.607503	0.605176	0.606369	0.605849	0.394558	0.392445	0.394785	0.39356	0.394151
Apr21	0.605432	0.607457	0.605039	0.606244	0.602165	0.39454	0.392441	0.394921	0.393601	0.393541
May21	0.605493	0.607358	0.605078	0.606315	0.602791	0.394479	0.392225	0.394881	0.393629	0.393988
Jun21	0.60557	0.606178	0.605017	0.606356	0.602971	0.394398	0.391957	0.394936	0.393585	0.39413
Jul21	0.605633	0.604906	0.605133	0.60646	0.601888	0.394301	0.391753	0.394819	0.393495	0.3935
Aug21	0.605468	0.605002	0.605088	0.606492	0.603261	0.394442	0.391972	0.394884	0.393471	0.394022
Sep21	0.605542	0.606068	0.60482	0.606578	0.603731	0.394324	0.391993	0.395128	0.393379	0.394659
Oct21	0.60628	0.607193	0.605314	0.606646	0.606108	0.39372	0.391898	0.39467	0.393307	0.393892
Nov21	0.605274	0.60763	0.60665	0.606737	0.606443	0.394726	0.391908	0.393202	0.393223	0.393557
Dec21	0.60559	0.608079	0.607615	0.606842	0.606619	0.39441	0.391667	0.392335	0.393102	0.393363
Jan22	0.605676	0.608771	0.607126	0.607043	0.60654	0.394324	0.391229	0.392874	0.392867	0.393432
Feb22	0.605072	0.607005	0.60661	0.60709	0.606839	0.394928	0.392995	0.39339	0.392881	0.393118
Mar22		0.606884	0.604469	0.60718	0.607563		0.393116	0.395531	0.392561	0.39241
Apr22		0.608696	0.607488	0.607729	0.607962		0.391304	0.392512	0.392271	0.392004
May22			0.608696	0.607488	0.608207			0.391304	0.392512	0.391764
Jun22				0.606884	0.6081				0.393116	0.391878
Jul22					0.607717					0.39228

## Sheet: ORF3b
Month	AT α	AT β/μ	AT γ/λ	AT δ	AT ο	GC α	GC β/μ	GC γ/λ	GC δ	GC ο
Dec19	0.616228	0.616228	0.616228	0.616228	0.616228	0.383772	0.383772	0.383772	0.383772	0.383772
Jan20	0.61637	0.616431	0.616485	0.616494	0.616352	0.38363	0.383569	0.383515	0.383506	0.383648
Feb20	0.616541	0.616513	0.616291	0.616938	0.616655	0.383459	0.383487	0.383239	0.383062	0.383345
Mar20	0.616822	0.616326	0.616399	0.616943	0.617088	0.383121	0.383667	0.383585	0.383045	0.382912
Apr20	0.616692	0.61632	0.616319	0.616833	0.617	0.383308	0.383672	0.383679	0.383167	0.382675
May20	0.616357	0.616356	0.616305	0.616541	0.616411	0.383643	0.383621	0.383647	0.383459	0.383589
Jun20	0.616502	0.616441	0.616369	0.616855	0.616776	0.383498	0.383544	0.383576	0.383145	0.383224
Jul20	0.616228	0.616834	0.616323	0.617105	0.616472	0.383772	0.383149	0.383641	0.382895	0.383528
Aug20	0.618056	0.616841	0.616399	0.617462	0.616959	0.381944	0.383142	0.383569	0.382538	0.383041
Sep20	0.616913	0.616847	0.616437	0.616996	0.616502	0.383087	0.383135	0.383538	0.383004	0.383498
Oct20	0.616329	0.617021	0.616558	0.616776	0.616228	0.383671	0.382919	0.383405	0.383224	0.383772
Nov20	0.616245	0.617288	0.616653	0.616594		0.38375	0.382665	0.383293	0.383406
Dec20	0.616286	0.617472	0.616684	0.616309	0.616228	0.383706	0.382478	0.383234	0.383691	0.383772
Jan21	0.616354	0.617468	0.61663	0.616565	0.616571	0.383631	0.382462	0.383302	0.38321	0.383429
Feb21	0.616444	0.617482	0.616423	0.616487	0.616106	0.383529	0.382451	0.383507	0.383489	0.383406
Mar21	0.616522	0.617232	0.616028	0.616496	0.616385	0.383445	0.382719	0.38393	0.383408	0.383615
Apr21	0.616547	0.616458	0.615805	0.616155	0.610461	0.383425	0.383386	0.384159	0.38361	0.381741
May21	0.616631	0.615883	0.615836	0.616224	0.611598	0.383345	0.383441	0.384115	0.383686	0.382554
Jun21	0.616662	0.614294	0.615725	0.616253	0.611886	0.383293	0.382624	0.384211	0.383688	0.382851
Jul21	0.616644	0.612618	0.61592	0.616326	0.609699	0.383237	0.38166	0.384018	0.383627	0.381928
Aug21	0.616458	0.612792	0.615886	0.616348	0.61239	0.383379	0.381812	0.384084	0.383621	0.382675
Sep21	0.616411	0.614174	0.615201	0.61639	0.613548	0.383346	0.382444	0.38474	0.383572	0.383528
Oct21	0.617026	0.615527	0.61575	0.616435	0.616541	0.382974	0.383021	0.38422	0.383527	0.383459
Nov21	0.616228	0.61594	0.617332	0.616503	0.616384	0.383772	0.383222	0.382534	0.383459	0.383616
Dec21	0.616385	0.616383	0.618467	0.616566	0.616371	0.383615	0.383155	0.381441	0.383387	0.383615
Jan22	0.617325	0.617187	0.617763	0.616592	0.616425	0.382675	0.382813	0.382237	0.383316	0.383557
Feb22	0.616228	0.616667	0.616627	0.616675	0.61697	0.383772	0.383333	0.383373	0.383274	0.382994
Mar22		0.616228	0.615132	0.617123	0.618098		0.383772	0.384868	0.382407	0.381884
Apr22		0.619518	0.618421	0.618158	0.618547		0.380482	0.381579	0.381842	0.381423
May22			0.618421	0.617982	0.618568			0.381579	0.382018	0.381412
Jun22				0.617325	0.618486				0.382675	0.381491
Jul22					0.618476					0.381519

## Sheet: E
Month	AT α	AT β/μ	AT γ/λ	AT δ	AT ο	GC α	GC β/μ	GC γ/λ	GC δ	GC ο
Dec19	0.618421	0.618421	0.618421	0.618421	0.618421	0.381579	0.381579	0.381579	0.381579	0.381579
Jan20	0.618535	0.618475	0.618461	0.618421	0.618504	0.381465	0.381525	0.381539	0.381579	0.381496
Feb20	0.618499	0.618528	0.618191	0.618545	0.618535	0.381501	0.381472	0.381307	0.381455	0.381465
Mar20	0.618421	0.618409	0.618481	0.618495	0.618404	0.381579	0.381525	0.381519	0.381505	0.381495
Apr20	0.619011	0.618457	0.618459	0.618648	0.618665	0.380989	0.381484	0.38149	0.381352	0.381335
May20	0.618421	0.618494	0.618496	0.618264	0.618421	0.381579	0.381418	0.38141	0.381736	0.381579
Jun20	0.618421	0.618541	0.618547	0.618421	0.618695	0.381579	0.381407	0.381439	0.381579	0.381305
Jul20	0.618421	0.618628	0.618501	0.618421	0.618908	0.381579	0.381327	0.381487	0.381579	0.381092
Aug20	0.619883	0.618534	0.618519	0.619243	0.619152	0.380117	0.381465	0.381479	0.380757	0.380848
Sep20	0.618421	0.618457	0.618498	0.61864	0.619518	0.381579	0.381539	0.381502	0.38136	0.380482
Oct20	0.618286	0.618503	0.618512	0.619079	0.618421	0.381309	0.381467	0.381481	0.380921	0.381579
Nov20	0.618541	0.618488	0.618569	0.618421		0.381459	0.381501	0.381377	0.381579
Dec20	0.618488	0.618492	0.61854	0.618421	0.618421	0.381512	0.381492	0.38146	0.381579	0.381579
Jan21	0.618464	0.618551	0.618547	0.618683	0.618969	0.381526	0.381433	0.381447	0.381317	0.381031
Feb21	0.618467	0.618728	0.618559	0.618468	0.618421	0.381521	0.381259	0.381397	0.381532	0.381579
Mar21	0.618495	0.618904	0.618535	0.61848	0.619361	0.381501	0.381094	0.381443	0.38152	0.380639
Apr21	0.618564	0.61884	0.618599	0.618513	0.618908	0.381433	0.38116	0.3814	0.381481	0.381092
May21	0.618623	0.618882	0.618706	0.618451	0.618421	0.381375	0.381099	0.381283	0.381549	0.381579
Jun21	0.61857	0.618887	0.618751	0.618463	0.61886	0.38143	0.381111	0.381216	0.381537	0.38114
Jul21	0.618725	0.618892	0.618851	0.618492	0.618521	0.381272	0.381089	0.381145	0.381504	0.381479
Aug21	0.618868	0.618731	0.618754	0.618482	0.618969	0.381047	0.381264	0.381243	0.381514	0.381031
Sep21	0.618421	0.61856	0.618665	0.618506	0.618421	0.381579	0.38144	0.381324	0.381493	0.381579
Oct21	0.619219	0.618642	0.618501	0.618527	0.618421	0.380781	0.381358	0.381499	0.381472	0.381579
Nov21	0.619152	0.618541	0.618749	0.618545	0.622777	0.380848	0.381459	0.381251	0.381449	0.377223
Dec21	0.618421	0.618576	0.618666	0.618556	0.622781	0.381579	0.381424	0.381334	0.381434	0.37721
Jan22	0.618421	0.618969	0.620175	0.618601	0.622805	0.381579	0.381031	0.379825	0.38139	0.377185
Feb22	0.618421	0.619298	0.621212	0.618876	0.622812	0.381579	0.380702	0.378788	0.381124	0.377175
Mar22		0.618421	0.620614	0.619943	0.622836		0.381579	0.379386	0.380057	0.377162
Apr22		0.622807	0.622807	0.621754	0.622797		0.377193	0.377193	0.378246	0.377202
May22			0.622807	0.622807	0.622792			0.377193	0.377193	0.377207
Jun22				0.620066	0.622795				0.379934	0.377204
Jul22					0.622833					0.377167

## Sheet: M
Month	AT α	AT β/μ	AT γ/λ	AT δ	AT ο	GC α	GC β/μ	GC γ/λ	GC δ	GC ο
Dec19	0.573991	0.573991	0.573991	0.573991	0.573991	0.426009	0.426009	0.426009	0.426009	0.426009
Jan20	0.57401	0.574009	0.573978	0.573991	0.574019	0.42599	0.425991	0.426022	0.426009	0.425981
Feb20	0.573991	0.57407	0.574076	0.573928	0.573894	0.426009	0.42593	0.425924	0.426072	0.426106
Mar20	0.57374	0.574042	0.5742	0.573697	0.573738	0.42626	0.425941	0.425799	0.426303	0.426262
Apr20	0.573934	0.574117	0.574119	0.573888	0.57388	0.426066	0.425869	0.425835	0.426112	0.42612
May20	0.573903	0.574188	0.574142	0.573777	0.573991	0.426097	0.425812	0.425858	0.426223	0.426009
Jun20	0.574178	0.574261	0.574135	0.573991	0.574271	0.425822	0.425724	0.425865	0.426009	0.425729
Jul20	0.573991	0.574255	0.574156	0.573094	0.573991	0.426009	0.425742	0.425844	0.426906	0.426009
Aug20	0.574988	0.574275	0.57416	0.574178	0.574116	0.425012	0.425699	0.425839	0.425822	0.425884
Sep20	0.574084	0.57437	0.574156	0.573543	0.574458	0.425916	0.42563	0.425844	0.426457	0.425542
Oct20	0.573968	0.574444	0.574153	0.573916	0.573991	0.426032	0.425552	0.425847	0.426084	0.426009
Nov20	0.573985	0.574456	0.574159	0.572995		0.426015	0.425543	0.425841	0.427005
Dec20	0.574027	0.574479	0.574102	0.573548	0.574091	0.425973	0.425521	0.425898	0.426452	0.425909
Jan21	0.574058	0.574518	0.574065	0.573135	0.574271	0.425942	0.425465	0.425935	0.426865	0.425729
Feb21	0.574071	0.574489	0.574054	0.573155	0.574074	0.425924	0.425504	0.425944	0.426845	0.425926
Mar21	0.574074	0.574489	0.573895	0.572739	0.574098	0.425924	0.425505	0.426095	0.427261	0.425902
Apr21	0.574079	0.574413	0.573897	0.572589	0.573936	0.425916	0.425584	0.426092	0.427361	0.426064
May21	0.574108	0.574367	0.574024	0.572585	0.573991	0.425892	0.425623	0.425974	0.427415	0.426009
Jun21	0.574139	0.574283	0.574105	0.572605	0.574111	0.425857	0.425713	0.425892	0.427395	0.425889
Jul21	0.574195	0.574306	0.574142	0.572608	0.574161	0.425805	0.425694	0.425858	0.427391	0.425839
Aug21	0.574069	0.573913	0.574126	0.572638	0.574365	0.425931	0.426065	0.425872	0.427359	0.425635
Sep21	0.574572	0.573633	0.574214	0.572664	0.573659	0.425428	0.426367	0.425786	0.427334	0.426341
Oct21	0.573719	0.573212	0.574236	0.572685	0.574205	0.426281	0.426754	0.425764	0.427314	0.425795
Nov21	0.573493	0.573018	0.57334	0.572704	0.574127	0.426507	0.426982	0.42666	0.427294	0.425847
Dec21	0.574098	0.572926	0.572758	0.572727	0.574089	0.425902	0.427074	0.427242	0.427272	0.425889
Jan22	0.573991	0.573384	0.574664	0.572754	0.574164	0.426009	0.426616	0.425336	0.42724	0.425817
Feb22	0.573991	0.573692	0.573855	0.572852	0.574771	0.426009	0.426308	0.423563	0.427148	0.425034
Mar22		0.573244	0.573991	0.573579	0.576337		0.426756	0.426009	0.426421	0.423656
Apr22		0.576981	0.576981	0.575486	0.576754		0.423019	0.423019	0.424514	0.423236
May22			0.573991	0.576383	0.576814			0.426009	0.423617	0.423174
Jun22				0.574738	0.576803				0.425262	0.423187
Jul22					0.576827					0.423169

## Sheet: ORF6
Month	AT α	AT β/μ	AT γ/λ	AT δ	AT ο	GC α	GC β/μ	GC γ/λ	GC δ	GC ο
Dec19	0.72043	0.72043	0.72043	0.72043	0.72043	0.27957	0.27957	0.27957	0.27957	0.27957
Jan20	0.7205	0.72043	0.720575	0.720267	0.72043	0.2795	0.27957	0.279425	0.279733	0.27957
Feb20	0.72043	0.720496	0.72043	0.720354	0.7205	0.27957	0.279504	0.27957	0.279646	0.27943
Mar20	0.719736	0.720328	0.720262	0.719856	0.72043	0.279327	0.279572	0.279738	0.279328	0.27957
Apr20	0.718983	0.720148	0.720097	0.720245	0.720032	0.279156	0.279589	0.279772	0.279755	0.279968
May20	0.72043	0.720235	0.720035	0.720046	0.72043	0.27957	0.279726	0.279898	0.279954	0.27957
Jun20	0.72043	0.720263	0.720224	0.72043	0.721102	0.27957	0.279684	0.279711	0.27957	0.278898
Jul20	0.721198	0.720263	0.72027	0.72043	0.72043	0.278802	0.279608	0.279693	0.27957	0.27957
Aug20	0.716846	0.720098	0.720282	0.71203	0.719534	0.283154	0.27989	0.279683	0.279906	0.280466
Sep20	0.720094	0.720253	0.720252	0.720161	0.719086	0.279906	0.279705	0.279705	0.279839	0.280914
Oct20	0.718776	0.720263	0.720197	0.719086	0.72043	0.278991	0.279613	0.279744	0.280914	0.27957
Nov20	0.720396	0.7202	0.720058	0.721326		0.279604	0.279719	0.279916	0.278674
Dec20	0.720413	0.720306	0.720272	0.72043	0.720072	0.279581	0.279588	0.279679	0.27957	0.279928
Jan21	0.720368	0.720325	0.720384	0.720154	0.719758	0.279559	0.279573	0.279577	0.279846	0.280242
Feb21	0.720376	0.720308	0.720557	0.72043	0.72043	0.279527	0.279595	0.2794	0.27957	0.27957
Mar21	0.720411	0.720187	0.721007	0.720151	0.71851	0.279517	0.279631	0.27892	0.279552	0.28149
Apr21	0.720424	0.720288	0.72094	0.720354	0.720629	0.279525	0.279584	0.278979	0.279532	0.279371
May21	0.720435	0.720336	0.720578	0.720398	0.719833	0.27953	0.279576	0.279349	0.279562	0.280167
Jun21	0.720497	0.720299	0.720382	0.720326	0.72	0.279466	0.279587	0.279485	0.279574	0.28
Jul21	0.720263	0.720129	0.72039	0.720278	0.720552	0.27965	0.279699	0.279538	0.279596	0.279448
Aug21	0.720549	0.720255	0.720148	0.720281	0.72043	0.279451	0.279725	0.279784	0.279604	0.27957
Sep21	0.720878	0.720422	0.720326	0.720205	0.72043	0.279122	0.279578	0.279488	0.27966	0.27957
Oct21	0.72043	0.720186	0.720503	0.720141	0.717358	0.27957	0.279732	0.279497	0.279739	0.282642
Nov21	0.72043	0.720293	0.720357	0.720079	0.714927	0.27957	0.279707	0.279643	0.279823	0.285073
Dec21	0.72043	0.720307	0.720205	0.720047	0.714925	0.27957	0.279693	0.279795	0.279847	0.285043
Jan22	0.72043	0.719758	0.718548	0.720064	0.714697	0.27957	0.280242	0.281452	0.279849	0.285207
Feb22	0.72043	0.719355	0.716031	0.720039	0.713242	0.27957	0.27957	0.283969	0.279961	0.286418
Mar22		0.72043	0.72043	0.718565	0.710494		0.27957	0.27957	0.281435	0.288864
Apr22		0.709677	0.709677	0.714624	0.710176		0.290323	0.290323	0.285376	0.289464
May22			0.71147	0.712903	0.710454			0.28853	0.287097	0.289339
Jun22				0.719086	0.713011				0.280914	0.286793
Jul22					0.717297					0.282374

## Sheet: ORF7a
Month	AT α	AT β/μ	AT γ/λ	AT δ	AT ο	GC α	GC β/μ	GC γ/λ	GC δ	GC ο
Dec19	0.617486	0.617486	0.617486	0.617486	0.617486	0.382514	0.382514	0.382514	0.382514	0.382514
Jan20	0.617486	0.617554	0.61756	0.617486	0.617486	0.382514	0.382446	0.38244	0.382514	0.382514
Feb20	0.617486	0.61752	0.616719	0.617525	0.617486	0.382514	0.38248	0.382006	0.382475	0.382514
Mar20	0.617892	0.61747	0.617527	0.617425	0.61777	0.382108	0.382443	0.38245	0.3817	0.382188
Apr20	0.617539	0.617502	0.617185	0.617675	0.617841	0.382461	0.382391	0.382202	0.382325	0.382159
May20	0.617808	0.617451	0.617398	0.617681	0.617486	0.382192	0.38228	0.382264	0.382319	0.382514
Jun20	0.617657	0.616558	0.617376	0.617486	0.615266	0.382343	0.38164	0.382312	0.382514	0.38166
Jul20	0.617486	0.617131	0.617316	0.617486	0.617486	0.382514	0.382079	0.382354	0.382514	0.382514
Aug20	0.617486	0.617473	0.617216	0.617145	0.617714	0.382514	0.382254	0.382193	0.382855	0.382286
Sep20	0.617486	0.617375	0.617135	0.617623	0.617316	0.382514	0.382264	0.382023	0.382377	0.382684
Oct20	0.617528	0.617478	0.61651	0.61735	0.617486	0.382472	0.382267	0.38159	0.38265	0.382514
Nov20	0.617346	0.617625	0.617161	0.618397		0.382427	0.382254	0.382096	0.381603
Dec20	0.61675	0.617408	0.617344	0.617183	0.617486	0.381856	0.38211	0.382227	0.382311	0.382514
Jan21	0.614593	0.617454	0.617129	0.617837	0.617486	0.380151	0.382099	0.382126	0.382163	0.382514
Feb21	0.616588	0.617456	0.617385	0.61731	0.617486	0.381542	0.382113	0.382173	0.381897	0.382514
Mar21	0.616744	0.617511	0.617116	0.616832	0.617681	0.381624	0.381963	0.381944	0.381296	0.382319
Apr21	0.617071	0.617624	0.616779	0.618267	0.616474	0.381825	0.381666	0.381593	0.381198	0.381805
May21	0.617234	0.6177	0.617032	0.617595	0.616424	0.381876	0.381607	0.38172	0.381946	0.381755
Jun21	0.617231	0.617303	0.616944	0.61733	0.617923	0.38169	0.381648	0.381599	0.381756	0.381858
Jul21	0.617706	0.616772	0.617229	0.61694	0.615189	0.38191	0.381595	0.381749	0.381585	0.379223
Aug21	0.617607	0.61699	0.617359	0.616315	0.617999	0.381791	0.381939	0.381825	0.381403	0.382001
Sep21	0.617942	0.616954	0.616589	0.615595	0.617183	0.382058	0.381959	0.381349	0.380813	0.382817
Oct21	0.618231	0.616922	0.617623	0.615439	0.617486	0.381769	0.381839	0.382079	0.380684	0.382514
Nov21	0.616576	0.617615	0.615423	0.61538	0.617496	0.383424	0.381828	0.380952	0.380571	0.382504
Dec21	0.617291	0.617185	0.615537	0.61524	0.617383	0.382709	0.381421	0.380851	0.380382	0.38242
Jan22	0.618852	0.618084	0.617623	0.614981	0.617298	0.381148	0.38166	0.381967	0.37975	0.382331
Feb22	0.617486	0.618033	0.614506	0.61454	0.617122	0.382514	0.381967	0.38152	0.380378	0.382185
Mar22		0.618852	0.617486	0.616148	0.617106		0.381148	0.382514	0.380757	0.382128
Apr22		0.617486	0.614754	0.617814	0.61703		0.382514	0.385246	0.382186	0.382037
May22			0.617486	0.61694	0.617089			0.382514	0.38306	0.382127
Jun22				0.617828	0.616864				0.382172	0.382229
Jul22					0.616066					0.381928

## Sheet: ORF7b
Month	AT α	AT β/μ	AT γ/λ	AT δ	AT ο	GC α	GC β/μ	GC γ/λ	GC δ	GC ο
Dec19	0.689394	0.689394	0.689394	0.689394	0.689394	0.310606	0.310606	0.310606	0.310606	0.310606
Jan20	0.689394	0.689441	0.689394	0.689394	0.689394	0.310606	0.310559	0.310606	0.310606	0.310606
Feb20	0.678842	0.687854	0.689394	0.689394	0.682015	0.304924	0.309651	0.310606	0.310606	0.306474
Mar20	0.689443	0.689446	0.689333	0.688415	0.688724	0.310557	0.310542	0.310451	0.309925	0.31014
Apr20	0.68954	0.689436	0.689438	0.689394	0.689675	0.31046	0.310514	0.310525	0.310606	0.309905
May20	0.68984	0.689562	0.689506	0.689665	0.689394	0.31016	0.31035	0.310485	0.310335	0.310606
Jun20	0.689394	0.689521	0.689522	0.689394	0.689867	0.310606	0.310443	0.310459	0.310606	0.310133
Jul20	0.689394	0.689461	0.689371	0.678788	0.690236	0.310606	0.310518	0.310612	0.30303	0.309764
Aug20	0.691919	0.689828	0.689141	0.693182	0.690657	0.308081	0.310124	0.310448	0.306818	0.309343
Sep20	0.689867	0.689842	0.689525	0.691288	0.691761	0.310133	0.310145	0.3103	0.308712	0.308239
Oct20	0.68951	0.68982	0.689626	0.692045	0.689394	0.31049	0.310147	0.310242	0.307955	0.310606
Nov20	0.689458	0.689715	0.689787	0.694444		0.310526	0.310231	0.310084	0.305556
Dec20	0.689411	0.689559	0.689532	0.693322	0.688889	0.310535	0.310341	0.31028	0.306678	0.311111
Jan21	0.689381	0.68961	0.689505	0.693926	0.690341	0.310521	0.310273	0.310335	0.305879	0.309659
Feb21	0.689429	0.689582	0.689493	0.692489	0.689815	0.310485	0.310283	0.310222	0.307511	0.310185
Mar21	0.68945	0.689527	0.689196	0.694584	0.691558	0.310435	0.310384	0.31032	0.305416	0.308442
Apr21	0.689425	0.689464	0.689233	0.691783	0.693883	0.310415	0.310409	0.310348	0.308201	0.303591
May21	0.689457	0.689567	0.689331	0.695103	0.696128	0.310381	0.310278	0.310282	0.30488	0.303872
Jun21	0.689408	0.689661	0.689047	0.695287	0.695758	0.31027	0.310196	0.310072	0.304647	0.304242
Jul21	0.689566	0.689584	0.689363	0.695441	0.696625	0.309937	0.310079	0.31018	0.304492	0.303375
Aug21	0.689415	0.690657	0.689786	0.695877	0.694602	0.310001	0.3088	0.310052	0.304017	0.305398
Sep21	0.689394	0.692443	0.689145	0.696102	0.691919	0.310185	0.306968	0.309719	0.303736	0.308081
Oct21	0.690771	0.69529	0.690393	0.6963	0.692641	0.309229	0.30469	0.309607	0.30355	0.307359
Nov21	0.689394	0.695856	0.694032	0.696525	0.697661	0.310606	0.304055	0.305968	0.303325	0.302339
Dec21	0.689394	0.695991	0.695698	0.696608	0.697008	0.310606	0.303867	0.303878	0.303256	0.302966
Jan22	0.685606	0.695786	0.694318	0.696326	0.696956	0.314394	0.304214	0.305682	0.303455	0.302975
Feb22	0.681818	0.690909	0.69146	0.695813	0.696928	0.318182	0.309091	0.30854	0.304008	0.302948
Mar22		0.69697	0.689394	0.695501	0.696899		0.30303	0.310606	0.304035	0.302931
Apr22		0.69697	0.69697	0.696364	0.696717		0.30303	0.30303	0.303636	0.302901
May22			0.69697	0.698485	0.696922			0.30303	0.301515	0.302724
Jun22				0.693182	0.69757				0.303977	0.302217
Jul22					0.698007					0.301828

## Sheet: ORF8
Month	AT α	AT β/μ	AT γ/λ	AT δ	AT ο	GC α	GC β/μ	GC γ/λ	GC δ	GC ο
Dec19	0.642077	0.641773	0.642077	0.642077	0.642077	0.357923	0.358227	0.357923	0.357923	0.357923
Jan20	0.641331	0.641216	0.641264	0.641331	0.641252	0.358669	0.358784	0.358736	0.358669	0.358748
Feb20	0.609875	0.636756	0.641361	0.64123	0.618728	0.340798	0.355735	0.358613	0.35877	0.345398
Mar20	0.641407	0.642236	0.641417	0.637625	0.639008	0.358593	0.357751	0.357649	0.357202	0.357451
Apr20	0.642602	0.642327	0.642088	0.641417	0.641267	0.357398	0.357643	0.357849	0.3583	0.358733
May20	0.642559	0.642518	0.642154	0.640027	0.641621	0.356477	0.35734	0.357817	0.358802	0.358379
Jun20	0.641564	0.642621	0.642148	0.642467	0.641393	0.358436	0.357094	0.357805	0.357533	0.358607
Jul20	0.643638	0.643297	0.642185	0.639344	0.641773	0.356362	0.356527	0.357804	0.354098	0.358227
Aug20	0.642532	0.643062	0.642193	0.640027	0.642987	0.357468	0.35668	0.357746	0.355874	0.357013
Sep20	0.64276	0.64276	0.642024	0.639754	0.641735	0.356216	0.35679	0.357923	0.356148	0.358265
Oct20	0.643674	0.643051	0.641892	0.640164	0.641393	0.355233	0.356693	0.357862	0.356557	0.358607
Nov20	0.644719	0.643505	0.642146	0.634791		0.355258	0.356234	0.357713	0.354281
Dec20	0.644559	0.643756	0.642291	0.637219	0.643169	0.355313	0.356061	0.357567	0.354888	0.356831
Jan21	0.644437	0.643827	0.64226	0.636402	0.642077	0.355316	0.356015	0.357189	0.354351	0.357923
Feb21	0.644622	0.643955	0.642383	0.636289	0.642684	0.355231	0.35583	0.356511	0.354545	0.357316
Mar21	0.644635	0.643796	0.64319	0.633321	0.641491	0.355204	0.355494	0.356134	0.353059	0.357143
Apr21	0.644754	0.643778	0.644014	0.633095	0.6441	0.355032	0.354938	0.355655	0.35278	0.3559
May21	0.644776	0.644454	0.644431	0.631691	0.643291	0.354979	0.354387	0.355217	0.352512	0.355798
Jun21	0.644521	0.646335	0.644696	0.631731	0.643661	0.35479	0.353165	0.354918	0.352472	0.356011
Jul21	0.643812	0.647795	0.644898	0.631734	0.644747	0.35403	0.351544	0.354679	0.352241	0.354881
Aug21	0.643063	0.644679	0.644417	0.631678	0.643101	0.353867	0.351116	0.355311	0.352074	0.355874
Sep21	0.644277	0.640167	0.644215	0.631456	0.643291	0.355115	0.351801	0.354913	0.35207	0.356709
Oct21	0.641331	0.636901	0.643306	0.631483	0.638954	0.355688	0.352308	0.35498	0.352108	0.356362
Nov21	0.642987	0.635374	0.636686	0.631557	0.641984	0.357013	0.351559	0.353388	0.352052	0.357794
Dec21	0.643638	0.63532	0.633555	0.631666	0.641995	0.356362	0.352277	0.353185	0.352042	0.357852
Jan22	0.644809	0.636527	0.639071	0.632031	0.641996	0.355191	0.35374	0.355191	0.351773	0.357843
Feb22	0.644809	0.642077	0.640089	0.631838	0.641975	0.355191	0.354645	0.35693	0.351783	0.357808
Mar22		0.639344	0.642077	0.633071	0.642005		0.352459	0.357923	0.353044	0.357824
Apr22		0.642077	0.642077	0.639235	0.641953		0.357923	0.357923	0.355519	0.357709
May22			0.642077	0.642077	0.641866			0.357923	0.357923	0.357612
Jun22				0.636954	0.641951				0.35485	0.357643
Jul22					0.641711					0.357576

[truncated: 2 more sheets: N, ORF10]
