# Supplementary material for: Analysis of 3.5 million SARS-CoV-2 sequences reveals unique mutational trends with consistent nucleotide and codon frequencies
Source: Virol J. 2023 Feb 17;20:31. doi: 10.1186/s12985-023-01982-8 (PMC9936480; doi:10.1186/s12985-023-01982-8)
Supplement: Supplementary file 6 — Additional file 6. Table S6: Average Nucleotide Frequency. [file 12985_2023_1982_MOESM6_ESM.xlsx]

## Sheet: File Info
Each value is the average of the nucleotide frequency distribution per clade per month. α = Alpha, β/μ = Beta/Mu, γ/λ = Gamma/Lambda, δ = Delta, ο = Omicron Each Excel sheet contains the data for a different gene as labeled. Cells with missing data refers to the lack of samples for that clade during that month.

## Sheet: ORF1ab
Month	A α	A β/μ	A γ/λ	A δ	A ο	T α	T β/μ	T γ/λ	T δ	T ο	C α	C β/μ	C γ/λ	C δ	C ο	G α	G β/μ	G γ/λ	G δ	G ο
Dec19	0.301785	0.30131	0.301785	0.301785	0.301804	0.323673	0.323016	0.323664	0.323673	0.323673	0.175857	0.175476	0.175848	0.175857	0.175857	0.198685	0.198142	0.198704	0.198685	0.198666
Jan20	0.301782	0.301767	0.301779	0.301785	0.301774	0.323691	0.323771	0.323713	0.323697	0.323687	0.175835	0.17577	0.175812	0.175836	0.175821	0.198676	0.198632	0.198676	0.198682	0.198666
Feb20	0.301787	0.301735	0.301761	0.301778	0.301762	0.323708	0.323657	0.323702	0.323724	0.323682	0.175827	0.175767	0.175789	0.175825	0.175822	0.198673	0.198594	0.198633	0.198673	0.198658
Mar20	0.301793	0.301781	0.301784	0.301787	0.301789	0.323712	0.323827	0.323786	0.323725	0.323718	0.175811	0.1757	0.175741	0.17582	0.175826	0.19866	0.198673	0.198666	0.198662	0.198657
Apr20	0.301782	0.301783	0.301741	0.301799	0.301779	0.323725	0.323857	0.32379	0.32373	0.323751	0.175708	0.175669	0.175688	0.175799	0.175787	0.198637	0.198667	0.198642	0.198657	0.198657
May20	0.301788	0.301779	0.301774	0.301778	0.301781	0.32385	0.323887	0.323816	0.323809	0.323704	0.175545	0.175641	0.175707	0.17574	0.175842	0.198643	0.198667	0.198658	0.198673	0.198669
Jun20	0.301767	0.301778	0.301779	0.301792	0.301773	0.323843	0.323906	0.323848	0.323834	0.323802	0.175705	0.175633	0.175702	0.175736	0.175743	0.198658	0.198662	0.198662	0.198638	0.198647
Jul20	0.301818	0.301768	0.301765	0.301822	0.301743	0.323754	0.323904	0.323885	0.323955	0.323689	0.175743	0.175625	0.17569	0.175622	0.17581	0.198671	0.198674	0.198651	0.1986	0.19869
Aug20	0.301777	0.301758	0.301774	0.301782	0.301769	0.3239	0.323971	0.323912	0.323967	0.32383	0.175489	0.175586	0.175652	0.17552	0.175701	0.198693	0.198648	0.198647	0.198653	0.198607
Sep20	0.301791	0.301758	0.301776	0.301761	0.301767	0.323943	0.324007	0.323922	0.323988	0.323764	0.175593	0.175583	0.17565	0.175561	0.175646	0.19862	0.198629	0.198635	0.198647	0.198664
Oct20	0.301796	0.30175	0.301758	0.301764	0.301773	0.323632	0.324036	0.323926	0.323964	0.323708	0.175522	0.175568	0.17563	0.175564	0.175834	0.198589	0.19861	0.198615	0.198624	0.198685
Nov20	0.301799	0.301747	0.301771	0.30173		0.323657	0.324034	0.32396	0.324111		0.175504	0.175552	0.175603	0.175528		0.198616	0.198617	0.198633	0.19863
Dec20	0.301795	0.301751	0.301772	0.301743	0.301766	0.323668	0.324048	0.323982	0.324063	0.324005	0.175487	0.175551	0.175586	0.175558	0.175644	0.19861	0.198633	0.198634	0.198633	0.198585
Jan21	0.301804	0.301748	0.301767	0.301745	0.30178	0.323686	0.324057	0.323979	0.324107	0.323805	0.175471	0.175535	0.175569	0.175492	0.17573	0.198596	0.198633	0.198635	0.198623	0.198608
Feb21	0.301807	0.301742	0.301757	0.301753	0.301777	0.323702	0.324025	0.323924	0.324092	0.323942	0.175463	0.17553	0.175555	0.175495	0.175662	0.1986	0.198637	0.198645	0.198625	0.198596
Mar21	0.301809	0.301732	0.301752	0.301737	0.301771	0.323715	0.323923	0.323858	0.324189	0.323905	0.175449	0.175553	0.175521	0.175436	0.175582	0.198592	0.198639	0.198633	0.198624	0.198611
Apr21	0.301809	0.301714	0.301757	0.301759	0.301684	0.323734	0.323802	0.323807	0.324046	0.323882	0.175435	0.175586	0.175497	0.175496	0.175431	0.198586	0.198634	0.19861	0.198652	0.198627
May21	0.301812	0.301706	0.301761	0.30174	0.301667	0.32374	0.32378	0.323778	0.32414	0.323817	0.175431	0.175576	0.175478	0.175452	0.175442	0.19858	0.198629	0.198595	0.198629	0.19862
Jun21	0.301811	0.301685	0.301751	0.301737	0.301693	0.323759	0.323922	0.323774	0.32416	0.323872	0.175415	0.175504	0.175468	0.175442	0.175433	0.198577	0.198662	0.198587	0.198629	0.198661
Jul21	0.301814	0.301665	0.301759	0.301735	0.301669	0.323781	0.324054	0.32377	0.324177	0.323883	0.175411	0.175452	0.175454	0.175423	0.175395	0.198569	0.198688	0.198581	0.198618	0.198637
Aug21	0.301819	0.301656	0.301746	0.301731	0.301706	0.323763	0.32412	0.323798	0.324202	0.323852	0.175418	0.175414	0.175468	0.17541	0.17549	0.198582	0.198671	0.198596	0.198617	0.198658
Sep21	0.301848	0.301703	0.301663	0.301724	0.301722	0.323783	0.324182	0.323817	0.324229	0.32383	0.175376	0.175415	0.175428	0.175392	0.175607	0.19858	0.198664	0.198602	0.198615	0.198695
Oct21	0.301798	0.301724	0.301717	0.301725	0.301738	0.323929	0.324221	0.323884	0.324254	0.323821	0.175426	0.175373	0.175427	0.175376	0.175676	0.198617	0.198628	0.198603	0.198612	0.198665
Nov21	0.301785	0.301734	0.30171	0.301726	0.301737	0.32372	0.324267	0.324109	0.324269	0.323479	0.17563	0.175342	0.175416	0.175363	0.175587	0.198654	0.198635	0.198611	0.198608	0.198622
Dec21	0.301798	0.301723	0.301735	0.301722	0.301731	0.323834	0.324278	0.324201	0.324279	0.32348	0.175508	0.175337	0.175406	0.17535	0.175573	0.198648	0.198626	0.198602	0.198605	0.198623
Jan22	0.301832	0.30175	0.301745	0.301727	0.301734	0.323673	0.32427	0.324056	0.324286	0.323505	0.175505	0.175294	0.175439	0.17533	0.175542	0.198567	0.19862	0.198638	0.198599	0.198629
Feb22	0.301785	0.301757	0.30181	0.301731	0.301738	0.32372	0.323983	0.323942	0.324271	0.323624	0.175466	0.17551	0.175447	0.175336	0.175423	0.198607	0.198582	0.198646	0.198599	0.198634
Mar22		0.301761	0.301691	0.301718	0.301758		0.324519	0.323837	0.324226	0.323862		0.175129	0.17574	0.175295	0.175202		0.198591	0.198732	0.198616	0.198651
Apr22		0.301785	0.301738	0.301516	0.301759		0.323931	0.324096	0.323874	0.323945		0.175153	0.175153	0.174895	0.175122		0.198708	0.198591	0.198349	0.198651
May22			0.301104	0.301447	0.301759			0.323062	0.323495	0.323959			0.174409	0.17488	0.175103			0.197894	0.19829	0.198649
Jun22				0.30175	0.301754				0.324066	0.323921				0.175282	0.17509				0.198597	0.198614
Jul22					0.301785					0.323908					0.175088					0.198583

## Sheet: Spike
Month	A α	A β/μ	A γ/λ	A δ	A ο	T α	T β/μ	T γ/λ	T δ	T ο	C α	C β/μ	C γ/λ	C δ	C ο	G α	G β/μ	G γ/λ	G δ	G ο
Dec19	0.294349	0.29429	0.294349	0.294218	0.294296	0.332548	0.33249	0.332548	0.332548	0.332548	0.189168	0.189168	0.189168	0.189168	0.189168	0.183935	0.184051	0.183935	0.184066	0.183987
Jan20	0.294349	0.294327	0.29436	0.294353	0.294369	0.332572	0.3326	0.33261	0.33262	0.332573	0.189144	0.189134	0.189127	0.189115	0.189141	0.183935	0.183938	0.183903	0.183913	0.183917
Feb20	0.294358	0.294294	0.294289	0.294349	0.294363	0.332558	0.332591	0.332548	0.332556	0.33256	0.189159	0.189135	0.189163	0.189168	0.189176	0.183926	0.18398	0.184	0.183928	0.183902
Mar20	0.294346	0.294102	0.294115	0.294328	0.294343	0.332623	0.332575	0.332598	0.332663	0.332627	0.189086	0.189139	0.189118	0.189093	0.189108	0.183946	0.184163	0.184146	0.183916	0.183922
Apr20		0.294091	0.294088	0.29436	0.294319		0.332597	0.332589	0.33263	0.33267		0.189115	0.189139	0.18909	0.189023		0.184154	0.18417	0.18392	0.183901
May20	0.29428	0.294079	0.294092	0.29432	0.294349	0.332609	0.332614	0.33262	0.332689	0.332614	0.188905	0.189072	0.189109	0.189	0.189124	0.184114	0.184157	0.184164	0.183879	0.183913
Jun20		0.294075	0.294096		0.294267		0.332638	0.332643		0.332532		0.189071	0.189106		0.189004		0.184158	0.184143		0.183951
Jul20	0.294124	0.294036	0.294258	0.294336	0.294407	0.332511	0.332681	0.332629	0.332705	0.332519	0.189018	0.18909	0.189104	0.188599	0.188877	0.18401	0.184169	0.183999	0.184045	0.183761
Aug20	0.294174	0.294058	0.294159	0.294286	0.29437	0.332766	0.332685	0.332648	0.332581	0.332614	0.188165	0.189041	0.189099	0.18835	0.188688	0.18411	0.184126	0.184077	0.184146	0.183804
Sep20	0.294097	0.294101	0.294102	0.294156	0.294185	0.332597	0.332676	0.33271	0.332535	0.332319	0.18895	0.189037	0.18907	0.188676	0.188498	0.184109	0.184081	0.184098	0.184162	0.183821
Oct20	0.29423	0.294138	0.294091	0.294123	0.294455	0.332563	0.332699	0.332729	0.332561	0.332809	0.188832	0.189022	0.189056	0.188463	0.188958	0.184315	0.184068	0.184106	0.184067	0.183778
Nov20	0.294255	0.294116	0.294087	0.294459		0.332574	0.332727	0.332723	0.332373		0.188805	0.18902	0.189044	0.188394		0.184361	0.184076	0.18409	0.18425
Dec20	0.294256	0.294118	0.2941	0.294438	0.29422	0.332581	0.33273	0.332734	0.332761	0.333089	0.188807	0.189074	0.189063	0.188577	0.188868	0.184355	0.184059	0.184088	0.184223	0.183823
Jan21	0.294257	0.294121	0.294136	0.294581	0.294259	0.332604	0.332744	0.332781	0.332638	0.332614	0.188787	0.189069	0.189018	0.188439	0.188759	0.184352	0.184045	0.184057	0.184302	0.18378
Feb21	0.294255	0.294104	0.294188	0.294505	0.294232	0.332614	0.332777	0.332939	0.332671	0.332854	0.188779	0.189045	0.188862	0.188483	0.188935	0.18435	0.184055	0.183999	0.184298	0.183979
Mar21	0.294255	0.294083	0.294232	0.294519	0.29429	0.332629	0.332821	0.333182	0.332587	0.332511	0.188767	0.188988	0.188683	0.188265	0.18845	0.184338	0.18409	0.183891	0.1846	0.183796
Apr21	0.294251	0.294067	0.294227	0.294673	0.294319	0.332646	0.332917	0.333345	0.33251	0.332975	0.188767	0.188847	0.188567	0.188223	0.188112	0.184323	0.184154	0.183857	0.184521	0.184594
May21	0.294259	0.294117	0.294225	0.294764	0.294274	0.332646	0.332901	0.333358	0.332575	0.332694	0.188768	0.188802	0.18852	0.188178	0.188071	0.184318	0.184173	0.183893	0.184477	0.18435
Jun21	0.294254	0.294383	0.294222	0.29475	0.294286	0.332675	0.332854	0.33345	0.332561	0.332957	0.188751	0.188801	0.188478	0.188195	0.188027	0.184305	0.18395	0.183846	0.184478	0.184511
Jul21	0.29426	0.294627	0.29423	0.294737	0.294325	0.332653	0.332888	0.333281	0.332553	0.333125	0.188689	0.188815	0.188545	0.188208	0.187901	0.184287	0.18366	0.183937	0.184489	0.184649
Aug21	0.294177	0.294739	0.294218	0.294752	0.294306	0.332609	0.332852	0.33338	0.332566	0.333006	0.188716	0.188672	0.188508	0.188198	0.188151	0.184361	0.183696	0.183888	0.18447	0.184291
Sep21	0.294213	0.294719	0.294282	0.294746	0.294335	0.332661	0.332776	0.334006	0.332581	0.332781	0.188606	0.188537	0.188177	0.188189	0.188623	0.184389	0.183965	0.183521	0.184466	0.184261
Oct21	0.29442	0.294699	0.29443	0.29475	0.294415	0.332547	0.332554	0.333622	0.33259	0.332698	0.188614	0.188567	0.18827	0.188188	0.1885	0.184134	0.184126	0.183621	0.184459	0.184051
Nov21	0.294539	0.294741	0.2947	0.294773	0.295683	0.332459	0.332404	0.333039	0.332601	0.332801	0.18886	0.188573	0.188248	0.188177	0.18767	0.184142	0.184234	0.184013	0.184431	0.183737
Dec21	0.294302	0.294718	0.294749	0.294771	0.295741	0.332791	0.332252	0.332664	0.332609	0.332821	0.188792	0.188689	0.188168	0.188163	0.187563	0.184115	0.184305	0.184369	0.18442	0.183646
Jan22	0.294256	0.294692	0.294748	0.294741	0.295748	0.332547	0.332266	0.332797	0.332588	0.332866	0.188697	0.18876	0.188212	0.188143	0.187549	0.1845	0.184208	0.184244	0.18444	0.183619
Feb22	0.294256			0.294753	0.295544	0.332634			0.332602	0.333079	0.188565			0.188085	0.187444	0.184544			0.184408	0.18377
Mar22		0.293825	0.294087	0.294654	0.294191		0.33281	0.332548	0.332689	0.332552		0.188121	0.189037	0.187736	0.186708		0.184458	0.184328	0.184152	0.183639
Apr22		0.294218	0.294087	0.293998	0.294136		0.332941	0.333072	0.33258	0.332787		0.186552	0.186552	0.186858	0.186686		0.183935	0.183935	0.184021	0.183846
May22					0.294154					0.332835					0.186574					0.183903
Jun22					0.294061					0.332509					0.186504					0.183924
Jul22					0.293862					0.331946					0.186534					0.183924

## Sheet: ORF3a
Month	A α	A β/μ	A γ/λ	A δ	A ο	T α	T β/μ	T γ/λ	T δ	T ο	C α	C β/μ	C γ/λ	C δ	C ο	G α	G β/μ	G γ/λ	G δ	G ο
Dec19	0.271739	0.271739	0.271739	0.271739	0.271739	0.333333	0.333333	0.333333	0.333333	0.333333	0.210145	0.210145	0.210145	0.210145	0.210145	0.184783	0.184783	0.184783	0.184783	0.184783
Jan20	0.271755	0.271739	0.271717	0.271776	0.271807	0.333396	0.333863	0.333497	0.333443	0.333333	0.210145	0.209929	0.210134	0.210108	0.210122	0.184704	0.184469	0.184652	0.184673	0.184737
Feb20	0.271739	0.271749	0.271636	0.271722	0.271755	0.333527	0.333746	0.333494	0.333742	0.333584	0.210145	0.210111	0.210047	0.210128	0.210114	0.184589	0.184395	0.184564	0.184408	0.184547
Mar20	0.271731	0.271737	0.271723	0.271726	0.271707	0.333676	0.334551	0.333484	0.3337	0.333802	0.210137	0.21008	0.210103	0.210104	0.210136	0.184424	0.183611	0.184678	0.184464	0.184272
Apr20	0.271739	0.27167	0.271735	0.27176	0.271694	0.333612	0.334619	0.333472	0.333625	0.333803	0.210145	0.21006	0.210096	0.210124	0.210011	0.184504	0.183632	0.184692	0.184491	0.184313
May20	0.271881	0.271675	0.271724	0.271739	0.271739	0.33376	0.3347	0.333473	0.333678	0.333434	0.209861	0.210016	0.210064	0.210016	0.210145	0.184498	0.183583	0.184704	0.184567	0.184682
Jun20	0.271739	0.271727	0.271748	0.271739	0.271739	0.333786	0.334757	0.333529	0.333851	0.333862	0.210145	0.210019	0.210025	0.209972	0.209918	0.18433	0.183479	0.184662	0.184438	0.184481
Jul20	0.271739	0.271733	0.27173	0.271256	0.271739	0.333678	0.334953	0.333477	0.33599	0.333736	0.210145	0.210041	0.210061	0.208937	0.209877	0.184438	0.183251	0.1847	0.183816	0.184648
Aug20	0.27194	0.271699	0.271725	0.271739	0.27184	0.335145	0.335069	0.333597	0.335145	0.33444	0.208937	0.209892	0.209985	0.209088	0.209541	0.183977	0.183319	0.184666	0.184028	0.184179
Sep20	0.271739	0.271726	0.271716	0.271739	0.271664	0.334164	0.335198	0.333713	0.334541	0.334164	0.210069	0.209744	0.209965	0.209601	0.209843	0.184028	0.183315	0.184578	0.184118	0.18433
Oct20	0.271702	0.271718	0.271713	0.271679	0.271739	0.333501	0.335418	0.333781	0.334481	0.333333	0.210052	0.209642	0.209961	0.20936	0.210145	0.184745	0.183168	0.18452	0.184481	0.184783
Nov20	0.271736	0.271728	0.271707	0.271739		0.333489	0.335513	0.333769	0.334541		0.210117	0.209718	0.209932	0.209541		0.184656	0.183009	0.184557	0.184179
Dec20	0.27173	0.271723	0.271709	0.27165	0.271659	0.33356	0.335608	0.333715	0.334765	0.333816	0.210076	0.209749	0.209939	0.209161	0.210064	0.184628	0.182877	0.184522	0.184425	0.184461
Jan21	0.271722	0.271707	0.271708	0.27177	0.271475	0.333557	0.335648	0.33372	0.334644	0.334013	0.210055	0.209728	0.20995	0.209051	0.209352	0.184639	0.182863	0.184525	0.184411	0.184481
Feb21	0.271726	0.271717	0.271735	0.271804	0.271605	0.333627	0.33573	0.333686	0.33445	0.333602	0.210026	0.209641	0.210014	0.209171	0.209944	0.184597	0.182853	0.184514	0.184562	0.184581
Mar21	0.271735	0.271693	0.271738	0.271545	0.271739	0.333682	0.33581	0.333438	0.334824	0.33411	0.209986	0.20942	0.210208	0.209059	0.209714	0.184572	0.183025	0.184576	0.184501	0.184438
Apr21	0.271731	0.271568	0.271742	0.271694	0.270666	0.333701	0.33589	0.333297	0.33455	0.331499	0.209961	0.209063	0.210314	0.208948	0.209832	0.18458	0.183378	0.184608	0.184653	0.183709
May21	0.271727	0.271475	0.271743	0.27172	0.270934	0.333766	0.335883	0.33336	0.334594	0.331857	0.209949	0.208815	0.210307	0.208896	0.210078	0.18453	0.18341	0.18459	0.184733	0.18391
Jun21	0.271735	0.271236	0.271738	0.271707	0.27099	0.333835	0.334942	0.333307	0.334649	0.331981	0.209877	0.208928	0.21037	0.208896	0.210072	0.184522	0.183029	0.184585	0.184689	0.184058
Jul21	0.271724	0.270929	0.27174	0.271712	0.270559	0.333909	0.333977	0.333421	0.334748	0.33133	0.20983	0.209178	0.210299	0.20889	0.210035	0.184471	0.182575	0.184539	0.184605	0.183465
Aug21	0.271716	0.27096	0.271749	0.271719	0.27106	0.333753	0.334042	0.333354	0.334774	0.332201	0.209942	0.209359	0.210342	0.208923	0.209994	0.1845	0.182613	0.184552	0.184547	0.184028
Sep21	0.271739	0.271264	0.271753	0.271727	0.271337	0.333803	0.334803	0.333098	0.334851	0.332394	0.20991	0.20909	0.2106	0.208874	0.210279	0.184414	0.182903	0.184548	0.184505	0.18438
Oct21	0.271629	0.271563	0.271744	0.271733	0.271739	0.334651	0.33563	0.33358	0.334913	0.334369	0.209486	0.208782	0.210225	0.20885	0.20911	0.184234	0.183116	0.184451	0.184457	0.184783
Nov21	0.271538	0.271675	0.272125	0.271737	0.271743	0.333736	0.335955	0.334615	0.335	0.3347	0.209944	0.208707	0.209543	0.208786	0.208827	0.184783	0.183201	0.183717	0.184436	0.18473
Dec21	0.271739	0.271749	0.272361	0.271743	0.271735	0.333851	0.33633	0.335284	0.335099	0.334884	0.209714	0.208467	0.209041	0.208701	0.208609	0.184696	0.1832	0.183314	0.184401	0.184754
Jan22	0.271739	0.271928	0.27186	0.271744	0.271738	0.333937	0.336843	0.335266	0.335299	0.334802	0.209541	0.208333	0.208273	0.208572	0.208687	0.184783	0.182896	0.184601	0.184295	0.184744
Feb22	0.271739	0.271739	0.271629	0.271724	0.271741	0.333333	0.335266	0.33498	0.335367	0.335099	0.210145	0.209662	0.208498	0.208474	0.208386	0.184783	0.183333	0.184892	0.184407	0.184732
Mar22		0.271739	0.271135	0.271628	0.271762		0.335145	0.333333	0.335552	0.335801		0.209541	0.210145	0.208148	0.207677		0.183575	0.185386	0.184413	0.184733
Apr22		0.271739	0.271739	0.271643	0.271752		0.336957	0.335749	0.336087	0.33621		0.206522	0.207729	0.207488	0.207278		0.184783	0.184783	0.184783	0.184726
May22			0.271739	0.271739	0.271746			0.336957	0.335749	0.336461			0.206522	0.207729	0.207034			0.184783	0.184783	0.18473
Jun22				0.271588	0.271753				0.335296	0.336347				0.208484	0.207156				0.184632	0.184722
Jul22					0.271758					0.335959					0.20758					0.184701

## Sheet: ORF3b
Month	A α	A β/μ	A γ/λ	A δ	A ο	T α	T β/μ	T γ/λ	T δ	T ο	C α	C β/μ	C γ/λ	C δ	C ο	G α	G β/μ	G γ/λ	G δ	G ο
Dec19	0.298246	0.298246	0.298246	0.298246	0.298246	0.317982	0.317982	0.317982	0.317982	0.317982	0.201754	0.201754	0.201754	0.201754	0.201754	0.182018	0.182018	0.182018	0.182018	0.182018
Jan20	0.298246	0.298232	0.298186	0.298246	0.298246	0.318125	0.318199	0.318299	0.318248	0.318107	0.201754	0.201714	0.201695	0.201688	0.201713	0.181875	0.181855	0.18182	0.181818	0.181935
Feb20	0.298246	0.298246	0.298205	0.298215	0.298246	0.318296	0.318268	0.318378	0.318724	0.31841	0.201754	0.201754	0.201709	0.201723	0.201754	0.181704	0.181732	0.181708	0.181338	0.18159
Mar20	0.298231	0.29825	0.298224	0.298233	0.298237	0.318591	0.318077	0.318185	0.318709	0.318851	0.201726	0.201718	0.201713	0.201693	0.201746	0.181395	0.181949	0.181878	0.181352	0.181166
Apr20	0.298246	0.298242	0.298239	0.298246	0.298164	0.318446	0.318079	0.318081	0.318587	0.318835	0.201797	0.20171	0.201741	0.201754	0.201633	0.181511	0.181962	0.181939	0.181413	0.181043
May20	0.298246	0.298198	0.298247	0.298246	0.298246	0.318111	0.318158	0.318087	0.318296	0.318165	0.201754	0.201674	0.20172	0.201676	0.201754	0.181889	0.181947	0.181946	0.181783	0.181835
Jun20	0.298246	0.298212	0.298257	0.298246	0.298246	0.318257	0.318229	0.318145	0.318609	0.318531	0.201754	0.201703	0.20166	0.201441	0.20148	0.181743	0.181841	0.181937	0.181704	0.181743
Jul20	0.298246	0.298236	0.298241	0.298246	0.298246	0.317982	0.318598	0.318103	0.31886	0.318226	0.202068	0.201686	0.201699	0.201754	0.201511	0.181704	0.181463	0.181955	0.18114	0.182018
Aug20	0.298246	0.298235	0.298235	0.298246	0.298246	0.31981	0.318606	0.318184	0.319216	0.318713	0.200658	0.201632	0.201638	0.201617	0.201572	0.181287	0.18151	0.181943	0.180921	0.181469
Sep20	0.298246	0.298233	0.298207	0.298246	0.298109	0.318668	0.318614	0.318246	0.31875	0.318394	0.201754	0.201661	0.201602	0.201535	0.201754	0.181332	0.181473	0.181945	0.181469	0.181743
Oct20	0.298178	0.298218	0.298204	0.298136	0.298246	0.318151	0.318802	0.318377	0.31864	0.317982	0.201653	0.201635	0.201572	0.201316	0.201754	0.182018	0.181285	0.181847	0.181908	0.182018
Nov20	0.298243	0.298231	0.298209	0.298246		0.318002	0.319057	0.318477	0.318348		0.201745	0.201625	0.201483	0.20212		0.182005	0.18104	0.18183	0.181287
Dec20	0.298242	0.298232	0.298182	0.298083	0.298099	0.318044	0.31924	0.318553	0.318226	0.318129	0.201707	0.201585	0.201506	0.201754	0.201754	0.181999	0.180893	0.181759	0.181936	0.182018
Jan21	0.29824	0.298207	0.2982	0.298302	0.298177	0.318114	0.319261	0.318472	0.318264	0.318394	0.201672	0.201568	0.201595	0.201529	0.201549	0.181959	0.180894	0.181733	0.18168	0.18188
Feb21	0.29824	0.298191	0.298224	0.298269	0.298002	0.318204	0.319291	0.318241	0.318218	0.318104	0.201635	0.201501	0.201779	0.201566	0.201511	0.181894	0.18095	0.181755	0.181923	0.181896
Mar21	0.298237	0.298131	0.298246	0.298257	0.298246	0.318285	0.319101	0.317807	0.31824	0.318139	0.201622	0.201417	0.202119	0.201699	0.201911	0.181823	0.181302	0.181827	0.181709	0.181704
Apr21	0.298234	0.297933	0.298251	0.298182	0.296296	0.318313	0.318525	0.317577	0.317973	0.314165	0.201597	0.201463	0.202326	0.201754	0.201754	0.181828	0.181923	0.181847	0.181855	0.179987
May21	0.298233	0.297737	0.298244	0.298223	0.296784	0.318398	0.318146	0.317622	0.318001	0.314815	0.201592	0.20148	0.202307	0.201728	0.201998	0.181752	0.18196	0.181827	0.181957	0.180556
Jun21	0.29822	0.297292	0.298239	0.298201	0.29693	0.318443	0.317002	0.317525	0.318052	0.314956	0.201533	0.201489	0.202409	0.201763	0.202193	0.181761	0.181134	0.181827	0.181925	0.180658
Jul21	0.298196	0.29672	0.298233	0.298197	0.296152	0.318448	0.315898	0.317725	0.318129	0.313547	0.201555	0.201468	0.202269	0.2018	0.202053	0.181682	0.180193	0.181772	0.181827	0.179874
Aug21	0.298209	0.296841	0.298245	0.298204	0.297012	0.318248	0.315951	0.317655	0.318144	0.315378	0.20167	0.201624	0.202305	0.201877	0.202029	0.181709	0.180188	0.181788	0.181745	0.180647
Sep21	0.298124	0.297405	0.298256	0.298208	0.297515	0.318287	0.31677	0.316981	0.318183	0.316033	0.201633	0.201591	0.202951	0.201867	0.202485	0.181713	0.180853	0.181812	0.181705	0.181043
Oct21	0.298046	0.297876	0.298265	0.298224	0.298246	0.318979	0.317651	0.317503	0.318211	0.318296	0.201356	0.201572	0.202468	0.201864	0.201441	0.181619	0.181449	0.181764	0.181663	0.182018
Nov21	0.298246	0.298048	0.298927	0.298231	0.298238	0.317982	0.317892	0.318488	0.318272	0.318145	0.201754	0.201638	0.201513	0.201812	0.201658	0.182018	0.181583	0.181072	0.181647	0.181958
Dec21	0.298246	0.298186	0.299393	0.298255	0.29824	0.318139	0.318197	0.319131	0.318311	0.31813	0.201598	0.201467	0.200638	0.201755	0.201632	0.182018	0.181689	0.180838	0.181632	0.181982
Jan22	0.298246	0.298246	0.298465	0.298264	0.298242	0.319079	0.318942	0.319298	0.318328	0.318182	0.200658	0.201275	0.200439	0.201621	0.201582	0.182018	0.181538	0.181798	0.181695	0.181974
Feb22	0.298246	0.298246	0.297847	0.298258	0.298243	0.317982	0.318421	0.31878	0.318417	0.318727	0.201754	0.201754	0.200957	0.201527	0.201026	0.182018	0.181579	0.182416	0.181746	0.181968
Mar22		0.298246	0.297149	0.298089	0.298249		0.317982	0.317982	0.319034	0.319849		0.201754	0.201754	0.200792	0.199893		0.182018	0.183114	0.181615	0.181991
Apr22		0.298246	0.298246	0.298246	0.298244		0.321272	0.320175	0.319912	0.320303		0.198465	0.199561	0.199825	0.199438		0.182018	0.182018	0.182018	0.181984
May22			0.298246	0.298246	0.298247			0.320175	0.319737	0.320321			0.199561	0.2	0.199427			0.182018	0.182018	0.181984
Jun22				0.298246	0.298252				0.319079	0.320234				0.200658	0.199512				0.182018	0.181979
Jul22					0.298261					0.320215					0.199531					0.181988

## Sheet: E
Month	A α	A β/μ	A γ/λ	A δ	A ο	T α	T β/μ	T γ/λ	T δ	T ο	C α	C β/μ	C γ/λ	C δ	C ο	G α	G β/μ	G γ/λ	G δ	G ο
Dec19	0.214912	0.214912	0.214912	0.214912	0.214912	0.403509	0.403509	0.403509	0.403509	0.403509	0.197368	0.197368	0.197368	0.197368	0.197368	0.184211	0.184211	0.184211	0.184211	0.184211
Jan20	0.214912	0.214939	0.214952	0.214912	0.214912	0.403623	0.403536	0.403509	0.403509	0.403592	0.197254	0.197341	0.197329	0.197368	0.197286	0.184211	0.184183	0.184211	0.184211	0.184211
Feb20	0.214912	0.214912	0.214986	0.214912	0.214912	0.403587	0.403616	0.403525	0.403632	0.403623	0.197368	0.19719	0.197276	0.197368	0.197368	0.184132	0.184282	0.184213	0.184087	0.184097
Mar20	0.214912	0.214881	0.21491	0.214912	0.214929	0.403509	0.403528	0.40357	0.403583	0.403475	0.197368	0.197316	0.197318	0.197319	0.197301	0.184211	0.184208	0.184201	0.184186	0.184194
Apr20	0.214912	0.214893	0.21492	0.214912	0.214912	0.404099	0.403564	0.403572	0.403736	0.403752	0.196778	0.197285	0.197311	0.197142	0.197125	0.184211	0.184199	0.184198	0.184211	0.184211
May20	0.214912	0.214892	0.214935	0.214756	0.214912	0.403509	0.403601	0.403622	0.403509	0.403509	0.197368	0.19723	0.197291	0.197368	0.197368	0.184211	0.184188	0.184152	0.184367	0.184211
Jun20	0.214912	0.214909	0.214908	0.214912	0.214912	0.403509	0.403632	0.403645	0.403509	0.403783	0.197368	0.19723	0.197261	0.197368	0.197094	0.184211	0.184177	0.184181	0.184211	0.184211
Jul20	0.214912	0.214918	0.214915	0.214912	0.214912	0.403509	0.40371	0.403593	0.403509	0.403996	0.197368	0.197157	0.197299	0.197368	0.196881	0.184211	0.18417	0.184193	0.184211	0.184211
Aug20	0.214912	0.214807	0.214916	0.214912	0.214912	0.404971	0.403726	0.403605	0.404331	0.40424	0.195906	0.197229	0.197295	0.196546	0.196637	0.184211	0.184236	0.184185	0.184211	0.184211
Sep20	0.214912	0.21482	0.214908	0.214912	0.214912	0.403509	0.403637	0.40359	0.403728	0.404605	0.197368	0.19724	0.197315	0.197149	0.196272	0.184211	0.184299	0.184187	0.184211	0.184211
Oct20	0.214912	0.214848	0.214911	0.214912	0.214912	0.403374	0.403654	0.403606	0.404167	0.403509	0.197166	0.197214	0.197305	0.196711	0.197368	0.184143	0.184253	0.184178	0.184211	0.184211
Nov20	0.214915	0.214864	0.214937	0.214912		0.403626	0.403625	0.403666	0.403509		0.197304	0.197242	0.197213	0.197368		0.184155	0.184259	0.184184	0.184211
Dec20	0.214915	0.214899	0.214934	0.214912	0.214912	0.403574	0.403593	0.403605	0.403509	0.403509	0.197317	0.197238	0.197279	0.197368	0.197368	0.184195	0.184254	0.184181	0.184211	0.184211
Jan21	0.214913	0.214904	0.214922	0.214912	0.214912	0.403552	0.403648	0.403629	0.403771	0.404057	0.197327	0.197193	0.197261	0.197106	0.19682	0.184199	0.18424	0.184189	0.184211	0.184211
Feb21	0.214914	0.214908	0.214915	0.214959	0.214912	0.403553	0.40382	0.403672	0.403509	0.403509	0.197325	0.19703	0.197212	0.197321	0.197368	0.184196	0.184229	0.184201	0.184211	0.184211
Mar21	0.214919	0.214904	0.214917	0.21492	0.214912	0.403576	0.403999	0.403632	0.40356	0.404449	0.197313	0.196874	0.197268	0.197354	0.196429	0.184188	0.184221	0.184184	0.184166	0.184211
Apr21	0.214917	0.214904	0.214917	0.214903	0.21475	0.403648	0.403936	0.403682	0.40361	0.404159	0.197239	0.196941	0.197204	0.197317	0.196719	0.184194	0.184219	0.184196	0.184164	0.184373
May21	0.214915	0.214909	0.214907	0.214916	0.214181	0.403708	0.403973	0.403805	0.403535	0.40424	0.197186	0.196912	0.1971	0.19735	0.196637	0.18419	0.184187	0.184188	0.184199	0.184942
Jun21	0.214916	0.214913	0.214913	0.214915	0.215	0.403653	0.403973	0.403859	0.403547	0.40386	0.197257	0.196927	0.197042	0.19735	0.19693	0.184174	0.184185	0.184186	0.184187	0.184211
Jul21	0.214914	0.214917	0.21491	0.214912	0.214813	0.403812	0.403975	0.403944	0.40358	0.403708	0.197092	0.196894	0.196955	0.19734	0.197169	0.184179	0.184195	0.184192	0.184164	0.18431
Aug21	0.214949	0.214912	0.214927	0.214911	0.214912	0.40392	0.403819	0.403829	0.403571	0.404057	0.196933	0.197107	0.197054	0.197333	0.197094	0.184114	0.184157	0.18419	0.184181	0.183936
Sep21	0.214912	0.214891	0.214941	0.214912	0.214912	0.403509	0.403669	0.403731	0.403594	0.403509	0.197368	0.197229	0.19716	0.197312	0.197368	0.184211	0.184211	0.184168	0.18418	0.184211
Oct21	0.215311	0.214912	0.214952	0.214914	0.214286	0.403907	0.40373	0.403549	0.403613	0.404135	0.19697	0.197214	0.197309	0.197304	0.196742	0.183812	0.184144	0.184191	0.184168	0.184837
Nov21	0.214912	0.214904	0.214942	0.214914	0.214912	0.40424	0.403638	0.403807	0.40363	0.407865	0.196637	0.197248	0.197249	0.197287	0.193012	0.184211	0.184211	0.184002	0.184162	0.184211
Dec21	0.214912	0.214912	0.214882	0.214912	0.214912	0.403509	0.403664	0.403785	0.403644	0.407869	0.197368	0.19725	0.197184	0.197271	0.193004	0.184211	0.184174	0.184149	0.184163	0.184206
Jan22	0.214912	0.214912	0.214912	0.214916	0.21491	0.403509	0.404057	0.405263	0.403684	0.407894	0.197368	0.19682	0.195614	0.197264	0.192978	0.184211	0.184211	0.184211	0.184126	0.184207
Feb22	0.214912	0.214912	0.214514	0.21492	0.21491	0.403509	0.404386	0.406699	0.403955	0.407901	0.197368	0.196491	0.194179	0.197105	0.192972	0.184211	0.184211	0.184609	0.184019	0.184203
Mar22		0.214912	0.214912	0.214957	0.214916		0.403509	0.405702	0.404986	0.40792		0.197368	0.195175	0.196429	0.192963		0.184211	0.184211	0.183629	0.184199
Apr22		0.214912	0.214912	0.214912	0.214918		0.407895	0.407895	0.406842	0.407878		0.192982	0.192982	0.194035	0.193016		0.184211	0.184211	0.184211	0.184186
May22			0.214912	0.214912	0.214917			0.407895	0.407895	0.407874			0.192982	0.192982	0.193022			0.184211	0.184211	0.184186
Jun22				0.214912	0.214915				0.405154	0.407879				0.195724	0.193006				0.184211	0.184199
Jul22					0.21491					0.407923					0.192959					0.184208

## Sheet: M
Month	A α	A β/μ	A γ/λ	A δ	A ο	T α	T β/μ	T γ/λ	T δ	T ο	C α	C β/μ	C γ/λ	C δ	C ο	G α	G β/μ	G γ/λ	G δ	G ο
Dec19	0.255605	0.255605	0.255605	0.255605	0.255605	0.318386	0.318386	0.318386	0.318386	0.318386	0.218236	0.218236	0.218236	0.218236	0.218236	0.207773	0.207773	0.207773	0.207773	0.207773
Jan20	0.255605	0.255596	0.255592	0.255605	0.255605	0.318405	0.318413	0.318386	0.318386	0.318414	0.218256	0.218264	0.21829	0.218281	0.218236	0.207734	0.207727	0.207732	0.207727	0.207745
Feb20	0.255605	0.255599	0.255598	0.255605	0.255605	0.318386	0.318471	0.318478	0.318322	0.318289	0.218236	0.218169	0.218165	0.218299	0.218372	0.207773	0.207761	0.207759	0.207773	0.207734
Mar20	0.255605	0.255622	0.255624	0.255614	0.255605	0.318135	0.31842	0.318577	0.318083	0.318133	0.218487	0.218191	0.218058	0.218538	0.218501	0.207773	0.20775	0.207741	0.207764	0.207761
Apr20	0.255605	0.255628	0.255693	0.255657	0.255661	0.318328	0.318489	0.318453	0.318231	0.31822	0.218322	0.218128	0.218166	0.218365	0.218347	0.207744	0.207741	0.207689	0.207747	0.207773
May20	0.255605	0.255643	0.25565	0.255605	0.255605	0.318298	0.318545	0.318492	0.318172	0.318386	0.218324	0.218089	0.21815	0.21845	0.218236	0.207773	0.207722	0.207708	0.207773	0.207773
Jun20	0.255699	0.255621	0.255607	0.255605	0.255792	0.318479	0.31864	0.318527	0.318386	0.318479	0.218143	0.218017	0.218144	0.218236	0.218049	0.207679	0.207707	0.207722	0.207773	0.207679
Jul20	0.255605	0.255613	0.255613	0.255605	0.255771	0.318386	0.318642	0.318543	0.317489	0.31822	0.218236	0.21809	0.218127	0.219133	0.21807	0.207773	0.207653	0.207717	0.207773	0.207939
Aug20	0.256104	0.255636	0.255607	0.255886	0.255605	0.318884	0.318639	0.318554	0.318292	0.31851	0.21724	0.21799	0.218113	0.218049	0.217987	0.207773	0.207709	0.207726	0.207773	0.207897
Sep20	0.255699	0.255639	0.255601	0.255605	0.255699	0.318386	0.318731	0.318556	0.317937	0.318759	0.218049	0.217909	0.218101	0.21861	0.217769	0.207866	0.207721	0.207743	0.207848	0.207773
Oct20	0.255605	0.255629	0.255615	0.255755	0.255605	0.318363	0.318815	0.318538	0.318161	0.318386	0.218259	0.217829	0.218115	0.218236	0.21861	0.207773	0.207723	0.207732	0.207848	0.207399
Nov20	0.255578	0.255621	0.255632	0.255605		0.318407	0.318835	0.318526	0.317389		0.218237	0.217826	0.218103	0.219482		0.207778	0.207717	0.207739	0.207524
Dec20	0.255592	0.255612	0.255597	0.255605	0.255605	0.318435	0.318867	0.318505	0.317943	0.318485	0.218224	0.217825	0.218172	0.21879	0.217539	0.207749	0.207695	0.207726	0.207662	0.208371
Jan21	0.255602	0.255609	0.25559	0.255644	0.255839	0.318456	0.318909	0.318475	0.317491	0.318432	0.218214	0.217775	0.218193	0.219079	0.217442	0.207728	0.20769	0.207743	0.207786	0.208287
Feb21	0.255606	0.255607	0.255595	0.255573	0.255605	0.318466	0.318881	0.31846	0.317582	0.318469	0.218219	0.217801	0.218204	0.218943	0.217572	0.207706	0.207702	0.207741	0.207901	0.208354
Mar21	0.255604	0.255608	0.25561	0.25561	0.255712	0.31847	0.318881	0.318291	0.317129	0.318386	0.218201	0.217798	0.218365	0.219478	0.217702	0.207722	0.207707	0.207734	0.207783	0.2082
Apr21	0.255608	0.25561	0.255609	0.255591	0.255605	0.318471	0.318804	0.318294	0.316998	0.31833	0.21821	0.217853	0.218356	0.219608	0.218347	0.207707	0.207731	0.207741	0.207753	0.207717
May21	0.255599	0.255605	0.255606	0.25561	0.255605	0.318509	0.318762	0.318419	0.316975	0.318386	0.218181	0.217887	0.218244	0.219673	0.21807	0.207711	0.207736	0.207731	0.207741	0.207939
Jun21	0.255608	0.255615	0.25561	0.255618	0.255635	0.318531	0.318667	0.318496	0.316987	0.318475	0.218177	0.217968	0.21818	0.219662	0.218087	0.207679	0.207745	0.207713	0.207733	0.207803
Jul21	0.255628	0.255607	0.255606	0.255598	0.255639	0.318567	0.318699	0.318536	0.31701	0.318522	0.218196	0.21796	0.218156	0.219651	0.218066	0.207609	0.207734	0.207703	0.20774	0.207773
Aug21	0.255593	0.255647	0.255574	0.255599	0.255886	0.318476	0.318266	0.318553	0.317039	0.318479	0.21822	0.218343	0.218133	0.219639	0.218049	0.207711	0.207721	0.20774	0.20772	0.207586
Sep21	0.255813	0.25571	0.255632	0.255595	0.255605	0.318759	0.317924	0.318582	0.31707	0.318053	0.217862	0.218719	0.218086	0.219618	0.218568	0.207565	0.207647	0.2077	0.207716	0.207773
Oct21	0.255605	0.255654	0.255578	0.255596	0.256032	0.318114	0.317557	0.318657	0.317089	0.318172	0.218372	0.219129	0.218012	0.219599	0.218236	0.207909	0.207626	0.207752	0.207715	0.207559
Nov21	0.255605	0.255626	0.255595	0.255595	0.255686	0.317887	0.317392	0.317745	0.317109	0.318441	0.218734	0.219429	0.218917	0.219579	0.216711	0.207773	0.207553	0.207742	0.207716	0.209136
Dec21	0.255605	0.255627	0.255584	0.255596	0.255671	0.318492	0.317299	0.317173	0.317131	0.318419	0.218129	0.219426	0.21947	0.219548	0.216728	0.207773	0.207648	0.207773	0.207724	0.209161
Jan22	0.255605	0.255652	0.256353	0.2556	0.255683	0.318386	0.317732	0.318311	0.317154	0.318481	0.218236	0.21889	0.217937	0.219502	0.216671	0.207773	0.207726	0.207399	0.207738	0.209146
Feb22	0.255605	0.255605	0.256129	0.255614	0.255988	0.318386	0.318087	0.31922	0.317239	0.318782	0.218236	0.218236	0.21689	0.219391	0.216255	0.207773	0.208072	0.207762	0.207756	0.208779
Mar22		0.255605	0.255605	0.255834	0.256756		0.317638	0.318386	0.317745	0.319581		0.218984	0.218236	0.218679	0.215567		0.207773	0.207773	0.207742	0.208089
Apr22		0.2571	0.2571	0.256801	0.256977		0.31988	0.31988	0.318685	0.319778		0.215247	0.215247	0.216861	0.215395		0.207773	0.207773	0.207653	0.207841
May22			0.255605	0.2571	0.257052			0.318386	0.319283	0.319762			0.217987	0.215845	0.215426			0.208022	0.207773	0.207748
Jun22				0.25654	0.257353				0.318199	0.319451				0.218049	0.215728				0.207212	0.207459
Jul22					0.257842					0.318985					0.21617					0.207

## Sheet: ORF6
Month	A α	A β/μ	A γ/λ	A δ	A ο	T α	T β/μ	T γ/λ	T δ	T ο	C α	C β/μ	C γ/λ	C δ	C ο	G α	G β/μ	G γ/λ	G δ	G ο
Dec19	0.365591	0.365591	0.365591	0.365591	0.365591	0.354839	0.354839	0.354839	0.354839	0.354839	0.139785	0.139785	0.139785	0.139785	0.139785	0.139785	0.139785	0.139785	0.139785	0.139785
Jan20	0.365591	0.365558	0.365591	0.365591	0.365591	0.354909	0.354872	0.354984	0.354676	0.354839	0.139785	0.139752	0.139688	0.139948	0.139886	0.139715	0.139818	0.139737	0.139785	0.139684
Feb20	0.365591	0.365657	0.365591	0.365591	0.365522	0.354839	0.354839	0.354839	0.354763	0.354978	0.139785	0.139807	0.139836	0.139861	0.139645	0.139785	0.139698	0.139734	0.139785	0.139785
Mar20	0.365349	0.365511	0.365519	0.36538	0.365591	0.354388	0.354817	0.354743	0.354476	0.354839	0.139681	0.139836	0.139997	0.139694	0.139785	0.139646	0.139736	0.13974	0.139634	0.139785
Apr20	0.365178	0.365407	0.365548	0.365684	0.365193	0.353805	0.354741	0.354643	0.354561	0.354839	0.139578	0.1399	0.140064	0.139878	0.140482	0.139578	0.139689	0.139745	0.139878	0.139486
May20	0.365591	0.365413	0.365557	0.365591	0.365591	0.354839	0.354822	0.354526	0.354455	0.354839	0.139785	0.14004	0.140174	0.140169	0.139785	0.139785	0.139687	0.139743	0.139785	0.139785
Jun20	0.365591	0.365491	0.365584	0.365591	0.365591	0.354839	0.354772	0.354687	0.354839	0.355511	0.139785	0.139926	0.13997	0.139785	0.139449	0.139785	0.139758	0.139759	0.139785	0.139449
Jul20	0.366359	0.365497	0.365561	0.365591	0.364994	0.354839	0.354766	0.354735	0.354839	0.355436	0.139785	0.13988	0.139949	0.139785	0.139785	0.139017	0.139727	0.139754	0.139785	0.139785
Aug20	0.362007	0.36545	0.365557	0.359879	0.364695	0.354839	0.354647	0.354749	0.352151	0.354839	0.145161	0.140196	0.139952	0.141801	0.140681	0.137993	0.139694	0.139741	0.138105	0.139785
Sep20	0.365591	0.365405	0.365532	0.365323	0.363911	0.354503	0.354847	0.354726	0.354839	0.355175	0.140121	0.140022	0.139986	0.140054	0.141801	0.139785	0.139683	0.139721	0.139785	0.139113
Oct20	0.365012	0.365383	0.365554	0.364516	0.365591	0.353763	0.354879	0.354686	0.35457	0.354839	0.139537	0.139945	0.140015	0.141667	0.139785	0.139454	0.139668	0.139745	0.139247	0.139785
Nov20	0.365569	0.365413	0.365407	0.365591		0.354827	0.354787	0.35467	0.355735		0.139838	0.140034	0.140214	0.138889		0.139766	0.139685	0.13971	0.139785
Dec20	0.365567	0.365486	0.365529	0.365591	0.365591	0.354846	0.35482	0.354778	0.354839	0.35448	0.139841	0.139867	0.139942	0.139785	0.140143	0.13974	0.139721	0.139751	0.139785	0.139785
Jan21	0.365546	0.36548	0.365549	0.365178	0.364919	0.354822	0.354845	0.354863	0.354977	0.354839	0.139808	0.139872	0.139829	0.140153	0.140457	0.13975	0.139701	0.139759	0.139693	0.139785
Feb21	0.365524	0.365493	0.365558	0.365476	0.365591	0.354851	0.354815	0.35503	0.354954	0.354839	0.139803	0.139867	0.139657	0.139901	0.139785	0.139724	0.139728	0.139756	0.139669	0.139785
Mar21	0.365524	0.365486	0.365574	0.365447	0.364055	0.354888	0.354702	0.355486	0.354704	0.354455	0.139781	0.139897	0.139193	0.139803	0.142089	0.139737	0.139734	0.139747	0.139749	0.139401
Apr21	0.365536	0.365491	0.365572	0.365492	0.365791	0.354888	0.354796	0.355426	0.354862	0.354839	0.139785	0.13986	0.139255	0.139821	0.139785	0.13974	0.139723	0.139747	0.13971	0.139586
May21	0.365533	0.365508	0.36557	0.365545	0.364695	0.354902	0.354828	0.35506	0.354853	0.355137	0.13979	0.139832	0.139637	0.1398	0.14098	0.13974	0.139744	0.139732	0.139762	0.139188
Jun21	0.36553	0.36546	0.365578	0.365456	0.365054	0.354966	0.354839	0.3549	0.35487	0.354946	0.139733	0.139822	0.139784	0.139822	0.140538	0.139733	0.139764	0.139738	0.139752	0.139462
Jul21	0.365449	0.365376	0.365573	0.365365	0.365591	0.354813	0.354753	0.354868	0.354913	0.354961	0.139963	0.139855	0.139838	0.139859	0.139785	0.139687	0.139844	0.13972	0.139736	0.139663
Aug21	0.365577	0.365251	0.365579	0.365403	0.365591	0.354972	0.355004	0.354617	0.354878	0.354839	0.13977	0.13998	0.140052	0.139862	0.139785	0.139681	0.139745	0.139752	0.139742	0.139785
Sep21	0.365293	0.365319	0.365547	0.365403	0.365591	0.355585	0.355103	0.354912	0.354802	0.354839	0.139486	0.139793	0.139789	0.139921	0.139785	0.139636	0.139785	0.139752	0.139739	0.139785
Oct21	0.365591	0.365321	0.365591	0.365427	0.363287	0.354839	0.354866	0.354912	0.354714	0.354071	0.139785	0.139988	0.139761	0.140001	0.143625	0.139785	0.139744	0.139736	0.139738	0.139017
Nov21	0.365591	0.365454	0.365555	0.36545	0.360088	0.354839	0.354839	0.354802	0.354629	0.354839	0.139785	0.13988	0.139822	0.140079	0.145434	0.139785	0.139827	0.139822	0.139744	0.13964
Dec21	0.365591	0.365513	0.365328	0.365424	0.360128	0.354839	0.354794	0.354876	0.354623	0.354797	0.139785	0.139953	0.140048	0.140119	0.145378	0.139785	0.13974	0.139747	0.139728	0.139665
Jan22	0.365591	0.365255	0.36371	0.365371	0.359932	0.354839	0.354503	0.354839	0.354693	0.354765	0.139785	0.140625	0.143011	0.140149	0.145706	0.139785	0.139617	0.138441	0.1397	0.139501
Feb22	0.365591	0.364516	0.361193	0.36521	0.358575	0.354839	0.354839	0.354839	0.354829	0.354668	0.139785	0.139785	0.146139	0.140342	0.148214	0.139785	0.139785	0.13783	0.139619	0.138204
Mar22		0.365591	0.365591	0.363836	0.355915		0.354839	0.354839	0.354729	0.35458		0.139785	0.139785	0.142528	0.153273		0.139785	0.139785	0.138907	0.135591
Apr22		0.354839	0.354839	0.359355	0.355468		0.354839	0.354839	0.355269	0.354707		0.155914	0.155914	0.148817	0.154537		0.134409	0.134409	0.136559	0.134928
May22			0.356631	0.358065	0.355688			0.354839	0.354839	0.354766			0.153226	0.150538	0.154413			0.135305	0.136559	0.134926
Jun22				0.364247	0.358228				0.354839	0.354783				0.141801	0.150617				0.139113	0.136176
Jul22					0.362532					0.354764					0.144073					0.138301

## Sheet: ORF7a
Month	A α	A β/μ	A γ/λ	A δ	A ο	T α	T β/μ	T γ/λ	T δ	T ο	C α	C β/μ	C γ/λ	C δ	C ο	G α	G β/μ	G γ/λ	G δ	G ο
Dec19	0.295082	0.295082	0.295082	0.295082	0.295082	0.322404	0.322404	0.322404	0.322404	0.322404	0.215847	0.215847	0.215847	0.215847	0.215847	0.166667	0.166667	0.166667	0.166667	0.166667
Jan20	0.295082	0.295099	0.295107	0.295082	0.295082	0.322404	0.322455	0.322454	0.322404	0.322404	0.215847	0.215796	0.215798	0.215847	0.215847	0.166667	0.16665	0.166642	0.166667	0.166667
Feb20	0.295082	0.295071	0.295116	0.295082	0.295082	0.322404	0.322449	0.322388	0.322443	0.322404	0.215847	0.215814	0.215854	0.215809	0.215812	0.166667	0.166667	0.166642	0.166667	0.166702
Mar20	0.295082	0.295062	0.29508	0.294913	0.295071	0.32281	0.322408	0.322461	0.322512	0.322699	0.215442	0.2158	0.215807	0.215233	0.215521	0.166667	0.166643	0.166652	0.166467	0.166667
Apr20	0.295082	0.295067	0.295111	0.295082	0.295082	0.322457	0.322435	0.32246	0.322593	0.322759	0.215847	0.215766	0.215775	0.215659	0.215493	0.166614	0.166625	0.16665	0.166667	0.166667
May20	0.295082	0.295014	0.295079	0.295082	0.295082	0.322726	0.322437	0.322533	0.3226	0.322404	0.215686	0.215698	0.215745	0.215652	0.215847	0.166506	0.166582	0.166643	0.166667	0.166667
Jun20	0.295082	0.294603	0.295093	0.295082	0.294399	0.322575	0.321954	0.322474	0.322404	0.320867	0.215676	0.215318	0.215788	0.215847	0.214993	0.166667	0.166322	0.166642	0.166667	0.166667
Jul20	0.295082	0.294873	0.295102	0.294536	0.295082	0.322404	0.322258	0.322421	0.322951	0.322404	0.215847	0.215576	0.215817	0.215847	0.215847	0.166667	0.166503	0.166658	0.166667	0.166667
Aug20	0.295082	0.295016	0.29497	0.29474	0.29531	0.322404	0.322458	0.322475	0.322404	0.322404	0.215847	0.215718	0.215671	0.216189	0.215619	0.166667	0.166536	0.166597	0.166667	0.166667
Sep20	0.295082	0.294982	0.295043	0.295355	0.294911	0.322404	0.322394	0.322539	0.322268	0.322404	0.215847	0.215716	0.21569	0.21571	0.215847	0.166667	0.166548	0.166604	0.166667	0.166837
Oct20	0.295082	0.295028	0.295082	0.294809	0.295082	0.322446	0.32245	0.322639	0.322541	0.322404	0.215805	0.215688	0.215628	0.215984	0.215847	0.166667	0.166579	0.166646	0.166667	0.166667
Nov20	0.29498	0.295044	0.29508	0.294627		0.322366	0.322581	0.322568	0.32377		0.215745	0.215628	0.215639	0.214936		0.166682	0.166626	0.166696	0.166667
Dec20	0.294731	0.294951	0.295019	0.294677	0.2949	0.32202	0.322457	0.322587	0.322506	0.322587	0.215438	0.215558	0.215682	0.215746	0.215847	0.166417	0.166552	0.166695	0.166565	0.166667
Jan21	0.293822	0.294951	0.295015	0.295152	0.295082	0.320771	0.322502	0.322515	0.322685	0.322404	0.214415	0.215538	0.215649	0.215637	0.215847	0.165736	0.166561	0.166704	0.166527	0.166667
Feb21	0.294613	0.294959	0.29502	0.294818	0.295082	0.321975	0.322497	0.322601	0.322493	0.322404	0.215231	0.215555	0.215645	0.215259	0.215847	0.166312	0.166558	0.166668	0.166637	0.166667
Mar21	0.294666	0.29495	0.295087	0.294514	0.295082	0.322078	0.32256	0.32261	0.322317	0.3226	0.215283	0.215428	0.215688	0.214927	0.215652	0.166341	0.166536	0.166611	0.166369	0.166667
Apr21	0.294778	0.29489	0.295184	0.294923	0.29407	0.322293	0.322734	0.322629	0.323344	0.322404	0.215379	0.215164	0.21559	0.214658	0.215543	0.166446	0.166502	0.166595	0.16654	0.166262
May21	0.294773	0.294904	0.29515	0.294991	0.294475	0.322461	0.322796	0.322669	0.322604	0.321949	0.215386	0.215113	0.215595	0.215432	0.215392	0.16649	0.166494	0.166583	0.166513	0.166363
Jun21	0.29473	0.294793	0.294963	0.294863	0.295137	0.322501	0.322509	0.32258	0.322467	0.322787	0.215262	0.215205	0.215462	0.215353	0.215246	0.166427	0.166443	0.166492	0.166404	0.166612
Jul21	0.294879	0.294617	0.295023	0.294673	0.294151	0.322827	0.322155	0.322794	0.322267	0.321038	0.215437	0.21524	0.215551	0.215307	0.213736	0.166472	0.166354	0.166527	0.166278	0.165487
Aug21	0.294916	0.294739	0.29509	0.294398	0.295082	0.32269	0.322252	0.322784	0.321917	0.322917	0.21541	0.215509	0.215515	0.215267	0.215505	0.166381	0.16643	0.166611	0.166137	0.166496
Sep21	0.295158	0.294783	0.294916	0.294097	0.295082	0.322784	0.322171	0.322443	0.321498	0.322101	0.215468	0.215518	0.215346	0.214932	0.216151	0.166591	0.166442	0.166452	0.165882	0.166667
Oct21	0.294834	0.294717	0.295085	0.293997	0.295082	0.323398	0.322205	0.322721	0.321441	0.322404	0.215102	0.215324	0.215675	0.214843	0.215847	0.166667	0.166515	0.166519	0.165841	0.166667
Nov21	0.295082	0.294953	0.295238	0.293949	0.295064	0.321494	0.322662	0.322445	0.321431	0.322432	0.216758	0.215199	0.215684	0.214749	0.215838	0.166667	0.166629	0.166633	0.165822	0.166667
Dec21	0.295082	0.294695	0.295457	0.293864	0.295025	0.322209	0.32249	0.322333	0.321376	0.322358	0.215847	0.214948	0.215616	0.214608	0.215777	0.166862	0.166473	0.166594	0.165774	0.166643
Jan22	0.295082	0.29474	0.295204	0.29376	0.294983	0.32377	0.323344	0.322672	0.321222	0.322315	0.214481	0.214822	0.215526	0.214102	0.215722	0.166667	0.166837	0.166598	0.165648	0.166609
Feb22	0.295082	0.295082	0.295529	0.29389	0.294902	0.322404	0.322951	0.321407	0.320651	0.32222	0.215847	0.215301	0.215705	0.21466	0.215637	0.166667	0.166667	0.167359	0.165718	0.166548
Mar22		0.295082	0.295082	0.294496	0.294902		0.32377	0.322404	0.321652	0.322204		0.215847	0.215847	0.21476	0.215594		0.165301	0.166667	0.165998	0.166534
Apr22		0.295082	0.295082	0.295082	0.29484		0.322404	0.319672	0.322732	0.32219		0.215847	0.218579	0.215628	0.215543		0.166667	0.166667	0.166557	0.166494
May22			0.295082	0.295082	0.294879			0.322404	0.321858	0.322211			0.215847	0.216393	0.215606			0.166667	0.166667	0.166521
Jun22				0.29474	0.294875				0.323087	0.321989				0.215164	0.215733				0.167008	0.166496
Jul22					0.294714					0.321352					0.215674					0.166255

## Sheet: ORF7b
Month	A α	A β/μ	A γ/λ	A δ	A ο	T α	T β/μ	T γ/λ	T δ	T ο	C α	C β/μ	C γ/λ	C δ	C ο	G α	G β/μ	G γ/λ	G δ	G ο
Dec19	0.234848	0.234848	0.234848	0.234848	0.234848	0.454545	0.454545	0.454545	0.454545	0.454545	0.181818	0.181818	0.181818	0.181818	0.181818	0.128788	0.128788	0.128788	0.128788	0.128788
Jan20	0.234848	0.234848	0.234848	0.234848	0.234848	0.454545	0.454592	0.454545	0.454545	0.454545	0.181818	0.181818	0.181818	0.181818	0.181818	0.128788	0.128741	0.128788	0.128788	0.128788
Feb20	0.228761	0.233925	0.234848	0.234848	0.230421	0.450081	0.45393	0.454545	0.454545	0.451594	0.178166	0.181202	0.181818	0.181818	0.179162	0.126759	0.128449	0.128788	0.128788	0.127312
Mar20	0.234848	0.23484	0.234808	0.23421	0.234411	0.454594	0.454606	0.454667	0.454205	0.454312	0.181818	0.181755	0.181735	0.18135	0.181498	0.128739	0.128787	0.128775	0.128575	0.128642
Apr20	0.234848	0.234782	0.23485	0.234848	0.234708	0.454691	0.454655	0.454613	0.454545	0.454966	0.181672	0.181684	0.181761	0.181818	0.181257	0.128788	0.128829	0.128776	0.128788	0.128648
May20	0.234848	0.234822	0.234848	0.234848	0.234848	0.454991	0.454741	0.454665	0.454816	0.454545	0.181373	0.181589	0.181729	0.181548	0.181818	0.128788	0.128761	0.128759	0.128788	0.128788
Jun20	0.234848	0.234832	0.234854	0.234848	0.234848	0.454545	0.454689	0.454682	0.454545	0.455019	0.181818	0.18166	0.181789	0.181818	0.181345	0.128788	0.128783	0.128676	0.128788	0.128788
Jul20	0.234848	0.234837	0.234845	0.228788	0.234848	0.454545	0.454624	0.454532	0.45	0.455387	0.181818	0.181731	0.181857	0.177273	0.180976	0.128788	0.128787	0.128757	0.125758	0.128788
Aug20	0.234848	0.234831	0.234982	0.234848	0.234848	0.457071	0.454998	0.454535	0.458333	0.455808	0.179293	0.18139	0.181742	0.17803	0.180556	0.128788	0.128734	0.12872	0.128788	0.128788
Sep20	0.234848	0.234838	0.234908	0.234848	0.234848	0.455019	0.455004	0.454775	0.456439	0.456913	0.181818	0.181414	0.181706	0.179924	0.179451	0.128314	0.128731	0.128611	0.128788	0.128788
Oct20	0.234965	0.234889	0.234837	0.235227	0.234848	0.454545	0.454931	0.45488	0.456818	0.454545	0.181702	0.181519	0.181592	0.179167	0.181818	0.128788	0.128629	0.128691	0.128788	0.128788
Nov20	0.234848	0.234872	0.23484	0.234848		0.454609	0.454843	0.455034	0.459596		0.181738	0.181597	0.181457	0.176768		0.128788	0.128633	0.128666	0.128788
Dec20	0.234833	0.234833	0.234826	0.234568	0.234848	0.454577	0.454726	0.45482	0.458754	0.45404	0.181764	0.181663	0.181637	0.17789	0.182323	0.128771	0.128678	0.128696	0.128788	0.128788
Jan21	0.234816	0.234827	0.234812	0.235237	0.234848	0.454565	0.454783	0.454793	0.458689	0.455492	0.181749	0.181644	0.181696	0.177221	0.180871	0.128772	0.128629	0.128685	0.128658	0.128788
Feb21	0.234825	0.234823	0.234804	0.23493	0.234848	0.454603	0.454759	0.454885	0.457559	0.454966	0.18173	0.18165	0.181643	0.178804	0.181397	0.128756	0.128633	0.128669	0.128706	0.128788
Mar21	0.234823	0.234733	0.2347	0.234848	0.234848	0.454627	0.454794	0.454795	0.459736	0.45671	0.181697	0.181682	0.181707	0.176666	0.179654	0.128738	0.128702	0.128753	0.12875	0.128788
Apr21	0.234818	0.234756	0.234733	0.234843	0.233726	0.454607	0.454709	0.454785	0.45694	0.460157	0.181679	0.181686	0.181727	0.179438	0.175365	0.128735	0.128722	0.128755	0.128764	0.128227
May21	0.23481	0.234819	0.234764	0.23484	0.234848	0.454648	0.454748	0.454825	0.460263	0.461279	0.181656	0.181641	0.18169	0.1761	0.175084	0.128724	0.128637	0.128712	0.12878	0.128788
Jun21	0.234765	0.234815	0.234983	0.234822	0.234848	0.454642	0.454846	0.454814	0.460465	0.460909	0.181581	0.181592	0.181587	0.175885	0.175455	0.128689	0.128604	0.12861	0.128762	0.128788
Jul21	0.234651	0.234757	0.234845	0.234805	0.234848	0.454915	0.454827	0.454879	0.460636	0.461777	0.181282	0.181462	0.181566	0.175728	0.174587	0.128655	0.128617	0.128709	0.128764	0.128788
Aug21	0.234619	0.234714	0.234824	0.234802	0.234848	0.454796	0.455942	0.455072	0.461075	0.459754	0.181317	0.180217	0.181379	0.175256	0.17661	0.128684	0.128583	0.128724	0.128762	0.128788
Sep21	0.234848	0.234752	0.235353	0.234793	0.234848	0.454545	0.457691	0.454831	0.461309	0.457071	0.181397	0.17836	0.181257	0.174988	0.179293	0.128788	0.128608	0.128559	0.128748	0.128788
Oct21	0.234848	0.23481	0.234848	0.23481	0.234848	0.455923	0.46048	0.455544	0.461491	0.457792	0.180441	0.176055	0.180751	0.174796	0.178571	0.128788	0.128635	0.128857	0.128754	0.128788
Nov21	0.234848	0.234819	0.234848	0.234831	0.234848	0.454545	0.461037	0.459184	0.461694	0.462812	0.181818	0.175327	0.17718	0.174575	0.174191	0.128788	0.128728	0.128788	0.12875	0.128148
Dec21	0.234848	0.234754	0.234954	0.234844	0.234853	0.454545	0.461237	0.461041	0.461763	0.462155	0.181818	0.175126	0.175381	0.17452	0.17431	0.128788	0.128741	0.128624	0.128736	0.128655
Jan22	0.234848	0.234848	0.234848	0.234827	0.234839	0.450758	0.460938	0.45947	0.461499	0.462116	0.185606	0.175663	0.176894	0.17473	0.174231	0.128788	0.128551	0.128788	0.128724	0.128743
Feb22	0.234848	0.234848	0.234848	0.234862	0.234833	0.44697	0.456061	0.456612	0.46095	0.462095	0.189394	0.180303	0.179752	0.175331	0.174202	0.128788	0.128788	0.128788	0.128678	0.128746
Mar22		0.234848	0.234848	0.234771	0.234823		0.462121	0.454545	0.46073	0.462076		0.17803	0.181818	0.175325	0.174184		0.125	0.128788	0.128711	0.128748
Apr22		0.234848	0.234848	0.234848	0.234782		0.462121	0.462121	0.461515	0.461935		0.174242	0.174242	0.174848	0.174224		0.128788	0.128788	0.128788	0.128677
May22			0.234848	0.236364	0.234788			0.462121	0.462121	0.462133			0.174242	0.172727	0.174202			0.128788	0.128788	0.128521
Jun22				0.233902	0.234819				0.45928	0.462751				0.176136	0.174228				0.127841	0.127989
Jul22					0.234816					0.463191					0.174198					0.12763

[truncated: 3 more sheets: ORF8, N, ORF10]
