# Supplementary material for: Analysis of 3.5 million SARS-CoV-2 sequences reveals unique mutational trends with consistent nucleotide and codon frequencies
Source: Virol J. 2023 Feb 17;20:31. doi: 10.1186/s12985-023-01982-8 (PMC9936480; doi:10.1186/s12985-023-01982-8)
Supplement: Supplementary file 7 — Additional file 7. Table S7: Codon Significant Differences Summary. [file 12985_2023_1982_MOESM7_ESM.xlsx]

## Sheet: Month Sum
Month Codon	ORF1ab	Spike	ORF3a	ORF3b	E	M	ORF6	ORF7a	ORF7b	ORF8	N	ORF10		Significance was tested for each codon between clade pairs per month per gene. Each value is the the number of significant tests summed across all clades per month per gene. Only months and codons listed with at least one significant difference within at least one gene. Cells with missing data refers to the lack of significant differences during that month. See Table S8 for compete significant te…
Jan20 GCT	1										3
Jan20 CGT	4
Jan20 GAT	2	3
Jan20 GAG	1
Jan20 CAA	2
Jan20 ATT	4					4
Jan20 CTA	3
Jan20 TTA	3
Jan20 TTG	1
Jan20 TTT	3
Jan20 CCT	2
Jan20 ACC	3
Jan20 ACG	4
Jan20 ACT	2										4
Jan20 TAT	3					4
Jan20 GTG	3
Feb20 TGT	1
Feb20 GGT	1	6
Feb20 ATC	3
Feb20 CTA	4
Feb20 CTT	6
Feb20 TTA	5
Feb20 ATG	1
Feb20 TTT	4
Feb20 CCT	5
Feb20 TCA	1
Feb20 ACC	6
Feb20 ACT	5
Feb20 GTC	3
Mar20 GCA	2										2
Mar20 GCC	7					6					1
Mar20 GCG	4	2									3
Mar20 GCT	2	1	7			6					2
Mar20 AGA	2	4									4
Mar20 CGC	7										6
Mar20 CGT	3										2
Mar20 GAC	7	2
Mar20 GAT	6	7					2
Mar20 TGC	7
Mar20 TGT	6	3	3	5
Mar20 GAA	7	2				6					4
Mar20 GAG	1
Mar20 CAA	1	2				6
Mar20 CAG	6		6	4
Mar20 GGG	3	1
Mar20 GGT	1	7	7	7
Mar20 CAC	4	2									4
Mar20 CAT	4		6	4
Mar20 ATA	1				4		4				2
Mar20 ATC	4									1	2
Mar20 CTA	7					3					2
Mar20 CTC	4					1	6				6	4
Mar20 CTG	4					3
Mar20 CTT	7										1
Mar20 TTA	6					3		6	6	8
Mar20 TTG	2								4	6	1
Mar20 AAA	1	2			4						4
Mar20 AAG	3										4
Mar20 ATG	6	3				4
Mar20 TTC	7	2				2					2	4
Mar20 TTT	7	2	1	4	4	3
Mar20 CCA	8										2
Mar20 CCC	1	2									4
Mar20 CCT	7	4	3
Mar20 AGC	2
Mar20 AGT	8										3
Mar20 TCA	9		1	1				6	1	9
Mar20 TCT	7		4	4		4					1
Mar20 ACA	2				4			4
Mar20 ACC	7	7	6								3
Mar20 ACT	6	2		4		6		4			2
Mar20 TAC	3	2				3
Mar20 TAT	2	4	4	7		3	3
Mar20 GTA	7	2				4
Mar20 GTC	7
Mar20 GTG	2	6				2				6	2
Mar20 GTT	3		6	7		2		3			2
Apr20 GCA	1	6	4					3			1
Apr20 GCC	4					1					2
Apr20 GCT	1	1	4			1		4		6	4
Apr20 AGA	1	2						3		7	3
Apr20 AGG	2
Apr20 CGA	3										7
Apr20 CGC	1										5
Apr20 CGG	3	2
Apr20 CGT	1		3								2
Apr20 AAC	1	1				3	2					2
Apr20 AAT	1	1				3		3
Apr20 GAC	2	3	3	3			6				2
Apr20 GAT	1	7		3			5				5
Apr20 TGC	3	2						3
Apr20 TGT	4	3	3	6
Apr20 GAA	1	2				5		3			1
Apr20 GAG	1
Apr20 CAA	1	5				5		4		6	2
Apr20 CAG	6	4	6	7							4
Apr20 GGA	1		3							4	5
Apr20 GGC	1		2								1
Apr20 GGG	1	1
Apr20 GGT	1	7	4	4		4
Apr20 CAC	3	6		4							4
Apr20 CAT	3		6	4		4	4				6
Apr20 ATA	1	1			5	3	4	3			6
Apr20 ATC	4	4	2			4				3	3
Apr20 CTA	5					4					6	1
Apr20 CTC	3	1	4			4	4	3			5	2
Apr20 CTG	2					4			3
Apr20 CTT	7	2		2	1	3
Apr20 TTA	6		6	6		4			2	6	3
Apr20 TTG	1	3	4						4	4
Apr20 AAA	1	1		3							5
Apr20 TTC	7		7	4	3	2				4	2
Apr20 TTT	6	2	2	4	2	2				6	5
Apr20 CCA	2	3						6			2
Apr20 CCC	2	2									5
Apr20 CCG	4										4
Apr20 CCT	7	2	4					6
Apr20 AGC	2
Apr20 AGT	5	3									2
Apr20 TCA	5	5	5	2						6	1
Apr20 TCT	6	3	3		2	3					5
Apr20 ACA	2	2			5			6			3
Apr20 ACC	7	3	5								4
Apr20 ACG	1	1	3			4
Apr20 ACT	7	1		5		5		3			2
Apr20 TGG	1		6	6		4
Apr20 TAC	3	5				3		4
Apr20 TAT	2	2	4			5	3	4			6
Apr20 GTA	3					2					4
Apr20 GTC	3	7
Apr20 GTG	1	2				2
Apr20 GTT	2	1	5	4		4		4		3	4	2
May20 GCA	1	5				6
May20 GCT	1	2	6			5		2		4
May20 AGG	3	3
May20 CGC	1										7
May20 AAC	3					3					3	3
May20 AAT	1	2				6		4			1
May20 TGC	1									2
May20 TGT	1	3	3	2
May20 GAA	3	7				4				3	7
May20 CAA	2	7				4				4	3
May20 CAG	4	4	6	6							6
May20 GGA	1		3								5
May20 GGC	1										2
May20 GGG	1	4
May20 GGT	1	4	3	3
May20 CAC	2	3		4							4
May20 CAT	3	2	6	4		4			4		6
May20 ATA	1	4			7	4	4	2			7
May20 ATC	2	1	4			2				4	4
May20 ATT	1	2	7	7		4			1	6	4
May20 CTA	5					3					2
May20 CTC	1		3			3	4				7	6
May20 CTT	3	2	3			4
May20 TTA	5		2	6		3		2	7	3	3
May20 AAA	1	3								3	5
May20 TTC	4				4	6		4		2	6
May20 TTT	5	2	4	7	7	6		4	3	6	4	3
May20 CCC	1	6									7
May20 CCG	1										7
May20 CCT	4	2	2							3	2
May20 AGT	2
May20 TCA	1	3	5	6						3	3
May20 TCC	2	7	6	6
May20 TCT	4	5	6		3						3
May20 ACA	1	1			7	4		2			3
May20 ACC	4	5	4			2					4
May20 ACT	4	1		6		7					2
May20 TGG	2		5	5
May20 TAC	1	3				7		3
May20 TAT	1	5	7	4		7		2
May20 GTA	1		3			4				4	4
May20 GTC	2	2	1
May20 GTG	1	7				4				2	4
May20 GTT	3	1	2	2	3	4		2			4	3
Jun20 GCA	1	5				6		6
Jun20 GCG	1										6
Jun20 AGA	1	3						6			2
Jun20 AGG	1										4
Jun20 CGC	3										5
Jun20 AAC	1	7	3	3		6
Jun20 GAC	3	2	3	6		4	6			3	4
Jun20 GAT	1	5				4	7			4	2
Jun20 TGC	1	3						4		2
Jun20 TGT	1	4	6	6					4
Jun20 CAA	1	3				3		6		2	3
Jun20 CAG	1	3	4	3						4	6
Jun20 GGC	3		6			3		4			4
Jun20 GGG	3
Jun20 CAC	2	2		4				3			4
Jun20 CAT	1	1	3	4							3
Jun20 ATC	1	2	4			4				7	4
Jun20 ATT	1	7	4	4		3			4	4	5
Jun20 CTA	3					4					3
Jun20 CTG	1	3			4	7		3
Jun20 CTT	5	6	2			7				4	4
Jun20 TTA	3	1	5	4		6	4		4	2	5
Jun20 TTG	1	3	7		7				7	6
Jun20 AAA	1	3						6		1	5
Jun20 ATG	1	4				4					4
Jun20 TTC	3	2			4	6				7	6
Jun20 TTT	1	4	4	6	7	6			4	4	5
Jun20 CCA	1	1		3				2			3
Jun20 CCG	2										7
Jun20 CCT	3	3	4		4			4		2	2
Jun20 AGC	1	4									2
Jun20 AGT	1									4	1
Jun20 TCA	2	1	5	3		6				1	1
Jun20 TCC	1	5	3	4
Jun20 TCG	3										2
Jun20 TCT	2	3	3		7	3		2			1
Jun20 ACA	1	1	3	4	5			3		3	6
Jun20 ACC	3	3	5	4		3					3
Jun20 ACG	1	2	6	4		4					3
Jun20 TAC	1					5		4			4
Jun20 TAT	1	2	4	4		5	4	3			3
Jun20 GTA	1	4				4					6
Jun20 GTC	1	2	3
Jun20 GTT	1	2	1	1	4	4		4		6	2
Jul20 GCA	1	3	4			6					4
Jul20 GCG	2										3
Jul20 GCT	1		6			5				5	6
Jul20 AGA	2	3	2					3		3	7
Jul20 CGA	3										4
Jul20 CGC	3	4									5
Jul20 CGG	1	3									3
Jul20 CGT	1	3								4	3
Jul20 AAC	1	3	4			6	3				5	4
Jul20 AAT	1		1	4		6	3			4	1
Jul20 GAC	1	5	6	6		6	7				4
Jul20 GAT	2	3		3		3	5			3	3
Jul20 TGC	1	3	3	1				6
Jul20 GAA	5	5	4	3		4			2	2	4
Jul20 GAG	2	5					3
Jul20 CAA	3	3	4			4		6		4
Jul20 CAG	1	7	2	5						3	4
Jul20 GGA	3	3	2							4	3
Jul20 GGC	1		6	3				3			2
Jul20 GGG	5	2
Jul20 GGT	1		5	5		3		4		3
Jul20 CAC	1		7	4						3	7
Jul20 CAT	1	5	2			2				3	6
Jul20 ATA	1	3	4	4	4		4	2			7
Jul20 ATC	1		3			2				7	4
Jul20 ATT	1	1	4	6		4			4		5
Jul20 CTA	3		3			7	3	3			5
Jul20 CTC	1		7			5		2			5	4
Jul20 CTG	1	3			4	4		7
Jul20 CTT	1	2	4			2	3		2		7
Jul20 TTA	3	3		4		6	3		4	3	7
Jul20 TTG	1	3	6		6	4			3	4	4
Jul20 AAG	1	2	6								3
Jul20 ATG	1	7			3						3
Jul20 TTT	3	5	4	4	6	7			3	2	6
Jul20 CCA	1	3	3								5
Jul20 CCC	1	4									3
Jul20 CCG	3										7
Jul20 CCT	2		2	5	4	3		4			5
Jul20 AGC	1	3
Jul20 AGT	1		4	4						4	1
Jul20 TCA	1		1	4		6		3		3	4
Jul20 TCC	1	4	6	6		4
Jul20 TCG	3										6
Jul20 TCT	2	7	2	4	7	6		4		1	5
Jul20 ACA	2	3	3	4	4			5		3	6
Jul20 ACC	1	3	5	4							7
Jul20 ACG	1	3	4	2							6
Jul20 ACT	1	1	1	6		4	3	3			4
Jul20 TAC	1	2				7		6			4
Jul20 TAT	1	3				7	4				5
Jul20 GTA	3	3		3							6
Jul20 GTC	1	2									4
Jul20 GTT	1		2	3	3	4		3		3	4	4
Aug20 GCA	1	3	4			6					4
Aug20 GCG	1										3
Aug20 GCT	1	1	2			1		2		7	1
Aug20 AGA	1		3					7		4	3
Aug20 CGA	1	5									3
Aug20 CGC	1										1
Aug20 CGG	2	3									3
Aug20 AAC	1	5	4			7	7					3
Aug20 AAT	1	1	6	4		7	3				1
Aug20 GAC	2	1	7	7		4	7			3	5
Aug20 TGC	1	4	3	4
Aug20 TGT	1		4	5				3
Aug20 GAA	1	1	6	3		1			6	2	1
Aug20 CAG	3	5	2	3							6
Aug20 GGA	1	4	7							7	1
Aug20 GGG	1	1									3
Aug20 GGT	1		1	1		2		4		3	3
Aug20 CAC	1	1	3							3	5
Aug20 CAT	1		2	4		4		3			4
Aug20 ATA	1	1	3	3	1		4	5			7
Aug20 ATC	1	3	3			3				7	7
Aug20 ATT	1	1		2	3	4	3		3	4	6
Aug20 CTA	1						2	3			1
Aug20 CTC	1		7			6	2				1	6
Aug20 CTG	1	5			4	4		6	7
Aug20 CTT	3	1	5			4	3				7
Aug20 AAA	1	1									2
Aug20 AAG	1	1	7								7
Aug20 ATG	1	5					1		4		3	4
Aug20 TTC	1	1		2	3	1				4	6	3
Aug20 CCC	1	3									1
Aug20 CCG	3										7
Aug20 CCT	1	1	4	6	4	4		3			1
Aug20 AGC	1	3	7
Aug20 AGT	1	2	3	4							1
Aug20 TCC	3	1	4	7							7
Aug20 TCG	2										6
Aug20 TCT	2	4	5	4	3	6		3			1
Aug20 ACA	1	1	2	6	1			4			6
Aug20 ACC	1	5	1			3					3
Aug20 ACG	1	4	6								6
Aug20 ACT	1	1	3	2		1				4	1
Aug20 TAC	1		2			7		4		3	5
Aug20 TAT	2	1	4	6		7	6	4			1	3
Aug20 GTA	1	3	5	2	4	4		3		4	3	3
Aug20 GTC	1	4		3							4
Aug20 GTG	1				4	4				6
Aug20 GTT	1	4	1	1	7	1	3	5		7	4
Sep20 GCA	1	1	3			4		3			3
Sep20 GCC	1		3			4			3		4
Sep20 GCT	1		4			3		2		7	3
Sep20 AGA	1	2	3					7		1	4
Sep20 AGG	1
Sep20 CGA	1	2									3
Sep20 CGC	1										2
Sep20 CGG	1	2									2
Sep20 CGT	1	1									3
Sep20 AAC	1	3	4			7	3				3	3
Sep20 AAT	1	1	7			7	1
Sep20 GAC	1	1	4	5		7	4			3	3
Sep20 GAT	1	3	2	2		4	3			2	1
Sep20 TGC	1	6	1	4				4		2
Sep20 TGT	1		6	6
Sep20 GAG	1	3				3	2			3	4
Sep20 CAA	1	2	3			3		3		2	4
Sep20 CAG	3	5	4	3						1	6
Sep20 GGA	1	4		4		4				7	3
Sep20 GGC	1	7	3					7			2
Sep20 GGG	1	3									6
Sep20 GGT	1		1	1		2		4		3	1
Sep20 CAC	1	1	4							6	6
Sep20 CAT	1	2	4	2		4		3			6
Sep20 ATA	1	3	4	4	3		4	2			6
Sep20 ATC	1	3	1	3		4				5	7
Sep20 ATT	1	1		1		7	3	4	1	4	2
Sep20 CTA	1		4			4		4	4		1
Sep20 CTG	1	3			4	2		4	7
Sep20 CTT	1	2	4	1		2	4				5
Sep20 TTA	1	2	2	6		3		3	3	1	1
Sep20 TTG	1	3			4	3		4	6	3	3
Sep20 AAA	1	1						2		3	3
Sep20 AAG	1	3	7								3
Sep20 ATG	1	7					4		4		3
Sep20 TTC	1	1				4		4		3	5	3
Sep20 TTT	1	3	6	6	6	4			6	5	2
Sep20 CCA	1	2	7	4				4			1
Sep20 CCC	1	5									2
Sep20 CCG	1										5
Sep20 CCT	1	1	3	3	3	6		6			1
Sep20 AGC	1	3	6								4
Sep20 AGT	1		4	4						4	1
Sep20 TCC	1	2	6	3							7
Sep20 TCG	1	6								3	2
Sep20 TCT	1		5	5		4		3			1
Sep20 ACA	1	1	4	4	3			2			2
Sep20 ACC	1	5	3			2					4
Sep20 ACG	1	3	3								3
Sep20 ACT	1	1	2	3		3		4		4	5
Sep20 TGG	1	6	7	7							3
Sep20 TAC	1		4	7		7		7		6	5
Sep20 TAT	1		4	4		7	4	4		2	1
Sep20 GTA	1	4	3	3	4	4
Sep20 GTC	2		4					4			3
Sep20 GTG	2	2			4	4				6
Sep20 GTT	1	1	1	1	3	4		2		4	4	4
Oct20 GCA	4	4				7		4			1
Oct20 GCG	2										6
Oct20 GCT	2	4	4		4	4		3		7	5
Oct20 AGA	4	5	4					7		4	4
Oct20 AGG	4										4
Oct20 CGA	6	3									6
Oct20 CGC	5					3					4
Oct20 CGG	6	2
Oct20 CGT	5	2				3					3
Oct20 AAC	5	6	4	3		3					3	4
Oct20 AAT	4	3	4		3	5			4		2
Oct20 GAC	4	6	6	6		7	4			3	2
Oct20 GAT	5	3	3	1		7	3	3		2	7
Oct20 TGC	3	3	3	3				4		5
Oct20 TGT	3	2	4	5
Oct20 GAA	4	4	7	7		3		3	7	3	3
Oct20 GAG	4	3	3			4	3	4		4	7
Oct20 CAA	6	2	4			5		5		6	4
Oct20 CAG	5	2	6	5							6
Oct20 GGA	6	7	7	7						4	5
Oct20 GGC	4	7	6					2			2
Oct20 GGG	4	5									4
Oct20 GGT	7		5	5		3		4		7	3
Oct20 CAC	6	6	7	3						7	7
Oct20 CAT	6	1	6	7		6		6		3	5
Oct20 ATA	6	3	4	4	5		7	3			7	2
Oct20 ATC	6	6	3			5				4	7
Oct20 ATT	7	5	2	2		7	3	2	2	4	7
Oct20 CTA	5		6			3	4	4	3		7
Oct20 CTC	6		6			4	3	7			4	6
Oct20 CTG	7	3			3	4		7	7		3
Oct20 CTT	4	4	5		2	3	4	4	2		7
Oct20 TTA	3	1	2	7		3	4		4	3	5
Oct20 TTG	5	2	2		3				6	6
Oct20 AAA	6	3						4			7
Oct20 AAG	4	3	6								4
Oct20 ATG	5	7	3	3					4		6
Oct20 TTC	4	3	2	7	2	5		7		3	7	3
Oct20 TTT	3	7	3	7	5	4	3	4	6	5	7	4
Oct20 CCA	2	3	7	4				4			5
Oct20 CCC	5	5									4
Oct20 CCG	7										5
Oct20 CCT	7	3	4	7	3	7		7			5
Oct20 AGC	2	7	3
Oct20 AGT	3		4	4						4	3
Oct20 TCA	3	7	2	6		3			6	3	3
Oct20 TCC	6	5	4	5							4
Oct20 TCG	3	3								4	2
Oct20 TCT	3	2	5	5		6	4	4		1	7
Oct20 ACA	7	6		4	5			2			4
Oct20 ACC	7	5	3			2					7
Oct20 ACG	5	4	7	4							7
Oct20 ACT	3	1	2	2		5		5		4	3
Oct20 TGG	6	4	6	7							4
Oct20 TAC	3	5	7	4		7		4		7	3
Oct20 TAT	6	2	7	3		7	6	4			4	4
Oct20 GTC	2	7		4
Oct20 GTG	7	5			4	3				6
Oct20 GTT	6	2	3	3	4	4		2		4	5
Nov20 GCA	3	6				2		2		2	2
Nov20 GCC	3	5	3			2			5		3
Nov20 GCG	2	1									1
Nov20 GCT	2	2	2		2	4		1		5	5
Nov20 AGA	3	5				3		5		3	3
Nov20 AGG	3		2			3					3
Nov20 CGA	3										6
Nov20 CGC	3					3					5
Nov20 CGG	3	3
Nov20 CGT	3	3	2			2					5
Nov20 AAC	3	2	3	3		5		3			1	2
Nov20 AAT	3	3	3	5		5		4	3	3
Nov20 GAC	3	6	4	4		5	5			2	2
Nov20 GAT	3	3	3	3		4	4	4		2	3
Nov20 TGC	3	2	4	3				3		5
Nov20 TGT	3	3	4	5
Nov20 GAA	3	5	5	5		4		1	4	3	4
Nov20 GAG	5	2	4			4	2	2		5	3
Nov20 CAA	5	5	3			4		3		5	4
Nov20 CAG	3	5	3	3				3			5
Nov20 GGA	6	2	3	3						4	6
Nov20 GGC	3	3	4	2							2
Nov20 GGG	3	2
Nov20 GGT	3	2	5	5	3	2		2		3
Nov20 CAC	3	5	4	2		2		1		5	4
Nov20 CAT	3	5	3			4	2	3	3	1	4
Nov20 ATA	3	3	2	4	4		4	2			5
Nov20 ATC	3	2	2	2		3				4	5
Nov20 ATT	3	3	4	4	5	5	3	4		3	5
Nov20 CTA	3		4				3	3	3		6
Nov20 CTC	3		5			2	3	5			5	4
Nov20 CTG	3	3	1		5	4		4	4		3
Nov20 CTT	3	5	5	3	2	3	5		2	4	5
Nov20 TTA	2	2	2	4		4	5	1	5	4	5
Nov20 TTG	3	4	5	3	2				4	4
Nov20 AAA	3	3				3		1		4	5
Nov20 AAG	3	3	3								2
Nov20 ATG	3	5				1	3		1	3	3	3
Nov20 TTC	4	2	3	5	2	4		2		1	5	4
Nov20 TTT	3	6	6	5	4	4	3	1	4	4	5	4
Nov20 CCA	3	3	2	4		2	2	2		1	5
Nov20 CCC	3	5								2	5
Nov20 CCG	4										5
Nov20 CCT	3	3	5	5	4	4		2		3	5
Nov20 AGC	3	3	2
Nov20 AGT	3		1	3						3	4
Nov20 TCA	3	5	2	4					2	5	3
Nov20 TCC	3	4	4	4							3
Nov20 TCG	3	2								3	3
Nov20 TCT	3	3	2	3		5	3			5	6
Nov20 ACA	3	2	3	2	4			2			2
Nov20 ACC	3	3	4			1					3
Nov20 ACG	3	3	5	5							4
Nov20 ACT	3	3	5	4		4		3		3	5
Nov20 TGG	3	5	5	5
Nov20 TAC	3	5	2	3		3		5		5	5
Nov20 TAT	3	4	3	3		5	1	3	2	2	3	4
Nov20 GTA	3	2	4	3	3	1		2			2
Nov20 GTC	3	6	3	3				3			3
Nov20 GTG	3	5			3	2		4		4
Nov20 GTT	3		4	3	1	2		2		5	1	2
Dec20 GCA	3	6	5			9		6		3	6
Dec20 GCC	4	5	5			3		2	5		3
Dec20 GCG	3	3			3						4
Dec20 GCT	2	4	8		3	7		9		5	2
Dec20 AGA	3	2				4		5		7	7
Dec20 AGG	4	4				4					4
Dec20 CGA	4	4									6
Dec20 CGC	7	2									9
Dec20 CGG	6	9									2
Dec20 CGT	3	9	6	3		3				3	6
Dec20 AAC	4	3	7	5	2	9	4				8	6
Dec20 AAT	3	7		6	2	6		6	5	4	2	4
Dec20 GAC	6	9	2	6		7	4			3	5
Dec20 GAT	5	5		5		7	5	5		5	8
Dec20 TGC	5	4	3	3				6		7
Dec20 TGT	4	4	5	6		4		4	2	2
Dec20 GAA	4	7	5	5		4		4	6	2	7
Dec20 GAG	3	9	4			6	3	6		7	6
Dec20 CAA	4	5	4			6	4	6	2	9	1
Dec20 CAG	5	6	5	5				4		7	9
Dec20 GGA	3	6	4	4						6	7
Dec20 GGC	4	4	6	4		4		4			10
Dec20 GGG	2										2
Dec20 GGT	5	5	7	9	4	4		4		6	8
Dec20 CAC	4	5	8	3		3		6		6	6
Dec20 CAT	5	4	5	6		6		4	9	3	8
Dec20 ATA	5	8	4	8	6	4	7	8		1	8	1
Dec20 ATC	4	6	9	2		9				8	9
Dec20 ATT	3	6	3	8	4	9	4	3	4	4	9
Dec20 CTA	8	1	8			4	4	6	3		8
Dec20 CTC	4	3	9			4	8	3			4	6
Dec20 CTG	6	8			6	4		8	6		5
Dec20 CTT	4	3	5	2	2	8	7	3	4	6	5
Dec20 TTA	6	5	10	9		4	4	4	4	5	5
Dec20 TTG	2	3	2	7	6				7	3
Dec20 AAA	4	8	4			4		6		3	6
Dec20 AAG	3	4	8
Dec20 ATG	2	9			3	6	5		5	3	9
Dec20 TTC	6	2	4	7	4	9		5		6	9	4
Dec20 TTT	4	3	5	9	6	9	4	2	6	2	9	6
Dec20 CCA	7	5	3					4		2	7
Dec20 CCC	3	7									4
Dec20 CCG	8		4								3
Dec20 CCT	5	6	6	6	4	7		5		4	4
Dec20 AGC	3	7	3	3							2
Dec20 AGT	2	3		4		4				4	2
Dec20 TCA	8	4	5	2	4	6			5	4	6
Dec20 TCC	5	8	2	6		2					3
Dec20 TCG	3	4			4					4	3
Dec20 TCT	6	2	3	2	4	7	7	3		6	6	2
Dec20 ACA	6	9	3	8	6	3		7		8	6	4
Dec20 ACC	3	7	4			6					5
Dec20 ACG	4	4	6	5							8
Dec20 ACT	5	2	2	8		4		7	3	4	6
Dec20 TGG	4	7	3	7		3
Dec20 TAC	4	5	9	6		5		8		7	5	3
Dec20 TAT	3	3	4	3		6	7	6		6	7	6
Dec20 GTA	3	2	3	3		3		2		6	7
Dec20 GTC	6	7	4	4				2			1
Dec20 GTG	3	2	6	6		5		3		9	6
Dec20 GTT	5	3	9	6	6	5		7		9	6	4
Jan21 GCA	6	5	4			5		7		2	7
Jan21 GCC	2	4	6			1			6		5
Jan21 GCG	5	1			4						6
Jan21 GCT	2	5	2		4	3		9		5	4
Jan21 AGA	7	3				4		8		7	6
Jan21 AGG	7	6	5	3		3					4
Jan21 CGA	5	8									7
Jan21 CGC	8	6									1
Jan21 CGG	6	10									2
Jan21 CGT	5	7	7	4				2		5	6
Jan21 AAC	7	3	9	9	4	6	3	4			5	8
Jan21 AAT	7	7	3	3	4	6	2	8	1	4	2	4
Jan21 GAC	6	5	2	2		5	5	4		6	9
Jan21 GAT	7	5		1		5	6	5		7	8
Jan21 TGC	6	6	7	7				6		7
Jan21 TGT	8	6	6	5				4	4	2
Jan21 GAA	4	3	3	4		3		8	6	2	3
Jan21 GAG	4	9	3			9	4	6		7	8
Jan21 CAA	6	2	4			3	4	8	4	8	1
Jan21 CAG	8	7	5	6			2	5		5	6
Jan21 GGA	5	9	6	9		1				5	7
Jan21 GGC	7	4	6	3		4		5			6
Jan21 GGG	3										3
Jan21 GGT	7	6	5	5	4	2		4		6	6
Jan21 CAC	7	5	5	6		3		6		8	8
Jan21 CAT	7	4	5	5		5	1	8	8	5	6
Jan21 ATA	7	3	2	8	2		7	9			6	4
Jan21 ATC	5	7	2	4		8		6	1	6	4
Jan21 ATT	7	5	3	6	4	6	4	3	4	5	7
Jan21 CTA	9		3		4	4	4	5	5		8
Jan21 CTC	8	3	4			3	5	5			3	8
Jan21 CTG	7	9	5	2	6	3		5	8		5
Jan21 CTT	5	3	6	3	2	4	5	6	6	4	6
Jan21 TTA	7	3	7	3	6	5	6	3	2	5	4
Jan21 TTG	3	1	5	7	8	3		4	9	2	1
Jan21 AAA	3	6	4	3		3	2	8		4	6
Jan21 AAG	4	3	7			2		3			2
Jan21 ATG	3	5	7	7	2	8	6	2	6		10	3
Jan21 TTC	9	6	2	9	5	7		3		7	6	8
Jan21 TTT	8	4	5	5	5	7	3	4	6	3	8	4
Jan21 CCA	8	2	1	2		5		5		6	6
Jan21 CCC	4	3									2
Jan21 CCG	8		6								3
Jan21 CCT	8	8	8	8	6	8		9		4	7
Jan21 AGC	6	4	3	4				2			3
Jan21 AGT	4	4	3	6		3				4	2
Jan21 TCA	8	5	6	2		5		4	5	5	6
Jan21 TCC	5	3	6	9		1	2			1	3
Jan21 TCG	3	3			3					6	5
Jan21 TCT	8	2	3	4	4	9	3	4		5	9	5
Jan21 ACA	5	8	1	4	2			9		6	5	6
Jan21 ACC	7	7	2	2		6					6
Jan21 ACG	5	6	6	8		5					8
Jan21 ACT	5	5	3	6		3	7	5		4	7
Jan21 TGG	8	9	5	6		4
Jan21 TAC	6	2	2	2		7	5	6		7	6
Jan21 TAT	5	3	5	4		6	4	5		4	10	3
Jan21 GTA	7	6	4	9	3	1		5		3	9	3
Jan21 GTC	8	5	2	4	3			5
Jan21 GTG	8	4	7	6		6		2		6	6
Jan21 GTT	7	9	5	4	8	6	2	7	2	7	3	7
Feb21 GCA	7	7	4			5		6		3	4
Feb21 GCC	3	4	7			4		2	9		7
Feb21 GCG	6	1			6	2					4
Feb21 GCT	3	6	6		4	5		7		6	2
Feb21 AGA	4	3				4		5		6	4
Feb21 AGG	7	6	6	4							4
Feb21 CGA	5										8
Feb21 CGC	7	4	2								3
Feb21 CGG	7	9									3
Feb21 CGT	6	6	6	5		2		3		6	5
Feb21 AAC	6	4	9	6		8		2			4	5
Feb21 AAT	6	8		2	1	8	5	3	4	6	4	5
Feb21 GAC	6	9	5	5		5	9	2		6	8
Feb21 GAT	5	5	5	5	4	8	5	8		8	10
Feb21 TGC	5	3	7	8	4			3		7
Feb21 TGT	7	6	5	5		2		4	6
Feb21 GAA	3	8	9	9		5	3	6	6	6	5
Feb21 GAG	4	9	4	4		8	4	8		7	6
Feb21 CAA	6	4	4			4		6	6	8	2
Feb21 CAG	4	6	5	2			2	4		2	6
Feb21 GGA	3	10	9	9				1		7	7
Feb21 GGC	6	4	9	2		6		6			9
Feb21 GGG	2	3									3
Feb21 GGT	5	6	6	6	4	6		4		9	7
Feb21 CAC	4	6	6	8		2		7	3	6	8
Feb21 CAT	6	2	5	5		8	1	6	6	3	7
Feb21 ATA	4	5	6	8	5	3	7	9		1	6	5
Feb21 ATC	4	5	6	4		7	2	4		5	6
Feb21 ATT	4	4	3	6	5	4	7	4	7	7	5
Feb21 CTA	9		8		4		6	8	6		9
Feb21 CTC	4	9	7			4	5	4			6	5
Feb21 CTG	6	9	3	2	6	2		4	6		4
Feb21 CTT	3	5	7	5	8	5	9	4	6	9	5
Feb21 TTA	7	6	7	3	4	2	7	3	3	6	6
Feb21 TTG	2	8	7	7	9	6		5	8	2	4
Feb21 AAA	4	8	5	6		4	4	3		5	6
Feb21 AAG	3	7	1			2		1			4
Feb21 ATG	3	6		6	2	4	4	2	6		7	7
Feb21 TTC	7	6	2	3	6	7		4	4	10	9	8
Feb21 TTT	5	5	6	6	6	7	3	4	6	3	9	4
Feb21 CCA	6	6		1		6		4		6	8
Feb21 CCC	4	6									3
Feb21 CCG	7		4								3
Feb21 CCT	7	9	4	2	6	8		8		4	4
Feb21 AGC	4	3		5				2			4
Feb21 AGT	6	7	7	7	2	3				4	3
Feb21 TCA	6	6	7	4		8	3	2	6	7	4
Feb21 TCC	5	5	4	7		2	2			3	5
Feb21 TCG	1	4								5	5
Feb21 TCT	7	6	3	2	4	9	4	9		4	8	4
Feb21 ACA	6	9	4	7	5	1		7		8	6	6
Feb21 ACC	6	9	5	2		9					4
Feb21 ACG	4	6	6	8		5					8
Feb21 ACT	5	4	3	6		6	6	6		7	4
Feb21 TGG	6	9	9	8		2					2
Feb21 TAC	6	4	5	4	2	7	2	6		7	5
Feb21 TAT	4	4	3	4		5	5	6		4	7
Feb21 GTA	7	7	5	6	6	3		5		3	8
Feb21 GTC	6	7	4	4	4			6			1
Feb21 GTG	4	9	8	8	2	5		6		9	4
Feb21 GTT	5	6	5	6	6	6	2	9	6	5	3	5
Mar21 GCA	6	7	8			6		6		6	4
Mar21 GCC	4	4	5	2		3		2	8		6
Mar21 GCG	7				6	5		4			5
Mar21 GCT	4	6	5		4	2		6		7	5
Mar21 AGA	6	3	2			4		8		6	2
Mar21 AGG	6	6	6								4
Mar21 CGA	6	5									7
Mar21 CGC	7	1	2
Mar21 CGG	5	7									8
Mar21 CGT	6	7	5	2		6		3		3
Mar21 AAC	6	5	7	6	2	6	1	6			4	5
Mar21 AAT	6	6	4	4	2	6	4	6	5	7	3	1
Mar21 GAC	6	6	3	3		3	4	4		5	6
Mar21 GAT	5	6	6	5		3	3	5	6	6	7
Mar21 TGC	5	2	5	5	6			4		6
Mar21 TGT	6	6	8	9		2		5	7	4
Mar21 GAA	6	5	6	5	5	2	4	3	6	4	3
Mar21 GAG	6	6	5	5		8	6	5		3	6
Mar21 CAA	7	2	7	5		1	4	7	6	6	1
Mar21 CAG	6	4	4	3			2	4		4	7
Mar21 GGA	4	9	4	5		5		7		5	5
Mar21 GGC	6	3	5	4		3		3			6
Mar21 GGG	3										4
Mar21 GGT	5	6	4	5	4			8		4	6
Mar21 CAC	5	5	4	4		8		5	3	7	4
Mar21 CAT	6	3	5	5		5	4	5	6	6	7
Mar21 ATA	6		4	7		6	6	6		2	7
Mar21 ATC	6	6	7	2		7	2	6	1	6	6
Mar21 ATT	5	4	5	5	4	5	3	4	6	7	8
Mar21 CTA	9		9		4		4	9	3		7
Mar21 CTC	5	3	3		2	3	3	9			5	4
Mar21 CTG	5	7	4	4	9	3		4	9		4
Mar21 CTT	5	6	6	4	6	5	9	3	3	7	4
Mar21 TTA	9	3	7	9	2	7	2		2	5	8
Mar21 TTG	5	8	8	6	8	4		6	6	3	4
Mar21 AAA	6	6	6	6		2	3	4		6	6
Mar21 AAG	6	5	9			4		4			4
Mar21 ATG	6	6	6	3	4	5	2		9	2	8	4
Mar21 TTC	6	5	2	6	3	5		9	4	7	7	4
Mar21 TTT	5	5	6	7	3	4	3	4	3	5	9	7
Mar21 CCA	7	3	3	7		4		7		3	6
Mar21 CCC	5	3								1	4
Mar21 CCG	7		6			2					8
Mar21 CCT	7	6	7	4	9	4		2		6	4
Mar21 AGC	6	4	5	7		1		4			2
Mar21 AGT	6	5	4	4	2					4	5
Mar21 TCA	5	5	6	9	2	8		3	6	4	8
Mar21 TCC	5	4	3	4		1				3	5
Mar21 TCG	5	4			2	2				6	5
Mar21 TCT	6	7	5	6	1	6	6	2		6	9	9
Mar21 ACA	6	6	4	6		1		5		9	7
Mar21 ACC	7	5	4	1		6					5
Mar21 ACG	5	5	9	4		2					5
Mar21 ACT	5	5	6	6	2	2	6	5	2	5	6
Mar21 TGG	6	8	6	8		2					3
Mar21 TAC	5	4	5	5	5	6		6		6	6	1
Mar21 TAT	5	5	5	4		7	3	4	3	7	7	5
Mar21 GTA	7	8	9	8	2	2		2		4	3
Mar21 GTC	7	6	3	4	2			5			3
Mar21 GTG	6	5	6	5	6	5		4		7	3
Mar21 GTT	5	6	3	4	6	7	4	7	6	7	3	5
Apr21 GCA	9	9	7			7		6		8	6	3
Apr21 GCC	8	6	5	1		3		2	9		6
Apr21 GCG	10	4			6	5		6			5
Apr21 GCT	8	9	4		2	7		8		4	8
Apr21 AGA	9	9	4			3		4		8	10
Apr21 AGG	7	7	5	2							4
Apr21 CGA	8	2				3					9
Apr21 CGC	7	2	2			1					5
Apr21 CGG	7	10									5
Apr21 CGT	6	8	5	1		1		3		8	5
Apr21 AAC	5	8	4	4	1	7	2	6			3	5
Apr21 AAT	6	9	10	8		7	1	3	2	1	10	1
Apr21 GAC	10	9	6	4		4	9	2		7	9
Apr21 GAT	7	9	7	7	2	4	7	6	5	5	9	3
Apr21 TGC	7	1	5	5	2			5	4	7
Apr21 TGT	10	7	6	5	2	1		7	4	1
Apr21 GAA	7	7	6	4	5	6	5	1	3	6	6
Apr21 GAG	6	5	6	1		6	3	8		6	5
Apr21 CAA	8	7	4			5	4	8	1	9	4
Apr21 CAG	10	4	7	3			3	4		7	5
Apr21 GGA	8	9	9	9		3		4		4	8
Apr21 GGC	7	6	8	2		8		7			10
Apr21 GGG	5	1									8
Apr21 GGT	7	8	10	10	4	9		7		4	9
Apr21 CAC	7	8	5	3		2		3	4	6	1
Apr21 CAT	6	9	7	2		6	4	4	6	7	9
Apr21 ATA	8	6	6	8	5	3	5	8		4	7	1
Apr21 ATC	5	8	5	2		7	2	1	4	9	6
Apr21 ATT	6	10	6	9	6	7	7	2	4	4	7
Apr21 CTA	7	2	4		4	1	3	2	4		9	2
Apr21 CTC	8	7	5		3	8	4	6		3	4	5
Apr21 CTG	8	8	5	1	8	6		5	4		4
Apr21 CTT	8	7	5		8	9	8	4	3	7	8
Apr21 TTA	8	4	9	9	2	5	4	3	9	6	9
Apr21 TTG	10	6	8	4	8	6		8	8	6	5
Apr21 AAA	6	9	6	5	4		6	1		10	10
Apr21 AAG	7	8	6			4		2			6
Apr21 ATG	7	6	4	4	1	3	1	1	3	4	10	3
Apr21 TTC	8	6	1	5	3	9		6	1	10	8	4
Apr21 TTT	5	8	5	8	1	9	5	5	3	10	8	6
Apr21 CCA	9	3	4	5		1		6		4	8
Apr21 CCC	8	5								2	5
Apr21 CCG	9		5	2		2					8
Apr21 CCT	9	6	10	8	6	6		6		7	5
Apr21 AGC	9	9	8	6	4	7		7			4
Apr21 AGT	7	8	7	5	3	2				4	6
Apr21 TCA	7	8	9	8	5	5		4	9	4	9
Apr21 TCC	9	8	7	6						3	4
Apr21 TCG	5	3			2	2				5	6
Apr21 TCT	7	6	9	6	1	7	5	5		6	10	4
Apr21 ACA	6	9	3	5	4	3		4		8	8
Apr21 ACC	8	7	2	1		6					5
Apr21 ACG	10	10	5	5		1					2
Apr21 ACT	9	10	8	8		4	5	5		4	9
Apr21 TGG	8	9	5	6		1					2
Apr21 TAC	9	3	1	2	1	6	1	8		6	6	7
Apr21 TAT	6	5	5	3		7	8	8		3	9	6
Apr21 GTA	8	6	1	4		2		3		6	7	2
Apr21 GTC	6	9	4	4	2			3			4
Apr21 GTG	6	9	4	5	2	2		2		6	5
Apr21 GTT	6	8	9	9	8	8	4	10	6	5	7	4
May21 GCA	6	8	9			6		6		4	5
May21 GCC	5	8	9			6		3	9		8
May21 GCG	6	4			2	5					9
May21 GCT	6	8	9		1	3		4		9	6
May21 AGA	8	9	5					7		7	9
May21 AGG	7	8	5	2		2					4
May21 CGA	7	3									7
May21 CGC	7	2	1			2					3
May21 CGG	6	7									3
May21 CGT	7	8	3	3		1		2		8	7
May21 AAC	6	9		4	1	9	2	4			7	9
May21 AAT	4	6	10	10	2	9	3	6	4	4	9	4
May21 GAC	8	8	5	8		3	8	6		5	6
May21 GAT	5	8	8	7		4	4	6	2	4	8
May21 TGC	7	6	4	3				9	2	7
May21 TGT	9	7	10	10		2		8	4	8
May21 GAA	5	6	8	7	2	1	3	6	9	10	4
May21 GAG	7	4	7	2		4		6		6	5
May21 CAA	8	3	4	4			1	5		10	6
May21 CAG	6	8	8	7			1	4		9	9
May21 GGA	6	6	8	8		4		4		5	7
May21 GGC	7	6	8	3		5		7			7
May21 GGG	5	3									9
May21 GGT	6	6	9	9	1	1		2		7	5
May21 CAC	5	7	3	3		4		3		7	6
May21 CAT	5	9	9	1		8	4	6	5	7	9
May21 ATA	6	4	6	7	2	4	7	4		4	8	5
May21 ATC	6	8	9	4		7		6	3	10	7
May21 ATT	6	8	10	10	1	7	8	2	5		9
May21 CTA	7	2	5		2	4	6	9	3		10	2
May21 CTC	9	5	9		1	10	4	9			6	10
May21 CTG	8	7	4	2	7	6		7	4		5
May21 CTT	6	8	6		8	9	8	2	6	5	7
May21 TTA	9	5	6	9	1	6	2	6	7	6	9
May21 TTG	6	8	7	8	8	7		6	6	8
May21 AAA	6	6	8	7	3	3	5	4		10	8
May21 AAG	6	6	8			1	2	2			6
May21 ATG	5	6	8	1	2		2	1	9	1	8	6
May21 TTC	8	7	7	4	6	10		9		7	6	9
May21 TTT	6	8	10	8	6	10	4	1	6	10	6	5
May21 CCA	7	4	2	4		1		9		3	9
May21 CCC	8	6								3	6
May21 CCG	8		6								8
May21 CCT	8	6	10	8	8	2		7		5	7
May21 AGC	9	5	3	5		6		5			1
May21 AGT	7	6	7	5	3	6				5	6
May21 TCA	6	8	7	9		7		6	7	8	9
May21 TCC	9	6	9	6			3			4	4
May21 TCG	5	6			1					1	9
May21 TCT	8	9	9	7	3	8	7	2		7	10	6
May21 ACA	7	7	7	7	2	5		6		9	9
May21 ACC	6	6	5	1		7					9
May21 ACG	6	9	7	4		3					4
May21 ACT	7	8	6	10		1	6	1	2	6	10
May21 TGG	6	10	10	9		1
May21 TAC	7	5	1	2	1	8	1	8		6	10	2
May21 TAT	2	5	4	5		9	8	6	2	5	8	6
May21 GTA	7	10	7	7		4		1		7	4	4
May21 GTC	9	7	7	6	1			6			6
May21 GTG	6	7	5	1	2	4		2		9	5
May21 GTT	8	8	10	9	4	9	2	6	1	10	8	7
Jun21 GCA	8	8	5					3		3	8
Jun21 GCC	7	5	9	1		6			8		6
Jun21 GCG	10	4			2	2					7
Jun21 GCT	7	8	8		2	3		4		6	9
Jun21 AGA	9	9	7					5		8	7
Jun21 AGG	7	8	2			4					4
Jun21 CGA	8	8									7
Jun21 CGC	7	2	1			1					1
Jun21 CGG	8	8									7
Jun21 CGT	7	8	3	6		4		2		7	2
Jun21 AAC	8	10	1	3	2	8	4	6			7	4
Jun21 AAT	7	9	8	6		6	5	7	4	4	9
Jun21 GAC	10	8	7	8		10	4	6		6	6
Jun21 GAT	7	9	3	5		10	3	2		4	9	4
Jun21 TGC	8	3	5	5				7	2	7
Jun21 TGT	9	4	5	5				7	2	7	3
Jun21 GAA	5	8	5	6		1	6	7	7	9	3
Jun21 GAG	8	4	7	6		5	6	8		7	3
Jun21 CAA	8	3	8	2			4	9	1	8	7
Jun21 CAG	9	3	10	8			1	7		8	6
Jun21 GGA	6	6	9	8		2		6		3	7
Jun21 GGC	8	7	6	1		4		7			6
Jun21 GGG	4	1									9
Jun21 GGT	7	8	8	8				3		9	4
Jun21 CAC	6	7	3	2		1		5		4	6
Jun21 CAT	6	9	10	5		6	4	5	7	9	7
Jun21 ATA	6	4	4	7	2	1	3	4		2	9	2
Jun21 ATC	6	8	10	2		7		1	4	9	7
Jun21 ATT	7	10	6	5		3	6	1	6	2	10
Jun21 CTA	8	3	4		3	5	5	7			10
Jun21 CTC	7	4	5			5	5	5			5	9
Jun21 CTG	9	7	6	4	8	5		4	6		6
Jun21 CTT	9	9	7		9	6	8	1	7	6	5
Jun21 TTA	10	6	7	9		9		6	5	4	9
Jun21 TTG	10	7	7	7	8	4		4	6	10	3
Jun21 AAA	6	6	7	7		2	7	3		10	6
Jun21 AAG	5	7	9			2		4			6
Jun21 ATG	9	9	9	1	3	2	4		7	2	8	5
Jun21 TTC	8	7	4	5	2	5		4	2	8	6	7
Jun21 TTT	6	8	6	7	3	6	2	3	8	10	8	7
Jun21 CCA	8	4	7	9		5		8		5	9
Jun21 CCC	8	3	3							6	5
Jun21 CCG	9		7	4		3					3
Jun21 CCT	9	4	10	7	8	7		9		9	8
Jun21 AGC	9	10	2			6		2			7
Jun21 AGT	7	7	3	3		4				3	6
Jun21 TCA	8	8	7	8		2		6	5	3	7
Jun21 TCC	8	5	8	6		4	3			2	1
Jun21 TCG	6	4				2				2	4
Jun21 TCT	8	7	8	8	1	5	6	2		7	8	7
Jun21 ACA	8	9	6	8	2	2		4		9	5	3
Jun21 ACC	8	8	5	7		7					4
Jun21 ACG	9	9	7	3		5
Jun21 ACT	8	10	5	5		2	7	5		2	7
Jun21 TGG	9	9	6	6
Jun21 TAC	10	4	4	4		8		6		6	9	2
Jun21 TAT	6	4	4	4		9	7	7	2	6	9	3
Jun21 GTA	8	9	3	4	1	5		5		8	3	2
Jun21 GTC	7	8	2	1				3			4
Jun21 GTG	6	3	4	1		2		2		9	6
Jun21 GTT	9	10	6	6	1	5	1	4		5	5
Jul21 GCA	8	9	4			1		5		5	7	3
Jul21 GCC	8	7	8	4		3		2	7		4
Jul21 GCG	8	6			2	2		3			5
Jul21 GCT	7	9	5		2	5		5		4	5
Jul21 AGA	10	9	7					4		9	5
Jul21 AGG	6	8	1			4					4
Jul21 CGA	9	4									9
Jul21 CGC	6	1	1								7
Jul21 CGG	7	10									6
Jul21 CGT	7	9	3	4		5				8	4
Jul21 AAC	7	10	2	2	3	4	1	2			4	6
Jul21 AAT	7	9	9	9		3	4	7	5		7	3
Jul21 GAC	10	7	6	6		8	6	4		3	7
Jul21 GAT	8	9	4	3	4	7	8	3		6	9	4
Jul21 TGC	6	3	3	1	1			5	3	7
Jul21 TGT	9	2	7	7	2	1			2	5	3
Jul21 GAA	5	8	5	4		5	5	6	7	7	5
Jul21 GAG	10	6	7	7		3	8	5		6	2
Jul21 CAA	8	2	3			6	4	9	2	8	5
Jul21 CAG	10		9	5		3	3	4		8	8
Jul21 GGA	6	7	3	7		3		5		3	8
Jul21 GGC	8	4	6	2		1		3			6
Jul21 GGG	4	4									6
Jul21 GGT	8	7	6	7		2				7	5
Jul21 CAC	7	9	2			4		3		8	2
Jul21 CAT	6	10	8	2		3	1	5	7	7	6
Jul21 ATA	6	5	6	5	2	4	4	9		2	6	3
Jul21 ATC	8	10	9	1	3	8	2	1	4	9	5
Jul21 ATT	7	10	9	8	1	5	3	2	8	1	9
Jul21 CTA	9		2			5	1	8	2		8
Jul21 CTC	9	4	5			6	4	5			3	5
Jul21 CTG	9	7	1	1	8	5		3	5		5
Jul21 CTT	7	10	6		8	3	7	1	6	7	4
Jul21 TTA	9	3	7	9	1	9	1	3	7	1	9
Jul21 TTG	9	7	4	6	8	2		5	7	7	5
Jul21 AAA	8	9	7	8		1	6	2		10	9
Jul21 AAG	5	9	2			4	2	1			6
Jul21 ATG	10	9	7	4	3	2	3	3	5	3	8	5
Jul21 TTC	8	6	3	8	1	4		3	3	7	5	6
Jul21 TTT	8	7	5	7	5	5	7	3	6	10	7	1
Jul21 CCA	9		4	5		6	3	7			7
Jul21 CCC	8	4	3							4	8
Jul21 CCG	9		5	5		4					5
Jul21 CCT	9	6	5	1	8	8		4		9	4
Jul21 AGC	9	7		3	4	1		2			7
Jul21 AGT	8	5	3	1		5				4	9	1
Jul21 TCA	7	8	6	9	3	7	4	4	7	2	4
Jul21 TCC	9	10	7	5		5				2	4
Jul21 TCG	9	3			2	3				3	3
Jul21 TCT	9	7	3		1	5	6	6		9	7	1
Jul21 ACA	9	9	2	6	2	1		8		6	6	1
Jul21 ACC	9	6	8	3		9					3
Jul21 ACG	8	7	5	5	3	2					4
Jul21 ACT	9	10	8	9		5	3	2			7
Jul21 TGG	9	9	6	6		1					6
Jul21 TAC	7	5	5	5	2	4	2	2		6	7	3
Jul21 TAT	7	6	6	5		4	3	2		5	8	4
Jul21 GTA	7	6	6	8		5		5		3	8	2
Jul21 GTC	6	10	1		1			2			5
Jul21 GTG	6	4	4	2		5		2		4	5
Jul21 GTT	9	10	9	7	3	8	2	6	1	3	4	5
Aug21 GCA	5	8	1			1		4		1	1	4
Aug21 GCC	2	1	4	3		1		1	3		4
Aug21 GCG	5	4			2	3		3			9
Aug21 GCT	5	6	3		3	2		7			6
Aug21 AGA	6	7	1					4		6	3
Aug21 AGG	6	3	2	4		7
Aug21 CGA	7	2			4	3					8
Aug21 CGC	5	4	3			1					1
Aug21 CGG	6	6									6
Aug21 CGT	5	5	2	3	3	7		3		4	1
Aug21 AAC	7	5	2	2	2	3	3	5			1	3
Aug21 AAT	5	6	3	3	4		4	7	5		2	4
Aug21 GAC	5	7	6	6		5	6	4	4	5	8
Aug21 GAT	6	7	1	2	2	4	7	6	3	6	9	3
Aug21 TGC	5	3	4	2	3			2	4	7
Aug21 TGT	8	3	3	3	3	3		2	3	3	3
Aug21 GAA	5	6	4	3		3	6	4	5	3
Aug21 GAG	6	6	2	2		6	4	4		6	5
Aug21 CAA	7	2	2			1	3	6	3	8	3
Aug21 CAG	6	1	8	5		3	3	7		4	5
Aug21 GGA	3	6	3	3		2		3		5	4
Aug21 GGC	6	3	2	2		1		4			7
Aug21 GGG	1	3									2
Aug21 GGT	5	6	2	3	4	1		3		6	6
Aug21 CAC	5	6		1		4		4		5	4
Aug21 CAT	4	5	7	2		3	2	2	4	6	2
Aug21 ATA	5		2	2	2	3	2	8		3	8	2
Aug21 ATC	8	8	7	2		6	2	3	3	5	2
Aug21 ATT	5	6	1	2	2	3	1	1	6	2	8
Aug21 CTA	7	1	7			2	3	4	3		10	4
Aug21 CTC	6		4			5	5	1			5	6
Aug21 CTG	7	6	1	3	8	3		6	5		5
Aug21 CTT	7	5	7		4	5	5		3	1
Aug21 TTA	9	4	8	7	3	1	2	1	5	2
Aug21 TTG	6	7	3	2	4	6		7	5	5	4	3
Aug21 AAA	5	6	4	5		3	7	5		8	6
Aug21 AAG	5	5	1			6	3	2			2
Aug21 ATG	7	5	4	1	3	2	2	2	2	2	8	3
Aug21 TTC	8	6	4	2	2	1		2	2	6	2	6
Aug21 TTT	6	4	2	3		3	7	3	3	9	7	4
Aug21 CCA	7	1	2	2		2	3	4		5	8
Aug21 CCC	6	2								4	4
Aug21 CCG	8		4	4		4				4	3
Aug21 CCT	7	4	6	1	9	3		5		8	2
Aug21 AGC	5		4	3	2	1		2			4
Aug21 AGT	6	4	4	3	4	3					6	4
Aug21 TCA	6	8	8	8	3	1	3	1	1	3
Aug21 TCC	6	1	5	5						3	3
Aug21 TCG	5	3			4	2				4	4
Aug21 TCT	7	6	3	3	2	4	5	4		5	6	3
Aug21 ACA	6	8	2	2	2	3		8		6	9	3
Aug21 ACC	6	4		1		6					4
Aug21 ACG	4	3	3	3	4	4					1	4
Aug21 ACT	6	7	1	2	3		4	3		3	7
Aug21 TGG	6	5	3	4		3					3
Aug21 TAC	6	4	4	4	2	4	4	4		7	1	3
Aug21 TAT	3	5	1	1		6	7	5	4	5	5	2
Aug21 GTA	7	6	6	7	3	3		6		1	4	1
Aug21 GTC	6	7	1	2	4			3			2
Aug21 GTG	4	3	1	3		4		3		8	2
Aug21 GTT	5	5	4	3	2	4	3	6	3		4	3
Sep21 GCA	5	6	2			1		4		1	3	4
Sep21 GCG	5	2			3	3		4			7
Sep21 GCT	2	5	5		3	2		9		2	3	4
Sep21 AGA	3	4	2		4			3		5	6
Sep21 AGG	5	6	4	4		4
Sep21 CGA	6				4	4					7
Sep21 CGC	4	4	3			2					2
Sep21 CGG	5	6									3
Sep21 CGT	3	5	2	2	4	4		4		2	1
Sep21 AAC	6	5			3	1	4	4			3	4
Sep21 AAT	4	8	3	3	2	2	3	2	3	3	1	2
Sep21 GAC	2	8	7	7		2	3	2	4		8
Sep21 GAT	5	6	2		3	2	4	2	4	8	5	4
Sep21 TGC	2	3	2	2	4			2	4	7
Sep21 TGT	6	5	4	4	4	3		3	3	3	3
Sep21 GAA	2	5	2	2			7	2	2	6
Sep21 GAG	4	5	2	4	4	3	4	1		2	2
Sep21 CAA	6	1	2			1	2	3	3	8	2
Sep21 CAG	5	1	7	4		4	4	4		4	4
Sep21 GGA	1	5	2	2		3		3		6	4
Sep21 GGC	5	2	2	4				4			7
Sep21 GGT	5	4	4	4	4	3		3		3	5
Sep21 CAC	4	9				2		4	4	2	3
Sep21 CAT	4	5	6	3		3	3	2	2	4	1
Sep21 ATA	3	1	2	4	1	3	4	9			5	2
Sep21 ATC	8	7	6	3		6	4	3	4	4	1
Sep21 ATT	3	5	4	4	3	2	1	2	9		7
Sep21 CTA	5		2			2	2	3	3		9	4
Sep21 CTC	3	4				4	1	2			4	6
Sep21 CTG	5	5	2	3	7	3		5	3		6
Sep21 CTT	4	3	2	2	2	4	2		2	2	2
Sep21 TTA	6	2	6	8	3	2	3	1		2
Sep21 TTG	3	5	2	3	7	6		4	3	6	2	4
Sep21 AAA	3	6					7	3		6	7
Sep21 AAG	3	7	2			7	3	3			2
Sep21 ATG	2	2	6	2	4	3	4	3	4	3	5	2
Sep21 TTC	7	5	1	2	1	5		3	2	8	5	2
Sep21 TTT	4	4	3	4	4	6		3	1	6	10	2
Sep21 CCA	7	1	3	3		2	3	3			7
Sep21 CCC	5	1								4	4
Sep21 CCG	7		2	4		4				4	4
Sep21 CCT	6	3	3	2	2	2		5		6	2
Sep21 AGC	3		2	4	4	1		3			4
Sep21 AGT	3	7	1	1	4	2				2	6	4
Sep21 TCA	3	6	6	8	4	1	4	1		5
Sep21 TCC	2		7	7			4			4	2
Sep21 TCG	4	3			4	4				3	2
Sep21 TCT	7	4	3	2	2	3	3	2		4	9	3
Sep21 ACA	4	6	2	2	1	3		9		5	5	4
Sep21 ACC	5	6	1	2		6					2
Sep21 ACG	2	6	1	1	4	1					2	3
Sep21 ACT	6	5	2	2	4	2	1	3	3	2	7
Sep21 TGG	4	6	1	2		3					3
Sep21 TAC	4	5	1	2	4	2	4			2	4	3
Sep21 TAT	2	4	4	2		1	6	2	4	2	5	2
Sep21 GTA	6	3	2	2	3	2		4		2	1
Sep21 GTC	5	8	1	3	2			3
Sep21 GTG	4	3	2	2	3	1		3		2	2
Sep21 GTT	4	4	3	3	1	1	3	9	4	2	3	4
Oct21 GCA	3	4	3			2		3		3	2	4
Oct21 GCG	4	2			4	3		4			2
Oct21 GCT	2	2	4		4			7		1	1	4
Oct21 AGA	2	4	3		4			3		5	5
Oct21 AGG	5	9	4	4			4
Oct21 CGA	2	1			4	4					4
Oct21 CGC	3	3	4			3					1
Oct21 CGG	3	4									3
Oct21 CGT	3	3	4	4	4			4		2	1
Oct21 AAC	3	3			4	2	3	4			6	3
Oct21 AAT	2	3	7	7	2	2	3	4	3	3	6	3
Oct21 GAT	2		2		2	2	3	2	4	4	3
Oct21 TGC	3	2	5	2	3			3	4	3
Oct21 TGT	3	3	4	2	4	4		2	3	2	4
Oct21 GAG	1	4	4	4	4	3	2	2		3
Oct21 CAA	4	1	2			2	4	2	4	6	1
Oct21 CAG	2	3	6	3			4	4		2	7
Oct21 GGC	4	3	3	4		2		3			4
Oct21 GGG	2	3									3
Oct21 GGT	1	3	2	2	4	2		4		2	3
Oct21 CAC	3	3	2	4		4		4	4	2	4
Oct21 CAT	2	6	7	4			3	2	3	2	2
Oct21 ATA	3		2	3		3	4	7			6	2
Oct21 ATC	2	3	2			4	4	3	3	2	2
Oct21 ATT	2	3	1		3	3	3	2	4		8
Oct21 CTA	3	5	3			3	4	4	3		2	4
Oct21 CTC	2	4	4			6	1	2			4	2
Oct21 CTG	1	4	2	4	4	2		3	6		6
Oct21 CTT	2	1		2	2	4	4	2	3	2
Oct21 TTA	1		3	4	4	2	3	2	5	2	3
Oct21 TTG	3	2	1	2	3	6		3	6	7	1	4
Oct21 AAA	2	2	2	3			3	4		3	2
Oct21 ATG	2	3	2	2	4	3	4	4	4	3	3	2
Oct21 TTC	2	4	2	3	2	2		2	4	4	5	2
Oct21 TTT	2	3	3	3	2	3		3		5	3	3
Oct21 CCA	4	1	3	3		3	4	4		2	6
Oct21 CCC	2	1								2	5
Oct21 CCG	3			4		4				4	2
Oct21 CCT	2	3	2	2	3	1		2		4	6
Oct21 AGC	2	2	2	2		2		3			4
Oct21 AGT	2	5	2	2	3	3				3	5	4
Oct21 TCA	3	2	3	4	4	2	4	3	3	2	2
Oct21 TCC	1	1	4	6		4	4			4	4
Oct21 TCG	2	2			4	4				3	2
Oct21 TCT	3	3	3	2	2	3	4	2		1	2	4
Oct21 ACC	3	4	1	4		4					1
Oct21 ACG	2	6		2	4	3					2	4
Oct21 ACT	1	2	4		4	1	3	3		3	5
Oct21 TGG	3	2	2	2		3				4
Oct21 TAC	2		1	2	4	2	4	3		4	2	4
Oct21 TAT	1	4	2	2		1	2	5	4	1	4	3
Oct21 GTA	3	2	2	2	4	3		3		2	2	2
Oct21 GTC	2	4	2	3	3			4			2
Oct21 GTG	3	1	4	4				3		3	3
Oct21 GTT	3	4		4	2	1	4	7	4	2	2	3
Nov21 GCA	5	3	4			2		3		4	2	4
Nov21 GCC	5	2	2	4	4	4		4	3		1
Nov21 GCG	6	1			4	4		3			6
Nov21 GCT	6	3	6		4	5		5		2	6	3
Nov21 AGA	7	6	2		4			3		2	2
Nov21 AGG	5	6	4	4		4	4
Nov21 CGA	4	2			4	4					6
Nov21 CGC	5	4	4			2					5
Nov21 CGG	6	5									3
Nov21 CGT	5	9	3	3		2		3		2	1
Nov21 AAC	5	5	3	4	4	2	4	4			6	2
Nov21 AAT	5	6	6	7	4	3	2	3	4	4	8	2
Nov21 GAC	4	3	1	1		4	4	3	4	4	8
Nov21 GAT	4	5	1		4	4	3	2	4	8	6	4
Nov21 TGC	6	2	3	3	4			3	3	2	2	4
Nov21 TGT	7	5	4	4	4	4		3	4	1	2
Nov21 GAA	6	5	3			6	2	4	6	6	8
Nov21 GAG	4	6	4	4	4	4	2	1		3
Nov21 CAA	5	5	4			6	3	4	4	4	6
Nov21 CAG	5	4	6	3		4	4	4		4	6
Nov21 GGA	5	5	2	3		3		4		3	5
Nov21 GGC	5	1	7	4				3			8
Nov21 GGG	1	3									3
Nov21 GGT	5	4	2	2	4	6		4		7	9
Nov21 CAC	5	6	2	4		4		3	4	3	2
Nov21 CAT	4	4	7	4		3	4	2	3	4	2
Nov21 ATA	5	1	2	2	4	4	4	8			6	2
Nov21 ATC	4	5	6	3	4	6	4	4	3	2	1
Nov21 ATT	5	9	4	2	3	3	4	3	8	3	4
Nov21 CTA	5	4	3		4			3	4		1	4
Nov21 CTC	4	5				6	2	2			7	1
Nov21 CTG	3	5	3	4	3	4		4	4		6
Nov21 CTT	4	5		1	2	6	4	2	3	1	4
Nov21 TTA	3	3	5	5	4	3	2		8	2	2
Nov21 TTG	4	3	6	6	3	7		3	4	7	2	4
Nov21 AAA	3	5	6	7	4	4	3	3		5	5
Nov21 AAG	4	8	1			4	4	4			1
Nov21 ATG	4	1	3	3	4	4	4	4	4	4	7	2
Nov21 TTC	5	5	1	3	3	2		3	3	8	6	3
Nov21 TTT	3	5	4	3	1	5		3		8	3	2
Nov21 CCA	6	8	3	3		3	4	4		3	3
Nov21 CCC	5	1								3	9
Nov21 CCG	5			4		3				4	2
Nov21 CCT	7		5	2	2	3		4		6	5
Nov21 AGC	5	8		4		3		4			2
Nov21 AGT	5	7	1	1	4	3				3	8	4
Nov21 TCA	5	3	5	2	4	3	4	2	3	1	2
Nov21 TCC	3	5	8	7		3	4			4	2
Nov21 TCG	3	6			4	4				4	8
Nov21 TCT	6	8	6	2	1	1	3	3		4	4	4
Nov21 ACA	3	4	6	6	4	3		8		7	2	3
Nov21 ACC	9	6	6	4		6					2
Nov21 ACG	6	4		3	4	3					1	4
Nov21 ACT	5	9	7	2	4	6	3	3		4	5
Nov21 TGG	8		6	6		4					4
Nov21 TAC	4	6	1	1	4	6	4	4		3	5	4
Nov21 TAT	5	10	1	1		2	3	6	4		4	3
Nov21 GTA	7	2	3	3	3	2		2		3	2	1
Nov21 GTC	5	3	7	4	4			4			4
Nov21 GTG	6	2	4	4		3		3		1	2
Nov21 GTT	4	2	4	5	4	3	3	5	4	2	3
Dec21 GCA	9	3	3			3		6		3	3	3
Dec21 GCC	6	5		2	4	7		4	3		4
Dec21 GCG	7	3			4	4		4			7
Dec21 GCT	6	3	6		4	5		8		5	5	3
Dec21 AGA	6	8	5		4			8		1	3
Dec21 AGG	8	4	3			4
Dec21 CGA	4	1			4						5
Dec21 CGC	7	5	4			5					5
Dec21 CGG	7	8									4
Dec21 CGT	6	6	4	4		3		4		4	3
Dec21 AAC	6	5			4	3	4	4			4	4
Dec21 AAT	6	9	3	3	4	3	2	3	3		7	4
Dec21 GAC	6	4	5	5		7	5	4	3	3	8
Dec21 GAT	5	7	3	3		3	4	8	3	9	5	4
Dec21 TGC	5	2	3		4			3	4	2		3
Dec21 TGT	7	6	4	4	4	3		4	3	3	2
Dec21 GAA	7	6	4	4		5	4	5	5	3	8
Dec21 GAG	5	9	7	4	4	4	5	8		5
Dec21 CAA	5	5	4			5	4	3	4	5	6
Dec21 CAG	6	6	8	4		3	4	4		7	7
Dec21 GGA	7	8	4	2		4		3		5	6
Dec21 GGC	8	5	9	7		3		4			8
Dec21 GGG	4	4									4
Dec21 GGT	5	4	5	5	3	5		3		3	9
Dec21 CAC	6	6	5	3		7		4	3	3	5
Dec21 CAT	8	4	7	3		3	4	5	4	5	4
Dec21 ATA	6	3	2	5	5	3	4	9			9	4
Dec21 ATC	4	4	8	5	4	9	4	4	3	3	1
Dec21 ATT	6	9	7	4	5	4	4	6	9	4	4
Dec21 CTA	3	6	7		3	4		5	4		2	4
Dec21 CTC	6	4	4			4	4	4			6	2
Dec21 CTG	7	9	3	3	4	4		6	6		8
Dec21 CTT	7	4	2	5	2	3	5		7	2	2
Dec21 TTA	5	5	9	7	3	2	3	2	8	3	8
Dec21 TTG	5	6	9	7	3	7		4	4	6	2	4
Dec21 AAA	5	9	8	7		2	5	4		1	5
Dec21 AAG	4	4	5			4	3	3			4
Dec21 ATG	5	3	3	3	4	2	6	4	4	4	8	7
Dec21 TTC	5	5	3	7	5	3		7		9	2	5
Dec21 TTT	4	5	6	5	3	6	3	4	2	7	2	1
Dec21 CCA	8	8	7	7		4	4	5		4	1
Dec21 CCC	5	4								5	8
Dec21 CCG	6		2	7		4				3	3
Dec21 CCT	10	1	9	5	3	4		5		4	7
Dec21 AGC	5	8	4	4		3		4			5
Dec21 AGT	5	8	3	2	6	4				3	6	4
Dec21 TCA	5	3	9	7	4	3	4	2	5	2	3
Dec21 TCC	3	5	2	3		4	3			4	4
Dec21 TCG	1	6			4	3				7	8
Dec21 TCT	6	1	4	7	3	5	3	3		3	7	4
Dec21 ACA	3	9	7	7	5	5		9		4	3	4
Dec21 ACC	8	3	5	4		8					2
Dec21 ACG	9	1	3	3		4					3	4
Dec21 ACT	4	10	8	3	3	5	5	2		9	7
Dec21 TGG	8	3	7	7		6				4	4
Dec21 TAC	5	6	6	6	4	3	4	7		5	7	4
Dec21 TAT	5	6	2	3		3	5	6	4	2	10	3
Dec21 GTA	8	4	6	6	4	2		4		2	5	2
Dec21 GTC	7	3	5	4	3			4			3
Dec21 GTG	8	4	7	7	2	4		3		3	3
Dec21 GTT	7	5	6	3	5	4	3	9	3	3	5	2
Jan22 GCA	3	7	5			5		7		3	3	3
Jan22 GCC	2	2	7	7				3	7		7
Jan22 GCG	6					5		3			7
Jan22 GCT	3	7	5		6	7		6		5	3
Jan22 AGA	1	5	7			3		3		6	2
Jan22 AGG	3		3
Jan22 CGA	5	1									7
Jan22 CGC	2	5	6			3					5
Jan22 CGG	5	7					2				3
Jan22 CGT	3	7	7	6				3			3
Jan22 AAC	1	5			4	5	7	3				7
Jan22 AAT	3	3	3	3	3	5	3	7	6	3	5	4
Jan22 GAC	5	1	5	5		5	5	7	3		7
Jan22 GAT	4	5	5	2		5	3	7	3	7	7	3
Jan22 TGC	4	4	5	3				7	3	5
Jan22 TGT	1	1	5	5	3	4		7	3	3	2
Jan22 GAA	4	5	3	3		5	3	7	4	3	5
Jan22 GAG	5	2	6	6		7	7	7		7	4
Jan22 CAA	4	5	3			5	3	5	2	4	1
Jan22 CAG	5	2	9	5			3	3		7	3
Jan22 GGA	1	5	3	3		7		5		7	8
Jan22 GGC	3	2	3	6		3		7			5
Jan22 GGG	3	2									7
Jan22 GGT	1	7	5	5	4	6		7		7	7
Jan22 CAC	5	3	3	5		6		7	3	4	7
Jan22 CAT	5		7	4		3	5	7	7	7	5
Jan22 ATA	3	2	3	5	5	5	3	7			7	3
Jan22 ATC	2	7	7	4		5	3	7	2	4	6
Jan22 ATT	3	6		1	6	5	4	7	5	4	5
Jan22 CTA	1	5	7			3	3	5			6	3
Jan22 CTC	6	4	5			5	3	5			6	4
Jan22 CTG	2	7	3	3	7	5		7	3		3
Jan22 CTT	4	5	5	5	2	7	3	2	7	7	1
Jan22 TTA	3	5	7	3	6	6	6	5	5	2	5
Jan22 TTG	3	5	7	6	4	5		7	3	3	1	4
Jan22 AAA	1	7	3	3		3	5	7		7	7
Jan22 AAG	1	4	5				3	6			5
Jan22 ATG	4	4		4		4	3	7	4	3	9	4
Jan22 TTC	1	4	2	7	7	3		2	3	6	3	7
Jan22 TTT	3	5	3	5	7	3		5	3	3	5	3
Jan22 CCA	3	4	7	7		7		5		7	5
Jan22 CCC	6	2								5	7
Jan22 CCG	5		3	3		7				3	7
Jan22 CCT	2	2	5	5	2	7		3		5	3
Jan22 AGC	1	5	3	7				3			5
Jan22 AGT	4	6	2		4	3					3	3
Jan22 TCA	3	7	7	5	6	4	3	7	5	2	3
Jan22 TCC	5	5	3	4		2	3			3	7
Jan22 TCG	3	3			4	3				7	3
Jan22 TCT	4	3	3	2	7	5	3			3	1	6
Jan22 ACA	1	4	3	3	5	6		7		7	7	6
Jan22 ACC	2	3	5	3		6					3
Jan22 ACG	5	2	3	3		6						3
Jan22 ACT	3	6	3	1		7	7	7		7	3
Jan22 TGG	2	5	5	5		3	4			3
Jan22 TAC	6	5	5	4	3	5	3	4		5	3	7
Jan22 TAT	6	5	3	5		5	7	5	3	3	4	7
Jan22 GTA	5	2	3	3	7	4		4			3	3
Jan22 GTC	1	7	5		6			7
Jan22 GTG	4	2	6	6		2		5		7
Jan22 GTT	6	5	5	2	7	5	7	7	3	5	7	3
Feb22 GCA	2	1	3			3		3		3	3	4
Feb22 GCC	3	3	7	3				3	3		3
Feb22 GCG	4	2				4		4			7
Feb22 GCT	3	5	5		3	3		4		3	7	4
Feb22 AGA	3	3	3							4
Feb22 AGG	5	3	3	4		4
Feb22 CGA	3	1									7
Feb22 CGC	4	3	4			4					3
Feb22 CGG	3	4					2				4
Feb22 CGT	3	3	4	4				4		3	3
Feb22 AAC	3	4		3	4	7	4	3			2	4
Feb22 AAT	2	5	2		4	7	3	3	4	3		4
Feb22 GAC	3	2	6	6		3	6	4	4	3	4
Feb22 GAT	2	3	2			3	5	2	4	4	4	4
Feb22 TGC	5	3		3				3	4	2
Feb22 TGT	4		3	3	3	3		3	4
Feb22 GAA	4	5	3	3		5	4	3	3	1	2
Feb22 GAG	4	4	4	4	4	4	3	3		2
Feb22 CAA	3	5	3			5	4	3	4	4	2
Feb22 CAG	3	3	5	7			4	4		3	5
Feb22 GGA	3	4	3	4		3		3		3	5
Feb22 GGC	3	2	5	4		3		4			4
Feb22 GGG	2	3									3
Feb22 GGT	2	4	1	1	4	4		3		3	2
Feb22 CAC	3	6	3	3		3		3	4	3	3
Feb22 CAT	4	3	2			3	4	4	3	3	2
Feb22 ATA	3	2	3	3	5	3	4	4			2	3
Feb22 ATC	4	6	3	4		4	4	4	4	3	2
Feb22 ATT	1	3	5	5	4	3	3	3	4	2	4
Feb22 CTC	2	4	2			3	3	2			5	2
Feb22 CTG	4	4	3	4	2	3		3	4		3
Feb22 CTT	3	3	4	6	2	1	3	3	3		3
Feb22 TTA	4	2	4	5	3	3		3	6	2	7
Feb22 TTG	1	2	3	3	2	3		3	4	3	2
Feb22 AAA	3	5	3	4		4	3	3		3	6
Feb22 AAG	3	3	2				4	3			3
Feb22 ATG	3	3	3		4	3	4	4	4	4	5	3
Feb22 TTC	4	3	2	3	2	5		3	3	3	2	3
Feb22 TTT	3	3	4	6	7	3	4	5	3	3	2	3
Feb22 CCA	3	2	3	3		4		5		3	2
Feb22 CCC	7	5								3	5
Feb22 CCG	4		3	4		4				4	3
Feb22 CCT	3	2	5	2	3	4		3		7	3
Feb22 AGC	3	3	3	4				4			5
Feb22 AGT	3	4			4	2					2	3
Feb22 TCA	4	1	4	2	4	3	4	3	3	2
Feb22 TCC	3	5	5	3		3	4			4	3
Feb22 TCG	3	3				4				3	3
Feb22 TCT	3	2	2	2	3	4	4	2		7	3	4
Feb22 ACA	3	2	7	7	5	3		4		3	3	3
Feb22 ACC	2	3	5	4		3					3
Feb22 ACG	2	2	3	3		3						4
Feb22 TGG	3	3	3	3		3	4
Feb22 TAT	1	4		3			3	3	4	3	4	3
Feb22 GTA	3	3	3	6	3			7		3	3
Feb22 GTC	3	5	3	3	3			3
Feb22 GTG	3	5	3	3		3		4		3
Feb22 GTT	1	4	2	2	7	3	4	4	4	2	3	3
Mar22 GCA	3	2	2			3		2		3	2	3
Mar22 GCC	3		2	3				2	1		2
Mar22 GCG	3					3		3			2
Mar22 GCT	2	3	2		3	5		5		2	2
Mar22 AGA	2	5	3					2		3
Mar22 AGG	5	2	3
Mar22 CGA	3										5
Mar22 CGC	3	3	3								5
Mar22 CGG	1	3
Mar22 CGT	1	5	3	3				3		1	5
Mar22 AAC	1	2		3	3	5	3	3			3	2
Mar22 AAT	1	2	2	2	3	5	3	3	3		2	2
Mar22 GAC	1	3	2	2		3	2	3	3	3	3
Mar22 TGC	1	3	2	2				2	3	3		3
Mar22 TGT	2	2	2	2	3			2	3
Mar22 GAA	3	3		2		5	3	2	3	2	5
Mar22 GAG	1	3	3	3	3	3	3	2		3	2
Mar22 CAA	1	5	3	3		5	3	1	3	3	2
Mar22 CAG	3	2	3	2			3	3		3	1
Mar22 GGC	1	2	2	3		3		2			3
Mar22 GGG	3	3									3
Mar22 GGT	4	3	2	2	3	3		3		2	3
Mar22 CAC	3	3	2	3		3		2	3	2	2
Mar22 CAT	2	1	3			3	2	3	3	3	1
Mar22 ATC	1	2	2	2		5	3	3	3	2	2
Mar22 ATT	1	2	5	5	3	2	3		3		1
Mar22 CTA	1	2	3			3	3	2			2	3
Mar22 CTC	3	4	2			2	5	2			3	2
Mar22 CTG	1	3	3	3	2	2		2	3		2
Mar22 TTA	1	3	3	3	3	3	3	2	5	2	1
Mar22 TTG	1		2	3	2	3		3	3	2	2
Mar22 AAA	3	5	2	2	2	3	3	2			4
Mar22 AAG	1	5	3			2	3	2			2
Mar22 ATG	1	2	2	2	3	3	3	3	3	3	3	2
Mar22 TTC	3	2	2	2	2	5		2	2	3	1	3
Mar22 TTT	1	2	4	4	5	5	3	2	2	2	1	2
Mar22 CCA	1	3		2		3		2		2	2
Mar22 CCC	3	5								1	3
Mar22 CCG	1		3	3		3				3	3
Mar22 CCT	1	3	2	3	3	3		2			2
Mar22 AGC	3	2	3	3				3			2
Mar22 AGT	1	2	3	3	3	3					5	2
Mar22 TCA	1	4	3	3	3	3		2	3	3	1
Mar22 TCC	1	5	2	3		2	3			3	2
Mar22 TCT	1	1	2	3	2	2	3	3		2	2	3
Mar22 ACA	1	2	2	2	5	3		3		3	2	2
Mar22 ACC	1	1	5	3		4					2
Mar22 ACT	1	3	3	5		5	3	2	2	2
Mar22 TGG	1	2	2	2		3	3
Mar22 TAC	1	3	2	2	3	2	3	3		3	2	3
Mar22 GTA	3	2	2	2						2	3
Mar22 GTC	3	3	2	3	3			3			2
Mar22 GTG	1	5	3	3				3		2
Mar22 GTT	3	1	2	3	5	3	3	5	3	2	2	2
Apr22 GCC	1		2	2				2	2		2
Apr22 GCG	3	1				2		2			2
Apr22 AGA	2	1	2					2		2
Apr22 CGA	1	1									1
Apr22 CGC	1	2	2								1
Apr22 CGT	1	1	2	2				2		2	1
Apr22 AAC	1	1			2	2	2	2			1	2
Apr22 AAT	1	1	1	2		1	1	2	2		1	2
Apr22 GAA	1	1	2	2		1	2	2	2	2	1
Apr22 GAG	1	1	2	2	2	1	2	1		2	2
Apr22 GGA	1	1	2	2		2		2		2	1
Apr22 GGC	1	2	2	2		2		2
Apr22 CTA	1		2			2	2	2			2
Apr22 CTC	1	1	2			2	2	2			1	1
Apr22 CTG	2	1	2	2	1	2		2	2		2
Apr22 TTA	2		1	2	2	2			1	2	2
Apr22 AAA	1	2	2			2	1	2		2	1
Apr22 AAG	1	1				2	2	2			2
Apr22 ATG	1	2			2		2	2	2	2	1	1
Apr22 TTC	1	1		1	2	2		2	2	1	2	2
Apr22 CCC	1	1								2	1
Apr22 CCT	1	1	2	2	2	2		1		1	1
Apr22 AGC	1	1	2		2	2		2			2
Apr22 TCC	1	1	2	2		2	2			2
Apr22 TCG	1	2				2				2
Apr22 TCT	1	1	2	2	2	2	2			1	2	2
Apr22 ACG	1	1	2	2		2						2
Apr22 GTC	1	1	2	2	2			2			2
May22 GCA	1
May22 GGG	1	1
May22 CCG	1										1
May22 AGC	1
May22 GTA	1										1
May22 GTC	1	1
Jun22 AAC	1
Jun22 ATT	1										1
Jan20 AAC		1
Jan20 GGT		3
Jan20 AGC		4
Feb20 GAT		6
Mar20 AAC		6				3
Mar20 AAT		6				3					5
Mar20 TCC		2									1
Mar20 ACG		2				4
Apr20 GCG		4
Apr20 ATT		6		3		4					3
Apr20 AAG		1
Apr20 ATG		4				4					3
Apr20 TCC		3	2	2		3
May20 GCC		3
May20 AGA		6									4
May20 CGG		2
May20 CGT		2									6
May20 GAC		3	2	6		4	4			3	2
May20 GAT		7				4	5	2		1	3
May20 GAG		2	3
May20 CTG		2				7			4
May20 TTG		3	3						6	2
May20 AAG		3	3
May20 ATG		4				4					2
May20 TCG		2								4
May20 ACG		1	6	3		4					3
Jun20 GCC		4	4								3
Jun20 GCT		2	6			5				7	4
Jun20 CGG		3
Jun20 CGT		4
Jun20 AAT		2	3			4		3		3
Jun20 GAA		3	3	6		3		6		1	3
Jun20 GAG		4	4	4		3	3			7
Jun20 GGA		4	2							4	5
Jun20 GGT		4	3	3		3		4		3	4
Jun20 ATA		4	4	4	5		4	3			6
Jun20 CTC		3	6			6	4	3			5	4
Jun20 AAG		3	3								3
Jun20 CCC		3									3
Jun20 ACT		3	4	4		3	4	6			4
Jun20 TGG		3	6	6
Jun20 GTG		2				4				4	1
Jul20 GCC		4	4						3		1
Jul20 TGT		3	6	6
Jul20 AAA		2		4						1	4
Jul20 TTC		3			3	6				2	6
Jul20 TGG		6	6	6
Jul20 GTG		6			3	4				6	3
Aug20 GCC		2	3						3		2
Aug20 CGT		3									2
Aug20 GAT		1	3	7		4	3			5	3
Aug20 GAG		3					2
Aug20 CAA		1				1		6		6	2
Aug20 GGC		3	6					3			1
Aug20 TTA		1	3	4		6		3	1	1	7
Aug20 TTT		1			6				6	5	7
Aug20 TCA		1	4	6		3				1	7
Aug20 TGG		6	7	7
Sep20 GAA		3	4	4		1		6	6	3	3
Sep20 CTC		1	5			2	3	7			2	4
Sep20 TCA		1	2	6				3	4	1	1
Oct20 GCC		4	4			4			3		4
Oct20 GTA		3	6	3	4	4		3			2
Sep21 GCC		1	1	3		2		4	2		2
Sep21 GGG		2
Oct21 GCC		2	3	4	4	3		4	2		2
Oct21 GAC		2	2	2		2	3	2	4	3	4
Oct21 GAA		3	3	3			2		3	4	4
Oct21 GGA		6	1	1		3		3		3	2
Oct21 AAG		4	3			3	4	4			2
Oct21 ACA		3	2	3		2		7		7	6	4
Feb22 CTA		3	3		3	2	3	3			5	3
Feb22 ACT		3	4	5	4	5	4	3	4	3	2
Feb22 TAC		6	3	3	4	3	4	2		2	3	4
Mar22 GAT		2	1	1		2	5	2	3	3	3	3
Mar22 GGA		5	3	3		3		3		3	5
Mar22 ATA		5	2	2	5	3	3	3			2	2
Mar22 CTT		2	4	4		2	3		3	3	2
Mar22 TCG		2			3	3				3	3
Mar22 ACG		2	2	2							2	3
Mar22 TAT		3	2	2		2	3	2	3	2	3
Apr22 GCA		1				2		2		2	1
Apr22 GCT		1	2		2	1				1	2
Apr22 AGG		2	2
Apr22 CGG		3									2
Apr22 TGC		2		2				2		2
Apr22 TGT		2	1	2	2			2	2	2
Apr22 CAA		1	2	2		1	2	2	2	1	2
Apr22 GGG		1									1
Apr22 GGT		1	2	2	2	2		2		2	2
Apr22 CAC		1	1			2		2		2	2
Apr22 CAT		1	2			2	2	2	2	2	1
Apr22 ATA		2	2	2	1	1	2	1			1	2
Apr22 ATC		1	1	1		1	2	2	2	2	2
Apr22 ATT		1	1	1	2	1	2	2	1		2
Apr22 CTT		1			2	1	2		2	2	1
Apr22 TTT		1	2		2	2	2	2	2	2	2	2
Apr22 CCA		1		1				2		2	2
Apr22 AGT		2	2	2	2	2				2	1	2
Apr22 ACA		1	2	2	1	1		1		2	1	2
Apr22 ACC		1	1	2		1					2
Apr22 ACT		1	2	1		1	2	2	2	2	2
Apr22 TGG		2	2	2		2
Apr22 TAC		1	1		2	2	2	1		2	1	2
Apr22 TAT		1	1	2		2	2	1	2	2	1	1
Apr22 GTA		1	2	2		2		2		2	2	2
Apr22 GTG		1	2	2				2		2
Apr22 GTT		1	2		2	2	2	1	2	2	1	1
May22 GCT		1				2
May22 AGA		3
May22 CGG		1
May22 CGT		1
May22 GAC		3
May22 GAT		1				1
May22 CAG		2
May22 CAC		1	1
May22 CAT		1
May22 ATA		1									2
May22 ATC		1
May22 ATT		1
May22 CTC		1									2	1
May22 CTG		1
May22 CTT		1	2	2
May22 TTA		2	1
May22 AAA		1
May22 AAG		1
May22 TTC		1	3			1
May22 CCA		2
May22 CCC		1
May22 CCT		1									1
May22 AGT		1									1
May22 TCA		1
May22 TCC		3
May22 TCG		1
May22 ACT		2				2
May22 GTG		1
May22 GTT		1									1
Jun22 GCG		1									1
Jun22 CGA		1
Jun22 CAA		1								1
Jun22 ATA		1		1							1
Jun22 AGT		1
Jun22 TCG		1									1
Jun22 ACC		1									1
Jun22 ACG		1				1
Jun22 TGG		1
Jan20 CAG			4
Jan20 CAT			4
Jan20 CTC			4
Jan20 CTT			4
Feb20 CAG			4
Feb20 CAT			4
Mar20 GGA			2								5
Mar20 ATT			4	4		3					4
Mar20 TGG			2
Aug20 TTG			6		4	4		3	7	4	3
Apr22 GAC			2	2		2	2	2	2		1
Apr22 GAT			2	2		2	2	1		1	1
Apr22 CAG			2	2			2	2		2	2
Apr22 TTG			2		1	2		2	2	2	2
Apr22 CCG			2			2					2
Apr22 TCA			1	1	2	2	2	2	2	2
May22 TTT			3	2		1					1
May22 ACC			2
May22 TAC			1
Jun22 CAC			1
Jun22 CTC			1
Jun22 CTT			1	1
Jun22 TTC			1					1
Jun22 TTT			1	1
Jun22 TCC			1								1
May22 ACA					1
Jan20 ATC						4					4
Jan20 TAC						4
Feb20 TAC						4
Feb20 TAT						4
May22 AAT						1
May22 CAA						1				1
May22 GGT						1
Jun22 ACA						1					1
Aug20 CCA								3			1
Jan20 ATG											4
Feb20 CGA											4
Feb20 GGA											4
Feb20 AAA											4
Mar20 CGA											6
Mar20 GGC											1
Mar20 CCG											4
May20 GCG											3
May20 CGA											5
May20 CCA											5
Jun20 CGA											5
Jul20 AGG											4
Aug20 AGG											3
Sep20 GCG											4
May22 CGA											1
May22 TCT											1
May22 TAT											1
Jun22 GAG											1
Jun22 CCG											1
Jun22 AGC											1
Jun22 GTA											1
Jun22 GTT											1

## Sheet: Codon Sum
Codon	ORF1ab	Spike	ORF3a	ORF3b	E	M	ORF6	ORF7a	ORF7b	ORF8	N	ORF10		Significance was tested for each codon between clade pairs per month per gene. Each value is the number of significant tests summed across all clades and months per gene. See Table S8 for compete significant testing data.
GCA	104	127	84			98		97		59	84	35
GCC	78	81	103	39	12	63		40	104		92
GCG	110	46			48	52		43			124
GCT	80	104	126		60	101		117		115	109	18
AGA	103	123	65		16	25		112		114	105
AGG	107	91	60	31		43	8				50
CGA	104	54			20	18					160
CGC	115	57	42			30					97
CGG	104	137					4				72
CGT	95	125	74	59	11	43		45		72	80
AAC	99	121	66	60	45	130	66	65			83	100
AAT	87	123	98	91	40	126	55	94	70	56	88	49
GAC	111	123	107	121		115	128	59	31	79	131
GAT	98	140	63	67	21	106	114	81	41	114	138	36
TGC	101	75	77	71	31			96	40	104	2	10
TGT	121	90	121	127	34	36		70	63	46	22
GAA	95	123	100	94	12	88	59	89	108	93	99
GAG	94	114	91	62	25	98	81	87		101	71
CAA	112	89	77	16		92	53	120	51	146	74
CAG	125	97	154	113		17	45	74		94	139
GGA	81	131	104	96		52		56		109	138
GGC	103	80	122	62		55		94			123
GGG	67	56									83
GGT	95	121	114	119	56	76		86		109	107
CAC	102	122	81	73		64		75	35	102	118
CAT	103	96	148	80		98	54	87	92	90	119
ATA	91	75	79	110	90	60	115	135		19	159	45
ATC	103	123	121	50	11	137	38	58	44	131	116
ATT	91	128	98	114	64	117	79	57	108	70	149
CTA	132	34	97		31	72	65	102	53		141	34
CTC	106	74	118		6	113	93	95		3	119	119
CTG	110	129	51	45	120	101		109	116		85
CTT	118	105	107	48	74	110	111	37	80	79	95
TTA	136	71	129	145	47	109	64	59	118	88	123
TTG	88	99	116	87	118	88		81	138	121	51	23
AAA	84	125	77	80	17	43	70	77		105	144
AAG	74	110	107			47	33	46			83
ATG	93	127	67	46	51	71	67	42	94	46	148	66
TTC	127	95	58	95	77	121		87	35	136	129	100
TTT	109	112	113	136	113	130	56	65	92	135	141	73
CCA	118	73	71	79		58	23	105		58	125
CCC	103	95	6							47	117
CCG	130		62	44		46				29	123
CCT	143	90	130	94	106	103		112		97	96
AGC	97	105	65	64	16	33		52			70
AGT	101	97	68	68	44	52				64	98	31
TCA	110	110	126	129	48	88	35	64	88	91	87
TCC	97	113	120	126		42	37			49	79
TCG	74	76			41	38				82	95
TCT	127	102	106	85	65	122	81	68		87	134	71
ACA	94	122	78	109	90	50		136		113	123	51
ACC	133	126	102	52		113					101
ACG	99	107	108	82	19	66					82	31
ACT	112	116	92	115	24	99	79	92	18	82	126
TGG	104	129	131	138		48	11			11	34
TAC	99	90	72	68	41	137	43	115		105	108	52
TAT	83	100	89	84		136	114	103	41	64	129	68
GTA	117	100	88	96	54	70		68		65	103	27
GTC	114	131	66	61	43			72			53
GTG	98	105	76	68	35	80		56		130	62
GTT	108	103	109	101	102	109	52	136	52	103	101	73
