# Supplementary material for: Analysis of 3.5 million SARS-CoV-2 sequences reveals unique mutational trends with consistent nucleotide and codon frequencies
Source: Virol J. 2023 Feb 17;20:31. doi: 10.1186/s12985-023-01982-8 (PMC9936480; doi:10.1186/s12985-023-01982-8)
Supplement: Supplementary file 8 — Additional file 8. Table S8: Codon Significance Data. [file 12985_2023_1982_MOESM8_ESM.xlsx]

## Sheet: File Info
Significance was tested for each codon between clade pairs per month per gene. There are a set of Excel sheets for each gene: 1) 'Gene' alpha files contain the corrected alpha values used for each codon/clade comparison per month. 2) 'Gene' tests files contain the number of tests divided by 0.05 to find the corrected alpha per month. 3) 'Gene' pvalue files contain the resulting p-value for each c…

## Sheet: ORF1ab alpha
Month Codon Clade	Dec19	Jan20	Feb20	Mar20	Apr20	May20	Jun20	Jul20	Aug20	Sep20	Oct20	Nov20	Dec20	Jan21	Feb21	Mar21	Apr21	May21	Jun21	Jul21	Aug21	Sep21	Oct21	Nov21	Dec21	Jan22	Feb22	Mar22	Apr22	May22	Jun22
Dec19 GCA α:GCA β/μ	0.000143678
Dec19 GCA α:GCA γ/λ	0.000143678
Dec19 GCA α:GCA ο	0.000143678
Dec19 GCA β/μ:GCA γ/λ	0.000143678
Dec19 GCA β/μ:GCA δ	0.000143678
Dec19 GCA β/μ:GCA ο	0.000143678
Dec19 GCA γ/λ:GCA δ	0.000143678
Dec19 GCA γ/λ:GCA ο	0.000143678
Dec19 GCA δ:GCA ο	0.000143678
Dec19 GCC α:GCC β/μ	0.000143678
Dec19 GCC β/μ:GCC γ/λ	0.000143678
Dec19 GCC β/μ:GCC δ	0.000143678
Dec19 GCC β/μ:GCC ο	0.000143678
Dec19 GCG α:GCG β/μ	0.000143678
Dec19 GCG α:GCG ο	0.000143678
Dec19 GCG β/μ:GCG γ/λ	0.000143678
Dec19 GCG β/μ:GCG δ	0.000143678
Dec19 GCG β/μ:GCG ο	0.000143678
Dec19 GCG γ/λ:GCG ο	0.000143678
Dec19 GCG δ:GCG ο	0.000143678
Dec19 GCT α:GCT β/μ	0.000143678
Dec19 GCT α:GCT γ/λ	0.000143678
Dec19 GCT β/μ:GCT γ/λ	0.000143678
Dec19 GCT β/μ:GCT δ	0.000143678
Dec19 GCT β/μ:GCT ο	0.000143678
Dec19 GCT γ/λ:GCT δ	0.000143678
Dec19 GCT γ/λ:GCT ο	0.000143678
Dec19 AGA α:AGA β/μ	0.000143678
Dec19 AGA β/μ:AGA γ/λ	0.000143678
Dec19 AGA β/μ:AGA δ	0.000143678
Dec19 AGA β/μ:AGA ο	0.000143678
Dec19 AGG α:AGG β/μ	0.000143678
Dec19 AGG α:AGG ο	0.000143678
Dec19 AGG β/μ:AGG γ/λ	0.000143678
Dec19 AGG β/μ:AGG δ	0.000143678
Dec19 AGG β/μ:AGG ο	0.000143678
Dec19 AGG γ/λ:AGG ο	0.000143678
Dec19 AGG δ:AGG ο	0.000143678
Dec19 CGA α:CGA β/μ	0.000143678
Dec19 CGA α:CGA γ/λ	0.000143678
Dec19 CGA β/μ:CGA γ/λ	0.000143678
Dec19 CGA β/μ:CGA δ	0.000143678
Dec19 CGA β/μ:CGA ο	0.000143678
Dec19 CGA γ/λ:CGA δ	0.000143678
Dec19 CGA γ/λ:CGA ο	0.000143678
Dec19 CGC α:CGC β/μ	0.000143678
Dec19 CGC β/μ:CGC γ/λ	0.000143678
Dec19 CGC β/μ:CGC δ	0.000143678
Dec19 CGC β/μ:CGC ο	0.000143678
Dec19 CGG α:CGG β/μ	0.000143678
Dec19 CGG α:CGG ο	0.000143678
Dec19 CGG β/μ:CGG γ/λ	0.000143678
Dec19 CGG β/μ:CGG δ	0.000143678
Dec19 CGG β/μ:CGG ο	0.000143678
Dec19 CGG γ/λ:CGG ο	0.000143678
Dec19 CGG δ:CGG ο	0.000143678
Dec19 CGT α:CGT β/μ	0.000143678
Dec19 CGT α:CGT ο	0.000143678
Dec19 CGT β/μ:CGT γ/λ	0.000143678
Dec19 CGT β/μ:CGT δ	0.000143678
Dec19 CGT β/μ:CGT ο	0.000143678
Dec19 CGT γ/λ:CGT ο	0.000143678
Dec19 CGT δ:CGT ο	0.000143678
Dec19 AAC α:AAC β/μ	0.000143678
Dec19 AAC α:AAC γ/λ	0.000143678
Dec19 AAC β/μ:AAC γ/λ	0.000143678
Dec19 AAC β/μ:AAC δ	0.000143678
Dec19 AAC β/μ:AAC ο	0.000143678
Dec19 AAC γ/λ:AAC δ	0.000143678
Dec19 AAC γ/λ:AAC ο	0.000143678
Dec19 AAT α:AAT β/μ	0.000143678
Dec19 AAT β/μ:AAT γ/λ	0.000143678
Dec19 AAT β/μ:AAT δ	0.000143678
Dec19 AAT β/μ:AAT ο	0.000143678
Dec19 GAC α:GAC β/μ	0.000143678
Dec19 GAC β/μ:GAC γ/λ	0.000143678
Dec19 GAC β/μ:GAC δ	0.000143678
Dec19 GAC β/μ:GAC ο	0.000143678
Dec19 GAT α:GAT β/μ	0.000143678
Dec19 GAT α:GAT γ/λ	0.000143678
Dec19 GAT β/μ:GAT γ/λ	0.000143678
Dec19 GAT β/μ:GAT δ	0.000143678
Dec19 GAT β/μ:GAT ο	0.000143678
Dec19 GAT γ/λ:GAT δ	0.000143678
Dec19 GAT γ/λ:GAT ο	0.000143678
Dec19 TGC α:TGC β/μ	0.000143678
Dec19 TGC α:TGC γ/λ	0.000143678
Dec19 TGC β/μ:TGC γ/λ	0.000143678
Dec19 TGC β/μ:TGC δ	0.000143678
Dec19 TGC β/μ:TGC ο	0.000143678
Dec19 TGC γ/λ:TGC δ	0.000143678
Dec19 TGC γ/λ:TGC ο	0.000143678
Dec19 TGT α:TGT β/μ	0.000143678
Dec19 TGT β/μ:TGT γ/λ	0.000143678
Dec19 TGT β/μ:TGT δ	0.000143678
Dec19 TGT β/μ:TGT ο	0.000143678
Dec19 GAA α:GAA β/μ	0.000143678
Dec19 GAA α:GAA γ/λ	0.000143678
Dec19 GAA β/μ:GAA γ/λ	0.000143678
Dec19 GAA β/μ:GAA δ	0.000143678
Dec19 GAA β/μ:GAA ο	0.000143678
Dec19 GAA γ/λ:GAA δ	0.000143678
Dec19 GAA γ/λ:GAA ο	0.000143678
Dec19 GAG α:GAG β/μ	0.000143678
Dec19 GAG β/μ:GAG γ/λ	0.000143678
Dec19 GAG β/μ:GAG δ	0.000143678
Dec19 GAG β/μ:GAG ο	0.000143678
Dec19 CAA α:CAA β/μ	0.000143678
Dec19 CAA α:CAA γ/λ	0.000143678
Dec19 CAA β/μ:CAA γ/λ	0.000143678
Dec19 CAA β/μ:CAA δ	0.000143678
Dec19 CAA β/μ:CAA ο	0.000143678
Dec19 CAA γ/λ:CAA δ	0.000143678
Dec19 CAA γ/λ:CAA ο	0.000143678
Dec19 CAG α:CAG β/μ	0.000143678
Dec19 CAG α:CAG γ/λ	0.000143678
Dec19 CAG α:CAG ο	0.000143678
Dec19 CAG β/μ:CAG γ/λ	0.000143678
Dec19 CAG β/μ:CAG δ	0.000143678
Dec19 CAG β/μ:CAG ο	0.000143678
Dec19 CAG γ/λ:CAG δ	0.000143678
Dec19 CAG γ/λ:CAG ο	0.000143678
Dec19 CAG δ:CAG ο	0.000143678
Dec19 GGA α:GGA β/μ	0.000143678
Dec19 GGA β/μ:GGA γ/λ	0.000143678
Dec19 GGA β/μ:GGA δ	0.000143678
Dec19 GGA β/μ:GGA ο	0.000143678
Dec19 GGC α:GGC β/μ	0.000143678
Dec19 GGC β/μ:GGC γ/λ	0.000143678
Dec19 GGC β/μ:GGC δ	0.000143678
Dec19 GGC β/μ:GGC ο	0.000143678
Dec19 GGG α:GGG β/μ	0.000143678
Dec19 GGG α:GGG ο	0.000143678
Dec19 GGG β/μ:GGG γ/λ	0.000143678
Dec19 GGG β/μ:GGG δ	0.000143678
Dec19 GGG β/μ:GGG ο	0.000143678
Dec19 GGG γ/λ:GGG ο	0.000143678
Dec19 GGG δ:GGG ο	0.000143678
Dec19 GGT α:GGT β/μ	0.000143678
Dec19 GGT β/μ:GGT γ/λ	0.000143678
Dec19 GGT β/μ:GGT δ	0.000143678
Dec19 GGT β/μ:GGT ο	0.000143678
Dec19 CAC α:CAC β/μ	0.000143678
Dec19 CAC α:CAC γ/λ	0.000143678
Dec19 CAC β/μ:CAC γ/λ	0.000143678
Dec19 CAC β/μ:CAC δ	0.000143678
Dec19 CAC β/μ:CAC ο	0.000143678
Dec19 CAC γ/λ:CAC δ	0.000143678
Dec19 CAC γ/λ:CAC ο	0.000143678
Dec19 CAT α:CAT β/μ	0.000143678
Dec19 CAT α:CAT γ/λ	0.000143678
Dec19 CAT α:CAT ο	0.000143678
Dec19 CAT β/μ:CAT γ/λ	0.000143678
Dec19 CAT β/μ:CAT δ	0.000143678
Dec19 CAT β/μ:CAT ο	0.000143678
Dec19 CAT γ/λ:CAT δ	0.000143678
Dec19 CAT γ/λ:CAT ο	0.000143678
Dec19 CAT δ:CAT ο	0.000143678
Dec19 ATA α:ATA β/μ	0.000143678
Dec19 ATA β/μ:ATA γ/λ	0.000143678
Dec19 ATA β/μ:ATA δ	0.000143678
Dec19 ATA β/μ:ATA ο	0.000143678
Dec19 ATC α:ATC β/μ	0.000143678
Dec19 ATC β/μ:ATC γ/λ	0.000143678
Dec19 ATC β/μ:ATC δ	0.000143678
Dec19 ATC β/μ:ATC ο	0.000143678
Dec19 ATT α:ATT β/μ	0.000143678
Dec19 ATT α:ATT γ/λ	0.000143678
Dec19 ATT β/μ:ATT γ/λ	0.000143678
Dec19 ATT β/μ:ATT δ	0.000143678
Dec19 ATT β/μ:ATT ο	0.000143678
Dec19 ATT γ/λ:ATT δ	0.000143678
Dec19 ATT γ/λ:ATT ο	0.000143678
Dec19 CTA α:CTA β/μ	0.000143678
Dec19 CTA α:CTA γ/λ	0.000143678
Dec19 CTA β/μ:CTA γ/λ	0.000143678
Dec19 CTA β/μ:CTA δ	0.000143678
Dec19 CTA β/μ:CTA ο	0.000143678
Dec19 CTA γ/λ:CTA δ	0.000143678
Dec19 CTA γ/λ:CTA ο	0.000143678
Dec19 CTC α:CTC β/μ	0.000143678
Dec19 CTC β/μ:CTC γ/λ	0.000143678
Dec19 CTC β/μ:CTC δ	0.000143678
Dec19 CTC β/μ:CTC ο	0.000143678
Dec19 CTG α:CTG β/μ	0.000143678
Dec19 CTG β/μ:CTG γ/λ	0.000143678
Dec19 CTG β/μ:CTG δ	0.000143678
Dec19 CTG β/μ:CTG ο	0.000143678
Dec19 CTT α:CTT β/μ	0.000143678
Dec19 CTT α:CTT γ/λ	0.000143678
Dec19 CTT β/μ:CTT γ/λ	0.000143678
Dec19 CTT β/μ:CTT δ	0.000143678
Dec19 CTT β/μ:CTT ο	0.000143678
Dec19 CTT γ/λ:CTT δ	0.000143678
Dec19 CTT γ/λ:CTT ο	0.000143678
Dec19 TTA α:TTA β/μ	0.000143678
Dec19 TTA β/μ:TTA γ/λ	0.000143678
Dec19 TTA β/μ:TTA δ	0.000143678
Dec19 TTA β/μ:TTA ο	0.000143678
Dec19 TTG α:TTG β/μ	0.000143678
Dec19 TTG α:TTG γ/λ	0.000143678
Dec19 TTG β/μ:TTG γ/λ	0.000143678
Dec19 TTG β/μ:TTG δ	0.000143678
Dec19 TTG β/μ:TTG ο	0.000143678
Dec19 TTG γ/λ:TTG δ	0.000143678
Dec19 TTG γ/λ:TTG ο	0.000143678
Dec19 AAA α:AAA β/μ	0.000143678
Dec19 AAA α:AAA γ/λ	0.000143678
Dec19 AAA β/μ:AAA γ/λ	0.000143678
Dec19 AAA β/μ:AAA δ	0.000143678
Dec19 AAA β/μ:AAA ο	0.000143678
Dec19 AAA γ/λ:AAA δ	0.000143678
Dec19 AAA γ/λ:AAA ο	0.000143678
Dec19 AAG α:AAG β/μ	0.000143678
Dec19 AAG α:AAG γ/λ	0.000143678
Dec19 AAG β/μ:AAG γ/λ	0.000143678
Dec19 AAG β/μ:AAG δ	0.000143678
Dec19 AAG β/μ:AAG ο	0.000143678
Dec19 AAG γ/λ:AAG δ	0.000143678
Dec19 AAG γ/λ:AAG ο	0.000143678
Dec19 ATG α:ATG β/μ	0.000143678
Dec19 ATG α:ATG γ/λ	0.000143678
Dec19 ATG α:ATG ο	0.000143678
Dec19 ATG β/μ:ATG γ/λ	0.000143678
Dec19 ATG β/μ:ATG δ	0.000143678
Dec19 ATG β/μ:ATG ο	0.000143678
Dec19 ATG γ/λ:ATG δ	0.000143678
Dec19 ATG γ/λ:ATG ο	0.000143678
Dec19 ATG δ:ATG ο	0.000143678
Dec19 TTC α:TTC β/μ	0.000143678
Dec19 TTC β/μ:TTC γ/λ	0.000143678
Dec19 TTC β/μ:TTC δ	0.000143678
Dec19 TTC β/μ:TTC ο	0.000143678
Dec19 TTT α:TTT β/μ	0.000143678
Dec19 TTT α:TTT γ/λ	0.000143678
Dec19 TTT β/μ:TTT γ/λ	0.000143678
Dec19 TTT β/μ:TTT δ	0.000143678
Dec19 TTT β/μ:TTT ο	0.000143678
Dec19 TTT γ/λ:TTT δ	0.000143678
Dec19 TTT γ/λ:TTT ο	0.000143678
Dec19 CCA α:CCA β/μ	0.000143678
Dec19 CCA α:CCA ο	0.000143678
Dec19 CCA β/μ:CCA γ/λ	0.000143678
Dec19 CCA β/μ:CCA δ	0.000143678
Dec19 CCA β/μ:CCA ο	0.000143678
Dec19 CCA γ/λ:CCA ο	0.000143678
Dec19 CCA δ:CCA ο	0.000143678
Dec19 CCC α:CCC β/μ	0.000143678
Dec19 CCC β/μ:CCC γ/λ	0.000143678
Dec19 CCC β/μ:CCC δ	0.000143678
Dec19 CCC β/μ:CCC ο	0.000143678
Dec19 CCG α:CCG β/μ	0.000143678
Dec19 CCG α:CCG ο	0.000143678
Dec19 CCG β/μ:CCG γ/λ	0.000143678
Dec19 CCG β/μ:CCG δ	0.000143678
Dec19 CCG β/μ:CCG ο	0.000143678
Dec19 CCG γ/λ:CCG ο	0.000143678
Dec19 CCG δ:CCG ο	0.000143678
Dec19 CCT α:CCT β/μ	0.000143678
Dec19 CCT β/μ:CCT γ/λ	0.000143678
Dec19 CCT β/μ:CCT δ	0.000143678
Dec19 CCT β/μ:CCT ο	0.000143678
Dec19 AGC α:AGC β/μ	0.000143678
Dec19 AGC α:AGC γ/λ	0.000143678
Dec19 AGC β/μ:AGC γ/λ	0.000143678
Dec19 AGC β/μ:AGC δ	0.000143678
Dec19 AGC β/μ:AGC ο	0.000143678
Dec19 AGC γ/λ:AGC δ	0.000143678
Dec19 AGC γ/λ:AGC ο	0.000143678
Dec19 AGT α:AGT β/μ	0.000143678
Dec19 AGT β/μ:AGT γ/λ	0.000143678
Dec19 AGT β/μ:AGT δ	0.000143678
Dec19 AGT β/μ:AGT ο	0.000143678
Dec19 TCA α:TCA β/μ	0.000143678
Dec19 TCA β/μ:TCA γ/λ	0.000143678
Dec19 TCA β/μ:TCA δ	0.000143678
Dec19 TCA β/μ:TCA ο	0.000143678
Dec19 TCC α:TCC β/μ	0.000143678
Dec19 TCC β/μ:TCC γ/λ	0.000143678
Dec19 TCC β/μ:TCC δ	0.000143678
Dec19 TCC β/μ:TCC ο	0.000143678
Dec19 TCG α:TCG β/μ	0.000143678
Dec19 TCG β/μ:TCG γ/λ	0.000143678
Dec19 TCG β/μ:TCG δ	0.000143678
Dec19 TCG β/μ:TCG ο	0.000143678
Dec19 TCT α:TCT β/μ	0.000143678
Dec19 TCT β/μ:TCT γ/λ	0.000143678
Dec19 TCT β/μ:TCT δ	0.000143678
Dec19 TCT β/μ:TCT ο	0.000143678
Dec19 ACA α:ACA β/μ	0.000143678
Dec19 ACA α:ACA γ/λ	0.000143678
Dec19 ACA β/μ:ACA γ/λ	0.000143678
Dec19 ACA β/μ:ACA δ	0.000143678
Dec19 ACA β/μ:ACA ο	0.000143678
Dec19 ACA γ/λ:ACA δ	0.000143678
Dec19 ACA γ/λ:ACA ο	0.000143678
Dec19 ACC α:ACC β/μ	0.000143678
Dec19 ACC β/μ:ACC γ/λ	0.000143678
Dec19 ACC β/μ:ACC δ	0.000143678
Dec19 ACC β/μ:ACC ο	0.000143678
Dec19 ACG α:ACG β/μ	0.000143678
Dec19 ACG α:ACG γ/λ	0.000143678
Dec19 ACG β/μ:ACG γ/λ	0.000143678
Dec19 ACG β/μ:ACG δ	0.000143678
Dec19 ACG β/μ:ACG ο	0.000143678
Dec19 ACG γ/λ:ACG δ	0.000143678
Dec19 ACG γ/λ:ACG ο	0.000143678
Dec19 ACT α:ACT β/μ	0.000143678
Dec19 ACT α:ACT γ/λ	0.000143678
Dec19 ACT β/μ:ACT γ/λ	0.000143678
Dec19 ACT β/μ:ACT δ	0.000143678
Dec19 ACT β/μ:ACT ο	0.000143678
Dec19 ACT γ/λ:ACT δ	0.000143678
Dec19 ACT γ/λ:ACT ο	0.000143678
Dec19 TGG α:TGG β/μ	0.000143678
Dec19 TGG β/μ:TGG γ/λ	0.000143678
Dec19 TGG β/μ:TGG δ	0.000143678
Dec19 TGG β/μ:TGG ο	0.000143678
Dec19 TAC α:TAC β/μ	0.000143678
Dec19 TAC α:TAC γ/λ	0.000143678
Dec19 TAC β/μ:TAC γ/λ	0.000143678
Dec19 TAC β/μ:TAC δ	0.000143678
Dec19 TAC β/μ:TAC ο	0.000143678
Dec19 TAC γ/λ:TAC δ	0.000143678
Dec19 TAC γ/λ:TAC ο	0.000143678
Dec19 TAT α:TAT β/μ	0.000143678
Dec19 TAT β/μ:TAT γ/λ	0.000143678
Dec19 TAT β/μ:TAT δ	0.000143678
Dec19 TAT β/μ:TAT ο	0.000143678
Dec19 GTA α:GTA β/μ	0.000143678
Dec19 GTA β/μ:GTA γ/λ	0.000143678
Dec19 GTA β/μ:GTA δ	0.000143678
Dec19 GTA β/μ:GTA ο	0.000143678
Dec19 GTC α:GTC β/μ	0.000143678
Dec19 GTC β/μ:GTC γ/λ	0.000143678
Dec19 GTC β/μ:GTC δ	0.000143678
Dec19 GTC β/μ:GTC ο	0.000143678
Dec19 GTG α:GTG β/μ	0.000143678
Dec19 GTG α:GTG ο	0.000143678
Dec19 GTG β/μ:GTG γ/λ	0.000143678
Dec19 GTG β/μ:GTG δ	0.000143678
Dec19 GTG β/μ:GTG ο	0.000143678
Dec19 GTG γ/λ:GTG ο	0.000143678
Dec19 GTG δ:GTG ο	0.000143678
Dec19 GTT α:GTT β/μ	0.000143678
Dec19 GTT β/μ:GTT γ/λ	0.000143678
Dec19 GTT β/μ:GTT δ	0.000143678
Dec19 GTT β/μ:GTT ο	0.000143678
Jan20 GCA α:GCA β/μ		8.19672e-05
Jan20 GCA α:GCA γ/λ		8.19672e-05
Jan20 GCA α:GCA δ		8.19672e-05
Jan20 GCA α:GCA ο		8.19672e-05
Jan20 GCA β/μ:GCA γ/λ		8.19672e-05
Jan20 GCA β/μ:GCA δ		8.19672e-05
Jan20 GCA β/μ:GCA ο		8.19672e-05
Jan20 GCA γ/λ:GCA δ		8.19672e-05
Jan20 GCA γ/λ:GCA ο		8.19672e-05
Jan20 GCA δ:GCA ο		8.19672e-05
Jan20 GCC α:GCC β/μ		8.19672e-05
Jan20 GCC α:GCC γ/λ		8.19672e-05
Jan20 GCC α:GCC δ		8.19672e-05
Jan20 GCC α:GCC ο		8.19672e-05
Jan20 GCC β/μ:GCC γ/λ		8.19672e-05
Jan20 GCC β/μ:GCC δ		8.19672e-05
Jan20 GCC β/μ:GCC ο		8.19672e-05
Jan20 GCC γ/λ:GCC δ		8.19672e-05
Jan20 GCC γ/λ:GCC ο		8.19672e-05
Jan20 GCC δ:GCC ο		8.19672e-05
Jan20 GCG α:GCG β/μ		8.19672e-05
Jan20 GCG α:GCG γ/λ		8.19672e-05
Jan20 GCG α:GCG δ		8.19672e-05
Jan20 GCG α:GCG ο		8.19672e-05
Jan20 GCG β/μ:GCG γ/λ		8.19672e-05
Jan20 GCG β/μ:GCG δ		8.19672e-05
Jan20 GCG β/μ:GCG ο		8.19672e-05
Jan20 GCG γ/λ:GCG δ		8.19672e-05
Jan20 GCG γ/λ:GCG ο		8.19672e-05
Jan20 GCG δ:GCG ο		8.19672e-05
Jan20 GCT α:GCT β/μ		8.19672e-05
Jan20 GCT α:GCT γ/λ		8.19672e-05
Jan20 GCT α:GCT δ		8.19672e-05
Jan20 GCT α:GCT ο		8.19672e-05
Jan20 GCT β/μ:GCT γ/λ		8.19672e-05
Jan20 GCT β/μ:GCT δ		8.19672e-05
Jan20 GCT β/μ:GCT ο		8.19672e-05
Jan20 GCT γ/λ:GCT δ		8.19672e-05
Jan20 GCT γ/λ:GCT ο		8.19672e-05
Jan20 GCT δ:GCT ο		8.19672e-05
Jan20 AGA α:AGA β/μ		8.19672e-05
Jan20 AGA α:AGA γ/λ		8.19672e-05
Jan20 AGA α:AGA δ		8.19672e-05
Jan20 AGA α:AGA ο		8.19672e-05
Jan20 AGA β/μ:AGA γ/λ		8.19672e-05
Jan20 AGA β/μ:AGA δ		8.19672e-05
Jan20 AGA β/μ:AGA ο		8.19672e-05
Jan20 AGA γ/λ:AGA δ		8.19672e-05
Jan20 AGA γ/λ:AGA ο		8.19672e-05
Jan20 AGA δ:AGA ο		8.19672e-05
Jan20 AGG α:AGG β/μ		8.19672e-05
Jan20 AGG α:AGG γ/λ		8.19672e-05
Jan20 AGG α:AGG δ		8.19672e-05
Jan20 AGG α:AGG ο		8.19672e-05
Jan20 AGG β/μ:AGG γ/λ		8.19672e-05
Jan20 AGG β/μ:AGG δ		8.19672e-05
Jan20 AGG β/μ:AGG ο		8.19672e-05
Jan20 AGG γ/λ:AGG δ		8.19672e-05
Jan20 AGG γ/λ:AGG ο		8.19672e-05
Jan20 AGG δ:AGG ο		8.19672e-05
Jan20 CGA α:CGA β/μ		8.19672e-05
Jan20 CGA α:CGA γ/λ		8.19672e-05
Jan20 CGA α:CGA δ		8.19672e-05
Jan20 CGA α:CGA ο		8.19672e-05
Jan20 CGA β/μ:CGA γ/λ		8.19672e-05
Jan20 CGA β/μ:CGA δ		8.19672e-05
Jan20 CGA β/μ:CGA ο		8.19672e-05
Jan20 CGA γ/λ:CGA δ		8.19672e-05
Jan20 CGA γ/λ:CGA ο		8.19672e-05
Jan20 CGA δ:CGA ο		8.19672e-05
Jan20 CGC α:CGC β/μ		8.19672e-05
Jan20 CGC α:CGC γ/λ		8.19672e-05
Jan20 CGC α:CGC δ		8.19672e-05
Jan20 CGC α:CGC ο		8.19672e-05
Jan20 CGC β/μ:CGC γ/λ		8.19672e-05
Jan20 CGC β/μ:CGC δ		8.19672e-05
Jan20 CGC β/μ:CGC ο		8.19672e-05
Jan20 CGC γ/λ:CGC δ		8.19672e-05
Jan20 CGC γ/λ:CGC ο		8.19672e-05
Jan20 CGC δ:CGC ο		8.19672e-05
Jan20 CGG α:CGG β/μ		8.19672e-05
Jan20 CGG α:CGG γ/λ		8.19672e-05
Jan20 CGG α:CGG δ		8.19672e-05
Jan20 CGG α:CGG ο		8.19672e-05
Jan20 CGG β/μ:CGG γ/λ		8.19672e-05
Jan20 CGG β/μ:CGG δ		8.19672e-05
Jan20 CGG β/μ:CGG ο		8.19672e-05
Jan20 CGG γ/λ:CGG δ		8.19672e-05
Jan20 CGG γ/λ:CGG ο		8.19672e-05
Jan20 CGG δ:CGG ο		8.19672e-05
Jan20 CGT α:CGT β/μ		8.19672e-05
Jan20 CGT α:CGT γ/λ		8.19672e-05
Jan20 CGT α:CGT δ		8.19672e-05
Jan20 CGT α:CGT ο		8.19672e-05
Jan20 CGT β/μ:CGT γ/λ		8.19672e-05
Jan20 CGT β/μ:CGT δ		8.19672e-05
Jan20 CGT β/μ:CGT ο		8.19672e-05
Jan20 CGT γ/λ:CGT δ		8.19672e-05
Jan20 CGT γ/λ:CGT ο		8.19672e-05
Jan20 CGT δ:CGT ο		8.19672e-05
Jan20 AAC α:AAC β/μ		8.19672e-05
Jan20 AAC α:AAC γ/λ		8.19672e-05
Jan20 AAC α:AAC δ		8.19672e-05
Jan20 AAC α:AAC ο		8.19672e-05
Jan20 AAC β/μ:AAC γ/λ		8.19672e-05
Jan20 AAC β/μ:AAC δ		8.19672e-05
Jan20 AAC β/μ:AAC ο		8.19672e-05
Jan20 AAC γ/λ:AAC δ		8.19672e-05
Jan20 AAC γ/λ:AAC ο		8.19672e-05
Jan20 AAC δ:AAC ο		8.19672e-05
Jan20 AAT α:AAT β/μ		8.19672e-05
Jan20 AAT α:AAT γ/λ		8.19672e-05
Jan20 AAT α:AAT δ		8.19672e-05
Jan20 AAT α:AAT ο		8.19672e-05
Jan20 AAT β/μ:AAT γ/λ		8.19672e-05
Jan20 AAT β/μ:AAT δ		8.19672e-05
Jan20 AAT β/μ:AAT ο		8.19672e-05
Jan20 AAT γ/λ:AAT δ		8.19672e-05
Jan20 AAT γ/λ:AAT ο		8.19672e-05
Jan20 AAT δ:AAT ο		8.19672e-05
Jan20 GAC α:GAC β/μ		8.19672e-05
Jan20 GAC α:GAC γ/λ		8.19672e-05
Jan20 GAC α:GAC δ		8.19672e-05
Jan20 GAC α:GAC ο		8.19672e-05
Jan20 GAC β/μ:GAC γ/λ		8.19672e-05
Jan20 GAC β/μ:GAC δ		8.19672e-05
Jan20 GAC β/μ:GAC ο		8.19672e-05
Jan20 GAC γ/λ:GAC δ		8.19672e-05
Jan20 GAC γ/λ:GAC ο		8.19672e-05
Jan20 GAC δ:GAC ο		8.19672e-05
Jan20 GAT α:GAT β/μ		8.19672e-05
Jan20 GAT α:GAT γ/λ		8.19672e-05
Jan20 GAT α:GAT δ		8.19672e-05
Jan20 GAT α:GAT ο		8.19672e-05
Jan20 GAT β/μ:GAT γ/λ		8.19672e-05
Jan20 GAT β/μ:GAT δ		8.19672e-05
Jan20 GAT β/μ:GAT ο		8.19672e-05
Jan20 GAT γ/λ:GAT δ		8.19672e-05
Jan20 GAT γ/λ:GAT ο		8.19672e-05
Jan20 GAT δ:GAT ο		8.19672e-05
Jan20 TGC α:TGC β/μ		8.19672e-05
Jan20 TGC α:TGC γ/λ		8.19672e-05
Jan20 TGC α:TGC δ		8.19672e-05
Jan20 TGC α:TGC ο		8.19672e-05
Jan20 TGC β/μ:TGC γ/λ		8.19672e-05
Jan20 TGC β/μ:TGC δ		8.19672e-05
Jan20 TGC β/μ:TGC ο		8.19672e-05
Jan20 TGC γ/λ:TGC δ		8.19672e-05
Jan20 TGC γ/λ:TGC ο		8.19672e-05
Jan20 TGC δ:TGC ο		8.19672e-05
Jan20 TGT α:TGT β/μ		8.19672e-05
Jan20 TGT α:TGT γ/λ		8.19672e-05
Jan20 TGT α:TGT δ		8.19672e-05
Jan20 TGT α:TGT ο		8.19672e-05
Jan20 TGT β/μ:TGT γ/λ		8.19672e-05
Jan20 TGT β/μ:TGT δ		8.19672e-05
Jan20 TGT β/μ:TGT ο		8.19672e-05
Jan20 TGT γ/λ:TGT δ		8.19672e-05
Jan20 TGT γ/λ:TGT ο		8.19672e-05
Jan20 TGT δ:TGT ο		8.19672e-05
Jan20 GAA α:GAA β/μ		8.19672e-05
Jan20 GAA α:GAA γ/λ		8.19672e-05
Jan20 GAA α:GAA δ		8.19672e-05
Jan20 GAA α:GAA ο		8.19672e-05
Jan20 GAA β/μ:GAA γ/λ		8.19672e-05
Jan20 GAA β/μ:GAA δ		8.19672e-05
Jan20 GAA β/μ:GAA ο		8.19672e-05
Jan20 GAA γ/λ:GAA δ		8.19672e-05
Jan20 GAA γ/λ:GAA ο		8.19672e-05
Jan20 GAA δ:GAA ο		8.19672e-05
Jan20 GAG α:GAG β/μ		8.19672e-05
Jan20 GAG α:GAG γ/λ		8.19672e-05
Jan20 GAG α:GAG δ		8.19672e-05
Jan20 GAG α:GAG ο		8.19672e-05
Jan20 GAG β/μ:GAG γ/λ		8.19672e-05
Jan20 GAG β/μ:GAG δ		8.19672e-05
Jan20 GAG β/μ:GAG ο		8.19672e-05
Jan20 GAG γ/λ:GAG δ		8.19672e-05
Jan20 GAG γ/λ:GAG ο		8.19672e-05
Jan20 GAG δ:GAG ο		8.19672e-05
Jan20 CAA α:CAA β/μ		8.19672e-05
Jan20 CAA α:CAA γ/λ		8.19672e-05
Jan20 CAA α:CAA δ		8.19672e-05
Jan20 CAA α:CAA ο		8.19672e-05
Jan20 CAA β/μ:CAA γ/λ		8.19672e-05
Jan20 CAA β/μ:CAA δ		8.19672e-05
Jan20 CAA β/μ:CAA ο		8.19672e-05
Jan20 CAA γ/λ:CAA δ		8.19672e-05
Jan20 CAA γ/λ:CAA ο		8.19672e-05
Jan20 CAA δ:CAA ο		8.19672e-05
Jan20 CAG α:CAG β/μ		8.19672e-05
Jan20 CAG α:CAG γ/λ		8.19672e-05
Jan20 CAG α:CAG δ		8.19672e-05
Jan20 CAG α:CAG ο		8.19672e-05
Jan20 CAG β/μ:CAG γ/λ		8.19672e-05
Jan20 CAG β/μ:CAG δ		8.19672e-05
Jan20 CAG β/μ:CAG ο		8.19672e-05
Jan20 CAG γ/λ:CAG δ		8.19672e-05
Jan20 CAG γ/λ:CAG ο		8.19672e-05
Jan20 CAG δ:CAG ο		8.19672e-05
Jan20 GGA α:GGA β/μ		8.19672e-05
Jan20 GGA α:GGA γ/λ		8.19672e-05
Jan20 GGA α:GGA δ		8.19672e-05
Jan20 GGA α:GGA ο		8.19672e-05
Jan20 GGA β/μ:GGA γ/λ		8.19672e-05
Jan20 GGA β/μ:GGA δ		8.19672e-05
Jan20 GGA β/μ:GGA ο		8.19672e-05
Jan20 GGA γ/λ:GGA δ		8.19672e-05
Jan20 GGA γ/λ:GGA ο		8.19672e-05
Jan20 GGA δ:GGA ο		8.19672e-05
Jan20 GGC α:GGC β/μ		8.19672e-05
Jan20 GGC α:GGC γ/λ		8.19672e-05
Jan20 GGC α:GGC δ		8.19672e-05
Jan20 GGC α:GGC ο		8.19672e-05
Jan20 GGC β/μ:GGC γ/λ		8.19672e-05
Jan20 GGC β/μ:GGC δ		8.19672e-05
Jan20 GGC β/μ:GGC ο		8.19672e-05
Jan20 GGC γ/λ:GGC δ		8.19672e-05
Jan20 GGC γ/λ:GGC ο		8.19672e-05
Jan20 GGC δ:GGC ο		8.19672e-05
Jan20 GGG α:GGG β/μ		8.19672e-05
Jan20 GGG α:GGG γ/λ		8.19672e-05
Jan20 GGG α:GGG δ		8.19672e-05
Jan20 GGG α:GGG ο		8.19672e-05
Jan20 GGG β/μ:GGG γ/λ		8.19672e-05
Jan20 GGG β/μ:GGG δ		8.19672e-05
Jan20 GGG β/μ:GGG ο		8.19672e-05
Jan20 GGG γ/λ:GGG δ		8.19672e-05
Jan20 GGG γ/λ:GGG ο		8.19672e-05
Jan20 GGG δ:GGG ο		8.19672e-05
Jan20 GGT α:GGT β/μ		8.19672e-05
Jan20 GGT α:GGT γ/λ		8.19672e-05
Jan20 GGT α:GGT δ		8.19672e-05
Jan20 GGT α:GGT ο		8.19672e-05
Jan20 GGT β/μ:GGT γ/λ		8.19672e-05
Jan20 GGT β/μ:GGT δ		8.19672e-05
Jan20 GGT β/μ:GGT ο		8.19672e-05
Jan20 GGT γ/λ:GGT δ		8.19672e-05
Jan20 GGT γ/λ:GGT ο		8.19672e-05
Jan20 GGT δ:GGT ο		8.19672e-05
Jan20 CAC α:CAC β/μ		8.19672e-05
Jan20 CAC α:CAC γ/λ		8.19672e-05
Jan20 CAC α:CAC δ		8.19672e-05
Jan20 CAC α:CAC ο		8.19672e-05
Jan20 CAC β/μ:CAC γ/λ		8.19672e-05
Jan20 CAC β/μ:CAC δ		8.19672e-05
Jan20 CAC β/μ:CAC ο		8.19672e-05
Jan20 CAC γ/λ:CAC δ		8.19672e-05
Jan20 CAC γ/λ:CAC ο		8.19672e-05
Jan20 CAC δ:CAC ο		8.19672e-05
Jan20 CAT α:CAT β/μ		8.19672e-05
Jan20 CAT α:CAT γ/λ		8.19672e-05
Jan20 CAT α:CAT δ		8.19672e-05
Jan20 CAT α:CAT ο		8.19672e-05
Jan20 CAT β/μ:CAT γ/λ		8.19672e-05
Jan20 CAT β/μ:CAT δ		8.19672e-05
Jan20 CAT β/μ:CAT ο		8.19672e-05
Jan20 CAT γ/λ:CAT δ		8.19672e-05
Jan20 CAT γ/λ:CAT ο		8.19672e-05
Jan20 CAT δ:CAT ο		8.19672e-05
Jan20 ATA α:ATA β/μ		8.19672e-05
Jan20 ATA α:ATA γ/λ		8.19672e-05
Jan20 ATA α:ATA δ		8.19672e-05
Jan20 ATA α:ATA ο		8.19672e-05
Jan20 ATA β/μ:ATA γ/λ		8.19672e-05
Jan20 ATA β/μ:ATA δ		8.19672e-05
Jan20 ATA β/μ:ATA ο		8.19672e-05
Jan20 ATA γ/λ:ATA δ		8.19672e-05
Jan20 ATA γ/λ:ATA ο		8.19672e-05
Jan20 ATA δ:ATA ο		8.19672e-05
Jan20 ATC α:ATC β/μ		8.19672e-05
Jan20 ATC α:ATC γ/λ		8.19672e-05
Jan20 ATC α:ATC δ		8.19672e-05
Jan20 ATC α:ATC ο		8.19672e-05
Jan20 ATC β/μ:ATC γ/λ		8.19672e-05
Jan20 ATC β/μ:ATC δ		8.19672e-05
Jan20 ATC β/μ:ATC ο		8.19672e-05
Jan20 ATC γ/λ:ATC δ		8.19672e-05
Jan20 ATC γ/λ:ATC ο		8.19672e-05
Jan20 ATC δ:ATC ο		8.19672e-05
Jan20 ATT α:ATT β/μ		8.19672e-05
Jan20 ATT α:ATT γ/λ		8.19672e-05
Jan20 ATT α:ATT δ		8.19672e-05
Jan20 ATT α:ATT ο		8.19672e-05
Jan20 ATT β/μ:ATT γ/λ		8.19672e-05
Jan20 ATT β/μ:ATT δ		8.19672e-05
Jan20 ATT β/μ:ATT ο		8.19672e-05
Jan20 ATT γ/λ:ATT δ		8.19672e-05
Jan20 ATT γ/λ:ATT ο		8.19672e-05
Jan20 ATT δ:ATT ο		8.19672e-05
Jan20 CTA α:CTA β/μ		8.19672e-05
Jan20 CTA α:CTA γ/λ		8.19672e-05
Jan20 CTA α:CTA δ		8.19672e-05
Jan20 CTA α:CTA ο		8.19672e-05
Jan20 CTA β/μ:CTA γ/λ		8.19672e-05
Jan20 CTA β/μ:CTA δ		8.19672e-05
Jan20 CTA β/μ:CTA ο		8.19672e-05
Jan20 CTA γ/λ:CTA δ		8.19672e-05
Jan20 CTA γ/λ:CTA ο		8.19672e-05
Jan20 CTA δ:CTA ο		8.19672e-05
Jan20 CTC α:CTC β/μ		8.19672e-05
Jan20 CTC α:CTC γ/λ		8.19672e-05
Jan20 CTC α:CTC δ		8.19672e-05
Jan20 CTC α:CTC ο		8.19672e-05
Jan20 CTC β/μ:CTC γ/λ		8.19672e-05
Jan20 CTC β/μ:CTC δ		8.19672e-05
Jan20 CTC β/μ:CTC ο		8.19672e-05
Jan20 CTC γ/λ:CTC δ		8.19672e-05
Jan20 CTC γ/λ:CTC ο		8.19672e-05
Jan20 CTC δ:CTC ο		8.19672e-05
Jan20 CTG α:CTG β/μ		8.19672e-05
Jan20 CTG α:CTG γ/λ		8.19672e-05
Jan20 CTG α:CTG δ		8.19672e-05
Jan20 CTG α:CTG ο		8.19672e-05
Jan20 CTG β/μ:CTG γ/λ		8.19672e-05
Jan20 CTG β/μ:CTG δ		8.19672e-05
Jan20 CTG β/μ:CTG ο		8.19672e-05
Jan20 CTG γ/λ:CTG δ		8.19672e-05
Jan20 CTG γ/λ:CTG ο		8.19672e-05
Jan20 CTG δ:CTG ο		8.19672e-05
Jan20 CTT α:CTT β/μ		8.19672e-05
Jan20 CTT α:CTT γ/λ		8.19672e-05
Jan20 CTT α:CTT δ		8.19672e-05
Jan20 CTT α:CTT ο		8.19672e-05
Jan20 CTT β/μ:CTT γ/λ		8.19672e-05
Jan20 CTT β/μ:CTT δ		8.19672e-05
Jan20 CTT β/μ:CTT ο		8.19672e-05
Jan20 CTT γ/λ:CTT δ		8.19672e-05
Jan20 CTT γ/λ:CTT ο		8.19672e-05
Jan20 CTT δ:CTT ο		8.19672e-05
Jan20 TTA α:TTA β/μ		8.19672e-05
Jan20 TTA α:TTA γ/λ		8.19672e-05
Jan20 TTA α:TTA δ		8.19672e-05
Jan20 TTA α:TTA ο		8.19672e-05
Jan20 TTA β/μ:TTA γ/λ		8.19672e-05
Jan20 TTA β/μ:TTA δ		8.19672e-05
Jan20 TTA β/μ:TTA ο		8.19672e-05
Jan20 TTA γ/λ:TTA δ		8.19672e-05
Jan20 TTA γ/λ:TTA ο		8.19672e-05
Jan20 TTA δ:TTA ο		8.19672e-05
Jan20 TTG α:TTG β/μ		8.19672e-05
Jan20 TTG α:TTG γ/λ		8.19672e-05
Jan20 TTG α:TTG δ		8.19672e-05
Jan20 TTG α:TTG ο		8.19672e-05
Jan20 TTG β/μ:TTG γ/λ		8.19672e-05
Jan20 TTG β/μ:TTG δ		8.19672e-05
Jan20 TTG β/μ:TTG ο		8.19672e-05
Jan20 TTG γ/λ:TTG δ		8.19672e-05
Jan20 TTG γ/λ:TTG ο		8.19672e-05
Jan20 TTG δ:TTG ο		8.19672e-05
Jan20 AAA α:AAA β/μ		8.19672e-05
Jan20 AAA α:AAA γ/λ		8.19672e-05
Jan20 AAA α:AAA δ		8.19672e-05
Jan20 AAA α:AAA ο		8.19672e-05
Jan20 AAA β/μ:AAA γ/λ		8.19672e-05
Jan20 AAA β/μ:AAA δ		8.19672e-05
Jan20 AAA β/μ:AAA ο		8.19672e-05
Jan20 AAA γ/λ:AAA δ		8.19672e-05
Jan20 AAA γ/λ:AAA ο		8.19672e-05
Jan20 AAA δ:AAA ο		8.19672e-05
Jan20 AAG α:AAG β/μ		8.19672e-05
Jan20 AAG α:AAG γ/λ		8.19672e-05
Jan20 AAG α:AAG δ		8.19672e-05
Jan20 AAG α:AAG ο		8.19672e-05
Jan20 AAG β/μ:AAG γ/λ		8.19672e-05
Jan20 AAG β/μ:AAG δ		8.19672e-05
Jan20 AAG β/μ:AAG ο		8.19672e-05
Jan20 AAG γ/λ:AAG δ		8.19672e-05
Jan20 AAG γ/λ:AAG ο		8.19672e-05
Jan20 AAG δ:AAG ο		8.19672e-05
Jan20 ATG α:ATG β/μ		8.19672e-05
Jan20 ATG α:ATG γ/λ		8.19672e-05
Jan20 ATG α:ATG δ		8.19672e-05
Jan20 ATG α:ATG ο		8.19672e-05
Jan20 ATG β/μ:ATG γ/λ		8.19672e-05
Jan20 ATG β/μ:ATG δ		8.19672e-05
Jan20 ATG β/μ:ATG ο		8.19672e-05
Jan20 ATG γ/λ:ATG δ		8.19672e-05
Jan20 ATG γ/λ:ATG ο		8.19672e-05
Jan20 ATG δ:ATG ο		8.19672e-05
Jan20 TTC α:TTC β/μ		8.19672e-05
Jan20 TTC α:TTC γ/λ		8.19672e-05
Jan20 TTC α:TTC δ		8.19672e-05
Jan20 TTC α:TTC ο		8.19672e-05
Jan20 TTC β/μ:TTC γ/λ		8.19672e-05
Jan20 TTC β/μ:TTC δ		8.19672e-05
Jan20 TTC β/μ:TTC ο		8.19672e-05
Jan20 TTC γ/λ:TTC δ		8.19672e-05
Jan20 TTC γ/λ:TTC ο		8.19672e-05
Jan20 TTC δ:TTC ο		8.19672e-05
Jan20 TTT α:TTT β/μ		8.19672e-05
Jan20 TTT α:TTT γ/λ		8.19672e-05
Jan20 TTT α:TTT δ		8.19672e-05
Jan20 TTT α:TTT ο		8.19672e-05
Jan20 TTT β/μ:TTT γ/λ		8.19672e-05
Jan20 TTT β/μ:TTT δ		8.19672e-05
Jan20 TTT β/μ:TTT ο		8.19672e-05
Jan20 TTT γ/λ:TTT δ		8.19672e-05
Jan20 TTT γ/λ:TTT ο		8.19672e-05
Jan20 TTT δ:TTT ο		8.19672e-05
Jan20 CCA α:CCA β/μ		8.19672e-05
Jan20 CCA α:CCA γ/λ		8.19672e-05
Jan20 CCA α:CCA δ		8.19672e-05
Jan20 CCA α:CCA ο		8.19672e-05
Jan20 CCA β/μ:CCA γ/λ		8.19672e-05
Jan20 CCA β/μ:CCA δ		8.19672e-05
Jan20 CCA β/μ:CCA ο		8.19672e-05
Jan20 CCA γ/λ:CCA δ		8.19672e-05
Jan20 CCA γ/λ:CCA ο		8.19672e-05
Jan20 CCA δ:CCA ο		8.19672e-05
Jan20 CCC α:CCC β/μ		8.19672e-05
Jan20 CCC α:CCC γ/λ		8.19672e-05
Jan20 CCC α:CCC δ		8.19672e-05
Jan20 CCC α:CCC ο		8.19672e-05
Jan20 CCC β/μ:CCC γ/λ		8.19672e-05
Jan20 CCC β/μ:CCC δ		8.19672e-05
Jan20 CCC β/μ:CCC ο		8.19672e-05
Jan20 CCC γ/λ:CCC δ		8.19672e-05
Jan20 CCC γ/λ:CCC ο		8.19672e-05
Jan20 CCC δ:CCC ο		8.19672e-05
Jan20 CCG α:CCG β/μ		8.19672e-05
Jan20 CCG α:CCG γ/λ		8.19672e-05
Jan20 CCG α:CCG δ		8.19672e-05
Jan20 CCG α:CCG ο		8.19672e-05
Jan20 CCG β/μ:CCG γ/λ		8.19672e-05
Jan20 CCG β/μ:CCG δ		8.19672e-05
Jan20 CCG β/μ:CCG ο		8.19672e-05
Jan20 CCG γ/λ:CCG δ		8.19672e-05
Jan20 CCG γ/λ:CCG ο		8.19672e-05
Jan20 CCG δ:CCG ο		8.19672e-05
Jan20 CCT α:CCT β/μ		8.19672e-05
Jan20 CCT α:CCT γ/λ		8.19672e-05
Jan20 CCT α:CCT δ		8.19672e-05
Jan20 CCT α:CCT ο		8.19672e-05
Jan20 CCT β/μ:CCT γ/λ		8.19672e-05
Jan20 CCT β/μ:CCT δ		8.19672e-05
Jan20 CCT β/μ:CCT ο		8.19672e-05
Jan20 CCT γ/λ:CCT δ		8.19672e-05
Jan20 CCT γ/λ:CCT ο		8.19672e-05
Jan20 CCT δ:CCT ο		8.19672e-05
Jan20 AGC α:AGC β/μ		8.19672e-05
Jan20 AGC α:AGC γ/λ		8.19672e-05
Jan20 AGC α:AGC δ		8.19672e-05
Jan20 AGC α:AGC ο		8.19672e-05
Jan20 AGC β/μ:AGC γ/λ		8.19672e-05
Jan20 AGC β/μ:AGC δ		8.19672e-05
Jan20 AGC β/μ:AGC ο		8.19672e-05
Jan20 AGC γ/λ:AGC δ		8.19672e-05
Jan20 AGC γ/λ:AGC ο		8.19672e-05
Jan20 AGC δ:AGC ο		8.19672e-05
Jan20 AGT α:AGT β/μ		8.19672e-05
Jan20 AGT α:AGT γ/λ		8.19672e-05
Jan20 AGT α:AGT δ		8.19672e-05
Jan20 AGT α:AGT ο		8.19672e-05
Jan20 AGT β/μ:AGT γ/λ		8.19672e-05
Jan20 AGT β/μ:AGT δ		8.19672e-05
Jan20 AGT β/μ:AGT ο		8.19672e-05
Jan20 AGT γ/λ:AGT δ		8.19672e-05
Jan20 AGT γ/λ:AGT ο		8.19672e-05
Jan20 AGT δ:AGT ο		8.19672e-05
Jan20 TCA α:TCA β/μ		8.19672e-05
Jan20 TCA α:TCA γ/λ		8.19672e-05
Jan20 TCA α:TCA δ		8.19672e-05
Jan20 TCA α:TCA ο		8.19672e-05
Jan20 TCA β/μ:TCA γ/λ		8.19672e-05
Jan20 TCA β/μ:TCA δ		8.19672e-05
Jan20 TCA β/μ:TCA ο		8.19672e-05
Jan20 TCA γ/λ:TCA δ		8.19672e-05
Jan20 TCA γ/λ:TCA ο		8.19672e-05
Jan20 TCA δ:TCA ο		8.19672e-05
Jan20 TCC α:TCC β/μ		8.19672e-05
Jan20 TCC α:TCC γ/λ		8.19672e-05
Jan20 TCC α:TCC δ		8.19672e-05
Jan20 TCC α:TCC ο		8.19672e-05
Jan20 TCC β/μ:TCC γ/λ		8.19672e-05
Jan20 TCC β/μ:TCC δ		8.19672e-05
Jan20 TCC β/μ:TCC ο		8.19672e-05
Jan20 TCC γ/λ:TCC δ		8.19672e-05
Jan20 TCC γ/λ:TCC ο		8.19672e-05
Jan20 TCC δ:TCC ο		8.19672e-05
Jan20 TCG α:TCG β/μ		8.19672e-05
Jan20 TCG α:TCG γ/λ		8.19672e-05
Jan20 TCG α:TCG δ		8.19672e-05
Jan20 TCG α:TCG ο		8.19672e-05
Jan20 TCG β/μ:TCG γ/λ		8.19672e-05
Jan20 TCG β/μ:TCG δ		8.19672e-05
Jan20 TCG β/μ:TCG ο		8.19672e-05
Jan20 TCG γ/λ:TCG δ		8.19672e-05
Jan20 TCG γ/λ:TCG ο		8.19672e-05
Jan20 TCG δ:TCG ο		8.19672e-05
Jan20 TCT α:TCT β/μ		8.19672e-05
Jan20 TCT α:TCT γ/λ		8.19672e-05
Jan20 TCT α:TCT δ		8.19672e-05
Jan20 TCT α:TCT ο		8.19672e-05
Jan20 TCT β/μ:TCT γ/λ		8.19672e-05
Jan20 TCT β/μ:TCT δ		8.19672e-05
Jan20 TCT β/μ:TCT ο		8.19672e-05
Jan20 TCT γ/λ:TCT δ		8.19672e-05
Jan20 TCT γ/λ:TCT ο		8.19672e-05
Jan20 TCT δ:TCT ο		8.19672e-05
Jan20 ACA α:ACA β/μ		8.19672e-05
Jan20 ACA α:ACA γ/λ		8.19672e-05
Jan20 ACA α:ACA δ		8.19672e-05
Jan20 ACA α:ACA ο		8.19672e-05
Jan20 ACA β/μ:ACA γ/λ		8.19672e-05
Jan20 ACA β/μ:ACA δ		8.19672e-05
Jan20 ACA β/μ:ACA ο		8.19672e-05
Jan20 ACA γ/λ:ACA δ		8.19672e-05
Jan20 ACA γ/λ:ACA ο		8.19672e-05
Jan20 ACA δ:ACA ο		8.19672e-05
Jan20 ACC α:ACC β/μ		8.19672e-05
Jan20 ACC α:ACC γ/λ		8.19672e-05
Jan20 ACC α:ACC δ		8.19672e-05
Jan20 ACC α:ACC ο		8.19672e-05
Jan20 ACC β/μ:ACC γ/λ		8.19672e-05
Jan20 ACC β/μ:ACC δ		8.19672e-05
Jan20 ACC β/μ:ACC ο		8.19672e-05
Jan20 ACC γ/λ:ACC δ		8.19672e-05
Jan20 ACC γ/λ:ACC ο		8.19672e-05
Jan20 ACC δ:ACC ο		8.19672e-05
Jan20 ACG α:ACG β/μ		8.19672e-05
Jan20 ACG α:ACG γ/λ		8.19672e-05
Jan20 ACG α:ACG δ		8.19672e-05
Jan20 ACG α:ACG ο		8.19672e-05
Jan20 ACG β/μ:ACG γ/λ		8.19672e-05
Jan20 ACG β/μ:ACG δ		8.19672e-05
Jan20 ACG β/μ:ACG ο		8.19672e-05
Jan20 ACG γ/λ:ACG δ		8.19672e-05
Jan20 ACG γ/λ:ACG ο		8.19672e-05
Jan20 ACG δ:ACG ο		8.19672e-05
Jan20 ACT α:ACT β/μ		8.19672e-05
Jan20 ACT α:ACT γ/λ		8.19672e-05
Jan20 ACT α:ACT δ		8.19672e-05
Jan20 ACT α:ACT ο		8.19672e-05
Jan20 ACT β/μ:ACT γ/λ		8.19672e-05
Jan20 ACT β/μ:ACT δ		8.19672e-05
Jan20 ACT β/μ:ACT ο		8.19672e-05
Jan20 ACT γ/λ:ACT δ		8.19672e-05
Jan20 ACT γ/λ:ACT ο		8.19672e-05
Jan20 ACT δ:ACT ο		8.19672e-05
Jan20 TGG α:TGG β/μ		8.19672e-05
Jan20 TGG α:TGG γ/λ		8.19672e-05
Jan20 TGG α:TGG δ		8.19672e-05
Jan20 TGG α:TGG ο		8.19672e-05
Jan20 TGG β/μ:TGG γ/λ		8.19672e-05
Jan20 TGG β/μ:TGG δ		8.19672e-05
Jan20 TGG β/μ:TGG ο		8.19672e-05
Jan20 TGG γ/λ:TGG δ		8.19672e-05
Jan20 TGG γ/λ:TGG ο		8.19672e-05
Jan20 TGG δ:TGG ο		8.19672e-05
Jan20 TAC α:TAC β/μ		8.19672e-05
Jan20 TAC α:TAC γ/λ		8.19672e-05
Jan20 TAC α:TAC δ		8.19672e-05
Jan20 TAC α:TAC ο		8.19672e-05
Jan20 TAC β/μ:TAC γ/λ		8.19672e-05
Jan20 TAC β/μ:TAC δ		8.19672e-05
Jan20 TAC β/μ:TAC ο		8.19672e-05
Jan20 TAC γ/λ:TAC δ		8.19672e-05
Jan20 TAC γ/λ:TAC ο		8.19672e-05
Jan20 TAC δ:TAC ο		8.19672e-05
Jan20 TAT α:TAT β/μ		8.19672e-05
Jan20 TAT α:TAT γ/λ		8.19672e-05
Jan20 TAT α:TAT δ		8.19672e-05
Jan20 TAT α:TAT ο		8.19672e-05
Jan20 TAT β/μ:TAT γ/λ		8.19672e-05
Jan20 TAT β/μ:TAT δ		8.19672e-05
Jan20 TAT β/μ:TAT ο		8.19672e-05
Jan20 TAT γ/λ:TAT δ		8.19672e-05
Jan20 TAT γ/λ:TAT ο		8.19672e-05
Jan20 TAT δ:TAT ο		8.19672e-05
Jan20 GTA α:GTA β/μ		8.19672e-05
Jan20 GTA α:GTA γ/λ		8.19672e-05
Jan20 GTA α:GTA δ		8.19672e-05
Jan20 GTA α:GTA ο		8.19672e-05
Jan20 GTA β/μ:GTA γ/λ		8.19672e-05
Jan20 GTA β/μ:GTA δ		8.19672e-05
Jan20 GTA β/μ:GTA ο		8.19672e-05
Jan20 GTA γ/λ:GTA δ		8.19672e-05
Jan20 GTA γ/λ:GTA ο		8.19672e-05
Jan20 GTA δ:GTA ο		8.19672e-05
Jan20 GTC α:GTC β/μ		8.19672e-05
Jan20 GTC α:GTC γ/λ		8.19672e-05
Jan20 GTC α:GTC δ		8.19672e-05
Jan20 GTC α:GTC ο		8.19672e-05
Jan20 GTC β/μ:GTC γ/λ		8.19672e-05
Jan20 GTC β/μ:GTC δ		8.19672e-05
Jan20 GTC β/μ:GTC ο		8.19672e-05
Jan20 GTC γ/λ:GTC δ		8.19672e-05
Jan20 GTC γ/λ:GTC ο		8.19672e-05
Jan20 GTC δ:GTC ο		8.19672e-05
Jan20 GTG α:GTG β/μ		8.19672e-05
Jan20 GTG α:GTG γ/λ		8.19672e-05
Jan20 GTG α:GTG δ		8.19672e-05
Jan20 GTG α:GTG ο		8.19672e-05
Jan20 GTG β/μ:GTG γ/λ		8.19672e-05
Jan20 GTG β/μ:GTG δ		8.19672e-05
Jan20 GTG β/μ:GTG ο		8.19672e-05
Jan20 GTG γ/λ:GTG δ		8.19672e-05
Jan20 GTG γ/λ:GTG ο		8.19672e-05
Jan20 GTG δ:GTG ο		8.19672e-05
Jan20 GTT α:GTT β/μ		8.19672e-05
Jan20 GTT α:GTT γ/λ		8.19672e-05
Jan20 GTT α:GTT δ		8.19672e-05
Jan20 GTT α:GTT ο		8.19672e-05
Jan20 GTT β/μ:GTT γ/λ		8.19672e-05
Jan20 GTT β/μ:GTT δ		8.19672e-05
Jan20 GTT β/μ:GTT ο		8.19672e-05
Jan20 GTT γ/λ:GTT δ		8.19672e-05
Jan20 GTT γ/λ:GTT ο		8.19672e-05
Jan20 GTT δ:GTT ο		8.19672e-05
Feb20 GCA α:GCA β/μ			8.19672e-05
Feb20 GCA α:GCA γ/λ			8.19672e-05
Feb20 GCA α:GCA δ			8.19672e-05
Feb20 GCA α:GCA ο			8.19672e-05
Feb20 GCA β/μ:GCA γ/λ			8.19672e-05
Feb20 GCA β/μ:GCA δ			8.19672e-05
Feb20 GCA β/μ:GCA ο			8.19672e-05
Feb20 GCA γ/λ:GCA δ			8.19672e-05
Feb20 GCA γ/λ:GCA ο			8.19672e-05
Feb20 GCA δ:GCA ο			8.19672e-05
Feb20 GCC α:GCC β/μ			8.19672e-05
Feb20 GCC α:GCC γ/λ			8.19672e-05
Feb20 GCC α:GCC δ			8.19672e-05
Feb20 GCC α:GCC ο			8.19672e-05
Feb20 GCC β/μ:GCC γ/λ			8.19672e-05
Feb20 GCC β/μ:GCC δ			8.19672e-05
Feb20 GCC β/μ:GCC ο			8.19672e-05
Feb20 GCC γ/λ:GCC δ			8.19672e-05
Feb20 GCC γ/λ:GCC ο			8.19672e-05
Feb20 GCC δ:GCC ο			8.19672e-05
Feb20 GCG α:GCG β/μ			8.19672e-05
Feb20 GCG α:GCG γ/λ			8.19672e-05
Feb20 GCG α:GCG δ			8.19672e-05
Feb20 GCG α:GCG ο			8.19672e-05
Feb20 GCG β/μ:GCG γ/λ			8.19672e-05
Feb20 GCG β/μ:GCG δ			8.19672e-05
Feb20 GCG β/μ:GCG ο			8.19672e-05
Feb20 GCG γ/λ:GCG δ			8.19672e-05
Feb20 GCG γ/λ:GCG ο			8.19672e-05
Feb20 GCG δ:GCG ο			8.19672e-05
Feb20 GCT α:GCT β/μ			8.19672e-05
Feb20 GCT α:GCT γ/λ			8.19672e-05
Feb20 GCT α:GCT δ			8.19672e-05
Feb20 GCT α:GCT ο			8.19672e-05
Feb20 GCT β/μ:GCT γ/λ			8.19672e-05
Feb20 GCT β/μ:GCT δ			8.19672e-05
Feb20 GCT β/μ:GCT ο			8.19672e-05
Feb20 GCT γ/λ:GCT δ			8.19672e-05
Feb20 GCT γ/λ:GCT ο			8.19672e-05
Feb20 GCT δ:GCT ο			8.19672e-05
Feb20 AGA α:AGA β/μ			8.19672e-05
Feb20 AGA α:AGA γ/λ			8.19672e-05
Feb20 AGA α:AGA δ			8.19672e-05
Feb20 AGA α:AGA ο			8.19672e-05
Feb20 AGA β/μ:AGA γ/λ			8.19672e-05
Feb20 AGA β/μ:AGA δ			8.19672e-05
Feb20 AGA β/μ:AGA ο			8.19672e-05
Feb20 AGA γ/λ:AGA δ			8.19672e-05
Feb20 AGA γ/λ:AGA ο			8.19672e-05
Feb20 AGA δ:AGA ο			8.19672e-05
Feb20 AGG α:AGG β/μ			8.19672e-05
Feb20 AGG α:AGG γ/λ			8.19672e-05
Feb20 AGG α:AGG δ			8.19672e-05
Feb20 AGG α:AGG ο			8.19672e-05
Feb20 AGG β/μ:AGG γ/λ			8.19672e-05
Feb20 AGG β/μ:AGG δ			8.19672e-05
Feb20 AGG β/μ:AGG ο			8.19672e-05
Feb20 AGG γ/λ:AGG δ			8.19672e-05
Feb20 AGG γ/λ:AGG ο			8.19672e-05
Feb20 AGG δ:AGG ο			8.19672e-05
Feb20 CGA α:CGA β/μ			8.19672e-05
Feb20 CGA α:CGA γ/λ			8.19672e-05
Feb20 CGA α:CGA δ			8.19672e-05
Feb20 CGA α:CGA ο			8.19672e-05
Feb20 CGA β/μ:CGA γ/λ			8.19672e-05
Feb20 CGA β/μ:CGA δ			8.19672e-05
Feb20 CGA β/μ:CGA ο			8.19672e-05
Feb20 CGA γ/λ:CGA δ			8.19672e-05
Feb20 CGA γ/λ:CGA ο			8.19672e-05
Feb20 CGA δ:CGA ο			8.19672e-05
Feb20 CGC α:CGC β/μ			8.19672e-05
Feb20 CGC α:CGC γ/λ			8.19672e-05
Feb20 CGC α:CGC δ			8.19672e-05
Feb20 CGC α:CGC ο			8.19672e-05
Feb20 CGC β/μ:CGC γ/λ			8.19672e-05
Feb20 CGC β/μ:CGC δ			8.19672e-05
Feb20 CGC β/μ:CGC ο			8.19672e-05
Feb20 CGC γ/λ:CGC δ			8.19672e-05
Feb20 CGC γ/λ:CGC ο			8.19672e-05
Feb20 CGC δ:CGC ο			8.19672e-05
Feb20 CGG α:CGG β/μ			8.19672e-05
Feb20 CGG α:CGG γ/λ			8.19672e-05
Feb20 CGG α:CGG δ			8.19672e-05
Feb20 CGG α:CGG ο			8.19672e-05
Feb20 CGG β/μ:CGG γ/λ			8.19672e-05
Feb20 CGG β/μ:CGG δ			8.19672e-05
Feb20 CGG β/μ:CGG ο			8.19672e-05
Feb20 CGG γ/λ:CGG δ			8.19672e-05
Feb20 CGG γ/λ:CGG ο			8.19672e-05
Feb20 CGG δ:CGG ο			8.19672e-05
Feb20 CGT α:CGT β/μ			8.19672e-05
Feb20 CGT α:CGT γ/λ			8.19672e-05
Feb20 CGT α:CGT δ			8.19672e-05
Feb20 CGT α:CGT ο			8.19672e-05
Feb20 CGT β/μ:CGT γ/λ			8.19672e-05
Feb20 CGT β/μ:CGT δ			8.19672e-05
Feb20 CGT β/μ:CGT ο			8.19672e-05
Feb20 CGT γ/λ:CGT δ			8.19672e-05
Feb20 CGT γ/λ:CGT ο			8.19672e-05
Feb20 CGT δ:CGT ο			8.19672e-05
Feb20 AAC α:AAC β/μ			8.19672e-05
Feb20 AAC α:AAC γ/λ			8.19672e-05
Feb20 AAC α:AAC δ			8.19672e-05
Feb20 AAC α:AAC ο			8.19672e-05
Feb20 AAC β/μ:AAC γ/λ			8.19672e-05
Feb20 AAC β/μ:AAC δ			8.19672e-05
Feb20 AAC β/μ:AAC ο			8.19672e-05
Feb20 AAC γ/λ:AAC δ			8.19672e-05
Feb20 AAC γ/λ:AAC ο			8.19672e-05
Feb20 AAC δ:AAC ο			8.19672e-05
Feb20 AAT α:AAT β/μ			8.19672e-05
Feb20 AAT α:AAT γ/λ			8.19672e-05
Feb20 AAT α:AAT δ			8.19672e-05
Feb20 AAT α:AAT ο			8.19672e-05
Feb20 AAT β/μ:AAT γ/λ			8.19672e-05
Feb20 AAT β/μ:AAT δ			8.19672e-05
Feb20 AAT β/μ:AAT ο			8.19672e-05
Feb20 AAT γ/λ:AAT δ			8.19672e-05
Feb20 AAT γ/λ:AAT ο			8.19672e-05
Feb20 AAT δ:AAT ο			8.19672e-05
Feb20 GAC α:GAC β/μ			8.19672e-05
Feb20 GAC α:GAC γ/λ			8.19672e-05
Feb20 GAC α:GAC δ			8.19672e-05
Feb20 GAC α:GAC ο			8.19672e-05
Feb20 GAC β/μ:GAC γ/λ			8.19672e-05
Feb20 GAC β/μ:GAC δ			8.19672e-05
Feb20 GAC β/μ:GAC ο			8.19672e-05
Feb20 GAC γ/λ:GAC δ			8.19672e-05
Feb20 GAC γ/λ:GAC ο			8.19672e-05
Feb20 GAC δ:GAC ο			8.19672e-05
Feb20 GAT α:GAT β/μ			8.19672e-05
Feb20 GAT α:GAT γ/λ			8.19672e-05
Feb20 GAT α:GAT δ			8.19672e-05
Feb20 GAT α:GAT ο			8.19672e-05
Feb20 GAT β/μ:GAT γ/λ			8.19672e-05
Feb20 GAT β/μ:GAT δ			8.19672e-05
Feb20 GAT β/μ:GAT ο			8.19672e-05
Feb20 GAT γ/λ:GAT δ			8.19672e-05
Feb20 GAT γ/λ:GAT ο			8.19672e-05
Feb20 GAT δ:GAT ο			8.19672e-05
Feb20 TGC α:TGC β/μ			8.19672e-05
Feb20 TGC α:TGC γ/λ			8.19672e-05
Feb20 TGC α:TGC δ			8.19672e-05
Feb20 TGC α:TGC ο			8.19672e-05
Feb20 TGC β/μ:TGC γ/λ			8.19672e-05
Feb20 TGC β/μ:TGC δ			8.19672e-05
Feb20 TGC β/μ:TGC ο			8.19672e-05
Feb20 TGC γ/λ:TGC δ			8.19672e-05
Feb20 TGC γ/λ:TGC ο			8.19672e-05
Feb20 TGC δ:TGC ο			8.19672e-05
Feb20 TGT α:TGT β/μ			8.19672e-05
Feb20 TGT α:TGT γ/λ			8.19672e-05
Feb20 TGT α:TGT δ			8.19672e-05
Feb20 TGT α:TGT ο			8.19672e-05
Feb20 TGT β/μ:TGT γ/λ			8.19672e-05
Feb20 TGT β/μ:TGT δ			8.19672e-05
Feb20 TGT β/μ:TGT ο			8.19672e-05
Feb20 TGT γ/λ:TGT δ			8.19672e-05
Feb20 TGT γ/λ:TGT ο			8.19672e-05
Feb20 TGT δ:TGT ο			8.19672e-05
Feb20 GAA α:GAA β/μ			8.19672e-05
Feb20 GAA α:GAA γ/λ			8.19672e-05
Feb20 GAA α:GAA δ			8.19672e-05
Feb20 GAA α:GAA ο			8.19672e-05
Feb20 GAA β/μ:GAA γ/λ			8.19672e-05
Feb20 GAA β/μ:GAA δ			8.19672e-05
Feb20 GAA β/μ:GAA ο			8.19672e-05
Feb20 GAA γ/λ:GAA δ			8.19672e-05
Feb20 GAA γ/λ:GAA ο			8.19672e-05
Feb20 GAA δ:GAA ο			8.19672e-05
Feb20 GAG α:GAG β/μ			8.19672e-05
Feb20 GAG α:GAG γ/λ			8.19672e-05
Feb20 GAG α:GAG δ			8.19672e-05
Feb20 GAG α:GAG ο			8.19672e-05
Feb20 GAG β/μ:GAG γ/λ			8.19672e-05
Feb20 GAG β/μ:GAG δ			8.19672e-05
Feb20 GAG β/μ:GAG ο			8.19672e-05
Feb20 GAG γ/λ:GAG δ			8.19672e-05
Feb20 GAG γ/λ:GAG ο			8.19672e-05
Feb20 GAG δ:GAG ο			8.19672e-05
Feb20 CAA α:CAA β/μ			8.19672e-05
Feb20 CAA α:CAA γ/λ			8.19672e-05
Feb20 CAA α:CAA δ			8.19672e-05
Feb20 CAA α:CAA ο			8.19672e-05
Feb20 CAA β/μ:CAA γ/λ			8.19672e-05
Feb20 CAA β/μ:CAA δ			8.19672e-05
Feb20 CAA β/μ:CAA ο			8.19672e-05
Feb20 CAA γ/λ:CAA δ			8.19672e-05
Feb20 CAA γ/λ:CAA ο			8.19672e-05
Feb20 CAA δ:CAA ο			8.19672e-05
Feb20 CAG α:CAG β/μ			8.19672e-05
Feb20 CAG α:CAG γ/λ			8.19672e-05
Feb20 CAG α:CAG δ			8.19672e-05
Feb20 CAG α:CAG ο			8.19672e-05
Feb20 CAG β/μ:CAG γ/λ			8.19672e-05
Feb20 CAG β/μ:CAG δ			8.19672e-05
Feb20 CAG β/μ:CAG ο			8.19672e-05
Feb20 CAG γ/λ:CAG δ			8.19672e-05
Feb20 CAG γ/λ:CAG ο			8.19672e-05
Feb20 CAG δ:CAG ο			8.19672e-05
Feb20 GGA α:GGA β/μ			8.19672e-05
Feb20 GGA α:GGA γ/λ			8.19672e-05
Feb20 GGA α:GGA δ			8.19672e-05
Feb20 GGA α:GGA ο			8.19672e-05
Feb20 GGA β/μ:GGA γ/λ			8.19672e-05
Feb20 GGA β/μ:GGA δ			8.19672e-05
Feb20 GGA β/μ:GGA ο			8.19672e-05
Feb20 GGA γ/λ:GGA δ			8.19672e-05
Feb20 GGA γ/λ:GGA ο			8.19672e-05
Feb20 GGA δ:GGA ο			8.19672e-05
Feb20 GGC α:GGC β/μ			8.19672e-05
Feb20 GGC α:GGC γ/λ			8.19672e-05
Feb20 GGC α:GGC δ			8.19672e-05
Feb20 GGC α:GGC ο			8.19672e-05
Feb20 GGC β/μ:GGC γ/λ			8.19672e-05
Feb20 GGC β/μ:GGC δ			8.19672e-05
Feb20 GGC β/μ:GGC ο			8.19672e-05
Feb20 GGC γ/λ:GGC δ			8.19672e-05
Feb20 GGC γ/λ:GGC ο			8.19672e-05
Feb20 GGC δ:GGC ο			8.19672e-05
Feb20 GGG α:GGG β/μ			8.19672e-05
Feb20 GGG α:GGG γ/λ			8.19672e-05
Feb20 GGG α:GGG δ			8.19672e-05
Feb20 GGG α:GGG ο			8.19672e-05
Feb20 GGG β/μ:GGG γ/λ			8.19672e-05
Feb20 GGG β/μ:GGG δ			8.19672e-05
Feb20 GGG β/μ:GGG ο			8.19672e-05
Feb20 GGG γ/λ:GGG δ			8.19672e-05
Feb20 GGG γ/λ:GGG ο			8.19672e-05
Feb20 GGG δ:GGG ο			8.19672e-05
Feb20 GGT α:GGT β/μ			8.19672e-05
Feb20 GGT α:GGT γ/λ			8.19672e-05
Feb20 GGT α:GGT δ			8.19672e-05
Feb20 GGT α:GGT ο			8.19672e-05
Feb20 GGT β/μ:GGT γ/λ			8.19672e-05
Feb20 GGT β/μ:GGT δ			8.19672e-05
Feb20 GGT β/μ:GGT ο			8.19672e-05
Feb20 GGT γ/λ:GGT δ			8.19672e-05
Feb20 GGT γ/λ:GGT ο			8.19672e-05
Feb20 GGT δ:GGT ο			8.19672e-05
Feb20 CAC α:CAC β/μ			8.19672e-05
Feb20 CAC α:CAC γ/λ			8.19672e-05
Feb20 CAC α:CAC δ			8.19672e-05
Feb20 CAC α:CAC ο			8.19672e-05
Feb20 CAC β/μ:CAC γ/λ			8.19672e-05
Feb20 CAC β/μ:CAC δ			8.19672e-05
Feb20 CAC β/μ:CAC ο			8.19672e-05
Feb20 CAC γ/λ:CAC δ			8.19672e-05
Feb20 CAC γ/λ:CAC ο			8.19672e-05
Feb20 CAC δ:CAC ο			8.19672e-05
Feb20 CAT α:CAT β/μ			8.19672e-05
Feb20 CAT α:CAT γ/λ			8.19672e-05
Feb20 CAT α:CAT δ			8.19672e-05
Feb20 CAT α:CAT ο			8.19672e-05
Feb20 CAT β/μ:CAT γ/λ			8.19672e-05
Feb20 CAT β/μ:CAT δ			8.19672e-05
Feb20 CAT β/μ:CAT ο			8.19672e-05
Feb20 CAT γ/λ:CAT δ			8.19672e-05
Feb20 CAT γ/λ:CAT ο			8.19672e-05
Feb20 CAT δ:CAT ο			8.19672e-05
Feb20 ATA α:ATA β/μ			8.19672e-05
Feb20 ATA α:ATA γ/λ			8.19672e-05
Feb20 ATA α:ATA δ			8.19672e-05
Feb20 ATA α:ATA ο			8.19672e-05
Feb20 ATA β/μ:ATA γ/λ			8.19672e-05
Feb20 ATA β/μ:ATA δ			8.19672e-05
Feb20 ATA β/μ:ATA ο			8.19672e-05
Feb20 ATA γ/λ:ATA δ			8.19672e-05
Feb20 ATA γ/λ:ATA ο			8.19672e-05
Feb20 ATA δ:ATA ο			8.19672e-05
Feb20 ATC α:ATC β/μ			8.19672e-05
Feb20 ATC α:ATC γ/λ			8.19672e-05
Feb20 ATC α:ATC δ			8.19672e-05
Feb20 ATC α:ATC ο			8.19672e-05
Feb20 ATC β/μ:ATC γ/λ			8.19672e-05
Feb20 ATC β/μ:ATC δ			8.19672e-05
Feb20 ATC β/μ:ATC ο			8.19672e-05
Feb20 ATC γ/λ:ATC δ			8.19672e-05
Feb20 ATC γ/λ:ATC ο			8.19672e-05
Feb20 ATC δ:ATC ο			8.19672e-05
Feb20 ATT α:ATT β/μ			8.19672e-05
Feb20 ATT α:ATT γ/λ			8.19672e-05
Feb20 ATT α:ATT δ			8.19672e-05
Feb20 ATT α:ATT ο			8.19672e-05
Feb20 ATT β/μ:ATT γ/λ			8.19672e-05
Feb20 ATT β/μ:ATT δ			8.19672e-05
Feb20 ATT β/μ:ATT ο			8.19672e-05
Feb20 ATT γ/λ:ATT δ			8.19672e-05
Feb20 ATT γ/λ:ATT ο			8.19672e-05
Feb20 ATT δ:ATT ο			8.19672e-05
Feb20 CTA α:CTA β/μ			8.19672e-05
Feb20 CTA α:CTA γ/λ			8.19672e-05
Feb20 CTA α:CTA δ			8.19672e-05
Feb20 CTA α:CTA ο			8.19672e-05
Feb20 CTA β/μ:CTA γ/λ			8.19672e-05
Feb20 CTA β/μ:CTA δ			8.19672e-05
Feb20 CTA β/μ:CTA ο			8.19672e-05
Feb20 CTA γ/λ:CTA δ			8.19672e-05
Feb20 CTA γ/λ:CTA ο			8.19672e-05
Feb20 CTA δ:CTA ο			8.19672e-05
Feb20 CTC α:CTC β/μ			8.19672e-05
Feb20 CTC α:CTC γ/λ			8.19672e-05
Feb20 CTC α:CTC δ			8.19672e-05
Feb20 CTC α:CTC ο			8.19672e-05
Feb20 CTC β/μ:CTC γ/λ			8.19672e-05
Feb20 CTC β/μ:CTC δ			8.19672e-05
Feb20 CTC β/μ:CTC ο			8.19672e-05
Feb20 CTC γ/λ:CTC δ			8.19672e-05
Feb20 CTC γ/λ:CTC ο			8.19672e-05
Feb20 CTC δ:CTC ο			8.19672e-05
Feb20 CTG α:CTG β/μ			8.19672e-05
Feb20 CTG α:CTG γ/λ			8.19672e-05
Feb20 CTG α:CTG δ			8.19672e-05
Feb20 CTG α:CTG ο			8.19672e-05
Feb20 CTG β/μ:CTG γ/λ			8.19672e-05
Feb20 CTG β/μ:CTG δ			8.19672e-05
Feb20 CTG β/μ:CTG ο			8.19672e-05
Feb20 CTG γ/λ:CTG δ			8.19672e-05
Feb20 CTG γ/λ:CTG ο			8.19672e-05
Feb20 CTG δ:CTG ο			8.19672e-05
Feb20 CTT α:CTT β/μ			8.19672e-05
Feb20 CTT α:CTT γ/λ			8.19672e-05
Feb20 CTT α:CTT δ			8.19672e-05
Feb20 CTT α:CTT ο			8.19672e-05
Feb20 CTT β/μ:CTT γ/λ			8.19672e-05
Feb20 CTT β/μ:CTT δ			8.19672e-05
Feb20 CTT β/μ:CTT ο			8.19672e-05
Feb20 CTT γ/λ:CTT δ			8.19672e-05
Feb20 CTT γ/λ:CTT ο			8.19672e-05
Feb20 CTT δ:CTT ο			8.19672e-05
Feb20 TTA α:TTA β/μ			8.19672e-05
Feb20 TTA α:TTA γ/λ			8.19672e-05
Feb20 TTA α:TTA δ			8.19672e-05
Feb20 TTA α:TTA ο			8.19672e-05
Feb20 TTA β/μ:TTA γ/λ			8.19672e-05
Feb20 TTA β/μ:TTA δ			8.19672e-05
Feb20 TTA β/μ:TTA ο			8.19672e-05
Feb20 TTA γ/λ:TTA δ			8.19672e-05
Feb20 TTA γ/λ:TTA ο			8.19672e-05
Feb20 TTA δ:TTA ο			8.19672e-05
Feb20 TTG α:TTG β/μ			8.19672e-05
Feb20 TTG α:TTG γ/λ			8.19672e-05
Feb20 TTG α:TTG δ			8.19672e-05
Feb20 TTG α:TTG ο			8.19672e-05
Feb20 TTG β/μ:TTG γ/λ			8.19672e-05
Feb20 TTG β/μ:TTG δ			8.19672e-05
Feb20 TTG β/μ:TTG ο			8.19672e-05
Feb20 TTG γ/λ:TTG δ			8.19672e-05
Feb20 TTG γ/λ:TTG ο			8.19672e-05
Feb20 TTG δ:TTG ο			8.19672e-05
Feb20 AAA α:AAA β/μ			8.19672e-05
Feb20 AAA α:AAA γ/λ			8.19672e-05
Feb20 AAA α:AAA δ			8.19672e-05
Feb20 AAA α:AAA ο			8.19672e-05
Feb20 AAA β/μ:AAA γ/λ			8.19672e-05
Feb20 AAA β/μ:AAA δ			8.19672e-05
Feb20 AAA β/μ:AAA ο			8.19672e-05
Feb20 AAA γ/λ:AAA δ			8.19672e-05
Feb20 AAA γ/λ:AAA ο			8.19672e-05
Feb20 AAA δ:AAA ο			8.19672e-05
Feb20 AAG α:AAG β/μ			8.19672e-05
Feb20 AAG α:AAG γ/λ			8.19672e-05
Feb20 AAG α:AAG δ			8.19672e-05
Feb20 AAG α:AAG ο			8.19672e-05
Feb20 AAG β/μ:AAG γ/λ			8.19672e-05
Feb20 AAG β/μ:AAG δ			8.19672e-05
Feb20 AAG β/μ:AAG ο			8.19672e-05
Feb20 AAG γ/λ:AAG δ			8.19672e-05
Feb20 AAG γ/λ:AAG ο			8.19672e-05
Feb20 AAG δ:AAG ο			8.19672e-05
Feb20 ATG α:ATG β/μ			8.19672e-05
Feb20 ATG α:ATG γ/λ			8.19672e-05
Feb20 ATG α:ATG δ			8.19672e-05
Feb20 ATG α:ATG ο			8.19672e-05
Feb20 ATG β/μ:ATG γ/λ			8.19672e-05
Feb20 ATG β/μ:ATG δ			8.19672e-05
Feb20 ATG β/μ:ATG ο			8.19672e-05
Feb20 ATG γ/λ:ATG δ			8.19672e-05
Feb20 ATG γ/λ:ATG ο			8.19672e-05
Feb20 ATG δ:ATG ο			8.19672e-05
Feb20 TTC α:TTC β/μ			8.19672e-05
Feb20 TTC α:TTC γ/λ			8.19672e-05
Feb20 TTC α:TTC δ			8.19672e-05
Feb20 TTC α:TTC ο			8.19672e-05
Feb20 TTC β/μ:TTC γ/λ			8.19672e-05
Feb20 TTC β/μ:TTC δ			8.19672e-05
Feb20 TTC β/μ:TTC ο			8.19672e-05
Feb20 TTC γ/λ:TTC δ			8.19672e-05
Feb20 TTC γ/λ:TTC ο			8.19672e-05
Feb20 TTC δ:TTC ο			8.19672e-05
Feb20 TTT α:TTT β/μ			8.19672e-05
Feb20 TTT α:TTT γ/λ			8.19672e-05
Feb20 TTT α:TTT δ			8.19672e-05
Feb20 TTT α:TTT ο			8.19672e-05
Feb20 TTT β/μ:TTT γ/λ			8.19672e-05
Feb20 TTT β/μ:TTT δ			8.19672e-05
Feb20 TTT β/μ:TTT ο			8.19672e-05
Feb20 TTT γ/λ:TTT δ			8.19672e-05
Feb20 TTT γ/λ:TTT ο			8.19672e-05
Feb20 TTT δ:TTT ο			8.19672e-05
Feb20 CCA α:CCA β/μ			8.19672e-05
Feb20 CCA α:CCA γ/λ			8.19672e-05
Feb20 CCA α:CCA δ			8.19672e-05
Feb20 CCA α:CCA ο			8.19672e-05
Feb20 CCA β/μ:CCA γ/λ			8.19672e-05
Feb20 CCA β/μ:CCA δ			8.19672e-05
Feb20 CCA β/μ:CCA ο			8.19672e-05
Feb20 CCA γ/λ:CCA δ			8.19672e-05
Feb20 CCA γ/λ:CCA ο			8.19672e-05
Feb20 CCA δ:CCA ο			8.19672e-05
Feb20 CCC α:CCC β/μ			8.19672e-05
Feb20 CCC α:CCC γ/λ			8.19672e-05
Feb20 CCC α:CCC δ			8.19672e-05
Feb20 CCC α:CCC ο			8.19672e-05
Feb20 CCC β/μ:CCC γ/λ			8.19672e-05
Feb20 CCC β/μ:CCC δ			8.19672e-05
Feb20 CCC β/μ:CCC ο			8.19672e-05
Feb20 CCC γ/λ:CCC δ			8.19672e-05
Feb20 CCC γ/λ:CCC ο			8.19672e-05
Feb20 CCC δ:CCC ο			8.19672e-05
Feb20 CCG α:CCG β/μ			8.19672e-05
Feb20 CCG α:CCG γ/λ			8.19672e-05
Feb20 CCG α:CCG δ			8.19672e-05
Feb20 CCG α:CCG ο			8.19672e-05
Feb20 CCG β/μ:CCG γ/λ			8.19672e-05
Feb20 CCG β/μ:CCG δ			8.19672e-05
Feb20 CCG β/μ:CCG ο			8.19672e-05
Feb20 CCG γ/λ:CCG δ			8.19672e-05
Feb20 CCG γ/λ:CCG ο			8.19672e-05
Feb20 CCG δ:CCG ο			8.19672e-05
Feb20 CCT α:CCT β/μ			8.19672e-05
Feb20 CCT α:CCT γ/λ			8.19672e-05
Feb20 CCT α:CCT δ			8.19672e-05
Feb20 CCT α:CCT ο			8.19672e-05
Feb20 CCT β/μ:CCT γ/λ			8.19672e-05
Feb20 CCT β/μ:CCT δ			8.19672e-05
Feb20 CCT β/μ:CCT ο			8.19672e-05
Feb20 CCT γ/λ:CCT δ			8.19672e-05
Feb20 CCT γ/λ:CCT ο			8.19672e-05
Feb20 CCT δ:CCT ο			8.19672e-05
Feb20 AGC α:AGC β/μ			8.19672e-05
Feb20 AGC α:AGC γ/λ			8.19672e-05
Feb20 AGC α:AGC δ			8.19672e-05
Feb20 AGC α:AGC ο			8.19672e-05
Feb20 AGC β/μ:AGC γ/λ			8.19672e-05
Feb20 AGC β/μ:AGC δ			8.19672e-05
Feb20 AGC β/μ:AGC ο			8.19672e-05
Feb20 AGC γ/λ:AGC δ			8.19672e-05
Feb20 AGC γ/λ:AGC ο			8.19672e-05
Feb20 AGC δ:AGC ο			8.19672e-05
Feb20 AGT α:AGT β/μ			8.19672e-05
Feb20 AGT α:AGT γ/λ			8.19672e-05
Feb20 AGT α:AGT δ			8.19672e-05
Feb20 AGT α:AGT ο			8.19672e-05
Feb20 AGT β/μ:AGT γ/λ			8.19672e-05
Feb20 AGT β/μ:AGT δ			8.19672e-05
Feb20 AGT β/μ:AGT ο			8.19672e-05
Feb20 AGT γ/λ:AGT δ			8.19672e-05
Feb20 AGT γ/λ:AGT ο			8.19672e-05
Feb20 AGT δ:AGT ο			8.19672e-05
Feb20 TCA α:TCA β/μ			8.19672e-05
Feb20 TCA α:TCA γ/λ			8.19672e-05
Feb20 TCA α:TCA δ			8.19672e-05
Feb20 TCA α:TCA ο			8.19672e-05
Feb20 TCA β/μ:TCA γ/λ			8.19672e-05
Feb20 TCA β/μ:TCA δ			8.19672e-05
Feb20 TCA β/μ:TCA ο			8.19672e-05
Feb20 TCA γ/λ:TCA δ			8.19672e-05
Feb20 TCA γ/λ:TCA ο			8.19672e-05
Feb20 TCA δ:TCA ο			8.19672e-05
Feb20 TCC α:TCC β/μ			8.19672e-05
Feb20 TCC α:TCC γ/λ			8.19672e-05
Feb20 TCC α:TCC δ			8.19672e-05
Feb20 TCC α:TCC ο			8.19672e-05
Feb20 TCC β/μ:TCC γ/λ			8.19672e-05
Feb20 TCC β/μ:TCC δ			8.19672e-05
Feb20 TCC β/μ:TCC ο			8.19672e-05
Feb20 TCC γ/λ:TCC δ			8.19672e-05
Feb20 TCC γ/λ:TCC ο			8.19672e-05
Feb20 TCC δ:TCC ο			8.19672e-05
Feb20 TCG α:TCG β/μ			8.19672e-05
Feb20 TCG α:TCG γ/λ			8.19672e-05
Feb20 TCG α:TCG δ			8.19672e-05
Feb20 TCG α:TCG ο			8.19672e-05
Feb20 TCG β/μ:TCG γ/λ			8.19672e-05
Feb20 TCG β/μ:TCG δ			8.19672e-05
Feb20 TCG β/μ:TCG ο			8.19672e-05
Feb20 TCG γ/λ:TCG δ			8.19672e-05
Feb20 TCG γ/λ:TCG ο			8.19672e-05
Feb20 TCG δ:TCG ο			8.19672e-05
Feb20 TCT α:TCT β/μ			8.19672e-05
Feb20 TCT α:TCT γ/λ			8.19672e-05
Feb20 TCT α:TCT δ			8.19672e-05
Feb20 TCT α:TCT ο			8.19672e-05
Feb20 TCT β/μ:TCT γ/λ			8.19672e-05
Feb20 TCT β/μ:TCT δ			8.19672e-05
Feb20 TCT β/μ:TCT ο			8.19672e-05
Feb20 TCT γ/λ:TCT δ			8.19672e-05
Feb20 TCT γ/λ:TCT ο			8.19672e-05
Feb20 TCT δ:TCT ο			8.19672e-05
Feb20 ACA α:ACA β/μ			8.19672e-05
Feb20 ACA α:ACA γ/λ			8.19672e-05
Feb20 ACA α:ACA δ			8.19672e-05
Feb20 ACA α:ACA ο			8.19672e-05
Feb20 ACA β/μ:ACA γ/λ			8.19672e-05
Feb20 ACA β/μ:ACA δ			8.19672e-05
Feb20 ACA β/μ:ACA ο			8.19672e-05
Feb20 ACA γ/λ:ACA δ			8.19672e-05
Feb20 ACA γ/λ:ACA ο			8.19672e-05
Feb20 ACA δ:ACA ο			8.19672e-05
Feb20 ACC α:ACC β/μ			8.19672e-05
Feb20 ACC α:ACC γ/λ			8.19672e-05
Feb20 ACC α:ACC δ			8.19672e-05
Feb20 ACC α:ACC ο			8.19672e-05
Feb20 ACC β/μ:ACC γ/λ			8.19672e-05
Feb20 ACC β/μ:ACC δ			8.19672e-05
Feb20 ACC β/μ:ACC ο			8.19672e-05
Feb20 ACC γ/λ:ACC δ			8.19672e-05
Feb20 ACC γ/λ:ACC ο			8.19672e-05
Feb20 ACC δ:ACC ο			8.19672e-05
Feb20 ACG α:ACG β/μ			8.19672e-05
Feb20 ACG α:ACG γ/λ			8.19672e-05
Feb20 ACG α:ACG δ			8.19672e-05
Feb20 ACG α:ACG ο			8.19672e-05
Feb20 ACG β/μ:ACG γ/λ			8.19672e-05
Feb20 ACG β/μ:ACG δ			8.19672e-05
Feb20 ACG β/μ:ACG ο			8.19672e-05
Feb20 ACG γ/λ:ACG δ			8.19672e-05
Feb20 ACG γ/λ:ACG ο			8.19672e-05
Feb20 ACG δ:ACG ο			8.19672e-05
Feb20 ACT α:ACT β/μ			8.19672e-05
Feb20 ACT α:ACT γ/λ			8.19672e-05
Feb20 ACT α:ACT δ			8.19672e-05
Feb20 ACT α:ACT ο			8.19672e-05
Feb20 ACT β/μ:ACT γ/λ			8.19672e-05
Feb20 ACT β/μ:ACT δ			8.19672e-05
Feb20 ACT β/μ:ACT ο			8.19672e-05
Feb20 ACT γ/λ:ACT δ			8.19672e-05
Feb20 ACT γ/λ:ACT ο			8.19672e-05
Feb20 ACT δ:ACT ο			8.19672e-05
Feb20 TGG α:TGG β/μ			8.19672e-05
Feb20 TGG α:TGG γ/λ			8.19672e-05
Feb20 TGG α:TGG δ			8.19672e-05
Feb20 TGG α:TGG ο			8.19672e-05
Feb20 TGG β/μ:TGG γ/λ			8.19672e-05
Feb20 TGG β/μ:TGG δ			8.19672e-05
Feb20 TGG β/μ:TGG ο			8.19672e-05
Feb20 TGG γ/λ:TGG δ			8.19672e-05
Feb20 TGG γ/λ:TGG ο			8.19672e-05
Feb20 TGG δ:TGG ο			8.19672e-05
Feb20 TAC α:TAC β/μ			8.19672e-05
Feb20 TAC α:TAC γ/λ			8.19672e-05
Feb20 TAC α:TAC δ			8.19672e-05
Feb20 TAC α:TAC ο			8.19672e-05
Feb20 TAC β/μ:TAC γ/λ			8.19672e-05
Feb20 TAC β/μ:TAC δ			8.19672e-05
Feb20 TAC β/μ:TAC ο			8.19672e-05
Feb20 TAC γ/λ:TAC δ			8.19672e-05
Feb20 TAC γ/λ:TAC ο			8.19672e-05
Feb20 TAC δ:TAC ο			8.19672e-05
Feb20 TAT α:TAT β/μ			8.19672e-05
Feb20 TAT α:TAT γ/λ			8.19672e-05
Feb20 TAT α:TAT δ			8.19672e-05
Feb20 TAT α:TAT ο			8.19672e-05
Feb20 TAT β/μ:TAT γ/λ			8.19672e-05
Feb20 TAT β/μ:TAT δ			8.19672e-05
Feb20 TAT β/μ:TAT ο			8.19672e-05
Feb20 TAT γ/λ:TAT δ			8.19672e-05
Feb20 TAT γ/λ:TAT ο			8.19672e-05
Feb20 TAT δ:TAT ο			8.19672e-05
Feb20 GTA α:GTA β/μ			8.19672e-05
Feb20 GTA α:GTA γ/λ			8.19672e-05
Feb20 GTA α:GTA δ			8.19672e-05
Feb20 GTA α:GTA ο			8.19672e-05
Feb20 GTA β/μ:GTA γ/λ			8.19672e-05
Feb20 GTA β/μ:GTA δ			8.19672e-05
Feb20 GTA β/μ:GTA ο			8.19672e-05
Feb20 GTA γ/λ:GTA δ			8.19672e-05
Feb20 GTA γ/λ:GTA ο			8.19672e-05
Feb20 GTA δ:GTA ο			8.19672e-05
Feb20 GTC α:GTC β/μ			8.19672e-05
Feb20 GTC α:GTC γ/λ			8.19672e-05
Feb20 GTC α:GTC δ			8.19672e-05
Feb20 GTC α:GTC ο			8.19672e-05
Feb20 GTC β/μ:GTC γ/λ			8.19672e-05
Feb20 GTC β/μ:GTC δ			8.19672e-05
Feb20 GTC β/μ:GTC ο			8.19672e-05
Feb20 GTC γ/λ:GTC δ			8.19672e-05
Feb20 GTC γ/λ:GTC ο			8.19672e-05
Feb20 GTC δ:GTC ο			8.19672e-05
Feb20 GTG α:GTG β/μ			8.19672e-05
Feb20 GTG α:GTG γ/λ			8.19672e-05
Feb20 GTG α:GTG δ			8.19672e-05
Feb20 GTG α:GTG ο			8.19672e-05
Feb20 GTG β/μ:GTG γ/λ			8.19672e-05
Feb20 GTG β/μ:GTG δ			8.19672e-05
Feb20 GTG β/μ:GTG ο			8.19672e-05
Feb20 GTG γ/λ:GTG δ			8.19672e-05
Feb20 GTG γ/λ:GTG ο			8.19672e-05
Feb20 GTG δ:GTG ο			8.19672e-05
Feb20 GTT α:GTT β/μ			8.19672e-05
Feb20 GTT α:GTT γ/λ			8.19672e-05
Feb20 GTT α:GTT δ			8.19672e-05
Feb20 GTT α:GTT ο			8.19672e-05
Feb20 GTT β/μ:GTT γ/λ			8.19672e-05
Feb20 GTT β/μ:GTT δ			8.19672e-05
Feb20 GTT β/μ:GTT ο			8.19672e-05
Feb20 GTT γ/λ:GTT δ			8.19672e-05
Feb20 GTT γ/λ:GTT ο			8.19672e-05
Feb20 GTT δ:GTT ο			8.19672e-05
Mar20 GCA α:GCA β/μ				8.19672e-05
Mar20 GCA α:GCA γ/λ				8.19672e-05
Mar20 GCA α:GCA δ				8.19672e-05
Mar20 GCA α:GCA ο				8.19672e-05
Mar20 GCA β/μ:GCA γ/λ				8.19672e-05
Mar20 GCA β/μ:GCA δ				8.19672e-05
Mar20 GCA β/μ:GCA ο				8.19672e-05
Mar20 GCA γ/λ:GCA δ				8.19672e-05
Mar20 GCA γ/λ:GCA ο				8.19672e-05
Mar20 GCA δ:GCA ο				8.19672e-05
Mar20 GCC α:GCC β/μ				8.19672e-05
Mar20 GCC α:GCC γ/λ				8.19672e-05
Mar20 GCC α:GCC δ				8.19672e-05
Mar20 GCC α:GCC ο				8.19672e-05
Mar20 GCC β/μ:GCC γ/λ				8.19672e-05
Mar20 GCC β/μ:GCC δ				8.19672e-05
Mar20 GCC β/μ:GCC ο				8.19672e-05
Mar20 GCC γ/λ:GCC δ				8.19672e-05
Mar20 GCC γ/λ:GCC ο				8.19672e-05
Mar20 GCC δ:GCC ο				8.19672e-05
Mar20 GCG α:GCG β/μ				8.19672e-05
Mar20 GCG α:GCG γ/λ				8.19672e-05
Mar20 GCG α:GCG δ				8.19672e-05
Mar20 GCG α:GCG ο				8.19672e-05
Mar20 GCG β/μ:GCG γ/λ				8.19672e-05
Mar20 GCG β/μ:GCG δ				8.19672e-05
Mar20 GCG β/μ:GCG ο				8.19672e-05
Mar20 GCG γ/λ:GCG δ				8.19672e-05
Mar20 GCG γ/λ:GCG ο				8.19672e-05
Mar20 GCG δ:GCG ο				8.19672e-05
Mar20 GCT α:GCT β/μ				8.19672e-05
Mar20 GCT α:GCT γ/λ				8.19672e-05
Mar20 GCT α:GCT δ				8.19672e-05
Mar20 GCT α:GCT ο				8.19672e-05
Mar20 GCT β/μ:GCT γ/λ				8.19672e-05
Mar20 GCT β/μ:GCT δ				8.19672e-05
Mar20 GCT β/μ:GCT ο				8.19672e-05
Mar20 GCT γ/λ:GCT δ				8.19672e-05
Mar20 GCT γ/λ:GCT ο				8.19672e-05
Mar20 GCT δ:GCT ο				8.19672e-05
Mar20 AGA α:AGA β/μ				8.19672e-05
Mar20 AGA α:AGA γ/λ				8.19672e-05
Mar20 AGA α:AGA δ				8.19672e-05
Mar20 AGA α:AGA ο				8.19672e-05
Mar20 AGA β/μ:AGA γ/λ				8.19672e-05
Mar20 AGA β/μ:AGA δ				8.19672e-05
Mar20 AGA β/μ:AGA ο				8.19672e-05
Mar20 AGA γ/λ:AGA δ				8.19672e-05
Mar20 AGA γ/λ:AGA ο				8.19672e-05
Mar20 AGA δ:AGA ο				8.19672e-05
Mar20 AGG α:AGG β/μ				8.19672e-05
Mar20 AGG α:AGG γ/λ				8.19672e-05
Mar20 AGG α:AGG δ				8.19672e-05
Mar20 AGG α:AGG ο				8.19672e-05
Mar20 AGG β/μ:AGG γ/λ				8.19672e-05
Mar20 AGG β/μ:AGG δ				8.19672e-05
Mar20 AGG β/μ:AGG ο				8.19672e-05
Mar20 AGG γ/λ:AGG δ				8.19672e-05
Mar20 AGG γ/λ:AGG ο				8.19672e-05
Mar20 AGG δ:AGG ο				8.19672e-05
Mar20 CGA α:CGA β/μ				8.19672e-05
Mar20 CGA α:CGA γ/λ				8.19672e-05
Mar20 CGA α:CGA δ				8.19672e-05
Mar20 CGA α:CGA ο				8.19672e-05
Mar20 CGA β/μ:CGA γ/λ				8.19672e-05
Mar20 CGA β/μ:CGA δ				8.19672e-05
Mar20 CGA β/μ:CGA ο				8.19672e-05
Mar20 CGA γ/λ:CGA δ				8.19672e-05
Mar20 CGA γ/λ:CGA ο				8.19672e-05
Mar20 CGA δ:CGA ο				8.19672e-05
Mar20 CGC α:CGC β/μ				8.19672e-05
Mar20 CGC α:CGC γ/λ				8.19672e-05
Mar20 CGC α:CGC δ				8.19672e-05
Mar20 CGC α:CGC ο				8.19672e-05
Mar20 CGC β/μ:CGC γ/λ				8.19672e-05
Mar20 CGC β/μ:CGC δ				8.19672e-05
Mar20 CGC β/μ:CGC ο				8.19672e-05
Mar20 CGC γ/λ:CGC δ				8.19672e-05
Mar20 CGC γ/λ:CGC ο				8.19672e-05
Mar20 CGC δ:CGC ο				8.19672e-05
Mar20 CGG α:CGG β/μ				8.19672e-05
Mar20 CGG α:CGG γ/λ				8.19672e-05
Mar20 CGG α:CGG δ				8.19672e-05
Mar20 CGG α:CGG ο				8.19672e-05
Mar20 CGG β/μ:CGG γ/λ				8.19672e-05
Mar20 CGG β/μ:CGG δ				8.19672e-05
Mar20 CGG β/μ:CGG ο				8.19672e-05
Mar20 CGG γ/λ:CGG δ				8.19672e-05
Mar20 CGG γ/λ:CGG ο				8.19672e-05
Mar20 CGG δ:CGG ο				8.19672e-05
Mar20 CGT α:CGT β/μ				8.19672e-05
Mar20 CGT α:CGT γ/λ				8.19672e-05
Mar20 CGT α:CGT δ				8.19672e-05
Mar20 CGT α:CGT ο				8.19672e-05
Mar20 CGT β/μ:CGT γ/λ				8.19672e-05
Mar20 CGT β/μ:CGT δ				8.19672e-05
Mar20 CGT β/μ:CGT ο				8.19672e-05
Mar20 CGT γ/λ:CGT δ				8.19672e-05
Mar20 CGT γ/λ:CGT ο				8.19672e-05
Mar20 CGT δ:CGT ο				8.19672e-05
Mar20 AAC α:AAC β/μ				8.19672e-05
Mar20 AAC α:AAC γ/λ				8.19672e-05
Mar20 AAC α:AAC δ				8.19672e-05
Mar20 AAC α:AAC ο				8.19672e-05
Mar20 AAC β/μ:AAC γ/λ				8.19672e-05
Mar20 AAC β/μ:AAC δ				8.19672e-05
Mar20 AAC β/μ:AAC ο				8.19672e-05
Mar20 AAC γ/λ:AAC δ				8.19672e-05
Mar20 AAC γ/λ:AAC ο				8.19672e-05
Mar20 AAC δ:AAC ο				8.19672e-05
Mar20 AAT α:AAT β/μ				8.19672e-05
Mar20 AAT α:AAT γ/λ				8.19672e-05
Mar20 AAT α:AAT δ				8.19672e-05
Mar20 AAT α:AAT ο				8.19672e-05
Mar20 AAT β/μ:AAT γ/λ				8.19672e-05
Mar20 AAT β/μ:AAT δ				8.19672e-05
Mar20 AAT β/μ:AAT ο				8.19672e-05
Mar20 AAT γ/λ:AAT δ				8.19672e-05
Mar20 AAT γ/λ:AAT ο				8.19672e-05
Mar20 AAT δ:AAT ο				8.19672e-05
Mar20 GAC α:GAC β/μ				8.19672e-05
Mar20 GAC α:GAC γ/λ				8.19672e-05
Mar20 GAC α:GAC δ				8.19672e-05
Mar20 GAC α:GAC ο				8.19672e-05
Mar20 GAC β/μ:GAC γ/λ				8.19672e-05
Mar20 GAC β/μ:GAC δ				8.19672e-05
Mar20 GAC β/μ:GAC ο				8.19672e-05
Mar20 GAC γ/λ:GAC δ				8.19672e-05
Mar20 GAC γ/λ:GAC ο				8.19672e-05
Mar20 GAC δ:GAC ο				8.19672e-05
Mar20 GAT α:GAT β/μ				8.19672e-05
Mar20 GAT α:GAT γ/λ				8.19672e-05
Mar20 GAT α:GAT δ				8.19672e-05
Mar20 GAT α:GAT ο				8.19672e-05
Mar20 GAT β/μ:GAT γ/λ				8.19672e-05
Mar20 GAT β/μ:GAT δ				8.19672e-05
Mar20 GAT β/μ:GAT ο				8.19672e-05
Mar20 GAT γ/λ:GAT δ				8.19672e-05
Mar20 GAT γ/λ:GAT ο				8.19672e-05
Mar20 GAT δ:GAT ο				8.19672e-05
Mar20 TGC α:TGC β/μ				8.19672e-05
Mar20 TGC α:TGC γ/λ				8.19672e-05
Mar20 TGC α:TGC δ				8.19672e-05
Mar20 TGC α:TGC ο				8.19672e-05
Mar20 TGC β/μ:TGC γ/λ				8.19672e-05
Mar20 TGC β/μ:TGC δ				8.19672e-05
Mar20 TGC β/μ:TGC ο				8.19672e-05
Mar20 TGC γ/λ:TGC δ				8.19672e-05
Mar20 TGC γ/λ:TGC ο				8.19672e-05
Mar20 TGC δ:TGC ο				8.19672e-05
Mar20 TGT α:TGT β/μ				8.19672e-05
Mar20 TGT α:TGT γ/λ				8.19672e-05
Mar20 TGT α:TGT δ				8.19672e-05
Mar20 TGT α:TGT ο				8.19672e-05
Mar20 TGT β/μ:TGT γ/λ				8.19672e-05
Mar20 TGT β/μ:TGT δ				8.19672e-05
Mar20 TGT β/μ:TGT ο				8.19672e-05
Mar20 TGT γ/λ:TGT δ				8.19672e-05
Mar20 TGT γ/λ:TGT ο				8.19672e-05
Mar20 TGT δ:TGT ο				8.19672e-05
Mar20 GAA α:GAA β/μ				8.19672e-05
Mar20 GAA α:GAA γ/λ				8.19672e-05
Mar20 GAA α:GAA δ				8.19672e-05
Mar20 GAA α:GAA ο				8.19672e-05
Mar20 GAA β/μ:GAA γ/λ				8.19672e-05
Mar20 GAA β/μ:GAA δ				8.19672e-05
Mar20 GAA β/μ:GAA ο				8.19672e-05
Mar20 GAA γ/λ:GAA δ				8.19672e-05
Mar20 GAA γ/λ:GAA ο				8.19672e-05
Mar20 GAA δ:GAA ο				8.19672e-05
Mar20 GAG α:GAG β/μ				8.19672e-05
Mar20 GAG α:GAG γ/λ				8.19672e-05
Mar20 GAG α:GAG δ				8.19672e-05
Mar20 GAG α:GAG ο				8.19672e-05
Mar20 GAG β/μ:GAG γ/λ				8.19672e-05
Mar20 GAG β/μ:GAG δ				8.19672e-05
Mar20 GAG β/μ:GAG ο				8.19672e-05
Mar20 GAG γ/λ:GAG δ				8.19672e-05
Mar20 GAG γ/λ:GAG ο				8.19672e-05
Mar20 GAG δ:GAG ο				8.19672e-05
Mar20 CAA α:CAA β/μ				8.19672e-05
Mar20 CAA α:CAA γ/λ				8.19672e-05
Mar20 CAA α:CAA δ				8.19672e-05
Mar20 CAA α:CAA ο				8.19672e-05
Mar20 CAA β/μ:CAA γ/λ				8.19672e-05
Mar20 CAA β/μ:CAA δ				8.19672e-05
Mar20 CAA β/μ:CAA ο				8.19672e-05
Mar20 CAA γ/λ:CAA δ				8.19672e-05
Mar20 CAA γ/λ:CAA ο				8.19672e-05
Mar20 CAA δ:CAA ο				8.19672e-05
Mar20 CAG α:CAG β/μ				8.19672e-05
Mar20 CAG α:CAG γ/λ				8.19672e-05
Mar20 CAG α:CAG δ				8.19672e-05
Mar20 CAG α:CAG ο				8.19672e-05
Mar20 CAG β/μ:CAG γ/λ				8.19672e-05
Mar20 CAG β/μ:CAG δ				8.19672e-05
Mar20 CAG β/μ:CAG ο				8.19672e-05
Mar20 CAG γ/λ:CAG δ				8.19672e-05
Mar20 CAG γ/λ:CAG ο				8.19672e-05
Mar20 CAG δ:CAG ο				8.19672e-05
Mar20 GGA α:GGA β/μ				8.19672e-05
Mar20 GGA α:GGA γ/λ				8.19672e-05
Mar20 GGA α:GGA δ				8.19672e-05
Mar20 GGA α:GGA ο				8.19672e-05
Mar20 GGA β/μ:GGA γ/λ				8.19672e-05
Mar20 GGA β/μ:GGA δ				8.19672e-05
Mar20 GGA β/μ:GGA ο				8.19672e-05
Mar20 GGA γ/λ:GGA δ				8.19672e-05
Mar20 GGA γ/λ:GGA ο				8.19672e-05
Mar20 GGA δ:GGA ο				8.19672e-05
Mar20 GGC α:GGC β/μ				8.19672e-05
Mar20 GGC α:GGC γ/λ				8.19672e-05
Mar20 GGC α:GGC δ				8.19672e-05
Mar20 GGC α:GGC ο				8.19672e-05
Mar20 GGC β/μ:GGC γ/λ				8.19672e-05
Mar20 GGC β/μ:GGC δ				8.19672e-05
Mar20 GGC β/μ:GGC ο				8.19672e-05
Mar20 GGC γ/λ:GGC δ				8.19672e-05
Mar20 GGC γ/λ:GGC ο				8.19672e-05
Mar20 GGC δ:GGC ο				8.19672e-05
Mar20 GGG α:GGG β/μ				8.19672e-05
Mar20 GGG α:GGG γ/λ				8.19672e-05
Mar20 GGG α:GGG δ				8.19672e-05
Mar20 GGG α:GGG ο				8.19672e-05
Mar20 GGG β/μ:GGG γ/λ				8.19672e-05
Mar20 GGG β/μ:GGG δ				8.19672e-05
Mar20 GGG β/μ:GGG ο				8.19672e-05
Mar20 GGG γ/λ:GGG δ				8.19672e-05
Mar20 GGG γ/λ:GGG ο				8.19672e-05
Mar20 GGG δ:GGG ο				8.19672e-05
Mar20 GGT α:GGT β/μ				8.19672e-05
Mar20 GGT α:GGT γ/λ				8.19672e-05
Mar20 GGT α:GGT δ				8.19672e-05
Mar20 GGT α:GGT ο				8.19672e-05
Mar20 GGT β/μ:GGT γ/λ				8.19672e-05
Mar20 GGT β/μ:GGT δ				8.19672e-05
Mar20 GGT β/μ:GGT ο				8.19672e-05
Mar20 GGT γ/λ:GGT δ				8.19672e-05
Mar20 GGT γ/λ:GGT ο				8.19672e-05
Mar20 GGT δ:GGT ο				8.19672e-05
Mar20 CAC α:CAC β/μ				8.19672e-05
Mar20 CAC α:CAC γ/λ				8.19672e-05
Mar20 CAC α:CAC δ				8.19672e-05
Mar20 CAC α:CAC ο				8.19672e-05
Mar20 CAC β/μ:CAC γ/λ				8.19672e-05
Mar20 CAC β/μ:CAC δ				8.19672e-05
Mar20 CAC β/μ:CAC ο				8.19672e-05
Mar20 CAC γ/λ:CAC δ				8.19672e-05
Mar20 CAC γ/λ:CAC ο				8.19672e-05
Mar20 CAC δ:CAC ο				8.19672e-05
Mar20 CAT α:CAT β/μ				8.19672e-05
Mar20 CAT α:CAT γ/λ				8.19672e-05
Mar20 CAT α:CAT δ				8.19672e-05
Mar20 CAT α:CAT ο				8.19672e-05
Mar20 CAT β/μ:CAT γ/λ				8.19672e-05
Mar20 CAT β/μ:CAT δ				8.19672e-05
Mar20 CAT β/μ:CAT ο				8.19672e-05
Mar20 CAT γ/λ:CAT δ				8.19672e-05
Mar20 CAT γ/λ:CAT ο				8.19672e-05
Mar20 CAT δ:CAT ο				8.19672e-05
Mar20 ATA α:ATA β/μ				8.19672e-05
Mar20 ATA α:ATA γ/λ				8.19672e-05
Mar20 ATA α:ATA δ				8.19672e-05
Mar20 ATA α:ATA ο				8.19672e-05
Mar20 ATA β/μ:ATA γ/λ				8.19672e-05
Mar20 ATA β/μ:ATA δ				8.19672e-05
Mar20 ATA β/μ:ATA ο				8.19672e-05
Mar20 ATA γ/λ:ATA δ				8.19672e-05
Mar20 ATA γ/λ:ATA ο				8.19672e-05
Mar20 ATA δ:ATA ο				8.19672e-05
Mar20 ATC α:ATC β/μ				8.19672e-05
Mar20 ATC α:ATC γ/λ				8.19672e-05
Mar20 ATC α:ATC δ				8.19672e-05
Mar20 ATC α:ATC ο				8.19672e-05
Mar20 ATC β/μ:ATC γ/λ				8.19672e-05
Mar20 ATC β/μ:ATC δ				8.19672e-05
Mar20 ATC β/μ:ATC ο				8.19672e-05
Mar20 ATC γ/λ:ATC δ				8.19672e-05
Mar20 ATC γ/λ:ATC ο				8.19672e-05
Mar20 ATC δ:ATC ο				8.19672e-05
Mar20 ATT α:ATT β/μ				8.19672e-05
Mar20 ATT α:ATT γ/λ				8.19672e-05
Mar20 ATT α:ATT δ				8.19672e-05
Mar20 ATT α:ATT ο				8.19672e-05
Mar20 ATT β/μ:ATT γ/λ				8.19672e-05
Mar20 ATT β/μ:ATT δ				8.19672e-05
Mar20 ATT β/μ:ATT ο				8.19672e-05
Mar20 ATT γ/λ:ATT δ				8.19672e-05
Mar20 ATT γ/λ:ATT ο				8.19672e-05
Mar20 ATT δ:ATT ο				8.19672e-05
Mar20 CTA α:CTA β/μ				8.19672e-05
Mar20 CTA α:CTA γ/λ				8.19672e-05
Mar20 CTA α:CTA δ				8.19672e-05
Mar20 CTA α:CTA ο				8.19672e-05
Mar20 CTA β/μ:CTA γ/λ				8.19672e-05
Mar20 CTA β/μ:CTA δ				8.19672e-05
Mar20 CTA β/μ:CTA ο				8.19672e-05
Mar20 CTA γ/λ:CTA δ				8.19672e-05
Mar20 CTA γ/λ:CTA ο				8.19672e-05
Mar20 CTA δ:CTA ο				8.19672e-05
Mar20 CTC α:CTC β/μ				8.19672e-05
Mar20 CTC α:CTC γ/λ				8.19672e-05
Mar20 CTC α:CTC δ				8.19672e-05
Mar20 CTC α:CTC ο				8.19672e-05
Mar20 CTC β/μ:CTC γ/λ				8.19672e-05
Mar20 CTC β/μ:CTC δ				8.19672e-05
Mar20 CTC β/μ:CTC ο				8.19672e-05
Mar20 CTC γ/λ:CTC δ				8.19672e-05
Mar20 CTC γ/λ:CTC ο				8.19672e-05
Mar20 CTC δ:CTC ο				8.19672e-05
Mar20 CTG α:CTG β/μ				8.19672e-05
Mar20 CTG α:CTG γ/λ				8.19672e-05
Mar20 CTG α:CTG δ				8.19672e-05
Mar20 CTG α:CTG ο				8.19672e-05
Mar20 CTG β/μ:CTG γ/λ				8.19672e-05
Mar20 CTG β/μ:CTG δ				8.19672e-05
Mar20 CTG β/μ:CTG ο				8.19672e-05
Mar20 CTG γ/λ:CTG δ				8.19672e-05
Mar20 CTG γ/λ:CTG ο				8.19672e-05
Mar20 CTG δ:CTG ο				8.19672e-05
Mar20 CTT α:CTT β/μ				8.19672e-05
Mar20 CTT α:CTT γ/λ				8.19672e-05
Mar20 CTT α:CTT δ				8.19672e-05
Mar20 CTT α:CTT ο				8.19672e-05
Mar20 CTT β/μ:CTT γ/λ				8.19672e-05
Mar20 CTT β/μ:CTT δ				8.19672e-05
Mar20 CTT β/μ:CTT ο				8.19672e-05
Mar20 CTT γ/λ:CTT δ				8.19672e-05
Mar20 CTT γ/λ:CTT ο				8.19672e-05
Mar20 CTT δ:CTT ο				8.19672e-05
Mar20 TTA α:TTA β/μ				8.19672e-05
Mar20 TTA α:TTA γ/λ				8.19672e-05
Mar20 TTA α:TTA δ				8.19672e-05
Mar20 TTA α:TTA ο				8.19672e-05
Mar20 TTA β/μ:TTA γ/λ				8.19672e-05
Mar20 TTA β/μ:TTA δ				8.19672e-05
Mar20 TTA β/μ:TTA ο				8.19672e-05
Mar20 TTA γ/λ:TTA δ				8.19672e-05
Mar20 TTA γ/λ:TTA ο				8.19672e-05
Mar20 TTA δ:TTA ο				8.19672e-05
Mar20 TTG α:TTG β/μ				8.19672e-05
Mar20 TTG α:TTG γ/λ				8.19672e-05
Mar20 TTG α:TTG δ				8.19672e-05
Mar20 TTG α:TTG ο				8.19672e-05
Mar20 TTG β/μ:TTG γ/λ				8.19672e-05
Mar20 TTG β/μ:TTG δ				8.19672e-05
Mar20 TTG β/μ:TTG ο				8.19672e-05
Mar20 TTG γ/λ:TTG δ				8.19672e-05
Mar20 TTG γ/λ:TTG ο				8.19672e-05
Mar20 TTG δ:TTG ο				8.19672e-05
Mar20 AAA α:AAA β/μ				8.19672e-05
Mar20 AAA α:AAA γ/λ				8.19672e-05
Mar20 AAA α:AAA δ				8.19672e-05
Mar20 AAA α:AAA ο				8.19672e-05
Mar20 AAA β/μ:AAA γ/λ				8.19672e-05
Mar20 AAA β/μ:AAA δ				8.19672e-05
Mar20 AAA β/μ:AAA ο				8.19672e-05
Mar20 AAA γ/λ:AAA δ				8.19672e-05
Mar20 AAA γ/λ:AAA ο				8.19672e-05
Mar20 AAA δ:AAA ο				8.19672e-05
Mar20 AAG α:AAG β/μ				8.19672e-05
Mar20 AAG α:AAG γ/λ				8.19672e-05
Mar20 AAG α:AAG δ				8.19672e-05
Mar20 AAG α:AAG ο				8.19672e-05
Mar20 AAG β/μ:AAG γ/λ				8.19672e-05
Mar20 AAG β/μ:AAG δ				8.19672e-05
Mar20 AAG β/μ:AAG ο				8.19672e-05
Mar20 AAG γ/λ:AAG δ				8.19672e-05
Mar20 AAG γ/λ:AAG ο				8.19672e-05
Mar20 AAG δ:AAG ο				8.19672e-05
Mar20 ATG α:ATG β/μ				8.19672e-05
Mar20 ATG α:ATG γ/λ				8.19672e-05
Mar20 ATG α:ATG δ				8.19672e-05
Mar20 ATG α:ATG ο				8.19672e-05
Mar20 ATG β/μ:ATG γ/λ				8.19672e-05
Mar20 ATG β/μ:ATG δ				8.19672e-05
Mar20 ATG β/μ:ATG ο				8.19672e-05
Mar20 ATG γ/λ:ATG δ				8.19672e-05
Mar20 ATG γ/λ:ATG ο				8.19672e-05
Mar20 ATG δ:ATG ο				8.19672e-05
Mar20 TTC α:TTC β/μ				8.19672e-05
Mar20 TTC α:TTC γ/λ				8.19672e-05
Mar20 TTC α:TTC δ				8.19672e-05
Mar20 TTC α:TTC ο				8.19672e-05
Mar20 TTC β/μ:TTC γ/λ				8.19672e-05
Mar20 TTC β/μ:TTC δ				8.19672e-05
Mar20 TTC β/μ:TTC ο				8.19672e-05
Mar20 TTC γ/λ:TTC δ				8.19672e-05
Mar20 TTC γ/λ:TTC ο				8.19672e-05
Mar20 TTC δ:TTC ο				8.19672e-05
Mar20 TTT α:TTT β/μ				8.19672e-05
Mar20 TTT α:TTT γ/λ				8.19672e-05
Mar20 TTT α:TTT δ				8.19672e-05
Mar20 TTT α:TTT ο				8.19672e-05
Mar20 TTT β/μ:TTT γ/λ				8.19672e-05
Mar20 TTT β/μ:TTT δ				8.19672e-05
Mar20 TTT β/μ:TTT ο				8.19672e-05
Mar20 TTT γ/λ:TTT δ				8.19672e-05
Mar20 TTT γ/λ:TTT ο				8.19672e-05
Mar20 TTT δ:TTT ο				8.19672e-05
Mar20 CCA α:CCA β/μ				8.19672e-05
Mar20 CCA α:CCA γ/λ				8.19672e-05
Mar20 CCA α:CCA δ				8.19672e-05
Mar20 CCA α:CCA ο				8.19672e-05
Mar20 CCA β/μ:CCA γ/λ				8.19672e-05
Mar20 CCA β/μ:CCA δ				8.19672e-05
Mar20 CCA β/μ:CCA ο				8.19672e-05
Mar20 CCA γ/λ:CCA δ				8.19672e-05
Mar20 CCA γ/λ:CCA ο				8.19672e-05
Mar20 CCA δ:CCA ο				8.19672e-05
Mar20 CCC α:CCC β/μ				8.19672e-05
Mar20 CCC α:CCC γ/λ				8.19672e-05
Mar20 CCC α:CCC δ				8.19672e-05
Mar20 CCC α:CCC ο				8.19672e-05
Mar20 CCC β/μ:CCC γ/λ				8.19672e-05
Mar20 CCC β/μ:CCC δ				8.19672e-05
Mar20 CCC β/μ:CCC ο				8.19672e-05
Mar20 CCC γ/λ:CCC δ				8.19672e-05
Mar20 CCC γ/λ:CCC ο				8.19672e-05
Mar20 CCC δ:CCC ο				8.19672e-05
Mar20 CCG α:CCG β/μ				8.19672e-05
Mar20 CCG α:CCG γ/λ				8.19672e-05
Mar20 CCG α:CCG δ				8.19672e-05
Mar20 CCG α:CCG ο				8.19672e-05
Mar20 CCG β/μ:CCG γ/λ				8.19672e-05
Mar20 CCG β/μ:CCG δ				8.19672e-05
Mar20 CCG β/μ:CCG ο				8.19672e-05
Mar20 CCG γ/λ:CCG δ				8.19672e-05
Mar20 CCG γ/λ:CCG ο				8.19672e-05
Mar20 CCG δ:CCG ο				8.19672e-05
Mar20 CCT α:CCT β/μ				8.19672e-05
[truncated: 14,755 more rows]

## Sheet: ORF1ab tests
Month	Number of tests
Dec19	348
Jan20	610
Feb20	610
Mar20	610
Apr20	610
May20	610
Jun20	610
Jul20	610
Aug20	610
Sep20	610
Oct20	610
Nov20	366
Dec20	610
Jan21	610
Feb21	610
Mar21	610
Apr21	610
May21	610
Jun21	610
Jul21	610
Aug21	610
Sep21	610
Oct21	610
Nov21	610
Dec21	610
Jan22	610
Feb22	610
Mar22	363
Apr22	183
May22	183
Jun22	61

## Sheet: ORF1ab pvalue
Month Codon Clade	Dec19	Jan20	Feb20	Mar20	Apr20	May20	Jun20	Jul20	Aug20	Sep20	Oct20	Nov20	Dec20	Jan21	Feb21	Mar21	Apr21	May21	Jun21	Jul21	Aug21	Sep21	Oct21	Nov21	Dec21	Jan22	Feb22	Mar22	Apr22	May22	Jun22
Dec19 GCA α:GCA β/μ	0.173297
Dec19 GCA α:GCA γ/λ	0.18695
Dec19 GCA α:GCA ο	0.18695
Dec19 GCA β/μ:GCA γ/λ	0.282235
Dec19 GCA β/μ:GCA δ	0.173297
Dec19 GCA β/μ:GCA ο	0.282235
Dec19 GCA γ/λ:GCA δ	0.18695
Dec19 GCA γ/λ:GCA ο	1
Dec19 GCA δ:GCA ο	0.18695
Dec19 GCC α:GCC β/μ	0.0913529
Dec19 GCC β/μ:GCC γ/λ	0.0913529
Dec19 GCC β/μ:GCC δ	0.0913529
Dec19 GCC β/μ:GCC ο	0.0913529
Dec19 GCG α:GCG β/μ	0.173297
Dec19 GCG α:GCG ο	0.18695
Dec19 GCG β/μ:GCG γ/λ	0.173297
Dec19 GCG β/μ:GCG δ	0.173297
Dec19 GCG β/μ:GCG ο	0.469068
Dec19 GCG γ/λ:GCG ο	0.18695
Dec19 GCG δ:GCG ο	0.18695
Dec19 GCT α:GCT β/μ	0.173297
Dec19 GCT α:GCT γ/λ	0.18695
Dec19 GCT β/μ:GCT γ/λ	0.0927279
Dec19 GCT β/μ:GCT δ	0.173297
Dec19 GCT β/μ:GCT ο	0.173297
Dec19 GCT γ/λ:GCT δ	0.18695
Dec19 GCT γ/λ:GCT ο	0.18695
Dec19 AGA α:AGA β/μ	0.324709
Dec19 AGA β/μ:AGA γ/λ	0.324709
Dec19 AGA β/μ:AGA δ	0.324709
Dec19 AGA β/μ:AGA ο	0.324709
Dec19 AGG α:AGG β/μ	0.173297
Dec19 AGG α:AGG ο	0.18695
Dec19 AGG β/μ:AGG γ/λ	0.173297
Dec19 AGG β/μ:AGG δ	0.173297
Dec19 AGG β/μ:AGG ο	0.0967267
Dec19 AGG γ/λ:AGG ο	0.18695
Dec19 AGG δ:AGG ο	0.18695
Dec19 CGA α:CGA β/μ	0.173297
Dec19 CGA α:CGA γ/λ	0.18695
Dec19 CGA β/μ:CGA γ/λ	0.112977
Dec19 CGA β/μ:CGA δ	0.173297
Dec19 CGA β/μ:CGA ο	0.173297
Dec19 CGA γ/λ:CGA δ	0.18695
Dec19 CGA γ/λ:CGA ο	0.18695
Dec19 CGC α:CGC β/μ	0.173297
Dec19 CGC β/μ:CGC γ/λ	0.173297
Dec19 CGC β/μ:CGC δ	0.173297
Dec19 CGC β/μ:CGC ο	0.173297
Dec19 CGG α:CGG β/μ	0.173297
Dec19 CGG α:CGG ο	0.18695
Dec19 CGG β/μ:CGG γ/λ	0.173297
Dec19 CGG β/μ:CGG δ	0.173297
Dec19 CGG β/μ:CGG ο	0.449403
Dec19 CGG γ/λ:CGG ο	0.18695
Dec19 CGG δ:CGG ο	0.18695
Dec19 CGT α:CGT β/μ	0.173297
Dec19 CGT α:CGT ο	0.18695
Dec19 CGT β/μ:CGT γ/λ	0.173297
Dec19 CGT β/μ:CGT δ	0.173297
Dec19 CGT β/μ:CGT ο	0.244029
Dec19 CGT γ/λ:CGT ο	0.18695
Dec19 CGT δ:CGT ο	0.18695
Dec19 AAC α:AAC β/μ	0.229695
Dec19 AAC α:AAC γ/λ	0.18695
Dec19 AAC β/μ:AAC γ/λ	0.125644
Dec19 AAC β/μ:AAC δ	0.229695
Dec19 AAC β/μ:AAC ο	0.229695
Dec19 AAC γ/λ:AAC δ	0.18695
Dec19 AAC γ/λ:AAC ο	0.18695
Dec19 AAT α:AAT β/μ	0.180535
Dec19 AAT β/μ:AAT γ/λ	0.180535
Dec19 AAT β/μ:AAT δ	0.180535
Dec19 AAT β/μ:AAT ο	0.180535
Dec19 GAC α:GAC β/μ	0.173297
Dec19 GAC β/μ:GAC γ/λ	0.173297
Dec19 GAC β/μ:GAC δ	0.173297
Dec19 GAC β/μ:GAC ο	0.173297
Dec19 GAT α:GAT β/μ	0.220901
Dec19 GAT α:GAT γ/λ	0.18695
Dec19 GAT β/μ:GAT γ/λ	0.159657
Dec19 GAT β/μ:GAT δ	0.220901
Dec19 GAT β/μ:GAT ο	0.220901
Dec19 GAT γ/λ:GAT δ	0.18695
Dec19 GAT γ/λ:GAT ο	0.18695
Dec19 TGC α:TGC β/μ	0.173297
Dec19 TGC α:TGC γ/λ	0.18695
Dec19 TGC β/μ:TGC γ/λ	0.0923742
Dec19 TGC β/μ:TGC δ	0.173297
Dec19 TGC β/μ:TGC ο	0.173297
Dec19 TGC γ/λ:TGC δ	0.18695
Dec19 TGC γ/λ:TGC ο	0.18695
Dec19 TGT α:TGT β/μ	0.173297
Dec19 TGT β/μ:TGT γ/λ	0.173297
Dec19 TGT β/μ:TGT δ	0.173297
Dec19 TGT β/μ:TGT ο	0.173297
Dec19 GAA α:GAA β/μ	0.173297
Dec19 GAA α:GAA γ/λ	0.18695
Dec19 GAA β/μ:GAA γ/λ	0.109213
Dec19 GAA β/μ:GAA δ	0.173297
Dec19 GAA β/μ:GAA ο	0.173297
Dec19 GAA γ/λ:GAA δ	0.18695
Dec19 GAA γ/λ:GAA ο	0.18695
Dec19 GAG α:GAG β/μ	0.173297
Dec19 GAG β/μ:GAG γ/λ	0.173297
Dec19 GAG β/μ:GAG δ	0.173297
Dec19 GAG β/μ:GAG ο	0.173297
Dec19 CAA α:CAA β/μ	0.173297
Dec19 CAA α:CAA γ/λ	0.18695
Dec19 CAA β/μ:CAA γ/λ	0.0925043
Dec19 CAA β/μ:CAA δ	0.173297
Dec19 CAA β/μ:CAA ο	0.173297
Dec19 CAA γ/λ:CAA δ	0.18695
Dec19 CAA γ/λ:CAA ο	0.18695
Dec19 CAG α:CAG β/μ	0.173297
Dec19 CAG α:CAG γ/λ	0.18695
Dec19 CAG α:CAG ο	0.18695
Dec19 CAG β/μ:CAG γ/λ	0.092878
Dec19 CAG β/μ:CAG δ	0.173297
Dec19 CAG β/μ:CAG ο	0.092878
Dec19 CAG γ/λ:CAG δ	0.18695
Dec19 CAG γ/λ:CAG ο	1
Dec19 CAG δ:CAG ο	0.18695
Dec19 GGA α:GGA β/μ	0.173297
Dec19 GGA β/μ:GGA γ/λ	0.173297
Dec19 GGA β/μ:GGA δ	0.173297
Dec19 GGA β/μ:GGA ο	0.173297
Dec19 GGC α:GGC β/μ	0.242246
Dec19 GGC β/μ:GGC γ/λ	0.242246
Dec19 GGC β/μ:GGC δ	0.242246
Dec19 GGC β/μ:GGC ο	0.242246
Dec19 GGG α:GGG β/μ	0.173297
Dec19 GGG α:GGG ο	0.18695
Dec19 GGG β/μ:GGG γ/λ	0.173297
Dec19 GGG β/μ:GGG δ	0.173297
Dec19 GGG β/μ:GGG ο	0.0924862
Dec19 GGG γ/λ:GGG ο	0.18695
Dec19 GGG δ:GGG ο	0.18695
Dec19 GGT α:GGT β/μ	0.134966
Dec19 GGT β/μ:GGT γ/λ	0.134966
Dec19 GGT β/μ:GGT δ	0.134966
Dec19 GGT β/μ:GGT ο	0.134966
Dec19 CAC α:CAC β/μ	0.173297
Dec19 CAC α:CAC γ/λ	0.18695
Dec19 CAC β/μ:CAC γ/λ	0.10835
Dec19 CAC β/μ:CAC δ	0.173297
Dec19 CAC β/μ:CAC ο	0.173297
Dec19 CAC γ/λ:CAC δ	0.18695
Dec19 CAC γ/λ:CAC ο	0.18695
Dec19 CAT α:CAT β/μ	0.173297
Dec19 CAT α:CAT γ/λ	0.0889039
Dec19 CAT α:CAT ο	0.18695
Dec19 CAT β/μ:CAT γ/λ	0.0720052
Dec19 CAT β/μ:CAT δ	0.173297
Dec19 CAT β/μ:CAT ο	0.146267
Dec19 CAT γ/λ:CAT δ	0.0889039
Dec19 CAT γ/λ:CAT ο	0.272712
Dec19 CAT δ:CAT ο	0.18695
Dec19 ATA α:ATA β/μ	0.173297
Dec19 ATA β/μ:ATA γ/λ	0.173297
Dec19 ATA β/μ:ATA δ	0.173297
Dec19 ATA β/μ:ATA ο	0.173297
Dec19 ATC α:ATC β/μ	0.327674
Dec19 ATC β/μ:ATC γ/λ	0.327674
Dec19 ATC β/μ:ATC δ	0.327674
Dec19 ATC β/μ:ATC ο	0.327674
Dec19 ATT α:ATT β/μ	0.173297
Dec19 ATT α:ATT γ/λ	0.0889039
Dec19 ATT β/μ:ATT γ/λ	0.325148
Dec19 ATT β/μ:ATT δ	0.173297
Dec19 ATT β/μ:ATT ο	0.173297
Dec19 ATT γ/λ:ATT δ	0.0889039
Dec19 ATT γ/λ:ATT ο	0.0889039
Dec19 CTA α:CTA β/μ	0.173297
Dec19 CTA α:CTA γ/λ	0.18695
Dec19 CTA β/μ:CTA γ/λ	0.113233
Dec19 CTA β/μ:CTA δ	0.173297
Dec19 CTA β/μ:CTA ο	0.173297
Dec19 CTA γ/λ:CTA δ	0.18695
Dec19 CTA γ/λ:CTA ο	0.18695
Dec19 CTC α:CTC β/μ	0.173297
Dec19 CTC β/μ:CTC γ/λ	0.173297
Dec19 CTC β/μ:CTC δ	0.173297
Dec19 CTC β/μ:CTC ο	0.173297
Dec19 CTG α:CTG β/μ	0.173297
Dec19 CTG β/μ:CTG γ/λ	0.173297
Dec19 CTG β/μ:CTG δ	0.173297
Dec19 CTG β/μ:CTG ο	0.173297
Dec19 CTT α:CTT β/μ	0.173297
Dec19 CTT α:CTT γ/λ	0.18695
Dec19 CTT β/μ:CTT γ/λ	0.14182
Dec19 CTT β/μ:CTT δ	0.173297
Dec19 CTT β/μ:CTT ο	0.173297
Dec19 CTT γ/λ:CTT δ	0.18695
Dec19 CTT γ/λ:CTT ο	0.18695
Dec19 TTA α:TTA β/μ	0.173297
Dec19 TTA β/μ:TTA γ/λ	0.173297
Dec19 TTA β/μ:TTA δ	0.173297
Dec19 TTA β/μ:TTA ο	0.173297
Dec19 TTG α:TTG β/μ	0.173297
Dec19 TTG α:TTG γ/λ	0.18695
Dec19 TTG β/μ:TTG γ/λ	0.163532
Dec19 TTG β/μ:TTG δ	0.173297
Dec19 TTG β/μ:TTG ο	0.173297
Dec19 TTG γ/λ:TTG δ	0.18695
Dec19 TTG γ/λ:TTG ο	0.18695
Dec19 AAA α:AAA β/μ	0.275959
Dec19 AAA α:AAA γ/λ	0.351982
Dec19 AAA β/μ:AAA γ/λ	0.451572
Dec19 AAA β/μ:AAA δ	0.275959
Dec19 AAA β/μ:AAA ο	0.275959
Dec19 AAA γ/λ:AAA δ	0.351982
Dec19 AAA γ/λ:AAA ο	0.351982
Dec19 AAG α:AAG β/μ	0.102431
Dec19 AAG α:AAG γ/λ	0.18695
Dec19 AAG β/μ:AAG γ/λ	0.312513
Dec19 AAG β/μ:AAG δ	0.102431
Dec19 AAG β/μ:AAG ο	0.102431
Dec19 AAG γ/λ:AAG δ	0.18695
Dec19 AAG γ/λ:AAG ο	0.18695
Dec19 ATG α:ATG β/μ	0.173297
Dec19 ATG α:ATG γ/λ	0.18695
Dec19 ATG α:ATG ο	0.18695
Dec19 ATG β/μ:ATG γ/λ	0.250148
Dec19 ATG β/μ:ATG δ	0.173297
Dec19 ATG β/μ:ATG ο	0.143091
Dec19 ATG γ/λ:ATG δ	0.18695
Dec19 ATG γ/λ:ATG ο	0.0975078
Dec19 ATG δ:ATG ο	0.18695
Dec19 TTC α:TTC β/μ	0.173297
Dec19 TTC β/μ:TTC γ/λ	0.173297
Dec19 TTC β/μ:TTC δ	0.173297
Dec19 TTC β/μ:TTC ο	0.173297
Dec19 TTT α:TTT β/μ	0.248525
Dec19 TTT α:TTT γ/λ	0.18695
Dec19 TTT β/μ:TTT γ/λ	0.160425
Dec19 TTT β/μ:TTT δ	0.248525
Dec19 TTT β/μ:TTT ο	0.248525
Dec19 TTT γ/λ:TTT δ	0.18695
Dec19 TTT γ/λ:TTT ο	0.18695
Dec19 CCA α:CCA β/μ	0.27028
Dec19 CCA α:CCA ο	0.18695
Dec19 CCA β/μ:CCA γ/λ	0.27028
Dec19 CCA β/μ:CCA δ	0.27028
Dec19 CCA β/μ:CCA ο	0.456039
Dec19 CCA γ/λ:CCA ο	0.18695
Dec19 CCA δ:CCA ο	0.18695
Dec19 CCC α:CCC β/μ	0.173297
Dec19 CCC β/μ:CCC γ/λ	0.173297
Dec19 CCC β/μ:CCC δ	0.173297
Dec19 CCC β/μ:CCC ο	0.173297
Dec19 CCG α:CCG β/μ	0.173297
Dec19 CCG α:CCG ο	0.18695
Dec19 CCG β/μ:CCG γ/λ	0.173297
Dec19 CCG β/μ:CCG δ	0.173297
Dec19 CCG β/μ:CCG ο	0.376631
Dec19 CCG γ/λ:CCG ο	0.18695
Dec19 CCG δ:CCG ο	0.18695
Dec19 CCT α:CCT β/μ	0.421324
Dec19 CCT β/μ:CCT γ/λ	0.421324
Dec19 CCT β/μ:CCT δ	0.421324
Dec19 CCT β/μ:CCT ο	0.421324
Dec19 AGC α:AGC β/μ	0.0942685
Dec19 AGC α:AGC γ/λ	0.18695
Dec19 AGC β/μ:AGC γ/λ	0.0668695
Dec19 AGC β/μ:AGC δ	0.0942685
Dec19 AGC β/μ:AGC ο	0.0942685
Dec19 AGC γ/λ:AGC δ	0.18695
Dec19 AGC γ/λ:AGC ο	0.18695
Dec19 AGT α:AGT β/μ	0.293767
Dec19 AGT β/μ:AGT γ/λ	0.293767
Dec19 AGT β/μ:AGT δ	0.293767
Dec19 AGT β/μ:AGT ο	0.293767
Dec19 TCA α:TCA β/μ	0.228034
Dec19 TCA β/μ:TCA γ/λ	0.228034
Dec19 TCA β/μ:TCA δ	0.228034
Dec19 TCA β/μ:TCA ο	0.228034
Dec19 TCC α:TCC β/μ	0.0864863
Dec19 TCC β/μ:TCC γ/λ	0.0864863
Dec19 TCC β/μ:TCC δ	0.0864863
Dec19 TCC β/μ:TCC ο	0.0864863
Dec19 TCG α:TCG β/μ	0.173297
Dec19 TCG β/μ:TCG γ/λ	0.173297
Dec19 TCG β/μ:TCG δ	0.173297
Dec19 TCG β/μ:TCG ο	0.173297
Dec19 TCT α:TCT β/μ	0.0556538
Dec19 TCT β/μ:TCT γ/λ	0.0556538
Dec19 TCT β/μ:TCT δ	0.0556538
Dec19 TCT β/μ:TCT ο	0.0556538
Dec19 ACA α:ACA β/μ	0.173297
Dec19 ACA α:ACA γ/λ	0.18695
Dec19 ACA β/μ:ACA γ/λ	0.108092
Dec19 ACA β/μ:ACA δ	0.173297
Dec19 ACA β/μ:ACA ο	0.173297
Dec19 ACA γ/λ:ACA δ	0.18695
Dec19 ACA γ/λ:ACA ο	0.18695
Dec19 ACC α:ACC β/μ	0.0966208
Dec19 ACC β/μ:ACC γ/λ	0.0966208
Dec19 ACC β/μ:ACC δ	0.0966208
Dec19 ACC β/μ:ACC ο	0.0966208
Dec19 ACG α:ACG β/μ	0.173297
Dec19 ACG α:ACG γ/λ	0.18695
Dec19 ACG β/μ:ACG γ/λ	0.0985917
Dec19 ACG β/μ:ACG δ	0.173297
Dec19 ACG β/μ:ACG ο	0.173297
Dec19 ACG γ/λ:ACG δ	0.18695
Dec19 ACG γ/λ:ACG ο	0.18695
Dec19 ACT α:ACT β/μ	0.173297
Dec19 ACT α:ACT γ/λ	0.035242
Dec19 ACT β/μ:ACT γ/λ	0.0313413
Dec19 ACT β/μ:ACT δ	0.173297
Dec19 ACT β/μ:ACT ο	0.173297
Dec19 ACT γ/λ:ACT δ	0.035242
Dec19 ACT γ/λ:ACT ο	0.035242
Dec19 TGG α:TGG β/μ	0.173297
Dec19 TGG β/μ:TGG γ/λ	0.173297
Dec19 TGG β/μ:TGG δ	0.173297
Dec19 TGG β/μ:TGG ο	0.173297
Dec19 TAC α:TAC β/μ	0.173297
Dec19 TAC α:TAC γ/λ	0.18695
Dec19 TAC β/μ:TAC γ/λ	0.0945941
Dec19 TAC β/μ:TAC δ	0.173297
Dec19 TAC β/μ:TAC ο	0.173297
Dec19 TAC γ/λ:TAC δ	0.18695
Dec19 TAC γ/λ:TAC ο	0.18695
Dec19 TAT α:TAT β/μ	0.173297
Dec19 TAT β/μ:TAT γ/λ	0.173297
Dec19 TAT β/μ:TAT δ	0.173297
Dec19 TAT β/μ:TAT ο	0.173297
Dec19 GTA α:GTA β/μ	0.173297
Dec19 GTA β/μ:GTA γ/λ	0.173297
Dec19 GTA β/μ:GTA δ	0.173297
Dec19 GTA β/μ:GTA ο	0.173297
Dec19 GTC α:GTC β/μ	0.412808
Dec19 GTC β/μ:GTC γ/λ	0.412808
Dec19 GTC β/μ:GTC δ	0.412808
Dec19 GTC β/μ:GTC ο	0.412808
Dec19 GTG α:GTG β/μ	0.173297
Dec19 GTG α:GTG ο	0.18695
Dec19 GTG β/μ:GTG γ/λ	0.173297
Dec19 GTG β/μ:GTG δ	0.173297
Dec19 GTG β/μ:GTG ο	0.433
Dec19 GTG γ/λ:GTG ο	0.18695
Dec19 GTG δ:GTG ο	0.18695
Dec19 GTT α:GTT β/μ	0.173297
Dec19 GTT β/μ:GTT γ/λ	0.173297
Dec19 GTT β/μ:GTT δ	0.173297
Dec19 GTT β/μ:GTT ο	0.173297
Jan20 GCA α:GCA β/μ		0.329223
Jan20 GCA α:GCA γ/λ		0.350882
Jan20 GCA α:GCA δ		0.361925
Jan20 GCA α:GCA ο		0.462713
Jan20 GCA β/μ:GCA γ/λ		0.185495
Jan20 GCA β/μ:GCA δ		0.472928
Jan20 GCA β/μ:GCA ο		0.295181
Jan20 GCA γ/λ:GCA δ		0.268817
Jan20 GCA γ/λ:GCA ο		0.390106
Jan20 GCA δ:GCA ο		0.338415
Jan20 GCC α:GCC β/μ		0.229034
Jan20 GCC α:GCC γ/λ		0.190592
Jan20 GCC α:GCC δ		0.257341
Jan20 GCC α:GCC ο		0.428204
Jan20 GCC β/μ:GCC γ/λ		0.405584
Jan20 GCC β/μ:GCC δ		0.103553
Jan20 GCC β/μ:GCC ο		0.328932
Jan20 GCC γ/λ:GCC δ		0.0887302
Jan20 GCC γ/λ:GCC ο		0.276215
Jan20 GCC δ:GCC ο		0.225723
Jan20 GCG α:GCG β/μ		0.147526
Jan20 GCG α:GCG γ/λ		0.274913
Jan20 GCG α:GCG δ		0.179139
Jan20 GCG α:GCG ο		0.0708728
Jan20 GCG β/μ:GCG γ/λ		0.362437
Jan20 GCG β/μ:GCG δ		0.272667
Jan20 GCG β/μ:GCG ο		0.315591
Jan20 GCG γ/λ:GCG δ		0.47085
Jan20 GCG γ/λ:GCG ο		0.215861
Jan20 GCG δ:GCG ο		0.125263
Jan20 GCT α:GCT β/μ		0.00049991
Jan20 GCT α:GCT γ/λ		0.0183785
Jan20 GCT α:GCT δ		0.323543
Jan20 GCT α:GCT ο		0.155519
Jan20 GCT β/μ:GCT γ/λ		7.2593e-06
Jan20 GCT β/μ:GCT δ		0.161257
Jan20 GCT β/μ:GCT ο		0.00186994
Jan20 GCT γ/λ:GCT δ		0.0953359
Jan20 GCT γ/λ:GCT ο		0.359737
Jan20 GCT δ:GCT ο		0.165631
Jan20 AGA α:AGA β/μ		0.448439
Jan20 AGA α:AGA γ/λ		0.488809
Jan20 AGA α:AGA δ		0.155605
Jan20 AGA α:AGA ο		0.339542
Jan20 AGA β/μ:AGA γ/λ		0.455943
Jan20 AGA β/μ:AGA δ		0.202733
Jan20 AGA β/μ:AGA ο		0.47061
Jan20 AGA γ/λ:AGA δ		0.165185
Jan20 AGA γ/λ:AGA ο		0.373407
Jan20 AGA δ:AGA ο		0.128414
Jan20 AGG α:AGG β/μ		0.128504
Jan20 AGG α:AGG γ/λ		0.324161
Jan20 AGG α:AGG δ		0.237888
Jan20 AGG α:AGG ο		0.197376
Jan20 AGG β/μ:AGG γ/λ		0.29447
Jan20 AGG β/μ:AGG δ		0.483402
Jan20 AGG β/μ:AGG ο		0.0701513
Jan20 AGG γ/λ:AGG δ		0.341062
Jan20 AGG γ/λ:AGG ο		0.152625
Jan20 AGG δ:AGG ο		0.130318
Jan20 CGA α:CGA β/μ		0.202758
Jan20 CGA α:CGA γ/λ		0.210562
Jan20 CGA α:CGA δ		0.151136
Jan20 CGA α:CGA ο		0.183836
Jan20 CGA β/μ:CGA γ/λ		0.448467
Jan20 CGA β/μ:CGA δ		0.324585
Jan20 CGA β/μ:CGA ο		0.469922
Jan20 CGA γ/λ:CGA δ		0.468722
Jan20 CGA γ/λ:CGA ο		0.458102
Jan20 CGA δ:CGA ο		0.0723571
Jan20 CGC α:CGC β/μ		0.407977
Jan20 CGC α:CGC γ/λ		0.303509
Jan20 CGC α:CGC δ		0.183514
Jan20 CGC α:CGC ο		0.285704
Jan20 CGC β/μ:CGC γ/λ		0.210548
Jan20 CGC β/μ:CGC δ		0.214461
Jan20 CGC β/μ:CGC ο		0.336794
Jan20 CGC γ/λ:CGC δ		0.0961345
Jan20 CGC γ/λ:CGC ο		0.15747
Jan20 CGC δ:CGC ο		0.365593
Jan20 CGG α:CGG β/μ		0.330017
Jan20 CGG α:CGG γ/λ		0.152253
Jan20 CGG α:CGG δ		0.17623
Jan20 CGG α:CGG ο		0.0725121
Jan20 CGG β/μ:CGG γ/λ		0.0942137
Jan20 CGG β/μ:CGG δ		0.428779
Jan20 CGG β/μ:CGG ο		0.164908
Jan20 CGG γ/λ:CGG δ		0.026279
Jan20 CGG γ/λ:CGG ο		0.0157564
Jan20 CGG δ:CGG ο		0.129883
Jan20 CGT α:CGT β/μ		6.03e-05
Jan20 CGT α:CGT γ/λ		0.0265804
Jan20 CGT α:CGT δ		0.10827
Jan20 CGT α:CGT ο		0.148021
Jan20 CGT β/μ:CGT γ/λ		2.23852e-06
Jan20 CGT β/μ:CGT δ		2.87158e-05
Jan20 CGT β/μ:CGT ο		5.06635e-05
Jan20 CGT γ/λ:CGT δ		0.411601
Jan20 CGT γ/λ:CGT ο		0.362721
Jan20 CGT δ:CGT ο		0.452949
Jan20 AAC α:AAC β/μ		0.0956237
Jan20 AAC α:AAC γ/λ		0.421382
Jan20 AAC α:AAC δ		0.368885
Jan20 AAC α:AAC ο		0.248973
Jan20 AAC β/μ:AAC γ/λ		0.0722401
Jan20 AAC β/μ:AAC δ		0.0934611
Jan20 AAC β/μ:AAC ο		0.336912
Jan20 AAC γ/λ:AAC δ		0.429033
Jan20 AAC γ/λ:AAC ο		0.204627
Jan20 AAC δ:AAC ο		0.199225
Jan20 AAT α:AAT β/μ		0.0516117
Jan20 AAT α:AAT γ/λ		0.358169
Jan20 AAT α:AAT δ		0.477149
Jan20 AAT α:AAT ο		0.204865
Jan20 AAT β/μ:AAT γ/λ		0.0251913
Jan20 AAT β/μ:AAT δ		0.108812
Jan20 AAT β/μ:AAT ο		0.241422
Jan20 AAT γ/λ:AAT δ		0.414848
Jan20 AAT γ/λ:AAT ο		0.124919
Jan20 AAT δ:AAT ο		0.24955
Jan20 GAC α:GAC β/μ		0.00659318
Jan20 GAC α:GAC γ/λ		0.0722739
Jan20 GAC α:GAC δ		0.206781
Jan20 GAC α:GAC ο		0.07296
Jan20 GAC β/μ:GAC γ/λ		0.199566
Jan20 GAC β/μ:GAC δ		0.134833
Jan20 GAC β/μ:GAC ο		0.05034
Jan20 GAC γ/λ:GAC δ		0.349344
Jan20 GAC γ/λ:GAC ο		0.329419
Jan20 GAC δ:GAC ο		0.455969
Jan20 GAT α:GAT β/μ		9.07021e-06
Jan20 GAT α:GAT γ/λ		0.153675
Jan20 GAT α:GAT δ		0.0646681
Jan20 GAT α:GAT ο		0.0947733
Jan20 GAT β/μ:GAT γ/λ		0.000307635
Jan20 GAT β/μ:GAT δ		0.0230224
Jan20 GAT β/μ:GAT ο		3.57628e-05
Jan20 GAT γ/λ:GAT δ		0.198441
Jan20 GAT γ/λ:GAT ο		0.422875
Jan20 GAT δ:GAT ο		0.146616
Jan20 TGC α:TGC β/μ		0.258333
Jan20 TGC α:TGC γ/λ		0.103502
Jan20 TGC α:TGC δ		0.0915078
Jan20 TGC α:TGC ο		0.436126
Jan20 TGC β/μ:TGC γ/λ		0.017908
Jan20 TGC β/μ:TGC δ		0.148488
Jan20 TGC β/μ:TGC ο		0.221533
Jan20 TGC γ/λ:TGC δ		0.0212331
Jan20 TGC γ/λ:TGC ο		0.158198
Jan20 TGC δ:TGC ο		0.0816997
Jan20 TGT α:TGT β/μ		0.0937193
Jan20 TGT α:TGT γ/λ		0.189964
Jan20 TGT α:TGT δ		0.35796
Jan20 TGT α:TGT ο		0.23731
Jan20 TGT β/μ:TGT γ/λ		0.310786
Jan20 TGT β/μ:TGT δ		0.127771
Jan20 TGT β/μ:TGT ο		0.0393708
Jan20 TGT γ/λ:TGT δ		0.198906
Jan20 TGT γ/λ:TGT ο		0.0802135
Jan20 TGT δ:TGT ο		0.468915
Jan20 GAA α:GAA β/μ		0.265949
Jan20 GAA α:GAA γ/λ		0.279827
Jan20 GAA α:GAA δ		0.209187
Jan20 GAA α:GAA ο		0.312658
Jan20 GAA β/μ:GAA γ/λ		0.104523
Jan20 GAA β/μ:GAA δ		0.122797
Jan20 GAA β/μ:GAA ο		0.102637
Jan20 GAA γ/λ:GAA δ		0.30401
Jan20 GAA γ/λ:GAA ο		0.416757
Jan20 GAA δ:GAA ο		0.266645
Jan20 GAG α:GAG β/μ		1.40524e-06
Jan20 GAG α:GAG γ/λ		0.0102162
Jan20 GAG α:GAG δ		0.0567858
Jan20 GAG α:GAG ο		0.0527009
Jan20 GAG β/μ:GAG γ/λ		0.00159551
Jan20 GAG β/μ:GAG δ		0.0166818
Jan20 GAG β/μ:GAG ο		0.0746752
Jan20 GAG γ/λ:GAG δ		0.477963
Jan20 GAG γ/λ:GAG ο		0.342805
Jan20 GAG δ:GAG ο		0.378162
Jan20 CAA α:CAA β/μ		3.42156e-05
Jan20 CAA α:CAA γ/λ		0.0035543
Jan20 CAA α:CAA δ		0.191113
Jan20 CAA α:CAA ο		0.243068
Jan20 CAA β/μ:CAA γ/λ		0.195109
Jan20 CAA β/μ:CAA δ		0.0221611
Jan20 CAA β/μ:CAA ο		5.77317e-06
Jan20 CAA γ/λ:CAA δ		0.111297
Jan20 CAA γ/λ:CAA ο		0.000938418
Jan20 CAA δ:CAA ο		0.102136
Jan20 CAG α:CAG β/μ		0.27591
Jan20 CAG α:CAG γ/λ		0.46523
Jan20 CAG α:CAG δ		0.158147
Jan20 CAG α:CAG ο		0.357274
Jan20 CAG β/μ:CAG γ/λ		0.303414
Jan20 CAG β/μ:CAG δ		0.0971025
Jan20 CAG β/μ:CAG ο		0.3865
Jan20 CAG γ/λ:CAG δ		0.150769
Jan20 CAG γ/λ:CAG ο		0.393431
Jan20 CAG δ:CAG ο		0.1089
Jan20 GGA α:GGA β/μ		0.189254
Jan20 GGA α:GGA γ/λ		0.467554
Jan20 GGA α:GGA δ		0.0168412
Jan20 GGA α:GGA ο		0.272517
Jan20 GGA β/μ:GGA γ/λ		0.204775
Jan20 GGA β/μ:GGA δ		0.0758469
Jan20 GGA β/μ:GGA ο		0.133335
Jan20 GGA γ/λ:GGA δ		0.0153973
Jan20 GGA γ/λ:GGA ο		0.254828
Jan20 GGA δ:GGA ο		0.0490592
Jan20 GGC α:GGC β/μ		0.00388654
Jan20 GGC α:GGC γ/λ		0.0966708
Jan20 GGC α:GGC δ		0.0239823
Jan20 GGC α:GGC ο		0.116523
Jan20 GGC β/μ:GGC γ/λ		0.194807
Jan20 GGC β/μ:GGC δ		0.451173
Jan20 GGC β/μ:GGC ο		0.0454523
Jan20 GGC γ/λ:GGC δ		0.270378
Jan20 GGC γ/λ:GGC ο		0.352136
Jan20 GGC δ:GGC ο		0.131442
Jan20 GGG α:GGG β/μ		0.34181
Jan20 GGG α:GGG γ/λ		0.0794994
Jan20 GGG α:GGG δ		0.308217
Jan20 GGG α:GGG ο		0.231037
Jan20 GGG β/μ:GGG γ/λ		0.119338
Jan20 GGG β/μ:GGG δ		0.193506
Jan20 GGG β/μ:GGG ο		0.397357
Jan20 GGG γ/λ:GGG δ		0.0472843
Jan20 GGG γ/λ:GGG ο		0.117822
Jan20 GGG δ:GGG ο		0.123266
Jan20 GGT α:GGT β/μ		0.0554904
Jan20 GGT α:GGT γ/λ		0.255166
Jan20 GGT α:GGT δ		0.345821
Jan20 GGT α:GGT ο		0.317008
Jan20 GGT β/μ:GGT γ/λ		0.20873
Jan20 GGT β/μ:GGT δ		0.222047
Jan20 GGT β/μ:GGT ο		0.264112
Jan20 GGT γ/λ:GGT δ		0.461141
Jan20 GGT γ/λ:GGT ο		0.498485
Jan20 GGT δ:GGT ο		0.466302
Jan20 CAC α:CAC β/μ		0.0829069
Jan20 CAC α:CAC γ/λ		0.0201603
Jan20 CAC α:CAC δ		0.409173
Jan20 CAC α:CAC ο		0.0825394
Jan20 CAC β/μ:CAC γ/λ		0.308441
Jan20 CAC β/μ:CAC δ		0.102085
Jan20 CAC β/μ:CAC ο		0.4145
Jan20 CAC γ/λ:CAC δ		0.0405145
Jan20 CAC γ/λ:CAC ο		0.418286
Jan20 CAC δ:CAC ο		0.0922111
Jan20 CAT α:CAT β/μ		0.220554
Jan20 CAT α:CAT γ/λ		0.00180539
Jan20 CAT α:CAT δ		0.368541
Jan20 CAT α:CAT ο		0.255158
Jan20 CAT β/μ:CAT γ/λ		0.0345143
Jan20 CAT β/μ:CAT δ		0.382583
Jan20 CAT β/μ:CAT ο		0.10729
Jan20 CAT γ/λ:CAT δ		0.0331028
Jan20 CAT γ/λ:CAT ο		0.00188842
Jan20 CAT δ:CAT ο		0.202026
Jan20 ATA α:ATA β/μ		0.00168854
Jan20 ATA α:ATA γ/λ		0.10838
Jan20 ATA α:ATA δ		0.0812813
Jan20 ATA α:ATA ο		0.396832
Jan20 ATA β/μ:ATA γ/λ		0.0529554
Jan20 ATA β/μ:ATA δ		0.131099
Jan20 ATA β/μ:ATA ο		0.00179866
Jan20 ATA γ/λ:ATA δ		0.381164
Jan20 ATA γ/λ:ATA ο		0.0834175
Jan20 ATA δ:ATA ο		0.0632017
Jan20 ATC α:ATC β/μ		0.0111071
Jan20 ATC α:ATC γ/λ		0.295209
Jan20 ATC α:ATC δ		0.251198
Jan20 ATC α:ATC ο		0.312375
Jan20 ATC β/μ:ATC γ/λ		0.00611411
Jan20 ATC β/μ:ATC δ		0.187738
Jan20 ATC β/μ:ATC ο		0.0124718
Jan20 ATC γ/λ:ATC δ		0.173633
Jan20 ATC γ/λ:ATC ο		0.479245
Jan20 ATC δ:ATC ο		0.182202
Jan20 ATT α:ATT β/μ		1.42434e-08
Jan20 ATT α:ATT γ/λ		0.00237197
Jan20 ATT α:ATT δ		0.306728
Jan20 ATT α:ATT ο		0.0485018
Jan20 ATT β/μ:ATT γ/λ		1.45203e-05
Jan20 ATT β/μ:ATT δ		2.24379e-05
Jan20 ATT β/μ:ATT ο		2.21587e-06
Jan20 ATT γ/λ:ATT δ		0.165197
Jan20 ATT γ/λ:ATT ο		0.187891
Jan20 ATT δ:ATT ο		0.339651
Jan20 CTA α:CTA β/μ		3.3098e-07
Jan20 CTA α:CTA γ/λ		0.361593
Jan20 CTA α:CTA δ		0.11428
Jan20 CTA α:CTA ο		0.0334092
Jan20 CTA β/μ:CTA γ/λ		0.000491758
Jan20 CTA β/μ:CTA δ		5.25069e-05
Jan20 CTA β/μ:CTA ο		9.04549e-08
Jan20 CTA γ/λ:CTA δ		0.389781
Jan20 CTA γ/λ:CTA ο		0.0849655
Jan20 CTA δ:CTA ο		0.0112726
Jan20 CTC α:CTC β/μ		0.00500211
Jan20 CTC α:CTC γ/λ		0.0113277
Jan20 CTC α:CTC δ		0.0505558
Jan20 CTC α:CTC ο		0.212393
Jan20 CTC β/μ:CTC γ/λ		0.347262
Jan20 CTC β/μ:CTC δ		0.489332
Jan20 CTC β/μ:CTC ο		0.158003
Jan20 CTC γ/λ:CTC δ		0.41392
Jan20 CTC γ/λ:CTC ο		0.224123
Jan20 CTC δ:CTC ο		0.22499
Jan20 CTG α:CTG β/μ		0.169661
Jan20 CTG α:CTG γ/λ		0.0523295
Jan20 CTG α:CTG δ		0.151107
Jan20 CTG α:CTG ο		0.341714
Jan20 CTG β/μ:CTG γ/λ		0.305049
Jan20 CTG β/μ:CTG δ		0.0497506
Jan20 CTG β/μ:CTG ο		0.341268
Jan20 CTG γ/λ:CTG δ		0.01675
Jan20 CTG γ/λ:CTG ο		0.185185
Jan20 CTG δ:CTG ο		0.114228
Jan20 CTT α:CTT β/μ		0.00354594
Jan20 CTT α:CTT γ/λ		0.347281
Jan20 CTT α:CTT δ		0.0986946
Jan20 CTT α:CTT ο		0.230881
Jan20 CTT β/μ:CTT γ/λ		0.00222474
Jan20 CTT β/μ:CTT δ		0.000623801
Jan20 CTT β/μ:CTT ο		0.000427557
Jan20 CTT γ/λ:CTT δ		0.179232
Jan20 CTT γ/λ:CTT ο		0.391002
Jan20 CTT δ:CTT ο		0.22856
Jan20 TTA α:TTA β/μ		2.36623e-09
Jan20 TTA α:TTA γ/λ		0.00381974
Jan20 TTA α:TTA δ		0.189788
Jan20 TTA α:TTA ο		0.158718
Jan20 TTA β/μ:TTA γ/λ		0.0022847
Jan20 TTA β/μ:TTA δ		1.3203e-06
Jan20 TTA β/μ:TTA ο		3.44412e-07
Jan20 TTA γ/λ:TTA δ		0.00639334
Jan20 TTA γ/λ:TTA ο		0.0320874
Jan20 TTA δ:TTA ο		0.0897331
Jan20 TTG α:TTG β/μ		2.91336e-05
Jan20 TTG α:TTG γ/λ		0.0911547
Jan20 TTG α:TTG δ		0.460545
Jan20 TTG α:TTG ο		0.253031
Jan20 TTG β/μ:TTG γ/λ		0.0010398
Jan20 TTG β/μ:TTG δ		0.000256918
Jan20 TTG β/μ:TTG ο		0.000395563
Jan20 TTG γ/λ:TTG δ		0.159417
Jan20 TTG γ/λ:TTG ο		0.284232
Jan20 TTG δ:TTG ο		0.320137
Jan20 AAA α:AAA β/μ		0.404565
Jan20 AAA α:AAA γ/λ		0.434278
Jan20 AAA α:AAA δ		0.254736
Jan20 AAA α:AAA ο		0.00774853
Jan20 AAA β/μ:AAA γ/λ		0.467894
Jan20 AAA β/μ:AAA δ		0.289636
Jan20 AAA β/μ:AAA ο		0.0101614
Jan20 AAA γ/λ:AAA δ		0.276593
Jan20 AAA γ/λ:AAA ο		0.00901981
Jan20 AAA δ:AAA ο		0.0600906
Jan20 AAG α:AAG β/μ		0.000309587
Jan20 AAG α:AAG γ/λ		0.497864
Jan20 AAG α:AAG δ		0.431629
Jan20 AAG α:AAG ο		0.35634
Jan20 AAG β/μ:AAG γ/λ		0.000155247
Jan20 AAG β/μ:AAG δ		0.00917565
Jan20 AAG β/μ:AAG ο		9.65477e-05
Jan20 AAG γ/λ:AAG δ		0.430984
Jan20 AAG γ/λ:AAG ο		0.345154
Jan20 AAG δ:AAG ο		0.48845
Jan20 ATG α:ATG β/μ		0.0299948
Jan20 ATG α:ATG γ/λ		0.299501
Jan20 ATG α:ATG δ		0.295365
Jan20 ATG α:ATG ο		0.493431
Jan20 ATG β/μ:ATG γ/λ		0.0074455
Jan20 ATG β/μ:ATG δ		0.217555
Jan20 ATG β/μ:ATG ο		0.0368236
Jan20 ATG γ/λ:ATG δ		0.190465
Jan20 ATG γ/λ:ATG ο		0.303582
Jan20 ATG δ:ATG ο		0.303094
Jan20 TTC α:TTC β/μ		0.419835
Jan20 TTC α:TTC γ/λ		0.0248938
Jan20 TTC α:TTC δ		0.352337
Jan20 TTC α:TTC ο		0.180353
Jan20 TTC β/μ:TTC γ/λ		0.0402847
Jan20 TTC β/μ:TTC δ		0.309887
Jan20 TTC β/μ:TTC ο		0.233631
Jan20 TTC γ/λ:TTC δ		0.0517677
Jan20 TTC γ/λ:TTC ο		0.187683
Jan20 TTC δ:TTC ο		0.169289
Jan20 TTT α:TTT β/μ		5.97012e-10
Jan20 TTT α:TTT γ/λ		0.00541924
Jan20 TTT α:TTT δ		0.0677139
Jan20 TTT α:TTT ο		0.313637
Jan20 TTT β/μ:TTT γ/λ		2.69016e-05
Jan20 TTT β/μ:TTT δ		0.000522592
Jan20 TTT β/μ:TTT ο		2.87763e-09
Jan20 TTT γ/λ:TTT δ		0.424484
Jan20 TTT γ/λ:TTT ο		0.0151611
Jan20 TTT δ:TTT ο		0.109067
Jan20 CCA α:CCA β/μ		0.00795074
Jan20 CCA α:CCA γ/λ		0.238893
Jan20 CCA α:CCA δ		0.263129
Jan20 CCA α:CCA ο		0.240404
Jan20 CCA β/μ:CCA γ/λ		0.0587711
Jan20 CCA β/μ:CCA δ		0.00622641
Jan20 CCA β/μ:CCA ο		0.125645
Jan20 CCA γ/λ:CCA δ		0.116505
Jan20 CCA γ/λ:CCA ο		0.454593
Jan20 CCA δ:CCA ο		0.125647
Jan20 CCC α:CCC β/μ		0.0472197
Jan20 CCC α:CCC γ/λ		0.346148
Jan20 CCC α:CCC δ		0.160242
Jan20 CCC α:CCC ο		0.456651
Jan20 CCC β/μ:CCC γ/λ		0.129902
Jan20 CCC β/μ:CCC δ		0.0567613
Jan20 CCC β/μ:CCC ο		0.204618
Jan20 CCC γ/λ:CCC δ		0.327258
Jan20 CCC γ/λ:CCC ο		0.425024
Jan20 CCC δ:CCC ο		0.437886
Jan20 CCG α:CCG β/μ		0.0723595
Jan20 CCG α:CCG γ/λ		0.087923
Jan20 CCG α:CCG δ		0.169173
Jan20 CCG α:CCG ο		0.166834
Jan20 CCG β/μ:CCG γ/λ		0.0249217
Jan20 CCG β/μ:CCG δ		0.066822
Jan20 CCG β/μ:CCG ο		0.365867
Jan20 CCG γ/λ:CCG δ		0.47714
Jan20 CCG γ/λ:CCG ο		0.0673209
Jan20 CCG δ:CCG ο		0.0869057
Jan20 CCT α:CCT β/μ		5.28856e-05
Jan20 CCT α:CCT γ/λ		0.040863
Jan20 CCT α:CCT δ		0.388965
Jan20 CCT α:CCT ο		0.326434
Jan20 CCT β/μ:CCT γ/λ		0.0125419
Jan20 CCT β/μ:CCT δ		0.000388424
Jan20 CCT β/μ:CCT ο		5.44928e-05
Jan20 CCT γ/λ:CCT δ		0.0552733
Jan20 CCT γ/λ:CCT ο		0.0263317
Jan20 CCT δ:CCT ο		0.463573
Jan20 AGC α:AGC β/μ		0.000828649
Jan20 AGC α:AGC γ/λ		0.193482
Jan20 AGC α:AGC δ		0.419672
Jan20 AGC α:AGC ο		0.444291
Jan20 AGC β/μ:AGC γ/λ		0.00462174
Jan20 AGC β/μ:AGC δ		0.00407049
Jan20 AGC β/μ:AGC ο		0.0033576
Jan20 AGC γ/λ:AGC δ		0.189625
Jan20 AGC γ/λ:AGC ο		0.265426
Jan20 AGC δ:AGC ο		0.379572
Jan20 AGT α:AGT β/μ		0.00726989
Jan20 AGT α:AGT γ/λ		0.414618
Jan20 AGT α:AGT δ		0.104499
Jan20 AGT α:AGT ο		0.247329
Jan20 AGT β/μ:AGT γ/λ		0.00674165
Jan20 AGT β/μ:AGT δ		0.225154
Jan20 AGT β/μ:AGT ο		0.0342538
Jan20 AGT γ/λ:AGT δ		0.120191
Jan20 AGT γ/λ:AGT ο		0.29368
Jan20 AGT δ:AGT ο		0.230637
Jan20 TCA α:TCA β/μ		0.481426
Jan20 TCA α:TCA γ/λ		0.425267
Jan20 TCA α:TCA δ		0.417077
Jan20 TCA α:TCA ο		0.299807
Jan20 TCA β/μ:TCA γ/λ		0.401772
Jan20 TCA β/μ:TCA δ		0.425548
Jan20 TCA β/μ:TCA ο		0.278639
Jan20 TCA γ/λ:TCA δ		0.37082
Jan20 TCA γ/λ:TCA ο		0.357087
Jan20 TCA δ:TCA ο		0.284633
Jan20 TCC α:TCC β/μ		0.310396
Jan20 TCC α:TCC γ/λ		0.343348
Jan20 TCC α:TCC δ		0.31627
Jan20 TCC α:TCC ο		0.213491
Jan20 TCC β/μ:TCC γ/λ		0.201997
Jan20 TCC β/μ:TCC δ		0.151785
Jan20 TCC β/μ:TCC ο		0.295416
Jan20 TCC γ/λ:TCC δ		0.454423
Jan20 TCC γ/λ:TCC ο		0.165817
Jan20 TCC δ:TCC ο		0.160652
Jan20 TCG α:TCG β/μ		0.459487
Jan20 TCG α:TCG γ/λ		0.0558523
Jan20 TCG α:TCG δ		0.421733
Jan20 TCG α:TCG ο		0.363228
Jan20 TCG β/μ:TCG γ/λ		0.0346925
Jan20 TCG β/μ:TCG δ		0.449709
Jan20 TCG β/μ:TCG ο		0.308034
Jan20 TCG γ/λ:TCG δ		0.0563729
Jan20 TCG γ/λ:TCG ο		0.0308572
Jan20 TCG δ:TCG ο		0.283731
Jan20 TCT α:TCT β/μ		0.00068058
Jan20 TCT α:TCT γ/λ		0.027847
Jan20 TCT α:TCT δ		0.0927532
Jan20 TCT α:TCT ο		0.409585
Jan20 TCT β/μ:TCT γ/λ		0.0733858
Jan20 TCT β/μ:TCT δ		0.187124
Jan20 TCT β/μ:TCT ο		0.00503755
Jan20 TCT γ/λ:TCT δ		0.452104
Jan20 TCT γ/λ:TCT ο		0.0825842
Jan20 TCT δ:TCT ο		0.140051
Jan20 ACA α:ACA β/μ		0.236154
Jan20 ACA α:ACA γ/λ		0.358323
Jan20 ACA α:ACA δ		0.269175
Jan20 ACA α:ACA ο		0.420473
Jan20 ACA β/μ:ACA γ/λ		0.381219
Jan20 ACA β/μ:ACA δ		0.483107
Jan20 ACA β/μ:ACA ο		0.347989
Jan20 ACA γ/λ:ACA δ		0.404433
Jan20 ACA γ/λ:ACA ο		0.454947
Jan20 ACA δ:ACA ο		0.369868
Jan20 ACC α:ACC β/μ		6.83291e-07
Jan20 ACC α:ACC γ/λ		0.0711942
Jan20 ACC α:ACC δ		0.243131
Jan20 ACC α:ACC ο		0.423
Jan20 ACC β/μ:ACC γ/λ		0.000119948
Jan20 ACC β/μ:ACC δ		1.2246e-06
Jan20 ACC β/μ:ACC ο		1.94673e-06
Jan20 ACC γ/λ:ACC δ		0.0435996
Jan20 ACC γ/λ:ACC ο		0.111508
Jan20 ACC δ:ACC ο		0.214795
Jan20 ACG α:ACG β/μ		3.62299e-05
Jan20 ACG α:ACG γ/λ		0.173986
Jan20 ACG α:ACG δ		0.107869
Jan20 ACG α:ACG ο		0.0338388
Jan20 ACG β/μ:ACG γ/λ		1.19014e-05
Jan20 ACG β/μ:ACG δ		1.82546e-05
Jan20 ACG β/μ:ACG ο		2.37219e-06
Jan20 ACG γ/λ:ACG δ		0.304616
Jan20 ACG γ/λ:ACG ο		0.168857
Jan20 ACG δ:ACG ο		0.369734
Jan20 ACT α:ACT β/μ		0.000216826
Jan20 ACT α:ACT γ/λ		0.0509222
Jan20 ACT α:ACT δ		0.12557
Jan20 ACT α:ACT ο		0.0939663
Jan20 ACT β/μ:ACT γ/λ		1.69093e-05
Jan20 ACT β/μ:ACT δ		0.000214417
Jan20 ACT β/μ:ACT ο		3.09602e-05
Jan20 ACT γ/λ:ACT δ		0.426063
Jan20 ACT γ/λ:ACT ο		0.353018
Jan20 ACT δ:ACT ο		0.446647
Jan20 TGG α:TGG β/μ		0.463841
Jan20 TGG α:TGG γ/λ		0.232114
Jan20 TGG α:TGG δ		0.078594
Jan20 TGG α:TGG ο		0.339602
Jan20 TGG β/μ:TGG γ/λ		0.218869
Jan20 TGG β/μ:TGG δ		0.0790798
Jan20 TGG β/μ:TGG ο		0.367761
Jan20 TGG γ/λ:TGG δ		0.231648
Jan20 TGG γ/λ:TGG ο		0.184199
Jan20 TGG δ:TGG ο		0.0903674
Jan20 TAC α:TAC β/μ		0.00173652
Jan20 TAC α:TAC γ/λ		0.413189
Jan20 TAC α:TAC δ		0.436787
Jan20 TAC α:TAC ο		0.156399
Jan20 TAC β/μ:TAC γ/λ		0.00162785
Jan20 TAC β/μ:TAC δ		0.0251324
Jan20 TAC β/μ:TAC ο		0.000579325
Jan20 TAC γ/λ:TAC δ		0.384055
Jan20 TAC γ/λ:TAC ο		0.215438
Jan20 TAC δ:TAC ο		0.193777
Jan20 TAT α:TAT β/μ		9.20484e-06
Jan20 TAT α:TAT γ/λ		0.231109
Jan20 TAT α:TAT δ		0.480159
Jan20 TAT α:TAT ο		0.488213
Jan20 TAT β/μ:TAT γ/λ		1.99677e-05
Jan20 TAT β/μ:TAT δ		0.000178852
Jan20 TAT β/μ:TAT ο		2.00948e-05
Jan20 TAT γ/λ:TAT δ		0.303012
Jan20 TAT γ/λ:TAT ο		0.237971
Jan20 TAT δ:TAT ο		0.471183
Jan20 GTA α:GTA β/μ		0.00905849
Jan20 GTA α:GTA γ/λ		0.00254234
Jan20 GTA α:GTA δ		0.443798
Jan20 GTA α:GTA ο		0.0679571
Jan20 GTA β/μ:GTA γ/λ		0.204574
Jan20 GTA β/μ:GTA δ		0.165954
Jan20 GTA β/μ:GTA ο		0.309936
Jan20 GTA γ/λ:GTA δ		0.110365
Jan20 GTA γ/λ:GTA ο		0.133388
Jan20 GTA δ:GTA ο		0.223087
Jan20 GTC α:GTC β/μ		0.0164045
Jan20 GTC α:GTC γ/λ		0.286494
Jan20 GTC α:GTC δ		0.299302
Jan20 GTC α:GTC ο		0.448829
Jan20 GTC β/μ:GTC γ/λ		0.00329164
Jan20 GTC β/μ:GTC δ		0.0603861
Jan20 GTC β/μ:GTC ο		0.0147731
Jan20 GTC γ/λ:GTC δ		0.141799
Jan20 GTC γ/λ:GTC ο		0.34374
Jan20 GTC δ:GTC ο		0.265008
Jan20 GTG α:GTG β/μ		2.03925e-05
Jan20 GTG α:GTG γ/λ		0.350977
Jan20 GTG α:GTG δ		0.0821768
Jan20 GTG α:GTG ο		0.424218
Jan20 GTG β/μ:GTG γ/λ		3.90194e-05
Jan20 GTG β/μ:GTG δ		0.014144
Jan20 GTG β/μ:GTG ο		5.36964e-05
Jan20 GTG γ/λ:GTG δ		0.115317
Jan20 GTG γ/λ:GTG ο		0.31313
Jan20 GTG δ:GTG ο		0.0819373
Jan20 GTT α:GTT β/μ		0.294337
Jan20 GTT α:GTT γ/λ		0.0970659
Jan20 GTT α:GTT δ		0.444764
Jan20 GTT α:GTT ο		0.25762
Jan20 GTT β/μ:GTT γ/λ		0.260915
Jan20 GTT β/μ:GTT δ		0.445556
Jan20 GTT β/μ:GTT ο		0.435317
Jan20 GTT γ/λ:GTT δ		0.319604
Jan20 GTT γ/λ:GTT ο		0.347663
Jan20 GTT δ:GTT ο		0.409836
Feb20 GCA α:GCA β/μ			0.0653997
Feb20 GCA α:GCA γ/λ			0.108536
Feb20 GCA α:GCA δ			0.442358
Feb20 GCA α:GCA ο			0.355938
Feb20 GCA β/μ:GCA γ/λ			0.305184
Feb20 GCA β/μ:GCA δ			0.0027533
Feb20 GCA β/μ:GCA ο			0.0667718
Feb20 GCA γ/λ:GCA δ			0.0121775
Feb20 GCA γ/λ:GCA ο			0.133113
Feb20 GCA δ:GCA ο			0.23939
Feb20 GCC α:GCC β/μ			0.00160226
Feb20 GCC α:GCC γ/λ			0.0427459
Feb20 GCC α:GCC δ			0.383695
Feb20 GCC α:GCC ο			0.0479729
Feb20 GCC β/μ:GCC γ/λ			0.0195973
Feb20 GCC β/μ:GCC δ			0.00174355
Feb20 GCC β/μ:GCC ο			0.112165
Feb20 GCC γ/λ:GCC δ			0.0633593
Feb20 GCC γ/λ:GCC ο			0.404108
Feb20 GCC δ:GCC ο			0.0704138
Feb20 GCG α:GCG β/μ			0.188899
Feb20 GCG α:GCG γ/λ			0.069714
Feb20 GCG α:GCG δ			0.0222279
Feb20 GCG α:GCG ο			0.293663
Feb20 GCG β/μ:GCG γ/λ			0.102638
Feb20 GCG β/μ:GCG δ			0.0293378
Feb20 GCG β/μ:GCG ο			0.429316
Feb20 GCG γ/λ:GCG δ			0.128268
Feb20 GCG γ/λ:GCG ο			0.211412
Feb20 GCG δ:GCG ο			0.073173
Feb20 GCT α:GCT β/μ			0.402528
Feb20 GCT α:GCT γ/λ			0.259524
Feb20 GCT α:GCT δ			0.345813
Feb20 GCT α:GCT ο			0.130354
Feb20 GCT β/μ:GCT γ/λ			0.294927
Feb20 GCT β/μ:GCT δ			0.209066
Feb20 GCT β/μ:GCT ο			0.0509568
Feb20 GCT γ/λ:GCT δ			0.1261
Feb20 GCT γ/λ:GCT ο			0.0337321
Feb20 GCT δ:GCT ο			0.194844
Feb20 AGA α:AGA β/μ			0.0302958
Feb20 AGA α:AGA γ/λ			0.0324046
Feb20 AGA α:AGA δ			0.134314
Feb20 AGA α:AGA ο			0.439403
Feb20 AGA β/μ:AGA γ/λ			0.465916
Feb20 AGA β/μ:AGA δ			0.451457
Feb20 AGA β/μ:AGA ο			0.066043
Feb20 AGA γ/λ:AGA δ			0.429831
Feb20 AGA γ/λ:AGA ο			0.0643324
Feb20 AGA δ:AGA ο			0.1457
Feb20 AGG α:AGG β/μ			0.394465
Feb20 AGG α:AGG γ/λ			0.0191722
Feb20 AGG α:AGG δ			0.288592
Feb20 AGG α:AGG ο			0.498884
Feb20 AGG β/μ:AGG γ/λ			0.0204699
Feb20 AGG β/μ:AGG δ			0.365406
Feb20 AGG β/μ:AGG ο			0.408154
Feb20 AGG γ/λ:AGG δ			0.0353196
Feb20 AGG γ/λ:AGG ο			0.0457688
Feb20 AGG δ:AGG ο			0.303299
Feb20 CGA α:CGA β/μ			0.087046
Feb20 CGA α:CGA γ/λ			0.137987
Feb20 CGA α:CGA δ			0.480061
Feb20 CGA α:CGA ο			0.293974
Feb20 CGA β/μ:CGA γ/λ			0.283685
Feb20 CGA β/μ:CGA δ			0.028994
Feb20 CGA β/μ:CGA ο			0.0137823
Feb20 CGA γ/λ:CGA δ			0.0601032
Feb20 CGA γ/λ:CGA ο			0.0269114
Feb20 CGA δ:CGA ο			0.278536
Feb20 CGC α:CGC β/μ			0.499373
Feb20 CGC α:CGC γ/λ			0.204961
Feb20 CGC α:CGC δ			0.323035
Feb20 CGC α:CGC ο			0.0755229
Feb20 CGC β/μ:CGC γ/λ			0.106687
Feb20 CGC β/μ:CGC δ			0.277701
Feb20 CGC β/μ:CGC ο			0.0466273
Feb20 CGC γ/λ:CGC δ			0.37914
Feb20 CGC γ/λ:CGC ο			0.154641
Feb20 CGC δ:CGC ο			0.134809
Feb20 CGG α:CGG β/μ			0.201169
Feb20 CGG α:CGG γ/λ			0.18156
Feb20 CGG α:CGG δ			0.266416
Feb20 CGG α:CGG ο			0.0323434
Feb20 CGG β/μ:CGG γ/λ			0.463441
Feb20 CGG β/μ:CGG δ			0.476589
Feb20 CGG β/μ:CGG ο			0.0616379
Feb20 CGG γ/λ:CGG δ			0.453501
Feb20 CGG γ/λ:CGG ο			0.0643158
Feb20 CGG δ:CGG ο			0.120727
Feb20 CGT α:CGT β/μ			0.110263
Feb20 CGT α:CGT γ/λ			0.0660308
Feb20 CGT α:CGT δ			0.122418
Feb20 CGT α:CGT ο			0.00452568
Feb20 CGT β/μ:CGT γ/λ			0.452123
Feb20 CGT β/μ:CGT δ			0.498952
Feb20 CGT β/μ:CGT ο			0.0496676
Feb20 CGT γ/λ:CGT δ			0.455077
Feb20 CGT γ/λ:CGT ο			0.0336863
Feb20 CGT δ:CGT ο			0.059587
Feb20 AAC α:AAC β/μ			0.1338
Feb20 AAC α:AAC γ/λ			0.105105
Feb20 AAC α:AAC δ			0.20339
Feb20 AAC α:AAC ο			0.176214
Feb20 AAC β/μ:AAC γ/λ			0.444487
Feb20 AAC β/μ:AAC δ			0.023035
Feb20 AAC β/μ:AAC ο			0.0213325
Feb20 AAC γ/λ:AAC δ			0.0157216
Feb20 AAC γ/λ:AAC ο			0.0149357
Feb20 AAC δ:AAC ο			0.443728
Feb20 AAT α:AAT β/μ			0.00435562
Feb20 AAT α:AAT γ/λ			0.138269
Feb20 AAT α:AAT δ			0.418062
Feb20 AAT α:AAT ο			0.153955
Feb20 AAT β/μ:AAT γ/λ			0.058893
Feb20 AAT β/μ:AAT δ			0.0248347
Feb20 AAT β/μ:AAT ο			0.106534
Feb20 AAT γ/λ:AAT δ			0.246877
Feb20 AAT γ/λ:AAT ο			0.46214
Feb20 AAT δ:AAT ο			0.244308
Feb20 GAC α:GAC β/μ			0.0583179
Feb20 GAC α:GAC γ/λ			0.0427699
Feb20 GAC α:GAC δ			0.0730371
Feb20 GAC α:GAC ο			0.0298425
Feb20 GAC β/μ:GAC γ/λ			0.387773
Feb20 GAC β/μ:GAC δ			0.463629
Feb20 GAC β/μ:GAC ο			0.288001
Feb20 GAC γ/λ:GAC δ			0.365713
Feb20 GAC γ/λ:GAC ο			0.400141
Feb20 GAC δ:GAC ο			0.279638
Feb20 GAT α:GAT β/μ			0.354084
Feb20 GAT α:GAT γ/λ			0.242658
Feb20 GAT α:GAT δ			0.208239
Feb20 GAT α:GAT ο			0.207554
Feb20 GAT β/μ:GAT γ/λ			0.0812618
Feb20 GAT β/μ:GAT δ			0.0780278
Feb20 GAT β/μ:GAT ο			0.0760266
Feb20 GAT γ/λ:GAT δ			0.409612
Feb20 GAT γ/λ:GAT ο			0.410833
Feb20 GAT δ:GAT ο			0.497641
Feb20 TGC α:TGC β/μ			0.158198
Feb20 TGC α:TGC γ/λ			0.230041
Feb20 TGC α:TGC δ			0.0397885
Feb20 TGC α:TGC ο			0.00112507
Feb20 TGC β/μ:TGC γ/λ			0.0451927
Feb20 TGC β/μ:TGC δ			0.203965
Feb20 TGC β/μ:TGC ο			0.00981777
Feb20 TGC γ/λ:TGC δ			0.00878602
Feb20 TGC γ/λ:TGC ο			0.000195825
Feb20 TGC δ:TGC ο			0.0543842
Feb20 TGT α:TGT β/μ			7.29635e-05
Feb20 TGT α:TGT γ/λ			0.000549026
Feb20 TGT α:TGT δ			0.00599602
Feb20 TGT α:TGT ο			0.119252
Feb20 TGT β/μ:TGT γ/λ			0.237269
Feb20 TGT β/μ:TGT δ			0.199181
Feb20 TGT β/μ:TGT ο			0.00220007
Feb20 TGT γ/λ:TGT δ			0.384374
Feb20 TGT γ/λ:TGT ο			0.0128298
Feb20 TGT δ:TGT ο			0.0606917
Feb20 GAA α:GAA β/μ			0.115497
Feb20 GAA α:GAA γ/λ			0.384583
Feb20 GAA α:GAA δ			0.436663
Feb20 GAA α:GAA ο			0.248502
Feb20 GAA β/μ:GAA γ/λ			0.0725435
Feb20 GAA β/μ:GAA δ			0.211583
Feb20 GAA β/μ:GAA ο			0.241361
Feb20 GAA γ/λ:GAA δ			0.481459
Feb20 GAA γ/λ:GAA ο			0.266291
Feb20 GAA δ:GAA ο			0.35245
Feb20 GAG α:GAG β/μ			0.000127358
Feb20 GAG α:GAG γ/λ			0.0711546
Feb20 GAG α:GAG δ			0.285028
Feb20 GAG α:GAG ο			0.0512621
Feb20 GAG β/μ:GAG γ/λ			0.00669106
Feb20 GAG β/μ:GAG δ			0.00447938
Feb20 GAG β/μ:GAG ο			0.0332089
Feb20 GAG γ/λ:GAG δ			0.281391
Feb20 GAG γ/λ:GAG ο			0.337322
Feb20 GAG δ:GAG ο			0.192843
Feb20 CAA α:CAA β/μ			0.0482635
Feb20 CAA α:CAA γ/λ			0.305746
Feb20 CAA α:CAA δ			0.388592
Feb20 CAA α:CAA ο			0.106426
Feb20 CAA β/μ:CAA γ/λ			0.106939
Feb20 CAA β/μ:CAA δ			0.0273561
Feb20 CAA β/μ:CAA ο			0.00180887
Feb20 CAA γ/λ:CAA δ			0.213944
Feb20 CAA γ/λ:CAA ο			0.036995
Feb20 CAA δ:CAA ο			0.170605
Feb20 CAG α:CAG β/μ			0.0268708
Feb20 CAG α:CAG γ/λ			0.429426
Feb20 CAG α:CAG δ			0.303576
Feb20 CAG α:CAG ο			0.00433575
Feb20 CAG β/μ:CAG γ/λ			0.0042917
Feb20 CAG β/μ:CAG δ			0.122678
Feb20 CAG β/μ:CAG ο			0.103076
Feb20 CAG γ/λ:CAG δ			0.229847
Feb20 CAG γ/λ:CAG ο			0.000759303
Feb20 CAG δ:CAG ο			0.0250523
Feb20 GGA α:GGA β/μ			0.137926
Feb20 GGA α:GGA γ/λ			0.14381
Feb20 GGA α:GGA δ			0.225588
Feb20 GGA α:GGA ο			0.117281
Feb20 GGA β/μ:GGA γ/λ			0.490251
Feb20 GGA β/μ:GGA δ			0.388363
Feb20 GGA β/μ:GGA ο			0.422552
Feb20 GGA γ/λ:GGA δ			0.397181
Feb20 GGA γ/λ:GGA ο			0.41508
Feb20 GGA δ:GGA ο			0.334508
Feb20 GGC α:GGC β/μ			0.16321
Feb20 GGC α:GGC γ/λ			0.280872
Feb20 GGC α:GGC δ			0.194028
Feb20 GGC α:GGC ο			0.432969
Feb20 GGC β/μ:GGC γ/λ			0.325123
Feb20 GGC β/μ:GGC δ			0.0763837
Feb20 GGC β/μ:GGC ο			0.209504
Feb20 GGC γ/λ:GGC δ			0.114943
Feb20 GGC γ/λ:GGC ο			0.295175
Feb20 GGC δ:GGC ο			0.277727
Feb20 GGG α:GGG β/μ			0.0714009
Feb20 GGG α:GGG γ/λ			0.120426
Feb20 GGG α:GGG δ			0.0635932
Feb20 GGG α:GGG ο			0.144911
Feb20 GGG β/μ:GGG γ/λ			0.411939
Feb20 GGG β/μ:GGG δ			0.215047
Feb20 GGG β/μ:GGG ο			0.372258
Feb20 GGG γ/λ:GGG δ			0.186121
Feb20 GGG γ/λ:GGG ο			0.331877
Feb20 GGG δ:GGG ο			0.365768
Feb20 GGT α:GGT β/μ			9.44168e-06
Feb20 GGT α:GGT γ/λ			0.0203359
Feb20 GGT α:GGT δ			0.12824
Feb20 GGT α:GGT ο			0.00823497
Feb20 GGT β/μ:GGT γ/λ			0.00416559
Feb20 GGT β/μ:GGT δ			0.00296513
Feb20 GGT β/μ:GGT ο			0.230646
Feb20 GGT γ/λ:GGT δ			0.311801
Feb20 GGT γ/λ:GGT ο			0.109027
Feb20 GGT δ:GGT ο			0.0702499
Feb20 CAC α:CAC β/μ			0.00448768
Feb20 CAC α:CAC γ/λ			0.349416
Feb20 CAC α:CAC δ			0.0115426
Feb20 CAC α:CAC ο			0.0973444
Feb20 CAC β/μ:CAC γ/λ			0.00090001
Feb20 CAC β/μ:CAC δ			0.249492
Feb20 CAC β/μ:CAC ο			0.263852
Feb20 CAC γ/λ:CAC δ			0.0121295
Feb20 CAC γ/λ:CAC ο			0.119098
Feb20 CAC δ:CAC ο			0.156583
Feb20 CAT α:CAT β/μ			0.0322638
Feb20 CAT α:CAT γ/λ			0.101044
Feb20 CAT α:CAT δ			0.23847
Feb20 CAT α:CAT ο			0.187933
Feb20 CAT β/μ:CAT γ/λ			0.173391
Feb20 CAT β/μ:CAT δ			0.0120957
Feb20 CAT β/μ:CAT ο			0.324435
Feb20 CAT γ/λ:CAT δ			0.0352208
Feb20 CAT γ/λ:CAT ο			0.478535
Feb20 CAT δ:CAT ο			0.081391
Feb20 ATA α:ATA β/μ			0.396238
Feb20 ATA α:ATA γ/λ			0.0832631
Feb20 ATA α:ATA δ			0.388304
Feb20 ATA α:ATA ο			0.412293
Feb20 ATA β/μ:ATA γ/λ			0.0102762
Feb20 ATA β/μ:ATA δ			0.270254
Feb20 ATA β/μ:ATA ο			0.279469
Feb20 ATA γ/λ:ATA δ			0.145999
Feb20 ATA γ/λ:ATA ο			0.0954784
Feb20 ATA δ:ATA ο			0.465518
Feb20 ATC α:ATC β/μ			0.0196178
Feb20 ATC α:ATC γ/λ			0.214353
Feb20 ATC α:ATC δ			0.131419
Feb20 ATC α:ATC ο			0.209895
Feb20 ATC β/μ:ATC γ/λ			1.95345e-05
Feb20 ATC β/μ:ATC δ			3.67318e-05
Feb20 ATC β/μ:ATC ο			1.90638e-05
Feb20 ATC γ/λ:ATC δ			0.289946
Feb20 ATC γ/λ:ATC ο			0.491078
Feb20 ATC δ:ATC ο			0.295901
Feb20 ATT α:ATT β/μ			0.00985419
Feb20 ATT α:ATT γ/λ			0.00500143
Feb20 ATT α:ATT δ			0.0471523
Feb20 ATT α:ATT ο			0.402321
Feb20 ATT β/μ:ATT γ/λ			0.499444
Feb20 ATT β/μ:ATT δ			0.402231
Feb20 ATT β/μ:ATT ο			0.0245436
Feb20 ATT γ/λ:ATT δ			0.396949
Feb20 ATT γ/λ:ATT ο			0.0159427
Feb20 ATT δ:ATT ο			0.0784854
Feb20 CTA α:CTA β/μ			0.000349042
Feb20 CTA α:CTA γ/λ			3.57656e-07
Feb20 CTA α:CTA δ			0.343395
Feb20 CTA α:CTA ο			0.238433
Feb20 CTA β/μ:CTA γ/λ			0.12143
Feb20 CTA β/μ:CTA δ			0.00549896
Feb20 CTA β/μ:CTA ο			6.32421e-05
Feb20 CTA γ/λ:CTA δ			7.7916e-05
Feb20 CTA γ/λ:CTA ο			4.64258e-08
Feb20 CTA δ:CTA ο			0.167218
Feb20 CTC α:CTC β/μ			0.0117152
Feb20 CTC α:CTC γ/λ			0.0365332
Feb20 CTC α:CTC δ			0.344974
Feb20 CTC α:CTC ο			0.391499
Feb20 CTC β/μ:CTC γ/λ			0.3944
Feb20 CTC β/μ:CTC δ			0.00414028
Feb20 CTC β/μ:CTC ο			0.0343184
Feb20 CTC γ/λ:CTC δ			0.015811
Feb20 CTC γ/λ:CTC ο			0.0773033
Feb20 CTC δ:CTC ο			0.258169
Feb20 CTG α:CTG β/μ			0.074612
Feb20 CTG α:CTG γ/λ			0.328271
Feb20 CTG α:CTG δ			0.146955
Feb20 CTG α:CTG ο			0.389883
Feb20 CTG β/μ:CTG γ/λ			0.121509
Feb20 CTG β/μ:CTG δ			0.00134748
Feb20 CTG β/μ:CTG ο			0.043772
Feb20 CTG γ/λ:CTG δ			0.0385899
Feb20 CTG γ/λ:CTG ο			0.229133
Feb20 CTG δ:CTG ο			0.243136
Feb20 CTT α:CTT β/μ			1.20274e-07
Feb20 CTT α:CTT γ/λ			4.22635e-09
Feb20 CTT α:CTT δ			0.340871
Feb20 CTT α:CTT ο			0.0319957
Feb20 CTT β/μ:CTT γ/λ			0.121361
Feb20 CTT β/μ:CTT δ			2.34424e-06
Feb20 CTT β/μ:CTT ο			7.59329e-06
Feb20 CTT γ/λ:CTT δ			9.03283e-08
Feb20 CTT γ/λ:CTT ο			2.47415e-07
Feb20 CTT δ:CTT ο			0.0975637
Feb20 TTA α:TTA β/μ			2.20607e-10
Feb20 TTA α:TTA γ/λ			4.55461e-13
Feb20 TTA α:TTA δ			0.0261413
Feb20 TTA α:TTA ο			0.495879
Feb20 TTA β/μ:TTA γ/λ			0.109076
Feb20 TTA β/μ:TTA δ			0.00103332
Feb20 TTA β/μ:TTA ο			1.93297e-10
Feb20 TTA γ/λ:TTA δ			3.76961e-05
Feb20 TTA γ/λ:TTA ο			3.51487e-13
Feb20 TTA δ:TTA ο			0.0262009
Feb20 TTG α:TTG β/μ			0.0126656
Feb20 TTG α:TTG γ/λ			0.029127
Feb20 TTG α:TTG δ			0.16617
Feb20 TTG α:TTG ο			0.402451
Feb20 TTG β/μ:TTG γ/λ			0.351116
Feb20 TTG β/μ:TTG δ			0.132226
Feb20 TTG β/μ:TTG ο			0.00301084
Feb20 TTG γ/λ:TTG δ			0.214458
Feb20 TTG γ/λ:TTG ο			0.00934521
Feb20 TTG δ:TTG ο			0.100726
Feb20 AAA α:AAA β/μ			0.027083
Feb20 AAA α:AAA γ/λ			0.409688
Feb20 AAA α:AAA δ			0.0151172
Feb20 AAA α:AAA ο			0.396713
Feb20 AAA β/μ:AAA γ/λ			0.00450528
Feb20 AAA β/μ:AAA δ			0.000573486
Feb20 AAA β/μ:AAA ο			0.0215659
Feb20 AAA γ/λ:AAA δ			0.0157135
Feb20 AAA γ/λ:AAA ο			0.462898
Feb20 AAA δ:AAA ο			0.0260043
Feb20 AAG α:AAG β/μ			0.0143137
Feb20 AAG α:AAG γ/λ			0.0939348
Feb20 AAG α:AAG δ			0.144933
Feb20 AAG α:AAG ο			0.282538
Feb20 AAG β/μ:AAG γ/λ			0.270689
Feb20 AAG β/μ:AAG δ			0.425967
Feb20 AAG β/μ:AAG ο			0.205342
Feb20 AAG γ/λ:AAG δ			0.414153
Feb20 AAG γ/λ:AAG ο			0.365449
Feb20 AAG δ:AAG ο			0.323813
Feb20 ATG α:ATG β/μ			1.20081e-06
Feb20 ATG α:ATG γ/λ			0.0144821
Feb20 ATG α:ATG δ			0.254303
Feb20 ATG α:ATG ο			0.0923528
Feb20 ATG β/μ:ATG γ/λ			0.00330068
Feb20 ATG β/μ:ATG δ			0.000156967
Feb20 ATG β/μ:ATG ο			0.030091
Feb20 ATG γ/λ:ATG δ			0.114001
Feb20 ATG γ/λ:ATG ο			0.489154
Feb20 ATG δ:ATG ο			0.201996
Feb20 TTC α:TTC β/μ			0.0135876
Feb20 TTC α:TTC γ/λ			0.000312254
Feb20 TTC α:TTC δ			0.1488
Feb20 TTC α:TTC ο			0.183254
Feb20 TTC β/μ:TTC γ/λ			0.116678
Feb20 TTC β/μ:TTC δ			0.158057
Feb20 TTC β/μ:TTC ο			0.0102171
Feb20 TTC γ/λ:TTC δ			0.0156243
Feb20 TTC γ/λ:TTC ο			0.000554998
Feb20 TTC δ:TTC ο			0.0678736
Feb20 TTT α:TTT β/μ			1.22359e-09
Feb20 TTT α:TTT γ/λ			4.8565e-08
Feb20 TTT α:TTT δ			0.00865642
Feb20 TTT α:TTT ο			0.478235
Feb20 TTT β/μ:TTT γ/λ			0.119261
Feb20 TTT β/μ:TTT δ			0.00103373
Feb20 TTT β/μ:TTT ο			2.32437e-12
Feb20 TTT γ/λ:TTT δ			0.00997723
Feb20 TTT γ/λ:TTT ο			1.98735e-10
Feb20 TTT δ:TTT ο			0.00538027
Feb20 CCA α:CCA β/μ			0.00363423
Feb20 CCA α:CCA γ/λ			0.0405421
Feb20 CCA α:CCA δ			0.422385
Feb20 CCA α:CCA ο			0.0693109
Feb20 CCA β/μ:CCA γ/λ			0.0502876
Feb20 CCA β/μ:CCA δ			0.00376425
Feb20 CCA β/μ:CCA ο			0.107916
Feb20 CCA γ/λ:CCA δ			0.0346391
Feb20 CCA γ/λ:CCA ο			0.480144
Feb20 CCA δ:CCA ο			0.0567387
Feb20 CCC α:CCC β/μ			0.476151
Feb20 CCC α:CCC γ/λ			0.425627
Feb20 CCC α:CCC δ			0.188684
Feb20 CCC α:CCC ο			0.415713
Feb20 CCC β/μ:CCC γ/λ			0.417144
Feb20 CCC β/μ:CCC δ			0.122434
Feb20 CCC β/μ:CCC ο			0.413702
Feb20 CCC γ/λ:CCC δ			0.166144
Feb20 CCC γ/λ:CCC ο			0.471528
Feb20 CCC δ:CCC ο			0.240811
Feb20 CCG α:CCG β/μ			0.0986416
Feb20 CCG α:CCG γ/λ			0.0240353
Feb20 CCG α:CCG δ			0.0129495
Feb20 CCG α:CCG ο			0.217598
Feb20 CCG β/μ:CCG γ/λ			0.101554
Feb20 CCG β/μ:CCG δ			0.0514903
Feb20 CCG β/μ:CCG ο			0.460424
Feb20 CCG γ/λ:CCG δ			0.240593
Feb20 CCG γ/λ:CCG ο			0.228134
Feb20 CCG δ:CCG ο			0.124455
Feb20 CCT α:CCT β/μ			4.42781e-07
Feb20 CCT α:CCT γ/λ			0.000112845
Feb20 CCT α:CCT δ			0.00837039
Feb20 CCT α:CCT ο			0.227773
Feb20 CCT β/μ:CCT γ/λ			0.0426244
Feb20 CCT β/μ:CCT δ			3.82863e-14
Feb20 CCT β/μ:CCT ο			4.80285e-08
Feb20 CCT γ/λ:CCT δ			2.46814e-11
Feb20 CCT γ/λ:CCT ο			1.33791e-05
Feb20 CCT δ:CCT ο			0.0806024
Feb20 AGC α:AGC β/μ			0.368395
Feb20 AGC α:AGC γ/λ			0.0431438
Feb20 AGC α:AGC δ			0.274708
Feb20 AGC α:AGC ο			0.142294
Feb20 AGC β/μ:AGC γ/λ			0.0307596
Feb20 AGC β/μ:AGC δ			0.356531
Feb20 AGC β/μ:AGC ο			0.173873
Feb20 AGC γ/λ:AGC δ			0.137982
Feb20 AGC γ/λ:AGC ο			0.33392
Feb20 AGC δ:AGC ο			0.30425
Feb20 AGT α:AGT β/μ			0.0524366
Feb20 AGT α:AGT γ/λ			0.0145001
Feb20 AGT α:AGT δ			0.19904
Feb20 AGT α:AGT ο			0.292271
Feb20 AGT β/μ:AGT γ/λ			0.167518
Feb20 AGT β/μ:AGT δ			0.317331
Feb20 AGT β/μ:AGT ο			0.125734
Feb20 AGT γ/λ:AGT δ			0.15308
Feb20 AGT γ/λ:AGT ο			0.0350679
Feb20 AGT δ:AGT ο			0.347148
Feb20 TCA α:TCA β/μ			5.27225e-05
Feb20 TCA α:TCA γ/λ			0.00152593
Feb20 TCA α:TCA δ			0.48632
Feb20 TCA α:TCA ο			0.0071774
Feb20 TCA β/μ:TCA γ/λ			0.0720212
Feb20 TCA β/μ:TCA δ			0.000265482
Feb20 TCA β/μ:TCA ο			0.152909
Feb20 TCA γ/λ:TCA δ			0.00464405
Feb20 TCA γ/λ:TCA ο			0.475146
Feb20 TCA δ:TCA ο			0.0128345
Feb20 TCC α:TCC β/μ			0.489041
Feb20 TCC α:TCC γ/λ			0.495295
Feb20 TCC α:TCC δ			0.339932
Feb20 TCC α:TCC ο			0.0473948
Feb20 TCC β/μ:TCC γ/λ			0.483531
Feb20 TCC β/μ:TCC δ			0.32713
Feb20 TCC β/μ:TCC ο			0.0468723
Feb20 TCC γ/λ:TCC δ			0.336171
Feb20 TCC γ/λ:TCC ο			0.0410191
Feb20 TCC δ:TCC ο			0.0258576
Feb20 TCG α:TCG β/μ			0.329904
Feb20 TCG α:TCG γ/λ			0.249616
Feb20 TCG α:TCG δ			0.430975
Feb20 TCG α:TCG ο			0.31345
Feb20 TCG β/μ:TCG γ/λ			0.390628
Feb20 TCG β/μ:TCG δ			0.382559
Feb20 TCG β/μ:TCG ο			0.125483
Feb20 TCG γ/λ:TCG δ			0.283355
Feb20 TCG γ/λ:TCG ο			0.0653284
Feb20 TCG δ:TCG ο			0.220671
Feb20 TCT α:TCT β/μ			0.0466392
Feb20 TCT α:TCT γ/λ			0.00167747
Feb20 TCT α:TCT δ			0.091189
Feb20 TCT α:TCT ο			0.458081
Feb20 TCT β/μ:TCT γ/λ			0.118422
Feb20 TCT β/μ:TCT δ			0.251695
Feb20 TCT β/μ:TCT ο			0.0352043
Feb20 TCT γ/λ:TCT δ			0.0135172
Feb20 TCT γ/λ:TCT ο			0.000431003
Feb20 TCT δ:TCT ο			0.068422
Feb20 ACA α:ACA β/μ			0.0262888
Feb20 ACA α:ACA γ/λ			0.0698345
Feb20 ACA α:ACA δ			0.0656973
Feb20 ACA α:ACA ο			0.31746
Feb20 ACA β/μ:ACA γ/λ			0.266196
Feb20 ACA β/μ:ACA δ			0.00170117
Feb20 ACA β/μ:ACA ο			0.0222304
Feb20 ACA γ/λ:ACA δ			0.00443677
Feb20 ACA γ/λ:ACA ο			0.0505851
Feb20 ACA δ:ACA ο			0.174513
Feb20 ACC α:ACC β/μ			3.33732e-07
Feb20 ACC α:ACC γ/λ			4.51693e-05
Feb20 ACC α:ACC δ			0.48619
Feb20 ACC α:ACC ο			0.173451
Feb20 ACC β/μ:ACC γ/λ			0.0812346
Feb20 ACC β/μ:ACC δ			4.97169e-08
Feb20 ACC β/μ:ACC ο			6.9175e-08
Feb20 ACC γ/λ:ACC δ			1.22175e-05
Feb20 ACC γ/λ:ACC ο			3.48947e-05
Feb20 ACC δ:ACC ο			0.143405
Feb20 ACG α:ACG β/μ			0.487026
Feb20 ACG α:ACG γ/λ			0.424198
Feb20 ACG α:ACG δ			0.370559
Feb20 ACG α:ACG ο			0.409978
Feb20 ACG β/μ:ACG γ/λ			0.439536
Feb20 ACG β/μ:ACG δ			0.359832
Feb20 ACG β/μ:ACG ο			0.397703
Feb20 ACG γ/λ:ACG δ			0.294707
Feb20 ACG γ/λ:ACG ο			0.324241
Feb20 ACG δ:ACG ο			0.451073
Feb20 ACT α:ACT β/μ			1.72444e-08
Feb20 ACT α:ACT γ/λ			3.52224e-06
Feb20 ACT α:ACT δ			0.488318
Feb20 ACT α:ACT ο			0.149755
Feb20 ACT β/μ:ACT γ/λ			0.197363
Feb20 ACT β/μ:ACT δ			2.95925e-08
Feb20 ACT β/μ:ACT ο			3.31491e-05
Feb20 ACT γ/λ:ACT δ			5.38848e-06
Feb20 ACT γ/λ:ACT ο			0.000950329
Feb20 ACT δ:ACT ο			0.159844
Feb20 TGG α:TGG β/μ			0.000777912
Feb20 TGG α:TGG γ/λ			0.342935
Feb20 TGG α:TGG δ			0.378719
Feb20 TGG α:TGG ο			0.203071
Feb20 TGG β/μ:TGG γ/λ			0.000140035
Feb20 TGG β/μ:TGG δ			0.000252451
Feb20 TGG β/μ:TGG ο			0.0345227
Feb20 TGG γ/λ:TGG δ			0.464813
Feb20 TGG γ/λ:TGG ο			0.124542
Feb20 TGG δ:TGG ο			0.141936
Feb20 TAC α:TAC β/μ			0.032357
Feb20 TAC α:TAC γ/λ			0.37713
Feb20 TAC α:TAC δ			0.155929
Feb20 TAC α:TAC ο			0.224169
Feb20 TAC β/μ:TAC γ/λ			0.00183001
Feb20 TAC β/μ:TAC δ			0.186936
Feb20 TAC β/μ:TAC ο			0.0983386
Feb20 TAC γ/λ:TAC δ			0.0496535
Feb20 TAC γ/λ:TAC ο			0.0861521
Feb20 TAC δ:TAC ο			0.372874
Feb20 TAT α:TAT β/μ			0.452653
Feb20 TAT α:TAT γ/λ			0.47822
Feb20 TAT α:TAT δ			0.370633
Feb20 TAT α:TAT ο			0.232088
Feb20 TAT β/μ:TAT γ/λ			0.409912
Feb20 TAT β/μ:TAT δ			0.385013
Feb20 TAT β/μ:TAT ο			0.207369
Feb20 TAT γ/λ:TAT δ			0.321888
Feb20 TAT γ/λ:TAT ο			0.171961
Feb20 TAT δ:TAT ο			0.32428
Feb20 GTA α:GTA β/μ			0.046465
Feb20 GTA α:GTA γ/λ			0.0206581
Feb20 GTA α:GTA δ			0.123212
Feb20 GTA α:GTA ο			0.47566
Feb20 GTA β/μ:GTA γ/λ			0.256588
Feb20 GTA β/μ:GTA δ			0.445782
Feb20 GTA β/μ:GTA ο			0.0173122
Feb20 GTA γ/λ:GTA δ			0.297372
Feb20 GTA γ/λ:GTA ο			0.00575965
Feb20 GTA δ:GTA ο			0.102913
Feb20 GTC α:GTC β/μ			4.17281e-06
Feb20 GTC α:GTC γ/λ			0.0222076
Feb20 GTC α:GTC δ			0.358893
Feb20 GTC α:GTC ο			0.0416596
Feb20 GTC β/μ:GTC γ/λ			6.42376e-05
Feb20 GTC β/μ:GTC δ			2.5025e-06
Feb20 GTC β/μ:GTC ο			0.00422737
Feb20 GTC γ/λ:GTC δ			0.0372044
Feb20 GTC γ/λ:GTC ο			0.46231
Feb20 GTC δ:GTC ο			0.0678002
Feb20 GTG α:GTG β/μ			0.394358
Feb20 GTG α:GTG γ/λ			0.133425
Feb20 GTG α:GTG δ			0.00785579
Feb20 GTG α:GTG ο			0.460705
Feb20 GTG β/μ:GTG γ/λ			0.173347
Feb20 GTG β/μ:GTG δ			0.00924404
Feb20 GTG β/μ:GTG ο			0.377213
Feb20 GTG γ/λ:GTG δ			0.0303754
Feb20 GTG γ/λ:GTG ο			0.173457
Feb20 GTG δ:GTG ο			0.0156255
Feb20 GTT α:GTT β/μ			0.030372
Feb20 GTT α:GTT γ/λ			0.0440008
Feb20 GTT α:GTT δ			0.317522
Feb20 GTT α:GTT ο			0.281016
Feb20 GTT β/μ:GTT γ/λ			0.314947
Feb20 GTT β/μ:GTT δ			0.166284
Feb20 GTT β/μ:GTT ο			0.174184
Feb20 GTT γ/λ:GTT δ			0.261523
Feb20 GTT γ/λ:GTT ο			0.276108
Feb20 GTT δ:GTT ο			0.476642
Mar20 GCA α:GCA β/μ				0.0478819
Mar20 GCA α:GCA γ/λ				0.0899628
Mar20 GCA α:GCA δ				0.446428
Mar20 GCA α:GCA ο				0.088955
Mar20 GCA β/μ:GCA γ/λ				1.5896e-18
Mar20 GCA β/μ:GCA δ				0.0475894
Mar20 GCA β/μ:GCA ο				4.29594e-05
Mar20 GCA γ/λ:GCA δ				0.149792
Mar20 GCA γ/λ:GCA ο				0.346676
Mar20 GCA δ:GCA ο				0.132342
Mar20 GCC α:GCC β/μ				1.35132e-11
Mar20 GCC α:GCC γ/λ				4.88194e-09
Mar20 GCC α:GCC δ				0.00973805
Mar20 GCC α:GCC ο				0.207828
Mar20 GCC β/μ:GCC γ/λ				4.05995e-21
Mar20 GCC β/μ:GCC δ				2.47055e-21
Mar20 GCC β/μ:GCC ο				1.65844e-18
Mar20 GCC γ/λ:GCC δ				4.29787e-18
Mar20 GCC γ/λ:GCC ο				1.71688e-13
Mar20 GCC δ:GCC ο				0.000173749
Mar20 GCG α:GCG β/μ				3.10061e-07
Mar20 GCG α:GCG γ/λ				3.31114e-07
Mar20 GCG α:GCG δ				0.0672098
Mar20 GCG α:GCG ο				0.0372704
Mar20 GCG β/μ:GCG γ/λ				0.267405
Mar20 GCG β/μ:GCG δ				0.000213141
Mar20 GCG β/μ:GCG ο				5.34578e-17
Mar20 GCG γ/λ:GCG δ				0.000199088
Mar20 GCG γ/λ:GCG ο				2.34848e-16
Mar20 GCG δ:GCG ο				0.000221118
Mar20 GCT α:GCT β/μ				0.00073878
Mar20 GCT α:GCT γ/λ				0.0310956
Mar20 GCT α:GCT δ				0.491429
Mar20 GCT α:GCT ο				0.321437
Mar20 GCT β/μ:GCT γ/λ				1.23405e-05
Mar20 GCT β/μ:GCT δ				0.00238987
Mar20 GCT β/μ:GCT ο				7.31207e-05
Mar20 GCT γ/λ:GCT δ				0.0472158
Mar20 GCT γ/λ:GCT ο				0.0319241
Mar20 GCT δ:GCT ο				0.327937
Mar20 AGA α:AGA β/μ				0.0016398
Mar20 AGA α:AGA γ/λ				0.10491
Mar20 AGA α:AGA δ				5.26402e-05
Mar20 AGA α:AGA ο				0.00662183
Mar20 AGA β/μ:AGA γ/λ				5.99674e-09
Mar20 AGA β/μ:AGA δ				0.00316533
Mar20 AGA β/μ:AGA ο				0.408892
Mar20 AGA γ/λ:AGA δ				0.000113282
Mar20 AGA γ/λ:AGA ο				0.0132236
Mar20 AGA δ:AGA ο				0.00890245
Mar20 AGG α:AGG β/μ				0.0274603
Mar20 AGG α:AGG γ/λ				0.00735544
Mar20 AGG α:AGG δ				0.0609994
Mar20 AGG α:AGG ο				0.40622
Mar20 AGG β/μ:AGG γ/λ				0.0208465
Mar20 AGG β/μ:AGG δ				0.284945
Mar20 AGG β/μ:AGG ο				0.0309343
Mar20 AGG γ/λ:AGG δ				0.423936
Mar20 AGG γ/λ:AGG ο				0.00683184
Mar20 AGG δ:AGG ο				0.0761485
Mar20 CGA α:CGA β/μ				0.188792
Mar20 CGA α:CGA γ/λ				0.291761
Mar20 CGA α:CGA δ				0.0646069
Mar20 CGA α:CGA ο				0.0802417
Mar20 CGA β/μ:CGA γ/λ				0.199628
Mar20 CGA β/μ:CGA δ				0.069309
Mar20 CGA β/μ:CGA ο				0.0558492
Mar20 CGA γ/λ:CGA δ				0.0432561
Mar20 CGA γ/λ:CGA ο				0.0391065
Mar20 CGA δ:CGA ο				0.35833
Mar20 CGC α:CGC β/μ				9.32168e-07
Mar20 CGC α:CGC γ/λ				1.16435e-06
Mar20 CGC α:CGC δ				0.26076
Mar20 CGC α:CGC ο				0.00142171
Mar20 CGC β/μ:CGC γ/λ				0.440081
Mar20 CGC β/μ:CGC δ				5.6328e-07
Mar20 CGC β/μ:CGC ο				1.92992e-20
Mar20 CGC γ/λ:CGC δ				8.36884e-07
Mar20 CGC γ/λ:CGC ο				4.87291e-20
Mar20 CGC δ:CGC ο				3.63521e-05
Mar20 CGG α:CGG β/μ				0.0368123
Mar20 CGG α:CGG γ/λ				0.111621
Mar20 CGG α:CGG δ				0.237514
Mar20 CGG α:CGG ο				0.0395744
Mar20 CGG β/μ:CGG γ/λ				0.125116
Mar20 CGG β/μ:CGG δ				0.0963824
Mar20 CGG β/μ:CGG ο				0.332276
Mar20 CGG γ/λ:CGG δ				0.293367
Mar20 CGG γ/λ:CGG ο				0.156935
Mar20 CGG δ:CGG ο				0.101813
Mar20 CGT α:CGT β/μ				1.59564e-07
Mar20 CGT α:CGT γ/λ				0.000611793
Mar20 CGT α:CGT δ				0.0870855
Mar20 CGT α:CGT ο				0.0113153
Mar20 CGT β/μ:CGT γ/λ				0.0247456
Mar20 CGT β/μ:CGT δ				0.00166422
Mar20 CGT β/μ:CGT ο				2.22894e-17
Mar20 CGT γ/λ:CGT δ				0.0705066
Mar20 CGT γ/λ:CGT ο				1.07367e-09
Mar20 CGT δ:CGT ο				0.000213144
Mar20 AAC α:AAC β/μ				0.454192
Mar20 AAC α:AAC γ/λ				0.441722
Mar20 AAC α:AAC δ				0.169776
Mar20 AAC α:AAC ο				0.373063
Mar20 AAC β/μ:AAC γ/λ				0.427647
Mar20 AAC β/μ:AAC δ				0.0559498
Mar20 AAC β/μ:AAC ο				0.202394
Mar20 AAC γ/λ:AAC δ				0.0539338
Mar20 AAC γ/λ:AAC ο				0.193241
Mar20 AAC δ:AAC ο				0.196864
Mar20 AAT α:AAT β/μ				0.0936196
Mar20 AAT α:AAT γ/λ				0.193232
Mar20 AAT α:AAT δ				0.182439
Mar20 AAT α:AAT ο				0.471869
Mar20 AAT β/μ:AAT γ/λ				0.0123862
Mar20 AAT β/μ:AAT δ				0.460613
Mar20 AAT β/μ:AAT ο				0.0294179
Mar20 AAT γ/λ:AAT δ				0.353556
Mar20 AAT γ/λ:AAT ο				0.118899
Mar20 AAT δ:AAT ο				0.154673
Mar20 GAC α:GAC β/μ				1.71423e-05
Mar20 GAC α:GAC γ/λ				9.49676e-07
Mar20 GAC α:GAC δ				0.377207
Mar20 GAC α:GAC ο				0.290264
Mar20 GAC β/μ:GAC γ/λ				9.51819e-08
Mar20 GAC β/μ:GAC δ				1.31749e-06
Mar20 GAC β/μ:GAC ο				2.66739e-06
Mar20 GAC γ/λ:GAC δ				4.93122e-08
Mar20 GAC γ/λ:GAC ο				4.01817e-08
Mar20 GAC δ:GAC ο				0.179898
Mar20 GAT α:GAT β/μ				3.77236e-05
Mar20 GAT α:GAT γ/λ				3.3712e-05
Mar20 GAT α:GAT δ				0.0263889
Mar20 GAT α:GAT ο				0.21031
Mar20 GAT β/μ:GAT γ/λ				0.350373
Mar20 GAT β/μ:GAT δ				5.15445e-12
Mar20 GAT β/μ:GAT ο				3.21779e-13
Mar20 GAT γ/λ:GAT δ				4.46568e-12
Mar20 GAT γ/λ:GAT ο				2.82118e-13
Mar20 GAT δ:GAT ο				0.0706041
Mar20 TGC α:TGC β/μ				4.5929e-10
Mar20 TGC α:TGC γ/λ				5.91239e-13
Mar20 TGC α:TGC δ				0.372649
Mar20 TGC α:TGC ο				0.00570616
Mar20 TGC β/μ:TGC γ/λ				8.32292e-14
Mar20 TGC β/μ:TGC δ				1.17888e-09
Mar20 TGC β/μ:TGC ο				4.16107e-26
Mar20 TGC γ/λ:TGC δ				2.81255e-12
Mar20 TGC γ/λ:TGC ο				4.77987e-31
Mar20 TGC δ:TGC ο				0.0215333
Mar20 TGT α:TGT β/μ				2.74552e-12
Mar20 TGT α:TGT γ/λ				3.86145e-07
Mar20 TGT α:TGT δ				0.438458
Mar20 TGT α:TGT ο				0.11049
Mar20 TGT β/μ:TGT γ/λ				3.88998e-30
Mar20 TGT β/μ:TGT δ				1.24088e-07
Mar20 TGT β/μ:TGT ο				3.40649e-25
Mar20 TGT γ/λ:TGT δ				0.000169361
Mar20 TGT γ/λ:TGT ο				9.05267e-16
Mar20 TGT δ:TGT ο				0.121973
Mar20 GAA α:GAA β/μ				1.29776e-07
Mar20 GAA α:GAA γ/λ				4.31505e-06
Mar20 GAA α:GAA δ				0.441193
Mar20 GAA α:GAA ο				0.172259
Mar20 GAA β/μ:GAA γ/λ				3.99036e-05
Mar20 GAA β/μ:GAA δ				8.15682e-07
Mar20 GAA β/μ:GAA ο				5.68711e-07
Mar20 GAA γ/λ:GAA δ				1.56888e-05
Mar20 GAA γ/λ:GAA ο				3.6072e-05
Mar20 GAA δ:GAA ο				0.150492
Mar20 GAG α:GAG β/μ				0.219024
Mar20 GAG α:GAG γ/λ				0.00857264
Mar20 GAG α:GAG δ				0.0552314
Mar20 GAG α:GAG ο				0.393102
Mar20 GAG β/μ:GAG γ/λ				1.05491e-08
Mar20 GAG β/μ:GAG δ				0.0800723
Mar20 GAG β/μ:GAG ο				0.189691
Mar20 GAG γ/λ:GAG δ				0.0041723
Mar20 GAG γ/λ:GAG ο				0.0666422
Mar20 GAG δ:GAG ο				0.0483643
Mar20 CAA α:CAA β/μ				0.154748
Mar20 CAA α:CAA γ/λ				0.357436
Mar20 CAA α:CAA δ				0.0478936
Mar20 CAA α:CAA ο				0.269317
Mar20 CAA β/μ:CAA γ/λ				7.46565e-10
Mar20 CAA β/μ:CAA δ				0.0919778
Mar20 CAA β/μ:CAA ο				0.377028
Mar20 CAA γ/λ:CAA δ				0.00349588
Mar20 CAA γ/λ:CAA ο				0.0761418
Mar20 CAA δ:CAA ο				0.10694
Mar20 CAG α:CAG β/μ				0.00172208
Mar20 CAG α:CAG γ/λ				1.07329e-07
Mar20 CAG α:CAG δ				0.26776
Mar20 CAG α:CAG ο				0.0727955
Mar20 CAG β/μ:CAG γ/λ				5.1612e-15
Mar20 CAG β/μ:CAG δ				4.63723e-05
Mar20 CAG β/μ:CAG ο				1.52923e-13
Mar20 CAG γ/λ:CAG δ				2.698e-10
Mar20 CAG γ/λ:CAG ο				6.95942e-26
Mar20 CAG δ:CAG ο				0.227488
Mar20 GGA α:GGA β/μ				0.464202
Mar20 GGA α:GGA γ/λ				0.349323
Mar20 GGA α:GGA δ				0.332295
Mar20 GGA α:GGA ο				0.243406
Mar20 GGA β/μ:GGA γ/λ				0.0135529
Mar20 GGA β/μ:GGA δ				0.27392
Mar20 GGA β/μ:GGA ο				0.12272
Mar20 GGA γ/λ:GGA δ				0.402895
Mar20 GGA γ/λ:GGA ο				0.276849
Mar20 GGA δ:GGA ο				0.454887
Mar20 GGC α:GGC β/μ				0.0611851
Mar20 GGC α:GGC γ/λ				0.142117
Mar20 GGC α:GGC δ				0.0910674
Mar20 GGC α:GGC ο				0.474435
Mar20 GGC β/μ:GGC γ/λ				0.0087321
Mar20 GGC β/μ:GGC δ				0.348293
Mar20 GGC β/μ:GGC ο				0.00447697
Mar20 GGC γ/λ:GGC δ				0.210441
Mar20 GGC γ/λ:GGC ο				0.0343495
Mar20 GGC δ:GGC ο				0.051535
Mar20 GGG α:GGG β/μ				0.193645
Mar20 GGG α:GGG γ/λ				0.0231316
Mar20 GGG α:GGG δ				0.000735795
Mar20 GGG α:GGG ο				0.0979961
Mar20 GGG β/μ:GGG γ/λ				3.68251e-23
Mar20 GGG β/μ:GGG δ				0.00102801
Mar20 GGG β/μ:GGG ο				0.168599
Mar20 GGG γ/λ:GGG δ				8.78583e-06
Mar20 GGG γ/λ:GGG ο				2.16361e-05
Mar20 GGG δ:GGG ο				0.00541304
Mar20 GGT α:GGT β/μ				0.455357
Mar20 GGT α:GGT γ/λ				0.0910047
Mar20 GGT α:GGT δ				0.25636
Mar20 GGT α:GGT ο				0.13198
Mar20 GGT β/μ:GGT γ/λ				9.54021e-06
Mar20 GGT β/μ:GGT δ				0.229089
Mar20 GGT β/μ:GGT ο				0.0420203
Mar20 GGT γ/λ:GGT δ				0.0288837
Mar20 GGT γ/λ:GGT ο				0.000198243
Mar20 GGT δ:GGT ο				0.410292
Mar20 CAC α:CAC β/μ				5.29544e-33
Mar20 CAC α:CAC γ/λ				0.0491633
Mar20 CAC α:CAC δ				0.00989208
Mar20 CAC α:CAC ο				0.323113
Mar20 CAC β/μ:CAC γ/λ				0
Mar20 CAC β/μ:CAC δ				4.24921e-63
Mar20 CAC β/μ:CAC ο				2.31259e-84
Mar20 CAC γ/λ:CAC δ				0.0480459
Mar20 CAC γ/λ:CAC ο				0.0210595
Mar20 CAC δ:CAC ο				0.0045945
Mar20 CAT α:CAT β/μ				3.63145e-40
Mar20 CAT α:CAT γ/λ				0.00321332
Mar20 CAT α:CAT δ				0.0203255
Mar20 CAT α:CAT ο				0.0811308
Mar20 CAT β/μ:CAT γ/λ				0
Mar20 CAT β/μ:CAT δ				7.46938e-50
Mar20 CAT β/μ:CAT ο				2.29039e-57
Mar20 CAT γ/λ:CAT δ				0.448173
Mar20 CAT γ/λ:CAT ο				0.191522
Mar20 CAT δ:CAT ο				0.24107
Mar20 ATA α:ATA β/μ				0.00056336
Mar20 ATA α:ATA γ/λ				0.286563
Mar20 ATA α:ATA δ				0.2734
Mar20 ATA α:ATA ο				0.228626
Mar20 ATA β/μ:ATA γ/λ				2.08893e-20
Mar20 ATA β/μ:ATA δ				0.000443429
Mar20 ATA β/μ:ATA ο				0.000806079
Mar20 ATA γ/λ:ATA δ				0.115523
Mar20 ATA γ/λ:ATA ο				0.329415
Mar20 ATA δ:ATA ο				0.0988131
Mar20 ATC α:ATC β/μ				1.16245e-44
Mar20 ATC α:ATC γ/λ				0.118343
Mar20 ATC α:ATC δ				0.190175
Mar20 ATC α:ATC ο				0.251706
Mar20 ATC β/μ:ATC γ/λ				0
Mar20 ATC β/μ:ATC δ				3.56521e-56
Mar20 ATC β/μ:ATC ο				1.22489e-156
Mar20 ATC γ/λ:ATC δ				0.495514
Mar20 ATC γ/λ:ATC ο				0.126414
Mar20 ATC δ:ATC ο				0.319589
Mar20 ATT α:ATT β/μ				0.0396647
Mar20 ATT α:ATT γ/λ				0.0438361
Mar20 ATT α:ATT δ				0.00901633
Mar20 ATT α:ATT ο				0.256451
Mar20 ATT β/μ:ATT γ/λ				0.414224
Mar20 ATT β/μ:ATT δ				0.0585953
Mar20 ATT β/μ:ATT ο				0.00034506
Mar20 ATT γ/λ:ATT δ				0.0550701
Mar20 ATT γ/λ:ATT ο				0.000462435
Mar20 ATT δ:ATT ο				0.000274944
Mar20 CTA α:CTA β/μ				8.53764e-57
Mar20 CTA α:CTA γ/λ				1.74749e-53
Mar20 CTA α:CTA δ				0.0394491
Mar20 CTA α:CTA ο				0.498936
Mar20 CTA β/μ:CTA γ/λ				3.58086e-14
Mar20 CTA β/μ:CTA δ				3.49744e-97
Mar20 CTA β/μ:CTA ο				3.28357e-133
Mar20 CTA γ/λ:CTA δ				1.00918e-99
Mar20 CTA γ/λ:CTA ο				1.29591e-137
Mar20 CTA δ:CTA ο				0.00586271
Mar20 CTC α:CTC β/μ				0.294536
Mar20 CTC α:CTC γ/λ				0.00616047
Mar20 CTC α:CTC δ				0.00208362
Mar20 CTC α:CTC ο				0.0873177
Mar20 CTC β/μ:CTC γ/λ				7.55047e-15
Mar20 CTC β/μ:CTC δ				5.0956e-05
Mar20 CTC β/μ:CTC ο				0.00265243
Mar20 CTC γ/λ:CTC δ				1.58117e-12
Mar20 CTC γ/λ:CTC ο				0.140418
Mar20 CTC δ:CTC ο				9.82346e-07
Mar20 CTG α:CTG β/μ				0.0455492
Mar20 CTG α:CTG γ/λ				0.0126375
Mar20 CTG α:CTG δ				0.0104726
Mar20 CTG α:CTG ο				0.158826
Mar20 CTG β/μ:CTG γ/λ				0.0109858
Mar20 CTG β/μ:CTG δ				1.96906e-07
Mar20 CTG β/μ:CTG ο				1.96167e-05
Mar20 CTG γ/λ:CTG δ				1.57116e-08
Mar20 CTG γ/λ:CTG ο				1.17913e-06
Mar20 CTG δ:CTG ο				0.0469914
Mar20 CTT α:CTT β/μ				1.45448e-12
Mar20 CTT α:CTT γ/λ				7.29247e-17
Mar20 CTT α:CTT δ				0.218117
Mar20 CTT α:CTT ο				0.372793
Mar20 CTT β/μ:CTT γ/λ				5.14738e-08
Mar20 CTT β/μ:CTT δ				2.43775e-08
Mar20 CTT β/μ:CTT ο				3.37459e-18
Mar20 CTT γ/λ:CTT δ				6.77332e-12
Mar20 CTT γ/λ:CTT ο				3.88491e-24
Mar20 CTT δ:CTT ο				0.288154
Mar20 TTA α:TTA β/μ				3.0975e-32
Mar20 TTA α:TTA γ/λ				5.06672e-33
Mar20 TTA α:TTA δ				0.0830874
Mar20 TTA α:TTA ο				0.151202
Mar20 TTA β/μ:TTA γ/λ				0.0428881
Mar20 TTA β/μ:TTA δ				3.97616e-57
Mar20 TTA β/μ:TTA ο				1.86941e-59
Mar20 TTA γ/λ:TTA δ				6.48484e-59
Mar20 TTA γ/λ:TTA ο				3.33958e-61
Mar20 TTA δ:TTA ο				0.00117539
Mar20 TTG α:TTG β/μ				0.113723
Mar20 TTG α:TTG γ/λ				0.257287
Mar20 TTG α:TTG δ				0.427223
Mar20 TTG α:TTG ο				0.0263001
Mar20 TTG β/μ:TTG γ/λ				0.0016871
Mar20 TTG β/μ:TTG δ				0.216269
Mar20 TTG β/μ:TTG ο				2.74402e-06
Mar20 TTG γ/λ:TTG δ				0.375675
Mar20 TTG γ/λ:TTG ο				6.68556e-05
Mar20 TTG δ:TTG ο				0.0263221
Mar20 AAA α:AAA β/μ				0.017693
Mar20 AAA α:AAA γ/λ				0.00240326
Mar20 AAA α:AAA δ				0.194592
Mar20 AAA α:AAA ο				0.269164
Mar20 AAA β/μ:AAA γ/λ				0.00124148
Mar20 AAA β/μ:AAA δ				0.178697
Mar20 AAA β/μ:AAA ο				0.00465988
Mar20 AAA γ/λ:AAA δ				0.0473358
Mar20 AAA γ/λ:AAA ο				6.84943e-05
Mar20 AAA δ:AAA ο				0.323543
Mar20 AAG α:AAG β/μ				1.06969e-05
Mar20 AAG α:AAG γ/λ				0.000253037
Mar20 AAG α:AAG δ				0.403499
Mar20 AAG α:AAG ο				0.166448
Mar20 AAG β/μ:AAG γ/λ				1.65323e-08
Mar20 AAG β/μ:AAG δ				5.28016e-06
Mar20 AAG β/μ:AAG ο				9.71556e-05
Mar20 AAG γ/λ:AAG δ				0.000124678
Mar20 AAG γ/λ:AAG ο				0.00295183
Mar20 AAG δ:AAG ο				0.113573
Mar20 ATG α:ATG β/μ				4.83814e-06
Mar20 ATG α:ATG γ/λ				1.42838e-05
Mar20 ATG α:ATG δ				0.151174
Mar20 ATG α:ATG ο				0.205217
Mar20 ATG β/μ:ATG γ/λ				0.0571765
Mar20 ATG β/μ:ATG δ				2.91922e-08
Mar20 ATG β/μ:ATG ο				2.22161e-12
Mar20 ATG γ/λ:ATG δ				9.6768e-08
Mar20 ATG γ/λ:ATG ο				1.95888e-11
Mar20 ATG δ:ATG ο				0.359676
Mar20 TTC α:TTC β/μ				2.34921e-45
Mar20 TTC α:TTC γ/λ				3.51316e-43
Mar20 TTC α:TTC δ				0.285111
Mar20 TTC α:TTC ο				0.00464512
Mar20 TTC β/μ:TTC γ/λ				1.03275e-06
Mar20 TTC β/μ:TTC δ				1.75639e-64
Mar20 TTC β/μ:TTC ο				1.52173e-116
Mar20 TTC γ/λ:TTC δ				2.18034e-62
Mar20 TTC γ/λ:TTC ο				2.38375e-116
Mar20 TTC δ:TTC ο				0.00921934
Mar20 TTT α:TTT β/μ				1.20048e-39
Mar20 TTT α:TTT γ/λ				2.00822e-36
Mar20 TTT α:TTT δ				0.292218
Mar20 TTT α:TTT ο				0.0668027
Mar20 TTT β/μ:TTT γ/λ				1.26286e-11
Mar20 TTT β/μ:TTT δ				3.45335e-32
Mar20 TTT β/μ:TTT ο				2.98146e-57
Mar20 TTT γ/λ:TTT δ				5.59142e-29
Mar20 TTT γ/λ:TTT ο				1.78311e-51
Mar20 TTT δ:TTT ο				0.226313
Mar20 CCA α:CCA β/μ				3.92025e-08
Mar20 CCA α:CCA γ/λ				8.91238e-07
Mar20 CCA α:CCA δ				0.000144059
Mar20 CCA α:CCA ο				0.420822
Mar20 CCA β/μ:CCA γ/λ				3.43296e-07
Mar20 CCA β/μ:CCA δ				2.00537e-21
Mar20 CCA β/μ:CCA ο				5.18796e-14
Mar20 CCA γ/λ:CCA δ				1.6348e-19
Mar20 CCA γ/λ:CCA ο				1.56807e-11
Mar20 CCA δ:CCA ο				4.78911e-05
Mar20 CCC α:CCC β/μ				0.370285
Mar20 CCC α:CCC γ/λ				0.142808
Mar20 CCC α:CCC δ				0.337741
Mar20 CCC α:CCC ο				0.434401
Mar20 CCC β/μ:CCC γ/λ				6.51744e-06
Mar20 CCC β/μ:CCC δ				0.129877
Mar20 CCC β/μ:CCC ο				0.405597
Mar20 CCC γ/λ:CCC δ				0.0190124
Mar20 CCC γ/λ:CCC ο				0.0706138
Mar20 CCC δ:CCC ο				0.22675
Mar20 CCG α:CCG β/μ				0.00053598
Mar20 CCG α:CCG γ/λ				0.00603083
Mar20 CCG α:CCG δ				0.00154057
Mar20 CCG α:CCG ο				0.0094012
Mar20 CCG β/μ:CCG γ/λ				0.0042993
Mar20 CCG β/μ:CCG δ				0.399193
Mar20 CCG β/μ:CCG ο				0.026102
Mar20 CCG γ/λ:CCG δ				0.0950917
Mar20 CCG γ/λ:CCG ο				0.439051
Mar20 CCG δ:CCG ο				0.0974973
Mar20 CCT α:CCT β/μ				8.06147e-82
[truncated: 14,755 more rows]

## Sheet: ORF1ab sign pvalues
Month Codon Clade	Dec19	Jan20	Feb20	Mar20	Apr20	May20	Jun20	Jul20	Aug20	Sep20	Oct20	Nov20	Dec20	Jan21	Feb21	Mar21	Apr21	May21	Jun21	Jul21	Aug21	Sep21	Oct21	Nov21	Dec21	Jan22	Feb22	Mar22	Apr22	May22	Jun22
Jan20 GCT β/μ:GCT γ/λ		7.2593e-06
Jan20 CGT α:CGT β/μ		6.03e-05
Jan20 CGT β/μ:CGT γ/λ		2.23852e-06
Jan20 CGT β/μ:CGT δ		2.87158e-05
Jan20 CGT β/μ:CGT ο		5.06635e-05
Jan20 GAT α:GAT β/μ		9.07021e-06
Jan20 GAT β/μ:GAT ο		3.57628e-05
Jan20 GAG α:GAG β/μ		1.40524e-06
Jan20 CAA α:CAA β/μ		3.42156e-05
Jan20 CAA β/μ:CAA ο		5.77317e-06
Jan20 ATT α:ATT β/μ		1.42434e-08
Jan20 ATT β/μ:ATT γ/λ		1.45203e-05
Jan20 ATT β/μ:ATT δ		2.24379e-05
Jan20 ATT β/μ:ATT ο		2.21587e-06
Jan20 CTA α:CTA β/μ		3.3098e-07
Jan20 CTA β/μ:CTA δ		5.25069e-05
Jan20 CTA β/μ:CTA ο		9.04549e-08
Jan20 TTA α:TTA β/μ		2.36623e-09
Jan20 TTA β/μ:TTA δ		1.3203e-06
Jan20 TTA β/μ:TTA ο		3.44412e-07
Jan20 TTG α:TTG β/μ		2.91336e-05
Jan20 TTT α:TTT β/μ		5.97012e-10
Jan20 TTT β/μ:TTT γ/λ		2.69016e-05
Jan20 TTT β/μ:TTT ο		2.87763e-09
Jan20 CCT α:CCT β/μ		5.28856e-05
Jan20 CCT β/μ:CCT ο		5.44928e-05
Jan20 ACC α:ACC β/μ		6.83291e-07
Jan20 ACC β/μ:ACC δ		1.2246e-06
Jan20 ACC β/μ:ACC ο		1.94673e-06
Jan20 ACG α:ACG β/μ		3.62299e-05
Jan20 ACG β/μ:ACG γ/λ		1.19014e-05
Jan20 ACG β/μ:ACG δ		1.82546e-05
Jan20 ACG β/μ:ACG ο		2.37219e-06
Jan20 ACT β/μ:ACT γ/λ		1.69093e-05
Jan20 ACT β/μ:ACT ο		3.09602e-05
Jan20 TAT α:TAT β/μ		9.20484e-06
Jan20 TAT β/μ:TAT γ/λ		1.99677e-05
Jan20 TAT β/μ:TAT ο		2.00948e-05
Jan20 GTG α:GTG β/μ		2.03925e-05
Jan20 GTG β/μ:GTG γ/λ		3.90194e-05
Jan20 GTG β/μ:GTG ο		5.36964e-05
Feb20 TGT α:TGT β/μ			7.29635e-05
Feb20 GGT α:GGT β/μ			9.44168e-06
Feb20 ATC β/μ:ATC γ/λ			1.95345e-05
Feb20 ATC β/μ:ATC δ			3.67318e-05
Feb20 ATC β/μ:ATC ο			1.90638e-05
Feb20 CTA α:CTA γ/λ			3.57656e-07
Feb20 CTA β/μ:CTA ο			6.32421e-05
Feb20 CTA γ/λ:CTA δ			7.7916e-05
Feb20 CTA γ/λ:CTA ο			4.64258e-08
Feb20 CTT α:CTT β/μ			1.20274e-07
Feb20 CTT α:CTT γ/λ			4.22635e-09
Feb20 CTT β/μ:CTT δ			2.34424e-06
Feb20 CTT β/μ:CTT ο			7.59329e-06
Feb20 CTT γ/λ:CTT δ			9.03283e-08
Feb20 CTT γ/λ:CTT ο			2.47415e-07
Feb20 TTA α:TTA β/μ			2.20607e-10
Feb20 TTA α:TTA γ/λ			4.55461e-13
Feb20 TTA β/μ:TTA ο			1.93297e-10
Feb20 TTA γ/λ:TTA δ			3.76961e-05
Feb20 TTA γ/λ:TTA ο			3.51487e-13
Feb20 ATG α:ATG β/μ			1.20081e-06
Feb20 TTT α:TTT β/μ			1.22359e-09
Feb20 TTT α:TTT γ/λ			4.8565e-08
Feb20 TTT β/μ:TTT ο			2.32437e-12
Feb20 TTT γ/λ:TTT ο			1.98735e-10
Feb20 CCT α:CCT β/μ			4.42781e-07
Feb20 CCT β/μ:CCT δ			3.82863e-14
Feb20 CCT β/μ:CCT ο			4.80285e-08
Feb20 CCT γ/λ:CCT δ			2.46814e-11
Feb20 CCT γ/λ:CCT ο			1.33791e-05
Feb20 TCA α:TCA β/μ			5.27225e-05
Feb20 ACC α:ACC β/μ			3.33732e-07
Feb20 ACC α:ACC γ/λ			4.51693e-05
Feb20 ACC β/μ:ACC δ			4.97169e-08
Feb20 ACC β/μ:ACC ο			6.9175e-08
Feb20 ACC γ/λ:ACC δ			1.22175e-05
Feb20 ACC γ/λ:ACC ο			3.48947e-05
Feb20 ACT α:ACT β/μ			1.72444e-08
Feb20 ACT α:ACT γ/λ			3.52224e-06
Feb20 ACT β/μ:ACT δ			2.95925e-08
Feb20 ACT β/μ:ACT ο			3.31491e-05
Feb20 ACT γ/λ:ACT δ			5.38848e-06
Feb20 GTC α:GTC β/μ			4.17281e-06
Feb20 GTC β/μ:GTC γ/λ			6.42376e-05
Feb20 GTC β/μ:GTC δ			2.5025e-06
Mar20 GCA β/μ:GCA γ/λ				1.5896e-18
Mar20 GCA β/μ:GCA ο				4.29594e-05
Mar20 GCC α:GCC β/μ				1.35132e-11
Mar20 GCC α:GCC γ/λ				4.88194e-09
Mar20 GCC β/μ:GCC γ/λ				4.05995e-21
Mar20 GCC β/μ:GCC δ				2.47055e-21
Mar20 GCC β/μ:GCC ο				1.65844e-18
Mar20 GCC γ/λ:GCC δ				4.29787e-18
Mar20 GCC γ/λ:GCC ο				1.71688e-13
Mar20 GCG α:GCG β/μ				3.10061e-07
Mar20 GCG α:GCG γ/λ				3.31114e-07
Mar20 GCG β/μ:GCG ο				5.34578e-17
Mar20 GCG γ/λ:GCG ο				2.34848e-16
Mar20 GCT β/μ:GCT γ/λ				1.23405e-05
Mar20 GCT β/μ:GCT ο				7.31207e-05
Mar20 AGA α:AGA δ				5.26402e-05
Mar20 AGA β/μ:AGA γ/λ				5.99674e-09
Mar20 CGC α:CGC β/μ				9.32168e-07
Mar20 CGC α:CGC γ/λ				1.16435e-06
Mar20 CGC β/μ:CGC δ				5.6328e-07
Mar20 CGC β/μ:CGC ο				1.92992e-20
Mar20 CGC γ/λ:CGC δ				8.36884e-07
Mar20 CGC γ/λ:CGC ο				4.87291e-20
Mar20 CGC δ:CGC ο				3.63521e-05
Mar20 CGT α:CGT β/μ				1.59564e-07
Mar20 CGT β/μ:CGT ο				2.22894e-17
Mar20 CGT γ/λ:CGT ο				1.07367e-09
Mar20 GAC α:GAC β/μ				1.71423e-05
Mar20 GAC α:GAC γ/λ				9.49676e-07
Mar20 GAC β/μ:GAC γ/λ				9.51819e-08
Mar20 GAC β/μ:GAC δ				1.31749e-06
Mar20 GAC β/μ:GAC ο				2.66739e-06
Mar20 GAC γ/λ:GAC δ				4.93122e-08
Mar20 GAC γ/λ:GAC ο				4.01817e-08
Mar20 GAT α:GAT β/μ				3.77236e-05
Mar20 GAT α:GAT γ/λ				3.3712e-05
Mar20 GAT β/μ:GAT δ				5.15445e-12
Mar20 GAT β/μ:GAT ο				3.21779e-13
Mar20 GAT γ/λ:GAT δ				4.46568e-12
Mar20 GAT γ/λ:GAT ο				2.82118e-13
Mar20 TGC α:TGC β/μ				4.5929e-10
Mar20 TGC α:TGC γ/λ				5.91239e-13
Mar20 TGC β/μ:TGC γ/λ				8.32292e-14
Mar20 TGC β/μ:TGC δ				1.17888e-09
Mar20 TGC β/μ:TGC ο				4.16107e-26
Mar20 TGC γ/λ:TGC δ				2.81255e-12
Mar20 TGC γ/λ:TGC ο				4.77987e-31
Mar20 TGT α:TGT β/μ				2.74552e-12
Mar20 TGT α:TGT γ/λ				3.86145e-07
Mar20 TGT β/μ:TGT γ/λ				3.88998e-30
Mar20 TGT β/μ:TGT δ				1.24088e-07
Mar20 TGT β/μ:TGT ο				3.40649e-25
Mar20 TGT γ/λ:TGT ο				9.05267e-16
Mar20 GAA α:GAA β/μ				1.29776e-07
Mar20 GAA α:GAA γ/λ				4.31505e-06
Mar20 GAA β/μ:GAA γ/λ				3.99036e-05
Mar20 GAA β/μ:GAA δ				8.15682e-07
Mar20 GAA β/μ:GAA ο				5.68711e-07
Mar20 GAA γ/λ:GAA δ				1.56888e-05
Mar20 GAA γ/λ:GAA ο				3.6072e-05
Mar20 GAG β/μ:GAG γ/λ				1.05491e-08
Mar20 CAA β/μ:CAA γ/λ				7.46565e-10
Mar20 CAG α:CAG γ/λ				1.07329e-07
Mar20 CAG β/μ:CAG γ/λ				5.1612e-15
Mar20 CAG β/μ:CAG δ				4.63723e-05
Mar20 CAG β/μ:CAG ο				1.52923e-13
Mar20 CAG γ/λ:CAG δ				2.698e-10
Mar20 CAG γ/λ:CAG ο				6.95942e-26
Mar20 GGG β/μ:GGG γ/λ				3.68251e-23
Mar20 GGG γ/λ:GGG δ				8.78583e-06
Mar20 GGG γ/λ:GGG ο				2.16361e-05
Mar20 GGT β/μ:GGT γ/λ				9.54021e-06
Mar20 CAC α:CAC β/μ				5.29544e-33
Mar20 CAC β/μ:CAC γ/λ				0
Mar20 CAC β/μ:CAC δ				4.24921e-63
Mar20 CAC β/μ:CAC ο				2.31259e-84
Mar20 CAT α:CAT β/μ				3.63145e-40
Mar20 CAT β/μ:CAT γ/λ				0
Mar20 CAT β/μ:CAT δ				7.46938e-50
Mar20 CAT β/μ:CAT ο				2.29039e-57
Mar20 ATA β/μ:ATA γ/λ				2.08893e-20
Mar20 ATC α:ATC β/μ				1.16245e-44
Mar20 ATC β/μ:ATC γ/λ				0
Mar20 ATC β/μ:ATC δ				3.56521e-56
Mar20 ATC β/μ:ATC ο				1.22489e-156
Mar20 CTA α:CTA β/μ				8.53764e-57
Mar20 CTA α:CTA γ/λ				1.74749e-53
Mar20 CTA β/μ:CTA γ/λ				3.58086e-14
Mar20 CTA β/μ:CTA δ				3.49744e-97
Mar20 CTA β/μ:CTA ο				3.28357e-133
Mar20 CTA γ/λ:CTA δ				1.00918e-99
Mar20 CTA γ/λ:CTA ο				1.29591e-137
Mar20 CTC β/μ:CTC γ/λ				7.55047e-15
Mar20 CTC β/μ:CTC δ				5.0956e-05
Mar20 CTC γ/λ:CTC δ				1.58117e-12
Mar20 CTC δ:CTC ο				9.82346e-07
Mar20 CTG β/μ:CTG δ				1.96906e-07
Mar20 CTG β/μ:CTG ο				1.96167e-05
Mar20 CTG γ/λ:CTG δ				1.57116e-08
Mar20 CTG γ/λ:CTG ο				1.17913e-06
Mar20 CTT α:CTT β/μ				1.45448e-12
Mar20 CTT α:CTT γ/λ				7.29247e-17
Mar20 CTT β/μ:CTT γ/λ				5.14738e-08
Mar20 CTT β/μ:CTT δ				2.43775e-08
Mar20 CTT β/μ:CTT ο				3.37459e-18
Mar20 CTT γ/λ:CTT δ				6.77332e-12
Mar20 CTT γ/λ:CTT ο				3.88491e-24
Mar20 TTA α:TTA β/μ				3.0975e-32
Mar20 TTA α:TTA γ/λ				5.06672e-33
Mar20 TTA β/μ:TTA δ				3.97616e-57
Mar20 TTA β/μ:TTA ο				1.86941e-59
Mar20 TTA γ/λ:TTA δ				6.48484e-59
Mar20 TTA γ/λ:TTA ο				3.33958e-61
Mar20 TTG β/μ:TTG ο				2.74402e-06
Mar20 TTG γ/λ:TTG ο				6.68556e-05
Mar20 AAA γ/λ:AAA ο				6.84943e-05
Mar20 AAG α:AAG β/μ				1.06969e-05
Mar20 AAG β/μ:AAG γ/λ				1.65323e-08
Mar20 AAG β/μ:AAG δ				5.28016e-06
Mar20 ATG α:ATG β/μ				4.83814e-06
Mar20 ATG α:ATG γ/λ				1.42838e-05
Mar20 ATG β/μ:ATG δ				2.91922e-08
Mar20 ATG β/μ:ATG ο				2.22161e-12
Mar20 ATG γ/λ:ATG δ				9.6768e-08
Mar20 ATG γ/λ:ATG ο				1.95888e-11
Mar20 TTC α:TTC β/μ				2.34921e-45
Mar20 TTC α:TTC γ/λ				3.51316e-43
Mar20 TTC β/μ:TTC γ/λ				1.03275e-06
Mar20 TTC β/μ:TTC δ				1.75639e-64
Mar20 TTC β/μ:TTC ο				1.52173e-116
Mar20 TTC γ/λ:TTC δ				2.18034e-62
Mar20 TTC γ/λ:TTC ο				2.38375e-116
Mar20 TTT α:TTT β/μ				1.20048e-39
Mar20 TTT α:TTT γ/λ				2.00822e-36
Mar20 TTT β/μ:TTT γ/λ				1.26286e-11
Mar20 TTT β/μ:TTT δ				3.45335e-32
Mar20 TTT β/μ:TTT ο				2.98146e-57
Mar20 TTT γ/λ:TTT δ				5.59142e-29
Mar20 TTT γ/λ:TTT ο				1.78311e-51
Mar20 CCA α:CCA β/μ				3.92025e-08
Mar20 CCA α:CCA γ/λ				8.91238e-07
Mar20 CCA β/μ:CCA γ/λ				3.43296e-07
Mar20 CCA β/μ:CCA δ				2.00537e-21
Mar20 CCA β/μ:CCA ο				5.18796e-14
Mar20 CCA γ/λ:CCA δ				1.6348e-19
Mar20 CCA γ/λ:CCA ο				1.56807e-11
Mar20 CCA δ:CCA ο				4.78911e-05
Mar20 CCC β/μ:CCC γ/λ				6.51744e-06
Mar20 CCT α:CCT β/μ				8.06147e-82
Mar20 CCT α:CCT γ/λ				1.28219e-39
Mar20 CCT β/μ:CCT γ/λ				0
Mar20 CCT β/μ:CCT δ				9.16839e-82
Mar20 CCT β/μ:CCT ο				3.09864e-133
Mar20 CCT γ/λ:CCT δ				1.12594e-33
Mar20 CCT γ/λ:CCT ο				8.48478e-63
Mar20 AGC β/μ:AGC δ				5.81754e-08
Mar20 AGC γ/λ:AGC δ				3.91091e-07
Mar20 AGT α:AGT β/μ				8.497e-08
Mar20 AGT α:AGT δ				5.21515e-05
Mar20 AGT β/μ:AGT γ/λ				1.50516e-17
Mar20 AGT β/μ:AGT δ				5.21998e-20
Mar20 AGT β/μ:AGT ο				2.06234e-10
Mar20 AGT γ/λ:AGT δ				1.28759e-15
Mar20 AGT γ/λ:AGT ο				1.24515e-05
Mar20 AGT δ:AGT ο				3.86863e-06
Mar20 TCA α:TCA β/μ				1.17815e-06
Mar20 TCA α:TCA γ/λ				1.90097e-10
Mar20 TCA α:TCA δ				1.7334e-05
Mar20 TCA β/μ:TCA γ/λ				3.51708e-17
Mar20 TCA β/μ:TCA δ				2.55768e-21
Mar20 TCA β/μ:TCA ο				3.58312e-16
Mar20 TCA γ/λ:TCA δ				1.80399e-26
Mar20 TCA γ/λ:TCA ο				7.92653e-24
Mar20 TCA δ:TCA ο				4.89779e-05
Mar20 TCT α:TCT β/μ				2.30267e-16
Mar20 TCT α:TCT γ/λ				3.99093e-64
Mar20 TCT β/μ:TCT γ/λ				2.23093e-161
Mar20 TCT β/μ:TCT δ				8.63379e-19
Mar20 TCT β/μ:TCT ο				5.33294e-27
Mar20 TCT γ/λ:TCT δ				1.42657e-82
Mar20 TCT γ/λ:TCT ο				4.5126e-117
Mar20 ACA α:ACA β/μ				6.12231e-07
Mar20 ACA β/μ:ACA γ/λ				1.60736e-22
Mar20 ACC α:ACC β/μ				3.08216e-76
Mar20 ACC α:ACC γ/λ				2.22828e-37
Mar20 ACC β/μ:ACC γ/λ				0
Mar20 ACC β/μ:ACC δ				1.51677e-81
Mar20 ACC β/μ:ACC ο				2.65558e-141
Mar20 ACC γ/λ:ACC δ				5.3904e-35
Mar20 ACC γ/λ:ACC ο				1.10462e-68
Mar20 ACT α:ACT β/μ				1.08713e-16
Mar20 ACT α:ACT γ/λ				1.39236e-14
Mar20 ACT β/μ:ACT δ				7.67342e-10
Mar20 ACT β/μ:ACT ο				3.56824e-27
Mar20 ACT γ/λ:ACT δ				7.09246e-08
Mar20 ACT γ/λ:ACT ο				1.73502e-23
Mar20 TAC β/μ:TAC γ/λ				8.1101e-17
Mar20 TAC β/μ:TAC ο				7.11295e-07
Mar20 TAC γ/λ:TAC ο				2.04843e-11
Mar20 TAT β/μ:TAT γ/λ				1.71004e-40
Mar20 TAT γ/λ:TAT ο				5.10848e-11
Mar20 GTA α:GTA β/μ				3.25102e-12
Mar20 GTA α:GTA γ/λ				1.67592e-06
Mar20 GTA β/μ:GTA γ/λ				2.34219e-39
Mar20 GTA β/μ:GTA δ				1.35939e-12
Mar20 GTA β/μ:GTA ο				2.03692e-32
Mar20 GTA γ/λ:GTA δ				1.66895e-06
Mar20 GTA γ/λ:GTA ο				8.50544e-20
Mar20 GTC α:GTC β/μ				6.86391e-11
Mar20 GTC α:GTC γ/λ				1.63086e-05
Mar20 GTC β/μ:GTC γ/λ				2.16587e-64
Mar20 GTC β/μ:GTC δ				3.5748e-26
Mar20 GTC β/μ:GTC ο				5.58654e-33
Mar20 GTC γ/λ:GTC δ				1.75296e-18
Mar20 GTC γ/λ:GTC ο				4.71666e-19
Mar20 GTG β/μ:GTG ο				4.44417e-16
Mar20 GTG γ/λ:GTG ο				7.15717e-14
Mar20 GTT α:GTT β/μ				5.12504e-06
Mar20 GTT β/μ:GTT γ/λ				9.48161e-27
Mar20 GTT β/μ:GTT ο				2.04621e-16
Apr20 GCA β/μ:GCA γ/λ					1.15084e-108
Apr20 GCC β/μ:GCC γ/λ					5.14875e-07
Apr20 GCC β/μ:GCC δ					4.20396e-05
Apr20 GCC γ/λ:GCC δ					1.59691e-05
Apr20 GCC γ/λ:GCC ο					4.2031e-05
Apr20 GCT β/μ:GCT γ/λ					2.64325e-38
Apr20 AGA β/μ:AGA γ/λ					3.96895e-13
Apr20 AGG α:AGG β/μ					1.38007e-06
Apr20 AGG β/μ:AGG γ/λ					4.77584e-21
Apr20 CGA α:CGA β/μ					2.57818e-05
Apr20 CGA α:CGA ο					6.31002e-05
Apr20 CGA β/μ:CGA γ/λ					1.18936e-13
Apr20 CGC β/μ:CGC γ/λ					5.22152e-08
Apr20 CGG α:CGG β/μ					2.59086e-05
Apr20 CGG α:CGG γ/λ					2.04796e-05
Apr20 CGG α:CGG ο					1.9709e-05
Apr20 CGT β/μ:CGT γ/λ					5.31243e-11
Apr20 AAC β/μ:AAC γ/λ					2.98228e-39
Apr20 AAT β/μ:AAT γ/λ					1.7763e-11
Apr20 GAC α:GAC γ/λ					8.19004e-05
Apr20 GAC β/μ:GAC γ/λ					2.80008e-06
Apr20 GAT β/μ:GAT γ/λ					1.3293e-06
Apr20 TGC α:TGC γ/λ					3.64184e-06
Apr20 TGC β/μ:TGC γ/λ					2.71761e-61
Apr20 TGC γ/λ:TGC ο					1.95071e-06
Apr20 TGT β/μ:TGT γ/λ					6.07618e-88
Apr20 TGT β/μ:TGT δ					1.41763e-07
Apr20 TGT β/μ:TGT ο					3.80512e-08
Apr20 TGT γ/λ:TGT ο					2.5202e-05
Apr20 GAA β/μ:GAA γ/λ					4.02029e-08
Apr20 GAG β/μ:GAG γ/λ					8.30857e-25
Apr20 CAA β/μ:CAA γ/λ					4.03511e-77
Apr20 CAG α:CAG γ/λ					5.94739e-09
Apr20 CAG β/μ:CAG γ/λ					1.23508e-110
Apr20 CAG β/μ:CAG δ					4.15076e-12
Apr20 CAG β/μ:CAG ο					3.08799e-06
Apr20 CAG γ/λ:CAG δ					2.64628e-22
Apr20 CAG γ/λ:CAG ο					2.17325e-14
Apr20 GGA β/μ:GGA γ/λ					1.51388e-21
Apr20 GGC β/μ:GGC γ/λ					4.18585e-24
Apr20 GGG β/μ:GGG γ/λ					3.01283e-28
Apr20 GGT β/μ:GGT γ/λ					2.66776e-08
Apr20 CAC β/μ:CAC γ/λ					0
Apr20 CAC β/μ:CAC δ					1.78042e-12
Apr20 CAC β/μ:CAC ο					2.31779e-18
Apr20 CAT β/μ:CAT γ/λ					0
Apr20 CAT β/μ:CAT δ					4.06628e-06
Apr20 CAT β/μ:CAT ο					4.23205e-09
Apr20 ATA β/μ:ATA γ/λ					3.45786e-103
Apr20 ATC α:ATC β/μ					2.35087e-05
Apr20 ATC β/μ:ATC γ/λ					0
Apr20 ATC β/μ:ATC δ					1.37154e-10
Apr20 ATC β/μ:ATC ο					7.3325e-14
Apr20 CTA β/μ:CTA γ/λ					2.60114e-13
Apr20 CTA β/μ:CTA δ					3.05332e-28
Apr20 CTA β/μ:CTA ο					4.10378e-22
Apr20 CTA γ/λ:CTA δ					1.80825e-27
Apr20 CTA γ/λ:CTA ο					2.36828e-21
Apr20 CTC α:CTC γ/λ					7.0294e-09
Apr20 CTC β/μ:CTC γ/λ					1.59486e-301
Apr20 CTC γ/λ:CTC δ					3.7587e-09
Apr20 CTG α:CTG ο					1.65576e-05
Apr20 CTG β/μ:CTG γ/λ					2.27263e-06
Apr20 CTT α:CTT β/μ					5.37951e-13
Apr20 CTT α:CTT γ/λ					1.39447e-20
Apr20 CTT β/μ:CTT γ/λ					0
Apr20 CTT β/μ:CTT δ					2.60593e-09
Apr20 CTT β/μ:CTT ο					5.80268e-05
Apr20 CTT γ/λ:CTT δ					6.83086e-17
Apr20 CTT γ/λ:CTT ο					6.45799e-11
Apr20 TTA α:TTA γ/λ					1.27987e-06
Apr20 TTA β/μ:TTA γ/λ					1.06283e-198
Apr20 TTA β/μ:TTA δ					1.98828e-16
Apr20 TTA β/μ:TTA ο					1.35126e-11
Apr20 TTA γ/λ:TTA δ					2.91503e-20
Apr20 TTA γ/λ:TTA ο					2.48744e-15
Apr20 TTG β/μ:TTG γ/λ					1.89633e-05
Apr20 AAA β/μ:AAA γ/λ					7.16052e-19
Apr20 TTC α:TTC δ					4.14946e-05
Apr20 TTC α:TTC ο					1.54712e-05
Apr20 TTC β/μ:TTC γ/λ					4.21272e-13
Apr20 TTC β/μ:TTC δ					1.35609e-18
Apr20 TTC β/μ:TTC ο					2.67422e-26
Apr20 TTC γ/λ:TTC δ					1.56866e-19
Apr20 TTC γ/λ:TTC ο					2.60086e-27
Apr20 TTT α:TTT β/μ					1.29305e-07
Apr20 TTT α:TTT γ/λ					5.21307e-08
Apr20 TTT β/μ:TTT δ					2.34502e-09
Apr20 TTT β/μ:TTT ο					5.71901e-06
Apr20 TTT γ/λ:TTT δ					9.44218e-10
Apr20 TTT γ/λ:TTT ο					2.91797e-06
Apr20 CCA β/μ:CCA γ/λ					2.46741e-21
Apr20 CCA β/μ:CCA δ					1.86395e-05
Apr20 CCC α:CCC γ/λ					2.71783e-05
Apr20 CCC β/μ:CCC γ/λ					8.68116e-68
Apr20 CCG α:CCG γ/λ					6.24648e-05
Apr20 CCG α:CCG δ					5.95739e-05
Apr20 CCG α:CCG ο					6.63652e-05
Apr20 CCG β/μ:CCG γ/λ					2.13863e-06
Apr20 CCT α:CCT β/μ					2.7078e-29
Apr20 CCT α:CCT γ/λ					6.32171e-20
Apr20 CCT β/μ:CCT γ/λ					0
Apr20 CCT β/μ:CCT δ					2.23158e-31
Apr20 CCT β/μ:CCT ο					7.7372e-21
Apr20 CCT γ/λ:CCT δ					5.71689e-20
Apr20 CCT γ/λ:CCT ο					1.61043e-11
Apr20 AGC β/μ:AGC γ/λ					6.35047e-16
Apr20 AGC γ/λ:AGC δ					3.91642e-05
Apr20 AGT β/μ:AGT γ/λ					1.54643e-15
Apr20 AGT β/μ:AGT δ					7.70894e-05
Apr20 AGT β/μ:AGT ο					3.08969e-05
Apr20 AGT γ/λ:AGT δ					7.33611e-06
Apr20 AGT γ/λ:AGT ο					1.79076e-06
Apr20 TCA β/μ:TCA γ/λ					6.33342e-300
Apr20 TCA β/μ:TCA δ					1.60425e-06
Apr20 TCA β/μ:TCA ο					5.2914e-05
Apr20 TCA γ/λ:TCA δ					2.52927e-13
Apr20 TCA γ/λ:TCA ο					1.26679e-10
Apr20 TCT α:TCT β/μ					5.84659e-07
Apr20 TCT α:TCT γ/λ					4.03997e-16
Apr20 TCT β/μ:TCT γ/λ					0
Apr20 TCT β/μ:TCT δ					4.49852e-08
Apr20 TCT γ/λ:TCT δ					8.67845e-22
Apr20 TCT γ/λ:TCT ο					1.91896e-09
Apr20 ACA α:ACA β/μ					3.04162e-07
Apr20 ACA β/μ:ACA γ/λ					1.74495e-113
Apr20 ACC α:ACC β/μ					3.52347e-25
Apr20 ACC α:ACC γ/λ					3.61634e-16
Apr20 ACC β/μ:ACC γ/λ					0
Apr20 ACC β/μ:ACC δ					9.22594e-31
Apr20 ACC β/μ:ACC ο					8.07238e-27
Apr20 ACC γ/λ:ACC δ					6.42011e-21
Apr20 ACC γ/λ:ACC ο					2.00518e-17
Apr20 ACG β/μ:ACG γ/λ					5.02822e-19
Apr20 ACT α:ACT β/μ					1.52933e-13
Apr20 ACT α:ACT γ/λ					5.96218e-15
Apr20 ACT β/μ:ACT γ/λ					3.18082e-38
Apr20 ACT β/μ:ACT δ					4.03131e-11
Apr20 ACT β/μ:ACT ο					1.76197e-08
Apr20 ACT γ/λ:ACT δ					9.22506e-13
Apr20 ACT γ/λ:ACT ο					1.12044e-09
Apr20 TGG β/μ:TGG γ/λ					1.79098e-23
Apr20 TAC α:TAC ο					4.7535e-05
Apr20 TAC β/μ:TAC γ/λ					2.13076e-70
Apr20 TAC γ/λ:TAC ο					2.25057e-06
Apr20 TAT β/μ:TAT γ/λ					8.24343e-218
Apr20 TAT γ/λ:TAT ο					4.54035e-05
Apr20 GTA β/μ:GTA γ/λ					8.57544e-137
Apr20 GTA β/μ:GTA δ					1.06599e-07
Apr20 GTA β/μ:GTA ο					2.49831e-06
Apr20 GTC β/μ:GTC γ/λ					1.60737e-87
Apr20 GTC β/μ:GTC δ					1.82097e-06
Apr20 GTC β/μ:GTC ο					7.19594e-05
Apr20 GTG β/μ:GTG γ/λ					1.27478e-10
Apr20 GTT α:GTT β/μ					1.70634e-05
Apr20 GTT β/μ:GTT γ/λ					2.82874e-61
May20 GCA β/μ:GCA γ/λ						2.34366e-41
May20 GCT β/μ:GCT γ/λ						5.19302e-06
May20 AGG β/μ:AGG γ/λ						3.23648e-05
May20 AGG β/μ:AGG ο						9.84204e-23
May20 AGG γ/λ:AGG ο						3.52781e-43
May20 CGC β/μ:CGC γ/λ						5.00149e-07
May20 AAC β/μ:AAC γ/λ						2.57668e-36
May20 AAC β/μ:AAC ο						1.32207e-121
May20 AAC γ/λ:AAC ο						1.54441e-10
May20 AAT β/μ:AAT γ/λ						8.66755e-14
May20 TGC β/μ:TGC γ/λ						4.1105e-07
May20 TGT β/μ:TGT γ/λ						2.1862e-43
May20 GAA α:GAA β/μ						7.19995e-05
May20 GAA β/μ:GAA γ/λ						1.5894e-06
May20 GAA β/μ:GAA ο						8.26983e-19
May20 CAA β/μ:CAA γ/λ						7.69092e-64
May20 CAA β/μ:CAA ο						2.67348e-135
May20 CAG β/μ:CAG γ/λ						4.1086e-15
May20 CAG β/μ:CAG ο						1.12307e-120
May20 CAG γ/λ:CAG δ						1.54399e-07
May20 CAG γ/λ:CAG ο						1.45621e-235
May20 GGA β/μ:GGA ο						1.77033e-12
May20 GGC β/μ:GGC γ/λ						4.29996e-13
May20 GGG β/μ:GGG γ/λ						1.41109e-45
May20 GGT β/μ:GGT γ/λ						3.26085e-15
May20 CAC β/μ:CAC γ/λ						0
May20 CAC β/μ:CAC ο						1.24952e-05
May20 CAT β/μ:CAT γ/λ						0
May20 CAT β/μ:CAT δ						5.11301e-06
May20 CAT β/μ:CAT ο						2.01936e-05
May20 ATA β/μ:ATA γ/λ						4.44437e-62
May20 ATC β/μ:ATC γ/λ						0
May20 ATC β/μ:ATC δ						8.96385e-07
May20 ATT β/μ:ATT γ/λ						2.31946e-13
May20 CTA β/μ:CTA γ/λ						1.71752e-29
May20 CTA β/μ:CTA δ						3.19718e-10
May20 CTA β/μ:CTA ο						1.69354e-11
May20 CTA γ/λ:CTA δ						2.31588e-09
May20 CTA γ/λ:CTA ο						4.24427e-11
May20 CTC β/μ:CTC γ/λ						1.0848e-20
May20 CTT β/μ:CTT γ/λ						3.57186e-41
May20 CTT β/μ:CTT ο						1.58162e-05
May20 CTT γ/λ:CTT ο						2.17341e-06
May20 TTA β/μ:TTA γ/λ						2.87882e-24
May20 TTA β/μ:TTA δ						1.13003e-07
May20 TTA β/μ:TTA ο						4.3044e-07
May20 TTA γ/λ:TTA δ						7.41562e-07
May20 TTA γ/λ:TTA ο						9.89865e-07
May20 AAA β/μ:AAA ο						5.51849e-16
May20 TTC β/μ:TTC δ						2.85382e-08
May20 TTC β/μ:TTC ο						1.25325e-07
May20 TTC γ/λ:TTC δ						6.01712e-08
May20 TTC γ/λ:TTC ο						1.90455e-07
May20 TTT β/μ:TTT γ/λ						2.35955e-20
May20 TTT β/μ:TTT δ						2.76357e-07
May20 TTT β/μ:TTT ο						2.93101e-07
May20 TTT γ/λ:TTT δ						3.69015e-06
May20 TTT γ/λ:TTT ο						8.85475e-07
May20 CCC β/μ:CCC γ/λ						9.66585e-22
May20 CCG β/μ:CCG γ/λ						2.96123e-12
May20 CCT β/μ:CCT γ/λ						0
May20 CCT β/μ:CCT δ						8.86481e-10
May20 CCT β/μ:CCT ο						3.70817e-08
May20 CCT γ/λ:CCT ο						6.28857e-06
May20 AGT β/μ:AGT δ						7.57626e-06
May20 AGT γ/λ:AGT δ						1.61599e-05
May20 TCA β/μ:TCA γ/λ						2.94358e-05
May20 TCC β/μ:TCC γ/λ						2.7258e-27
May20 TCC β/μ:TCC ο						1.28486e-50
May20 TCT α:TCT γ/λ						1.52535e-06
May20 TCT β/μ:TCT γ/λ						2.90009e-305
May20 TCT γ/λ:TCT δ						3.24214e-08
May20 TCT γ/λ:TCT ο						4.13348e-05
May20 ACA β/μ:ACA γ/λ						5.23567e-27
May20 ACC β/μ:ACC γ/λ						0
May20 ACC β/μ:ACC δ						1.3643e-06
May20 ACC β/μ:ACC ο						4.42012e-07
May20 ACC γ/λ:ACC ο						4.12705e-05
May20 ACT β/μ:ACT δ						3.79229e-05
May20 ACT β/μ:ACT ο						5.45084e-05
May20 ACT γ/λ:ACT δ						1.83857e-05
May20 ACT γ/λ:ACT ο						3.67678e-05
May20 TGG β/μ:TGG ο						2.69935e-15
May20 TGG γ/λ:TGG ο						5.76632e-05
May20 TAC β/μ:TAC γ/λ						6.57277e-07
May20 TAT β/μ:TAT γ/λ						2.1116e-55
May20 GTA β/μ:GTA γ/λ						5.11909e-19
May20 GTC β/μ:GTC γ/λ						3.51886e-70
May20 GTC β/μ:GTC δ						3.70868e-05
May20 GTG β/μ:GTG γ/λ						4.24274e-19
May20 GTT β/μ:GTT γ/λ						4.30722e-48
May20 GTT β/μ:GTT ο						6.8096e-158
May20 GTT γ/λ:GTT ο						6.73889e-36
Jun20 GCA β/μ:GCA γ/λ							1.8504e-14
Jun20 GCG β/μ:GCG γ/λ							4.48938e-05
Jun20 AGA β/μ:AGA γ/λ							8.42342e-16
Jun20 AGG β/μ:AGG γ/λ							3.16997e-14
Jun20 CGC β/μ:CGC γ/λ							1.34393e-09
Jun20 CGC β/μ:CGC ο							8.88821e-49
Jun20 CGC γ/λ:CGC ο							7.48023e-25
Jun20 AAC β/μ:AAC γ/λ							9.52484e-08
Jun20 GAC β/μ:GAC γ/λ							2.61849e-13
Jun20 GAC β/μ:GAC δ							1.32357e-63
Jun20 GAC γ/λ:GAC δ							3.60296e-161
Jun20 GAT β/μ:GAT γ/λ							1.33292e-35
Jun20 TGC β/μ:TGC γ/λ							2.10933e-07
Jun20 TGT β/μ:TGT γ/λ							2.01679e-07
Jun20 CAA β/μ:CAA γ/λ							2.48424e-59
Jun20 CAG β/μ:CAG γ/λ							2.87493e-23
Jun20 GGC α:GGC β/μ							2.55206e-16
Jun20 GGC β/μ:GGC γ/λ							1.27755e-22
Jun20 GGC β/μ:GGC δ							8.66663e-31
Jun20 GGG β/μ:GGG γ/λ							3.34779e-21
Jun20 GGG β/μ:GGG δ							1.56169e-07
Jun20 GGG γ/λ:GGG δ							5.69842e-16
Jun20 CAC β/μ:CAC γ/λ							0
Jun20 CAC β/μ:CAC ο							6.1602e-07
Jun20 CAT β/μ:CAT γ/λ							0
Jun20 ATC β/μ:ATC γ/λ							4.60555e-285
Jun20 ATT β/μ:ATT γ/λ							1.11731e-24
Jun20 CTA β/μ:CTA γ/λ							1.17399e-06
Jun20 CTA β/μ:CTA ο							2.68119e-08
Jun20 CTA γ/λ:CTA ο							4.07845e-08
Jun20 CTG β/μ:CTG γ/λ							6.90646e-53
Jun20 CTT α:CTT β/μ							8.28534e-07
Jun20 CTT α:CTT γ/λ							6.09496e-08
Jun20 CTT β/μ:CTT γ/λ							3.7853e-65
Jun20 CTT β/μ:CTT ο							1.12281e-05
Jun20 CTT γ/λ:CTT ο							4.1216e-07
Jun20 TTA β/μ:TTA γ/λ							4.49603e-34
Jun20 TTA β/μ:TTA ο							3.06602e-07
Jun20 TTA γ/λ:TTA ο							1.10613e-06
Jun20 TTG β/μ:TTG γ/λ							5.90025e-07
Jun20 AAA β/μ:AAA γ/λ							9.55236e-27
Jun20 ATG β/μ:ATG γ/λ							8.05732e-17
Jun20 TTC β/μ:TTC γ/λ							3.02799e-30
Jun20 TTC β/μ:TTC ο							3.66929e-06
Jun20 TTC γ/λ:TTC ο							9.61307e-07
Jun20 TTT β/μ:TTT γ/λ							4.80814e-16
Jun20 CCA β/μ:CCA γ/λ							6.78726e-24
Jun20 CCG β/μ:CCG γ/λ							3.91962e-06
Jun20 CCG γ/λ:CCG δ							1.74855e-41
Jun20 CCT α:CCT β/μ							1.03743e-06
Jun20 CCT β/μ:CCT γ/λ							0
Jun20 CCT β/μ:CCT ο							2.96429e-06
Jun20 AGC β/μ:AGC γ/λ							1.67006e-12
Jun20 AGT β/μ:AGT γ/λ							8.33008e-52
Jun20 TCA β/μ:TCA γ/λ							1.11205e-42
Jun20 TCA β/μ:TCA ο							4.63094e-05
Jun20 TCC β/μ:TCC γ/λ							1.07896e-95
Jun20 TCG β/μ:TCG γ/λ							5.30825e-07
Jun20 TCG β/μ:TCG δ							5.29302e-08
Jun20 TCG β/μ:TCG ο							3.61402e-08
Jun20 TCT α:TCT γ/λ							1.8525e-05
Jun20 TCT β/μ:TCT γ/λ							0
Jun20 ACA β/μ:ACA γ/λ							3.20255e-09
Jun20 ACC α:ACC β/μ							2.20707e-05
Jun20 ACC β/μ:ACC γ/λ							0
Jun20 ACC β/μ:ACC ο							1.29824e-07
Jun20 ACG β/μ:ACG γ/λ							6.30243e-07
Jun20 TAC β/μ:TAC γ/λ							1.58083e-31
Jun20 TAT β/μ:TAT γ/λ							5.69094e-41
Jun20 GTA β/μ:GTA γ/λ							1.16984e-88
Jun20 GTC β/μ:GTC γ/λ							3.4828e-157
Jun20 GTT β/μ:GTT γ/λ							1.59677e-135
Jul20 GCA β/μ:GCA γ/λ								8.24053e-207
Jul20 GCG α:GCG β/μ								5.45629e-21
Jul20 GCG β/μ:GCG γ/λ								4.43268e-13
Jul20 GCT β/μ:GCT γ/λ								3.85073e-94
Jul20 AGA β/μ:AGA δ								5.99055e-40
Jul20 AGA γ/λ:AGA δ								5.97902e-36
Jul20 CGA β/μ:CGA γ/λ								4.21536e-23
Jul20 CGA β/μ:CGA δ								1.9771e-33
Jul20 CGA β/μ:CGA ο								1.95735e-10
Jul20 CGC β/μ:CGC γ/λ								5.48209e-47
Jul20 CGC β/μ:CGC ο								3.92064e-28
Jul20 CGC γ/λ:CGC ο								4.33405e-38
Jul20 CGG β/μ:CGG γ/λ								5.83277e-12
Jul20 CGT β/μ:CGT γ/λ								2.56251e-32
Jul20 AAC β/μ:AAC γ/λ								5.81667e-162
Jul20 AAT β/μ:AAT γ/λ								1.71297e-57
Jul20 GAC β/μ:GAC γ/λ								0
Jul20 GAT β/μ:GAT γ/λ								1.47916e-286
Jul20 GAT γ/λ:GAT ο								5.18005e-05
Jul20 TGC β/μ:TGC γ/λ								1.20991e-33
Jul20 GAA α:GAA β/μ								4.36994e-07
Jul20 GAA α:GAA γ/λ								3.52619e-11
Jul20 GAA β/μ:GAA γ/λ								1.0167e-217
Jul20 GAA β/μ:GAA δ								1.64198e-100
Jul20 GAA γ/λ:GAA δ								0
Jul20 GAG β/μ:GAG γ/λ								7.7309e-05
Jul20 GAG γ/λ:GAG δ								6.72855e-12
Jul20 CAA β/μ:CAA γ/λ								2.18728e-05
Jul20 CAA β/μ:CAA δ								2.99302e-151
Jul20 CAA γ/λ:CAA δ								0
Jul20 CAG β/μ:CAG γ/λ								6.51517e-82
Jul20 GGA α:GGA β/μ								3.05016e-07
Jul20 GGA β/μ:GGA γ/λ								4.19012e-14
Jul20 GGA β/μ:GGA δ								7.21479e-20
Jul20 GGC β/μ:GGC γ/λ								2.35578e-21
Jul20 GGG α:GGG β/μ								6.10995e-21
Jul20 GGG α:GGG γ/λ								6.96919e-10
Jul20 GGG β/μ:GGG γ/λ								1.7405e-57
Jul20 GGG β/μ:GGG δ								2.3188e-37
Jul20 GGG γ/λ:GGG δ								5.72559e-23
Jul20 GGT β/μ:GGT γ/λ								2.11552e-23
Jul20 CAC β/μ:CAC γ/λ								0
Jul20 CAT β/μ:CAT γ/λ								0
Jul20 ATA β/μ:ATA γ/λ								7.24883e-297
Jul20 ATC β/μ:ATC γ/λ								0
Jul20 ATT β/μ:ATT γ/λ								2.71775e-45
Jul20 CTA β/μ:CTA γ/λ								4.43076e-25
Jul20 CTA β/μ:CTA ο								4.06342e-06
Jul20 CTA γ/λ:CTA ο								2.68959e-06
Jul20 CTC β/μ:CTC γ/λ								1.99009e-08
Jul20 CTG β/μ:CTG γ/λ								1.80325e-214
Jul20 CTT β/μ:CTT γ/λ								0
Jul20 TTA β/μ:TTA γ/λ								1.2523e-12
Jul20 TTA β/μ:TTA ο								3.16271e-07
Jul20 TTA γ/λ:TTA ο								2.40492e-07
Jul20 TTG β/μ:TTG γ/λ								2.27074e-12
Jul20 AAG β/μ:AAG γ/λ								2.44042e-07
Jul20 ATG β/μ:ATG γ/λ								4.74388e-105
Jul20 TTT β/μ:TTT γ/λ								8.88995e-34
Jul20 TTT β/μ:TTT ο								6.92243e-08
Jul20 TTT γ/λ:TTT ο								3.64053e-08
Jul20 CCA β/μ:CCA γ/λ								5.62947e-60
Jul20 CCC β/μ:CCC γ/λ								3.67761e-158
Jul20 CCG β/μ:CCG γ/λ								1.27436e-85
Jul20 CCG β/μ:CCG ο								4.75998e-22
Jul20 CCG γ/λ:CCG ο								1.84763e-06
Jul20 CCT β/μ:CCT γ/λ								0
Jul20 CCT β/μ:CCT ο								5.33025e-05
Jul20 AGC β/μ:AGC γ/λ								1.42412e-218
Jul20 AGT β/μ:AGT γ/λ								3.62435e-195
Jul20 TCA β/μ:TCA γ/λ								2.40721e-33
Jul20 TCC β/μ:TCC γ/λ								4.68429e-214
Jul20 TCG β/μ:TCG γ/λ								3.30677e-22
Jul20 TCG β/μ:TCG δ								3.51054e-27
Jul20 TCG β/μ:TCG ο								1.39641e-09
Jul20 TCT β/μ:TCT γ/λ								0
Jul20 TCT γ/λ:TCT ο								4.16087e-05
Jul20 ACA β/μ:ACA γ/λ								0
Jul20 ACA γ/λ:ACA ο								3.4747e-06
Jul20 ACC β/μ:ACC γ/λ								0
Jul20 ACG β/μ:ACG γ/λ								3.077e-15
Jul20 ACT β/μ:ACT γ/λ								4.30759e-30
Jul20 TAC β/μ:TAC γ/λ								3.90089e-82
Jul20 TAT β/μ:TAT γ/λ								0
Jul20 GTA α:GTA β/μ								1.2125e-12
Jul20 GTA α:GTA γ/λ								8.34667e-08
Jul20 GTA β/μ:GTA γ/λ								1.1979e-258
Jul20 GTC β/μ:GTC γ/λ								1.51051e-56
Jul20 GTT β/μ:GTT γ/λ								2.64346e-67
Aug20 GCA β/μ:GCA γ/λ									1.57221e-133
Aug20 GCG β/μ:GCG γ/λ									7.85769e-08
Aug20 GCT β/μ:GCT γ/λ									8.76758e-07
Aug20 AGA β/μ:AGA γ/λ									6.94657e-67
Aug20 CGA β/μ:CGA γ/λ									2.21913e-23
Aug20 CGC β/μ:CGC γ/λ									1.87318e-11
Aug20 CGG α:CGG β/μ									5.78621e-06
Aug20 CGG β/μ:CGG γ/λ									8.10794e-08
Aug20 AAC β/μ:AAC γ/λ									1.7527e-49
Aug20 AAT β/μ:AAT γ/λ									2.87427e-89
Aug20 GAC α:GAC γ/λ									1.74312e-05
Aug20 GAC β/μ:GAC γ/λ									1.06481e-62
Aug20 TGC β/μ:TGC γ/λ									7.28924e-96
Aug20 TGT β/μ:TGT γ/λ									2.18173e-30
Aug20 GAA β/μ:GAA γ/λ									1.29626e-14
Aug20 CAG α:CAG β/μ									1.9585e-05
Aug20 CAG α:CAG γ/λ									5.84446e-07
Aug20 CAG β/μ:CAG γ/λ									1.4353e-182
Aug20 GGA β/μ:GGA γ/λ									1.05226e-47
Aug20 GGG β/μ:GGG γ/λ									1.34004e-45
Aug20 GGT β/μ:GGT γ/λ									1.6955e-34
Aug20 CAC β/μ:CAC γ/λ									0
Aug20 CAT β/μ:CAT γ/λ									3.44705e-208
Aug20 ATA β/μ:ATA γ/λ									7.47393e-22
Aug20 ATC β/μ:ATC γ/λ									2.9717e-216
Aug20 ATT β/μ:ATT γ/λ									8.77406e-137
Aug20 CTA β/μ:CTA γ/λ									2.83485e-52
Aug20 CTC β/μ:CTC γ/λ									5.80922e-57
Aug20 CTG β/μ:CTG γ/λ									9.05454e-198
Aug20 CTT β/μ:CTT γ/λ									2.038e-180
Aug20 CTT β/μ:CTT δ									3.20915e-05
Aug20 CTT γ/λ:CTT δ									5.0824e-07
Aug20 AAA β/μ:AAA γ/λ									7.00187e-13
Aug20 AAG β/μ:AAG γ/λ									5.78167e-64
Aug20 ATG β/μ:ATG γ/λ									1.11561e-07
Aug20 TTC β/μ:TTC γ/λ									3.07324e-144
Aug20 CCC β/μ:CCC γ/λ									4.14284e-236
Aug20 CCG α:CCG γ/λ									4.58058e-07
Aug20 CCG β/μ:CCG γ/λ									6.39466e-42
Aug20 CCG γ/λ:CCG ο									6.90609e-14
Aug20 CCT β/μ:CCT γ/λ									0
Aug20 AGC β/μ:AGC γ/λ									2.75899e-265
Aug20 AGT β/μ:AGT γ/λ									3.84887e-09
Aug20 TCC α:TCC β/μ									4.08771e-06
Aug20 TCC α:TCC γ/λ									9.14217e-07
Aug20 TCC β/μ:TCC γ/λ									0
Aug20 TCG α:TCG β/μ									1.30844e-08
Aug20 TCG β/μ:TCG γ/λ									2.03564e-42
Aug20 TCT β/μ:TCT γ/λ									0
Aug20 TCT γ/λ:TCT ο									3.21445e-06
Aug20 ACA β/μ:ACA γ/λ									2.14686e-40
Aug20 ACC β/μ:ACC γ/λ									2.16846e-240
Aug20 ACG β/μ:ACG γ/λ									6.46021e-27
Aug20 ACT β/μ:ACT γ/λ									8.06949e-67
Aug20 TAC β/μ:TAC γ/λ									3.38142e-08
Aug20 TAT β/μ:TAT γ/λ									0
Aug20 TAT β/μ:TAT ο									2.08266e-05
Aug20 GTA β/μ:GTA γ/λ									7.63937e-162
Aug20 GTC β/μ:GTC γ/λ									1.08785e-259
Aug20 GTG β/μ:GTG γ/λ									3.6951e-39
Aug20 GTT β/μ:GTT γ/λ									4.66588e-80
Sep20 GCA β/μ:GCA γ/λ										1.04096e-21
Sep20 GCC β/μ:GCC γ/λ										3.05963e-08
Sep20 GCT β/μ:GCT γ/λ										4.44232e-12
Sep20 AGA β/μ:AGA γ/λ										7.03439e-217
Sep20 AGG β/μ:AGG γ/λ										2.64393e-26
Sep20 CGA β/μ:CGA γ/λ										6.87439e-55
Sep20 CGC β/μ:CGC γ/λ										1.57896e-45
Sep20 CGG β/μ:CGG γ/λ										4.50441e-30
Sep20 CGT β/μ:CGT γ/λ										8.11415e-81
Sep20 AAC β/μ:AAC γ/λ										5.55554e-14
Sep20 AAT β/μ:AAT γ/λ										2.97561e-115
Sep20 GAC β/μ:GAC γ/λ										3.46793e-38
Sep20 GAT β/μ:GAT γ/λ										1.61186e-254
Sep20 TGC β/μ:TGC γ/λ										4.87071e-194
Sep20 TGT β/μ:TGT γ/λ										2.44698e-61
Sep20 GAG β/μ:GAG γ/λ										3.63623e-45
Sep20 CAA β/μ:CAA γ/λ										3.56615e-47
Sep20 CAG β/μ:CAG γ/λ										8.47e-109
Sep20 CAG β/μ:CAG ο										1.28491e-10
Sep20 CAG γ/λ:CAG ο										1.4706e-15
Sep20 GGA β/μ:GGA γ/λ										1.09546e-65
Sep20 GGC β/μ:GGC γ/λ										1.31648e-05
Sep20 GGG β/μ:GGG γ/λ										9.96623e-47
Sep20 GGT β/μ:GGT γ/λ										6.71667e-51
Sep20 CAC β/μ:CAC γ/λ										0
Sep20 CAT β/μ:CAT γ/λ										1.12591e-291
Sep20 ATA β/μ:ATA γ/λ										8.51987e-09
Sep20 ATC β/μ:ATC γ/λ										4.12216e-287
Sep20 ATT β/μ:ATT γ/λ										6.30517e-177
Sep20 CTA β/μ:CTA γ/λ										9.05303e-208
Sep20 CTG β/μ:CTG γ/λ										1.09558e-121
Sep20 CTT β/μ:CTT γ/λ										1.71794e-15
Sep20 TTA β/μ:TTA γ/λ										1.07805e-24
Sep20 TTG β/μ:TTG γ/λ										3.73795e-111
Sep20 AAA β/μ:AAA γ/λ										2.37203e-29
Sep20 AAG β/μ:AAG γ/λ										2.8593e-158
Sep20 ATG β/μ:ATG γ/λ										2.26314e-34
Sep20 TTC β/μ:TTC γ/λ										2.72338e-91
Sep20 TTT β/μ:TTT γ/λ										2.53444e-85
Sep20 CCA β/μ:CCA γ/λ										3.39181e-05
Sep20 CCC β/μ:CCC γ/λ										8.28788e-19
Sep20 CCG β/μ:CCG γ/λ										2.33916e-19
Sep20 CCT β/μ:CCT γ/λ										0
Sep20 AGC β/μ:AGC γ/λ										0
Sep20 AGT β/μ:AGT γ/λ										2.65111e-28
Sep20 TCC β/μ:TCC γ/λ										1.69752e-112
Sep20 TCG β/μ:TCG γ/λ										1.44706e-85
Sep20 TCT β/μ:TCT γ/λ										1.28499e-151
Sep20 ACA β/μ:ACA γ/λ										1.32428e-21
Sep20 ACC β/μ:ACC γ/λ										7.59463e-276
Sep20 ACG β/μ:ACG γ/λ										3.73343e-243
Sep20 ACT β/μ:ACT γ/λ										1.68178e-13
Sep20 TGG β/μ:TGG γ/λ										1.19629e-06
Sep20 TAC β/μ:TAC γ/λ										4.92482e-96
Sep20 TAT β/μ:TAT γ/λ										2.24703e-202
Sep20 GTA β/μ:GTA γ/λ										1.36898e-92
Sep20 GTC β/μ:GTC γ/λ										0
Sep20 GTC β/μ:GTC δ										3.98571e-05
Sep20 GTG β/μ:GTG γ/λ										4.4416e-159
Sep20 GTG β/μ:GTG ο										3.15664e-05
Sep20 GTT β/μ:GTT γ/λ										7.14276e-69
Oct20 GCA α:GCA β/μ											4.01544e-07
Oct20 GCA α:GCA γ/λ											1.51529e-07
Oct20 GCA β/μ:GCA ο											2.90166e-161
Oct20 GCA γ/λ:GCA ο											2.34061e-114
Oct20 GCG β/μ:GCG ο											1.88622e-42
Oct20 GCG γ/λ:GCG ο											5.62674e-17
Oct20 GCT α:GCT γ/λ											1.11464e-07
Oct20 GCT β/μ:GCT γ/λ											4.60719e-26
Oct20 AGA α:AGA γ/λ											1.40462e-07
Oct20 AGA β/μ:AGA γ/λ											0
Oct20 AGA β/μ:AGA ο											0
Oct20 AGA γ/λ:AGA ο											4.77137e-38
Oct20 AGG α:AGG β/μ											5.17123e-05
Oct20 AGG α:AGG γ/λ											1.56795e-07
Oct20 AGG β/μ:AGG γ/λ											5.86477e-40
Oct20 AGG γ/λ:AGG ο											3.15922e-90
Oct20 CGA α:CGA β/μ											5.92302e-23
Oct20 CGA α:CGA γ/λ											9.61348e-25
Oct20 CGA α:CGA δ											7.69574e-05
Oct20 CGA α:CGA ο											1.02756e-24
Oct20 CGA β/μ:CGA γ/λ											4.4652e-22
Oct20 CGA β/μ:CGA ο											5.30084e-54
Oct20 CGC α:CGC β/μ											3.46413e-11
Oct20 CGC α:CGC γ/λ											1.88415e-05
Oct20 CGC β/μ:CGC γ/λ											5.02037e-41
Oct20 CGC β/μ:CGC ο											0
Oct20 CGC γ/λ:CGC ο											3.35686e-105
Oct20 CGG α:CGG β/μ											1.9177e-25
Oct20 CGG α:CGG γ/λ											1.03882e-26
Oct20 CGG α:CGG δ											5.55976e-05
Oct20 CGG α:CGG ο											5.68333e-27
Oct20 CGG β/μ:CGG γ/λ											7.74829e-15
Oct20 CGG β/μ:CGG ο											5.04389e-52
Oct20 CGT α:CGT β/μ											1.5602e-22
Oct20 CGT α:CGT γ/λ											2.27537e-07
Oct20 CGT β/μ:CGT γ/λ											4.37775e-176
Oct20 CGT β/μ:CGT ο											0
Oct20 CGT γ/λ:CGT ο											3.41e-19
Oct20 AAC α:AAC β/μ											7.85891e-14
Oct20 AAC α:AAC γ/λ											4.72492e-19
Oct20 AAC β/μ:AAC γ/λ											2.13733e-22
Oct20 AAC β/μ:AAC ο											2.26354e-244
Oct20 AAC γ/λ:AAC ο											6.03496e-247
Oct20 AAT α:AAT ο											2.70703e-08
Oct20 AAT β/μ:AAT γ/λ											2.41612e-120
Oct20 AAT β/μ:AAT ο											1.22635e-28
Oct20 AAT γ/λ:AAT ο											0
Oct20 GAC α:GAC γ/λ											7.66233e-09
Oct20 GAC β/μ:GAC γ/λ											3.05255e-41
Oct20 GAC β/μ:GAC ο											1.76109e-73
Oct20 GAC γ/λ:GAC ο											7.92483e-182
Oct20 GAT α:GAT γ/λ											2.02819e-24
Oct20 GAT α:GAT ο											3.4616e-27
Oct20 GAT β/μ:GAT γ/λ											0
Oct20 GAT β/μ:GAT ο											0
Oct20 GAT γ/λ:GAT ο											1.47681e-55
Oct20 TGC α:TGC β/μ											8.06574e-24
Oct20 TGC α:TGC γ/λ											4.49185e-05
Oct20 TGC β/μ:TGC γ/λ											0
Oct20 TGT α:TGT β/μ											2.37162e-10
Oct20 TGT α:TGT γ/λ											3.93813e-22
Oct20 TGT β/μ:TGT γ/λ											1.71609e-198
Oct20 GAA α:GAA β/μ											1.01471e-07
Oct20 GAA α:GAA γ/λ											1.85578e-07
Oct20 GAA β/μ:GAA ο											1.57406e-79
Oct20 GAA γ/λ:GAA ο											7.40418e-15
Oct20 GAG α:GAG β/μ											7.95576e-11
Oct20 GAG β/μ:GAG γ/λ											2.2712e-85
Oct20 GAG β/μ:GAG ο											2.43745e-296
Oct20 GAG γ/λ:GAG ο											1.71265e-18
Oct20 CAA α:CAA β/μ											3.59944e-27
Oct20 CAA α:CAA γ/λ											1.26954e-24
Oct20 CAA α:CAA ο											1.29302e-17
Oct20 CAA β/μ:CAA γ/λ											1.44151e-37
Oct20 CAA β/μ:CAA ο											0
Oct20 CAA γ/λ:CAA ο											0
Oct20 CAG α:CAG β/μ											1.86927e-07
Oct20 CAG α:CAG γ/λ											5.8916e-16
Oct20 CAG β/μ:CAG γ/λ											7.86387e-140
Oct20 CAG β/μ:CAG ο											1.5836e-241
Oct20 CAG γ/λ:CAG ο											0
Oct20 GGA α:GGA β/μ											9.00279e-27
Oct20 GGA α:GGA γ/λ											1.86863e-15
Oct20 GGA α:GGA ο											1.00919e-08
Oct20 GGA β/μ:GGA γ/λ											3.37939e-51
Oct20 GGA β/μ:GGA ο											1.72063e-201
Oct20 GGA γ/λ:GGA ο											3.4929e-42
Oct20 GGC α:GGC β/μ											3.25131e-05
Oct20 GGC α:GGC γ/λ											3.62489e-05
Oct20 GGC β/μ:GGC ο											1.4196e-30
Oct20 GGC γ/λ:GGC ο											1.88252e-17
Oct20 GGG α:GGG γ/λ											1.86735e-09
Oct20 GGG β/μ:GGG γ/λ											1.91863e-139
Oct20 GGG β/μ:GGG ο											3.59485e-29
Oct20 GGG γ/λ:GGG ο											1.25666e-113
Oct20 GGT α:GGT β/μ											3.24063e-24
Oct20 GGT α:GGT γ/λ											7.93764e-21
Oct20 GGT α:GGT δ											4.29618e-05
Oct20 GGT α:GGT ο											1.73602e-23
Oct20 GGT β/μ:GGT γ/λ											3.97917e-37
Oct20 GGT β/μ:GGT ο											1.09692e-05
Oct20 GGT γ/λ:GGT ο											1.41056e-35
Oct20 CAC α:CAC β/μ											5.14997e-11
Oct20 CAC α:CAC γ/λ											1.02816e-24
Oct20 CAC α:CAC ο											6.91025e-28
Oct20 CAC β/μ:CAC γ/λ											0
Oct20 CAC β/μ:CAC ο											0
Oct20 CAC γ/λ:CAC ο											1.42911e-104
Oct20 CAT α:CAT β/μ											2.42601e-09
Oct20 CAT α:CAT γ/λ											8.59102e-26
Oct20 CAT α:CAT ο											3.41389e-28
Oct20 CAT β/μ:CAT γ/λ											1.74513e-253
Oct20 CAT β/μ:CAT ο											0
Oct20 CAT γ/λ:CAT ο											2.23242e-31
Oct20 ATA α:ATA β/μ											3.41096e-06
Oct20 ATA α:ATA γ/λ											5.80066e-08
Oct20 ATA α:ATA ο											8.71015e-08
Oct20 ATA β/μ:ATA γ/λ											5.9115e-05
Oct20 ATA β/μ:ATA ο											0
Oct20 ATA γ/λ:ATA ο											0
Oct20 ATC α:ATC β/μ											1.58229e-12
Oct20 ATC α:ATC γ/λ											2.74367e-30
Oct20 ATC α:ATC ο											6.30251e-31
Oct20 ATC β/μ:ATC γ/λ											0
Oct20 ATC β/μ:ATC ο											0
Oct20 ATC γ/λ:ATC ο											7.2769e-10
Oct20 ATT α:ATT β/μ											5.15641e-06
Oct20 ATT α:ATT γ/λ											8.56691e-06
Oct20 ATT α:ATT ο											9.6468e-26
Oct20 ATT β/μ:ATT γ/λ											5.3357e-260
Oct20 ATT β/μ:ATT ο											0
Oct20 ATT γ/λ:ATT ο											0
Oct20 ATT δ:ATT ο											4.37323e-05
Oct20 CTA α:CTA β/μ											2.5226e-05
Oct20 CTA α:CTA γ/λ											1.14246e-09
Oct20 CTA α:CTA δ											1.27976e-05
Oct20 CTA α:CTA ο											3.05708e-05
Oct20 CTA β/μ:CTA γ/λ											6.58476e-188
Oct20 CTC α:CTC β/μ											1.89625e-20
Oct20 CTC α:CTC γ/λ											2.88204e-17
Oct20 CTC α:CTC ο											3.29723e-12
Oct20 CTC β/μ:CTC γ/λ											1.15327e-38
Oct20 CTC β/μ:CTC ο											0
Oct20 CTC γ/λ:CTC ο											1.96989e-135
Oct20 CTG α:CTG β/μ											7.24139e-24
Oct20 CTG α:CTG γ/λ											7.42634e-30
Oct20 CTG α:CTG δ											6.21237e-05
Oct20 CTG α:CTG ο											3.06322e-22
Oct20 CTG β/μ:CTG γ/λ											2.67305e-123
Oct20 CTG β/μ:CTG ο											5.09832e-12
Oct20 CTG γ/λ:CTG ο											0
Oct20 CTT α:CTT β/μ											1.04803e-14
Oct20 CTT α:CTT γ/λ											5.61032e-15
Oct20 CTT β/μ:CTT ο											0
Oct20 CTT γ/λ:CTT ο											0
Oct20 TTA α:TTA ο											6.71937e-05
Oct20 TTA β/μ:TTA γ/λ											8.69196e-23
Oct20 TTA δ:TTA ο											1.561e-05
Oct20 TTG α:TTG β/μ											1.42673e-25
Oct20 TTG α:TTG ο											1.84121e-09
Oct20 TTG β/μ:TTG γ/λ											4.02692e-218
Oct20 TTG β/μ:TTG ο											0
Oct20 TTG γ/λ:TTG ο											0
Oct20 AAA α:AAA β/μ											2.93078e-15
Oct20 AAA α:AAA γ/λ											1.05451e-12
Oct20 AAA α:AAA ο											7.3496e-09
Oct20 AAA β/μ:AAA γ/λ											3.52341e-11
Oct20 AAA β/μ:AAA ο											8.71552e-197
Oct20 AAA γ/λ:AAA ο											3.69429e-32
Oct20 AAG α:AAG β/μ											1.13118e-09
Oct20 AAG β/μ:AAG γ/λ											1.24725e-251
Oct20 AAG β/μ:AAG ο											0
Oct20 AAG γ/λ:AAG ο											2.25519e-33
Oct20 ATG α:ATG β/μ											1.99837e-07
Oct20 ATG α:ATG γ/λ											1.20085e-11
Oct20 ATG β/μ:ATG γ/λ											1.4449e-19
Oct20 ATG β/μ:ATG ο											1.29002e-46
Oct20 ATG γ/λ:ATG ο											4.4308e-100
Oct20 TTC α:TTC β/μ											5.66968e-25
Oct20 TTC α:TTC γ/λ											3.81883e-18
Oct20 TTC α:TTC δ											1.52592e-07
Oct20 TTC β/μ:TTC γ/λ											3.0686e-252
Oct20 TTT α:TTT β/μ											3.29642e-25
Oct20 TTT α:TTT γ/λ											2.89312e-19
Oct20 TTT β/μ:TTT γ/λ											9.92412e-160
Oct20 CCA α:CCA β/μ											2.84511e-08
Oct20 CCA β/μ:CCA γ/λ											1.96438e-119
Oct20 CCC α:CCC β/μ											2.83007e-29
Oct20 CCC α:CCC γ/λ											7.25079e-30
Oct20 CCC α:CCC ο											1.12651e-32
Oct20 CCC β/μ:CCC ο											3.69346e-141
Oct20 CCC γ/λ:CCC ο											4.30324e-64
Oct20 CCG α:CCG β/μ											7.41315e-27
Oct20 CCG α:CCG γ/λ											2.222e-25
Oct20 CCG α:CCG δ											1.70983e-08
Oct20 CCG α:CCG ο											3.45987e-26
Oct20 CCG β/μ:CCG γ/λ											1.16976e-61
Oct20 CCG β/μ:CCG ο											6.89581e-21
Oct20 CCG γ/λ:CCG ο											1.70178e-49
Oct20 CCT α:CCT β/μ											2.5821e-37
Oct20 CCT α:CCT γ/λ											2.82549e-28
Oct20 CCT α:CCT δ											7.25581e-06
Oct20 CCT β/μ:CCT γ/λ											0
Oct20 CCT β/μ:CCT ο											0
Oct20 CCT γ/λ:CCT ο											0
Oct20 CCT δ:CCT ο											7.23278e-06
Oct20 AGC α:AGC β/μ											4.41429e-11
Oct20 AGC β/μ:AGC γ/λ											0
Oct20 AGT α:AGT β/μ											3.22132e-22
Oct20 AGT α:AGT γ/λ											1.2956e-05
Oct20 AGT β/μ:AGT γ/λ											5.4305e-112
Oct20 TCA α:TCA β/μ											4.05761e-19
Oct20 TCA α:TCA γ/λ											4.4676e-16
Oct20 TCA β/μ:TCA γ/λ											2.08096e-14
Oct20 TCC α:TCC β/μ											2.4634e-14
Oct20 TCC α:TCC γ/λ											4.08492e-18
Oct20 TCC α:TCC ο											1.04569e-16
Oct20 TCC β/μ:TCC γ/λ											4.19392e-99
Oct20 TCC β/μ:TCC ο											1.0907e-101
Oct20 TCC γ/λ:TCC ο											4.13985e-24
Oct20 TCG α:TCG β/μ											2.07346e-16
Oct20 TCG β/μ:TCG γ/λ											2.20206e-59
Oct20 TCG β/μ:TCG ο											8.86021e-109
Oct20 TCT α:TCT β/μ											8.56441e-27
Oct20 TCT α:TCT γ/λ											1.80913e-33
Oct20 TCT β/μ:TCT γ/λ											9.04632e-58
Oct20 ACA α:ACA β/μ											2.68773e-27
Oct20 ACA α:ACA γ/λ											1.09035e-28
Oct20 ACA α:ACA δ											1.06256e-05
Oct20 ACA α:ACA ο											8.67065e-22
Oct20 ACA β/μ:ACA γ/λ											2.23821e-10
Oct20 ACA β/μ:ACA ο											3.2538e-262
Oct20 ACA γ/λ:ACA ο											1.65016e-306
Oct20 ACC α:ACC β/μ											3.74187e-19
Oct20 ACC α:ACC γ/λ											4.34574e-09
Oct20 ACC α:ACC ο											1.60204e-17
Oct20 ACC β/μ:ACC γ/λ											0
Oct20 ACC β/μ:ACC ο											0
Oct20 ACC γ/λ:ACC ο											0
Oct20 ACC δ:ACC ο											6.67303e-05
Oct20 ACG α:ACG β/μ											7.32018e-32
Oct20 ACG α:ACG γ/λ											4.12743e-05
Oct20 ACG β/μ:ACG γ/λ											0
Oct20 ACG β/μ:ACG ο											0
Oct20 ACG γ/λ:ACG ο											2.73686e-30
Oct20 ACT α:ACT β/μ											1.72757e-25
Oct20 ACT α:ACT γ/λ											1.44975e-24
Oct20 ACT β/μ:ACT γ/λ											9.33472e-06
Oct20 TGG α:TGG β/μ											2.5402e-14
Oct20 TGG α:TGG γ/λ											2.30395e-11
Oct20 TGG α:TGG ο											6.20733e-08
Oct20 TGG β/μ:TGG γ/λ											8.91372e-10
Oct20 TGG β/μ:TGG ο											7.63064e-76
Oct20 TGG γ/λ:TGG ο											1.4426e-25
Oct20 TAC α:TAC β/μ											4.83991e-17
Oct20 TAC α:TAC γ/λ											2.74068e-12
Oct20 TAC β/μ:TAC γ/λ											5.55638e-108
Oct20 TAT α:TAT β/μ											5.59058e-14
Oct20 TAT α:TAT ο											2.1574e-12
Oct20 TAT β/μ:TAT γ/λ											2.96679e-197
Oct20 TAT β/μ:TAT ο											0
Oct20 TAT γ/λ:TAT ο											0
Oct20 TAT δ:TAT ο											5.95319e-05
Oct20 GTC α:GTC γ/λ											3.8048e-14
Oct20 GTC β/μ:GTC γ/λ											0
Oct20 GTG α:GTG β/μ											3.52346e-37
Oct20 GTG α:GTG γ/λ											1.93661e-11
Oct20 GTG α:GTG ο											2.4338e-07
Oct20 GTG β/μ:GTG γ/λ											0
Oct20 GTG β/μ:GTG δ											7.00353e-07
Oct20 GTG β/μ:GTG ο											0
Oct20 GTG γ/λ:GTG ο											1.95396e-27
Oct20 GTT α:GTT β/μ											2.79841e-24
Oct20 GTT α:GTT γ/λ											2.98783e-18
Oct20 GTT α:GTT ο											5.58637e-11
Oct20 GTT β/μ:GTT γ/λ											1.82977e-106
Oct20 GTT β/μ:GTT ο											0
Oct20 GTT γ/λ:GTT ο											6.56508e-279
Nov20 GCA α:GCA β/μ												1.18914e-118
Nov20 GCA α:GCA γ/λ												3.24454e-57
Nov20 GCA β/μ:GCA γ/λ												1.82526e-24
Nov20 GCC α:GCC β/μ												1.58475e-129
Nov20 GCC α:GCC γ/λ												3.24015e-58
Nov20 GCC β/μ:GCC γ/λ												6.66438e-15
Nov20 GCG α:GCG β/μ												5.67742e-27
Nov20 GCG α:GCG γ/λ												2.69583e-22
Nov20 GCT α:GCT γ/λ												6.19922e-55
Nov20 GCT β/μ:GCT γ/λ												2.16971e-50
Nov20 AGA α:AGA β/μ												6.92967e-48
Nov20 AGA α:AGA γ/λ												9.03403e-306
Nov20 AGA β/μ:AGA γ/λ												0
Nov20 AGG α:AGG β/μ												5.7473e-194
Nov20 AGG α:AGG γ/λ												7.79792e-237
Nov20 AGG β/μ:AGG γ/λ												6.22546e-43
Nov20 CGA α:CGA β/μ												0
Nov20 CGA α:CGA γ/λ												0
Nov20 CGA β/μ:CGA γ/λ												1.61202e-09
Nov20 CGC α:CGC β/μ												0
Nov20 CGC α:CGC γ/λ												5.11872e-37
Nov20 CGC β/μ:CGC γ/λ												0
Nov20 CGG α:CGG β/μ												0
Nov20 CGG α:CGG γ/λ												0
Nov20 CGG β/μ:CGG γ/λ												4.95201e-10
Nov20 CGT α:CGT β/μ												6.36944e-219
Nov20 CGT α:CGT γ/λ												4.6985e-06
Nov20 CGT β/μ:CGT γ/λ												8.74899e-205
Nov20 AAC α:AAC β/μ												1.54796e-127
Nov20 AAC α:AAC γ/λ												3.10942e-226
Nov20 AAC β/μ:AAC γ/λ												2.0826e-60
Nov20 AAT α:AAT β/μ												3.42832e-77
Nov20 AAT α:AAT γ/λ												2.2185e-29
Nov20 AAT β/μ:AAT γ/λ												2.29713e-308
Nov20 GAC α:GAC β/μ												8.64322e-60
Nov20 GAC α:GAC γ/λ												9.74673e-97
Nov20 GAC β/μ:GAC γ/λ												3.93611e-18
Nov20 GAT α:GAT β/μ												7.5586e-157
Nov20 GAT α:GAT γ/λ												0
Nov20 GAT β/μ:GAT γ/λ												0
Nov20 TGC α:TGC β/μ												0
Nov20 TGC α:TGC γ/λ												1.89881e-82
Nov20 TGC β/μ:TGC γ/λ												0
Nov20 TGT α:TGT β/μ												5.37627e-247
Nov20 TGT α:TGT γ/λ												0
Nov20 TGT β/μ:TGT γ/λ												6.2501e-177
Nov20 GAA α:GAA β/μ												2.78606e-170
Nov20 GAA α:GAA γ/λ												1.51433e-214
Nov20 GAA β/μ:GAA γ/λ												1.12678e-19
Nov20 GAG α:GAG β/μ												1.34474e-262
Nov20 GAG α:GAG γ/λ												2.33269e-252
Nov20 GAG α:GAG δ												1.49224e-65
Nov20 GAG β/μ:GAG δ												9.01426e-234
Nov20 GAG γ/λ:GAG δ												1.12615e-212
Nov20 CAA α:CAA β/μ												0
Nov20 CAA α:CAA γ/λ												0
Nov20 CAA α:CAA δ												0
Nov20 CAA β/μ:CAA δ												0
Nov20 CAA γ/λ:CAA δ												0
Nov20 CAG α:CAG β/μ												1.77714e-158
Nov20 CAG α:CAG γ/λ												0
Nov20 CAG β/μ:CAG γ/λ												0
Nov20 GGA α:GGA β/μ												7.3621e-271
Nov20 GGA α:GGA γ/λ												1.2769e-64
Nov20 GGA α:GGA δ												2.43433e-47
Nov20 GGA β/μ:GGA γ/λ												1.96553e-236
Nov20 GGA β/μ:GGA δ												0
Nov20 GGA γ/λ:GGA δ												4.20943e-20
Nov20 GGC α:GGC β/μ												2.79135e-269
Nov20 GGC α:GGC γ/λ												2.09955e-232
Nov20 GGC β/μ:GGC γ/λ												1.53051e-23
Nov20 GGG α:GGG β/μ												2.52226e-17
Nov20 GGG α:GGG γ/λ												1.95923e-47
Nov20 GGG β/μ:GGG γ/λ												5.66245e-23
Nov20 GGT α:GGT β/μ												0
Nov20 GGT α:GGT γ/λ												0
Nov20 GGT β/μ:GGT γ/λ												3.03984e-58
Nov20 CAC α:CAC β/μ												0
Nov20 CAC α:CAC γ/λ												0
Nov20 CAC β/μ:CAC γ/λ												0
Nov20 CAT α:CAT β/μ												3.40635e-44
Nov20 CAT α:CAT γ/λ												0
Nov20 CAT β/μ:CAT γ/λ												0
Nov20 ATA α:ATA β/μ												5.0916e-81
Nov20 ATA α:ATA γ/λ												4.05179e-170
Nov20 ATA β/μ:ATA γ/λ												6.49271e-49
Nov20 ATC α:ATC β/μ												1.61275e-266
Nov20 ATC α:ATC γ/λ												0
Nov20 ATC β/μ:ATC γ/λ												0
Nov20 ATT α:ATT β/μ												5.28149e-22
Nov20 ATT α:ATT γ/λ												8.5197e-218
Nov20 ATT β/μ:ATT γ/λ												0
Nov20 CTA α:CTA β/μ												0
Nov20 CTA α:CTA γ/λ												0
Nov20 CTA β/μ:CTA γ/λ												0
Nov20 CTC α:CTC β/μ												0
Nov20 CTC α:CTC γ/λ												0
Nov20 CTC β/μ:CTC γ/λ												1.69177e-68
Nov20 CTG α:CTG β/μ												0
Nov20 CTG α:CTG γ/λ												0
Nov20 CTG β/μ:CTG γ/λ												0
Nov20 CTT α:CTT β/μ												1.46711e-274
Nov20 CTT α:CTT γ/λ												0
Nov20 CTT β/μ:CTT γ/λ												5.34189e-183
Nov20 TTA α:TTA β/μ												2.83493e-163
Nov20 TTA α:TTA γ/λ												2.31418e-157
Nov20 TTG α:TTG β/μ												5.68605e-178
Nov20 TTG α:TTG γ/λ												3.82523e-33
Nov20 TTG β/μ:TTG γ/λ												6.01553e-69
Nov20 AAA α:AAA β/μ												0
Nov20 AAA α:AAA γ/λ												0
Nov20 AAA β/μ:AAA γ/λ												1.84393e-12
Nov20 AAG α:AAG β/μ												4.44903e-20
Nov20 AAG α:AAG γ/λ												3.83553e-40
Nov20 AAG β/μ:AAG γ/λ												0
Nov20 ATG α:ATG β/μ												4.01123e-199
Nov20 ATG α:ATG γ/λ												0
Nov20 ATG β/μ:ATG γ/λ												7.3612e-25
Nov20 TTC α:TTC β/μ												0
Nov20 TTC α:TTC γ/λ												0
Nov20 TTC α:TTC δ												6.77558e-05
Nov20 TTC β/μ:TTC γ/λ												0
Nov20 TTT α:TTT β/μ												0
Nov20 TTT α:TTT γ/λ												0
Nov20 TTT β/μ:TTT γ/λ												2.39208e-72
Nov20 CCA α:CCA β/μ												0
Nov20 CCA α:CCA γ/λ												1.71687e-232
Nov20 CCA β/μ:CCA γ/λ												1.65266e-46
Nov20 CCC α:CCC β/μ												0
Nov20 CCC α:CCC γ/λ												0
Nov20 CCC β/μ:CCC γ/λ												3.65867e-13
Nov20 CCG α:CCG β/μ												0
Nov20 CCG α:CCG γ/λ												0
Nov20 CCG α:CCG δ												5.16807e-05
Nov20 CCG β/μ:CCG γ/λ												3.64616e-44
Nov20 CCT α:CCT β/μ												0
Nov20 CCT α:CCT γ/λ												0
Nov20 CCT β/μ:CCT γ/λ												8.22741e-307
Nov20 AGC α:AGC β/μ												5.33349e-110
Nov20 AGC α:AGC γ/λ												1.97109e-44
Nov20 AGC β/μ:AGC γ/λ												0
Nov20 AGT α:AGT β/μ												4.7412e-108
Nov20 AGT α:AGT γ/λ												3.95838e-22
Nov20 AGT β/μ:AGT γ/λ												2.45968e-55
Nov20 TCA α:TCA β/μ												0
Nov20 TCA α:TCA γ/λ												1.06128e-222
Nov20 TCA β/μ:TCA γ/λ												2.72564e-221
Nov20 TCC α:TCC β/μ												0
Nov20 TCC α:TCC γ/λ												0
Nov20 TCC β/μ:TCC γ/λ												1.29953e-83
Nov20 TCG α:TCG β/μ												4.70598e-32
Nov20 TCG α:TCG γ/λ												1.05018e-22
Nov20 TCG β/μ:TCG γ/λ												1.04057e-119
Nov20 TCT α:TCT β/μ												0
Nov20 TCT α:TCT γ/λ												0
Nov20 TCT β/μ:TCT γ/λ												0
Nov20 ACA α:ACA β/μ												0
Nov20 ACA α:ACA γ/λ												0
Nov20 ACA β/μ:ACA γ/λ												3.4233e-25
Nov20 ACC α:ACC β/μ												0
Nov20 ACC α:ACC γ/λ												0
Nov20 ACC β/μ:ACC γ/λ												7.42761e-117
Nov20 ACG α:ACG β/μ												0
Nov20 ACG α:ACG γ/λ												9.89889e-43
Nov20 ACG β/μ:ACG γ/λ												0
Nov20 ACT α:ACT β/μ												0
Nov20 ACT α:ACT γ/λ												0
Nov20 ACT β/μ:ACT γ/λ												1.98071e-65
Nov20 TGG α:TGG β/μ												0
Nov20 TGG α:TGG γ/λ												6.99354e-256
Nov20 TGG β/μ:TGG γ/λ												2.94642e-138
Nov20 TAC α:TAC β/μ												0
Nov20 TAC α:TAC γ/λ												0
Nov20 TAC β/μ:TAC γ/λ												1.77155e-81
Nov20 TAT α:TAT β/μ												1.87374e-264
Nov20 TAT α:TAT γ/λ												6.36359e-29
Nov20 TAT β/μ:TAT γ/λ												1.19335e-206
Nov20 GTA α:GTA β/μ												3.86437e-72
Nov20 GTA α:GTA γ/λ												5.07044e-39
Nov20 GTA β/μ:GTA γ/λ												3.14572e-05
Nov20 GTC α:GTC β/μ												1.01861e-39
Nov20 GTC α:GTC γ/λ												0
Nov20 GTC β/μ:GTC γ/λ												0
Nov20 GTG α:GTG β/μ												0
Nov20 GTG α:GTG γ/λ												3.5187e-220
Nov20 GTG β/μ:GTG γ/λ												4.1237e-291
Nov20 GTT α:GTT β/μ												0
Nov20 GTT α:GTT γ/λ												0
Nov20 GTT β/μ:GTT γ/λ												2.52733e-172
Dec20 GCA α:GCA β/μ													3.24473e-236
Dec20 GCA α:GCA γ/λ													1.64659e-49
Dec20 GCA β/μ:GCA γ/λ													9.86148e-41
Dec20 GCC α:GCC β/μ													1.1015e-238
Dec20 GCC α:GCC δ													2.98801e-05
Dec20 GCC β/μ:GCC γ/λ													3.61246e-91
Dec20 GCC γ/λ:GCC δ													4.16792e-05
Dec20 GCG α:GCG β/μ													3.04664e-261
Dec20 GCG α:GCG γ/λ													1.05934e-108
Dec20 GCG β/μ:GCG γ/λ													7.01555e-10
Dec20 GCT α:GCT γ/λ													5.23031e-128
Dec20 GCT β/μ:GCT γ/λ													7.34865e-126
Dec20 AGA α:AGA β/μ													5.4876e-30
Dec20 AGA α:AGA γ/λ													0
Dec20 AGA β/μ:AGA γ/λ													0
Dec20 AGG α:AGG β/μ													0
Dec20 AGG α:AGG γ/λ													0
Dec20 AGG α:AGG δ													4.48889e-08
Dec20 AGG β/μ:AGG γ/λ													3.66336e-114
Dec20 CGA α:CGA β/μ													0
Dec20 CGA α:CGA γ/λ													0
Dec20 CGA α:CGA δ													1.07867e-12
Dec20 CGA α:CGA ο													1.66257e-06
Dec20 CGC α:CGC β/μ													0
Dec20 CGC α:CGC γ/λ													3.55182e-95
Dec20 CGC α:CGC ο													7.57893e-27
Dec20 CGC β/μ:CGC γ/λ													0
Dec20 CGC β/μ:CGC δ													7.70896e-07
Dec20 CGC β/μ:CGC ο													0
Dec20 CGC γ/λ:CGC ο													4.58052e-73
Dec20 CGG α:CGG β/μ													0
Dec20 CGG α:CGG γ/λ													0
Dec20 CGG α:CGG ο													4.70637e-06
Dec20 CGG β/μ:CGG γ/λ													6.88489e-30
Dec20 CGG β/μ:CGG δ													4.58788e-06
Dec20 CGG γ/λ:CGG δ													1.4587e-06
Dec20 CGT α:CGT β/μ													0
Dec20 CGT β/μ:CGT γ/λ													1.49354e-283
Dec20 CGT δ:CGT ο													3.6638e-05
Dec20 AAC α:AAC β/μ													0
Dec20 AAC α:AAC γ/λ													0
Dec20 AAC α:AAC δ													3.14523e-05
Dec20 AAC β/μ:AAC γ/λ													6.07353e-123
Dec20 AAT α:AAT β/μ													0
Dec20 AAT α:AAT γ/λ													1.54695e-59
Dec20 AAT β/μ:AAT γ/λ													0
Dec20 GAC α:GAC β/μ													2.17515e-150
Dec20 GAC α:GAC γ/λ													8.67189e-178
Dec20 GAC α:GAC δ													1.39879e-08
Dec20 GAC β/μ:GAC γ/λ													3.18783e-21
Dec20 GAC β/μ:GAC δ													3.98583e-07
Dec20 GAC γ/λ:GAC δ													2.15574e-06
Dec20 GAT α:GAT β/μ													0
Dec20 GAT α:GAT γ/λ													0
Dec20 GAT α:GAT ο													1.75364e-06
Dec20 GAT β/μ:GAT γ/λ													0
Dec20 GAT γ/λ:GAT δ													6.58048e-05
Dec20 TGC α:TGC β/μ													0
Dec20 TGC α:TGC γ/λ													0
Dec20 TGC β/μ:TGC γ/λ													0
Dec20 TGC β/μ:TGC δ													2.05801e-07
Dec20 TGC β/μ:TGC ο													1.02024e-05
Dec20 TGT α:TGT β/μ													0
Dec20 TGT α:TGT γ/λ													0
Dec20 TGT α:TGT δ													3.47688e-05
Dec20 TGT β/μ:TGT γ/λ													1.45999e-168
Dec20 GAA α:GAA β/μ													0
Dec20 GAA α:GAA γ/λ													0
Dec20 GAA α:GAA δ													4.97142e-05
Dec20 GAA β/μ:GAA γ/λ													1.98871e-81
Dec20 GAG α:GAG β/μ													0
Dec20 GAG α:GAG γ/λ													0
Dec20 GAG β/μ:GAG γ/λ													1.68435e-132
Dec20 CAA α:CAA β/μ													0
Dec20 CAA α:CAA γ/λ													0
Dec20 CAA α:CAA δ													3.38405e-10
Dec20 CAA α:CAA ο													1.54542e-06
Dec20 CAG α:CAG β/μ													0
Dec20 CAG α:CAG γ/λ													0
Dec20 CAG α:CAG δ													2.40371e-05
Dec20 CAG β/μ:CAG γ/λ													0
Dec20 CAG γ/λ:CAG ο													1.85503e-08
Dec20 GGA α:GGA β/μ													0
Dec20 GGA α:GGA γ/λ													3.13325e-154
Dec20 GGA β/μ:GGA γ/λ													0
Dec20 GGC α:GGC β/μ													0
Dec20 GGC α:GGC γ/λ													0
Dec20 GGC α:GGC δ													3.62321e-08
Dec20 GGC β/μ:GGC γ/λ													6.83505e-59
Dec20 GGG α:GGG β/μ													7.49031e-162
Dec20 GGG α:GGG γ/λ													1.73378e-122
Dec20 GGT α:GGT β/μ													0
Dec20 GGT α:GGT γ/λ													0
Dec20 GGT α:GGT δ													7.23964e-05
Dec20 GGT α:GGT ο													2.15296e-06
Dec20 GGT β/μ:GGT γ/λ													3.12654e-122
Dec20 CAC α:CAC β/μ													0
Dec20 CAC α:CAC γ/λ													0
Dec20 CAC β/μ:CAC γ/λ													0
Dec20 CAC γ/λ:CAC δ													8.50834e-06
Dec20 CAT α:CAT β/μ													6.54494e-10
Dec20 CAT α:CAT γ/λ													0
Dec20 CAT α:CAT ο													2.43648e-05
Dec20 CAT β/μ:CAT γ/λ													0
Dec20 CAT β/μ:CAT ο													4.48774e-05
Dec20 ATA α:ATA β/μ													0
Dec20 ATA α:ATA γ/λ													0
Dec20 ATA β/μ:ATA γ/λ													3.13684e-154
Dec20 ATA β/μ:ATA δ													7.29652e-08
Dec20 ATA γ/λ:ATA δ													4.2318e-11
Dec20 ATC α:ATC β/μ													0
Dec20 ATC α:ATC γ/λ													0
Dec20 ATC β/μ:ATC γ/λ													0
Dec20 ATC γ/λ:ATC δ													4.14517e-06
Dec20 ATT α:ATT β/μ													2.43702e-07
Dec20 ATT α:ATT γ/λ													0
Dec20 ATT β/μ:ATT γ/λ													0
Dec20 CTA α:CTA β/μ													0
Dec20 CTA α:CTA γ/λ													0
Dec20 CTA α:CTA δ													2.15618e-17
Dec20 CTA α:CTA ο													3.30373e-08
Dec20 CTA β/μ:CTA γ/λ													0
Dec20 CTA β/μ:CTA δ													5.67598e-14
Dec20 CTA β/μ:CTA ο													4.43539e-06
Dec20 CTA γ/λ:CTA δ													1.2872e-10
Dec20 CTC α:CTC β/μ													0
Dec20 CTC α:CTC γ/λ													0
Dec20 CTC α:CTC δ													7.04013e-11
Dec20 CTC β/μ:CTC γ/λ													9.70927e-161
Dec20 CTG α:CTG β/μ													0
Dec20 CTG α:CTG γ/λ													0
Dec20 CTG α:CTG δ													5.13216e-11
Dec20 CTG α:CTG ο													2.42531e-06
Dec20 CTG β/μ:CTG γ/λ													0
Dec20 CTG γ/λ:CTG δ													3.57276e-05
Dec20 CTT α:CTT β/μ													0
Dec20 CTT α:CTT γ/λ													0
Dec20 CTT β/μ:CTT γ/λ													0
Dec20 CTT γ/λ:CTT δ													3.8702e-07
Dec20 TTA α:TTA β/μ													0
Dec20 TTA α:TTA γ/λ													1.08806e-175
Dec20 TTA α:TTA ο													3.05236e-06
Dec20 TTA β/μ:TTA γ/λ													2.17364e-14
Dec20 TTA β/μ:TTA ο													2.98796e-05
Dec20 TTA γ/λ:TTA ο													1.72947e-05
Dec20 TTG α:TTG β/μ													5.04499e-162
Dec20 TTG α:TTG γ/λ													9.65482e-115
Dec20 AAA α:AAA β/μ													0
Dec20 AAA α:AAA γ/λ													0
Dec20 AAA α:AAA ο													1.50477e-05
Dec20 AAA β/μ:AAA γ/λ													3.02845e-36
Dec20 AAG α:AAG β/μ													1.11384e-75
Dec20 AAG α:AAG γ/λ													9.76432e-99
Dec20 AAG β/μ:AAG γ/λ													0
Dec20 ATG α:ATG β/μ													0
Dec20 ATG α:ATG γ/λ													6.43381e-265
Dec20 TTC α:TTC β/μ													0
Dec20 TTC α:TTC γ/λ													0
Dec20 TTC α:TTC δ													2.58653e-10
Dec20 TTC α:TTC ο													5.65545e-10
Dec20 TTC β/μ:TTC γ/λ													0
Dec20 TTC γ/λ:TTC ο													1.97866e-06
Dec20 TTT α:TTT β/μ													0
Dec20 TTT α:TTT γ/λ													0
Dec20 TTT β/μ:TTT γ/λ													1.25615e-35
Dec20 TTT β/μ:TTT δ													4.29386e-05
Dec20 CCA α:CCA β/μ													0
Dec20 CCA α:CCA γ/λ													0
Dec20 CCA α:CCA δ													1.20634e-10
Dec20 CCA α:CCA ο													5.55673e-05
Dec20 CCA β/μ:CCA γ/λ													4.2599e-08
Dec20 CCA β/μ:CCA δ													7.21642e-09
Dec20 CCA γ/λ:CCA δ													4.77251e-09
Dec20 CCC α:CCC β/μ													0
Dec20 CCC α:CCC γ/λ													0
Dec20 CCC α:CCC δ													2.74468e-11
Dec20 CCG α:CCG β/μ													0
Dec20 CCG α:CCG γ/λ													0
Dec20 CCG α:CCG δ													1.50694e-18
Dec20 CCG α:CCG ο													0
Dec20 CCG β/μ:CCG γ/λ													2.57139e-51
Dec20 CCG β/μ:CCG ο													2.73068e-20
Dec20 CCG γ/λ:CCG δ													7.62403e-05
Dec20 CCG γ/λ:CCG ο													4.65378e-33
Dec20 CCT α:CCT β/μ													0
Dec20 CCT α:CCT γ/λ													0
Dec20 CCT α:CCT δ													2.09092e-06
Dec20 CCT β/μ:CCT γ/λ													0
Dec20 CCT β/μ:CCT ο													3.62625e-05
Dec20 AGC α:AGC β/μ													0
Dec20 AGC α:AGC γ/λ													8.21193e-150
Dec20 AGC β/μ:AGC γ/λ													0
Dec20 AGT α:AGT β/μ													1.42092e-61
Dec20 AGT α:AGT γ/λ													2.79009e-76
Dec20 TCA α:TCA β/μ													0
Dec20 TCA α:TCA γ/λ													3.38262e-200
Dec20 TCA α:TCA δ													2.09335e-07
Dec20 TCA α:TCA ο													1.55642e-07
Dec20 TCA β/μ:TCA γ/λ													0
Dec20 TCA β/μ:TCA ο													5.29921e-05
Dec20 TCA γ/λ:TCA δ													1.39517e-05
Dec20 TCA γ/λ:TCA ο													1.25963e-06
Dec20 TCC α:TCC β/μ													0
Dec20 TCC α:TCC γ/λ													0
Dec20 TCC α:TCC δ													1.36104e-09
Dec20 TCC α:TCC ο													2.73449e-06
Dec20 TCC β/μ:TCC γ/λ													2.77069e-64
Dec20 TCG α:TCG β/μ													7.35304e-28
Dec20 TCG α:TCG γ/λ													2.20169e-50
Dec20 TCG β/μ:TCG γ/λ													1.206e-96
Dec20 TCT α:TCT β/μ													0
Dec20 TCT α:TCT γ/λ													0
Dec20 TCT β/μ:TCT γ/λ													0
Dec20 TCT β/μ:TCT δ													1.43867e-06
Dec20 TCT γ/λ:TCT δ													2.7111e-10
Dec20 TCT γ/λ:TCT ο													7.50201e-05
Dec20 ACA α:ACA β/μ													0
Dec20 ACA α:ACA γ/λ													0
Dec20 ACA α:ACA δ													7.97021e-13
Dec20 ACA α:ACA ο													2.63181e-05
Dec20 ACA β/μ:ACA γ/λ													3.32672e-65
Dec20 ACA γ/λ:ACA δ													9.96249e-07
Dec20 ACC α:ACC β/μ													0
Dec20 ACC α:ACC γ/λ													0
Dec20 ACC β/μ:ACC γ/λ													5.65106e-104
Dec20 ACG α:ACG β/μ													0
Dec20 ACG α:ACG γ/λ													1.24826e-34
Dec20 ACG β/μ:ACG γ/λ													0
Dec20 ACG β/μ:ACG δ													1.54749e-09
Dec20 ACT α:ACT β/μ													0
Dec20 ACT α:ACT γ/λ													0
Dec20 ACT α:ACT δ													2.43432e-09
Dec20 ACT α:ACT ο													7.1552e-05
Dec20 ACT β/μ:ACT γ/λ													1.55746e-108
Dec20 TGG α:TGG β/μ													0
Dec20 TGG α:TGG γ/λ													0
Dec20 TGG β/μ:TGG γ/λ													4.43016e-230
Dec20 TGG β/μ:TGG δ													2.19887e-06
Dec20 TAC α:TAC β/μ													0
Dec20 TAC α:TAC γ/λ													0
Dec20 TAC β/μ:TAC γ/λ													9.28716e-60
Dec20 TAC β/μ:TAC δ													6.24405e-05
Dec20 TAT α:TAT β/μ													0
Dec20 TAT α:TAT γ/λ													1.5544e-133
Dec20 TAT β/μ:TAT γ/λ													5.17948e-136
Dec20 GTA α:GTA β/μ													0
Dec20 GTA α:GTA γ/λ													8.26393e-40
Dec20 GTA β/μ:GTA γ/λ													4.03194e-54
Dec20 GTC α:GTC β/μ													0
Dec20 GTC α:GTC γ/λ													0
Dec20 GTC α:GTC δ													5.02661e-12
Dec20 GTC β/μ:GTC γ/λ													0
Dec20 GTC β/μ:GTC δ													2.85672e-10
Dec20 GTC γ/λ:GTC δ													1.17969e-06
Dec20 GTG α:GTG β/μ													0
Dec20 GTG α:GTG γ/λ													0
Dec20 GTG β/μ:GTG γ/λ													4.78601e-186
Dec20 GTT α:GTT β/μ													0
Dec20 GTT α:GTT γ/λ													0
Dec20 GTT α:GTT δ													1.16358e-09
Dec20 GTT β/μ:GTT γ/λ													0
Dec20 GTT β/μ:GTT ο													1.36905e-05
Jan21 GCA α:GCA β/μ														0
Jan21 GCA α:GCA γ/λ														3.44121e-42
Jan21 GCA α:GCA δ														7.43528e-09
Jan21 GCA β/μ:GCA γ/λ														6.40504e-139
Jan21 GCA β/μ:GCA δ														4.89094e-15
Jan21 GCA γ/λ:GCA δ														9.46962e-11
Jan21 GCC α:GCC β/μ														0
Jan21 GCC β/μ:GCC γ/λ														4.93109e-199
Jan21 GCG α:GCG β/μ														1.67301e-186
Jan21 GCG α:GCG γ/λ														2.84603e-101
Jan21 GCG α:GCG δ														8.91317e-32
Jan21 GCG β/μ:GCG δ														1.8125e-28
Jan21 GCG γ/λ:GCG δ														8.17314e-28
Jan21 GCT α:GCT γ/λ														0
Jan21 GCT β/μ:GCT γ/λ														3.59743e-193
Jan21 AGA α:AGA β/μ														8.5507e-22
Jan21 AGA α:AGA γ/λ														0
Jan21 AGA α:AGA δ														4.96766e-07
Jan21 AGA β/μ:AGA γ/λ														0
Jan21 AGA β/μ:AGA δ														2.09093e-08
Jan21 AGA γ/λ:AGA ο														6.78277e-09
Jan21 AGA δ:AGA ο														2.16304e-05
Jan21 AGG α:AGG β/μ														0
Jan21 AGG α:AGG γ/λ														0
Jan21 AGG α:AGG δ														1.73912e-23
Jan21 AGG α:AGG ο														1.97523e-05
Jan21 AGG β/μ:AGG γ/λ														4.98303e-141
Jan21 AGG β/μ:AGG δ														5.59498e-11
Jan21 AGG γ/λ:AGG δ														4.25985e-07
Jan21 CGA α:CGA β/μ														0
Jan21 CGA α:CGA γ/λ														0
Jan21 CGA α:CGA δ														1.71151e-46
Jan21 CGA α:CGA ο														1.95552e-26
Jan21 CGA β/μ:CGA γ/λ														1.3634e-42
Jan21 CGC α:CGC β/μ														0
Jan21 CGC α:CGC γ/λ														5.03575e-66
Jan21 CGC α:CGC δ														2.39245e-21
Jan21 CGC β/μ:CGC γ/λ														0
Jan21 CGC β/μ:CGC δ														1.53547e-36
Jan21 CGC β/μ:CGC ο														1.19985e-06
Jan21 CGC γ/λ:CGC δ														3.35782e-24
Jan21 CGC δ:CGC ο														9.04789e-13
Jan21 CGG α:CGG β/μ														0
Jan21 CGG α:CGG γ/λ														0
Jan21 CGG α:CGG ο														5.41484e-16
Jan21 CGG β/μ:CGG δ														5.48674e-23
Jan21 CGG γ/λ:CGG δ														3.63728e-23
Jan21 CGG δ:CGG ο														1.81071e-14
Jan21 CGT α:CGT β/μ														0
Jan21 CGT α:CGT γ/λ														8.178e-26
Jan21 CGT α:CGT δ														1.91621e-08
Jan21 CGT β/μ:CGT γ/λ														4.87775e-294
Jan21 CGT γ/λ:CGT δ														2.46887e-10
Jan21 AAC α:AAC β/μ														0
Jan21 AAC α:AAC γ/λ														0
Jan21 AAC α:AAC δ														5.62762e-22
Jan21 AAC β/μ:AAC γ/λ														4.5392e-177
Jan21 AAC β/μ:AAC δ														3.16821e-11
Jan21 AAC γ/λ:AAC δ														7.33003e-05
Jan21 AAC δ:AAC ο														6.61406e-06
Jan21 AAT α:AAT β/μ														0
Jan21 AAT α:AAT γ/λ														1.18603e-106
Jan21 AAT α:AAT δ														3.25301e-09
Jan21 AAT β/μ:AAT γ/λ														0
Jan21 AAT β/μ:AAT δ														3.52538e-18
Jan21 AAT γ/λ:AAT δ														1.55913e-05
Jan21 AAT δ:AAT ο														1.85221e-05
Jan21 GAC α:GAC β/μ														1.45478e-223
Jan21 GAC α:GAC γ/λ														1.80336e-190
Jan21 GAC α:GAC δ														1.19185e-15
Jan21 GAC β/μ:GAC γ/λ														5.12859e-08
Jan21 GAC β/μ:GAC δ														8.20856e-12
Jan21 GAC γ/λ:GAC δ														6.69653e-11
Jan21 GAT α:GAT β/μ														0
Jan21 GAT α:GAT γ/λ														0
Jan21 GAT α:GAT δ														1.28042e-08
Jan21 GAT α:GAT ο														3.36742e-13
Jan21 GAT β/μ:GAT γ/λ														0
Jan21 GAT β/μ:GAT ο														1.76946e-06
Jan21 GAT γ/λ:GAT δ														1.25481e-08
Jan21 TGC α:TGC β/μ														0
Jan21 TGC α:TGC γ/λ														0
Jan21 TGC β/μ:TGC γ/λ														0
Jan21 TGC β/μ:TGC δ														5.235e-24
Jan21 TGC β/μ:TGC ο														4.23409e-06
Jan21 TGC γ/λ:TGC δ														8.1826e-09
Jan21 TGT α:TGT β/μ														0
Jan21 TGT α:TGT γ/λ														0
Jan21 TGT α:TGT δ														1.48516e-29
Jan21 TGT α:TGT ο														2.73019e-09
Jan21 TGT β/μ:TGT γ/λ														2.36735e-176
Jan21 TGT β/μ:TGT δ														2.55151e-12
Jan21 TGT γ/λ:TGT δ														1.59113e-06
Jan21 TGT δ:TGT ο														1.22181e-09
Jan21 GAA α:GAA β/μ														0
Jan21 GAA α:GAA γ/λ														0
Jan21 GAA α:GAA δ														1.22262e-07
Jan21 GAA β/μ:GAA γ/λ														6.56612e-157
Jan21 GAG α:GAG β/μ														0
Jan21 GAG α:GAG γ/λ														0
Jan21 GAG β/μ:GAG γ/λ														4.19087e-280
Jan21 GAG γ/λ:GAG δ														1.72856e-07
Jan21 CAA α:CAA β/μ														0
Jan21 CAA α:CAA γ/λ														0
Jan21 CAA α:CAA δ														5.78325e-38
Jan21 CAA α:CAA ο														1.16453e-12
Jan21 CAA β/μ:CAA γ/λ														1.99799e-06
Jan21 CAA β/μ:CAA δ														1.24762e-05
Jan21 CAG α:CAG β/μ														0
Jan21 CAG α:CAG γ/λ														0
Jan21 CAG α:CAG δ														1.82683e-11
Jan21 CAG β/μ:CAG γ/λ														0
Jan21 CAG β/μ:CAG ο														2.1734e-06
Jan21 CAG γ/λ:CAG δ														1.05981e-08
Jan21 CAG γ/λ:CAG ο														6.1324e-16
Jan21 CAG δ:CAG ο														3.7118e-07
Jan21 GGA α:GGA β/μ														0
Jan21 GGA α:GGA γ/λ														0
Jan21 GGA α:GGA ο														1.90934e-05
Jan21 GGA β/μ:GGA γ/λ														0
Jan21 GGA β/μ:GGA δ														1.40095e-07
Jan21 GGC α:GGC β/μ														0
Jan21 GGC α:GGC γ/λ														0
Jan21 GGC α:GGC δ														7.42652e-29
Jan21 GGC β/μ:GGC γ/λ														5.61405e-205
Jan21 GGC β/μ:GGC δ														1.90965e-12
Jan21 GGC γ/λ:GGC δ														2.94681e-18
Jan21 GGC δ:GGC ο														2.29927e-05
Jan21 GGG α:GGG β/μ														4.65503e-93
Jan21 GGG α:GGG γ/λ														6.44938e-31
Jan21 GGG β/μ:GGG γ/λ														1.35479e-05
Jan21 GGT α:GGT β/μ														0
Jan21 GGT α:GGT γ/λ														0
Jan21 GGT α:GGT δ														4.87646e-18
Jan21 GGT α:GGT ο														1.74424e-15
Jan21 GGT β/μ:GGT γ/λ														3.80678e-233
Jan21 GGT γ/λ:GGT ο														2.2095e-07
Jan21 GGT δ:GGT ο														3.88605e-05
Jan21 CAC α:CAC β/μ														0
Jan21 CAC α:CAC γ/λ														0
Jan21 CAC α:CAC ο														4.32208e-10
Jan21 CAC β/μ:CAC γ/λ														0
Jan21 CAC β/μ:CAC ο														3.63008e-07
Jan21 CAC γ/λ:CAC δ														1.84103e-17
Jan21 CAC δ:CAC ο														6.08391e-08
Jan21 CAT α:CAT β/μ														3.22821e-21
Jan21 CAT α:CAT γ/λ														0
Jan21 CAT α:CAT δ														1.6316e-11
Jan21 CAT α:CAT ο														9.78556e-11
Jan21 CAT β/μ:CAT γ/λ														0
Jan21 CAT β/μ:CAT δ														8.92092e-10
Jan21 CAT β/μ:CAT ο														3.99077e-10
Jan21 ATA α:ATA β/μ														0
Jan21 ATA α:ATA γ/λ														0
Jan21 ATA β/μ:ATA γ/λ														7.03021e-96
Jan21 ATA β/μ:ATA δ														3.95792e-06
Jan21 ATA β/μ:ATA ο														2.69525e-07
Jan21 ATA γ/λ:ATA δ														3.08177e-12
Jan21 ATA γ/λ:ATA ο														3.32678e-10
Jan21 ATC α:ATC β/μ														0
Jan21 ATC α:ATC γ/λ														0
Jan21 ATC α:ATC ο														1.97122e-05
Jan21 ATC β/μ:ATC γ/λ														0
Jan21 ATC γ/λ:ATC δ														1.56748e-11
Jan21 ATT α:ATT β/μ														3.45717e-45
Jan21 ATT α:ATT γ/λ														0
Jan21 ATT α:ATT ο														1.8695e-08
Jan21 ATT β/μ:ATT γ/λ														0
Jan21 ATT β/μ:ATT ο														2.0459e-07
Jan21 ATT γ/λ:ATT δ														9.73994e-13
Jan21 ATT δ:ATT ο														2.65652e-09
Jan21 CTA α:CTA β/μ														0
Jan21 CTA α:CTA γ/λ														0
Jan21 CTA α:CTA δ														2.7429e-37
Jan21 CTA α:CTA ο														4.19648e-14
Jan21 CTA β/μ:CTA γ/λ														0
Jan21 CTA β/μ:CTA δ														1.76105e-21
Jan21 CTA β/μ:CTA ο														4.14028e-10
Jan21 CTA γ/λ:CTA δ														3.76312e-09
Jan21 CTA γ/λ:CTA ο														1.52248e-06
Jan21 CTC α:CTC β/μ														0
Jan21 CTC α:CTC γ/λ														0
Jan21 CTC α:CTC δ														1.42766e-28
Jan21 CTC α:CTC ο														4.5604e-05
Jan21 CTC β/μ:CTC γ/λ														1.07915e-126
Jan21 CTC β/μ:CTC ο														5.05906e-10
Jan21 CTC γ/λ:CTC ο														4.33266e-12
Jan21 CTC δ:CTC ο														3.0846e-08
Jan21 CTG α:CTG β/μ														0
Jan21 CTG α:CTG γ/λ														0
Jan21 CTG α:CTG δ														2.67098e-35
Jan21 CTG α:CTG ο														2.29086e-11
Jan21 CTG β/μ:CTG γ/λ														0
Jan21 CTG β/μ:CTG δ														1.87698e-14
Jan21 CTG β/μ:CTG ο														3.65508e-07
Jan21 CTT α:CTT β/μ														0
Jan21 CTT α:CTT γ/λ														0
Jan21 CTT α:CTT δ														3.25128e-05
Jan21 CTT β/μ:CTT γ/λ														0
Jan21 CTT γ/λ:CTT δ														7.18863e-05
Jan21 TTA α:TTA β/μ														0
Jan21 TTA α:TTA γ/λ														0
Jan21 TTA α:TTA ο														6.50009e-11
Jan21 TTA β/μ:TTA γ/λ														4.28773e-19
Jan21 TTA β/μ:TTA ο														5.84247e-09
Jan21 TTA γ/λ:TTA ο														2.21106e-09
Jan21 TTA δ:TTA ο														2.30505e-10
Jan21 TTG α:TTG β/μ														1.22331e-182
Jan21 TTG α:TTG γ/λ														5.86434e-277
Jan21 TTG β/μ:TTG γ/λ														1.88575e-19
Jan21 AAA α:AAA β/μ														0
Jan21 AAA α:AAA γ/λ														0
Jan21 AAA β/μ:AAA γ/λ														7.88575e-46
Jan21 AAG α:AAG β/μ														0
Jan21 AAG α:AAG γ/λ														1.61779e-11
Jan21 AAG β/μ:AAG γ/λ														0
Jan21 AAG β/μ:AAG ο														1.94172e-06
Jan21 ATG α:ATG β/μ														0
Jan21 ATG α:ATG γ/λ														6.89069e-162
Jan21 ATG β/μ:ATG γ/λ														2.82721e-54
Jan21 TTC α:TTC β/μ														0
Jan21 TTC α:TTC γ/λ														0
Jan21 TTC α:TTC δ														1.16888e-49
Jan21 TTC α:TTC ο														1.81781e-22
Jan21 TTC β/μ:TTC γ/λ														0
Jan21 TTC β/μ:TTC ο														9.78763e-07
Jan21 TTC γ/λ:TTC δ														3.75729e-14
Jan21 TTC γ/λ:TTC ο														2.33512e-13
Jan21 TTC δ:TTC ο														5.65052e-05
Jan21 TTT α:TTT β/μ														0
Jan21 TTT α:TTT γ/λ														0
Jan21 TTT α:TTT δ														1.66393e-06
Jan21 TTT β/μ:TTT γ/λ														1.04015e-171
Jan21 TTT β/μ:TTT δ														3.74142e-09
Jan21 TTT β/μ:TTT ο														7.98756e-13
Jan21 TTT γ/λ:TTT ο														5.70027e-11
Jan21 TTT δ:TTT ο														6.14495e-07
Jan21 CCA α:CCA β/μ														0
Jan21 CCA α:CCA γ/λ														0
Jan21 CCA α:CCA δ														1.08923e-28
Jan21 CCA α:CCA ο														5.14027e-05
Jan21 CCA β/μ:CCA γ/λ														5.30187e-09
Jan21 CCA β/μ:CCA δ														1.49227e-21
Jan21 CCA γ/λ:CCA δ														3.13009e-22
Jan21 CCA δ:CCA ο														3.6312e-13
Jan21 CCC α:CCC β/μ														0
Jan21 CCC α:CCC γ/λ														0
Jan21 CCC α:CCC δ														2.86612e-29
Jan21 CCC β/μ:CCC γ/λ														3.88762e-18
Jan21 CCG α:CCG β/μ														0
Jan21 CCG α:CCG γ/λ														0
Jan21 CCG α:CCG δ														8.28063e-78
Jan21 CCG α:CCG ο														3.47399e-35
Jan21 CCG β/μ:CCG γ/λ														1.03201e-83
Jan21 CCG β/μ:CCG δ														4.13836e-14
Jan21 CCG γ/λ:CCG δ														1.10912e-18
Jan21 CCG δ:CCG ο														4.04065e-11
Jan21 CCT α:CCT β/μ														0
Jan21 CCT α:CCT γ/λ														0
Jan21 CCT α:CCT δ														8.58274e-28
Jan21 CCT β/μ:CCT γ/λ														0
Jan21 CCT β/μ:CCT ο														4.03964e-10
Jan21 CCT γ/λ:CCT δ														1.90798e-06
Jan21 CCT γ/λ:CCT ο														2.89375e-06
Jan21 CCT δ:CCT ο														4.97249e-11
Jan21 AGC α:AGC β/μ														0
Jan21 AGC α:AGC γ/λ														9.40247e-21
Jan21 AGC β/μ:AGC γ/λ														0
Jan21 AGC β/μ:AGC δ														4.13524e-06
Jan21 AGC β/μ:AGC ο														1.03692e-07
Jan21 AGC γ/λ:AGC δ														5.93452e-05
Jan21 AGT α:AGT β/μ														3.30691e-89
Jan21 AGT α:AGT γ/λ														1.86384e-55
Jan21 AGT β/μ:AGT γ/λ														3.98909e-11
Jan21 AGT β/μ:AGT δ														4.19711e-05
Jan21 TCA α:TCA β/μ														0
Jan21 TCA α:TCA γ/λ														4.21771e-254
Jan21 TCA α:TCA δ														6.54119e-20
Jan21 TCA α:TCA ο														2.62413e-12
Jan21 TCA β/μ:TCA γ/λ														0
Jan21 TCA β/μ:TCA ο														3.32401e-06
Jan21 TCA γ/λ:TCA δ														8.42108e-13
Jan21 TCA γ/λ:TCA ο														3.39321e-10
Jan21 TCC α:TCC β/μ														0
Jan21 TCC α:TCC γ/λ														0
Jan21 TCC α:TCC δ														7.4631e-23
Jan21 TCC α:TCC ο														3.27767e-15
Jan21 TCC β/μ:TCC γ/λ														4.17301e-34
Jan21 TCG α:TCG β/μ														3.66385e-23
Jan21 TCG α:TCG γ/λ														1.33949e-30
Jan21 TCG β/μ:TCG γ/λ														4.9757e-58
Jan21 TCT α:TCT β/μ														0
Jan21 TCT α:TCT γ/λ														0
Jan21 TCT α:TCT δ														2.50706e-05
Jan21 TCT β/μ:TCT γ/λ														0
Jan21 TCT β/μ:TCT δ														8.35294e-13
Jan21 TCT β/μ:TCT ο														6.32889e-06
Jan21 TCT γ/λ:TCT δ														5.48393e-24
Jan21 TCT γ/λ:TCT ο														2.43741e-10
Jan21 ACA α:ACA β/μ														0
Jan21 ACA α:ACA γ/λ														0
Jan21 ACA α:ACA δ														1.15077e-38
Jan21 ACA α:ACA ο														2.01146e-14
Jan21 ACA β/μ:ACA γ/λ														1.60502e-18
Jan21 ACC α:ACC β/μ														0
Jan21 ACC α:ACC γ/λ														0
Jan21 ACC α:ACC δ														5.63504e-19
Jan21 ACC β/μ:ACC γ/λ														1.86126e-144
Jan21 ACC β/μ:ACC δ														3.34109e-08
Jan21 ACC γ/λ:ACC δ														2.53556e-10
Jan21 ACC δ:ACC ο														2.33875e-07
Jan21 ACG α:ACG β/μ														0
Jan21 ACG α:ACG γ/λ														3.80907e-18
Jan21 ACG β/μ:ACG γ/λ														0
Jan21 ACG β/μ:ACG δ														3.79275e-13
Jan21 ACG β/μ:ACG ο														2.7631e-08
Jan21 ACT α:ACT β/μ														0
Jan21 ACT α:ACT γ/λ														0
Jan21 ACT α:ACT δ														3.45295e-22
Jan21 ACT α:ACT ο														4.545e-09
Jan21 ACT β/μ:ACT γ/λ														1.04501e-33
Jan21 TGG α:TGG β/μ														0
Jan21 TGG α:TGG γ/λ														0
Jan21 TGG α:TGG δ														1.36404e-06
Jan21 TGG β/μ:TGG γ/λ														0
Jan21 TGG β/μ:TGG δ														7.31094e-23
Jan21 TGG β/μ:TGG ο														1.61938e-05
Jan21 TGG γ/λ:TGG δ														4.96406e-14
Jan21 TGG δ:TGG ο														1.24899e-05
Jan21 TAC α:TAC β/μ														0
Jan21 TAC α:TAC γ/λ														0
Jan21 TAC α:TAC δ														2.64762e-17
Jan21 TAC α:TAC ο														9.63556e-11
Jan21 TAC β/μ:TAC γ/λ														7.08452e-67
Jan21 TAC β/μ:TAC δ														6.80695e-06
Jan21 TAT α:TAT β/μ														0
Jan21 TAT α:TAT γ/λ														2.1639e-160
Jan21 TAT α:TAT δ														1.6502e-06
Jan21 TAT β/μ:TAT γ/λ														3.77195e-207
Jan21 TAT β/μ:TAT ο														3.73411e-05
Jan21 GTA α:GTA β/μ														0
Jan21 GTA α:GTA γ/λ														2.86779e-150
Jan21 GTA α:GTA δ														2.53095e-18
Jan21 GTA β/μ:GTA γ/λ														3.33162e-27
Jan21 GTA β/μ:GTA δ														9.2585e-14
Jan21 GTA γ/λ:GTA δ														3.32155e-15
Jan21 GTA δ:GTA ο														3.44268e-06
Jan21 GTC α:GTC β/μ														0
Jan21 GTC α:GTC γ/λ														0
Jan21 GTC α:GTC δ														2.28252e-28
Jan21 GTC α:GTC ο														1.14334e-09
Jan21 GTC β/μ:GTC γ/λ														0
Jan21 GTC β/μ:GTC δ														2.675e-19
Jan21 GTC β/μ:GTC ο														2.87083e-05
Jan21 GTC γ/λ:GTC δ														1.60561e-08
Jan21 GTG α:GTG β/μ														0
Jan21 GTG α:GTG γ/λ														0
Jan21 GTG α:GTG δ														1.77518e-05
Jan21 GTG β/μ:GTG γ/λ														4.38466e-271
Jan21 GTG β/μ:GTG δ														2.15292e-26
Jan21 GTG β/μ:GTG ο														1.44104e-07
Jan21 GTG γ/λ:GTG δ														3.0178e-16
Jan21 GTG γ/λ:GTG ο														7.7295e-05
Jan21 GTT α:GTT β/μ														0
Jan21 GTT α:GTT γ/λ														0
Jan21 GTT α:GTT δ														6.86481e-27
Jan21 GTT β/μ:GTT γ/λ														0
Jan21 GTT β/μ:GTT ο														4.03654e-12
Jan21 GTT γ/λ:GTT ο														6.6719e-09
Jan21 GTT δ:GTT ο														1.08569e-10
Feb21 GCA α:GCA β/μ															0
Feb21 GCA α:GCA γ/λ															8.1008e-15
Feb21 GCA α:GCA δ															1.02538e-08
Feb21 GCA β/μ:GCA γ/λ															1.99482e-163
Feb21 GCA β/μ:GCA δ															5.34218e-14
Feb21 GCA γ/λ:GCA δ															1.20693e-09
Feb21 GCA δ:GCA ο															1.57248e-05
Feb21 GCC α:GCC β/μ															4.82952e-127
Feb21 GCC α:GCC γ/λ															8.79324e-12
Feb21 GCC β/μ:GCC γ/λ															1.53964e-26
Feb21 GCG α:GCG β/μ															2.53612e-175
Feb21 GCG α:GCG γ/λ															1.70237e-159
Feb21 GCG α:GCG δ															1.44345e-17
Feb21 GCG β/μ:GCG γ/λ															7.68918e-42
Feb21 GCG β/μ:GCG δ															1.84946e-15
Feb21 GCG γ/λ:GCG δ															4.1465e-13
Feb21 GCT α:GCT β/μ															6.53624e-28
Feb21 GCT α:GCT γ/λ															2.75254e-276
Feb21 GCT β/μ:GCT γ/λ															1.85867e-84
Feb21 AGA α:AGA β/μ															3.86458e-08
Feb21 AGA α:AGA γ/λ															0
Feb21 AGA α:AGA δ															2.59216e-05
Feb21 AGA β/μ:AGA γ/λ															2.03747e-186
Feb21 AGG α:AGG β/μ															0
Feb21 AGG α:AGG γ/λ															0
Feb21 AGG α:AGG δ															1.02535e-24
Feb21 AGG α:AGG ο															4.87203e-06
Feb21 AGG β/μ:AGG γ/λ															8.80188e-11
Feb21 AGG β/μ:AGG δ															1.14103e-11
Feb21 AGG γ/λ:AGG δ															2.49409e-10
Feb21 CGA α:CGA β/μ															0
Feb21 CGA α:CGA γ/λ															0
Feb21 CGA α:CGA δ															1.63095e-28
Feb21 CGA α:CGA ο															1.68295e-09
Feb21 CGA β/μ:CGA γ/λ															3.39274e-206
Feb21 CGC α:CGC β/μ															0
Feb21 CGC α:CGC γ/λ															6.93261e-70
Feb21 CGC α:CGC δ															6.67971e-15
Feb21 CGC β/μ:CGC γ/λ															0
Feb21 CGC β/μ:CGC δ															6.11375e-26
Feb21 CGC γ/λ:CGC δ															5.17787e-18
Feb21 CGC δ:CGC ο															2.48541e-06
Feb21 CGG α:CGG β/μ															0
Feb21 CGG α:CGG γ/λ															0
Feb21 CGG α:CGG ο															3.52452e-08
Feb21 CGG β/μ:CGG γ/λ															2.46417e-13
Feb21 CGG β/μ:CGG δ															9.90336e-15
Feb21 CGG γ/λ:CGG δ															2.20492e-13
Feb21 CGG δ:CGG ο															1.71968e-05
Feb21 CGT α:CGT β/μ															8.99904e-45
Feb21 CGT α:CGT γ/λ															1.87559e-24
Feb21 CGT α:CGT δ															5.53328e-08
Feb21 CGT β/μ:CGT γ/λ															5.52933e-62
Feb21 CGT β/μ:CGT δ															1.28295e-06
Feb21 CGT γ/λ:CGT δ															1.46494e-09
Feb21 AAC α:AAC β/μ															0
Feb21 AAC α:AAC γ/λ															0
Feb21 AAC α:AAC δ															3.59443e-16
Feb21 AAC β/μ:AAC γ/λ															4.87444e-64
Feb21 AAC β/μ:AAC δ															2.37277e-07
Feb21 AAC δ:AAC ο															6.30835e-07
Feb21 AAT α:AAT β/μ															1.20593e-271
[truncated: 4,318 more rows]

## Sheet: ORF1ab stat
Month Codon Clade	Dec19	Jan20	Feb20	Mar20	Apr20	May20	Jun20	Jul20	Aug20	Sep20	Oct20	Nov20	Dec20	Jan21	Feb21	Mar21	Apr21	May21	Jun21	Jul21	Aug21	Sep21	Oct21	Nov21	Dec21	Jan22	Feb22	Mar22	Apr22	May22	Jun22
Dec19 GCA α:GCA β/μ	1
Dec19 GCA α:GCA γ/λ	1
Dec19 GCA α:GCA ο	1
Dec19 GCA β/μ:GCA γ/λ	0.616746
Dec19 GCA β/μ:GCA δ	-1
Dec19 GCA β/μ:GCA ο	0.616746
Dec19 GCA γ/λ:GCA δ	-1
Dec19 GCA γ/λ:GCA ο	0
Dec19 GCA δ:GCA ο	1
Dec19 GCC α:GCC β/μ	-1.45891
Dec19 GCC β/μ:GCC γ/λ	1.45891
Dec19 GCC β/μ:GCC δ	1.45891
Dec19 GCC β/μ:GCC ο	1.45891
Dec19 GCG α:GCG β/μ	-1
Dec19 GCG α:GCG ο	-1
Dec19 GCG β/μ:GCG γ/λ	1
Dec19 GCG β/μ:GCG δ	1
Dec19 GCG β/μ:GCG ο	0.0793468
Dec19 GCG γ/λ:GCG ο	-1
Dec19 GCG δ:GCG ο	-1
Dec19 GCT α:GCT β/μ	-1
Dec19 GCT α:GCT γ/λ	1
Dec19 GCT β/μ:GCT γ/λ	1.40614
Dec19 GCT β/μ:GCT δ	1
Dec19 GCT β/μ:GCT ο	1
Dec19 GCT γ/λ:GCT δ	-1
Dec19 GCT γ/λ:GCT ο	-1
Dec19 AGA α:AGA β/μ	0.472168
Dec19 AGA β/μ:AGA γ/λ	-0.472168
Dec19 AGA β/μ:AGA δ	-0.472168
Dec19 AGA β/μ:AGA ο	-0.472168
Dec19 AGG α:AGG β/μ	-1
Dec19 AGG α:AGG ο	1
Dec19 AGG β/μ:AGG γ/λ	1
Dec19 AGG β/μ:AGG δ	1
Dec19 AGG β/μ:AGG ο	1.37862
Dec19 AGG γ/λ:AGG ο	1
Dec19 AGG δ:AGG ο	1
Dec19 CGA α:CGA β/μ	-1
Dec19 CGA α:CGA γ/λ	1
Dec19 CGA β/μ:CGA γ/λ	1.34546
Dec19 CGA β/μ:CGA δ	1
Dec19 CGA β/μ:CGA ο	1
Dec19 CGA γ/λ:CGA δ	-1
Dec19 CGA γ/λ:CGA ο	-1
Dec19 CGC α:CGC β/μ	1
Dec19 CGC β/μ:CGC γ/λ	-1
Dec19 CGC β/μ:CGC δ	-1
Dec19 CGC β/μ:CGC ο	-1
Dec19 CGG α:CGG β/μ	-1
Dec19 CGG α:CGG ο	-1
Dec19 CGG β/μ:CGG γ/λ	1
Dec19 CGG β/μ:CGG δ	1
Dec19 CGG β/μ:CGG ο	0.129959
Dec19 CGG γ/λ:CGG ο	-1
Dec19 CGG δ:CGG ο	-1
Dec19 CGT α:CGT β/μ	-1
Dec19 CGT α:CGT ο	-1
Dec19 CGT β/μ:CGT γ/λ	1
Dec19 CGT β/μ:CGT δ	1
Dec19 CGT β/μ:CGT ο	0.723004
Dec19 CGT γ/λ:CGT ο	-1
Dec19 CGT δ:CGT ο	-1
Dec19 AAC α:AAC β/μ	0.777225
Dec19 AAC α:AAC γ/λ	-1
Dec19 AAC β/μ:AAC γ/λ	-1.25476
Dec19 AAC β/μ:AAC δ	-0.777225
Dec19 AAC β/μ:AAC ο	-0.777225
Dec19 AAC γ/λ:AAC δ	1
Dec19 AAC γ/λ:AAC ο	1
Dec19 AAT α:AAT β/μ	0.968689
Dec19 AAT β/μ:AAT γ/λ	-0.968689
Dec19 AAT β/μ:AAT δ	-0.968689
Dec19 AAT β/μ:AAT ο	-0.968689
Dec19 GAC α:GAC β/μ	1
Dec19 GAC β/μ:GAC γ/λ	-1
Dec19 GAC β/μ:GAC δ	-1
Dec19 GAC β/μ:GAC ο	-1
Dec19 GAT α:GAT β/μ	0.809196
Dec19 GAT α:GAT γ/λ	-1
Dec19 GAT β/μ:GAT γ/λ	-1.05255
Dec19 GAT β/μ:GAT δ	-0.809196
Dec19 GAT β/μ:GAT ο	-0.809196
Dec19 GAT γ/λ:GAT δ	1
Dec19 GAT γ/λ:GAT ο	1
Dec19 TGC α:TGC β/μ	-1
Dec19 TGC α:TGC γ/λ	1
Dec19 TGC β/μ:TGC γ/λ	1.41095
Dec19 TGC β/μ:TGC δ	1
Dec19 TGC β/μ:TGC ο	1
Dec19 TGC γ/λ:TGC δ	-1
Dec19 TGC γ/λ:TGC ο	-1
Dec19 TGT α:TGT β/μ	1
Dec19 TGT β/μ:TGT γ/λ	-1
Dec19 TGT β/μ:TGT δ	-1
Dec19 TGT β/μ:TGT ο	-1
Dec19 GAA α:GAA β/μ	-1
Dec19 GAA α:GAA γ/λ	1
Dec19 GAA β/μ:GAA γ/λ	1.36078
Dec19 GAA β/μ:GAA δ	1
Dec19 GAA β/μ:GAA ο	1
Dec19 GAA γ/λ:GAA δ	-1
Dec19 GAA γ/λ:GAA ο	-1
Dec19 GAG α:GAG β/μ	-1
Dec19 GAG β/μ:GAG γ/λ	1
Dec19 GAG β/μ:GAG δ	1
Dec19 GAG β/μ:GAG ο	1
Dec19 CAA α:CAA β/μ	1
Dec19 CAA α:CAA γ/λ	-1
Dec19 CAA β/μ:CAA γ/λ	-1.41363
Dec19 CAA β/μ:CAA δ	-1
Dec19 CAA β/μ:CAA ο	-1
Dec19 CAA γ/λ:CAA δ	1
Dec19 CAA γ/λ:CAA ο	1
Dec19 CAG α:CAG β/μ	-1
Dec19 CAG α:CAG γ/λ	1
Dec19 CAG α:CAG ο	1
Dec19 CAG β/μ:CAG γ/λ	1.41421
Dec19 CAG β/μ:CAG δ	1
Dec19 CAG β/μ:CAG ο	1.41421
Dec19 CAG γ/λ:CAG δ	-1
Dec19 CAG γ/λ:CAG ο	0
Dec19 CAG δ:CAG ο	1
Dec19 GGA α:GGA β/μ	-1
Dec19 GGA β/μ:GGA γ/λ	1
Dec19 GGA β/μ:GGA δ	1
Dec19 GGA β/μ:GGA ο	1
Dec19 GGC α:GGC β/μ	-0.73298
Dec19 GGC β/μ:GGC γ/λ	0.73298
Dec19 GGC β/μ:GGC δ	0.73298
Dec19 GGC β/μ:GGC ο	0.73298
Dec19 GGG α:GGG β/μ	1
Dec19 GGG α:GGG ο	-1
Dec19 GGG β/μ:GGG γ/λ	-1
Dec19 GGG β/μ:GGG δ	-1
Dec19 GGG β/μ:GGG ο	-1.41354
Dec19 GGG γ/λ:GGG ο	-1
Dec19 GGG δ:GGG ο	-1
Dec19 GGT α:GGT β/μ	-1.18524
Dec19 GGT β/μ:GGT γ/λ	1.18524
Dec19 GGT β/μ:GGT δ	1.18524
Dec19 GGT β/μ:GGT ο	1.18524
Dec19 CAC α:CAC β/μ	1
Dec19 CAC α:CAC γ/λ	-1
Dec19 CAC β/μ:CAC γ/λ	-1.36421
Dec19 CAC β/μ:CAC δ	-1
Dec19 CAC β/μ:CAC ο	-1
Dec19 CAC γ/λ:CAC δ	1
Dec19 CAC γ/λ:CAC ο	1
Dec19 CAT α:CAT β/μ	-1
Dec19 CAT α:CAT γ/λ	1.63299
Dec19 CAT α:CAT ο	1
Dec19 CAT β/μ:CAT γ/λ	1.78644
Dec19 CAT β/μ:CAT δ	1
Dec19 CAT β/μ:CAT ο	1.19464
Dec19 CAT γ/λ:CAT δ	-1.63299
Dec19 CAT γ/λ:CAT ο	-0.632456
Dec19 CAT δ:CAT ο	1
Dec19 ATA α:ATA β/μ	1
Dec19 ATA β/μ:ATA γ/λ	-1
Dec19 ATA β/μ:ATA δ	-1
Dec19 ATA β/μ:ATA ο	-1
Dec19 ATC α:ATC β/μ	0.463511
Dec19 ATC β/μ:ATC γ/λ	-0.463511
Dec19 ATC β/μ:ATC δ	-0.463511
Dec19 ATC β/μ:ATC ο	-0.463511
Dec19 ATT α:ATT β/μ	1
Dec19 ATT α:ATT γ/λ	1.63299
Dec19 ATT β/μ:ATT γ/λ	-0.468129
Dec19 ATT β/μ:ATT δ	-1
Dec19 ATT β/μ:ATT ο	-1
Dec19 ATT γ/λ:ATT δ	-1.63299
Dec19 ATT γ/λ:ATT ο	-1.63299
Dec19 CTA α:CTA β/μ	1
Dec19 CTA α:CTA γ/λ	-1
Dec19 CTA β/μ:CTA γ/λ	-1.28858
Dec19 CTA β/μ:CTA δ	-1
Dec19 CTA β/μ:CTA ο	-1
Dec19 CTA γ/λ:CTA δ	1
Dec19 CTA γ/λ:CTA ο	1
Dec19 CTC α:CTC β/μ	-1
Dec19 CTC β/μ:CTC γ/λ	1
Dec19 CTC β/μ:CTC δ	1
Dec19 CTC β/μ:CTC ο	1
Dec19 CTG α:CTG β/μ	1
Dec19 CTG β/μ:CTG γ/λ	-1
Dec19 CTG β/μ:CTG δ	-1
Dec19 CTG β/μ:CTG ο	-1
Dec19 CTT α:CTT β/μ	1
Dec19 CTT α:CTT γ/λ	-1
Dec19 CTT β/μ:CTT γ/λ	-1.21581
Dec19 CTT β/μ:CTT δ	-1
Dec19 CTT β/μ:CTT ο	-1
Dec19 CTT γ/λ:CTT δ	1
Dec19 CTT γ/λ:CTT ο	1
Dec19 TTA α:TTA β/μ	1
Dec19 TTA β/μ:TTA γ/λ	-1
Dec19 TTA β/μ:TTA δ	-1
Dec19 TTA β/μ:TTA ο	-1
Dec19 TTG α:TTG β/μ	-1
Dec19 TTG α:TTG γ/λ	1
Dec19 TTG β/μ:TTG γ/λ	1.11146
Dec19 TTG β/μ:TTG δ	1
Dec19 TTG β/μ:TTG ο	1
Dec19 TTG γ/λ:TTG δ	-1
Dec19 TTG γ/λ:TTG ο	-1
Dec19 AAA α:AAA β/μ	0.620937
Dec19 AAA α:AAA γ/λ	0.408303
Dec19 AAA β/μ:AAA γ/λ	0.127358
Dec19 AAA β/μ:AAA δ	-0.620937
Dec19 AAA β/μ:AAA ο	-0.620937
Dec19 AAA γ/λ:AAA δ	-0.408303
Dec19 AAA γ/λ:AAA ο	-0.408303
Dec19 AAG α:AAG β/μ	1.38021
Dec19 AAG α:AAG γ/λ	1
Dec19 AAG β/μ:AAG γ/λ	-0.501643
Dec19 AAG β/μ:AAG δ	-1.38021
Dec19 AAG β/μ:AAG ο	-1.38021
Dec19 AAG γ/λ:AAG δ	-1
Dec19 AAG γ/λ:AAG ο	-1
Dec19 ATG α:ATG β/μ	-1
Dec19 ATG α:ATG γ/λ	-1
Dec19 ATG α:ATG ο	1
Dec19 ATG β/μ:ATG γ/λ	-0.732478
Dec19 ATG β/μ:ATG δ	1
Dec19 ATG β/μ:ATG ο	1.20978
Dec19 ATG γ/λ:ATG δ	1
Dec19 ATG γ/λ:ATG ο	1.41421
Dec19 ATG δ:ATG ο	1
Dec19 TTC α:TTC β/μ	-1
Dec19 TTC β/μ:TTC γ/λ	1
Dec19 TTC β/μ:TTC δ	1
Dec19 TTC β/μ:TTC ο	1
Dec19 TTT α:TTT β/μ	0.711403
Dec19 TTT α:TTT γ/λ	-1
Dec19 TTT β/μ:TTT γ/λ	-1.04236
Dec19 TTT β/μ:TTT δ	-0.711403
Dec19 TTT β/μ:TTT ο	-0.711403
Dec19 TTT γ/λ:TTT δ	1
Dec19 TTT γ/λ:TTT ο	1
Dec19 CCA α:CCA β/μ	0.639198
Dec19 CCA α:CCA ο	1
Dec19 CCA β/μ:CCA γ/λ	-0.639198
Dec19 CCA β/μ:CCA δ	-0.639198
Dec19 CCA β/μ:CCA ο	-0.112937
Dec19 CCA γ/λ:CCA ο	1
Dec19 CCA δ:CCA ο	1
Dec19 CCC α:CCC β/μ	1
Dec19 CCC β/μ:CCC γ/λ	-1
Dec19 CCC β/μ:CCC δ	-1
Dec19 CCC β/μ:CCC ο	-1
Dec19 CCG α:CCG β/μ	-1
Dec19 CCG α:CCG ο	-1
Dec19 CCG β/μ:CCG γ/λ	1
Dec19 CCG β/μ:CCG δ	1
Dec19 CCG β/μ:CCG ο	-0.326769
Dec19 CCG γ/λ:CCG ο	-1
Dec19 CCG δ:CCG ο	-1
Dec19 CCT α:CCT β/μ	0.205058
Dec19 CCT β/μ:CCT γ/λ	-0.205058
Dec19 CCT β/μ:CCT δ	-0.205058
Dec19 CCT β/μ:CCT ο	-0.205058
Dec19 AGC α:AGC β/μ	-1.43742
Dec19 AGC α:AGC γ/λ	1
Dec19 AGC β/μ:AGC γ/λ	1.66036
Dec19 AGC β/μ:AGC δ	1.43742
Dec19 AGC β/μ:AGC ο	1.43742
Dec19 AGC γ/λ:AGC δ	-1
Dec19 AGC γ/λ:AGC ο	-1
Dec19 AGT α:AGT β/μ	0.565045
Dec19 AGT β/μ:AGT γ/λ	-0.565045
Dec19 AGT β/μ:AGT δ	-0.565045
Dec19 AGT β/μ:AGT ο	-0.565045
Dec19 TCA α:TCA β/μ	-0.783197
Dec19 TCA β/μ:TCA γ/λ	0.783197
Dec19 TCA β/μ:TCA δ	0.783197
Dec19 TCA β/μ:TCA ο	0.783197
Dec19 TCC α:TCC β/μ	1.49619
Dec19 TCC β/μ:TCC γ/λ	-1.49619
Dec19 TCC β/μ:TCC δ	-1.49619
Dec19 TCC β/μ:TCC ο	-1.49619
Dec19 TCG α:TCG β/μ	-1
Dec19 TCG β/μ:TCG γ/λ	1
Dec19 TCG β/μ:TCG δ	1
Dec19 TCG β/μ:TCG ο	1
Dec19 TCT α:TCT β/μ	-1.7896
Dec19 TCT β/μ:TCT γ/λ	1.7896
Dec19 TCT β/μ:TCT δ	1.7896
Dec19 TCT β/μ:TCT ο	1.7896
Dec19 ACA α:ACA β/μ	1
Dec19 ACA α:ACA γ/λ	-1
Dec19 ACA β/μ:ACA γ/λ	-1.31558
Dec19 ACA β/μ:ACA δ	-1
Dec19 ACA β/μ:ACA ο	-1
Dec19 ACA γ/λ:ACA δ	1
Dec19 ACA γ/λ:ACA ο	1
Dec19 ACC α:ACC β/μ	1.4205
Dec19 ACC β/μ:ACC γ/λ	-1.4205
Dec19 ACC β/μ:ACC δ	-1.4205
Dec19 ACC β/μ:ACC ο	-1.4205
Dec19 ACG α:ACG β/μ	-1
Dec19 ACG α:ACG γ/λ	1
Dec19 ACG β/μ:ACG γ/λ	1.36766
Dec19 ACG β/μ:ACG δ	1
Dec19 ACG β/μ:ACG ο	1
Dec19 ACG γ/λ:ACG δ	-1
Dec19 ACG γ/λ:ACG ο	-1
Dec19 ACT α:ACT β/μ	1
Dec19 ACT α:ACT γ/λ	-2.44949
Dec19 ACT β/μ:ACT γ/λ	-2.06093
Dec19 ACT β/μ:ACT δ	-1
Dec19 ACT β/μ:ACT ο	-1
Dec19 ACT γ/λ:ACT δ	2.44949
Dec19 ACT γ/λ:ACT ο	2.44949
Dec19 TGG α:TGG β/μ	-1
Dec19 TGG β/μ:TGG γ/λ	1
Dec19 TGG β/μ:TGG δ	1
Dec19 TGG β/μ:TGG ο	1
Dec19 TAC α:TAC β/μ	1
Dec19 TAC α:TAC γ/λ	-1
Dec19 TAC β/μ:TAC γ/λ	-1.392
Dec19 TAC β/μ:TAC δ	-1
Dec19 TAC β/μ:TAC ο	-1
Dec19 TAC γ/λ:TAC δ	1
Dec19 TAC γ/λ:TAC ο	1
Dec19 TAT α:TAT β/μ	1
Dec19 TAT β/μ:TAT γ/λ	-1
Dec19 TAT β/μ:TAT δ	-1
Dec19 TAT β/μ:TAT ο	-1
Dec19 GTA α:GTA β/μ	-1
Dec19 GTA β/μ:GTA γ/λ	1
Dec19 GTA β/μ:GTA δ	1
Dec19 GTA β/μ:GTA ο	1
Dec19 GTC α:GTC β/μ	-0.227668
Dec19 GTC β/μ:GTC γ/λ	0.227668
Dec19 GTC β/μ:GTC δ	0.227668
Dec19 GTC β/μ:GTC ο	0.227668
Dec19 GTG α:GTG β/μ	-1
Dec19 GTG α:GTG ο	-1
Dec19 GTG β/μ:GTG γ/λ	1
Dec19 GTG β/μ:GTG δ	1
Dec19 GTG β/μ:GTG ο	0.172431
Dec19 GTG γ/λ:GTG ο	-1
Dec19 GTG δ:GTG ο	-1
Dec19 GTT α:GTT β/μ	-1
Dec19 GTT β/μ:GTT γ/λ	1
Dec19 GTT β/μ:GTT δ	1
Dec19 GTT β/μ:GTT ο	1
Jan20 GCA α:GCA β/μ		-0.44276
Jan20 GCA α:GCA γ/λ		0.383614
Jan20 GCA α:GCA δ		-0.355207
Jan20 GCA α:GCA ο		0.0937922
Jan20 GCA β/μ:GCA γ/λ		0.896128
Jan20 GCA β/μ:GCA δ		-0.0682596
Jan20 GCA β/μ:GCA ο		0.539572
Jan20 GCA γ/λ:GCA δ		-0.620997
Jan20 GCA γ/λ:GCA ο		-0.279669
Jan20 GCA δ:GCA ο		0.419147
Jan20 GCC α:GCC β/μ		-0.743806
Jan20 GCC α:GCC γ/λ		-0.877895
Jan20 GCC α:GCC δ		0.655219
Jan20 GCC α:GCC ο		-0.181373
Jan20 GCC β/μ:GCC γ/λ		-0.2392
Jan20 GCC β/μ:GCC δ		1.27777
Jan20 GCC β/μ:GCC ο		0.444279
Jan20 GCC γ/λ:GCC δ		1.36363
Jan20 GCC γ/λ:GCC ο		0.59586
Jan20 GCC δ:GCC ο		-0.757113
Jan20 GCG α:GCG β/μ		1.04947
Jan20 GCG α:GCG γ/λ		0.599135
Jan20 GCG α:GCG δ		0.924257
Jan20 GCG α:GCG ο		1.48127
Jan20 GCG β/μ:GCG γ/λ		-0.352349
Jan20 GCG β/μ:GCG δ		-0.606052
Jan20 GCG β/μ:GCG ο		0.48116
Jan20 GCG γ/λ:GCG δ		-0.0733016
Jan20 GCG γ/λ:GCG ο		0.788582
Jan20 GCG δ:GCG ο		1.16204
Jan20 GCT α:GCT β/μ		-3.33362
Jan20 GCT α:GCT γ/λ		2.10531
Jan20 GCT α:GCT δ		-0.461765
Jan20 GCT α:GCT ο		1.02099
Jan20 GCT β/μ:GCT γ/λ		4.41837
Jan20 GCT β/μ:GCT δ		1.00073
Jan20 GCT β/μ:GCT ο		2.97001
Jan20 GCT γ/λ:GCT δ		-1.32984
Jan20 GCT γ/λ:GCT ο		-0.360249
Jan20 GCT δ:GCT ο		0.979895
Jan20 AGA α:AGA β/μ		-0.129794
Jan20 AGA α:AGA γ/λ		-0.0280974
Jan20 AGA α:AGA δ		1.02746
Jan20 AGA α:AGA ο		-0.415327
Jan20 AGA β/μ:AGA γ/λ		0.110792
Jan20 AGA β/μ:AGA δ		0.835163
Jan20 AGA β/μ:AGA ο		-0.0738252
Jan20 AGA γ/λ:AGA δ		0.984355
Jan20 AGA γ/λ:AGA ο		-0.323542
Jan20 AGA δ:AGA ο		-1.14807
Jan20 AGG α:AGG β/μ		1.1365
Jan20 AGG α:AGG γ/λ		0.456994
Jan20 AGG α:AGG δ		0.720596
Jan20 AGG α:AGG ο		-0.856685
Jan20 AGG β/μ:AGG γ/λ		-0.541036
Jan20 AGG β/μ:AGG δ		0.0418105
Jan20 AGG β/μ:AGG ο		-1.48458
Jan20 AGG γ/λ:AGG δ		0.411856
Jan20 AGG γ/λ:AGG ο		-1.02999
Jan20 AGG δ:AGG ο		-1.13504
Jan20 CGA α:CGA β/μ		-0.835562
Jan20 CGA α:CGA γ/λ		-0.806775
Jan20 CGA α:CGA δ		-1.03862
Jan20 CGA α:CGA ο		-0.90616
Jan20 CGA β/μ:CGA γ/λ		-0.129738
Jan20 CGA β/μ:CGA δ		-0.455768
Jan20 CGA β/μ:CGA ο		-0.0755707
Jan20 CGA γ/λ:CGA δ		-0.0786625
Jan20 CGA γ/λ:CGA ο		0.10545
Jan20 CGA δ:CGA ο		1.48072
Jan20 CGC α:CGC β/μ		0.233125
Jan20 CGC α:CGC γ/λ		-0.515232
Jan20 CGC α:CGC δ		0.908506
Jan20 CGC α:CGC ο		0.567733
Jan20 CGC β/μ:CGC γ/λ		-0.806036
Jan20 CGC β/μ:CGC δ		0.797316
Jan20 CGC β/μ:CGC ο		0.422594
Jan20 CGC γ/λ:CGC δ		1.31705
Jan20 CGC γ/λ:CGC ο		1.00926
Jan20 CGC δ:CGC ο		-0.344842
Jan20 CGG α:CGG β/μ		0.44043
Jan20 CGG α:CGG γ/λ		-1.0297
Jan20 CGG α:CGG δ		0.935566
Jan20 CGG α:CGG ο		1.46905
Jan20 CGG β/μ:CGG γ/λ		-1.31882
Jan20 CGG β/μ:CGG δ		0.179773
Jan20 CGG β/μ:CGG ο		0.97801
Jan20 CGG γ/λ:CGG δ		1.95972
Jan20 CGG γ/λ:CGG ο		2.17316
Jan20 CGG δ:CGG ο		1.13938
Jan20 CGT α:CGT β/μ		-3.92614
Jan20 CGT α:CGT γ/λ		1.94708
Jan20 CGT α:CGT δ		1.25358
Jan20 CGT α:CGT ο		1.05283
Jan20 CGT β/μ:CGT γ/λ		4.69764
Jan20 CGT β/μ:CGT δ		4.13563
Jan20 CGT β/μ:CGT ο		3.96811
Jan20 CGT γ/λ:CGT δ		-0.224281
Jan20 CGT γ/λ:CGT ο		-0.35216
Jan20 CGT δ:CGT ο		-0.118584
Jan20 AAC α:AAC β/μ		1.31091
Jan20 AAC α:AAC γ/λ		-0.198641
Jan20 AAC α:AAC δ		-0.336412
Jan20 AAC α:AAC ο		0.680245
Jan20 AAC β/μ:AAC γ/λ		-1.46362
Jan20 AAC β/μ:AAC δ		-1.33326
Jan20 AAC β/μ:AAC ο		-0.421947
Jan20 AAC γ/λ:AAC δ		-0.179571
Jan20 AAC γ/λ:AAC ο		0.828416
Jan20 AAC δ:AAC ο		0.849249
Jan20 AAT α:AAT β/μ		1.63717
Jan20 AAT α:AAT γ/λ		-0.36392
Jan20 AAT α:AAT δ		-0.057561
Jan20 AAT α:AAT ο		0.827285
Jan20 AAT β/μ:AAT γ/λ		-1.96644
Jan20 AAT β/μ:AAT δ		-1.24731
Jan20 AAT β/μ:AAT ο		-0.703737
Jan20 AAT γ/λ:AAT δ		0.216011
Jan20 AAT γ/λ:AAT ο		1.1556
Jan20 AAT δ:AAT ο		0.680064
Jan20 GAC α:GAC β/μ		-2.5011
Jan20 GAC α:GAC γ/λ		-1.46525
Jan20 GAC α:GAC δ		-0.823195
Jan20 GAC α:GAC ο		-1.46429
Jan20 GAC β/μ:GAC γ/λ		0.844679
Jan20 GAC β/μ:GAC δ		1.11391
Jan20 GAC β/μ:GAC ο		1.64872
Jan20 GAC γ/λ:GAC δ		0.388641
Jan20 GAC γ/λ:GAC ο		0.442406
Jan20 GAC δ:GAC ο		-0.111294
Jan20 GAT α:GAT β/μ		4.38716
Jan20 GAT α:GAT γ/λ		1.02365
Jan20 GAT α:GAT δ		1.54677
Jan20 GAT α:GAT ο		1.32047
Jan20 GAT β/μ:GAT γ/λ		-3.46915
Jan20 GAT β/μ:GAT δ		-2.02113
Jan20 GAT β/μ:GAT ο		-4.06936
Jan20 GAT γ/λ:GAT δ		0.854181
Jan20 GAT γ/λ:GAT ο		-0.194925
Jan20 GAT δ:GAT ο		-1.06748
Jan20 TGC α:TGC β/μ		-0.64992
Jan20 TGC α:TGC γ/λ		1.2665
Jan20 TGC α:TGC δ		-1.35208
Jan20 TGC α:TGC ο		0.161158
Jan20 TGC β/μ:TGC γ/λ		2.11146
Jan20 TGC β/μ:TGC δ		-1.05683
Jan20 TGC β/μ:TGC ο		0.770085
Jan20 TGC γ/λ:TGC δ		-2.08891
Jan20 TGC γ/λ:TGC ο		-1.00607
Jan20 TGC δ:TGC ο		1.41478
Jan20 TGT α:TGT β/μ		-1.32202
Jan20 TGT α:TGT γ/λ		-0.880128
Jan20 TGT α:TGT δ		0.366362
Jan20 TGT α:TGT ο		0.717647
Jan20 TGT β/μ:TGT γ/λ		0.494191
Jan20 TGT β/μ:TGT δ		1.14854
Jan20 TGT β/μ:TGT ο		1.76865
Jan20 TGT γ/λ:TGT δ		0.853009
Jan20 TGT γ/λ:TGT ο		1.41161
Jan20 TGT δ:TGT ο		0.0783831
Jan20 GAA α:GAA β/μ		-0.626166
Jan20 GAA α:GAA γ/λ		0.584535
Jan20 GAA α:GAA δ		0.816727
Jan20 GAA α:GAA ο		0.489677
Jan20 GAA β/μ:GAA γ/λ		1.25919
Jan20 GAA β/μ:GAA δ		1.1763
Jan20 GAA β/μ:GAA ο		1.27056
Jan20 GAA γ/λ:GAA δ		0.516822
Jan20 GAA γ/λ:GAA ο		-0.210537
Jan20 GAA δ:GAA ο		-0.629103
Jan20 GAG α:GAG β/μ		-4.8
Jan20 GAG α:GAG γ/λ		-2.33927
Jan20 GAG α:GAG δ		-1.60963
Jan20 GAG α:GAG ο		-1.64057
Jan20 GAG β/μ:GAG γ/λ		2.97634
Jan20 GAG β/μ:GAG δ		2.16603
Jan20 GAG β/μ:GAG ο		1.45406
Jan20 GAG γ/λ:GAG δ		-0.0555386
Jan20 GAG γ/λ:GAG ο		-0.406534
Jan20 GAG δ:GAG ο		-0.311328
Jan20 CAA α:CAA β/μ		-4.05443
Jan20 CAA α:CAA γ/λ		-2.72586
Jan20 CAA α:CAA δ		-0.882341
Jan20 CAA α:CAA ο		0.698637
Jan20 CAA β/μ:CAA γ/λ		0.860726
Jan20 CAA β/μ:CAA δ		2.04669
Jan20 CAA β/μ:CAA ο		4.49424
Jan20 CAA γ/λ:CAA δ		1.22927
Jan20 CAA γ/λ:CAA ο		3.162
Jan20 CAA δ:CAA ο		1.28727
Jan20 CAG α:CAG β/μ		-0.595911
Jan20 CAG α:CAG γ/λ		-0.0873843
Jan20 CAG α:CAG δ		1.00931
Jan20 CAG α:CAG ο		-0.366707
Jan20 CAG β/μ:CAG γ/λ		0.515242
Jan20 CAG β/μ:CAG δ		1.30392
Jan20 CAG β/μ:CAG ο		0.288834
Jan20 CAG γ/λ:CAG δ		1.03959
Jan20 CAG γ/λ:CAG ο		-0.270948
Jan20 CAG δ:CAG ο		-1.24251
Jan20 GGA α:GGA β/μ		0.883107
Jan20 GGA α:GGA γ/λ		0.0815366
Jan20 GGA α:GGA δ		2.16304
Jan20 GGA α:GGA ο		-0.607991
Jan20 GGA β/μ:GGA γ/λ		-0.826203
Jan20 GGA β/μ:GGA δ		1.44041
Jan20 GGA β/μ:GGA ο		-1.12041
Jan20 GGA γ/λ:GGA δ		2.18787
Jan20 GGA γ/λ:GGA ο		-0.66264
Jan20 GGA δ:GGA ο		-1.6843
Jan20 GGC α:GGC β/μ		2.69815
Jan20 GGC α:GGC γ/λ		1.30548
Jan20 GGC α:GGC δ		2.00951
Jan20 GGC α:GGC ο		1.19824
Jan20 GGC β/μ:GGC γ/λ		-0.862417
Jan20 GGC β/μ:GGC δ		-0.123253
Jan20 GGC β/μ:GGC ο		-1.70242
Jan20 GGC γ/λ:GGC δ		0.613711
Jan20 GGC γ/λ:GGC ο		-0.380236
Jan20 GGC δ:GGC ο		-1.13046
Jan20 GGG α:GGG β/μ		0.408203
Jan20 GGG α:GGG γ/λ		1.41441
Jan20 GGG α:GGG δ		-0.503196
Jan20 GGG α:GGG ο		0.738975
Jan20 GGG β/μ:GGG γ/λ		1.18238
Jan20 GGG β/μ:GGG δ		-0.871454
Jan20 GGG β/μ:GGG ο		0.260595
Jan20 GGG γ/λ:GGG δ		-1.68577
Jan20 GGG γ/λ:GGG ο		-1.19231
Jan20 GGG δ:GGG ο		1.17973
Jan20 GGT α:GGT β/μ		-1.59985
Jan20 GGT α:GGT γ/λ		-0.659669
Jan20 GGT α:GGT δ		-0.399151
Jan20 GGT α:GGT ο		-0.47817
Jan20 GGT β/μ:GGT γ/λ		0.812105
Jan20 GGT β/μ:GGT δ		0.769462
Jan20 GGT β/μ:GGT ο		0.632822
Jan20 GGT γ/λ:GGT δ		0.0979238
Jan20 GGT γ/λ:GGT ο		-0.00380807
Jan20 GGT δ:GGT ο		-0.0848291
Jan20 CAC α:CAC β/μ		-1.39006
Jan20 CAC α:CAC γ/λ		-2.06499
Jan20 CAC α:CAC δ		0.230797
Jan20 CAC α:CAC ο		-1.40064
Jan20 CAC β/μ:CAC γ/λ		-0.500856
Jan20 CAC β/μ:CAC δ		1.27995
Jan20 CAC β/μ:CAC ο		-0.216455
Jan20 CAC γ/λ:CAC δ		1.76983
Jan20 CAC γ/λ:CAC ο		0.206792
Jan20 CAC δ:CAC ο		-1.33868
Jan20 CAT α:CAT β/μ		0.771657
Jan20 CAT α:CAT γ/λ		2.95028
Jan20 CAT α:CAT δ		0.337298
Jan20 CAT α:CAT ο		-0.660809
Jan20 CAT β/μ:CAT γ/λ		1.82553
Jan20 CAT β/μ:CAT δ		-0.299753
Jan20 CAT β/μ:CAT ο		-1.24728
Jan20 CAT γ/λ:CAT δ		-1.8731
Jan20 CAT γ/λ:CAT ο		-2.97026
Jan20 CAT δ:CAT ο		-0.839007
Jan20 ATA α:ATA β/μ		2.96533
Jan20 ATA α:ATA γ/λ		1.23945
Jan20 ATA α:ATA δ		1.41145
Jan20 ATA α:ATA ο		-0.262176
Jan20 ATA β/μ:ATA γ/λ		-1.62261
Jan20 ATA β/μ:ATA δ		-1.12968
Jan20 ATA β/μ:ATA ο		-2.9646
Jan20 ATA γ/λ:ATA δ		0.303478
Jan20 ATA γ/λ:ATA ο		-1.39019
Jan20 ATA δ:ATA ο		-1.5457
Jan20 ATC α:ATC β/μ		2.30236
Jan20 ATC α:ATC γ/λ		-0.539171
Jan20 ATC α:ATC δ		0.676639
Jan20 ATC α:ATC ο		-0.490946
Jan20 ATC β/μ:ATC γ/λ		-2.52268
Jan20 ATC β/μ:ATC δ		-0.892255
Jan20 ATC β/μ:ATC ο		-2.26369
Jan20 ATC γ/λ:ATC δ		0.949017
Jan20 ATC γ/λ:ATC ο		-0.0521699
Jan20 ATC δ:ATC ο		-0.913898
Jan20 ATT α:ATT β/μ		5.80298
Jan20 ATT α:ATT γ/λ		2.86045
Jan20 ATT α:ATT δ		0.509336
Jan20 ATT α:ATT ο		1.67749
Jan20 ATT β/μ:ATT γ/λ		-4.27452
Jan20 ATT β/μ:ATT δ		-4.22177
Jan20 ATT β/μ:ATT ο		-4.71651
Jan20 ATT γ/λ:ATT δ		-0.983378
Jan20 ATT γ/λ:ATT ο		-0.888651
Jan20 ATT δ:ATT ο		0.415901
Jan20 CTA α:CTA β/μ		-5.163
Jan20 CTA α:CTA γ/λ		-0.355054
Jan20 CTA α:CTA δ		-1.22272
Jan20 CTA α:CTA ο		1.86686
Jan20 CTA β/μ:CTA γ/λ		3.33406
Jan20 CTA β/μ:CTA δ		3.96392
Jan20 CTA β/μ:CTA ο		5.40487
Jan20 CTA γ/λ:CTA δ		-0.280422
Jan20 CTA γ/λ:CTA ο		1.37856
Jan20 CTA δ:CTA ο		2.32393
Jan20 CTC α:CTC β/μ		-2.60112
Jan20 CTC α:CTC γ/λ		-2.30039
Jan20 CTC α:CTC δ		-1.66919
Jan20 CTC α:CTC ο		-0.801929
Jan20 CTC β/μ:CTC γ/λ		0.393148
Jan20 CTC β/μ:CTC δ		0.0268793
Jan20 CTC β/μ:CTC ο		1.00866
Jan20 CTC γ/λ:CTC δ		-0.218681
Jan20 CTC γ/λ:CTC ο		0.762097
Jan20 CTC δ:CTC ο		0.759362
Jan20 CTG α:CTG β/μ		-0.957446
Jan20 CTG α:CTG γ/λ		-1.63064
Jan20 CTG α:CTG δ		1.04186
Jan20 CTG α:CTG ο		-0.409089
Jan20 CTG β/μ:CTG γ/λ		-0.510529
Jan20 CTG β/μ:CTG δ		1.66783
Jan20 CTG β/μ:CTG ο		0.409893
Jan20 CTG γ/λ:CTG δ		2.17292
Jan20 CTG γ/λ:CTG ο		0.899391
Jan20 CTG δ:CTG ο		-1.21442
Jan20 CTT α:CTT β/μ		2.71709
Jan20 CTT α:CTT γ/λ		-0.393281
Jan20 CTT α:CTT δ		-1.30388
Jan20 CTT α:CTT ο		-0.738251
Jan20 CTT β/μ:CTT γ/λ		-2.86937
Jan20 CTT β/μ:CTT δ		-3.35844
Jan20 CTT β/μ:CTT ο		-3.39001
Jan20 CTT γ/λ:CTT δ		-0.92425
Jan20 CTT γ/λ:CTT ο		-0.277186
Jan20 CTT δ:CTT ο		0.748713
Jan20 TTA α:TTA β/μ		6.12822
Jan20 TTA α:TTA γ/λ		2.70638
Jan20 TTA α:TTA δ		-0.888898
Jan20 TTA α:TTA ο		1.00513
Jan20 TTA β/μ:TTA γ/λ		-2.85997
Jan20 TTA β/μ:TTA δ		-5.01204
Jan20 TTA β/μ:TTA ο		-5.11802
Jan20 TTA γ/λ:TTA δ		-2.54877
Jan20 TTA γ/λ:TTA ο		-1.86385
Jan20 TTA δ:TTA ο		1.36252
Jan20 TTG α:TTG β/μ		4.09414
Jan20 TTG α:TTG γ/λ		1.33889
Jan20 TTG α:TTG δ		0.099439
Jan20 TTG α:TTG ο		0.667062
Jan20 TTG β/μ:TTG γ/λ		-3.11076
Jan20 TTG β/μ:TTG δ		-3.56443
Jan20 TTG β/μ:TTG ο		-3.40736
Jan20 TTG γ/λ:TTG δ		-1.0043
Jan20 TTG γ/λ:TTG ο		-0.571834
Jan20 TTG δ:TTG ο		0.469345
Jan20 AAA α:AAA β/μ		-0.241819
Jan20 AAA α:AAA γ/λ		-0.165722
Jan20 AAA α:AAA δ		-0.66641
Jan20 AAA α:AAA ο		2.46364
Jan20 AAA β/μ:AAA γ/λ		0.0806402
Jan20 AAA β/μ:AAA δ		-0.559131
Jan20 AAA β/μ:AAA ο		2.34466
Jan20 AAA γ/λ:AAA δ		-0.598384
Jan20 AAA γ/λ:AAA ο		2.39606
Jan20 AAA δ:AAA ο		1.5887
Jan20 AAG α:AAG β/μ		-3.46961
Jan20 AAG α:AAG γ/λ		0.00536193
Jan20 AAG α:AAG δ		0.173232
Jan20 AAG α:AAG ο		0.369098
Jan20 AAG β/μ:AAG γ/λ		3.65977
Jan20 AAG β/μ:AAG δ		2.42209
Jan20 AAG β/μ:AAG ο		3.79484
Jan20 AAG γ/λ:AAG δ		0.174984
Jan20 AAG γ/λ:AAG ο		0.399368
Jan20 AAG δ:AAG ο		0.0291245
Jan20 ATG α:ATG β/μ		-1.8902
Jan20 ATG α:ATG γ/λ		0.526831
Jan20 ATG α:ATG δ		-0.541271
Jan20 ATG α:ATG ο		-0.0165023
Jan20 ATG β/μ:ATG γ/λ		2.45093
Jan20 ATG β/μ:ATG δ		0.785712
Jan20 ATG β/μ:ATG ο		1.79972
Jan20 ATG γ/λ:ATG δ		-0.88468
Jan20 ATG γ/λ:ATG ο		-0.515517
Jan20 ATG δ:ATG ο		0.518635
Jan20 TTC α:TTC β/μ		-0.202559
Jan20 TTC α:TTC γ/λ		-1.9748
Jan20 TTC α:TTC δ		0.381376
Jan20 TTC α:TTC ο		-0.91821
Jan20 TTC β/μ:TTC γ/λ		-1.75513
Jan20 TTC β/μ:TTC δ		0.499354
Jan20 TTC β/μ:TTC ο		-0.729324
Jan20 TTC γ/λ:TTC δ		1.65362
Jan20 TTC γ/λ:TTC ο		0.889367
Jan20 TTC δ:TTC ο		-0.964932
Jan20 TTT α:TTT β/μ		6.34644
Jan20 TTT α:TTT γ/λ		2.57389
Jan20 TTT α:TTT δ		1.52006
Jan20 TTT α:TTT ο		0.486771
Jan20 TTT β/μ:TTT γ/λ		-4.10615
Jan20 TTT β/μ:TTT δ		-3.39256
Jan20 TTT β/μ:TTT ο		-6.07314
Jan20 TTT γ/λ:TTT δ		-0.19133
Jan20 TTT γ/λ:TTT ο		-2.18517
Jan20 TTT δ:TTT ο		-1.24927
Jan20 CCA α:CCA β/μ		-2.43387
Jan20 CCA α:CCA γ/λ		-0.711322
Jan20 CCA α:CCA δ		0.637212
Jan20 CCA α:CCA ο		-0.707718
Jan20 CCA β/μ:CCA γ/λ		1.57105
Jan20 CCA β/μ:CCA δ		2.58035
Jan20 CCA β/μ:CCA ο		1.15459
Jan20 CCA γ/λ:CCA δ		1.20286
Jan20 CCA γ/λ:CCA ο		-0.114331
Jan20 CCA δ:CCA ο		-1.1556
Jan20 CCC α:CCC β/μ		-1.68216
Jan20 CCC α:CCC γ/λ		0.396778
Jan20 CCC α:CCC δ		-1
Jan20 CCC α:CCC ο		0.109404
Jan20 CCC β/μ:CCC γ/λ		1.13066
Jan20 CCC β/μ:CCC δ		1.59122
Jan20 CCC β/μ:CCC ο		0.829746
Jan20 CCC γ/λ:CCC δ		-0.448721
Jan20 CCC γ/λ:CCC ο		-0.189426
Jan20 CCC δ:CCC ο		0.157102
Jan20 CCG α:CCG β/μ		-1.46551
Jan20 CCG α:CCG γ/λ		1.3624
Jan20 CCG α:CCG δ		0.971966
Jan20 CCG α:CCG ο		-0.975819
Jan20 CCG β/μ:CCG γ/λ		1.9721
Jan20 CCG β/μ:CCG δ		1.52503
Jan20 CCG β/μ:CCG ο		-0.344182
Jan20 CCG γ/λ:CCG δ		0.0575622
Jan20 CCG γ/λ:CCG ο		-1.51057
Jan20 CCG δ:CCG ο		-1.37172
Jan20 CCT α:CCT β/μ		-3.94409
Jan20 CCT α:CCT γ/λ		-1.75027
Jan20 CCT α:CCT δ		0.283377
Jan20 CCT α:CCT ο		0.451067
Jan20 CCT β/μ:CCT γ/λ		2.25263
Jan20 CCT β/μ:CCT δ		3.46479
Jan20 CCT β/μ:CCT ο		3.95331
Jan20 CCT γ/λ:CCT δ		1.61522
Jan20 CCT γ/λ:CCT ο		1.95445
Jan20 CCT δ:CCT ο		0.091776
Jan20 AGC α:AGC β/μ		-3.18977
Jan20 AGC α:AGC γ/λ		-0.867491
Jan20 AGC α:AGC δ		0.203567
Jan20 AGC α:AGC ο		-0.140415
Jan20 AGC β/μ:AGC γ/λ		2.62176
Jan20 AGC β/μ:AGC δ		2.73423
Jan20 AGC β/μ:AGC ο		2.75753
Jan20 AGC γ/λ:AGC δ		0.886607
Jan20 AGC γ/λ:AGC ο		0.628846
Jan20 AGC δ:AGC ο		-0.307816
Jan20 AGT α:AGT β/μ		-2.46251
Jan20 AGT α:AGT γ/λ		-0.216039
Jan20 AGT α:AGT δ		-1.26998
Jan20 AGT α:AGT ο		-0.684954
Jan20 AGT β/μ:AGT γ/λ		2.48768
Jan20 AGT β/μ:AGT δ		0.758852
Jan20 AGT β/μ:AGT ο		1.83248
Jan20 AGT γ/λ:AGT δ		-1.18819
Jan20 AGT γ/λ:AGT ο		-0.544191
Jan20 AGT δ:AGT ο		0.741652
Jan20 TCA α:TCA β/μ		0.0466411
Jan20 TCA α:TCA γ/λ		-0.188705
Jan20 TCA α:TCA δ		0.210486
Jan20 TCA α:TCA ο		-0.526696
Jan20 TCA β/μ:TCA γ/λ		-0.249052
Jan20 TCA β/μ:TCA δ		0.188816
Jan20 TCA β/μ:TCA ο		-0.589152
Jan20 TCA γ/λ:TCA δ		0.331449
Jan20 TCA γ/λ:TCA ο		-0.367245
Jan20 TCA δ:TCA ο		-0.572004
Jan20 TCC α:TCC β/μ		-0.495396
Jan20 TCC α:TCC γ/λ		0.403976
Jan20 TCC α:TCC δ		0.480092
Jan20 TCC α:TCC ο		-0.799498
Jan20 TCC β/μ:TCC γ/λ		0.835834
Jan20 TCC β/μ:TCC δ		1.03211
Jan20 TCC β/μ:TCC ο		-0.540119
Jan20 TCC γ/λ:TCC δ		-0.114758
Jan20 TCC γ/λ:TCC ο		-0.977916
Jan20 TCC δ:TCC ο		-1.00133
Jan20 TCG α:TCG β/μ		-0.101907
Jan20 TCG α:TCG γ/λ		-1.59885
Jan20 TCG α:TCG δ		-0.197954
Jan20 TCG α:TCG ο		0.350672
Jan20 TCG β/μ:TCG γ/λ		-1.82493
Jan20 TCG β/μ:TCG δ		-0.126775
Jan20 TCG β/μ:TCG ο		0.503137
Jan20 TCG γ/λ:TCG δ		1.59826
Jan20 TCG γ/λ:TCG ο		1.88607
Jan20 TCG δ:TCG ο		0.574079
Jan20 TCT α:TCT β/μ		-3.24133
Jan20 TCT α:TCT γ/λ		-1.92552
Jan20 TCT α:TCT δ		-1.34403
Jan20 TCT α:TCT ο		-0.229211
Jan20 TCT β/μ:TCT γ/λ		1.4552
Jan20 TCT β/μ:TCT δ		0.895118
Jan20 TCT β/μ:TCT ο		2.60544
Jan20 TCT γ/λ:TCT δ		-0.120949
Jan20 TCT γ/λ:TCT ο		1.39651
Jan20 TCT δ:TCT ο		1.09026
Jan20 ACA α:ACA β/μ		-0.719917
Jan20 ACA α:ACA γ/λ		-0.363501
Jan20 ACA α:ACA δ		-0.618512
Jan20 ACA α:ACA ο		-0.20124
Jan20 ACA β/μ:ACA γ/λ		0.302606
Jan20 ACA β/μ:ACA δ		0.0424759
Jan20 ACA β/μ:ACA ο		0.391676
Jan20 ACA γ/λ:ACA δ		-0.242585
Jan20 ACA γ/λ:ACA ο		0.113404
Jan20 ACA δ:ACA ο		0.333326
Jan20 ACC α:ACC β/μ		-4.98693
Jan20 ACC α:ACC γ/λ		-1.47386
Jan20 ACC α:ACC δ		0.701438
Jan20 ACC α:ACC ο		-0.194694
Jan20 ACC β/μ:ACC γ/λ		3.7281
Jan20 ACC β/μ:ACC δ		4.8715
Jan20 ACC β/μ:ACC ο		4.7472
Jan20 ACC γ/λ:ACC δ		1.7294
Jan20 ACC γ/λ:ACC ο		1.22326
Jan20 ACC δ:ACC ο		-0.795302
Jan20 ACG α:ACG β/μ		-4.05722
Jan20 ACG α:ACG γ/λ		0.941034
Jan20 ACG α:ACG δ		1.25582
Jan20 ACG α:ACG ο		1.85312
Jan20 ACG β/μ:ACG γ/λ		4.31547
Jan20 ACG β/μ:ACG δ		4.24944
Jan20 ACG β/μ:ACG ο		4.6974
Jan20 ACG γ/λ:ACG δ		0.513722
Jan20 ACG γ/λ:ACG ο		0.962808
Jan20 ACG δ:ACG ο		0.333819
Jan20 ACT α:ACT β/μ		3.57416
Jan20 ACT α:ACT γ/λ		-1.64518
Jan20 ACT α:ACT δ		-1.16259
Jan20 ACT α:ACT ο		-1.32671
Jan20 ACT β/μ:ACT γ/λ		-4.21673
Jan20 ACT β/μ:ACT δ		-3.64125
Jan20 ACT β/μ:ACT ο		-4.09197
Jan20 ACT γ/λ:ACT δ		0.187029
Jan20 ACT γ/λ:ACT ο		0.377892
Jan20 ACT δ:ACT ο		0.134685
Jan20 TGG α:TGG β/μ		-0.0908648
Jan20 TGG α:TGG γ/λ		0.733573
Jan20 TGG α:TGG δ		1.42522
Jan20 TGG α:TGG ο		-0.415025
Jan20 TGG β/μ:TGG γ/λ		0.777171
Jan20 TGG β/μ:TGG δ		1.4183
Jan20 TGG β/μ:TGG ο		-0.338788
Jan20 TGG γ/λ:TGG δ		0.736205
Jan20 TGG γ/λ:TGG ο		-0.904848
Jan20 TGG δ:TGG ο		-1.35173
Jan20 TAC α:TAC β/μ		-2.9524
Jan20 TAC α:TAC γ/λ		0.219659
Jan20 TAC α:TAC δ		-0.159984
Jan20 TAC α:TAC ο		1.015
Jan20 TAC β/μ:TAC γ/λ		2.96929
Jan20 TAC β/μ:TAC δ		1.989
Jan20 TAC β/μ:TAC ο		3.30886
Jan20 TAC γ/λ:TAC δ		-0.296326
Jan20 TAC γ/λ:TAC ο		0.790626
Jan20 TAC δ:TAC ο		0.86976
Jan20 TAT α:TAT β/μ		4.37308
Jan20 TAT α:TAT γ/λ		0.737088
Jan20 TAT α:TAT δ		0.0499476
Jan20 TAT α:TAT ο		-0.0296122
Jan20 TAT β/μ:TAT γ/λ		-4.18503
Jan20 TAT β/μ:TAT δ		-3.69883
Jan20 TAT β/μ:TAT ο		-4.2085
Jan20 TAT γ/λ:TAT δ		-0.519003
Jan20 TAT γ/λ:TAT ο		-0.7156
Jan20 TAT δ:TAT ο		-0.0725645
Jan20 GTA α:GTA β/μ		-2.38866
Jan20 GTA α:GTA γ/λ		-2.83716
Jan20 GTA α:GTA δ		0.142309
Jan20 GTA α:GTA ο		-1.50159
Jan20 GTA β/μ:GTA γ/λ		-0.826969
Jan20 GTA β/μ:GTA δ		0.983986
Jan20 GTA β/μ:GTA ο		0.497634
Jan20 GTA γ/λ:GTA δ		1.24558
Jan20 GTA γ/λ:GTA ο		1.11559
Jan20 GTA δ:GTA ο		-0.769581
Jan20 GTC α:GTC β/μ		-2.14727
Jan20 GTC α:GTC γ/λ		0.564754
Jan20 GTC α:GTC δ		-0.528504
Jan20 GTC α:GTC ο		0.128895
Jan20 GTC β/μ:GTC γ/λ		2.73887
Jan20 GTC β/μ:GTC δ		1.56251
Jan20 GTC β/μ:GTC ο		2.1936
Jan20 GTC γ/λ:GTC δ		-1.08007
Jan20 GTC γ/λ:GTC ο		-0.403259
Jan20 GTC δ:GTC ο		0.630825
Jan20 GTG α:GTG β/μ		-4.19192
Jan20 GTG α:GTG γ/λ		-0.383315
Jan20 GTG α:GTG δ		-1.4136
Jan20 GTG α:GTG ο		0.191639
Jan20 GTG β/μ:GTG γ/λ		4.03088
Jan20 GTG β/μ:GTG δ		2.22173
Jan20 GTG β/μ:GTG ο		3.94826
Jan20 GTG γ/λ:GTG δ		-1.21581
Jan20 GTG γ/λ:GTG ο		0.488644
Jan20 GTG δ:GTG ο		1.40937
Jan20 GTT α:GTT β/μ		0.541526
Jan20 GTT α:GTT γ/λ		1.30334
Jan20 GTT α:GTT δ		0.139784
Jan20 GTT α:GTT ο		0.653061
Jan20 GTT β/μ:GTT γ/λ		0.641362
Jan20 GTT β/μ:GTT δ		-0.137691
Jan20 GTT β/μ:GTT ο		0.163182
Jan20 GTT γ/λ:GTT δ		-0.472387
Jan20 GTT γ/λ:GTT ο		-0.39275
Jan20 GTT δ:GTT ο		0.229199
Feb20 GCA α:GCA β/μ			-1.52884
Feb20 GCA α:GCA γ/λ			-1.24487
Feb20 GCA α:GCA δ			0.145433
Feb20 GCA α:GCA ο			-0.370359
Feb20 GCA β/μ:GCA γ/λ			0.509918
Feb20 GCA β/μ:GCA δ			2.8182
Feb20 GCA β/μ:GCA ο			1.51041
Feb20 GCA γ/λ:GCA δ			2.27258
Feb20 GCA γ/λ:GCA ο			1.11646
Feb20 GCA δ:GCA ο			-0.710188
Feb20 GCC α:GCC β/μ			3.04108
Feb20 GCC α:GCC γ/λ			1.74005
Feb20 GCC α:GCC δ			0.296477
Feb20 GCC α:GCC ο			1.6784
Feb20 GCC β/μ:GCC γ/λ			-2.06834
Feb20 GCC β/μ:GCC δ			-2.98636
Feb20 GCC β/μ:GCC ο			-1.22123
Feb20 GCC γ/λ:GCC δ			-1.53797
Feb20 GCC γ/λ:GCC ο			0.243206
Feb20 GCC δ:GCC ο			1.48083
Feb20 GCG α:GCG β/μ			0.887622
Feb20 GCG α:GCG γ/λ			1.49479
Feb20 GCG α:GCG δ			2.03316
Feb20 GCG α:GCG ο			0.54411
Feb20 GCG β/μ:GCG γ/λ			1.2685
Feb20 GCG β/μ:GCG δ			1.91208
Feb20 GCG β/μ:GCG ο			-0.178589
Feb20 GCG γ/λ:GCG δ			1.14091
Feb20 GCG γ/λ:GCG ο			-0.804879
Feb20 GCG δ:GCG ο			-1.4606
Feb20 GCT α:GCT β/μ			-0.24748
Feb20 GCT α:GCT γ/λ			-0.646254
Feb20 GCT α:GCT δ			0.397699
Feb20 GCT α:GCT ο			1.12982
Feb20 GCT β/μ:GCT γ/λ			-0.539525
Feb20 GCT β/μ:GCT δ			0.811756
Feb20 GCT β/μ:GCT ο			1.64649
Feb20 GCT γ/λ:GCT δ			1.14772
Feb20 GCT γ/λ:GCT ο			1.83779
Feb20 GCT δ:GCT ο			0.862827
Feb20 AGA α:AGA β/μ			1.88802
Feb20 AGA α:AGA γ/λ			1.85663
Feb20 AGA α:AGA δ			1.11224
Feb20 AGA α:AGA ο			-0.152814
Feb20 AGA β/μ:AGA γ/λ			0.0855894
Feb20 AGA β/μ:AGA δ			-0.12226
Feb20 AGA β/μ:AGA ο			-1.51505
Feb20 AGA γ/λ:AGA δ			-0.177177
Feb20 AGA γ/λ:AGA ο			-1.52778
Feb20 AGA δ:AGA ο			-1.05901
Feb20 AGG α:AGG β/μ			0.267994
Feb20 AGG α:AGG γ/λ			-2.08779
Feb20 AGG α:AGG δ			0.559346
Feb20 AGG α:AGG ο			-0.00280174
Feb20 AGG β/μ:AGG γ/λ			-2.05028
Feb20 AGG β/μ:AGG δ			0.344781
Feb20 AGG β/μ:AGG ο			-0.232581
Feb20 AGG γ/λ:AGG δ			1.827
Feb20 AGG γ/λ:AGG ο			1.69812
Feb20 AGG δ:AGG ο			-0.516245
Feb20 CGA α:CGA β/μ			-1.3723
Feb20 CGA α:CGA γ/λ			-1.09794
Feb20 CGA α:CGA δ			0.0501236
Feb20 CGA α:CGA ο			0.543246
Feb20 CGA β/μ:CGA γ/λ			0.572348
Feb20 CGA β/μ:CGA δ			1.91373
Feb20 CGA β/μ:CGA ο			2.23345
Feb20 CGA γ/λ:CGA δ			1.56594
Feb20 CGA γ/λ:CGA ο			1.95085
Feb20 CGA δ:CGA ο			0.588615
Feb20 CGC α:CGC β/μ			-0.00157568
Feb20 CGC α:CGC γ/λ			-0.828041
Feb20 CGC α:CGC δ			-0.460408
Feb20 CGC α:CGC ο			-1.44433
Feb20 CGC β/μ:CGC γ/λ			-1.24609
Feb20 CGC β/μ:CGC δ			-0.591261
Feb20 CGC β/μ:CGC ο			-1.69384
Feb20 CGC γ/λ:CGC δ			0.308437
Feb20 CGC γ/λ:CGC ο			-1.02179
Feb20 CGC δ:CGC ο			-1.10852
Feb20 CGG α:CGG β/μ			-0.841689
Feb20 CGG α:CGG γ/λ			-0.914775
Feb20 CGG α:CGG δ			-0.62546
Feb20 CGG α:CGG ο			-1.86651
Feb20 CGG β/μ:CGG γ/λ			-0.0918204
Feb20 CGG β/μ:CGG δ			0.0588517
Feb20 CGG β/μ:CGG ο			-1.54979
Feb20 CGG γ/λ:CGG δ			0.117116
Feb20 CGG γ/λ:CGG ο			-1.52885
Feb20 CGG δ:CGG ο			-1.17663
Feb20 CGT α:CGT β/μ			1.23083
Feb20 CGT α:CGT γ/λ			1.52119
Feb20 CGT α:CGT δ			1.16877
Feb20 CGT α:CGT ο			2.65261
Feb20 CGT β/μ:CGT γ/λ			0.120376
Feb20 CGT β/μ:CGT δ			-0.00263109
Feb20 CGT β/μ:CGT ο			1.65559
Feb20 CGT γ/λ:CGT δ			-0.113099
Feb20 CGT γ/λ:CGT ο			1.84559
Feb20 CGT δ:CGT ο			1.56747
Feb20 AAC α:AAC β/μ			1.11317
Feb20 AAC α:AAC γ/λ			1.25943
Feb20 AAC α:AAC δ			-0.832406
Feb20 AAC α:AAC ο			-0.933215
Feb20 AAC β/μ:AAC γ/λ			0.139681
Feb20 AAC β/μ:AAC δ			-2.01003
Feb20 AAC β/μ:AAC ο			-2.04341
Feb20 AAC γ/λ:AAC δ			-2.17152
Feb20 AAC γ/λ:AAC ο			-2.19288
Feb20 AAC δ:AAC ο			-0.141771
Feb20 AAT α:AAT β/μ			2.65008
Feb20 AAT α:AAT γ/λ			1.09147
Feb20 AAT α:AAT δ			0.207307
Feb20 AAT α:AAT ο			1.02367
Feb20 AAT β/μ:AAT γ/λ			-1.56711
Feb20 AAT β/μ:AAT δ			-1.97813
Feb20 AAT β/μ:AAT ο			-1.24965
Feb20 AAT γ/λ:AAT δ			-0.686055
Feb20 AAT γ/λ:AAT ο			0.0951881
Feb20 AAT δ:AAT ο			0.694284
Feb20 GAC α:GAC β/μ			1.58694
Feb20 GAC α:GAC γ/λ			1.7415
Feb20 GAC α:GAC δ			1.46685
Feb20 GAC α:GAC ο			1.91333
Feb20 GAC β/μ:GAC γ/λ			0.2853
Feb20 GAC β/μ:GAC δ			-0.0914317
Feb20 GAC β/μ:GAC ο			0.559953
Feb20 GAC γ/λ:GAC δ			-0.34379
Feb20 GAC γ/λ:GAC ο			0.253254
Feb20 GAC δ:GAC ο			0.585423
Feb20 GAT α:GAT β/μ			0.375262
Feb20 GAT α:GAT γ/λ			-0.700439
Feb20 GAT α:GAT δ			-0.815574
Feb20 GAT α:GAT ο			-0.817969
Feb20 GAT β/μ:GAT γ/λ			-1.39891
Feb20 GAT β/μ:GAT δ			-1.42434
Feb20 GAT β/μ:GAT ο			-1.43777
Feb20 GAT γ/λ:GAT δ			-0.228936
Feb20 GAT γ/λ:GAT ο			-0.225753
Feb20 GAT δ:GAT ο			0.00592241
Feb20 TGC α:TGC β/μ			1.00519
Feb20 TGC α:TGC γ/λ			-0.740104
Feb20 TGC α:TGC δ			1.76823
Feb20 TGC α:TGC ο			3.11644
Feb20 TGC β/μ:TGC γ/λ			-1.69743
Feb20 TGC β/μ:TGC δ			0.829201
Feb20 TGC β/μ:TGC ο			2.35526
Feb20 TGC γ/λ:TGC δ			2.38998
Feb20 TGC γ/λ:TGC ο			3.60003
Feb20 TGC δ:TGC ο			1.614
Feb20 TGT α:TGT β/μ			-3.93407
Feb20 TGT α:TGT γ/λ			-3.35135
Feb20 TGT α:TGT δ			-2.54985
Feb20 TGT α:TGT ο			-1.18463
Feb20 TGT β/μ:TGT γ/λ			0.715715
Feb20 TGT β/μ:TGT δ			0.84727
Feb20 TGT β/μ:TGT ο			2.8855
Feb20 TGT γ/λ:TGT δ			0.294609
Feb20 TGT γ/λ:TGT ο			2.25062
Feb20 TGT δ:TGT ο			1.55852
Feb20 GAA α:GAA β/μ			1.20554
Feb20 GAA α:GAA γ/λ			0.294477
Feb20 GAA α:GAA δ			0.159769
Feb20 GAA α:GAA ο			0.681849
Feb20 GAA β/μ:GAA γ/λ			-1.45968
Feb20 GAA β/μ:GAA δ			-0.804252
Feb20 GAA β/μ:GAA ο			-0.703147
Feb20 GAA γ/λ:GAA δ			-0.0466249
Feb20 GAA γ/λ:GAA ο			0.625394
Feb20 GAA δ:GAA ο			0.379792
Feb20 GAG α:GAG β/μ			-3.70438
Feb20 GAG α:GAG γ/λ			-1.47325
Feb20 GAG α:GAG δ			-0.569623
Feb20 GAG α:GAG ο			-1.64485
Feb20 GAG β/μ:GAG γ/λ			2.48399
Feb20 GAG β/μ:GAG δ			2.63684
Feb20 GAG β/μ:GAG ο			1.84366
Feb20 GAG γ/λ:GAG δ			0.580075
Feb20 GAG γ/λ:GAG ο			-0.420547
Feb20 GAG δ:GAG ο			-0.870102
Feb20 CAA α:CAA β/μ			1.67939
Feb20 CAA α:CAA γ/λ			0.509076
Feb20 CAA α:CAA δ			-0.283604
Feb20 CAA α:CAA ο			-1.25186
Feb20 CAA β/μ:CAA γ/λ			-1.24514
Feb20 CAA β/μ:CAA δ			-1.94207
Feb20 CAA β/μ:CAA ο			-2.97322
Feb20 CAA γ/λ:CAA δ			-0.794798
Feb20 CAA γ/λ:CAA ο			-1.79853
Feb20 CAA δ:CAA ο			-0.954901
Feb20 CAG α:CAG β/μ			1.95196
Feb20 CAG α:CAG γ/λ			-0.178217
Feb20 CAG α:CAG δ			0.515445
Feb20 CAG α:CAG ο			2.66591
Feb20 CAG β/μ:CAG γ/λ			-2.64049
Feb20 CAG β/μ:CAG δ			-1.16777
Feb20 CAG β/μ:CAG ο			1.27025
Feb20 CAG γ/λ:CAG δ			0.741521
Feb20 CAG γ/λ:CAG ο			3.22614
Feb20 CAG δ:CAG ο			1.9759
Feb20 GGA α:GGA β/μ			1.09648
Feb20 GGA α:GGA γ/λ			1.06962
Feb20 GGA α:GGA δ			0.756108
Feb20 GGA α:GGA ο			1.19645
Feb20 GGA β/μ:GGA γ/λ			-0.0244531
Feb20 GGA β/μ:GGA δ			-0.284148
Feb20 GGA β/μ:GGA ο			0.195621
Feb20 GGA γ/λ:GGA δ			-0.261144
Feb20 GGA γ/λ:GGA ο			0.21477
Feb20 GGA δ:GGA ο			0.428455
Feb20 GGC α:GGC β/μ			-0.983972
Feb20 GGC α:GGC γ/λ			-0.581505
Feb20 GGC α:GGC δ			0.867072
Feb20 GGC α:GGC ο			0.169213
Feb20 GGC β/μ:GGC γ/λ			0.453722
Feb20 GGC β/μ:GGC δ			1.44063
Feb20 GGC β/μ:GGC ο			0.810908
Feb20 GGC γ/λ:GGC δ			1.20845
Feb20 GGC γ/λ:GGC ο			0.539892
Feb20 GGC δ:GGC ο			-0.591011
Feb20 GGG α:GGG β/μ			1.47246
Feb20 GGG α:GGG γ/λ			1.17667
Feb20 GGG α:GGG δ			1.53928
Feb20 GGG α:GGG ο			1.06426
Feb20 GGG β/μ:GGG γ/λ			-0.222694
Feb20 GGG β/μ:GGG δ			0.79257
Feb20 GGG β/μ:GGG ο			0.326804
Feb20 GGG γ/λ:GGG δ			0.896468
Feb20 GGG γ/λ:GGG ο			0.435993
Feb20 GGG δ:GGG ο			-0.343742
Feb20 GGT α:GGT β/μ			-4.34777
Feb20 GGT α:GGT γ/λ			-2.05876
Feb20 GGT α:GGT δ			-1.14074
Feb20 GGT α:GGT ο			-2.4414
Feb20 GGT β/μ:GGT γ/λ			2.65115
Feb20 GGT β/μ:GGT δ			2.77574
Feb20 GGT β/μ:GGT ο			0.738487
Feb20 GGT γ/λ:GGT δ			0.491755
Feb20 GGT γ/λ:GGT ο			-1.2387
Feb20 GGT δ:GGT ο			-1.48315
Feb20 CAC α:CAC β/μ			-2.66171
Feb20 CAC α:CAC γ/λ			-0.388072
Feb20 CAC α:CAC δ			-2.3033
Feb20 CAC α:CAC ο			-1.30365
Feb20 CAC β/μ:CAC γ/λ			3.13998
Feb20 CAC β/μ:CAC δ			-0.678712
Feb20 CAC β/μ:CAC ο			0.633491
Feb20 CAC γ/λ:CAC δ			-2.29215
Feb20 CAC γ/λ:CAC ο			-1.18632
Feb20 CAC δ:CAC ο			1.01223
Feb20 CAT α:CAT β/μ			-1.86767
Feb20 CAT α:CAT γ/λ			-1.28537
Feb20 CAT α:CAT δ			0.713443
Feb20 CAT α:CAT ο			-0.888648
Feb20 CAT β/μ:CAT γ/λ			0.941851
Feb20 CAT β/μ:CAT δ			2.28715
Feb20 CAT β/μ:CAT ο			0.456571
Feb20 CAT γ/λ:CAT δ			1.83046
Feb20 CAT γ/λ:CAT ο			-0.0539706
Feb20 CAT δ:CAT ο			-1.40286
Feb20 ATA α:ATA β/μ			0.263819
Feb20 ATA α:ATA γ/λ			-1.39424
Feb20 ATA α:ATA δ			-0.284369
Feb20 ATA α:ATA ο			-0.22215
Feb20 ATA β/μ:ATA γ/λ			-2.32427
Feb20 ATA β/μ:ATA δ			-0.613733
Feb20 ATA β/μ:ATA ο			-0.585637
Feb20 ATA γ/λ:ATA δ			1.05839
Feb20 ATA γ/λ:ATA ο			1.31355
Feb20 ATA δ:ATA ο			0.0866973
Feb20 ATC α:ATC β/μ			2.08856
Feb20 ATC α:ATC γ/λ			-0.79514
Feb20 ATC α:ATC δ			-1.12579
Feb20 ATC α:ATC ο			-0.81079
Feb20 ATC β/μ:ATC γ/λ			-4.15428
Feb20 ATC β/μ:ATC δ			-4.05631
Feb20 ATC β/μ:ATC ο			-4.18626
Feb20 ATC γ/λ:ATC δ			-0.554762
Feb20 ATC γ/λ:ATC ο			-0.0223905
Feb20 ATC δ:ATC ο			0.537569
Feb20 ATT α:ATT β/μ			2.34753
Feb20 ATT α:ATT γ/λ			2.60182
Feb20 ATT α:ATT δ			1.68762
Feb20 ATT α:ATT ο			0.247846
Feb20 ATT β/μ:ATT γ/λ			-0.00139423
Feb20 ATT β/μ:ATT δ			-0.247986
Feb20 ATT β/μ:ATT ο			-1.97728
Feb20 ATT γ/λ:ATT δ			-0.261781
Feb20 ATT γ/λ:ATT ο			-2.16057
Feb20 ATT δ:ATT ο			-1.42375
Feb20 CTA α:CTA β/μ			-3.43124
Feb20 CTA α:CTA γ/λ			-5.10496
Feb20 CTA α:CTA δ			-0.404212
Feb20 CTA α:CTA ο			0.713406
Feb20 CTA β/μ:CTA γ/λ			-1.16939
Feb20 CTA β/μ:CTA δ			2.56558
Feb20 CTA β/μ:CTA ο			3.8863
Feb20 CTA γ/λ:CTA δ			3.86487
Feb20 CTA γ/λ:CTA ο			5.50536
Feb20 CTA δ:CTA ο			0.968719
Feb20 CTC α:CTC β/μ			-2.29621
Feb20 CTC α:CTC γ/λ			-1.80389
Feb20 CTC α:CTC δ			0.399857
Feb20 CTC α:CTC ο			-0.275983
Feb20 CTC β/μ:CTC γ/λ			0.26805
Feb20 CTC β/μ:CTC δ			2.6784
Feb20 CTC β/μ:CTC ο			1.83449
Feb20 CTC γ/λ:CTC δ			2.16511
Feb20 CTC γ/λ:CTC ο			1.42903
Feb20 CTC δ:CTC ο			-0.650585
Feb20 CTG α:CTG β/μ			-1.45154
Feb20 CTG α:CTG γ/λ			-0.445745
Feb20 CTG α:CTG δ			1.05491
Feb20 CTG α:CTG ο			0.280206
Feb20 CTG β/μ:CTG γ/λ			1.16902
Feb20 CTG β/μ:CTG δ			3.03472
Feb20 CTG β/μ:CTG ο			1.71941
Feb20 CTG γ/λ:CTG δ			1.77546
Feb20 CTG γ/λ:CTG ο			0.743496
Feb20 CTG δ:CTG ο			-0.698217
Feb20 CTT α:CTT β/μ			5.41634
Feb20 CTT α:CTT γ/λ			6.03991
Feb20 CTT α:CTT δ			0.41105
Feb20 CTT α:CTT ο			1.8723
Feb20 CTT β/μ:CTT γ/λ			1.16984
Feb20 CTT β/μ:CTT δ			-4.73291
Feb20 CTT β/μ:CTT ο			-4.40273
Feb20 CTT γ/λ:CTT δ			-5.40621
Feb20 CTT γ/λ:CTT ο			-5.14762
Feb20 CTT δ:CTT ο			1.30279
Feb20 TTA α:TTA β/μ			6.56754
Feb20 TTA α:TTA γ/λ			7.62762
Feb20 TTA α:TTA δ			1.96128
Feb20 TTA α:TTA ο			-0.0103505
Feb20 TTA β/μ:TTA γ/λ			1.2332
Feb20 TTA β/μ:TTA δ			-3.13834
Feb20 TTA β/μ:TTA ο			-6.52347
Feb20 TTA γ/λ:TTA δ			-4.07167
Feb20 TTA γ/λ:TTA ο			-7.57853
Feb20 TTA δ:TTA ο			-1.95909
Feb20 TTG α:TTG β/μ			-2.26931
Feb20 TTG α:TTG γ/λ			-1.91324
Feb20 TTG α:TTG δ			-0.973254
Feb20 TTG α:TTG ο			0.24755
Feb20 TTG β/μ:TTG γ/λ			0.382558
Feb20 TTG β/μ:TTG δ			1.12071
Feb20 TTG β/μ:TTG ο			2.78376
Feb20 TTG γ/λ:TTG δ			0.793298
Feb20 TTG γ/λ:TTG ο			2.37396
Feb20 TTG δ:TTG ο			1.28335
Feb20 AAA α:AAA β/μ			1.9423
Feb20 AAA α:AAA γ/λ			-0.228884
Feb20 AAA α:AAA δ			-2.199
Feb20 AAA α:AAA ο			-0.262399
Feb20 AAA β/μ:AAA γ/λ			-2.62302
Feb20 AAA β/μ:AAA δ			-3.35887
Feb20 AAA β/μ:AAA ο			-2.03931
Feb20 AAA γ/λ:AAA δ			-2.18796
Feb20 AAA γ/λ:AAA ο			-0.0933147
Feb20 AAA δ:AAA ο			1.96459
Feb20 AAG α:AAG β/μ			2.20097
Feb20 AAG α:AAG γ/λ			1.32045
Feb20 AAG α:AAG δ			1.0649
Feb20 AAG α:AAG ο			0.577223
Feb20 AAG β/μ:AAG γ/λ			-0.611214
Feb20 AAG β/μ:AAG δ			-0.187105
Feb20 AAG β/μ:AAG ο			-0.825315
Feb20 AAG γ/λ:AAG δ			0.217358
Feb20 AAG γ/λ:AAG ο			-0.344583
Feb20 AAG δ:AAG ο			-0.458051
Feb20 ATG α:ATG β/μ			-4.81086
Feb20 ATG α:ATG γ/λ			-2.19734
Feb20 ATG α:ATG δ			-0.663083
Feb20 ATG α:ATG ο			-1.336
Feb20 ATG β/μ:ATG γ/λ			2.72934
Feb20 ATG β/μ:ATG δ			3.65367
Feb20 ATG β/μ:ATG ο			1.89364
Feb20 ATG γ/λ:ATG δ			1.20954
Feb20 ATG γ/λ:ATG ο			-0.027247
Feb20 ATG δ:ATG ο			-0.837448
Feb20 TTC α:TTC β/μ			-2.21988
Feb20 TTC α:TTC γ/λ			-3.46298
Feb20 TTC α:TTC δ			-1.04683
Feb20 TTC α:TTC ο			0.90716
Feb20 TTC β/μ:TTC γ/λ			-1.19341
Feb20 TTC β/μ:TTC δ			1.00461
Feb20 TTC β/μ:TTC ο			2.33784
Feb20 TTC γ/λ:TTC δ			2.16617
Feb20 TTC γ/λ:TTC ο			3.30647
Feb20 TTC δ:TTC ο			1.50046
Feb20 TTT α:TTT β/μ			6.40739
Feb20 TTT α:TTT γ/λ			5.70531
Feb20 TTT α:TTT δ			2.41217
Feb20 TTT α:TTT ο			0.0547046
Feb20 TTT β/μ:TTT γ/λ			-1.18025
Feb20 TTT β/μ:TTT δ			-3.13989
Feb20 TTT β/μ:TTT ο			-7.29838
Feb20 TTT γ/λ:TTT δ			-2.3585
Feb20 TTT γ/λ:TTT ο			-6.59294
Feb20 TTT δ:TTT ο			-2.58959
Feb20 CCA α:CCA β/μ			2.75187
Feb20 CCA α:CCA γ/λ			1.76657
Feb20 CCA α:CCA δ			-0.196202
Feb20 CCA α:CCA ο			1.49143
Feb20 CCA β/μ:CCA γ/λ			-1.64542
Feb20 CCA β/μ:CCA δ			-2.72928
Feb20 CCA β/μ:CCA ο			-1.24337
Feb20 CCA γ/λ:CCA δ			-1.83737
Feb20 CCA γ/λ:CCA ο			-0.0498862
Feb20 CCA δ:CCA ο			1.5937
Feb20 CCC α:CCC β/μ			-0.0600023
Feb20 CCC α:CCC γ/λ			-0.188076
Feb20 CCC α:CCC δ			-0.886344
Feb20 CCC α:CCC ο			-0.213331
Feb20 CCC β/μ:CCC γ/λ			-0.209329
Feb20 CCC β/μ:CCC δ			-1.16844
Feb20 CCC β/μ:CCC ο			-0.218512
Feb20 CCC γ/λ:CCC δ			-0.972931
Feb20 CCC γ/λ:CCC ο			-0.0715671
Feb20 CCC δ:CCC ο			0.705522
Feb20 CCG α:CCG β/μ			-1.30092
Feb20 CCG α:CCG γ/λ			-2.0019
Feb20 CCG α:CCG δ			-2.2553
Feb20 CCG α:CCG ο			-0.782752
Feb20 CCG β/μ:CCG γ/λ			-1.27493
Feb20 CCG β/μ:CCG δ			-1.64607
Feb20 CCG β/μ:CCG ο			0.0996384
Feb20 CCG γ/λ:CCG δ			-0.706465
Feb20 CCG γ/λ:CCG ο			0.747639
Feb20 CCG δ:CCG ο			1.15788
Feb20 CCT α:CCT β/μ			-5.06182
Feb20 CCT α:CCT γ/λ			-3.77272
Feb20 CCT α:CCT δ			2.43095
Feb20 CCT α:CCT ο			0.74843
Feb20 CCT β/μ:CCT γ/λ			1.72484
Feb20 CCT β/μ:CCT δ			7.83442
Feb20 CCT β/μ:CCT ο			5.50078
Feb20 CCT γ/λ:CCT δ			6.86491
Feb20 CCT γ/λ:CCT ο			4.30594
Feb20 CCT δ:CCT ο			-1.40912
Feb20 AGC α:AGC β/μ			0.336992
Feb20 AGC α:AGC γ/λ			1.73472
Feb20 AGC α:AGC δ			0.600342
Feb20 AGC α:AGC ο			1.07465
Feb20 AGC β/μ:AGC γ/λ			1.87445
Feb20 AGC β/μ:AGC δ			0.368456
Feb20 AGC β/μ:AGC ο			0.94192
Feb20 AGC γ/λ:AGC δ			-1.09439
Feb20 AGC γ/λ:AGC ο			-0.430135
Feb20 AGC δ:AGC ο			0.513325
Feb20 AGT α:AGT β/μ			-1.63988
Feb20 AGT α:AGT γ/λ			-2.22174
Feb20 AGT α:AGT δ			-0.847966
Feb20 AGT α:AGT ο			-0.548285
Feb20 AGT β/μ:AGT γ/λ			-0.965059
Feb20 AGT β/μ:AGT δ			0.476658
Feb20 AGT β/μ:AGT ο			1.15193
Feb20 AGT γ/λ:AGT δ			1.02855
Feb20 AGT γ/λ:AGT ο			1.82573
Feb20 AGT δ:AGT ο			0.39388
Feb20 TCA α:TCA β/μ			-4.00452
Feb20 TCA α:TCA γ/λ			-3.03472
Feb20 TCA α:TCA δ			-0.0343662
Feb20 TCA α:TCA ο			-2.48158
Feb20 TCA β/μ:TCA γ/λ			1.46346
Feb20 TCA β/μ:TCA δ			3.55128
Feb20 TCA β/μ:TCA ο			1.02741
Feb20 TCA γ/λ:TCA δ			2.64699
Feb20 TCA γ/λ:TCA ο			-0.0624618
Feb20 TCA δ:TCA ο			-2.25461
Feb20 TCC α:TCC β/μ			0.0275152
Feb20 TCC α:TCC γ/λ			-0.0118144
Feb20 TCC α:TCC δ			-0.413618
Feb20 TCC α:TCC ο			1.68336
Feb20 TCC β/μ:TCC γ/λ			-0.0413152
Feb20 TCC β/μ:TCC δ			-0.448585
Feb20 TCC β/μ:TCC ο			1.68701
Feb20 TCC γ/λ:TCC δ			-0.423686
Feb20 TCC γ/λ:TCC ο			1.75202
Feb20 TCC δ:TCC ο			1.96246
Feb20 TCG α:TCG β/μ			-0.441354
Feb20 TCG α:TCG γ/λ			-0.678365
Feb20 TCG α:TCG δ			-0.174297
Feb20 TCG α:TCG ο			0.487524
Feb20 TCG β/μ:TCG γ/λ			-0.277849
Feb20 TCG β/μ:TCG δ			0.299212
Feb20 TCG β/μ:TCG ο			1.15104
Feb20 TCG γ/λ:TCG δ			0.574208
Feb20 TCG γ/λ:TCG ο			1.51865
Feb20 TCG δ:TCG ο			0.772079
Feb20 TCT α:TCT β/μ			-1.68772
Feb20 TCT α:TCT γ/λ			-2.98629
Feb20 TCT α:TCT δ			-1.34338
Feb20 TCT α:TCT ο			-0.105513
Feb20 TCT β/μ:TCT γ/λ			-1.18449
Feb20 TCT β/μ:TCT δ			0.669956
Feb20 TCT β/μ:TCT ο			1.81594
Feb20 TCT γ/λ:TCT δ			2.22362
Feb20 TCT γ/λ:TCT ο			3.37471
Feb20 TCT δ:TCT ο			1.49605
Feb20 ACA α:ACA β/μ			1.95323
Feb20 ACA α:ACA γ/λ			1.48618
Feb20 ACA α:ACA δ			-1.51962
Feb20 ACA α:ACA ο			-0.47597
Feb20 ACA β/μ:ACA γ/λ			-0.624838
Feb20 ACA β/μ:ACA δ			-2.98979
Feb20 ACA β/μ:ACA ο			-2.02814
Feb20 ACA γ/λ:ACA δ			-2.66679
Feb20 ACA γ/λ:ACA ο			-1.65168
Feb20 ACA δ:ACA ο			0.939558
Feb20 ACC α:ACC β/μ			-5.16502
Feb20 ACC α:ACC γ/λ			-4.02611
Feb20 ACC α:ACC δ			0.0346975
Feb20 ACC α:ACC ο			-0.945473
Feb20 ACC β/μ:ACC γ/λ			1.39909
Feb20 ACC β/μ:ACC δ			5.49906
Feb20 ACC β/μ:ACC ο			5.38862
Feb20 ACC γ/λ:ACC δ			4.31893
Feb20 ACC γ/λ:ACC ο			4.03711
Feb20 ACC δ:ACC ο			-1.0698
Feb20 ACG α:ACG β/μ			-0.0325718
Feb20 ACG α:ACG γ/λ			-0.191644
Feb20 ACG α:ACG δ			0.331113
Feb20 ACG α:ACG ο			0.228065
Feb20 ACG β/μ:ACG γ/λ			-0.152241
Feb20 ACG β/μ:ACG δ			0.359504
Feb20 ACG β/μ:ACG ο			0.259606
Feb20 ACG γ/λ:ACG δ			0.541292
Feb20 ACG γ/λ:ACG ο			0.456884
Feb20 ACG δ:ACG ο			-0.123176
Feb20 ACT α:ACT β/μ			5.83601
Feb20 ACT α:ACT γ/λ			4.63554
Feb20 ACT α:ACT δ			0.0293465
Feb20 ACT α:ACT ο			1.04161
Feb20 ACT β/μ:ACT γ/λ			-0.851934
Feb20 ACT β/μ:ACT δ			-5.67425
Feb20 ACT β/μ:ACT ο			-4.09963
Feb20 ACT γ/λ:ACT δ			-4.51653
Feb20 ACT γ/λ:ACT ο			-3.15106
Feb20 ACT δ:ACT ο			0.998537
Feb20 TGG α:TGG β/μ			-3.19902
Feb20 TGG α:TGG γ/λ			0.405251
Feb20 TGG α:TGG δ			0.309546
Feb20 TGG α:TGG ο			-0.833595
Feb20 TGG β/μ:TGG γ/λ			3.66471
Feb20 TGG β/μ:TGG δ			3.51704
Feb20 TGG β/μ:TGG ο			1.82824
Feb20 TGG γ/λ:TGG δ			-0.0884293
Feb20 TGG γ/λ:TGG ο			-1.15793
Feb20 TGG δ:TGG ο			-1.07637
Feb20 TAC α:TAC β/μ			1.86668
Feb20 TAC α:TAC γ/λ			-0.313891
Feb20 TAC α:TAC δ			1.01591
Feb20 TAC α:TAC ο			0.76095
Feb20 TAC β/μ:TAC γ/λ			-2.92127
Feb20 TAC β/μ:TAC δ			-0.891607
Feb20 TAC β/μ:TAC ο			-1.29543
Feb20 TAC γ/λ:TAC δ			1.65807
Feb20 TAC γ/λ:TAC ο			1.37021
Feb20 TAC δ:TAC ο			-0.324874
Feb20 TAT α:TAT β/μ			-0.119284
Feb20 TAT α:TAT γ/λ			0.0547436
Feb20 TAT α:TAT δ			-0.330996
Feb20 TAT α:TAT ο			-0.734431
Feb20 TAT β/μ:TAT γ/λ			0.227915
Feb20 TAT β/μ:TAT δ			-0.292885
Feb20 TAT β/μ:TAT ο			-0.817771
Feb20 TAT γ/λ:TAT δ			-0.463209
Feb20 TAT γ/λ:TAT ο			-0.948813
Feb20 TAT δ:TAT ο			-0.456709
Feb20 GTA α:GTA β/μ			-1.69954
Feb20 GTA α:GTA γ/λ			-2.06826
Feb20 GTA α:GTA δ			-1.16454
Feb20 GTA α:GTA ο			-0.0611972
Feb20 GTA β/μ:GTA γ/λ			-0.654447
Feb20 GTA β/μ:GTA δ			0.136673
Feb20 GTA β/μ:GTA ο			2.13112
Feb20 GTA γ/λ:GTA δ			0.533504
Feb20 GTA γ/λ:GTA ο			2.55189
Feb20 GTA δ:GTA ο			1.27202
Feb20 GTC α:GTC β/μ			-4.70035
Feb20 GTC α:GTC γ/λ			-2.03822
Feb20 GTC α:GTC δ			-0.362295
Feb20 GTC α:GTC ο			-1.74555
Feb20 GTC β/μ:GTC γ/λ			3.86265
Feb20 GTC β/μ:GTC δ			4.74226
Feb20 GTC β/μ:GTC ο			2.67122
Feb20 GTC γ/λ:GTC δ			1.79843
Feb20 GTC γ/λ:GTC ο			-0.094803
Feb20 GTC δ:GTC ο			-1.50071
Feb20 GTG α:GTG β/μ			-0.268494
Feb20 GTG α:GTG γ/λ			-1.11655
Feb20 GTG α:GTG δ			-2.4502
Feb20 GTG α:GTG ο			0.0988543
Feb20 GTG β/μ:GTG γ/λ			-0.942039
Feb20 GTG β/μ:GTG δ			-2.3872
Feb20 GTG β/μ:GTG ο			0.313479
Feb20 GTG γ/λ:GTG δ			-1.89686
Feb20 GTG γ/λ:GTG ο			0.944848
Feb20 GTG δ:GTG ο			2.17486
Feb20 GTT α:GTT β/μ			-1.88263
Feb20 GTT α:GTT γ/λ			-1.71238
Feb20 GTT α:GTT δ			-0.476356
Feb20 GTT α:GTT ο			-0.581894
Feb20 GTT β/μ:GTT γ/λ			0.482219
Feb20 GTT β/μ:GTT δ			0.971387
Feb20 GTT β/μ:GTT ο			0.939759
Feb20 GTT γ/λ:GTT δ			0.640311
Feb20 GTT γ/λ:GTT ο			0.595738
Feb20 GTT δ:GTT ο			-0.0586842
Mar20 GCA α:GCA β/μ				-1.67565
Mar20 GCA α:GCA γ/λ				1.34596
Mar20 GCA α:GCA δ				0.134794
Mar20 GCA α:GCA ο				1.34992
Mar20 GCA β/μ:GCA γ/λ				8.73132
Mar20 GCA β/μ:GCA δ				1.6774
Mar20 GCA β/μ:GCA ο				3.98736
Mar20 GCA γ/λ:GCA δ				-1.03991
Mar20 GCA γ/λ:GCA ο				0.394646
Mar20 GCA δ:GCA ο				1.11712
Mar20 GCC α:GCC β/μ				7.18074
Mar20 GCC α:GCC γ/λ				6.05895
Mar20 GCC α:GCC δ				-2.34785
Mar20 GCC α:GCC ο				0.81517
Mar20 GCC β/μ:GCC γ/λ				-9.38252
Mar20 GCC β/μ:GCC δ				-10.7262
Mar20 GCC β/μ:GCC ο				-9.37337
Mar20 GCC γ/λ:GCC δ				-9.56349
Mar20 GCC γ/λ:GCC ο				-7.65417
Mar20 GCC δ:GCC ο				3.61485
Mar20 GCG α:GCG β/μ				-5.2003
Mar20 GCG α:GCG γ/λ				-5.14659
Mar20 GCG α:GCG δ				-1.5007
Mar20 GCG α:GCG ο				1.78865
Mar20 GCG β/μ:GCG γ/λ				-0.620725
Mar20 GCG β/μ:GCG δ				3.59055
Mar20 GCG β/μ:GCG ο				8.88343
Mar20 GCG γ/λ:GCG δ				3.59453
Mar20 GCG γ/λ:GCG ο				8.5336
Mar20 GCG δ:GCG ο				3.54214
Mar20 GCT α:GCT β/μ				-3.23574
Mar20 GCT α:GCT γ/λ				-1.87658
Mar20 GCT α:GCT δ				0.0215023
Mar20 GCT α:GCT ο				-0.464161
Mar20 GCT β/μ:GCT γ/λ				4.22084
Mar20 GCT β/μ:GCT δ				2.8569
Mar20 GCT β/μ:GCT ο				3.85145
Mar20 GCT γ/λ:GCT δ				1.68046
Mar20 GCT γ/λ:GCT ο				1.85904
Mar20 GCT δ:GCT ο				-0.44606
Mar20 AGA α:AGA β/μ				-2.98539
Mar20 AGA α:AGA γ/λ				-1.25863
Mar20 AGA α:AGA δ				-3.9329
Mar20 AGA α:AGA ο				-2.49041
Mar20 AGA β/μ:AGA γ/λ				5.70668
Mar20 AGA β/μ:AGA δ				-2.7627
Mar20 AGA β/μ:AGA ο				-0.230619
Mar20 AGA γ/λ:AGA δ				-3.76076
Mar20 AGA γ/λ:AGA ο				-2.22991
Mar20 AGA δ:AGA ο				2.38469
Mar20 AGG α:AGG β/μ				-1.93353
Mar20 AGG α:AGG γ/λ				-2.46433
Mar20 AGG α:AGG δ				-1.55084
Mar20 AGG α:AGG ο				-0.237458
Mar20 AGG β/μ:AGG γ/λ				-2.03687
Mar20 AGG β/μ:AGG δ				-0.569256
Mar20 AGG β/μ:AGG ο				1.87486
Mar20 AGG γ/λ:AGG δ				-0.192102
Mar20 AGG γ/λ:AGG ο				2.48064
Mar20 AGG δ:AGG ο				1.43526
Mar20 CGA α:CGA β/μ				0.884896
Mar20 CGA α:CGA γ/λ				0.549162
Mar20 CGA α:CGA δ				1.52217
Mar20 CGA α:CGA ο				1.40865
Mar20 CGA β/μ:CGA γ/λ				-0.843025
Mar20 CGA β/μ:CGA δ				1.48756
Mar20 CGA β/μ:CGA ο				1.59584
Mar20 CGA γ/λ:CGA δ				1.71926
Mar20 CGA γ/λ:CGA ο				1.76329
Mar20 CGA δ:CGA ο				-0.363245
Mar20 CGC α:CGC β/μ				-4.9564
Mar20 CGC α:CGC γ/λ				-4.89186
Mar20 CGC α:CGC δ				-0.641738
Mar20 CGC α:CGC ο				3.00469
Mar20 CGC β/μ:CGC γ/λ				-0.150772
Mar20 CGC β/μ:CGC δ				5.04161
Mar20 CGC β/μ:CGC ο				9.99952
Mar20 CGC γ/λ:CGC δ				4.936
Mar20 CGC γ/λ:CGC ο				9.79597
Mar20 CGC δ:CGC ο				4.00602
Mar20 CGG α:CGG β/μ				1.8011
Mar20 CGG α:CGG γ/λ				1.22154
Mar20 CGG α:CGG δ				0.71527
Mar20 CGG α:CGG ο				1.76222
Mar20 CGG β/μ:CGG γ/λ				-1.14992
Mar20 CGG β/μ:CGG δ				-1.30733
Mar20 CGG β/μ:CGG ο				0.434123
Mar20 CGG γ/λ:CGG δ				-0.544128
Mar20 CGG γ/λ:CGG ο				1.00809
Mar20 CGG δ:CGG ο				1.27339
Mar20 CGT α:CGT β/μ				5.34205
Mar20 CGT α:CGT γ/λ				3.26088
Mar20 CGT α:CGT δ				1.36186
Mar20 CGT α:CGT ο				-2.28911
Mar20 CGT β/μ:CGT γ/λ				-1.96483
Mar20 CGT β/μ:CGT δ				-2.97553
Mar20 CGT β/μ:CGT ο				-9.00458
Mar20 CGT γ/λ:CGT δ				-1.47545
Mar20 CGT γ/λ:CGT ο				-6.07721
Mar20 CGT δ:CGT ο				-3.55414
Mar20 AAC α:AAC β/μ				-0.115263
Mar20 AAC α:AAC γ/λ				-0.146837
Mar20 AAC α:AAC δ				0.956502
Mar20 AAC α:AAC ο				0.324097
Mar20 AAC β/μ:AAC γ/λ				-0.182374
Mar20 AAC β/μ:AAC δ				1.59752
Mar20 AAC β/μ:AAC ο				0.834412
Mar20 AAC γ/λ:AAC δ				1.61549
Mar20 AAC γ/λ:AAC ο				0.867281
Mar20 AAC δ:AAC ο				-0.853995
Mar20 AAT α:AAT β/μ				-1.32459
Mar20 AAT α:AAT γ/λ				-0.868366
Mar20 AAT α:AAT δ				-0.907383
Mar20 AAT α:AAT ο				-0.0706364
Mar20 AAT β/μ:AAT γ/λ				2.24541
Mar20 AAT β/μ:AAT δ				0.0990292
Mar20 AAT β/μ:AAT ο				1.89749
Mar20 AAT γ/λ:AAT δ				-0.376302
Mar20 AAT γ/λ:AAT ο				1.18287
Mar20 AAT δ:AAT ο				1.01813
Mar20 GAC α:GAC β/μ				-4.26741
Mar20 GAC α:GAC γ/λ				-4.94778
Mar20 GAC α:GAC δ				0.313086
Mar20 GAC α:GAC ο				-0.553174
Mar20 GAC β/μ:GAC γ/λ				-5.21359
Mar20 GAC β/μ:GAC δ				4.85358
Mar20 GAC β/μ:GAC ο				4.64707
Mar20 GAC γ/λ:GAC δ				5.55147
Mar20 GAC γ/λ:GAC ο				5.5168
Mar20 GAC δ:GAC ο				-0.916896
Mar20 GAT α:GAT β/μ				4.06762
Mar20 GAT α:GAT γ/λ				4.0953
Mar20 GAT α:GAT δ				-1.94387
Mar20 GAT α:GAT ο				-0.806506
Mar20 GAT β/μ:GAT γ/λ				0.384328
Mar20 GAT β/μ:GAT δ				-7.28041
Mar20 GAT β/μ:GAT ο				-7.56886
Mar20 GAT γ/λ:GAT δ				-7.29881
Mar20 GAT γ/λ:GAT ο				-7.57979
Mar20 GAT δ:GAT ο				1.47469
Mar20 TGC α:TGC β/μ				6.51836
Mar20 TGC α:TGC γ/λ				7.72241
Mar20 TGC α:TGC δ				-0.325117
Mar20 TGC α:TGC ο				-2.54346
Mar20 TGC β/μ:TGC γ/λ				7.38357
Mar20 TGC β/μ:TGC δ				-6.28889
Mar20 TGC β/μ:TGC ο				-11.703
Mar20 TGC γ/λ:TGC δ				-7.37403
Mar20 TGC γ/λ:TGC ο				-13.1016
Mar20 TGC δ:TGC ο				-2.03033
Mar20 TGT α:TGT β/μ				7.45858
Mar20 TGT α:TGT γ/λ				5.14188
Mar20 TGT α:TGT δ				0.155004
Mar20 TGT α:TGT ο				-1.22626
Mar20 TGT β/μ:TGT γ/λ				-11.3879
Mar20 TGT β/μ:TGT δ				-5.36445
Mar20 TGT β/μ:TGT ο				-11.4199
Mar20 TGT γ/λ:TGT δ				-3.65283
Mar20 TGT γ/λ:TGT ο				-8.42724
Mar20 TGT δ:TGT ο				-1.16751
Mar20 GAA α:GAA β/μ				-5.38789
Mar20 GAA α:GAA γ/λ				-4.59441
Mar20 GAA α:GAA δ				0.148061
Mar20 GAA α:GAA ο				-0.946579
Mar20 GAA β/μ:GAA γ/λ				3.94766
Mar20 GAA β/μ:GAA δ				4.9606
Mar20 GAA β/μ:GAA ο				4.9831
Mar20 GAA γ/λ:GAA δ				4.26838
Mar20 GAA γ/λ:GAA ο				4.02882
Mar20 GAA δ:GAA ο				-1.03586
Mar20 GAG α:GAG β/μ				-0.777329
Mar20 GAG α:GAG γ/λ				2.39768
Mar20 GAG α:GAG δ				-1.60249
Mar20 GAG α:GAG ο				0.271421
Mar20 GAG β/μ:GAG γ/λ				5.61028
Mar20 GAG β/μ:GAG δ				-1.41043
Mar20 GAG β/μ:GAG ο				0.88047
Mar20 GAG γ/λ:GAG δ				-2.66505
Mar20 GAG γ/λ:GAG ο				-1.50469
Mar20 GAG δ:GAG ο				1.66668
Mar20 CAA α:CAA β/μ				-1.01957
Mar20 CAA α:CAA γ/λ				0.365942
Mar20 CAA α:CAA δ				-1.67044
Mar20 CAA α:CAA ο				-0.615533
Mar20 CAA β/μ:CAA γ/λ				6.05273
Mar20 CAA β/μ:CAA δ				-1.33376
Mar20 CAA β/μ:CAA ο				0.313616
Mar20 CAA γ/λ:CAA δ				-2.72644
Mar20 CAA γ/λ:CAA ο				-1.43521
Mar20 CAA δ:CAA ο				1.24509
Mar20 CAG α:CAG β/μ				-2.96771
Mar20 CAG α:CAG γ/λ				-5.39798
Mar20 CAG α:CAG δ				0.62026
Mar20 CAG α:CAG ο				1.45965
Mar20 CAG β/μ:CAG γ/λ				-7.74737
Mar20 CAG β/μ:CAG δ				3.99319
Mar20 CAG β/μ:CAG ο				7.6128
Mar20 CAG γ/λ:CAG δ				6.51758
Mar20 CAG γ/λ:CAG ο				11.2708
Mar20 CAG δ:CAG ο				0.748094
Mar20 GGA α:GGA β/μ				0.0899962
Mar20 GGA α:GGA γ/λ				-0.387821
Mar20 GGA α:GGA δ				-0.433995
Mar20 GGA α:GGA ο				-0.696122
Mar20 GGA β/μ:GGA γ/λ				-2.21044
Mar20 GGA β/μ:GGA δ				-0.602146
Mar20 GGA β/μ:GGA ο				-1.16406
Mar20 GGA γ/λ:GGA δ				-0.246215
Mar20 GGA γ/λ:GGA ο				-0.592927
Mar20 GGA δ:GGA ο				-0.113416
Mar20 GGC α:GGC β/μ				-1.55329
Mar20 GGC α:GGC γ/λ				-1.07439
Mar20 GGC α:GGC δ				-1.33702
Mar20 GGC α:GGC ο				0.0641865
Mar20 GGC β/μ:GGC γ/λ				2.37731
Mar20 GGC β/μ:GGC δ				-0.390558
Mar20 GGC β/μ:GGC ο				2.6328
Mar20 GGC γ/λ:GGC δ				-0.80668
Mar20 GGC γ/λ:GGC ο				1.82692
Mar20 GGC δ:GGC ο				1.63541
Mar20 GGG α:GGG β/μ				0.866936
Mar20 GGG α:GGG γ/λ				-2.00698
Mar20 GGG α:GGG δ				3.21701
Mar20 GGG α:GGG ο				1.29549
Mar20 GGG β/μ:GGG γ/λ				-9.88033
Mar20 GGG β/μ:GGG δ				3.1281
Mar20 GGG β/μ:GGG ο				0.961436
Mar20 GGG γ/λ:GGG δ				4.41086
Mar20 GGG γ/λ:GGG ο				4.14793
Mar20 GGG δ:GGG ο				-2.56911
Mar20 GGT α:GGT β/μ				0.112314
Mar20 GGT α:GGT γ/λ				-1.33958
Mar20 GGT α:GGT δ				0.655331
Mar20 GGT α:GGT ο				1.11916
Mar20 GGT β/μ:GGT γ/λ				-4.27832
Mar20 GGT β/μ:GGT δ				0.743428
Mar20 GGT β/μ:GGT ο				1.73377
Mar20 GGT γ/λ:GGT δ				1.90838
Mar20 GGT γ/λ:GGT ο				3.57477
Mar20 GGT δ:GGT ο				0.226999
Mar20 CAC α:CAC β/μ				-15.1539
Mar20 CAC α:CAC γ/λ				1.66284
Mar20 CAC α:CAC δ				2.34369
Mar20 CAC α:CAC ο				0.459572
Mar20 CAC β/μ:CAC γ/λ				97.2347
Mar20 CAC β/μ:CAC δ				25.3365
Mar20 CAC β/μ:CAC ο				27.8949
Mar20 CAC γ/λ:CAC δ				1.67256
Mar20 CAC γ/λ:CAC ο				-2.04165
Mar20 CAC δ:CAC ο				-2.61885
Mar20 CAT α:CAT β/μ				17.5722
Mar20 CAT α:CAT γ/λ				-2.76153
Mar20 CAT α:CAT δ				-2.05516
Mar20 CAT α:CAT ο				-1.40024
Mar20 CAT β/μ:CAT γ/λ				-83.1017
Mar20 CAT β/μ:CAT δ				-20.244
Mar20 CAT β/μ:CAT ο				-20.2568
Mar20 CAT γ/λ:CAT δ				-0.130459
Mar20 CAT γ/λ:CAT ο				0.873727
Mar20 CAT δ:CAT ο				0.703502
Mar20 ATA α:ATA β/μ				3.31549
Mar20 ATA α:ATA γ/λ				0.564526
Mar20 ATA α:ATA δ				-0.603202
Mar20 ATA α:ATA ο				0.744298
Mar20 ATA β/μ:ATA γ/λ				-9.20402
Mar20 ATA β/μ:ATA δ				-3.37945
Mar20 ATA β/μ:ATA ο				-3.18386
Mar20 ATA γ/λ:ATA δ				-1.20151
Mar20 ATA γ/λ:ATA ο				0.441943
Mar20 ATA δ:ATA ο				1.29125
Mar20 ATC α:ATC β/μ				19.4829
Mar20 ATC α:ATC γ/λ				-1.18781
Mar20 ATC α:ATC δ				-0.878458
Mar20 ATC α:ATC ο				-0.670323
Mar20 ATC β/μ:ATC γ/λ				-102.826
Mar20 ATC β/μ:ATC δ				-22.704
Mar20 ATC β/μ:ATC ο				-47.6246
Mar20 ATC γ/λ:ATC δ				0.0112604
Mar20 ATC γ/λ:ATC ο				1.14565
Mar20 ATC δ:ATC ο				0.469432
Mar20 ATT α:ATT β/μ				-1.76607
Mar20 ATT α:ATT γ/λ				-1.71828
Mar20 ATT α:ATT δ				-2.37746
Mar20 ATT α:ATT ο				0.655067
Mar20 ATT β/μ:ATT γ/λ				0.216698
Mar20 ATT β/μ:ATT δ				-1.57416
Mar20 ATT β/μ:ATT ο				3.4336
Mar20 ATT γ/λ:ATT δ				-1.60516
Mar20 ATT γ/λ:ATT ο				3.34833
Mar20 ATT δ:ATT ο				3.48352
Mar20 CTA α:CTA β/μ				-24.9769
Mar20 CTA α:CTA γ/λ				-22.5006
Mar20 CTA α:CTA δ				1.76389
Mar20 CTA α:CTA ο				-0.00266922
Mar20 CTA β/μ:CTA γ/λ				7.50239
Mar20 CTA β/μ:CTA δ				42.3026
Mar20 CTA β/μ:CTA ο				46.7787
Mar20 CTA γ/λ:CTA δ				37.1147
Mar20 CTA γ/λ:CTA ο				39.856
Mar20 CTA δ:CTA ο				-2.5325
Mar20 CTC α:CTC β/μ				0.54129
Mar20 CTC α:CTC γ/λ				-2.52464
Mar20 CTC α:CTC δ				2.88735
Mar20 CTC α:CTC ο				-1.36034
Mar20 CTC β/μ:CTC γ/λ				-7.70816
Mar20 CTC β/μ:CTC δ				3.97261
Mar20 CTC β/μ:CTC ο				-2.81085
Mar20 CTC γ/λ:CTC δ				7.28008
Mar20 CTC γ/λ:CTC ο				1.07987
Mar20 CTC δ:CTC ο				-4.82368
Mar20 CTG α:CTG β/μ				1.70008
Mar20 CTG α:CTG γ/λ				2.25659
Mar20 CTG α:CTG δ				-2.32033
Mar20 CTG α:CTG ο				-1.00098
Mar20 CTG β/μ:CTG γ/λ				2.29145
Mar20 CTG β/μ:CTG δ				-5.26551
Mar20 CTG β/μ:CTG ο				-4.18146
Mar20 CTG γ/λ:CTG δ				-5.75392
Mar20 CTG γ/λ:CTG ο				-4.80388
Mar20 CTG δ:CTG ο				1.67922
Mar20 CTT α:CTT β/μ				7.57972
Mar20 CTT α:CTT γ/λ				9.02728
Mar20 CTT α:CTT δ				0.779515
Mar20 CTT α:CTT ο				0.324742
Mar20 CTT β/μ:CTT γ/λ				5.32914
Mar20 CTT β/μ:CTT δ				-5.69981
Mar20 CTT β/μ:CTT ο				-9.27282
Mar20 CTT γ/λ:CTT δ				-7.14088
Mar20 CTT γ/λ:CTT ο				-10.7542
Mar20 CTT δ:CTT ο				-0.559337
Mar20 TTA α:TTA β/μ				14.9649
Mar20 TTA α:TTA γ/λ				15.1166
Mar20 TTA α:TTA δ				-1.38816
Mar20 TTA α:TTA ο				1.0332
Mar20 TTA β/μ:TTA γ/λ				1.71836
Mar20 TTA β/μ:TTA δ				-23.502
Mar20 TTA β/μ:TTA ο				-21.2351
Mar20 TTA γ/λ:TTA δ				-23.4872
Mar20 TTA γ/λ:TTA ο				-21.2243
Mar20 TTA δ:TTA ο				3.06137
Mar20 TTG α:TTG β/μ				1.21175
Mar20 TTG α:TTG γ/λ				0.653154
Mar20 TTG α:TTG δ				0.183594
Mar20 TTG α:TTG ο				-1.94518
Mar20 TTG β/μ:TTG γ/λ				-2.93252
Mar20 TTG β/μ:TTG δ				-0.786638
Mar20 TTG β/μ:TTG ο				-4.64038
Mar20 TTG γ/λ:TTG δ				-0.317332
Mar20 TTG γ/λ:TTG ο				-3.87251
Mar20 TTG δ:TTG ο				-1.94489
Mar20 AAA α:AAA β/μ				2.12192
Mar20 AAA α:AAA γ/λ				2.85747
Mar20 AAA α:AAA δ				0.862237
Mar20 AAA α:AAA ο				0.616218
Mar20 AAA β/μ:AAA γ/λ				3.02632
Mar20 AAA β/μ:AAA δ				-0.922659
Mar20 AAA β/μ:AAA ο				-2.61735
Mar20 AAA γ/λ:AAA δ				-1.67943
Mar20 AAA γ/λ:AAA ο				-3.85585
Mar20 AAA δ:AAA ο				-0.458312
Mar20 AAG α:AAG β/μ				-4.38299
Mar20 AAG α:AAG γ/λ				-3.55065
Mar20 AAG α:AAG δ				0.244495
Mar20 AAG α:AAG ο				-0.969671
Mar20 AAG β/μ:AAG γ/λ				5.52904
Mar20 AAG β/μ:AAG δ				4.53387
Mar20 AAG β/μ:AAG ο				3.77938
Mar20 AAG γ/λ:AAG δ				3.73683
Mar20 AAG γ/λ:AAG ο				2.77509
Mar20 AAG δ:AAG ο				-1.20976
Mar20 ATG α:ATG β/μ				4.57401
Mar20 ATG α:ATG γ/λ				4.30947
Mar20 ATG α:ATG δ				-1.03302
Mar20 ATG α:ATG ο				-0.824196
Mar20 ATG β/μ:ATG γ/λ				-1.57907
Mar20 ATG β/μ:ATG δ				-5.66215
Mar20 ATG β/μ:ATG ο				-7.25342
Mar20 ATG γ/λ:ATG δ				-5.41312
Mar20 ATG γ/λ:ATG ο				-6.88642
Mar20 ATG δ:ATG ο				0.359619
Mar20 TTC α:TTC β/μ				-20.0105
Mar20 TTC α:TTC γ/λ				-18.8479
Mar20 TTC α:TTC δ				0.568345
Mar20 TTC α:TTC ο				2.62114
Mar20 TTC β/μ:TTC γ/λ				4.75053
Mar20 TTC β/μ:TTC δ				26.3666
Mar20 TTC β/μ:TTC ο				39.8626
Mar20 TTC γ/λ:TTC δ				24.718
Mar20 TTC γ/λ:TTC ο				37.0232
Mar20 TTC δ:TTC ο				2.36783
Mar20 TTT α:TTT β/μ				17.7477
Mar20 TTT α:TTT γ/λ				16.3425
Mar20 TTT α:TTT δ				0.547458
Mar20 TTT α:TTT ο				1.50382
Mar20 TTT β/μ:TTT γ/λ				-6.68136
Mar20 TTT β/μ:TTT δ				-14.4495
Mar20 TTT β/μ:TTT ο				-20.5566
Mar20 TTT γ/λ:TTT δ				-13.2858
Mar20 TTT γ/λ:TTT ο				-18.6475
Mar20 TTT δ:TTT ο				0.751957
Mar20 CCA α:CCA β/μ				5.63963
Mar20 CCA α:CCA γ/λ				4.96271
Mar20 CCA α:CCA δ				-3.66502
Mar20 CCA α:CCA ο				-0.199955
Mar20 CCA β/μ:CCA γ/λ				-4.96902
Mar20 CCA β/μ:CCA δ				-10.7567
Mar20 CCA β/μ:CCA ο				-7.85218
Mar20 CCA γ/λ:CCA δ				-10.0637
Mar20 CCA γ/λ:CCA ο				-6.92625
Mar20 CCA δ:CCA ο				3.94629
Mar20 CCC α:CCC β/μ				0.33169
Mar20 CCC α:CCC γ/λ				1.07134
Mar20 CCC α:CCC δ				-0.419054
Mar20 CCC α:CCC ο				0.165343
Mar20 CCC β/μ:CCC γ/λ				4.36256
Mar20 CCC β/μ:CCC δ				-1.13052
Mar20 CCC β/μ:CCC ο				-0.239122
Mar20 CCC γ/λ:CCC δ				-2.08901
Mar20 CCC γ/λ:CCC ο				-1.47518
Mar20 CCC δ:CCC ο				0.7504
Mar20 CCG α:CCG β/μ				3.33372
Mar20 CCG α:CCG γ/λ				2.53655
Mar20 CCG α:CCG δ				2.98777
Mar20 CCG α:CCG ο				2.36833
Mar20 CCG β/μ:CCG γ/λ				-2.62863
Mar20 CCG β/μ:CCG δ				0.255815
Mar20 CCG β/μ:CCG ο				-1.95007
Mar20 CCG γ/λ:CCG δ				1.31359
Mar20 CCG γ/λ:CCG ο				-0.15345
Mar20 CCG δ:CCG ο				-1.29864
Mar20 CCT α:CCT β/μ				-37.2045
[truncated: 14,755 more rows]

## Sheet: Spike alpha
Month Codon Clade	Dec19	Jan20	Feb20	Mar20	Apr20	May20	Jun20	Jul20	Aug20	Sep20	Oct20	Nov20	Dec20	Jan21	Feb21	Mar21	Apr21	May21	Jun21	Jul21	Aug21	Sep21	Oct21	Nov21	Dec21	Jan22	Feb22	Mar22	Apr22	May22	Jun22
Dec19 ATC α:ATC β/μ	0.00166667
Dec19 ATC β/μ:ATC γ/λ	0.00166667
Dec19 ATC β/μ:ATC δ	0.00166667
Dec19 ATC β/μ:ATC ο	0.00166667
Dec19 AAA α:AAA β/μ	0.00166667
Dec19 AAA α:AAA δ	0.00166667
Dec19 AAA α:AAA ο	0.00166667
Dec19 AAA β/μ:AAA γ/λ	0.00166667
Dec19 AAA β/μ:AAA δ	0.00166667
Dec19 AAA β/μ:AAA ο	0.00166667
Dec19 AAA γ/λ:AAA δ	0.00166667
Dec19 AAA γ/λ:AAA ο	0.00166667
Dec19 AAA δ:AAA ο	0.00166667
Dec19 AAG α:AAG β/μ	0.00166667
Dec19 AAG α:AAG δ	0.00166667
Dec19 AAG α:AAG ο	0.00166667
Dec19 AAG β/μ:AAG γ/λ	0.00166667
Dec19 AAG β/μ:AAG δ	0.00166667
Dec19 AAG β/μ:AAG ο	0.00166667
Dec19 AAG γ/λ:AAG δ	0.00166667
Dec19 AAG γ/λ:AAG ο	0.00166667
Dec19 AAG δ:AAG ο	0.00166667
Dec19 TTC α:TTC β/μ	0.00166667
Dec19 TTC β/μ:TTC γ/λ	0.00166667
Dec19 TTC β/μ:TTC δ	0.00166667
Dec19 TTC β/μ:TTC ο	0.00166667
Dec19 GTC α:GTC β/μ	0.00166667
Dec19 GTC β/μ:GTC γ/λ	0.00166667
Dec19 GTC β/μ:GTC δ	0.00166667
Dec19 GTC β/μ:GTC ο	0.00166667
Jan20 GCA α:GCA β/μ		0.000129199
Jan20 GCA α:GCA γ/λ		0.000129199
Jan20 GCA α:GCA ο		0.000129199
Jan20 GCA β/μ:GCA γ/λ		0.000129199
Jan20 GCA β/μ:GCA δ		0.000129199
Jan20 GCA β/μ:GCA ο		0.000129199
Jan20 GCA γ/λ:GCA δ		0.000129199
Jan20 GCA γ/λ:GCA ο		0.000129199
Jan20 GCA δ:GCA ο		0.000129199
Jan20 GCG α:GCG ο		0.000129199
Jan20 GCG β/μ:GCG ο		0.000129199
Jan20 GCG γ/λ:GCG ο		0.000129199
Jan20 GCG δ:GCG ο		0.000129199
Jan20 GCT α:GCT β/μ		0.000129199
Jan20 GCT α:GCT γ/λ		0.000129199
Jan20 GCT α:GCT δ		0.000129199
Jan20 GCT α:GCT ο		0.000129199
Jan20 GCT β/μ:GCT γ/λ		0.000129199
Jan20 GCT β/μ:GCT δ		0.000129199
Jan20 GCT β/μ:GCT ο		0.000129199
Jan20 GCT γ/λ:GCT δ		0.000129199
Jan20 GCT γ/λ:GCT ο		0.000129199
Jan20 GCT δ:GCT ο		0.000129199
Jan20 AGA α:AGA γ/λ		0.000129199
Jan20 AGA β/μ:AGA γ/λ		0.000129199
Jan20 AGA γ/λ:AGA δ		0.000129199
Jan20 AGA γ/λ:AGA ο		0.000129199
Jan20 AGG α:AGG β/μ		0.000129199
Jan20 AGG α:AGG γ/λ		0.000129199
Jan20 AGG β/μ:AGG γ/λ		0.000129199
Jan20 AGG β/μ:AGG δ		0.000129199
Jan20 AGG β/μ:AGG ο		0.000129199
Jan20 AGG γ/λ:AGG δ		0.000129199
Jan20 AGG γ/λ:AGG ο		0.000129199
Jan20 CGG α:CGG β/μ		0.000129199
Jan20 CGG α:CGG δ		0.000129199
Jan20 CGG β/μ:CGG γ/λ		0.000129199
Jan20 CGG β/μ:CGG δ		0.000129199
Jan20 CGG β/μ:CGG ο		0.000129199
Jan20 CGG γ/λ:CGG δ		0.000129199
Jan20 CGG δ:CGG ο		0.000129199
Jan20 CGT α:CGT γ/λ		0.000129199
Jan20 CGT α:CGT ο		0.000129199
Jan20 CGT β/μ:CGT γ/λ		0.000129199
Jan20 CGT β/μ:CGT ο		0.000129199
Jan20 CGT γ/λ:CGT δ		0.000129199
Jan20 CGT γ/λ:CGT ο		0.000129199
Jan20 CGT δ:CGT ο		0.000129199
Jan20 AAC α:AAC β/μ		0.000129199
Jan20 AAC α:AAC γ/λ		0.000129199
Jan20 AAC α:AAC δ		0.000129199
Jan20 AAC α:AAC ο		0.000129199
Jan20 AAC β/μ:AAC γ/λ		0.000129199
Jan20 AAC β/μ:AAC δ		0.000129199
Jan20 AAC β/μ:AAC ο		0.000129199
Jan20 AAC γ/λ:AAC δ		0.000129199
Jan20 AAC γ/λ:AAC ο		0.000129199
Jan20 AAC δ:AAC ο		0.000129199
Jan20 AAT α:AAT β/μ		0.000129199
Jan20 AAT α:AAT γ/λ		0.000129199
Jan20 AAT α:AAT δ		0.000129199
Jan20 AAT α:AAT ο		0.000129199
Jan20 AAT β/μ:AAT γ/λ		0.000129199
Jan20 AAT β/μ:AAT δ		0.000129199
Jan20 AAT β/μ:AAT ο		0.000129199
Jan20 AAT γ/λ:AAT δ		0.000129199
Jan20 AAT γ/λ:AAT ο		0.000129199
Jan20 AAT δ:AAT ο		0.000129199
Jan20 GAC α:GAC β/μ		0.000129199
Jan20 GAC α:GAC γ/λ		0.000129199
Jan20 GAC α:GAC δ		0.000129199
Jan20 GAC β/μ:GAC γ/λ		0.000129199
Jan20 GAC β/μ:GAC δ		0.000129199
Jan20 GAC β/μ:GAC ο		0.000129199
Jan20 GAC γ/λ:GAC δ		0.000129199
Jan20 GAC γ/λ:GAC ο		0.000129199
Jan20 GAC δ:GAC ο		0.000129199
Jan20 GAT α:GAT β/μ		0.000129199
Jan20 GAT α:GAT γ/λ		0.000129199
Jan20 GAT α:GAT δ		0.000129199
Jan20 GAT β/μ:GAT γ/λ		0.000129199
Jan20 GAT β/μ:GAT δ		0.000129199
Jan20 GAT β/μ:GAT ο		0.000129199
Jan20 GAT γ/λ:GAT δ		0.000129199
Jan20 GAT γ/λ:GAT ο		0.000129199
Jan20 GAT δ:GAT ο		0.000129199
Jan20 TGT α:TGT β/μ		0.000129199
Jan20 TGT α:TGT γ/λ		0.000129199
Jan20 TGT α:TGT δ		0.000129199
Jan20 TGT β/μ:TGT γ/λ		0.000129199
Jan20 TGT β/μ:TGT δ		0.000129199
Jan20 TGT β/μ:TGT ο		0.000129199
Jan20 TGT γ/λ:TGT δ		0.000129199
Jan20 TGT γ/λ:TGT ο		0.000129199
Jan20 TGT δ:TGT ο		0.000129199
Jan20 GAA α:GAA β/μ		0.000129199
Jan20 GAA α:GAA γ/λ		0.000129199
Jan20 GAA β/μ:GAA γ/λ		0.000129199
Jan20 GAA β/μ:GAA δ		0.000129199
Jan20 GAA β/μ:GAA ο		0.000129199
Jan20 GAA γ/λ:GAA δ		0.000129199
Jan20 GAA γ/λ:GAA ο		0.000129199
Jan20 GAG α:GAG γ/λ		0.000129199
Jan20 GAG β/μ:GAG γ/λ		0.000129199
Jan20 GAG γ/λ:GAG δ		0.000129199
Jan20 GAG γ/λ:GAG ο		0.000129199
Jan20 CAA α:CAA β/μ		0.000129199
Jan20 CAA α:CAA γ/λ		0.000129199
Jan20 CAA β/μ:CAA γ/λ		0.000129199
Jan20 CAA β/μ:CAA δ		0.000129199
Jan20 CAA β/μ:CAA ο		0.000129199
Jan20 CAA γ/λ:CAA δ		0.000129199
Jan20 CAA γ/λ:CAA ο		0.000129199
Jan20 CAG α:CAG β/μ		0.000129199
Jan20 CAG α:CAG γ/λ		0.000129199
Jan20 CAG β/μ:CAG γ/λ		0.000129199
Jan20 CAG β/μ:CAG δ		0.000129199
Jan20 CAG β/μ:CAG ο		0.000129199
Jan20 CAG γ/λ:CAG δ		0.000129199
Jan20 CAG γ/λ:CAG ο		0.000129199
Jan20 GGA α:GGA β/μ		0.000129199
Jan20 GGA α:GGA γ/λ		0.000129199
Jan20 GGA β/μ:GGA γ/λ		0.000129199
Jan20 GGA β/μ:GGA δ		0.000129199
Jan20 GGA β/μ:GGA ο		0.000129199
Jan20 GGA γ/λ:GGA δ		0.000129199
Jan20 GGA γ/λ:GGA ο		0.000129199
Jan20 GGC α:GGC β/μ		0.000129199
Jan20 GGC α:GGC δ		0.000129199
Jan20 GGC α:GGC ο		0.000129199
Jan20 GGC β/μ:GGC γ/λ		0.000129199
Jan20 GGC β/μ:GGC δ		0.000129199
Jan20 GGC β/μ:GGC ο		0.000129199
Jan20 GGC γ/λ:GGC δ		0.000129199
Jan20 GGC γ/λ:GGC ο		0.000129199
Jan20 GGC δ:GGC ο		0.000129199
Jan20 GGG α:GGG β/μ		0.000129199
Jan20 GGG α:GGG γ/λ		0.000129199
Jan20 GGG β/μ:GGG γ/λ		0.000129199
Jan20 GGG β/μ:GGG δ		0.000129199
Jan20 GGG β/μ:GGG ο		0.000129199
Jan20 GGG γ/λ:GGG δ		0.000129199
Jan20 GGG γ/λ:GGG ο		0.000129199
Jan20 GGT α:GGT β/μ		0.000129199
Jan20 GGT α:GGT γ/λ		0.000129199
Jan20 GGT α:GGT δ		0.000129199
Jan20 GGT α:GGT ο		0.000129199
Jan20 GGT β/μ:GGT γ/λ		0.000129199
Jan20 GGT β/μ:GGT δ		0.000129199
Jan20 GGT β/μ:GGT ο		0.000129199
Jan20 GGT γ/λ:GGT δ		0.000129199
Jan20 GGT γ/λ:GGT ο		0.000129199
Jan20 GGT δ:GGT ο		0.000129199
Jan20 CAT α:CAT β/μ		0.000129199
Jan20 CAT α:CAT γ/λ		0.000129199
Jan20 CAT α:CAT δ		0.000129199
Jan20 CAT α:CAT ο		0.000129199
Jan20 CAT β/μ:CAT γ/λ		0.000129199
Jan20 CAT β/μ:CAT δ		0.000129199
Jan20 CAT β/μ:CAT ο		0.000129199
Jan20 CAT γ/λ:CAT δ		0.000129199
Jan20 CAT γ/λ:CAT ο		0.000129199
Jan20 CAT δ:CAT ο		0.000129199
Jan20 ATA α:ATA β/μ		0.000129199
Jan20 ATA α:ATA γ/λ		0.000129199
Jan20 ATA α:ATA ο		0.000129199
Jan20 ATA β/μ:ATA γ/λ		0.000129199
Jan20 ATA β/μ:ATA δ		0.000129199
Jan20 ATA β/μ:ATA ο		0.000129199
Jan20 ATA γ/λ:ATA δ		0.000129199
Jan20 ATA γ/λ:ATA ο		0.000129199
Jan20 ATA δ:ATA ο		0.000129199
Jan20 ATC α:ATC β/μ		0.000129199
Jan20 ATC β/μ:ATC γ/λ		0.000129199
Jan20 ATC β/μ:ATC δ		0.000129199
Jan20 ATC β/μ:ATC ο		0.000129199
Jan20 ATT α:ATT β/μ		0.000129199
Jan20 ATT α:ATT γ/λ		0.000129199
Jan20 ATT β/μ:ATT γ/λ		0.000129199
Jan20 ATT β/μ:ATT δ		0.000129199
Jan20 ATT β/μ:ATT ο		0.000129199
Jan20 ATT γ/λ:ATT δ		0.000129199
Jan20 ATT γ/λ:ATT ο		0.000129199
Jan20 CTA α:CTA β/μ		0.000129199
Jan20 CTA α:CTA γ/λ		0.000129199
Jan20 CTA α:CTA δ		0.000129199
Jan20 CTA α:CTA ο		0.000129199
Jan20 CTA β/μ:CTA γ/λ		0.000129199
Jan20 CTA β/μ:CTA δ		0.000129199
Jan20 CTA β/μ:CTA ο		0.000129199
Jan20 CTA γ/λ:CTA δ		0.000129199
Jan20 CTA γ/λ:CTA ο		0.000129199
Jan20 CTA δ:CTA ο		0.000129199
Jan20 CTC α:CTC γ/λ		0.000129199
Jan20 CTC α:CTC ο		0.000129199
Jan20 CTC β/μ:CTC γ/λ		0.000129199
Jan20 CTC β/μ:CTC ο		0.000129199
Jan20 CTC γ/λ:CTC δ		0.000129199
Jan20 CTC γ/λ:CTC ο		0.000129199
Jan20 CTC δ:CTC ο		0.000129199
Jan20 CTG α:CTG β/μ		0.000129199
Jan20 CTG α:CTG δ		0.000129199
Jan20 CTG β/μ:CTG γ/λ		0.000129199
Jan20 CTG β/μ:CTG δ		0.000129199
Jan20 CTG β/μ:CTG ο		0.000129199
Jan20 CTG γ/λ:CTG δ		0.000129199
Jan20 CTG δ:CTG ο		0.000129199
Jan20 CTT α:CTT β/μ		0.000129199
Jan20 CTT α:CTT γ/λ		0.000129199
Jan20 CTT α:CTT δ		0.000129199
Jan20 CTT α:CTT ο		0.000129199
Jan20 CTT β/μ:CTT γ/λ		0.000129199
Jan20 CTT β/μ:CTT δ		0.000129199
Jan20 CTT β/μ:CTT ο		0.000129199
Jan20 CTT γ/λ:CTT δ		0.000129199
Jan20 CTT γ/λ:CTT ο		0.000129199
Jan20 CTT δ:CTT ο		0.000129199
Jan20 TTA α:TTA β/μ		0.000129199
Jan20 TTA α:TTA γ/λ		0.000129199
Jan20 TTA α:TTA δ		0.000129199
Jan20 TTA α:TTA ο		0.000129199
Jan20 TTA β/μ:TTA γ/λ		0.000129199
Jan20 TTA β/μ:TTA ο		0.000129199
Jan20 TTA γ/λ:TTA δ		0.000129199
Jan20 TTA γ/λ:TTA ο		0.000129199
Jan20 TTA δ:TTA ο		0.000129199
Jan20 TTG α:TTG γ/λ		0.000129199
Jan20 TTG β/μ:TTG γ/λ		0.000129199
Jan20 TTG γ/λ:TTG δ		0.000129199
Jan20 TTG γ/λ:TTG ο		0.000129199
Jan20 AAA α:AAA β/μ		0.000129199
Jan20 AAA α:AAA γ/λ		0.000129199
Jan20 AAA β/μ:AAA γ/λ		0.000129199
Jan20 AAA β/μ:AAA δ		0.000129199
Jan20 AAA β/μ:AAA ο		0.000129199
Jan20 AAA γ/λ:AAA δ		0.000129199
Jan20 AAA γ/λ:AAA ο		0.000129199
Jan20 AAG α:AAG β/μ		0.000129199
Jan20 AAG β/μ:AAG γ/λ		0.000129199
Jan20 AAG β/μ:AAG δ		0.000129199
Jan20 AAG β/μ:AAG ο		0.000129199
Jan20 ATG α:ATG β/μ		0.000129199
Jan20 ATG α:ATG γ/λ		0.000129199
Jan20 ATG α:ATG ο		0.000129199
Jan20 ATG β/μ:ATG γ/λ		0.000129199
Jan20 ATG β/μ:ATG δ		0.000129199
Jan20 ATG β/μ:ATG ο		0.000129199
Jan20 ATG γ/λ:ATG δ		0.000129199
Jan20 ATG γ/λ:ATG ο		0.000129199
Jan20 ATG δ:ATG ο		0.000129199
Jan20 TTC α:TTC β/μ		0.000129199
Jan20 TTC α:TTC γ/λ		0.000129199
Jan20 TTC α:TTC δ		0.000129199
Jan20 TTC α:TTC ο		0.000129199
Jan20 TTC β/μ:TTC γ/λ		0.000129199
Jan20 TTC β/μ:TTC δ		0.000129199
Jan20 TTC β/μ:TTC ο		0.000129199
Jan20 TTC γ/λ:TTC δ		0.000129199
Jan20 TTC γ/λ:TTC ο		0.000129199
Jan20 TTC δ:TTC ο		0.000129199
Jan20 TTT α:TTT β/μ		0.000129199
Jan20 TTT α:TTT γ/λ		0.000129199
Jan20 TTT α:TTT δ		0.000129199
Jan20 TTT α:TTT ο		0.000129199
Jan20 TTT β/μ:TTT γ/λ		0.000129199
Jan20 TTT β/μ:TTT δ		0.000129199
Jan20 TTT β/μ:TTT ο		0.000129199
Jan20 TTT γ/λ:TTT δ		0.000129199
Jan20 TTT γ/λ:TTT ο		0.000129199
Jan20 TTT δ:TTT ο		0.000129199
Jan20 CCC α:CCC γ/λ		0.000129199
Jan20 CCC β/μ:CCC γ/λ		0.000129199
Jan20 CCC γ/λ:CCC δ		0.000129199
Jan20 CCC γ/λ:CCC ο		0.000129199
Jan20 CCT α:CCT β/μ		0.000129199
Jan20 CCT α:CCT γ/λ		0.000129199
Jan20 CCT α:CCT δ		0.000129199
Jan20 CCT α:CCT ο		0.000129199
Jan20 CCT β/μ:CCT γ/λ		0.000129199
Jan20 CCT β/μ:CCT δ		0.000129199
Jan20 CCT β/μ:CCT ο		0.000129199
Jan20 CCT γ/λ:CCT δ		0.000129199
Jan20 CCT γ/λ:CCT ο		0.000129199
Jan20 CCT δ:CCT ο		0.000129199
Jan20 AGC α:AGC β/μ		0.000129199
Jan20 AGC β/μ:AGC γ/λ		0.000129199
Jan20 AGC β/μ:AGC δ		0.000129199
Jan20 AGC β/μ:AGC ο		0.000129199
Jan20 AGT α:AGT β/μ		0.000129199
Jan20 AGT α:AGT γ/λ		0.000129199
Jan20 AGT α:AGT ο		0.000129199
Jan20 AGT β/μ:AGT γ/λ		0.000129199
Jan20 AGT β/μ:AGT δ		0.000129199
Jan20 AGT β/μ:AGT ο		0.000129199
Jan20 AGT γ/λ:AGT δ		0.000129199
Jan20 AGT γ/λ:AGT ο		0.000129199
Jan20 AGT δ:AGT ο		0.000129199
Jan20 TCC α:TCC β/μ		0.000129199
Jan20 TCC β/μ:TCC γ/λ		0.000129199
Jan20 TCC β/μ:TCC δ		0.000129199
Jan20 TCC β/μ:TCC ο		0.000129199
Jan20 TCG α:TCG γ/λ		0.000129199
Jan20 TCG β/μ:TCG γ/λ		0.000129199
Jan20 TCG γ/λ:TCG δ		0.000129199
Jan20 TCG γ/λ:TCG ο		0.000129199
Jan20 TCT α:TCT β/μ		0.000129199
Jan20 TCT α:TCT γ/λ		0.000129199
Jan20 TCT α:TCT δ		0.000129199
Jan20 TCT α:TCT ο		0.000129199
Jan20 TCT β/μ:TCT γ/λ		0.000129199
Jan20 TCT β/μ:TCT δ		0.000129199
Jan20 TCT β/μ:TCT ο		0.000129199
Jan20 TCT γ/λ:TCT δ		0.000129199
Jan20 TCT γ/λ:TCT ο		0.000129199
Jan20 TCT δ:TCT ο		0.000129199
Jan20 ACC α:ACC β/μ		0.000129199
Jan20 ACC α:ACC γ/λ		0.000129199
Jan20 ACC β/μ:ACC γ/λ		0.000129199
Jan20 ACC β/μ:ACC δ		0.000129199
Jan20 ACC β/μ:ACC ο		0.000129199
Jan20 ACC γ/λ:ACC δ		0.000129199
Jan20 ACC γ/λ:ACC ο		0.000129199
Jan20 ACG α:ACG γ/λ		0.000129199
Jan20 ACG α:ACG ο		0.000129199
Jan20 ACG β/μ:ACG γ/λ		0.000129199
Jan20 ACG β/μ:ACG ο		0.000129199
Jan20 ACG γ/λ:ACG δ		0.000129199
Jan20 ACG γ/λ:ACG ο		0.000129199
Jan20 ACG δ:ACG ο		0.000129199
Jan20 ACT α:ACT β/μ		0.000129199
Jan20 ACT α:ACT δ		0.000129199
Jan20 ACT β/μ:ACT γ/λ		0.000129199
Jan20 ACT β/μ:ACT δ		0.000129199
Jan20 ACT β/μ:ACT ο		0.000129199
Jan20 ACT γ/λ:ACT δ		0.000129199
Jan20 ACT δ:ACT ο		0.000129199
Jan20 TGG α:TGG β/μ		0.000129199
Jan20 TGG α:TGG γ/λ		0.000129199
Jan20 TGG β/μ:TGG γ/λ		0.000129199
Jan20 TGG β/μ:TGG δ		0.000129199
Jan20 TGG β/μ:TGG ο		0.000129199
Jan20 TGG γ/λ:TGG δ		0.000129199
Jan20 TGG γ/λ:TGG ο		0.000129199
Jan20 TAC α:TAC β/μ		0.000129199
Jan20 TAC α:TAC γ/λ		0.000129199
Jan20 TAC β/μ:TAC γ/λ		0.000129199
Jan20 TAC β/μ:TAC δ		0.000129199
Jan20 TAC β/μ:TAC ο		0.000129199
Jan20 TAC γ/λ:TAC δ		0.000129199
Jan20 TAC γ/λ:TAC ο		0.000129199
Jan20 TAT α:TAT β/μ		0.000129199
Jan20 TAT α:TAT γ/λ		0.000129199
Jan20 TAT α:TAT δ		0.000129199
Jan20 TAT α:TAT ο		0.000129199
Jan20 TAT β/μ:TAT γ/λ		0.000129199
Jan20 TAT β/μ:TAT δ		0.000129199
Jan20 TAT β/μ:TAT ο		0.000129199
Jan20 TAT γ/λ:TAT δ		0.000129199
Jan20 TAT γ/λ:TAT ο		0.000129199
Jan20 TAT δ:TAT ο		0.000129199
Jan20 GTA α:GTA γ/λ		0.000129199
Jan20 GTA α:GTA ο		0.000129199
Jan20 GTA β/μ:GTA γ/λ		0.000129199
Jan20 GTA β/μ:GTA ο		0.000129199
Jan20 GTA γ/λ:GTA δ		0.000129199
Jan20 GTA γ/λ:GTA ο		0.000129199
Jan20 GTA δ:GTA ο		0.000129199
Jan20 GTC α:GTC β/μ		0.000129199
Jan20 GTC α:GTC γ/λ		0.000129199
Jan20 GTC α:GTC δ		0.000129199
Jan20 GTC α:GTC ο		0.000129199
Jan20 GTC β/μ:GTC γ/λ		0.000129199
Jan20 GTC β/μ:GTC δ		0.000129199
Jan20 GTC β/μ:GTC ο		0.000129199
Jan20 GTC γ/λ:GTC δ		0.000129199
Jan20 GTC γ/λ:GTC ο		0.000129199
Jan20 GTC δ:GTC ο		0.000129199
Jan20 GTT α:GTT β/μ		0.000129199
Jan20 GTT α:GTT γ/λ		0.000129199
Jan20 GTT α:GTT δ		0.000129199
Jan20 GTT α:GTT ο		0.000129199
Jan20 GTT β/μ:GTT γ/λ		0.000129199
Jan20 GTT β/μ:GTT δ		0.000129199
Jan20 GTT β/μ:GTT ο		0.000129199
Jan20 GTT γ/λ:GTT δ		0.000129199
Jan20 GTT γ/λ:GTT ο		0.000129199
Jan20 GTT δ:GTT ο		0.000129199
Feb20 GCA α:GCA β/μ			0.000117647
Feb20 GCA α:GCA γ/λ			0.000117647
Feb20 GCA α:GCA δ			0.000117647
Feb20 GCA α:GCA ο			0.000117647
Feb20 GCA β/μ:GCA γ/λ			0.000117647
Feb20 GCA β/μ:GCA δ			0.000117647
Feb20 GCA β/μ:GCA ο			0.000117647
Feb20 GCA γ/λ:GCA δ			0.000117647
Feb20 GCA γ/λ:GCA ο			0.000117647
Feb20 GCA δ:GCA ο			0.000117647
Feb20 GCC α:GCC γ/λ			0.000117647
Feb20 GCC β/μ:GCC γ/λ			0.000117647
Feb20 GCC γ/λ:GCC δ			0.000117647
Feb20 GCC γ/λ:GCC ο			0.000117647
Feb20 GCG α:GCG β/μ			0.000117647
Feb20 GCG β/μ:GCG γ/λ			0.000117647
Feb20 GCG β/μ:GCG δ			0.000117647
Feb20 GCG β/μ:GCG ο			0.000117647
Feb20 GCT α:GCT β/μ			0.000117647
Feb20 GCT α:GCT γ/λ			0.000117647
Feb20 GCT α:GCT δ			0.000117647
Feb20 GCT α:GCT ο			0.000117647
Feb20 GCT β/μ:GCT γ/λ			0.000117647
Feb20 GCT β/μ:GCT δ			0.000117647
Feb20 GCT β/μ:GCT ο			0.000117647
Feb20 GCT γ/λ:GCT δ			0.000117647
Feb20 GCT γ/λ:GCT ο			0.000117647
Feb20 GCT δ:GCT ο			0.000117647
Feb20 AGA α:AGA β/μ			0.000117647
Feb20 AGA α:AGA γ/λ			0.000117647
Feb20 AGA β/μ:AGA γ/λ			0.000117647
Feb20 AGA β/μ:AGA δ			0.000117647
Feb20 AGA β/μ:AGA ο			0.000117647
Feb20 AGA γ/λ:AGA δ			0.000117647
Feb20 AGA γ/λ:AGA ο			0.000117647
Feb20 AGG α:AGG β/μ			0.000117647
Feb20 AGG β/μ:AGG γ/λ			0.000117647
Feb20 AGG β/μ:AGG δ			0.000117647
Feb20 AGG β/μ:AGG ο			0.000117647
Feb20 CGG α:CGG β/μ			0.000117647
Feb20 CGG α:CGG γ/λ			0.000117647
Feb20 CGG α:CGG δ			0.000117647
Feb20 CGG α:CGG ο			0.000117647
Feb20 CGG β/μ:CGG γ/λ			0.000117647
Feb20 CGG γ/λ:CGG δ			0.000117647
Feb20 CGG γ/λ:CGG ο			0.000117647
Feb20 CGT α:CGT γ/λ			0.000117647
Feb20 CGT α:CGT ο			0.000117647
Feb20 CGT β/μ:CGT γ/λ			0.000117647
Feb20 CGT β/μ:CGT ο			0.000117647
Feb20 CGT γ/λ:CGT δ			0.000117647
Feb20 CGT γ/λ:CGT ο			0.000117647
Feb20 CGT δ:CGT ο			0.000117647
Feb20 AAC α:AAC β/μ			0.000117647
Feb20 AAC α:AAC γ/λ			0.000117647
Feb20 AAC α:AAC δ			0.000117647
Feb20 AAC α:AAC ο			0.000117647
Feb20 AAC β/μ:AAC γ/λ			0.000117647
Feb20 AAC β/μ:AAC δ			0.000117647
Feb20 AAC β/μ:AAC ο			0.000117647
Feb20 AAC γ/λ:AAC δ			0.000117647
Feb20 AAC γ/λ:AAC ο			0.000117647
Feb20 AAC δ:AAC ο			0.000117647
Feb20 AAT α:AAT β/μ			0.000117647
Feb20 AAT α:AAT γ/λ			0.000117647
Feb20 AAT α:AAT δ			0.000117647
Feb20 AAT α:AAT ο			0.000117647
Feb20 AAT β/μ:AAT γ/λ			0.000117647
Feb20 AAT β/μ:AAT δ			0.000117647
Feb20 AAT β/μ:AAT ο			0.000117647
Feb20 AAT γ/λ:AAT δ			0.000117647
Feb20 AAT γ/λ:AAT ο			0.000117647
Feb20 AAT δ:AAT ο			0.000117647
Feb20 GAC α:GAC β/μ			0.000117647
Feb20 GAC α:GAC γ/λ			0.000117647
Feb20 GAC α:GAC δ			0.000117647
Feb20 GAC α:GAC ο			0.000117647
Feb20 GAC β/μ:GAC γ/λ			0.000117647
Feb20 GAC β/μ:GAC δ			0.000117647
Feb20 GAC β/μ:GAC ο			0.000117647
Feb20 GAC γ/λ:GAC δ			0.000117647
Feb20 GAC γ/λ:GAC ο			0.000117647
Feb20 GAC δ:GAC ο			0.000117647
Feb20 GAT α:GAT β/μ			0.000117647
Feb20 GAT α:GAT γ/λ			0.000117647
Feb20 GAT α:GAT δ			0.000117647
Feb20 GAT α:GAT ο			0.000117647
Feb20 GAT β/μ:GAT γ/λ			0.000117647
Feb20 GAT β/μ:GAT δ			0.000117647
Feb20 GAT β/μ:GAT ο			0.000117647
Feb20 GAT γ/λ:GAT δ			0.000117647
Feb20 GAT γ/λ:GAT ο			0.000117647
Feb20 GAT δ:GAT ο			0.000117647
Feb20 TGC α:TGC γ/λ			0.000117647
Feb20 TGC α:TGC ο			0.000117647
Feb20 TGC β/μ:TGC γ/λ			0.000117647
Feb20 TGC β/μ:TGC ο			0.000117647
Feb20 TGC γ/λ:TGC δ			0.000117647
Feb20 TGC γ/λ:TGC ο			0.000117647
Feb20 TGC δ:TGC ο			0.000117647
Feb20 TGT α:TGT γ/λ			0.000117647
Feb20 TGT α:TGT δ			0.000117647
Feb20 TGT α:TGT ο			0.000117647
Feb20 TGT β/μ:TGT γ/λ			0.000117647
Feb20 TGT β/μ:TGT δ			0.000117647
Feb20 TGT β/μ:TGT ο			0.000117647
Feb20 TGT γ/λ:TGT δ			0.000117647
Feb20 TGT γ/λ:TGT ο			0.000117647
Feb20 TGT δ:TGT ο			0.000117647
Feb20 GAA α:GAA γ/λ			0.000117647
Feb20 GAA β/μ:GAA γ/λ			0.000117647
Feb20 GAA γ/λ:GAA δ			0.000117647
Feb20 GAA γ/λ:GAA ο			0.000117647
Feb20 GAG α:GAG γ/λ			0.000117647
Feb20 GAG β/μ:GAG γ/λ			0.000117647
Feb20 GAG γ/λ:GAG δ			0.000117647
Feb20 GAG γ/λ:GAG ο			0.000117647
Feb20 CAA α:CAA β/μ			0.000117647
Feb20 CAA α:CAA γ/λ			0.000117647
Feb20 CAA α:CAA δ			0.000117647
Feb20 CAA α:CAA ο			0.000117647
Feb20 CAA β/μ:CAA γ/λ			0.000117647
Feb20 CAA β/μ:CAA δ			0.000117647
Feb20 CAA β/μ:CAA ο			0.000117647
Feb20 CAA γ/λ:CAA δ			0.000117647
Feb20 CAA γ/λ:CAA ο			0.000117647
Feb20 CAA δ:CAA ο			0.000117647
Feb20 CAG α:CAG β/μ			0.000117647
Feb20 CAG α:CAG γ/λ			0.000117647
Feb20 CAG α:CAG δ			0.000117647
Feb20 CAG α:CAG ο			0.000117647
Feb20 CAG β/μ:CAG γ/λ			0.000117647
Feb20 CAG β/μ:CAG δ			0.000117647
Feb20 CAG β/μ:CAG ο			0.000117647
Feb20 CAG γ/λ:CAG δ			0.000117647
Feb20 CAG γ/λ:CAG ο			0.000117647
Feb20 GGA α:GGA β/μ			0.000117647
Feb20 GGA α:GGA γ/λ			0.000117647
Feb20 GGA α:GGA δ			0.000117647
Feb20 GGA α:GGA ο			0.000117647
Feb20 GGA β/μ:GGA γ/λ			0.000117647
Feb20 GGA β/μ:GGA δ			0.000117647
Feb20 GGA β/μ:GGA ο			0.000117647
Feb20 GGC α:GGC δ			0.000117647
Feb20 GGC α:GGC ο			0.000117647
Feb20 GGC β/μ:GGC δ			0.000117647
Feb20 GGC β/μ:GGC ο			0.000117647
Feb20 GGC γ/λ:GGC δ			0.000117647
Feb20 GGC γ/λ:GGC ο			0.000117647
Feb20 GGC δ:GGC ο			0.000117647
Feb20 GGG α:GGG γ/λ			0.000117647
Feb20 GGG β/μ:GGG γ/λ			0.000117647
Feb20 GGG γ/λ:GGG δ			0.000117647
Feb20 GGG γ/λ:GGG ο			0.000117647
Feb20 GGT α:GGT β/μ			0.000117647
Feb20 GGT α:GGT γ/λ			0.000117647
Feb20 GGT α:GGT δ			0.000117647
Feb20 GGT α:GGT ο			0.000117647
Feb20 GGT β/μ:GGT γ/λ			0.000117647
Feb20 GGT β/μ:GGT δ			0.000117647
Feb20 GGT β/μ:GGT ο			0.000117647
Feb20 GGT γ/λ:GGT δ			0.000117647
Feb20 GGT γ/λ:GGT ο			0.000117647
Feb20 GGT δ:GGT ο			0.000117647
Feb20 CAC α:CAC γ/λ			0.000117647
Feb20 CAC β/μ:CAC γ/λ			0.000117647
Feb20 CAC γ/λ:CAC δ			0.000117647
Feb20 CAC γ/λ:CAC ο			0.000117647
Feb20 CAT α:CAT β/μ			0.000117647
Feb20 CAT α:CAT γ/λ			0.000117647
Feb20 CAT α:CAT δ			0.000117647
Feb20 CAT α:CAT ο			0.000117647
Feb20 CAT β/μ:CAT γ/λ			0.000117647
Feb20 CAT β/μ:CAT δ			0.000117647
Feb20 CAT β/μ:CAT ο			0.000117647
Feb20 CAT γ/λ:CAT δ			0.000117647
Feb20 CAT γ/λ:CAT ο			0.000117647
Feb20 CAT δ:CAT ο			0.000117647
Feb20 ATT α:ATT β/μ			0.000117647
Feb20 ATT α:ATT γ/λ			0.000117647
Feb20 ATT α:ATT δ			0.000117647
Feb20 ATT α:ATT ο			0.000117647
Feb20 ATT β/μ:ATT γ/λ			0.000117647
Feb20 ATT β/μ:ATT δ			0.000117647
Feb20 ATT β/μ:ATT ο			0.000117647
Feb20 ATT γ/λ:ATT δ			0.000117647
Feb20 ATT γ/λ:ATT ο			0.000117647
Feb20 ATT δ:ATT ο			0.000117647
Feb20 CTA α:CTA β/μ			0.000117647
Feb20 CTA α:CTA γ/λ			0.000117647
Feb20 CTA β/μ:CTA γ/λ			0.000117647
Feb20 CTA β/μ:CTA δ			0.000117647
Feb20 CTA β/μ:CTA ο			0.000117647
Feb20 CTA γ/λ:CTA δ			0.000117647
Feb20 CTA γ/λ:CTA ο			0.000117647
Feb20 CTC α:CTC δ			0.000117647
Feb20 CTC β/μ:CTC δ			0.000117647
Feb20 CTC γ/λ:CTC δ			0.000117647
Feb20 CTC δ:CTC ο			0.000117647
Feb20 CTG α:CTG δ			0.000117647
Feb20 CTG α:CTG ο			0.000117647
Feb20 CTG β/μ:CTG δ			0.000117647
Feb20 CTG β/μ:CTG ο			0.000117647
Feb20 CTG γ/λ:CTG δ			0.000117647
Feb20 CTG γ/λ:CTG ο			0.000117647
Feb20 CTG δ:CTG ο			0.000117647
Feb20 CTT α:CTT β/μ			0.000117647
Feb20 CTT α:CTT γ/λ			0.000117647
Feb20 CTT α:CTT δ			0.000117647
Feb20 CTT α:CTT ο			0.000117647
Feb20 CTT β/μ:CTT γ/λ			0.000117647
Feb20 CTT β/μ:CTT δ			0.000117647
Feb20 CTT β/μ:CTT ο			0.000117647
Feb20 CTT γ/λ:CTT δ			0.000117647
Feb20 CTT γ/λ:CTT ο			0.000117647
Feb20 CTT δ:CTT ο			0.000117647
Feb20 TTA α:TTA β/μ			0.000117647
Feb20 TTA α:TTA γ/λ			0.000117647
Feb20 TTA α:TTA δ			0.000117647
Feb20 TTA α:TTA ο			0.000117647
Feb20 TTA β/μ:TTA γ/λ			0.000117647
Feb20 TTA β/μ:TTA δ			0.000117647
Feb20 TTA β/μ:TTA ο			0.000117647
Feb20 TTA γ/λ:TTA δ			0.000117647
Feb20 TTA γ/λ:TTA ο			0.000117647
Feb20 TTA δ:TTA ο			0.000117647
Feb20 TTG α:TTG β/μ			0.000117647
Feb20 TTG α:TTG γ/λ			0.000117647
Feb20 TTG α:TTG ο			0.000117647
Feb20 TTG β/μ:TTG γ/λ			0.000117647
Feb20 TTG β/μ:TTG δ			0.000117647
Feb20 TTG β/μ:TTG ο			0.000117647
Feb20 TTG γ/λ:TTG δ			0.000117647
Feb20 TTG γ/λ:TTG ο			0.000117647
Feb20 TTG δ:TTG ο			0.000117647
Feb20 AAA α:AAA β/μ			0.000117647
Feb20 AAA α:AAA γ/λ			0.000117647
Feb20 AAA α:AAA δ			0.000117647
Feb20 AAA α:AAA ο			0.000117647
Feb20 AAA β/μ:AAA γ/λ			0.000117647
Feb20 AAA β/μ:AAA δ			0.000117647
Feb20 AAA β/μ:AAA ο			0.000117647
Feb20 AAA γ/λ:AAA δ			0.000117647
Feb20 AAA γ/λ:AAA ο			0.000117647
Feb20 AAA δ:AAA ο			0.000117647
Feb20 AAG α:AAG β/μ			0.000117647
Feb20 AAG α:AAG γ/λ			0.000117647
Feb20 AAG α:AAG δ			0.000117647
Feb20 AAG α:AAG ο			0.000117647
Feb20 AAG β/μ:AAG γ/λ			0.000117647
Feb20 AAG β/μ:AAG δ			0.000117647
Feb20 AAG β/μ:AAG ο			0.000117647
Feb20 AAG γ/λ:AAG δ			0.000117647
Feb20 AAG γ/λ:AAG ο			0.000117647
Feb20 AAG δ:AAG ο			0.000117647
Feb20 ATG α:ATG β/μ			0.000117647
Feb20 ATG α:ATG δ			0.000117647
Feb20 ATG α:ATG ο			0.000117647
Feb20 ATG β/μ:ATG γ/λ			0.000117647
Feb20 ATG β/μ:ATG δ			0.000117647
Feb20 ATG β/μ:ATG ο			0.000117647
Feb20 ATG γ/λ:ATG δ			0.000117647
Feb20 ATG γ/λ:ATG ο			0.000117647
Feb20 ATG δ:ATG ο			0.000117647
Feb20 TTC α:TTC β/μ			0.000117647
Feb20 TTC α:TTC γ/λ			0.000117647
Feb20 TTC α:TTC δ			0.000117647
Feb20 TTC α:TTC ο			0.000117647
Feb20 TTC β/μ:TTC γ/λ			0.000117647
Feb20 TTC β/μ:TTC δ			0.000117647
Feb20 TTC β/μ:TTC ο			0.000117647
Feb20 TTC γ/λ:TTC ο			0.000117647
Feb20 TTC δ:TTC ο			0.000117647
Feb20 TTT α:TTT β/μ			0.000117647
Feb20 TTT α:TTT γ/λ			0.000117647
Feb20 TTT α:TTT δ			0.000117647
Feb20 TTT α:TTT ο			0.000117647
Feb20 TTT β/μ:TTT γ/λ			0.000117647
Feb20 TTT β/μ:TTT δ			0.000117647
Feb20 TTT β/μ:TTT ο			0.000117647
Feb20 TTT γ/λ:TTT δ			0.000117647
Feb20 TTT γ/λ:TTT ο			0.000117647
Feb20 TTT δ:TTT ο			0.000117647
Feb20 CCA α:CCA β/μ			0.000117647
Feb20 CCA α:CCA γ/λ			0.000117647
Feb20 CCA α:CCA δ			0.000117647
Feb20 CCA β/μ:CCA γ/λ			0.000117647
Feb20 CCA β/μ:CCA δ			0.000117647
Feb20 CCA β/μ:CCA ο			0.000117647
Feb20 CCA γ/λ:CCA δ			0.000117647
Feb20 CCA γ/λ:CCA ο			0.000117647
Feb20 CCA δ:CCA ο			0.000117647
Feb20 CCC α:CCC δ			0.000117647
Feb20 CCC β/μ:CCC δ			0.000117647
Feb20 CCC γ/λ:CCC δ			0.000117647
Feb20 CCC δ:CCC ο			0.000117647
Feb20 CCT α:CCT δ			0.000117647
Feb20 CCT α:CCT ο			0.000117647
Feb20 CCT β/μ:CCT δ			0.000117647
Feb20 CCT β/μ:CCT ο			0.000117647
Feb20 CCT γ/λ:CCT δ			0.000117647
Feb20 CCT γ/λ:CCT ο			0.000117647
Feb20 CCT δ:CCT ο			0.000117647
Feb20 AGC α:AGC β/μ			0.000117647
Feb20 AGC β/μ:AGC γ/λ			0.000117647
Feb20 AGC β/μ:AGC δ			0.000117647
Feb20 AGC β/μ:AGC ο			0.000117647
Feb20 AGT α:AGT β/μ			0.000117647
Feb20 AGT α:AGT ο			0.000117647
Feb20 AGT β/μ:AGT γ/λ			0.000117647
Feb20 AGT β/μ:AGT δ			0.000117647
Feb20 AGT β/μ:AGT ο			0.000117647
Feb20 AGT γ/λ:AGT ο			0.000117647
Feb20 AGT δ:AGT ο			0.000117647
Feb20 TCA α:TCA β/μ			0.000117647
Feb20 TCA α:TCA γ/λ			0.000117647
Feb20 TCA α:TCA δ			0.000117647
Feb20 TCA β/μ:TCA γ/λ			0.000117647
Feb20 TCA β/μ:TCA δ			0.000117647
Feb20 TCA β/μ:TCA ο			0.000117647
Feb20 TCA γ/λ:TCA δ			0.000117647
Feb20 TCA γ/λ:TCA ο			0.000117647
Feb20 TCA δ:TCA ο			0.000117647
Feb20 TCC α:TCC γ/λ			0.000117647
Feb20 TCC β/μ:TCC γ/λ			0.000117647
Feb20 TCC γ/λ:TCC δ			0.000117647
Feb20 TCC γ/λ:TCC ο			0.000117647
Feb20 TCG α:TCG γ/λ			0.000117647
Feb20 TCG β/μ:TCG γ/λ			0.000117647
Feb20 TCG γ/λ:TCG δ			0.000117647
Feb20 TCG γ/λ:TCG ο			0.000117647
Feb20 TCT α:TCT β/μ			0.000117647
Feb20 TCT α:TCT γ/λ			0.000117647
Feb20 TCT α:TCT ο			0.000117647
Feb20 TCT β/μ:TCT γ/λ			0.000117647
Feb20 TCT β/μ:TCT δ			0.000117647
Feb20 TCT β/μ:TCT ο			0.000117647
Feb20 TCT γ/λ:TCT δ			0.000117647
Feb20 TCT γ/λ:TCT ο			0.000117647
Feb20 TCT δ:TCT ο			0.000117647
Feb20 ACA α:ACA β/μ			0.000117647
Feb20 ACA α:ACA δ			0.000117647
Feb20 ACA β/μ:ACA γ/λ			0.000117647
Feb20 ACA β/μ:ACA δ			0.000117647
Feb20 ACA β/μ:ACA ο			0.000117647
Feb20 ACA γ/λ:ACA δ			0.000117647
Feb20 ACA δ:ACA ο			0.000117647
Feb20 ACC α:ACC β/μ			0.000117647
Feb20 ACC β/μ:ACC γ/λ			0.000117647
Feb20 ACC β/μ:ACC δ			0.000117647
Feb20 ACC β/μ:ACC ο			0.000117647
Feb20 ACG α:ACG δ			0.000117647
Feb20 ACG α:ACG ο			0.000117647
Feb20 ACG β/μ:ACG δ			0.000117647
Feb20 ACG β/μ:ACG ο			0.000117647
Feb20 ACG γ/λ:ACG δ			0.000117647
Feb20 ACG γ/λ:ACG ο			0.000117647
Feb20 ACG δ:ACG ο			0.000117647
Feb20 ACT α:ACT β/μ			0.000117647
Feb20 ACT α:ACT γ/λ			0.000117647
Feb20 ACT α:ACT δ			0.000117647
Feb20 ACT α:ACT ο			0.000117647
Feb20 ACT β/μ:ACT γ/λ			0.000117647
Feb20 ACT β/μ:ACT δ			0.000117647
Feb20 ACT β/μ:ACT ο			0.000117647
Feb20 ACT γ/λ:ACT δ			0.000117647
Feb20 ACT γ/λ:ACT ο			0.000117647
Feb20 ACT δ:ACT ο			0.000117647
Feb20 TGG α:TGG γ/λ			0.000117647
Feb20 TGG β/μ:TGG γ/λ			0.000117647
Feb20 TGG γ/λ:TGG δ			0.000117647
Feb20 TGG γ/λ:TGG ο			0.000117647
Feb20 TAC α:TAC β/μ			0.000117647
Feb20 TAC α:TAC γ/λ			0.000117647
Feb20 TAC α:TAC δ			0.000117647
Feb20 TAC α:TAC ο			0.000117647
Feb20 TAC β/μ:TAC γ/λ			0.000117647
Feb20 TAC β/μ:TAC δ			0.000117647
Feb20 TAC β/μ:TAC ο			0.000117647
Feb20 TAC γ/λ:TAC δ			0.000117647
Feb20 TAC γ/λ:TAC ο			0.000117647
Feb20 TAC δ:TAC ο			0.000117647
Feb20 TAT α:TAT β/μ			0.000117647
Feb20 TAT α:TAT γ/λ			0.000117647
Feb20 TAT α:TAT δ			0.000117647
Feb20 TAT α:TAT ο			0.000117647
Feb20 TAT β/μ:TAT γ/λ			0.000117647
Feb20 TAT β/μ:TAT δ			0.000117647
Feb20 TAT β/μ:TAT ο			0.000117647
Feb20 TAT γ/λ:TAT δ			0.000117647
Feb20 TAT γ/λ:TAT ο			0.000117647
Feb20 TAT δ:TAT ο			0.000117647
Feb20 GTA α:GTA β/μ			0.000117647
Feb20 GTA α:GTA γ/λ			0.000117647
Feb20 GTA α:GTA δ			0.000117647
Feb20 GTA α:GTA ο			0.000117647
Feb20 GTA β/μ:GTA γ/λ			0.000117647
Feb20 GTA β/μ:GTA δ			0.000117647
Feb20 GTA β/μ:GTA ο			0.000117647
Feb20 GTA γ/λ:GTA δ			0.000117647
Feb20 GTA γ/λ:GTA ο			0.000117647
Feb20 GTA δ:GTA ο			0.000117647
Feb20 GTC α:GTC β/μ			0.000117647
Feb20 GTC α:GTC γ/λ			0.000117647
Feb20 GTC α:GTC δ			0.000117647
Feb20 GTC α:GTC ο			0.000117647
Feb20 GTC β/μ:GTC γ/λ			0.000117647
Feb20 GTC β/μ:GTC δ			0.000117647
Feb20 GTC β/μ:GTC ο			0.000117647
Feb20 GTC γ/λ:GTC ο			0.000117647
Feb20 GTC δ:GTC ο			0.000117647
Feb20 GTG α:GTG γ/λ			0.000117647
Feb20 GTG β/μ:GTG γ/λ			0.000117647
Feb20 GTG γ/λ:GTG δ			0.000117647
Feb20 GTG γ/λ:GTG ο			0.000117647
Feb20 GTT α:GTT β/μ			0.000117647
Feb20 GTT α:GTT γ/λ			0.000117647
Feb20 GTT α:GTT δ			0.000117647
Feb20 GTT α:GTT ο			0.000117647
Feb20 GTT β/μ:GTT γ/λ			0.000117647
Feb20 GTT β/μ:GTT δ			0.000117647
Feb20 GTT β/μ:GTT ο			0.000117647
Feb20 GTT γ/λ:GTT δ			0.000117647
Feb20 GTT γ/λ:GTT ο			0.000117647
Feb20 GTT δ:GTT ο			0.000117647
Mar20 GCA α:GCA β/μ				9.17431e-05
Mar20 GCA α:GCA γ/λ				9.17431e-05
Mar20 GCA α:GCA δ				9.17431e-05
Mar20 GCA α:GCA ο				9.17431e-05
Mar20 GCA β/μ:GCA γ/λ				9.17431e-05
Mar20 GCA β/μ:GCA δ				9.17431e-05
Mar20 GCA β/μ:GCA ο				9.17431e-05
Mar20 GCA γ/λ:GCA δ				9.17431e-05
Mar20 GCA γ/λ:GCA ο				9.17431e-05
Mar20 GCA δ:GCA ο				9.17431e-05
Mar20 GCC α:GCC β/μ				9.17431e-05
Mar20 GCC α:GCC γ/λ				9.17431e-05
Mar20 GCC β/μ:GCC γ/λ				9.17431e-05
Mar20 GCC β/μ:GCC δ				9.17431e-05
Mar20 GCC β/μ:GCC ο				9.17431e-05
Mar20 GCC γ/λ:GCC δ				9.17431e-05
Mar20 GCC γ/λ:GCC ο				9.17431e-05
Mar20 GCG α:GCG β/μ				9.17431e-05
Mar20 GCG α:GCG γ/λ				9.17431e-05
Mar20 GCG α:GCG δ				9.17431e-05
Mar20 GCG β/μ:GCG γ/λ				9.17431e-05
Mar20 GCG β/μ:GCG δ				9.17431e-05
Mar20 GCG β/μ:GCG ο				9.17431e-05
Mar20 GCG γ/λ:GCG δ				9.17431e-05
Mar20 GCG γ/λ:GCG ο				9.17431e-05
Mar20 GCG δ:GCG ο				9.17431e-05
Mar20 GCT α:GCT β/μ				9.17431e-05
Mar20 GCT α:GCT γ/λ				9.17431e-05
Mar20 GCT α:GCT δ				9.17431e-05
Mar20 GCT α:GCT ο				9.17431e-05
Mar20 GCT β/μ:GCT γ/λ				9.17431e-05
Mar20 GCT β/μ:GCT δ				9.17431e-05
Mar20 GCT β/μ:GCT ο				9.17431e-05
Mar20 GCT γ/λ:GCT δ				9.17431e-05
Mar20 GCT γ/λ:GCT ο				9.17431e-05
Mar20 GCT δ:GCT ο				9.17431e-05
Mar20 AGA α:AGA β/μ				9.17431e-05
Mar20 AGA α:AGA γ/λ				9.17431e-05
Mar20 AGA α:AGA δ				9.17431e-05
Mar20 AGA β/μ:AGA γ/λ				9.17431e-05
Mar20 AGA β/μ:AGA δ				9.17431e-05
Mar20 AGA β/μ:AGA ο				9.17431e-05
Mar20 AGA γ/λ:AGA δ				9.17431e-05
Mar20 AGA γ/λ:AGA ο				9.17431e-05
Mar20 AGA δ:AGA ο				9.17431e-05
Mar20 AGG α:AGG β/μ				9.17431e-05
Mar20 AGG α:AGG γ/λ				9.17431e-05
Mar20 AGG β/μ:AGG γ/λ				9.17431e-05
Mar20 AGG β/μ:AGG δ				9.17431e-05
Mar20 AGG β/μ:AGG ο				9.17431e-05
Mar20 AGG γ/λ:AGG δ				9.17431e-05
Mar20 AGG γ/λ:AGG ο				9.17431e-05
Mar20 CGA β/μ:CGA γ/λ				9.17431e-05
Mar20 CGC α:CGC β/μ				9.17431e-05
Mar20 CGC β/μ:CGC γ/λ				9.17431e-05
Mar20 CGC β/μ:CGC δ				9.17431e-05
Mar20 CGC β/μ:CGC ο				9.17431e-05
Mar20 CGG α:CGG β/μ				9.17431e-05
Mar20 CGG α:CGG γ/λ				9.17431e-05
Mar20 CGG α:CGG δ				9.17431e-05
Mar20 CGG α:CGG ο				9.17431e-05
Mar20 CGG β/μ:CGG γ/λ				9.17431e-05
Mar20 CGG β/μ:CGG δ				9.17431e-05
Mar20 CGG β/μ:CGG ο				9.17431e-05
Mar20 CGG γ/λ:CGG δ				9.17431e-05
Mar20 CGG γ/λ:CGG ο				9.17431e-05
Mar20 CGT α:CGT β/μ				9.17431e-05
Mar20 CGT α:CGT γ/λ				9.17431e-05
Mar20 CGT α:CGT δ				9.17431e-05
Mar20 CGT α:CGT ο				9.17431e-05
Mar20 CGT β/μ:CGT γ/λ				9.17431e-05
Mar20 CGT β/μ:CGT δ				9.17431e-05
Mar20 CGT β/μ:CGT ο				9.17431e-05
Mar20 CGT γ/λ:CGT δ				9.17431e-05
Mar20 CGT γ/λ:CGT ο				9.17431e-05
Mar20 CGT δ:CGT ο				9.17431e-05
Mar20 AAC α:AAC β/μ				9.17431e-05
Mar20 AAC α:AAC γ/λ				9.17431e-05
Mar20 AAC α:AAC δ				9.17431e-05
Mar20 AAC α:AAC ο				9.17431e-05
Mar20 AAC β/μ:AAC γ/λ				9.17431e-05
Mar20 AAC β/μ:AAC δ				9.17431e-05
Mar20 AAC β/μ:AAC ο				9.17431e-05
Mar20 AAC γ/λ:AAC δ				9.17431e-05
Mar20 AAC γ/λ:AAC ο				9.17431e-05
Mar20 AAC δ:AAC ο				9.17431e-05
Mar20 AAT α:AAT β/μ				9.17431e-05
Mar20 AAT α:AAT γ/λ				9.17431e-05
Mar20 AAT α:AAT δ				9.17431e-05
Mar20 AAT α:AAT ο				9.17431e-05
Mar20 AAT β/μ:AAT γ/λ				9.17431e-05
Mar20 AAT β/μ:AAT δ				9.17431e-05
Mar20 AAT β/μ:AAT ο				9.17431e-05
Mar20 AAT γ/λ:AAT δ				9.17431e-05
Mar20 AAT γ/λ:AAT ο				9.17431e-05
Mar20 AAT δ:AAT ο				9.17431e-05
Mar20 GAC α:GAC β/μ				9.17431e-05
Mar20 GAC α:GAC γ/λ				9.17431e-05
Mar20 GAC α:GAC δ				9.17431e-05
Mar20 GAC α:GAC ο				9.17431e-05
Mar20 GAC β/μ:GAC γ/λ				9.17431e-05
Mar20 GAC β/μ:GAC δ				9.17431e-05
Mar20 GAC β/μ:GAC ο				9.17431e-05
Mar20 GAC γ/λ:GAC δ				9.17431e-05
Mar20 GAC γ/λ:GAC ο				9.17431e-05
Mar20 GAC δ:GAC ο				9.17431e-05
Mar20 GAT α:GAT β/μ				9.17431e-05
Mar20 GAT α:GAT γ/λ				9.17431e-05
Mar20 GAT α:GAT δ				9.17431e-05
Mar20 GAT α:GAT ο				9.17431e-05
Mar20 GAT β/μ:GAT γ/λ				9.17431e-05
Mar20 GAT β/μ:GAT δ				9.17431e-05
Mar20 GAT β/μ:GAT ο				9.17431e-05
Mar20 GAT γ/λ:GAT δ				9.17431e-05
Mar20 GAT γ/λ:GAT ο				9.17431e-05
Mar20 GAT δ:GAT ο				9.17431e-05
Mar20 TGC α:TGC β/μ				9.17431e-05
Mar20 TGC α:TGC γ/λ				9.17431e-05
Mar20 TGC α:TGC δ				9.17431e-05
Mar20 TGC β/μ:TGC γ/λ				9.17431e-05
Mar20 TGC β/μ:TGC δ				9.17431e-05
Mar20 TGC β/μ:TGC ο				9.17431e-05
Mar20 TGC γ/λ:TGC δ				9.17431e-05
Mar20 TGC γ/λ:TGC ο				9.17431e-05
Mar20 TGC δ:TGC ο				9.17431e-05
Mar20 TGT α:TGT β/μ				9.17431e-05
Mar20 TGT α:TGT γ/λ				9.17431e-05
Mar20 TGT α:TGT δ				9.17431e-05
Mar20 TGT β/μ:TGT γ/λ				9.17431e-05
Mar20 TGT β/μ:TGT δ				9.17431e-05
Mar20 TGT β/μ:TGT ο				9.17431e-05
Mar20 TGT γ/λ:TGT δ				9.17431e-05
Mar20 TGT γ/λ:TGT ο				9.17431e-05
Mar20 TGT δ:TGT ο				9.17431e-05
Mar20 GAA α:GAA β/μ				9.17431e-05
Mar20 GAA α:GAA γ/λ				9.17431e-05
Mar20 GAA α:GAA δ				9.17431e-05
Mar20 GAA α:GAA ο				9.17431e-05
Mar20 GAA β/μ:GAA γ/λ				9.17431e-05
Mar20 GAA β/μ:GAA δ				9.17431e-05
Mar20 GAA β/μ:GAA ο				9.17431e-05
Mar20 GAA γ/λ:GAA δ				9.17431e-05
Mar20 GAA γ/λ:GAA ο				9.17431e-05
Mar20 GAA δ:GAA ο				9.17431e-05
Mar20 GAG α:GAG β/μ				9.17431e-05
Mar20 GAG α:GAG γ/λ				9.17431e-05
Mar20 GAG α:GAG δ				9.17431e-05
Mar20 GAG β/μ:GAG γ/λ				9.17431e-05
Mar20 GAG β/μ:GAG δ				9.17431e-05
Mar20 GAG β/μ:GAG ο				9.17431e-05
Mar20 GAG γ/λ:GAG δ				9.17431e-05
Mar20 GAG γ/λ:GAG ο				9.17431e-05
Mar20 GAG δ:GAG ο				9.17431e-05
Mar20 CAA α:CAA β/μ				9.17431e-05
Mar20 CAA α:CAA γ/λ				9.17431e-05
Mar20 CAA α:CAA δ				9.17431e-05
Mar20 CAA α:CAA ο				9.17431e-05
Mar20 CAA β/μ:CAA γ/λ				9.17431e-05
Mar20 CAA β/μ:CAA δ				9.17431e-05
Mar20 CAA β/μ:CAA ο				9.17431e-05
Mar20 CAA γ/λ:CAA δ				9.17431e-05
Mar20 CAA γ/λ:CAA ο				9.17431e-05
Mar20 CAA δ:CAA ο				9.17431e-05
Mar20 CAG α:CAG β/μ				9.17431e-05
Mar20 CAG α:CAG γ/λ				9.17431e-05
Mar20 CAG α:CAG δ				9.17431e-05
Mar20 CAG α:CAG ο				9.17431e-05
Mar20 CAG β/μ:CAG γ/λ				9.17431e-05
Mar20 CAG β/μ:CAG δ				9.17431e-05
Mar20 CAG β/μ:CAG ο				9.17431e-05
Mar20 CAG γ/λ:CAG δ				9.17431e-05
Mar20 CAG γ/λ:CAG ο				9.17431e-05
Mar20 GGA α:GGA β/μ				9.17431e-05
Mar20 GGA α:GGA γ/λ				9.17431e-05
Mar20 GGA β/μ:GGA γ/λ				9.17431e-05
Mar20 GGA β/μ:GGA δ				9.17431e-05
Mar20 GGA β/μ:GGA ο				9.17431e-05
Mar20 GGA γ/λ:GGA δ				9.17431e-05
Mar20 GGA γ/λ:GGA ο				9.17431e-05
Mar20 GGC α:GGC β/μ				9.17431e-05
Mar20 GGC α:GGC γ/λ				9.17431e-05
Mar20 GGC α:GGC δ				9.17431e-05
Mar20 GGC β/μ:GGC γ/λ				9.17431e-05
Mar20 GGC β/μ:GGC δ				9.17431e-05
Mar20 GGC β/μ:GGC ο				9.17431e-05
Mar20 GGC γ/λ:GGC δ				9.17431e-05
Mar20 GGC γ/λ:GGC ο				9.17431e-05
Mar20 GGC δ:GGC ο				9.17431e-05
Mar20 GGG α:GGG β/μ				9.17431e-05
Mar20 GGG α:GGG γ/λ				9.17431e-05
Mar20 GGG α:GGG δ				9.17431e-05
Mar20 GGG α:GGG ο				9.17431e-05
Mar20 GGG β/μ:GGG γ/λ				9.17431e-05
Mar20 GGG β/μ:GGG δ				9.17431e-05
Mar20 GGG β/μ:GGG ο				9.17431e-05
Mar20 GGG γ/λ:GGG δ				9.17431e-05
Mar20 GGG γ/λ:GGG ο				9.17431e-05
Mar20 GGG δ:GGG ο				9.17431e-05
Mar20 GGT α:GGT β/μ				9.17431e-05
Mar20 GGT α:GGT γ/λ				9.17431e-05
Mar20 GGT α:GGT δ				9.17431e-05
Mar20 GGT α:GGT ο				9.17431e-05
Mar20 GGT β/μ:GGT γ/λ				9.17431e-05
Mar20 GGT β/μ:GGT δ				9.17431e-05
Mar20 GGT β/μ:GGT ο				9.17431e-05
Mar20 GGT γ/λ:GGT δ				9.17431e-05
Mar20 GGT γ/λ:GGT ο				9.17431e-05
Mar20 GGT δ:GGT ο				9.17431e-05
Mar20 CAC α:CAC β/μ				9.17431e-05
Mar20 CAC α:CAC γ/λ				9.17431e-05
Mar20 CAC α:CAC δ				9.17431e-05
Mar20 CAC α:CAC ο				9.17431e-05
Mar20 CAC β/μ:CAC γ/λ				9.17431e-05
Mar20 CAC β/μ:CAC δ				9.17431e-05
Mar20 CAC β/μ:CAC ο				9.17431e-05
Mar20 CAC γ/λ:CAC δ				9.17431e-05
Mar20 CAC γ/λ:CAC ο				9.17431e-05
Mar20 CAC δ:CAC ο				9.17431e-05
Mar20 CAT α:CAT β/μ				9.17431e-05
Mar20 CAT α:CAT γ/λ				9.17431e-05
Mar20 CAT α:CAT δ				9.17431e-05
Mar20 CAT α:CAT ο				9.17431e-05
Mar20 CAT β/μ:CAT γ/λ				9.17431e-05
Mar20 CAT β/μ:CAT δ				9.17431e-05
Mar20 CAT β/μ:CAT ο				9.17431e-05
Mar20 CAT γ/λ:CAT δ				9.17431e-05
Mar20 CAT γ/λ:CAT ο				9.17431e-05
Mar20 CAT δ:CAT ο				9.17431e-05
Mar20 ATA α:ATA β/μ				9.17431e-05
Mar20 ATA α:ATA γ/λ				9.17431e-05
Mar20 ATA α:ATA δ				9.17431e-05
Mar20 ATA α:ATA ο				9.17431e-05
Mar20 ATA β/μ:ATA γ/λ				9.17431e-05
Mar20 ATA β/μ:ATA δ				9.17431e-05
Mar20 ATA β/μ:ATA ο				9.17431e-05
Mar20 ATA γ/λ:ATA δ				9.17431e-05
Mar20 ATA γ/λ:ATA ο				9.17431e-05
Mar20 ATA δ:ATA ο				9.17431e-05
Mar20 ATC α:ATC β/μ				9.17431e-05
Mar20 ATC α:ATC γ/λ				9.17431e-05
Mar20 ATC α:ATC δ				9.17431e-05
Mar20 ATC α:ATC ο				9.17431e-05
Mar20 ATC β/μ:ATC γ/λ				9.17431e-05
Mar20 ATC β/μ:ATC δ				9.17431e-05
Mar20 ATC β/μ:ATC ο				9.17431e-05
Mar20 ATC γ/λ:ATC δ				9.17431e-05
Mar20 ATC γ/λ:ATC ο				9.17431e-05
Mar20 ATC δ:ATC ο				9.17431e-05
Mar20 ATT α:ATT β/μ				9.17431e-05
Mar20 ATT α:ATT γ/λ				9.17431e-05
Mar20 ATT α:ATT δ				9.17431e-05
Mar20 ATT α:ATT ο				9.17431e-05
Mar20 ATT β/μ:ATT γ/λ				9.17431e-05
Mar20 ATT β/μ:ATT δ				9.17431e-05
Mar20 ATT β/μ:ATT ο				9.17431e-05
Mar20 ATT γ/λ:ATT δ				9.17431e-05
Mar20 ATT γ/λ:ATT ο				9.17431e-05
Mar20 ATT δ:ATT ο				9.17431e-05
Mar20 CTA α:CTA β/μ				9.17431e-05
Mar20 CTA α:CTA γ/λ				9.17431e-05
Mar20 CTA α:CTA δ				9.17431e-05
Mar20 CTA α:CTA ο				9.17431e-05
Mar20 CTA β/μ:CTA γ/λ				9.17431e-05
Mar20 CTA β/μ:CTA δ				9.17431e-05
Mar20 CTA β/μ:CTA ο				9.17431e-05
Mar20 CTA γ/λ:CTA δ				9.17431e-05
Mar20 CTA γ/λ:CTA ο				9.17431e-05
Mar20 CTA δ:CTA ο				9.17431e-05
Mar20 CTC α:CTC β/μ				9.17431e-05
Mar20 CTC α:CTC γ/λ				9.17431e-05
Mar20 CTC α:CTC δ				9.17431e-05
Mar20 CTC α:CTC ο				9.17431e-05
Mar20 CTC β/μ:CTC γ/λ				9.17431e-05
Mar20 CTC β/μ:CTC δ				9.17431e-05
Mar20 CTC β/μ:CTC ο				9.17431e-05
Mar20 CTC γ/λ:CTC δ				9.17431e-05
Mar20 CTC γ/λ:CTC ο				9.17431e-05
Mar20 CTC δ:CTC ο				9.17431e-05
Mar20 CTG α:CTG β/μ				9.17431e-05
Mar20 CTG α:CTG γ/λ				9.17431e-05
Mar20 CTG β/μ:CTG γ/λ				9.17431e-05
Mar20 CTG β/μ:CTG δ				9.17431e-05
Mar20 CTG β/μ:CTG ο				9.17431e-05
Mar20 CTG γ/λ:CTG δ				9.17431e-05
Mar20 CTG γ/λ:CTG ο				9.17431e-05
Mar20 CTT α:CTT β/μ				9.17431e-05
Mar20 CTT α:CTT γ/λ				9.17431e-05
Mar20 CTT α:CTT δ				9.17431e-05
Mar20 CTT α:CTT ο				9.17431e-05
Mar20 CTT β/μ:CTT γ/λ				9.17431e-05
Mar20 CTT β/μ:CTT δ				9.17431e-05
Mar20 CTT β/μ:CTT ο				9.17431e-05
Mar20 CTT γ/λ:CTT δ				9.17431e-05
Mar20 CTT γ/λ:CTT ο				9.17431e-05
Mar20 CTT δ:CTT ο				9.17431e-05
Mar20 TTA α:TTA β/μ				9.17431e-05
Mar20 TTA α:TTA γ/λ				9.17431e-05
Mar20 TTA α:TTA δ				9.17431e-05
Mar20 TTA α:TTA ο				9.17431e-05
Mar20 TTA β/μ:TTA γ/λ				9.17431e-05
Mar20 TTA β/μ:TTA δ				9.17431e-05
Mar20 TTA β/μ:TTA ο				9.17431e-05
Mar20 TTA γ/λ:TTA δ				9.17431e-05
Mar20 TTA γ/λ:TTA ο				9.17431e-05
Mar20 TTA δ:TTA ο				9.17431e-05
Mar20 TTG α:TTG β/μ				9.17431e-05
Mar20 TTG α:TTG γ/λ				9.17431e-05
Mar20 TTG α:TTG ο				9.17431e-05
Mar20 TTG β/μ:TTG γ/λ				9.17431e-05
Mar20 TTG β/μ:TTG δ				9.17431e-05
Mar20 TTG β/μ:TTG ο				9.17431e-05
Mar20 TTG γ/λ:TTG δ				9.17431e-05
Mar20 TTG γ/λ:TTG ο				9.17431e-05
Mar20 TTG δ:TTG ο				9.17431e-05
Mar20 AAA α:AAA β/μ				9.17431e-05
Mar20 AAA α:AAA γ/λ				9.17431e-05
Mar20 AAA α:AAA δ				9.17431e-05
Mar20 AAA α:AAA ο				9.17431e-05
Mar20 AAA β/μ:AAA γ/λ				9.17431e-05
Mar20 AAA β/μ:AAA δ				9.17431e-05
Mar20 AAA β/μ:AAA ο				9.17431e-05
Mar20 AAA γ/λ:AAA δ				9.17431e-05
Mar20 AAA γ/λ:AAA ο				9.17431e-05
Mar20 AAA δ:AAA ο				9.17431e-05
Mar20 AAG α:AAG β/μ				9.17431e-05
Mar20 AAG α:AAG γ/λ				9.17431e-05
Mar20 AAG α:AAG δ				9.17431e-05
Mar20 AAG α:AAG ο				9.17431e-05
Mar20 AAG β/μ:AAG γ/λ				9.17431e-05
Mar20 AAG β/μ:AAG δ				9.17431e-05
Mar20 AAG β/μ:AAG ο				9.17431e-05
Mar20 AAG γ/λ:AAG δ				9.17431e-05
Mar20 AAG γ/λ:AAG ο				9.17431e-05
Mar20 AAG δ:AAG ο				9.17431e-05
Mar20 ATG α:ATG β/μ				9.17431e-05
Mar20 ATG α:ATG γ/λ				9.17431e-05
Mar20 ATG α:ATG ο				9.17431e-05
Mar20 ATG β/μ:ATG γ/λ				9.17431e-05
Mar20 ATG β/μ:ATG δ				9.17431e-05
Mar20 ATG β/μ:ATG ο				9.17431e-05
Mar20 ATG γ/λ:ATG δ				9.17431e-05
Mar20 ATG γ/λ:ATG ο				9.17431e-05
Mar20 ATG δ:ATG ο				9.17431e-05
Mar20 TTC α:TTC β/μ				9.17431e-05
Mar20 TTC α:TTC γ/λ				9.17431e-05
Mar20 TTC α:TTC δ				9.17431e-05
Mar20 TTC α:TTC ο				9.17431e-05
Mar20 TTC β/μ:TTC γ/λ				9.17431e-05
Mar20 TTC β/μ:TTC δ				9.17431e-05
Mar20 TTC β/μ:TTC ο				9.17431e-05
Mar20 TTC γ/λ:TTC δ				9.17431e-05
Mar20 TTC γ/λ:TTC ο				9.17431e-05
Mar20 TTT α:TTT β/μ				9.17431e-05
Mar20 TTT α:TTT γ/λ				9.17431e-05
Mar20 TTT α:TTT δ				9.17431e-05
Mar20 TTT α:TTT ο				9.17431e-05
Mar20 TTT β/μ:TTT γ/λ				9.17431e-05
Mar20 TTT β/μ:TTT δ				9.17431e-05
Mar20 TTT β/μ:TTT ο				9.17431e-05
Mar20 TTT γ/λ:TTT δ				9.17431e-05
Mar20 TTT γ/λ:TTT ο				9.17431e-05
Mar20 TTT δ:TTT ο				9.17431e-05
Mar20 CCA α:CCA β/μ				9.17431e-05
Mar20 CCA α:CCA γ/λ				9.17431e-05
Mar20 CCA α:CCA δ				9.17431e-05
Mar20 CCA α:CCA ο				9.17431e-05
Mar20 CCA β/μ:CCA γ/λ				9.17431e-05
Mar20 CCA β/μ:CCA δ				9.17431e-05
Mar20 CCA β/μ:CCA ο				9.17431e-05
Mar20 CCA γ/λ:CCA δ				9.17431e-05
Mar20 CCA γ/λ:CCA ο				9.17431e-05
Mar20 CCC α:CCC β/μ				9.17431e-05
Mar20 CCC α:CCC γ/λ				9.17431e-05
Mar20 CCC α:CCC δ				9.17431e-05
Mar20 CCC α:CCC ο				9.17431e-05
Mar20 CCC β/μ:CCC γ/λ				9.17431e-05
Mar20 CCC β/μ:CCC δ				9.17431e-05
Mar20 CCC β/μ:CCC ο				9.17431e-05
Mar20 CCC γ/λ:CCC δ				9.17431e-05
Mar20 CCC γ/λ:CCC ο				9.17431e-05
Mar20 CCT α:CCT β/μ				9.17431e-05
Mar20 CCT α:CCT γ/λ				9.17431e-05
Mar20 CCT α:CCT δ				9.17431e-05
Mar20 CCT α:CCT ο				9.17431e-05
Mar20 CCT β/μ:CCT γ/λ				9.17431e-05
Mar20 CCT β/μ:CCT δ				9.17431e-05
Mar20 CCT β/μ:CCT ο				9.17431e-05
Mar20 CCT γ/λ:CCT δ				9.17431e-05
Mar20 CCT γ/λ:CCT ο				9.17431e-05
Mar20 AGC α:AGC β/μ				9.17431e-05
Mar20 AGC α:AGC γ/λ				9.17431e-05
Mar20 AGC α:AGC ο				9.17431e-05
Mar20 AGC β/μ:AGC γ/λ				9.17431e-05
Mar20 AGC β/μ:AGC δ				9.17431e-05
Mar20 AGC β/μ:AGC ο				9.17431e-05
Mar20 AGC γ/λ:AGC δ				9.17431e-05
Mar20 AGC γ/λ:AGC ο				9.17431e-05
Mar20 AGC δ:AGC ο				9.17431e-05
Mar20 AGT α:AGT β/μ				9.17431e-05
Mar20 AGT α:AGT γ/λ				9.17431e-05
Mar20 AGT α:AGT δ				9.17431e-05
Mar20 AGT α:AGT ο				9.17431e-05
Mar20 AGT β/μ:AGT γ/λ				9.17431e-05
Mar20 AGT β/μ:AGT δ				9.17431e-05
Mar20 AGT β/μ:AGT ο				9.17431e-05
Mar20 AGT γ/λ:AGT δ				9.17431e-05
Mar20 AGT γ/λ:AGT ο				9.17431e-05
Mar20 AGT δ:AGT ο				9.17431e-05
Mar20 TCA α:TCA β/μ				9.17431e-05
Mar20 TCA α:TCA γ/λ				9.17431e-05
Mar20 TCA α:TCA δ				9.17431e-05
Mar20 TCA α:TCA ο				9.17431e-05
Mar20 TCA β/μ:TCA γ/λ				9.17431e-05
Mar20 TCA β/μ:TCA δ				9.17431e-05
Mar20 TCA β/μ:TCA ο				9.17431e-05
Mar20 TCA γ/λ:TCA δ				9.17431e-05
Mar20 TCA γ/λ:TCA ο				9.17431e-05
Mar20 TCA δ:TCA ο				9.17431e-05
Mar20 TCC α:TCC β/μ				9.17431e-05
Mar20 TCC α:TCC γ/λ				9.17431e-05
Mar20 TCC α:TCC δ				9.17431e-05
Mar20 TCC α:TCC ο				9.17431e-05
Mar20 TCC β/μ:TCC γ/λ				9.17431e-05
Mar20 TCC β/μ:TCC δ				9.17431e-05
Mar20 TCC β/μ:TCC ο				9.17431e-05
Mar20 TCC γ/λ:TCC δ				9.17431e-05
Mar20 TCC γ/λ:TCC ο				9.17431e-05
Mar20 TCC δ:TCC ο				9.17431e-05
Mar20 TCG α:TCG β/μ				9.17431e-05
Mar20 TCG α:TCG γ/λ				9.17431e-05
Mar20 TCG β/μ:TCG γ/λ				9.17431e-05
Mar20 TCG β/μ:TCG δ				9.17431e-05
Mar20 TCG β/μ:TCG ο				9.17431e-05
Mar20 TCG γ/λ:TCG δ				9.17431e-05
Mar20 TCG γ/λ:TCG ο				9.17431e-05
Mar20 TCT α:TCT β/μ				9.17431e-05
Mar20 TCT α:TCT γ/λ				9.17431e-05
Mar20 TCT α:TCT δ				9.17431e-05
Mar20 TCT α:TCT ο				9.17431e-05
Mar20 TCT β/μ:TCT γ/λ				9.17431e-05
Mar20 TCT β/μ:TCT δ				9.17431e-05
Mar20 TCT β/μ:TCT ο				9.17431e-05
Mar20 TCT γ/λ:TCT δ				9.17431e-05
Mar20 TCT γ/λ:TCT ο				9.17431e-05
Mar20 TCT δ:TCT ο				9.17431e-05
Mar20 ACA α:ACA β/μ				9.17431e-05
Mar20 ACA α:ACA γ/λ				9.17431e-05
Mar20 ACA α:ACA δ				9.17431e-05
Mar20 ACA α:ACA ο				9.17431e-05
Mar20 ACA β/μ:ACA γ/λ				9.17431e-05
Mar20 ACA β/μ:ACA δ				9.17431e-05
Mar20 ACA β/μ:ACA ο				9.17431e-05
Mar20 ACA γ/λ:ACA δ				9.17431e-05
Mar20 ACA γ/λ:ACA ο				9.17431e-05
Mar20 ACA δ:ACA ο				9.17431e-05
Mar20 ACC α:ACC β/μ				9.17431e-05
Mar20 ACC α:ACC γ/λ				9.17431e-05
Mar20 ACC β/μ:ACC γ/λ				9.17431e-05
Mar20 ACC β/μ:ACC δ				9.17431e-05
Mar20 ACC β/μ:ACC ο				9.17431e-05
Mar20 ACC γ/λ:ACC δ				9.17431e-05
Mar20 ACC γ/λ:ACC ο				9.17431e-05
Mar20 ACG α:ACG β/μ				9.17431e-05
Mar20 ACG α:ACG γ/λ				9.17431e-05
Mar20 ACG α:ACG δ				9.17431e-05
Mar20 ACG α:ACG ο				9.17431e-05
Mar20 ACG β/μ:ACG γ/λ				9.17431e-05
Mar20 ACG β/μ:ACG δ				9.17431e-05
Mar20 ACG β/μ:ACG ο				9.17431e-05
Mar20 ACG γ/λ:ACG δ				9.17431e-05
Mar20 ACG γ/λ:ACG ο				9.17431e-05
Mar20 ACG δ:ACG ο				9.17431e-05
Mar20 ACT α:ACT β/μ				9.17431e-05
Mar20 ACT α:ACT γ/λ				9.17431e-05
Mar20 ACT α:ACT δ				9.17431e-05
Mar20 ACT α:ACT ο				9.17431e-05
Mar20 ACT β/μ:ACT γ/λ				9.17431e-05
Mar20 ACT β/μ:ACT δ				9.17431e-05
Mar20 ACT β/μ:ACT ο				9.17431e-05
Mar20 ACT γ/λ:ACT δ				9.17431e-05
Mar20 ACT γ/λ:ACT ο				9.17431e-05
Mar20 ACT δ:ACT ο				9.17431e-05
Mar20 TGG α:TGG β/μ				9.17431e-05
Mar20 TGG α:TGG γ/λ				9.17431e-05
Mar20 TGG β/μ:TGG γ/λ				9.17431e-05
Mar20 TGG β/μ:TGG δ				9.17431e-05
Mar20 TGG β/μ:TGG ο				9.17431e-05
Mar20 TGG γ/λ:TGG δ				9.17431e-05
Mar20 TGG γ/λ:TGG ο				9.17431e-05
Mar20 TAC α:TAC β/μ				9.17431e-05
Mar20 TAC α:TAC γ/λ				9.17431e-05
Mar20 TAC α:TAC δ				9.17431e-05
Mar20 TAC α:TAC ο				9.17431e-05
Mar20 TAC β/μ:TAC γ/λ				9.17431e-05
Mar20 TAC β/μ:TAC δ				9.17431e-05
Mar20 TAC β/μ:TAC ο				9.17431e-05
Mar20 TAC γ/λ:TAC δ				9.17431e-05
Mar20 TAC γ/λ:TAC ο				9.17431e-05
Mar20 TAC δ:TAC ο				9.17431e-05
Mar20 TAT α:TAT β/μ				9.17431e-05
Mar20 TAT α:TAT γ/λ				9.17431e-05
Mar20 TAT α:TAT δ				9.17431e-05
Mar20 TAT α:TAT ο				9.17431e-05
Mar20 TAT β/μ:TAT γ/λ				9.17431e-05
Mar20 TAT β/μ:TAT δ				9.17431e-05
Mar20 TAT β/μ:TAT ο				9.17431e-05
Mar20 TAT γ/λ:TAT δ				9.17431e-05
Mar20 TAT γ/λ:TAT ο				9.17431e-05
Mar20 TAT δ:TAT ο				9.17431e-05
Mar20 GTA α:GTA β/μ				9.17431e-05
Mar20 GTA α:GTA γ/λ				9.17431e-05
Mar20 GTA α:GTA δ				9.17431e-05
Mar20 GTA α:GTA ο				9.17431e-05
Mar20 GTA β/μ:GTA γ/λ				9.17431e-05
Mar20 GTA β/μ:GTA δ				9.17431e-05
Mar20 GTA β/μ:GTA ο				9.17431e-05
Mar20 GTA γ/λ:GTA δ				9.17431e-05
Mar20 GTA γ/λ:GTA ο				9.17431e-05
Mar20 GTC α:GTC β/μ				9.17431e-05
Mar20 GTC α:GTC γ/λ				9.17431e-05
Mar20 GTC α:GTC δ				9.17431e-05
Mar20 GTC α:GTC ο				9.17431e-05
Mar20 GTC β/μ:GTC γ/λ				9.17431e-05
Mar20 GTC β/μ:GTC δ				9.17431e-05
Mar20 GTC β/μ:GTC ο				9.17431e-05
Mar20 GTC γ/λ:GTC δ				9.17431e-05
Mar20 GTC γ/λ:GTC ο				9.17431e-05
Mar20 GTC δ:GTC ο				9.17431e-05
Mar20 GTG α:GTG β/μ				9.17431e-05
Mar20 GTG α:GTG γ/λ				9.17431e-05
Mar20 GTG β/μ:GTG γ/λ				9.17431e-05
Mar20 GTG β/μ:GTG δ				9.17431e-05
Mar20 GTG β/μ:GTG ο				9.17431e-05
Mar20 GTG γ/λ:GTG δ				9.17431e-05
Mar20 GTG γ/λ:GTG ο				9.17431e-05
Mar20 GTT α:GTT β/μ				9.17431e-05
Mar20 GTT α:GTT γ/λ				9.17431e-05
Mar20 GTT α:GTT δ				9.17431e-05
Mar20 GTT α:GTT ο				9.17431e-05
Mar20 GTT β/μ:GTT γ/λ				9.17431e-05
Mar20 GTT β/μ:GTT δ				9.17431e-05
Mar20 GTT β/μ:GTT ο				9.17431e-05
Mar20 GTT γ/λ:GTT δ				9.17431e-05
Mar20 GTT γ/λ:GTT ο				9.17431e-05
Mar20 GTT δ:GTT ο				9.17431e-05
Apr20 GCA α:GCA β/μ					9.07441e-05
Apr20 GCA α:GCA γ/λ					9.07441e-05
Apr20 GCA α:GCA δ					9.07441e-05
Apr20 GCA α:GCA ο					9.07441e-05
Apr20 GCA β/μ:GCA γ/λ					9.07441e-05
Apr20 GCA β/μ:GCA δ					9.07441e-05
Apr20 GCA β/μ:GCA ο					9.07441e-05
Apr20 GCA γ/λ:GCA δ					9.07441e-05
Apr20 GCA γ/λ:GCA ο					9.07441e-05
Apr20 GCA δ:GCA ο					9.07441e-05
Apr20 GCC α:GCC β/μ					9.07441e-05
Apr20 GCC α:GCC γ/λ					9.07441e-05
Apr20 GCC α:GCC δ					9.07441e-05
Apr20 GCC α:GCC ο					9.07441e-05
Apr20 GCC β/μ:GCC γ/λ					9.07441e-05
Apr20 GCC β/μ:GCC δ					9.07441e-05
Apr20 GCC β/μ:GCC ο					9.07441e-05
Apr20 GCC γ/λ:GCC δ					9.07441e-05
Apr20 GCC γ/λ:GCC ο					9.07441e-05
Apr20 GCG α:GCG β/μ					9.07441e-05
Apr20 GCG α:GCG γ/λ					9.07441e-05
Apr20 GCG β/μ:GCG γ/λ					9.07441e-05
Apr20 GCG β/μ:GCG δ					9.07441e-05
Apr20 GCG β/μ:GCG ο					9.07441e-05
Apr20 GCG γ/λ:GCG δ					9.07441e-05
Apr20 GCG γ/λ:GCG ο					9.07441e-05
Apr20 GCT α:GCT β/μ					9.07441e-05
Apr20 GCT α:GCT γ/λ					9.07441e-05
Apr20 GCT α:GCT δ					9.07441e-05
Apr20 GCT α:GCT ο					9.07441e-05
Apr20 GCT β/μ:GCT γ/λ					9.07441e-05
Apr20 GCT β/μ:GCT δ					9.07441e-05
Apr20 GCT β/μ:GCT ο					9.07441e-05
Apr20 GCT γ/λ:GCT δ					9.07441e-05
Apr20 GCT γ/λ:GCT ο					9.07441e-05
Apr20 GCT δ:GCT ο					9.07441e-05
Apr20 AGA α:AGA β/μ					9.07441e-05
Apr20 AGA α:AGA γ/λ					9.07441e-05
Apr20 AGA α:AGA δ					9.07441e-05
Apr20 AGA α:AGA ο					9.07441e-05
Apr20 AGA β/μ:AGA γ/λ					9.07441e-05
Apr20 AGA β/μ:AGA δ					9.07441e-05
Apr20 AGA β/μ:AGA ο					9.07441e-05
Apr20 AGA γ/λ:AGA δ					9.07441e-05
Apr20 AGA γ/λ:AGA ο					9.07441e-05
Apr20 AGA δ:AGA ο					9.07441e-05
Apr20 AGG α:AGG β/μ					9.07441e-05
Apr20 AGG α:AGG γ/λ					9.07441e-05
Apr20 AGG β/μ:AGG γ/λ					9.07441e-05
Apr20 AGG β/μ:AGG δ					9.07441e-05
Apr20 AGG β/μ:AGG ο					9.07441e-05
Apr20 AGG γ/λ:AGG δ					9.07441e-05
Apr20 AGG γ/λ:AGG ο					9.07441e-05
Apr20 CGA β/μ:CGA γ/λ					9.07441e-05
Apr20 CGA β/μ:CGA ο					9.07441e-05
Apr20 CGA γ/λ:CGA ο					9.07441e-05
Apr20 CGC α:CGC β/μ					9.07441e-05
Apr20 CGC α:CGC γ/λ					9.07441e-05
Apr20 CGC β/μ:CGC γ/λ					9.07441e-05
Apr20 CGC β/μ:CGC δ					9.07441e-05
Apr20 CGC β/μ:CGC ο					9.07441e-05
Apr20 CGC γ/λ:CGC δ					9.07441e-05
Apr20 CGC γ/λ:CGC ο					9.07441e-05
Apr20 CGG α:CGG β/μ					9.07441e-05
Apr20 CGG α:CGG γ/λ					9.07441e-05
Apr20 CGG α:CGG δ					9.07441e-05
Apr20 CGG β/μ:CGG γ/λ					9.07441e-05
Apr20 CGG β/μ:CGG δ					9.07441e-05
Apr20 CGG β/μ:CGG ο					9.07441e-05
Apr20 CGG γ/λ:CGG δ					9.07441e-05
Apr20 CGG γ/λ:CGG ο					9.07441e-05
Apr20 CGG δ:CGG ο					9.07441e-05
Apr20 CGT α:CGT β/μ					9.07441e-05
Apr20 CGT α:CGT γ/λ					9.07441e-05
Apr20 CGT β/μ:CGT γ/λ					9.07441e-05
Apr20 CGT β/μ:CGT δ					9.07441e-05
Apr20 CGT β/μ:CGT ο					9.07441e-05
Apr20 CGT γ/λ:CGT δ					9.07441e-05
Apr20 CGT γ/λ:CGT ο					9.07441e-05
Apr20 AAC α:AAC β/μ					9.07441e-05
Apr20 AAC α:AAC γ/λ					9.07441e-05
Apr20 AAC α:AAC δ					9.07441e-05
Apr20 AAC α:AAC ο					9.07441e-05
Apr20 AAC β/μ:AAC γ/λ					9.07441e-05
Apr20 AAC β/μ:AAC δ					9.07441e-05
Apr20 AAC β/μ:AAC ο					9.07441e-05
Apr20 AAC γ/λ:AAC δ					9.07441e-05
Apr20 AAC γ/λ:AAC ο					9.07441e-05
Apr20 AAC δ:AAC ο					9.07441e-05
Apr20 AAT α:AAT β/μ					9.07441e-05
Apr20 AAT α:AAT γ/λ					9.07441e-05
Apr20 AAT α:AAT δ					9.07441e-05
Apr20 AAT α:AAT ο					9.07441e-05
Apr20 AAT β/μ:AAT γ/λ					9.07441e-05
Apr20 AAT β/μ:AAT δ					9.07441e-05
Apr20 AAT β/μ:AAT ο					9.07441e-05
Apr20 AAT γ/λ:AAT δ					9.07441e-05
Apr20 AAT γ/λ:AAT ο					9.07441e-05
Apr20 AAT δ:AAT ο					9.07441e-05
Apr20 GAC α:GAC β/μ					9.07441e-05
Apr20 GAC α:GAC γ/λ					9.07441e-05
Apr20 GAC α:GAC δ					9.07441e-05
Apr20 GAC α:GAC ο					9.07441e-05
Apr20 GAC β/μ:GAC γ/λ					9.07441e-05
Apr20 GAC β/μ:GAC δ					9.07441e-05
Apr20 GAC β/μ:GAC ο					9.07441e-05
Apr20 GAC γ/λ:GAC δ					9.07441e-05
Apr20 GAC γ/λ:GAC ο					9.07441e-05
Apr20 GAC δ:GAC ο					9.07441e-05
Apr20 GAT α:GAT β/μ					9.07441e-05
Apr20 GAT α:GAT γ/λ					9.07441e-05
Apr20 GAT α:GAT δ					9.07441e-05
Apr20 GAT α:GAT ο					9.07441e-05
Apr20 GAT β/μ:GAT γ/λ					9.07441e-05
Apr20 GAT β/μ:GAT δ					9.07441e-05
Apr20 GAT β/μ:GAT ο					9.07441e-05
Apr20 GAT γ/λ:GAT δ					9.07441e-05
Apr20 GAT γ/λ:GAT ο					9.07441e-05
Apr20 GAT δ:GAT ο					9.07441e-05
Apr20 TGC α:TGC β/μ					9.07441e-05
Apr20 TGC α:TGC γ/λ					9.07441e-05
Apr20 TGC α:TGC δ					9.07441e-05
Apr20 TGC α:TGC ο					9.07441e-05
Apr20 TGC β/μ:TGC γ/λ					9.07441e-05
Apr20 TGC β/μ:TGC δ					9.07441e-05
Apr20 TGC β/μ:TGC ο					9.07441e-05
Apr20 TGC γ/λ:TGC δ					9.07441e-05
Apr20 TGC γ/λ:TGC ο					9.07441e-05
Apr20 TGC δ:TGC ο					9.07441e-05
Apr20 TGT α:TGT β/μ					9.07441e-05
Apr20 TGT α:TGT γ/λ					9.07441e-05
Apr20 TGT α:TGT δ					9.07441e-05
Apr20 TGT β/μ:TGT γ/λ					9.07441e-05
Apr20 TGT β/μ:TGT δ					9.07441e-05
Apr20 TGT β/μ:TGT ο					9.07441e-05
Apr20 TGT γ/λ:TGT δ					9.07441e-05
Apr20 TGT γ/λ:TGT ο					9.07441e-05
Apr20 TGT δ:TGT ο					9.07441e-05
Apr20 GAA α:GAA β/μ					9.07441e-05
Apr20 GAA α:GAA γ/λ					9.07441e-05
Apr20 GAA α:GAA δ					9.07441e-05
Apr20 GAA α:GAA ο					9.07441e-05
Apr20 GAA β/μ:GAA γ/λ					9.07441e-05
Apr20 GAA β/μ:GAA δ					9.07441e-05
Apr20 GAA β/μ:GAA ο					9.07441e-05
Apr20 GAA γ/λ:GAA δ					9.07441e-05
Apr20 GAA γ/λ:GAA ο					9.07441e-05
Apr20 GAA δ:GAA ο					9.07441e-05
Apr20 GAG α:GAG β/μ					9.07441e-05
Apr20 GAG α:GAG γ/λ					9.07441e-05
Apr20 GAG α:GAG δ					9.07441e-05
Apr20 GAG α:GAG ο					9.07441e-05
Apr20 GAG β/μ:GAG γ/λ					9.07441e-05
Apr20 GAG β/μ:GAG δ					9.07441e-05
Apr20 GAG β/μ:GAG ο					9.07441e-05
Apr20 GAG γ/λ:GAG δ					9.07441e-05
Apr20 GAG γ/λ:GAG ο					9.07441e-05
Apr20 GAG δ:GAG ο					9.07441e-05
Apr20 CAA α:CAA β/μ					9.07441e-05
Apr20 CAA α:CAA γ/λ					9.07441e-05
Apr20 CAA α:CAA ο					9.07441e-05
Apr20 CAA β/μ:CAA γ/λ					9.07441e-05
Apr20 CAA β/μ:CAA δ					9.07441e-05
Apr20 CAA β/μ:CAA ο					9.07441e-05
Apr20 CAA γ/λ:CAA δ					9.07441e-05
Apr20 CAA γ/λ:CAA ο					9.07441e-05
Apr20 CAA δ:CAA ο					9.07441e-05
Apr20 CAG α:CAG β/μ					9.07441e-05
Apr20 CAG α:CAG γ/λ					9.07441e-05
Apr20 CAG α:CAG δ					9.07441e-05
Apr20 CAG β/μ:CAG γ/λ					9.07441e-05
Apr20 CAG β/μ:CAG δ					9.07441e-05
Apr20 CAG β/μ:CAG ο					9.07441e-05
Apr20 CAG γ/λ:CAG δ					9.07441e-05
Apr20 CAG γ/λ:CAG ο					9.07441e-05
Apr20 CAG δ:CAG ο					9.07441e-05
Apr20 GGA α:GGA β/μ					9.07441e-05
Apr20 GGA α:GGA γ/λ					9.07441e-05
Apr20 GGA α:GGA δ					9.07441e-05
Apr20 GGA α:GGA ο					9.07441e-05
Apr20 GGA β/μ:GGA γ/λ					9.07441e-05
Apr20 GGA β/μ:GGA δ					9.07441e-05
Apr20 GGA β/μ:GGA ο					9.07441e-05
Apr20 GGA γ/λ:GGA δ					9.07441e-05
Apr20 GGA γ/λ:GGA ο					9.07441e-05
Apr20 GGA δ:GGA ο					9.07441e-05
Apr20 GGC α:GGC β/μ					9.07441e-05
Apr20 GGC α:GGC γ/λ					9.07441e-05
Apr20 GGC α:GGC δ					9.07441e-05
Apr20 GGC β/μ:GGC γ/λ					9.07441e-05
Apr20 GGC β/μ:GGC δ					9.07441e-05
Apr20 GGC β/μ:GGC ο					9.07441e-05
Apr20 GGC γ/λ:GGC δ					9.07441e-05
Apr20 GGC γ/λ:GGC ο					9.07441e-05
Apr20 GGC δ:GGC ο					9.07441e-05
Apr20 GGG α:GGG β/μ					9.07441e-05
Apr20 GGG α:GGG γ/λ					9.07441e-05
Apr20 GGG α:GGG δ					9.07441e-05
Apr20 GGG α:GGG ο					9.07441e-05
Apr20 GGG β/μ:GGG γ/λ					9.07441e-05
Apr20 GGG β/μ:GGG δ					9.07441e-05
Apr20 GGG β/μ:GGG ο					9.07441e-05
Apr20 GGG γ/λ:GGG δ					9.07441e-05
Apr20 GGG γ/λ:GGG ο					9.07441e-05
Apr20 GGG δ:GGG ο					9.07441e-05
Apr20 GGT α:GGT β/μ					9.07441e-05
Apr20 GGT α:GGT γ/λ					9.07441e-05
Apr20 GGT α:GGT δ					9.07441e-05
Apr20 GGT α:GGT ο					9.07441e-05
Apr20 GGT β/μ:GGT γ/λ					9.07441e-05
Apr20 GGT β/μ:GGT δ					9.07441e-05
Apr20 GGT β/μ:GGT ο					9.07441e-05
Apr20 GGT γ/λ:GGT δ					9.07441e-05
Apr20 GGT γ/λ:GGT ο					9.07441e-05
Apr20 GGT δ:GGT ο					9.07441e-05
Apr20 CAC α:CAC β/μ					9.07441e-05
Apr20 CAC α:CAC γ/λ					9.07441e-05
Apr20 CAC α:CAC δ					9.07441e-05
Apr20 CAC α:CAC ο					9.07441e-05
Apr20 CAC β/μ:CAC γ/λ					9.07441e-05
Apr20 CAC β/μ:CAC δ					9.07441e-05
Apr20 CAC β/μ:CAC ο					9.07441e-05
Apr20 CAC γ/λ:CAC δ					9.07441e-05
Apr20 CAC γ/λ:CAC ο					9.07441e-05
Apr20 CAC δ:CAC ο					9.07441e-05
Apr20 CAT α:CAT β/μ					9.07441e-05
Apr20 CAT α:CAT γ/λ					9.07441e-05
Apr20 CAT α:CAT δ					9.07441e-05
Apr20 CAT α:CAT ο					9.07441e-05
Apr20 CAT β/μ:CAT γ/λ					9.07441e-05
Apr20 CAT β/μ:CAT δ					9.07441e-05
Apr20 CAT β/μ:CAT ο					9.07441e-05
Apr20 CAT γ/λ:CAT δ					9.07441e-05
Apr20 CAT γ/λ:CAT ο					9.07441e-05
Apr20 CAT δ:CAT ο					9.07441e-05
Apr20 ATA α:ATA β/μ					9.07441e-05
Apr20 ATA α:ATA γ/λ					9.07441e-05
Apr20 ATA α:ATA δ					9.07441e-05
Apr20 ATA α:ATA ο					9.07441e-05
Apr20 ATA β/μ:ATA γ/λ					9.07441e-05
Apr20 ATA β/μ:ATA δ					9.07441e-05
Apr20 ATA β/μ:ATA ο					9.07441e-05
Apr20 ATA γ/λ:ATA δ					9.07441e-05
Apr20 ATA γ/λ:ATA ο					9.07441e-05
Apr20 ATA δ:ATA ο					9.07441e-05
Apr20 ATC α:ATC β/μ					9.07441e-05
Apr20 ATC α:ATC γ/λ					9.07441e-05
Apr20 ATC α:ATC δ					9.07441e-05
Apr20 ATC α:ATC ο					9.07441e-05
Apr20 ATC β/μ:ATC γ/λ					9.07441e-05
Apr20 ATC β/μ:ATC δ					9.07441e-05
Apr20 ATC β/μ:ATC ο					9.07441e-05
Apr20 ATC γ/λ:ATC δ					9.07441e-05
Apr20 ATC γ/λ:ATC ο					9.07441e-05
Apr20 ATC δ:ATC ο					9.07441e-05
Apr20 ATT α:ATT β/μ					9.07441e-05
Apr20 ATT α:ATT γ/λ					9.07441e-05
Apr20 ATT β/μ:ATT γ/λ					9.07441e-05
Apr20 ATT β/μ:ATT δ					9.07441e-05
Apr20 ATT β/μ:ATT ο					9.07441e-05
Apr20 ATT γ/λ:ATT δ					9.07441e-05
Apr20 ATT γ/λ:ATT ο					9.07441e-05
Apr20 CTA α:CTA β/μ					9.07441e-05
Apr20 CTA α:CTA γ/λ					9.07441e-05
Apr20 CTA α:CTA δ					9.07441e-05
Apr20 CTA α:CTA ο					9.07441e-05
Apr20 CTA β/μ:CTA γ/λ					9.07441e-05
Apr20 CTA β/μ:CTA δ					9.07441e-05
Apr20 CTA β/μ:CTA ο					9.07441e-05
Apr20 CTA γ/λ:CTA δ					9.07441e-05
Apr20 CTA γ/λ:CTA ο					9.07441e-05
Apr20 CTA δ:CTA ο					9.07441e-05
Apr20 CTC α:CTC β/μ					9.07441e-05
Apr20 CTC α:CTC γ/λ					9.07441e-05
Apr20 CTC α:CTC δ					9.07441e-05
Apr20 CTC α:CTC ο					9.07441e-05
Apr20 CTC β/μ:CTC γ/λ					9.07441e-05
Apr20 CTC β/μ:CTC δ					9.07441e-05
Apr20 CTC β/μ:CTC ο					9.07441e-05
Apr20 CTC γ/λ:CTC δ					9.07441e-05
Apr20 CTC γ/λ:CTC ο					9.07441e-05
Apr20 CTG α:CTG β/μ					9.07441e-05
Apr20 CTG α:CTG γ/λ					9.07441e-05
Apr20 CTG β/μ:CTG γ/λ					9.07441e-05
Apr20 CTG β/μ:CTG δ					9.07441e-05
Apr20 CTG β/μ:CTG ο					9.07441e-05
Apr20 CTG γ/λ:CTG δ					9.07441e-05
Apr20 CTG γ/λ:CTG ο					9.07441e-05
Apr20 CTT α:CTT β/μ					9.07441e-05
Apr20 CTT α:CTT γ/λ					9.07441e-05
Apr20 CTT α:CTT δ					9.07441e-05
Apr20 CTT α:CTT ο					9.07441e-05
Apr20 CTT β/μ:CTT γ/λ					9.07441e-05
Apr20 CTT β/μ:CTT δ					9.07441e-05
Apr20 CTT β/μ:CTT ο					9.07441e-05
Apr20 CTT γ/λ:CTT δ					9.07441e-05
Apr20 CTT γ/λ:CTT ο					9.07441e-05
Apr20 CTT δ:CTT ο					9.07441e-05
Apr20 TTA α:TTA β/μ					9.07441e-05
Apr20 TTA α:TTA γ/λ					9.07441e-05
Apr20 TTA α:TTA δ					9.07441e-05
Apr20 TTA α:TTA ο					9.07441e-05
Apr20 TTA β/μ:TTA γ/λ					9.07441e-05
Apr20 TTA β/μ:TTA δ					9.07441e-05
Apr20 TTA β/μ:TTA ο					9.07441e-05
Apr20 TTA γ/λ:TTA δ					9.07441e-05
Apr20 TTA γ/λ:TTA ο					9.07441e-05
Apr20 TTA δ:TTA ο					9.07441e-05
Apr20 TTG α:TTG β/μ					9.07441e-05
Apr20 TTG α:TTG γ/λ					9.07441e-05
Apr20 TTG α:TTG δ					9.07441e-05
Apr20 TTG β/μ:TTG γ/λ					9.07441e-05
Apr20 TTG β/μ:TTG δ					9.07441e-05
Apr20 TTG β/μ:TTG ο					9.07441e-05
Apr20 TTG γ/λ:TTG δ					9.07441e-05
Apr20 TTG γ/λ:TTG ο					9.07441e-05
Apr20 TTG δ:TTG ο					9.07441e-05
Apr20 AAA α:AAA β/μ					9.07441e-05
Apr20 AAA α:AAA γ/λ					9.07441e-05
Apr20 AAA α:AAA δ					9.07441e-05
Apr20 AAA α:AAA ο					9.07441e-05
Apr20 AAA β/μ:AAA γ/λ					9.07441e-05
Apr20 AAA β/μ:AAA δ					9.07441e-05
Apr20 AAA β/μ:AAA ο					9.07441e-05
Apr20 AAA γ/λ:AAA δ					9.07441e-05
Apr20 AAA γ/λ:AAA ο					9.07441e-05
Apr20 AAA δ:AAA ο					9.07441e-05
Apr20 AAG α:AAG β/μ					9.07441e-05
Apr20 AAG α:AAG γ/λ					9.07441e-05
Apr20 AAG α:AAG δ					9.07441e-05
Apr20 AAG α:AAG ο					9.07441e-05
Apr20 AAG β/μ:AAG γ/λ					9.07441e-05
Apr20 AAG β/μ:AAG δ					9.07441e-05
Apr20 AAG β/μ:AAG ο					9.07441e-05
Apr20 AAG γ/λ:AAG δ					9.07441e-05
Apr20 AAG γ/λ:AAG ο					9.07441e-05
Apr20 AAG δ:AAG ο					9.07441e-05
Apr20 ATG α:ATG β/μ					9.07441e-05
Apr20 ATG α:ATG γ/λ					9.07441e-05
Apr20 ATG β/μ:ATG γ/λ					9.07441e-05
Apr20 ATG β/μ:ATG δ					9.07441e-05
Apr20 ATG β/μ:ATG ο					9.07441e-05
Apr20 ATG γ/λ:ATG δ					9.07441e-05
Apr20 ATG γ/λ:ATG ο					9.07441e-05
Apr20 TTC α:TTC β/μ					9.07441e-05
Apr20 TTC α:TTC γ/λ					9.07441e-05
Apr20 TTC α:TTC δ					9.07441e-05
Apr20 TTC α:TTC ο					9.07441e-05
Apr20 TTC β/μ:TTC γ/λ					9.07441e-05
Apr20 TTC β/μ:TTC δ					9.07441e-05
Apr20 TTC β/μ:TTC ο					9.07441e-05
Apr20 TTC γ/λ:TTC δ					9.07441e-05
Apr20 TTC γ/λ:TTC ο					9.07441e-05
Apr20 TTC δ:TTC ο					9.07441e-05
Apr20 TTT α:TTT β/μ					9.07441e-05
Apr20 TTT α:TTT γ/λ					9.07441e-05
Apr20 TTT α:TTT δ					9.07441e-05
Apr20 TTT α:TTT ο					9.07441e-05
Apr20 TTT β/μ:TTT γ/λ					9.07441e-05
Apr20 TTT β/μ:TTT δ					9.07441e-05
Apr20 TTT β/μ:TTT ο					9.07441e-05
Apr20 TTT γ/λ:TTT δ					9.07441e-05
Apr20 TTT γ/λ:TTT ο					9.07441e-05
Apr20 TTT δ:TTT ο					9.07441e-05
Apr20 CCA α:CCA β/μ					9.07441e-05
Apr20 CCA α:CCA γ/λ					9.07441e-05
Apr20 CCA α:CCA ο					9.07441e-05
Apr20 CCA β/μ:CCA γ/λ					9.07441e-05
Apr20 CCA β/μ:CCA δ					9.07441e-05
Apr20 CCA β/μ:CCA ο					9.07441e-05
Apr20 CCA γ/λ:CCA δ					9.07441e-05
Apr20 CCA γ/λ:CCA ο					9.07441e-05
Apr20 CCA δ:CCA ο					9.07441e-05
Apr20 CCC α:CCC β/μ					9.07441e-05
Apr20 CCC α:CCC γ/λ					9.07441e-05
Apr20 CCC α:CCC ο					9.07441e-05
Apr20 CCC β/μ:CCC γ/λ					9.07441e-05
Apr20 CCC β/μ:CCC δ					9.07441e-05
Apr20 CCC β/μ:CCC ο					9.07441e-05
Apr20 CCC γ/λ:CCC δ					9.07441e-05
Apr20 CCC γ/λ:CCC ο					9.07441e-05
Apr20 CCC δ:CCC ο					9.07441e-05
Apr20 CCT α:CCT β/μ					9.07441e-05
Apr20 CCT α:CCT γ/λ					9.07441e-05
Apr20 CCT α:CCT δ					9.07441e-05
Apr20 CCT α:CCT ο					9.07441e-05
Apr20 CCT β/μ:CCT γ/λ					9.07441e-05
Apr20 CCT β/μ:CCT δ					9.07441e-05
Apr20 CCT β/μ:CCT ο					9.07441e-05
Apr20 CCT γ/λ:CCT δ					9.07441e-05
Apr20 CCT γ/λ:CCT ο					9.07441e-05
Apr20 CCT δ:CCT ο					9.07441e-05
Apr20 AGC α:AGC β/μ					9.07441e-05
Apr20 AGC α:AGC γ/λ					9.07441e-05
Apr20 AGC α:AGC δ					9.07441e-05
Apr20 AGC β/μ:AGC γ/λ					9.07441e-05
Apr20 AGC β/μ:AGC δ					9.07441e-05
Apr20 AGC β/μ:AGC ο					9.07441e-05
Apr20 AGC γ/λ:AGC δ					9.07441e-05
Apr20 AGC γ/λ:AGC ο					9.07441e-05
Apr20 AGC δ:AGC ο					9.07441e-05
Apr20 AGT α:AGT β/μ					9.07441e-05
Apr20 AGT α:AGT γ/λ					9.07441e-05
Apr20 AGT α:AGT δ					9.07441e-05
Apr20 AGT β/μ:AGT γ/λ					9.07441e-05
Apr20 AGT β/μ:AGT δ					9.07441e-05
Apr20 AGT β/μ:AGT ο					9.07441e-05
Apr20 AGT γ/λ:AGT δ					9.07441e-05
Apr20 AGT γ/λ:AGT ο					9.07441e-05
Apr20 AGT δ:AGT ο					9.07441e-05
Apr20 TCA α:TCA β/μ					9.07441e-05
Apr20 TCA α:TCA γ/λ					9.07441e-05
Apr20 TCA α:TCA δ					9.07441e-05
Apr20 TCA α:TCA ο					9.07441e-05
Apr20 TCA β/μ:TCA γ/λ					9.07441e-05
Apr20 TCA β/μ:TCA δ					9.07441e-05
Apr20 TCA β/μ:TCA ο					9.07441e-05
Apr20 TCA γ/λ:TCA δ					9.07441e-05
Apr20 TCA γ/λ:TCA ο					9.07441e-05
Apr20 TCA δ:TCA ο					9.07441e-05
Apr20 TCC α:TCC β/μ					9.07441e-05
Apr20 TCC α:TCC γ/λ					9.07441e-05
Apr20 TCC α:TCC δ					9.07441e-05
Apr20 TCC α:TCC ο					9.07441e-05
Apr20 TCC β/μ:TCC γ/λ					9.07441e-05
Apr20 TCC β/μ:TCC δ					9.07441e-05
Apr20 TCC β/μ:TCC ο					9.07441e-05
Apr20 TCC γ/λ:TCC δ					9.07441e-05
Apr20 TCC γ/λ:TCC ο					9.07441e-05
Apr20 TCC δ:TCC ο					9.07441e-05
Apr20 TCG α:TCG β/μ					9.07441e-05
Apr20 TCG α:TCG γ/λ					9.07441e-05
Apr20 TCG α:TCG δ					9.07441e-05
Apr20 TCG β/μ:TCG γ/λ					9.07441e-05
Apr20 TCG β/μ:TCG δ					9.07441e-05
Apr20 TCG β/μ:TCG ο					9.07441e-05
Apr20 TCG γ/λ:TCG δ					9.07441e-05
Apr20 TCG γ/λ:TCG ο					9.07441e-05
Apr20 TCG δ:TCG ο					9.07441e-05
Apr20 TCT α:TCT β/μ					9.07441e-05
Apr20 TCT α:TCT γ/λ					9.07441e-05
Apr20 TCT α:TCT δ					9.07441e-05
Apr20 TCT α:TCT ο					9.07441e-05
Apr20 TCT β/μ:TCT γ/λ					9.07441e-05
Apr20 TCT β/μ:TCT δ					9.07441e-05
Apr20 TCT β/μ:TCT ο					9.07441e-05
Apr20 TCT γ/λ:TCT δ					9.07441e-05
Apr20 TCT γ/λ:TCT ο					9.07441e-05
Apr20 ACA α:ACA β/μ					9.07441e-05
Apr20 ACA α:ACA γ/λ					9.07441e-05
Apr20 ACA α:ACA δ					9.07441e-05
Apr20 ACA α:ACA ο					9.07441e-05
Apr20 ACA β/μ:ACA γ/λ					9.07441e-05
Apr20 ACA β/μ:ACA δ					9.07441e-05
Apr20 ACA β/μ:ACA ο					9.07441e-05
Apr20 ACA γ/λ:ACA δ					9.07441e-05
Apr20 ACA γ/λ:ACA ο					9.07441e-05
Apr20 ACA δ:ACA ο					9.07441e-05
Apr20 ACC α:ACC β/μ					9.07441e-05
Apr20 ACC α:ACC γ/λ					9.07441e-05
Apr20 ACC α:ACC ο					9.07441e-05
Apr20 ACC β/μ:ACC γ/λ					9.07441e-05
Apr20 ACC β/μ:ACC δ					9.07441e-05
Apr20 ACC β/μ:ACC ο					9.07441e-05
Apr20 ACC γ/λ:ACC δ					9.07441e-05
Apr20 ACC γ/λ:ACC ο					9.07441e-05
Apr20 ACC δ:ACC ο					9.07441e-05
Apr20 ACG α:ACG β/μ					9.07441e-05
Apr20 ACG α:ACG γ/λ					9.07441e-05
Apr20 ACG α:ACG δ					9.07441e-05
Apr20 ACG α:ACG ο					9.07441e-05
Apr20 ACG β/μ:ACG γ/λ					9.07441e-05
Apr20 ACG β/μ:ACG δ					9.07441e-05
Apr20 ACG β/μ:ACG ο					9.07441e-05
Apr20 ACG γ/λ:ACG δ					9.07441e-05
Apr20 ACG γ/λ:ACG ο					9.07441e-05
Apr20 ACG δ:ACG ο					9.07441e-05
Apr20 ACT α:ACT β/μ					9.07441e-05
Apr20 ACT α:ACT γ/λ					9.07441e-05
Apr20 ACT α:ACT δ					9.07441e-05
Apr20 ACT α:ACT ο					9.07441e-05
Apr20 ACT β/μ:ACT γ/λ					9.07441e-05
Apr20 ACT β/μ:ACT δ					9.07441e-05
Apr20 ACT β/μ:ACT ο					9.07441e-05
Apr20 ACT γ/λ:ACT δ					9.07441e-05
Apr20 ACT γ/λ:ACT ο					9.07441e-05
Apr20 ACT δ:ACT ο					9.07441e-05
Apr20 TGG α:TGG β/μ					9.07441e-05
Apr20 TGG α:TGG γ/λ					9.07441e-05
Apr20 TGG β/μ:TGG γ/λ					9.07441e-05
Apr20 TGG β/μ:TGG δ					9.07441e-05
Apr20 TGG β/μ:TGG ο					9.07441e-05
Apr20 TGG γ/λ:TGG δ					9.07441e-05
Apr20 TGG γ/λ:TGG ο					9.07441e-05
Apr20 TAC α:TAC β/μ					9.07441e-05
Apr20 TAC α:TAC γ/λ					9.07441e-05
Apr20 TAC α:TAC ο					9.07441e-05
Apr20 TAC β/μ:TAC γ/λ					9.07441e-05
Apr20 TAC β/μ:TAC δ					9.07441e-05
Apr20 TAC β/μ:TAC ο					9.07441e-05
Apr20 TAC γ/λ:TAC δ					9.07441e-05
Apr20 TAC γ/λ:TAC ο					9.07441e-05
Apr20 TAC δ:TAC ο					9.07441e-05
Apr20 TAT α:TAT β/μ					9.07441e-05
Apr20 TAT α:TAT γ/λ					9.07441e-05
Apr20 TAT α:TAT δ					9.07441e-05
Apr20 TAT α:TAT ο					9.07441e-05
Apr20 TAT β/μ:TAT γ/λ					9.07441e-05
Apr20 TAT β/μ:TAT δ					9.07441e-05
Apr20 TAT β/μ:TAT ο					9.07441e-05
Apr20 TAT γ/λ:TAT δ					9.07441e-05
Apr20 TAT γ/λ:TAT ο					9.07441e-05
Apr20 TAT δ:TAT ο					9.07441e-05
Apr20 GTA α:GTA β/μ					9.07441e-05
Apr20 GTA α:GTA γ/λ					9.07441e-05
Apr20 GTA α:GTA ο					9.07441e-05
Apr20 GTA β/μ:GTA γ/λ					9.07441e-05
Apr20 GTA β/μ:GTA δ					9.07441e-05
Apr20 GTA β/μ:GTA ο					9.07441e-05
Apr20 GTA γ/λ:GTA δ					9.07441e-05
Apr20 GTA γ/λ:GTA ο					9.07441e-05
Apr20 GTA δ:GTA ο					9.07441e-05
Apr20 GTC α:GTC β/μ					9.07441e-05
Apr20 GTC α:GTC γ/λ					9.07441e-05
Apr20 GTC α:GTC δ					9.07441e-05
Apr20 GTC α:GTC ο					9.07441e-05
Apr20 GTC β/μ:GTC γ/λ					9.07441e-05
Apr20 GTC β/μ:GTC δ					9.07441e-05
Apr20 GTC β/μ:GTC ο					9.07441e-05
Apr20 GTC γ/λ:GTC δ					9.07441e-05
Apr20 GTC γ/λ:GTC ο					9.07441e-05
Apr20 GTG α:GTG β/μ					9.07441e-05
Apr20 GTG α:GTG γ/λ					9.07441e-05
Apr20 GTG α:GTG δ					9.07441e-05
Apr20 GTG α:GTG ο					9.07441e-05
Apr20 GTG β/μ:GTG γ/λ					9.07441e-05
Apr20 GTG β/μ:GTG δ					9.07441e-05
Apr20 GTG β/μ:GTG ο					9.07441e-05
Apr20 GTG γ/λ:GTG δ					9.07441e-05
Apr20 GTG γ/λ:GTG ο					9.07441e-05
Apr20 GTG δ:GTG ο					9.07441e-05
Apr20 GTT α:GTT β/μ					9.07441e-05
Apr20 GTT α:GTT γ/λ					9.07441e-05
Apr20 GTT α:GTT δ					9.07441e-05
Apr20 GTT α:GTT ο					9.07441e-05
Apr20 GTT β/μ:GTT γ/λ					9.07441e-05
Apr20 GTT β/μ:GTT δ					9.07441e-05
Apr20 GTT β/μ:GTT ο					9.07441e-05
Apr20 GTT γ/λ:GTT δ					9.07441e-05
Apr20 GTT γ/λ:GTT ο					9.07441e-05
Apr20 GTT δ:GTT ο					9.07441e-05
May20 GCA α:GCA β/μ						9.59693e-05
May20 GCA α:GCA γ/λ						9.59693e-05
May20 GCA α:GCA δ						9.59693e-05
May20 GCA α:GCA ο						9.59693e-05
May20 GCA β/μ:GCA γ/λ						9.59693e-05
May20 GCA β/μ:GCA δ						9.59693e-05
May20 GCA β/μ:GCA ο						9.59693e-05
May20 GCA γ/λ:GCA δ						9.59693e-05
May20 GCA γ/λ:GCA ο						9.59693e-05
May20 GCC α:GCC β/μ						9.59693e-05
May20 GCC α:GCC γ/λ						9.59693e-05
May20 GCC β/μ:GCC γ/λ						9.59693e-05
May20 GCC β/μ:GCC δ						9.59693e-05
May20 GCC β/μ:GCC ο						9.59693e-05
May20 GCC γ/λ:GCC δ						9.59693e-05
May20 GCC γ/λ:GCC ο						9.59693e-05
May20 GCG α:GCG β/μ						9.59693e-05
May20 GCG α:GCG γ/λ						9.59693e-05
May20 GCG β/μ:GCG γ/λ						9.59693e-05
May20 GCG β/μ:GCG δ						9.59693e-05
May20 GCG β/μ:GCG ο						9.59693e-05
May20 GCG γ/λ:GCG δ						9.59693e-05
May20 GCG γ/λ:GCG ο						9.59693e-05
May20 GCT α:GCT β/μ						9.59693e-05
May20 GCT α:GCT γ/λ						9.59693e-05
May20 GCT α:GCT δ						9.59693e-05
May20 GCT α:GCT ο						9.59693e-05
May20 GCT β/μ:GCT γ/λ						9.59693e-05
May20 GCT β/μ:GCT δ						9.59693e-05
May20 GCT β/μ:GCT ο						9.59693e-05
May20 GCT γ/λ:GCT δ						9.59693e-05
May20 GCT γ/λ:GCT ο						9.59693e-05
May20 GCT δ:GCT ο						9.59693e-05
May20 AGA α:AGA β/μ						9.59693e-05
May20 AGA α:AGA γ/λ						9.59693e-05
May20 AGA β/μ:AGA γ/λ						9.59693e-05
May20 AGA β/μ:AGA δ						9.59693e-05
May20 AGA β/μ:AGA ο						9.59693e-05
May20 AGA γ/λ:AGA δ						9.59693e-05
May20 AGA γ/λ:AGA ο						9.59693e-05
May20 AGG α:AGG β/μ						9.59693e-05
May20 AGG α:AGG γ/λ						9.59693e-05
May20 AGG α:AGG δ						9.59693e-05
May20 AGG α:AGG ο						9.59693e-05
May20 AGG β/μ:AGG γ/λ						9.59693e-05
May20 AGG β/μ:AGG δ						9.59693e-05
May20 AGG β/μ:AGG ο						9.59693e-05
May20 AGG γ/λ:AGG δ						9.59693e-05
May20 AGG γ/λ:AGG ο						9.59693e-05
May20 CGA β/μ:CGA γ/λ						9.59693e-05
May20 CGC α:CGC β/μ						9.59693e-05
May20 CGC α:CGC γ/λ						9.59693e-05
May20 CGC β/μ:CGC γ/λ						9.59693e-05
May20 CGC β/μ:CGC δ						9.59693e-05
May20 CGC β/μ:CGC ο						9.59693e-05
May20 CGC γ/λ:CGC δ						9.59693e-05
May20 CGC γ/λ:CGC ο						9.59693e-05
May20 CGG α:CGG β/μ						9.59693e-05
May20 CGG α:CGG γ/λ						9.59693e-05
May20 CGG α:CGG δ						9.59693e-05
May20 CGG α:CGG ο						9.59693e-05
[truncated: 13,023 more rows]

## Sheet: Spike tests
Month	Number of tests
Dec19	30
Jan20	387
Feb20	425
Mar20	545
Apr20	551
May20	521
Jun20	516
Jul20	517
Aug20	546
Sep20	553
Oct20	547
Nov20	352
Dec20	580
Jan21	596
Feb21	588
Mar21	600
Apr21	599
May21	603
Jun21	600
Jul21	598
Aug21	596
Sep21	580
Oct21	578
Nov21	583
Dec21	592
Jan22	579
Feb22	537
Mar22	315
Apr22	170
May22	178
Jun22	60

## Sheet: Spike pvalue
Month Codon Clade	Dec19	Jan20	Feb20	Mar20	Apr20	May20	Jun20	Jul20	Aug20	Sep20	Oct20	Nov20	Dec20	Jan21	Feb21	Mar21	Apr21	May21	Jun21	Jul21	Aug21	Sep21	Oct21	Nov21	Dec21	Jan22	Feb22	Mar22	Apr22	May22	Jun22
Dec19 ATC α:ATC β/μ	0.173297
Dec19 ATC β/μ:ATC γ/λ	0.173297
Dec19 ATC β/μ:ATC δ	0.173297
Dec19 ATC β/μ:ATC ο	0.173297
Dec19 AAA α:AAA β/μ	0.0402581
Dec19 AAA α:AAA δ	0.25
Dec19 AAA α:AAA ο	0.18695
Dec19 AAA β/μ:AAA γ/λ	0.0402581
Dec19 AAA β/μ:AAA δ	0.398484
Dec19 AAA β/μ:AAA ο	0.310274
Dec19 AAA γ/λ:AAA δ	0.25
Dec19 AAA γ/λ:AAA ο	0.18695
Dec19 AAA δ:AAA ο	0.328132
Dec19 AAG α:AAG β/μ	0.0402581
Dec19 AAG α:AAG δ	0.25
Dec19 AAG α:AAG ο	0.18695
Dec19 AAG β/μ:AAG γ/λ	0.0402581
Dec19 AAG β/μ:AAG δ	0.398484
Dec19 AAG β/μ:AAG ο	0.310274
Dec19 AAG γ/λ:AAG δ	0.25
Dec19 AAG γ/λ:AAG ο	0.18695
Dec19 AAG δ:AAG ο	0.328132
Dec19 TTC α:TTC β/μ	0.0845101
Dec19 TTC β/μ:TTC γ/λ	0.0845101
Dec19 TTC β/μ:TTC δ	0.0845101
Dec19 TTC β/μ:TTC ο	0.0845101
Dec19 GTC α:GTC β/μ	0.173297
Dec19 GTC β/μ:GTC γ/λ	0.173297
Dec19 GTC β/μ:GTC δ	0.173297
Dec19 GTC β/μ:GTC ο	0.173297
Jan20 GCA α:GCA β/μ		0.0789705
Jan20 GCA α:GCA γ/λ		0.159753
Jan20 GCA α:GCA ο		0.160971
Jan20 GCA β/μ:GCA γ/λ		0.0447137
Jan20 GCA β/μ:GCA δ		0.0789705
Jan20 GCA β/μ:GCA ο		0.068608
Jan20 GCA γ/λ:GCA δ		0.159753
Jan20 GCA γ/λ:GCA ο		0.319302
Jan20 GCA δ:GCA ο		0.160971
Jan20 GCG α:GCG ο		0.160971
Jan20 GCG β/μ:GCG ο		0.160971
Jan20 GCG γ/λ:GCG ο		0.160971
Jan20 GCG δ:GCG ο		0.160971
Jan20 GCT α:GCT β/μ		0.318254
Jan20 GCT α:GCT γ/λ		0.390992
Jan20 GCT α:GCT δ		0.160242
Jan20 GCT α:GCT ο		0.201606
Jan20 GCT β/μ:GCT γ/λ		0.201134
Jan20 GCT β/μ:GCT δ		0.159406
Jan20 GCT β/μ:GCT ο		0.124784
Jan20 GCT γ/λ:GCT δ		0.0791183
Jan20 GCT γ/λ:GCT ο		0.251578
Jan20 GCT δ:GCT ο		0.0796337
Jan20 AGA α:AGA γ/λ		0.159753
Jan20 AGA β/μ:AGA γ/λ		0.159753
Jan20 AGA γ/λ:AGA δ		0.159753
Jan20 AGA γ/λ:AGA ο		0.159753
Jan20 AGG α:AGG β/μ		0.0789705
Jan20 AGG α:AGG γ/λ		0.159753
Jan20 AGG β/μ:AGG γ/λ		0.395079
Jan20 AGG β/μ:AGG δ		0.0789705
Jan20 AGG β/μ:AGG ο		0.0789705
Jan20 AGG γ/λ:AGG δ		0.159753
Jan20 AGG γ/λ:AGG ο		0.159753
Jan20 CGG α:CGG β/μ		0.5
Jan20 CGG α:CGG δ		0.162406
Jan20 CGG β/μ:CGG γ/λ		0.5
Jan20 CGG β/μ:CGG δ		0.171429
Jan20 CGG β/μ:CGG ο		0.5
Jan20 CGG γ/λ:CGG δ		0.162406
Jan20 CGG δ:CGG ο		0.162406
Jan20 CGT α:CGT γ/λ		0.159753
Jan20 CGT α:CGT ο		0.160971
Jan20 CGT β/μ:CGT γ/λ		0.159753
Jan20 CGT β/μ:CGT ο		0.160971
Jan20 CGT γ/λ:CGT δ		0.159753
Jan20 CGT γ/λ:CGT ο		0.319302
Jan20 CGT δ:CGT ο		0.160971
Jan20 AAC α:AAC β/μ		0.000277167
Jan20 AAC α:AAC γ/λ		0.239674
Jan20 AAC α:AAC δ		0.293733
Jan20 AAC α:AAC ο		0.393523
Jan20 AAC β/μ:AAC γ/λ		5.09984e-05
Jan20 AAC β/μ:AAC δ		0.0114623
Jan20 AAC β/μ:AAC ο		0.000622723
Jan20 AAC γ/λ:AAC δ		0.404219
Jan20 AAC γ/λ:AAC ο		0.16989
Jan20 AAC δ:AAC ο		0.257381
Jan20 AAT α:AAT β/μ		0.380507
Jan20 AAT α:AAT γ/λ		0.122873
Jan20 AAT α:AAT δ		0.451515
Jan20 AAT α:AAT ο		0.21332
Jan20 AAT β/μ:AAT γ/λ		0.18633
Jan20 AAT β/μ:AAT δ		0.366709
Jan20 AAT β/μ:AAT ο		0.278985
Jan20 AAT γ/λ:AAT δ		0.180981
Jan20 AAT γ/λ:AAT ο		0.5
Jan20 AAT δ:AAT ο		0.228601
Jan20 GAC α:GAC β/μ		0.207952
Jan20 GAC α:GAC γ/λ		0.159753
Jan20 GAC α:GAC δ		0.162406
Jan20 GAC β/μ:GAC γ/λ		0.424955
Jan20 GAC β/μ:GAC δ		0.299196
Jan20 GAC β/μ:GAC ο		0.207952
Jan20 GAC γ/λ:GAC δ		0.252341
Jan20 GAC γ/λ:GAC ο		0.159753
Jan20 GAC δ:GAC ο		0.162406
Jan20 GAT α:GAT β/μ		2.61869e-07
Jan20 GAT α:GAT γ/λ		0.0478684
Jan20 GAT α:GAT δ		0.162406
Jan20 GAT β/μ:GAT γ/λ		0.00189662
Jan20 GAT β/μ:GAT δ		8.9585e-06
Jan20 GAT β/μ:GAT ο		2.61869e-07
Jan20 GAT γ/λ:GAT δ		0.0329794
Jan20 GAT γ/λ:GAT ο		0.0478684
Jan20 GAT δ:GAT ο		0.162406
Jan20 TGT α:TGT β/μ		0.159406
Jan20 TGT α:TGT γ/λ		0.159753
Jan20 TGT α:TGT δ		0.162406
Jan20 TGT β/μ:TGT γ/λ		0.397677
Jan20 TGT β/μ:TGT δ		0.220261
Jan20 TGT β/μ:TGT ο		0.159406
Jan20 TGT γ/λ:TGT δ		0.252341
Jan20 TGT γ/λ:TGT ο		0.159753
Jan20 TGT δ:TGT ο		0.162406
Jan20 GAA α:GAA β/μ		0.159406
Jan20 GAA α:GAA γ/λ		0.0904472
Jan20 GAA β/μ:GAA γ/λ		0.161247
Jan20 GAA β/μ:GAA δ		0.159406
Jan20 GAA β/μ:GAA ο		0.159406
Jan20 GAA γ/λ:GAA δ		0.0904472
Jan20 GAA γ/λ:GAA ο		0.0904472
Jan20 GAG α:GAG γ/λ		0.159753
Jan20 GAG β/μ:GAG γ/λ		0.159753
Jan20 GAG γ/λ:GAG δ		0.159753
Jan20 GAG γ/λ:GAG ο		0.159753
Jan20 CAA α:CAA β/μ		0.0789705
Jan20 CAA α:CAA γ/λ		0.159753
Jan20 CAA β/μ:CAA γ/λ		0.0447137
Jan20 CAA β/μ:CAA δ		0.0789705
Jan20 CAA β/μ:CAA ο		0.0789705
Jan20 CAA γ/λ:CAA δ		0.159753
Jan20 CAA γ/λ:CAA ο		0.159753
Jan20 CAG α:CAG β/μ		0.5
Jan20 CAG α:CAG γ/λ		0.159753
Jan20 CAG β/μ:CAG γ/λ		0.236988
Jan20 CAG β/μ:CAG δ		0.5
Jan20 CAG β/μ:CAG ο		0.5
Jan20 CAG γ/λ:CAG δ		0.159753
Jan20 CAG γ/λ:CAG ο		0.159753
Jan20 GGA α:GGA β/μ		0.159406
Jan20 GGA α:GGA γ/λ		0.0791183
Jan20 GGA β/μ:GGA γ/λ		0.201134
Jan20 GGA β/μ:GGA δ		0.159406
Jan20 GGA β/μ:GGA ο		0.159406
Jan20 GGA γ/λ:GGA δ		0.0791183
Jan20 GGA γ/λ:GGA ο		0.0791183
Jan20 GGC α:GGC β/μ		0.159406
Jan20 GGC α:GGC δ		0.162406
Jan20 GGC α:GGC ο		0.160971
Jan20 GGC β/μ:GGC γ/λ		0.159406
Jan20 GGC β/μ:GGC δ		0.123115
Jan20 GGC β/μ:GGC ο		0.262404
Jan20 GGC γ/λ:GGC δ		0.162406
Jan20 GGC γ/λ:GGC ο		0.160971
Jan20 GGC δ:GGC ο		0.0869065
Jan20 GGG α:GGG β/μ		0.159406
Jan20 GGG α:GGG γ/λ		0.5
Jan20 GGG β/μ:GGG γ/λ		0.332281
Jan20 GGG β/μ:GGG δ		0.159406
Jan20 GGG β/μ:GGG ο		0.159406
Jan20 GGG γ/λ:GGG δ		0.5
Jan20 GGG γ/λ:GGG ο		0.5
Jan20 GGT α:GGT β/μ		3.44584e-07
Jan20 GGT α:GGT γ/λ		0.129344
Jan20 GGT α:GGT δ		0.162406
Jan20 GGT α:GGT ο		0.160971
Jan20 GGT β/μ:GGT γ/λ		0.000225679
Jan20 GGT β/μ:GGT δ		7.78172e-06
Jan20 GGT β/μ:GGT ο		6.16993e-07
Jan20 GGT γ/λ:GGT δ		0.0704959
Jan20 GGT γ/λ:GGT ο		0.066396
Jan20 GGT δ:GGT ο		0.374948
Jan20 CAT α:CAT β/μ		0.330071
Jan20 CAT α:CAT γ/λ		0.16071
Jan20 CAT α:CAT δ		0.118058
Jan20 CAT α:CAT ο		0.0793259
Jan20 CAT β/μ:CAT γ/λ		0.269237
Jan20 CAT β/μ:CAT δ		0.1608
Jan20 CAT β/μ:CAT ο		0.0167359
Jan20 CAT γ/λ:CAT δ		0.253927
Jan20 CAT γ/λ:CAT ο		0.00681637
Jan20 CAT δ:CAT ο		0.0415546
Jan20 ATA α:ATA β/μ		0.159406
Jan20 ATA α:ATA γ/λ		0.5
Jan20 ATA α:ATA ο		0.160971
Jan20 ATA β/μ:ATA γ/λ		0.332281
Jan20 ATA β/μ:ATA δ		0.159406
Jan20 ATA β/μ:ATA ο		0.105895
Jan20 ATA γ/λ:ATA δ		0.5
Jan20 ATA γ/λ:ATA ο		0.204934
Jan20 ATA δ:ATA ο		0.160971
Jan20 ATC α:ATC β/μ		0.159406
Jan20 ATC β/μ:ATC γ/λ		0.159406
Jan20 ATC β/μ:ATC δ		0.159406
Jan20 ATC β/μ:ATC ο		0.159406
Jan20 ATT α:ATT β/μ		0.0124428
Jan20 ATT α:ATT γ/λ		0.159753
Jan20 ATT β/μ:ATT γ/λ		0.091091
Jan20 ATT β/μ:ATT δ		0.0124428
Jan20 ATT β/μ:ATT ο		0.0124428
Jan20 ATT γ/λ:ATT δ		0.159753
Jan20 ATT γ/λ:ATT ο		0.159753
Jan20 CTA α:CTA β/μ		0.0927136
Jan20 CTA α:CTA γ/λ		0.42257
Jan20 CTA α:CTA δ		0.160242
Jan20 CTA α:CTA ο		0.398956
Jan20 CTA β/μ:CTA γ/λ		0.184183
Jan20 CTA β/μ:CTA δ		0.159406
Jan20 CTA β/μ:CTA ο		0.105895
Jan20 CTA γ/λ:CTA δ		0.283028
Jan20 CTA γ/λ:CTA ο		0.344135
Jan20 CTA δ:CTA ο		0.160971
Jan20 CTC α:CTC γ/λ		0.159753
Jan20 CTC α:CTC ο		0.160971
Jan20 CTC β/μ:CTC γ/λ		0.159753
Jan20 CTC β/μ:CTC ο		0.160971
Jan20 CTC γ/λ:CTC δ		0.159753
Jan20 CTC γ/λ:CTC ο		0.093196
Jan20 CTC δ:CTC ο		0.160971
Jan20 CTG α:CTG β/μ		0.159406
Jan20 CTG α:CTG δ		0.162406
Jan20 CTG β/μ:CTG γ/λ		0.159406
Jan20 CTG β/μ:CTG δ		0.123115
Jan20 CTG β/μ:CTG ο		0.159406
Jan20 CTG γ/λ:CTG δ		0.162406
Jan20 CTG δ:CTG ο		0.162406
Jan20 CTT α:CTT β/μ		0.129052
Jan20 CTT α:CTT γ/λ		0.159753
Jan20 CTT α:CTT δ		0.162406
Jan20 CTT α:CTT ο		0.160971
Jan20 CTT β/μ:CTT γ/λ		0.0705073
Jan20 CTT β/μ:CTT δ		0.366709
Jan20 CTT β/μ:CTT ο		0.0681398
Jan20 CTT γ/λ:CTT δ		0.110667
Jan20 CTT γ/λ:CTT ο		0.319302
Jan20 CTT δ:CTT ο		0.0869065
Jan20 TTA α:TTA β/μ		0.160242
Jan20 TTA α:TTA γ/λ		0.238616
Jan20 TTA α:TTA δ		0.160242
Jan20 TTA α:TTA ο		0.398956
Jan20 TTA β/μ:TTA γ/λ		0.5
Jan20 TTA β/μ:TTA ο		0.160971
Jan20 TTA γ/λ:TTA δ		0.5
Jan20 TTA γ/λ:TTA ο		0.204934
Jan20 TTA δ:TTA ο		0.160971
Jan20 TTG α:TTG γ/λ		0.283028
Jan20 TTG β/μ:TTG γ/λ		0.283028
Jan20 TTG γ/λ:TTG δ		0.283028
Jan20 TTG γ/λ:TTG ο		0.283028
Jan20 AAA α:AAA β/μ		0.159406
Jan20 AAA α:AAA γ/λ		0.0166353
Jan20 AAA β/μ:AAA γ/λ		0.0330397
Jan20 AAA β/μ:AAA δ		0.159406
Jan20 AAA β/μ:AAA ο		0.159406
Jan20 AAA γ/λ:AAA δ		0.0166353
Jan20 AAA γ/λ:AAA ο		0.0166353
Jan20 AAG α:AAG β/μ		0.0416293
Jan20 AAG β/μ:AAG γ/λ		0.0416293
Jan20 AAG β/μ:AAG δ		0.0416293
Jan20 AAG β/μ:AAG ο		0.0416293
Jan20 ATG α:ATG β/μ		0.159406
Jan20 ATG α:ATG γ/λ		0.159753
Jan20 ATG α:ATG ο		0.160971
Jan20 ATG β/μ:ATG γ/λ		0.397677
Jan20 ATG β/μ:ATG δ		0.159406
Jan20 ATG β/μ:ATG ο		0.262404
Jan20 ATG γ/λ:ATG δ		0.159753
Jan20 ATG γ/λ:ATG ο		0.319302
Jan20 ATG δ:ATG ο		0.160971
Jan20 TTC α:TTC β/μ		0.151664
Jan20 TTC α:TTC γ/λ		0.400824
Jan20 TTC α:TTC δ		0.301025
Jan20 TTC α:TTC ο		0.160242
Jan20 TTC β/μ:TTC γ/λ		0.0953567
Jan20 TTC β/μ:TTC δ		0.426037
Jan20 TTC β/μ:TTC ο		0.0287696
Jan20 TTC γ/λ:TTC δ		0.252341
Jan20 TTC γ/λ:TTC ο		0.159753
Jan20 TTC δ:TTC ο		0.162406
Jan20 TTT α:TTT β/μ		0.195069
Jan20 TTT α:TTT γ/λ		0.148196
Jan20 TTT α:TTT δ		0.160242
Jan20 TTT α:TTT ο		0.201606
Jan20 TTT β/μ:TTT γ/λ		0.414943
Jan20 TTT β/μ:TTT δ		0.0292751
Jan20 TTT β/μ:TTT ο		0.412517
Jan20 TTT γ/λ:TTT δ		0.0224966
Jan20 TTT γ/λ:TTT ο		0.478769
Jan20 TTT δ:TTT ο		0.0796337
Jan20 CCC α:CCC γ/λ		0.159753
Jan20 CCC β/μ:CCC γ/λ		0.159753
Jan20 CCC γ/λ:CCC δ		0.159753
Jan20 CCC γ/λ:CCC ο		0.159753
Jan20 CCT α:CCT β/μ		0.483667
Jan20 CCT α:CCT γ/λ		0.400824
Jan20 CCT α:CCT δ		0.160242
Jan20 CCT α:CCT ο		0.398956
Jan20 CCT β/μ:CCT γ/λ		0.395079
Jan20 CCT β/μ:CCT δ		0.0789705
Jan20 CCT β/μ:CCT ο		0.377233
Jan20 CCT γ/λ:CCT δ		0.159753
Jan20 CCT γ/λ:CCT ο		0.319302
Jan20 CCT δ:CCT ο		0.160971
Jan20 AGC α:AGC β/μ		3.47339e-05
Jan20 AGC β/μ:AGC γ/λ		3.47339e-05
Jan20 AGC β/μ:AGC δ		3.47339e-05
Jan20 AGC β/μ:AGC ο		3.47339e-05
Jan20 AGT α:AGT β/μ		0.0167359
Jan20 AGT α:AGT γ/λ		0.0416258
Jan20 AGT α:AGT ο		0.160971
Jan20 AGT β/μ:AGT γ/λ		0.333095
Jan20 AGT β/μ:AGT δ		0.0167359
Jan20 AGT β/μ:AGT ο		0.239319
Jan20 AGT γ/λ:AGT δ		0.0416258
Jan20 AGT γ/λ:AGT ο		0.369303
Jan20 AGT δ:AGT ο		0.160971
Jan20 TCC α:TCC β/μ		0.0789705
Jan20 TCC β/μ:TCC γ/λ		0.0789705
Jan20 TCC β/μ:TCC δ		0.0789705
Jan20 TCC β/μ:TCC ο		0.0789705
Jan20 TCG α:TCG γ/λ		0.159753
Jan20 TCG β/μ:TCG γ/λ		0.159753
Jan20 TCG γ/λ:TCG δ		0.159753
Jan20 TCG γ/λ:TCG ο		0.159753
Jan20 TCT α:TCT β/μ		0.318254
Jan20 TCT α:TCT γ/λ		0.390992
Jan20 TCT α:TCT δ		0.160242
Jan20 TCT α:TCT ο		0.201606
Jan20 TCT β/μ:TCT γ/λ		0.201134
Jan20 TCT β/μ:TCT δ		0.159406
Jan20 TCT β/μ:TCT ο		0.124784
Jan20 TCT γ/λ:TCT δ		0.0791183
Jan20 TCT γ/λ:TCT ο		0.251578
Jan20 TCT δ:TCT ο		0.0796337
Jan20 ACC α:ACC β/μ		0.159406
Jan20 ACC α:ACC γ/λ		0.159753
Jan20 ACC β/μ:ACC γ/λ		0.397677
Jan20 ACC β/μ:ACC δ		0.159406
Jan20 ACC β/μ:ACC ο		0.159406
Jan20 ACC γ/λ:ACC δ		0.159753
Jan20 ACC γ/λ:ACC ο		0.159753
Jan20 ACG α:ACG γ/λ		0.159753
Jan20 ACG α:ACG ο		0.160971
Jan20 ACG β/μ:ACG γ/λ		0.159753
Jan20 ACG β/μ:ACG ο		0.160971
Jan20 ACG γ/λ:ACG δ		0.159753
Jan20 ACG γ/λ:ACG ο		0.319302
Jan20 ACG δ:ACG ο		0.160971
Jan20 ACT α:ACT β/μ		0.0416293
Jan20 ACT α:ACT δ		0.162406
Jan20 ACT β/μ:ACT γ/λ		0.0416293
Jan20 ACT β/μ:ACT δ		0.357777
Jan20 ACT β/μ:ACT ο		0.0416293
Jan20 ACT γ/λ:ACT δ		0.162406
Jan20 ACT δ:ACT ο		0.162406
Jan20 TGG α:TGG β/μ		0.159406
Jan20 TGG α:TGG γ/λ		0.283028
Jan20 TGG β/μ:TGG γ/λ		0.433184
Jan20 TGG β/μ:TGG δ		0.159406
Jan20 TGG β/μ:TGG ο		0.159406
Jan20 TGG γ/λ:TGG δ		0.283028
Jan20 TGG γ/λ:TGG ο		0.283028
Jan20 TAC α:TAC β/μ		0.159406
Jan20 TAC α:TAC γ/λ		0.159753
Jan20 TAC β/μ:TAC γ/λ		0.397677
Jan20 TAC β/μ:TAC δ		0.159406
Jan20 TAC β/μ:TAC ο		0.159406
Jan20 TAC γ/λ:TAC δ		0.159753
Jan20 TAC γ/λ:TAC ο		0.159753
Jan20 TAT α:TAT β/μ		0.175019
Jan20 TAT α:TAT γ/λ		0.261458
Jan20 TAT α:TAT δ		0.118058
Jan20 TAT α:TAT ο		0.0793259
Jan20 TAT β/μ:TAT γ/λ		0.440809
Jan20 TAT β/μ:TAT δ		0.221599
Jan20 TAT β/μ:TAT ο		0.00217878
Jan20 TAT γ/λ:TAT δ		0.208533
Jan20 TAT γ/λ:TAT ο		0.0292189
Jan20 TAT δ:TAT ο		0.0415546
Jan20 GTA α:GTA γ/λ		0.5
Jan20 GTA α:GTA ο		0.160971
Jan20 GTA β/μ:GTA γ/λ		0.5
Jan20 GTA β/μ:GTA ο		0.160971
Jan20 GTA γ/λ:GTA δ		0.5
Jan20 GTA γ/λ:GTA ο		0.235872
Jan20 GTA δ:GTA ο		0.160971
Jan20 GTC α:GTC β/μ		0.0893552
Jan20 GTC α:GTC γ/λ		0.243861
Jan20 GTC α:GTC δ		0.301025
Jan20 GTC α:GTC ο		0.160242
Jan20 GTC β/μ:GTC γ/λ		0.249705
Jan20 GTC β/μ:GTC δ		0.358292
Jan20 GTC β/μ:GTC ο		0.00958011
Jan20 GTC γ/λ:GTC δ		0.461835
Jan20 GTC γ/λ:GTC ο		0.0416258
Jan20 GTC δ:GTC ο		0.162406
Jan20 GTT α:GTT β/μ		0.483667
Jan20 GTT α:GTT γ/λ		0.280313
Jan20 GTT α:GTT δ		0.160242
Jan20 GTT α:GTT ο		0.332662
Jan20 GTT β/μ:GTT γ/λ		0.269802
Jan20 GTT β/μ:GTT δ		0.0789705
Jan20 GTT β/μ:GTT ο		0.332126
Jan20 GTT γ/λ:GTT δ		0.5
Jan20 GTT γ/λ:GTT ο		0.5
Jan20 GTT δ:GTT ο		1
Feb20 GCA α:GCA β/μ			0.0428159
Feb20 GCA α:GCA γ/λ			0.160845
Feb20 GCA α:GCA δ			0.0814886
Feb20 GCA α:GCA ο			0.0826669
Feb20 GCA β/μ:GCA γ/λ			0.0226383
Feb20 GCA β/μ:GCA δ			0.446818
Feb20 GCA β/μ:GCA ο			0.415432
Feb20 GCA γ/λ:GCA δ			0.160377
Feb20 GCA γ/λ:GCA ο			0.160242
Feb20 GCA δ:GCA ο			0.477198
Feb20 GCC α:GCC γ/λ			0.078897
Feb20 GCC β/μ:GCC γ/λ			0.078897
Feb20 GCC γ/λ:GCC δ			0.078897
Feb20 GCC γ/λ:GCC ο			0.078897
Feb20 GCG α:GCG β/μ			0.0788608
Feb20 GCG β/μ:GCG γ/λ			0.0788608
Feb20 GCG β/μ:GCG δ			0.0788608
Feb20 GCG β/μ:GCG ο			0.0788608
Feb20 GCT α:GCT β/μ			0.237403
Feb20 GCT α:GCT γ/λ			0.428131
Feb20 GCT α:GCT δ			0.160845
Feb20 GCT α:GCT ο			0.412926
Feb20 GCT β/μ:GCT γ/λ			0.172707
Feb20 GCT β/μ:GCT δ			0.282381
Feb20 GCT β/μ:GCT ο			0.273553
Feb20 GCT γ/λ:GCT δ			0.0416305
Feb20 GCT γ/λ:GCT ο			0.466377
Feb20 GCT δ:GCT ο			0.160242
Feb20 AGA α:AGA β/μ			0.5
Feb20 AGA α:AGA γ/λ			0.159233
Feb20 AGA β/μ:AGA γ/λ			0.262181
Feb20 AGA β/μ:AGA δ			0.5
Feb20 AGA β/μ:AGA ο			0.5
Feb20 AGA γ/λ:AGA δ			0.159233
Feb20 AGA γ/λ:AGA ο			0.159233
Feb20 AGG α:AGG β/μ			0.159149
Feb20 AGG β/μ:AGG γ/λ			0.159149
Feb20 AGG β/μ:AGG δ			0.159149
Feb20 AGG β/μ:AGG ο			0.159149
Feb20 CGG α:CGG β/μ			0.160845
Feb20 CGG α:CGG γ/λ			0.112774
Feb20 CGG α:CGG δ			0.160845
Feb20 CGG α:CGG ο			0.160845
Feb20 CGG β/μ:CGG γ/λ			0.159233
Feb20 CGG γ/λ:CGG δ			0.159233
Feb20 CGG γ/λ:CGG ο			0.159233
Feb20 CGT α:CGT γ/λ			0.159233
Feb20 CGT α:CGT ο			0.0793259
Feb20 CGT β/μ:CGT γ/λ			0.159233
Feb20 CGT β/μ:CGT ο			0.0793259
Feb20 CGT γ/λ:CGT δ			0.159233
Feb20 CGT γ/λ:CGT ο			0.131864
Feb20 CGT δ:CGT ο			0.0793259
Feb20 AAC α:AAC β/μ			0.201956
Feb20 AAC α:AAC γ/λ			0.2492
Feb20 AAC α:AAC δ			0.192201
Feb20 AAC α:AAC ο			0.0758425
Feb20 AAC β/μ:AAC γ/λ			0.384687
Feb20 AAC β/μ:AAC δ			0.438176
Feb20 AAC β/μ:AAC ο			0.172428
Feb20 AAC γ/λ:AAC δ			0.345776
Feb20 AAC γ/λ:AAC ο			0.121121
Feb20 AAC δ:AAC ο			0.230973
Feb20 AAT α:AAT β/μ			0.379269
Feb20 AAT α:AAT γ/λ			0.30004
Feb20 AAT α:AAT δ			0.268141
Feb20 AAT α:AAT ο			0.310015
Feb20 AAT β/μ:AAT γ/λ			0.0763662
Feb20 AAT β/μ:AAT δ			0.312224
Feb20 AAT β/μ:AAT ο			0.372991
Feb20 AAT γ/λ:AAT δ			0.0640714
Feb20 AAT γ/λ:AAT ο			0.11217
Feb20 AAT δ:AAT ο			0.465157
Feb20 GAC α:GAC β/μ			0.451048
Feb20 GAC α:GAC γ/λ			0.340752
Feb20 GAC α:GAC δ			0.160845
Feb20 GAC α:GAC ο			0.0826669
Feb20 GAC β/μ:GAC γ/λ			0.205288
Feb20 GAC β/μ:GAC δ			0.0125227
Feb20 GAC β/μ:GAC ο			0.0183551
Feb20 GAC γ/λ:GAC δ			0.159233
Feb20 GAC γ/λ:GAC ο			0.0820432
Feb20 GAC δ:GAC ο			0.160242
Feb20 GAT α:GAT β/μ			7.08988e-11
Feb20 GAT α:GAT γ/λ			2.87642e-13
Feb20 GAT α:GAT δ			0.160377
Feb20 GAT α:GAT ο			1
Feb20 GAT β/μ:GAT γ/λ			0.0278538
Feb20 GAT β/μ:GAT δ			1.1335e-07
Feb20 GAT β/μ:GAT ο			9.81499e-08
Feb20 GAT γ/λ:GAT δ			1.18725e-10
Feb20 GAT γ/λ:GAT ο			9.92804e-11
Feb20 GAT δ:GAT ο			0.272744
Feb20 TGC α:TGC γ/λ			0.159233
Feb20 TGC α:TGC ο			0.0416187
Feb20 TGC β/μ:TGC γ/λ			0.159233
Feb20 TGC β/μ:TGC ο			0.0416187
Feb20 TGC γ/λ:TGC δ			0.159233
Feb20 TGC γ/λ:TGC ο			0.0678675
Feb20 TGC δ:TGC ο			0.0416187
Feb20 TGT α:TGT γ/λ			0.159233
Feb20 TGT α:TGT δ			0.160377
Feb20 TGT α:TGT ο			0.0793259
Feb20 TGT β/μ:TGT γ/λ			0.159233
Feb20 TGT β/μ:TGT δ			0.160377
Feb20 TGT β/μ:TGT ο			0.0793259
Feb20 TGT γ/λ:TGT δ			0.104169
Feb20 TGT γ/λ:TGT ο			0.131864
Feb20 TGT δ:TGT ο			0.04221
Feb20 GAA α:GAA γ/λ			0.282472
Feb20 GAA β/μ:GAA γ/λ			0.282472
Feb20 GAA γ/λ:GAA δ			0.282472
Feb20 GAA γ/λ:GAA ο			0.282472
Feb20 GAG α:GAG γ/λ			0.159233
Feb20 GAG β/μ:GAG γ/λ			0.159233
Feb20 GAG γ/λ:GAG δ			0.159233
Feb20 GAG γ/λ:GAG ο			0.159233
Feb20 CAA α:CAA β/μ			0.384365
Feb20 CAA α:CAA γ/λ			0.340752
Feb20 CAA α:CAA δ			0.434277
Feb20 CAA α:CAA ο			0.412926
Feb20 CAA β/μ:CAA γ/λ			0.410709
Feb20 CAA β/μ:CAA δ			0.45232
Feb20 CAA β/μ:CAA ο			0.478649
Feb20 CAA γ/λ:CAA δ			0.394456
Feb20 CAA γ/λ:CAA ο			0.415002
Feb20 CAA δ:CAA ο			0.477198
Feb20 CAG α:CAG β/μ			0.0686031
Feb20 CAG α:CAG γ/λ			0.112774
Feb20 CAG α:CAG δ			0.160845
Feb20 CAG α:CAG ο			0.160845
Feb20 CAG β/μ:CAG γ/λ			0.234363
Feb20 CAG β/μ:CAG δ			0.0901222
Feb20 CAG β/μ:CAG ο			0.0901222
Feb20 CAG γ/λ:CAG δ			0.159233
Feb20 CAG γ/λ:CAG ο			0.159233
Feb20 GGA α:GGA β/μ			0.22715
Feb20 GGA α:GGA γ/λ			0.160845
Feb20 GGA α:GGA δ			0.160845
Feb20 GGA α:GGA ο			0.160845
Feb20 GGA β/μ:GGA γ/λ			0.159149
Feb20 GGA β/μ:GGA δ			0.159149
Feb20 GGA β/μ:GGA ο			0.159149
Feb20 GGC α:GGC δ			0.0514264
Feb20 GGC α:GGC ο			0.129757
Feb20 GGC β/μ:GGC δ			0.0514264
Feb20 GGC β/μ:GGC ο			0.129757
Feb20 GGC γ/λ:GGC δ			0.0514264
Feb20 GGC γ/λ:GGC ο			0.129757
Feb20 GGC δ:GGC ο			0.359919
Feb20 GGG α:GGG γ/λ			0.159233
Feb20 GGG β/μ:GGG γ/λ			0.159233
Feb20 GGG γ/λ:GGG δ			0.159233
Feb20 GGG γ/λ:GGG ο			0.159233
Feb20 GGT α:GGT β/μ			1.04516e-12
Feb20 GGT α:GGT γ/λ			1.03748e-12
Feb20 GGT α:GGT δ			0.0514264
Feb20 GGT α:GGT ο			0.0169529
Feb20 GGT β/μ:GGT γ/λ			0.123091
Feb20 GGT β/μ:GGT δ			3.29785e-08
Feb20 GGT β/μ:GGT ο			5.61272e-08
Feb20 GGT γ/λ:GGT δ			1.5662e-09
Feb20 GGT γ/λ:GGT ο			3.06991e-09
Feb20 GGT δ:GGT ο			0.262133
Feb20 CAC α:CAC γ/λ			0.159233
Feb20 CAC β/μ:CAC γ/λ			0.159233
Feb20 CAC γ/λ:CAC δ			0.159233
Feb20 CAC γ/λ:CAC ο			0.159233
Feb20 CAT α:CAT β/μ			0.244826
Feb20 CAT α:CAT γ/λ			0.253801
Feb20 CAT α:CAT δ			0.0814886
Feb20 CAT α:CAT ο			0.137502
Feb20 CAT β/μ:CAT γ/λ			0.0242031
Feb20 CAT β/μ:CAT δ			0.00539241
Feb20 CAT β/μ:CAT ο			0.243584
Feb20 CAT γ/λ:CAT δ			0.125339
Feb20 CAT γ/λ:CAT ο			0.0405931
Feb20 CAT δ:CAT ο			0.0125226
Feb20 ATT α:ATT β/μ			0.25497
Feb20 ATT α:ATT γ/λ			0.428131
Feb20 ATT α:ATT δ			0.0814886
Feb20 ATT α:ATT ο			0.0826669
Feb20 ATT β/μ:ATT γ/λ			0.225447
Feb20 ATT β/μ:ATT δ			0.153806
Feb20 ATT β/μ:ATT ο			0.156765
Feb20 ATT γ/λ:ATT δ			0.042174
Feb20 ATT γ/λ:ATT ο			0.0390171
Feb20 ATT δ:ATT ο			0.477198
Feb20 CTA α:CTA β/μ			0.5
Feb20 CTA α:CTA γ/λ			0.159233
Feb20 CTA β/μ:CTA γ/λ			0.262181
Feb20 CTA β/μ:CTA δ			0.5
Feb20 CTA β/μ:CTA ο			0.5
Feb20 CTA γ/λ:CTA δ			0.159233
Feb20 CTA γ/λ:CTA ο			0.159233
Feb20 CTC α:CTC δ			0.160377
Feb20 CTC β/μ:CTC δ			0.160377
Feb20 CTC γ/λ:CTC δ			0.160377
Feb20 CTC δ:CTC ο			0.160377
Feb20 CTG α:CTG δ			0.160377
Feb20 CTG α:CTG ο			0.160242
Feb20 CTG β/μ:CTG δ			0.160377
Feb20 CTG β/μ:CTG ο			0.160242
Feb20 CTG γ/λ:CTG δ			0.160377
Feb20 CTG γ/λ:CTG ο			0.160242
Feb20 CTG δ:CTG ο			0.477198
Feb20 CTT α:CTT β/μ			0.5
Feb20 CTT α:CTT γ/λ			0.128907
Feb20 CTT α:CTT δ			0.160377
Feb20 CTT α:CTT ο			0.5
Feb20 CTT β/μ:CTT γ/λ			0.151507
Feb20 CTT β/μ:CTT δ			0.165167
Feb20 CTT β/μ:CTT ο			0.5
Feb20 CTT γ/λ:CTT δ			0.32686
Feb20 CTT γ/λ:CTT ο			0.261993
Feb20 CTT δ:CTT ο			0.202382
Feb20 TTA α:TTA β/μ			0.0125227
Feb20 TTA α:TTA γ/λ			0.5
Feb20 TTA α:TTA δ			0.0416163
Feb20 TTA α:TTA ο			0.160242
Feb20 TTA β/μ:TTA γ/λ			0.0611739
Feb20 TTA β/μ:TTA δ			0.197692
Feb20 TTA β/μ:TTA ο			0.321588
Feb20 TTA γ/λ:TTA δ			0.0528923
Feb20 TTA γ/λ:TTA ο			0.210786
Feb20 TTA δ:TTA ο			0.143283
Feb20 TTG α:TTG β/μ			0.159149
Feb20 TTG α:TTG γ/λ			0.5
Feb20 TTG α:TTG ο			0.160242
Feb20 TTG β/μ:TTG γ/λ			0.303135
Feb20 TTG β/μ:TTG δ			0.159149
Feb20 TTG β/μ:TTG ο			0.256857
Feb20 TTG γ/λ:TTG δ			0.5
Feb20 TTG γ/λ:TTG ο			0.188352
Feb20 TTG δ:TTG ο			0.160242
Feb20 AAA α:AAA β/μ			0.237403
Feb20 AAA α:AAA γ/λ			0.176367
Feb20 AAA α:AAA δ			0.434277
Feb20 AAA α:AAA ο			0.160845
Feb20 AAA β/μ:AAA γ/λ			0.338636
Feb20 AAA β/μ:AAA δ			0.263021
Feb20 AAA β/μ:AAA ο			0.282381
Feb20 AAA γ/λ:AAA δ			0.18463
Feb20 AAA γ/λ:AAA ο			0.5
Feb20 AAA δ:AAA ο			0.160377
Feb20 AAG α:AAG β/μ			0.0654576
Feb20 AAG α:AAG γ/λ			0.086533
Feb20 AAG α:AAG δ			0.226646
Feb20 AAG α:AAG ο			0.0795807
Feb20 AAG β/μ:AAG γ/λ			0.338636
Feb20 AAG β/μ:AAG δ			0.125875
Feb20 AAG β/μ:AAG ο			0.282381
Feb20 AAG γ/λ:AAG δ			0.18463
Feb20 AAG γ/λ:AAG ο			0.5
Feb20 AAG δ:AAG ο			0.160377
Feb20 ATG α:ATG β/μ			0.159149
Feb20 ATG α:ATG δ			0.160377
Feb20 ATG α:ATG ο			0.160242
Feb20 ATG β/μ:ATG γ/λ			0.159149
Feb20 ATG β/μ:ATG δ			0.248114
Feb20 ATG β/μ:ATG ο			0.256857
Feb20 ATG γ/λ:ATG δ			0.160377
Feb20 ATG γ/λ:ATG ο			0.160242
Feb20 ATG δ:ATG ο			0.477198
Feb20 TTC α:TTC β/μ			0.0945729
Feb20 TTC α:TTC γ/λ			0.160845
Feb20 TTC α:TTC δ			0.160845
Feb20 TTC α:TTC ο			0.375524
Feb20 TTC β/μ:TTC γ/λ			0.159149
Feb20 TTC β/μ:TTC δ			0.159149
Feb20 TTC β/μ:TTC ο			0.0453149
Feb20 TTC γ/λ:TTC ο			0.0793259
Feb20 TTC δ:TTC ο			0.0793259
Feb20 TTT α:TTT β/μ			0.041631
Feb20 TTT α:TTT γ/λ			0.391127
Feb20 TTT α:TTT δ			0.0223442
Feb20 TTT α:TTT ο			1
Feb20 TTT β/μ:TTT γ/λ			0.0949052
Feb20 TTT β/μ:TTT δ			0.151905
Feb20 TTT β/μ:TTT ο			0.147346
Feb20 TTT γ/λ:TTT δ			0.0311434
Feb20 TTT γ/λ:TTT ο			0.425316
Feb20 TTT δ:TTT ο			0.0460368
Feb20 CCA α:CCA β/μ			0.159149
Feb20 CCA α:CCA γ/λ			0.159233
Feb20 CCA α:CCA δ			0.160377
Feb20 CCA β/μ:CCA γ/λ			0.455714
Feb20 CCA β/μ:CCA δ			0.248114
Feb20 CCA β/μ:CCA ο			0.159149
Feb20 CCA γ/λ:CCA δ			0.266143
Feb20 CCA γ/λ:CCA ο			0.159233
Feb20 CCA δ:CCA ο			0.160377
Feb20 CCC α:CCC δ			0.160377
Feb20 CCC β/μ:CCC δ			0.160377
Feb20 CCC γ/λ:CCC δ			0.160377
Feb20 CCC δ:CCC ο			0.160377
Feb20 CCT α:CCT δ			0.160377
Feb20 CCT α:CCT ο			0.160242
Feb20 CCT β/μ:CCT δ			0.160377
Feb20 CCT β/μ:CCT ο			0.160242
Feb20 CCT γ/λ:CCT δ			0.160377
Feb20 CCT γ/λ:CCT ο			0.160242
Feb20 CCT δ:CCT ο			0.0799001
Feb20 AGC α:AGC β/μ			0.0788608
Feb20 AGC β/μ:AGC γ/λ			0.0788608
Feb20 AGC β/μ:AGC δ			0.0788608
Feb20 AGC β/μ:AGC ο			0.0788608
Feb20 AGT α:AGT β/μ			0.159149
Feb20 AGT α:AGT ο			0.160242
Feb20 AGT β/μ:AGT γ/λ			0.159149
Feb20 AGT β/μ:AGT δ			0.159149
Feb20 AGT β/μ:AGT ο			0.256857
Feb20 AGT γ/λ:AGT ο			0.160242
Feb20 AGT δ:AGT ο			0.160242
Feb20 TCA α:TCA β/μ			0.327821
Feb20 TCA α:TCA γ/λ			0.078897
Feb20 TCA α:TCA δ			0.283695
Feb20 TCA β/μ:TCA γ/λ			0.314868
Feb20 TCA β/μ:TCA δ			0.351239
Feb20 TCA β/μ:TCA ο			0.327821
Feb20 TCA γ/λ:TCA δ			0.429017
Feb20 TCA γ/λ:TCA ο			0.078897
Feb20 TCA δ:TCA ο			0.283695
Feb20 TCC α:TCC γ/λ			0.159233
Feb20 TCC β/μ:TCC γ/λ			0.159233
Feb20 TCC γ/λ:TCC δ			0.159233
Feb20 TCC γ/λ:TCC ο			0.159233
Feb20 TCG α:TCG γ/λ			0.159233
Feb20 TCG β/μ:TCG γ/λ			0.159233
Feb20 TCG γ/λ:TCG δ			0.159233
Feb20 TCG γ/λ:TCG ο			0.159233
Feb20 TCT α:TCT β/μ			0.0788608
Feb20 TCT α:TCT γ/λ			1
Feb20 TCT α:TCT ο			0.5
Feb20 TCT β/μ:TCT γ/λ			0.179642
Feb20 TCT β/μ:TCT δ			0.0788608
Feb20 TCT β/μ:TCT ο			0.337731
Feb20 TCT γ/λ:TCT δ			0.5
Feb20 TCT γ/λ:TCT ο			0.5
Feb20 TCT δ:TCT ο			1
Feb20 ACA α:ACA β/μ			0.5
Feb20 ACA α:ACA δ			0.160377
Feb20 ACA β/μ:ACA γ/λ			0.5
Feb20 ACA β/μ:ACA δ			0.17851
Feb20 ACA β/μ:ACA ο			0.5
Feb20 ACA γ/λ:ACA δ			0.160377
Feb20 ACA δ:ACA ο			0.160377
Feb20 ACC α:ACC β/μ			0.159149
Feb20 ACC β/μ:ACC γ/λ			0.159149
Feb20 ACC β/μ:ACC δ			0.159149
Feb20 ACC β/μ:ACC ο			0.159149
Feb20 ACG α:ACG δ			0.160377
Feb20 ACG α:ACG ο			0.160242
Feb20 ACG β/μ:ACG δ			0.160377
Feb20 ACG β/μ:ACG ο			0.160242
Feb20 ACG γ/λ:ACG δ			0.160377
Feb20 ACG γ/λ:ACG ο			0.160242
Feb20 ACG δ:ACG ο			0.477198
Feb20 ACT α:ACT β/μ			0.240909
Feb20 ACT α:ACT γ/λ			0.209347
Feb20 ACT α:ACT δ			0.226646
Feb20 ACT α:ACT ο			0.0795807
Feb20 ACT β/μ:ACT γ/λ			0.444381
Feb20 ACT β/μ:ACT δ			0.452406
Feb20 ACT β/μ:ACT ο			0.0788608
Feb20 ACT γ/λ:ACT δ			0.495086
Feb20 ACT γ/λ:ACT ο			0.0416305
Feb20 ACT δ:ACT ο			0.160377
Feb20 TGG α:TGG γ/λ			0.159233
Feb20 TGG β/μ:TGG γ/λ			0.159233
Feb20 TGG γ/λ:TGG δ			0.159233
Feb20 TGG γ/λ:TGG ο			0.159233
Feb20 TAC α:TAC β/μ			0.160845
Feb20 TAC α:TAC γ/λ			0.112774
Feb20 TAC α:TAC δ			0.208455
Feb20 TAC α:TAC ο			0.375524
Feb20 TAC β/μ:TAC γ/λ			0.159233
Feb20 TAC β/μ:TAC δ			0.0416163
Feb20 TAC β/μ:TAC ο			0.0793259
Feb20 TAC γ/λ:TAC δ			0.0294364
Feb20 TAC γ/λ:TAC ο			0.0533673
Feb20 TAC δ:TAC ο			0.295269
Feb20 TAT α:TAT β/μ			0.197344
Feb20 TAT α:TAT γ/λ			0.5
Feb20 TAT α:TAT δ			0.115078
Feb20 TAT α:TAT ο			0.369024
Feb20 TAT β/μ:TAT γ/λ			0.0635585
Feb20 TAT β/μ:TAT δ			0.00797075
Feb20 TAT β/μ:TAT ο			0.360597
Feb20 TAT γ/λ:TAT δ			0.0528923
Feb20 TAT γ/λ:TAT ο			0.336695
Feb20 TAT δ:TAT ο			0.0731557
Feb20 GTA α:GTA β/μ			0.5
Feb20 GTA α:GTA γ/λ			0.159233
Feb20 GTA α:GTA δ			0.160377
Feb20 GTA α:GTA ο			0.160242
Feb20 GTA β/μ:GTA γ/λ			0.262181
Feb20 GTA β/μ:GTA δ			0.17851
Feb20 GTA β/μ:GTA ο			0.181352
Feb20 GTA γ/λ:GTA δ			0.266143
Feb20 GTA γ/λ:GTA ο			0.276739
Feb20 GTA δ:GTA ο			0.477198
Feb20 GTC α:GTC β/μ			0.117972
Feb20 GTC α:GTC γ/λ			0.160845
Feb20 GTC α:GTC δ			0.160845
Feb20 GTC α:GTC ο			0.0826669
Feb20 GTC β/μ:GTC γ/λ			0.159149
Feb20 GTC β/μ:GTC δ			0.159149
Feb20 GTC β/μ:GTC ο			0.256857
Feb20 GTC γ/λ:GTC ο			0.160242
Feb20 GTC δ:GTC ο			0.160242
Feb20 GTG α:GTG γ/λ			0.159233
Feb20 GTG β/μ:GTG γ/λ			0.159233
Feb20 GTG γ/λ:GTG δ			0.159233
Feb20 GTG γ/λ:GTG ο			0.159233
Feb20 GTT α:GTT β/μ			0.323997
Feb20 GTT α:GTT γ/λ			0.112774
Feb20 GTT α:GTT δ			0.25367
Feb20 GTT α:GTT ο			0.0442064
Feb20 GTT β/μ:GTT γ/λ			0.150711
Feb20 GTT β/μ:GTT δ			0.362903
Feb20 GTT β/μ:GTT ο			0.0580617
Feb20 GTT γ/λ:GTT δ			0.408975
Feb20 GTT γ/λ:GTT ο			0.131864
Feb20 GTT δ:GTT ο			0.16987
Mar20 GCA α:GCA β/μ				0.0127462
Mar20 GCA α:GCA γ/λ				0.0180781
Mar20 GCA α:GCA δ				0.00367438
Mar20 GCA α:GCA ο				0.0163758
Mar20 GCA β/μ:GCA γ/λ				0.067379
Mar20 GCA β/μ:GCA δ				0.0710456
Mar20 GCA β/μ:GCA ο				0.412865
Mar20 GCA γ/λ:GCA δ				0.0471276
Mar20 GCA γ/λ:GCA ο				0.300577
Mar20 GCA δ:GCA ο				0.137874
Mar20 GCC α:GCC β/μ				0.124117
Mar20 GCC α:GCC γ/λ				0.5
Mar20 GCC β/μ:GCC γ/λ				0.33997
Mar20 GCC β/μ:GCC δ				0.124117
Mar20 GCC β/μ:GCC ο				0.124117
Mar20 GCC γ/λ:GCC δ				0.5
Mar20 GCC γ/λ:GCC ο				0.5
Mar20 GCG α:GCG β/μ				7.61752e-08
Mar20 GCG α:GCG γ/λ				0.0227444
Mar20 GCG α:GCG δ				0.159338
Mar20 GCG β/μ:GCG γ/λ				0.00034697
Mar20 GCG β/μ:GCG δ				0.0531071
Mar20 GCG β/μ:GCG ο				7.61752e-08
Mar20 GCG γ/λ:GCG δ				0.126234
Mar20 GCG γ/λ:GCG ο				0.0227444
Mar20 GCG δ:GCG ο				0.159338
Mar20 GCT α:GCT β/μ				0.00449015
Mar20 GCT α:GCT γ/λ				0.0560447
Mar20 GCT α:GCT δ				0.0392688
Mar20 GCT α:GCT ο				0.00750547
Mar20 GCT β/μ:GCT γ/λ				1.0849e-08
Mar20 GCT β/μ:GCT δ				0.372275
Mar20 GCT β/μ:GCT ο				0.462648
Mar20 GCT γ/λ:GCT δ				0.206225
Mar20 GCT γ/λ:GCT ο				0.0140308
Mar20 GCT δ:GCT ο				0.368979
Mar20 AGA α:AGA β/μ				3.83731e-15
Mar20 AGA α:AGA γ/λ				1.11736e-10
Mar20 AGA α:AGA δ				0.159338
Mar20 AGA β/μ:AGA γ/λ				0.0901466
Mar20 AGA β/μ:AGA δ				0.0156227
Mar20 AGA β/μ:AGA ο				3.83731e-15
Mar20 AGA γ/λ:AGA δ				0.00640338
Mar20 AGA γ/λ:AGA ο				1.11736e-10
Mar20 AGA δ:AGA ο				0.159338
Mar20 AGG α:AGG β/μ				0.158668
Mar20 AGG α:AGG γ/λ				0.158681
Mar20 AGG β/μ:AGG γ/λ				0.417533
Mar20 AGG β/μ:AGG δ				0.158668
Mar20 AGG β/μ:AGG ο				0.158668
Mar20 AGG γ/λ:AGG δ				0.158681
Mar20 AGG γ/λ:AGG ο				0.158681
Mar20 CGA β/μ:CGA γ/λ				0.0142696
Mar20 CGC α:CGC β/μ				0.0786551
Mar20 CGC β/μ:CGC γ/λ				0.0786551
Mar20 CGC β/μ:CGC δ				0.0786551
Mar20 CGC β/μ:CGC ο				0.0786551
Mar20 CGG α:CGG β/μ				0.152221
Mar20 CGG α:CGG γ/λ				0.213545
Mar20 CGG α:CGG δ				0.15944
Mar20 CGG α:CGG ο				0.15944
Mar20 CGG β/μ:CGG γ/λ				0.0493141
Mar20 CGG β/μ:CGG δ				0.30855
Mar20 CGG β/μ:CGG ο				0.30855
Mar20 CGG γ/λ:CGG δ				0.0544087
Mar20 CGG γ/λ:CGG ο				0.0544087
Mar20 CGT α:CGT β/μ				0.155893
Mar20 CGT α:CGT γ/λ				0.0792351
Mar20 CGT α:CGT δ				0.461217
Mar20 CGT α:CGT ο				0.15944
Mar20 CGT β/μ:CGT γ/λ				0.00146161
Mar20 CGT β/μ:CGT δ				0.155328
Mar20 CGT β/μ:CGT ο				0.381521
Mar20 CGT γ/λ:CGT δ				0.0707984
Mar20 CGT γ/λ:CGT ο				0.000392454
Mar20 CGT δ:CGT ο				0.159338
Mar20 AAC α:AAC β/μ				1.32222e-08
Mar20 AAC α:AAC γ/λ				1.23756e-08
Mar20 AAC α:AAC δ				0.188183
Mar20 AAC α:AAC ο				0.365639
Mar20 AAC β/μ:AAC γ/λ				0.405247
Mar20 AAC β/μ:AAC δ				1.06178e-11
Mar20 AAC β/μ:AAC ο				7.70719e-12
Mar20 AAC γ/λ:AAC δ				9.86573e-12
Mar20 AAC γ/λ:AAC ο				7.06331e-12
Mar20 AAC δ:AAC ο				0.0907502
Mar20 AAT α:AAT β/μ				6.18457e-07
Mar20 AAT α:AAT γ/λ				4.10701e-07
Mar20 AAT α:AAT δ				0.0881433
Mar20 AAT α:AAT ο				0.463812
Mar20 AAT β/μ:AAT γ/λ				0.18787
Mar20 AAT β/μ:AAT δ				2.16219e-12
Mar20 AAT β/μ:AAT ο				5.00717e-13
Mar20 AAT γ/λ:AAT δ				1.25483e-12
Mar20 AAT γ/λ:AAT ο				2.40234e-13
Mar20 AAT δ:AAT ο				0.0664403
Mar20 GAC α:GAC β/μ				0.218686
Mar20 GAC α:GAC γ/λ				0.0957282
Mar20 GAC α:GAC δ				0.0124322
Mar20 GAC α:GAC ο				0.0542509
Mar20 GAC β/μ:GAC γ/λ				0.00157727
Mar20 GAC β/μ:GAC δ				2.35489e-38
Mar20 GAC β/μ:GAC ο				0.00931091
Mar20 GAC γ/λ:GAC δ				2.94231e-11
Mar20 GAC γ/λ:GAC ο				0.163297
Mar20 GAC δ:GAC ο				0.0788494
Mar20 GAT α:GAT β/μ				0
Mar20 GAT α:GAT γ/λ				0
Mar20 GAT α:GAT δ				0.159338
Mar20 GAT α:GAT ο				0.0901079
Mar20 GAT β/μ:GAT γ/λ				1.44867e-22
Mar20 GAT β/μ:GAT δ				1.22843e-153
Mar20 GAT β/μ:GAT ο				4.40443e-245
Mar20 GAT γ/λ:GAT δ				2.24295e-168
Mar20 GAT γ/λ:GAT ο				7.0956e-288
Mar20 GAT δ:GAT ο				0.491473
Mar20 TGC α:TGC β/μ				0.00818476
Mar20 TGC α:TGC γ/λ				0.0898701
Mar20 TGC α:TGC δ				0.5
Mar20 TGC β/μ:TGC γ/λ				0.222192
Mar20 TGC β/μ:TGC δ				0.442568
Mar20 TGC β/μ:TGC ο				0.00818476
Mar20 TGC γ/λ:TGC δ				0.468209
Mar20 TGC γ/λ:TGC ο				0.0898701
Mar20 TGC δ:TGC ο				0.5
Mar20 TGT α:TGT β/μ				7.55438e-13
Mar20 TGT α:TGT γ/λ				0.5
Mar20 TGT α:TGT δ				0.5
Mar20 TGT β/μ:TGT γ/λ				8.15065e-09
Mar20 TGT β/μ:TGT δ				0.177465
Mar20 TGT β/μ:TGT ο				7.55438e-13
Mar20 TGT γ/λ:TGT δ				0.5
Mar20 TGT γ/λ:TGT ο				0.5
Mar20 TGT δ:TGT ο				0.5
Mar20 GAA α:GAA β/μ				0.027012
Mar20 GAA α:GAA γ/λ				0.00637642
Mar20 GAA α:GAA δ				0.15944
Mar20 GAA α:GAA ο				0.133907
Mar20 GAA β/μ:GAA γ/λ				0.0100162
Mar20 GAA β/μ:GAA δ				4.53569e-12
Mar20 GAA β/μ:GAA ο				0.363789
Mar20 GAA γ/λ:GAA δ				1.89411e-12
Mar20 GAA γ/λ:GAA ο				0.17641
Mar20 GAA δ:GAA ο				0.282352
Mar20 GAG α:GAG β/μ				0.0473363
Mar20 GAG α:GAG γ/λ				0.369461
Mar20 GAG α:GAG δ				0.0789416
Mar20 GAG β/μ:GAG γ/λ				0.0872251
Mar20 GAG β/μ:GAG δ				0.098378
Mar20 GAG β/μ:GAG ο				0.0473363
Mar20 GAG γ/λ:GAG δ				0.0757498
Mar20 GAG γ/λ:GAG ο				0.369461
Mar20 GAG δ:GAG ο				0.0789416
Mar20 CAA α:CAA β/μ				0.0476485
Mar20 CAA α:CAA γ/λ				0.0175321
Mar20 CAA α:CAA δ				0.15944
Mar20 CAA α:CAA ο				0.0798254
Mar20 CAA β/μ:CAA γ/λ				0.164078
Mar20 CAA β/μ:CAA δ				7.85097e-15
Mar20 CAA β/μ:CAA ο				0.0007842
Mar20 CAA γ/λ:CAA δ				2.42759e-09
Mar20 CAA γ/λ:CAA ο				0.000262097
Mar20 CAA δ:CAA ο				0.159122
Mar20 CAG α:CAG β/μ				0.10637
Mar20 CAG α:CAG γ/λ				0.0689895
Mar20 CAG α:CAG δ				0.15944
Mar20 CAG α:CAG ο				0.15944
Mar20 CAG β/μ:CAG γ/λ				0.147158
Mar20 CAG β/μ:CAG δ				0.0162511
Mar20 CAG β/μ:CAG ο				0.0162511
Mar20 CAG γ/λ:CAG δ				0.00915243
Mar20 CAG γ/λ:CAG ο				0.00915243
Mar20 GGA α:GGA β/μ				0.00364195
Mar20 GGA α:GGA γ/λ				0.00620209
Mar20 GGA β/μ:GGA γ/λ				0.186254
Mar20 GGA β/μ:GGA δ				0.00364195
Mar20 GGA β/μ:GGA ο				0.00364195
Mar20 GGA γ/λ:GGA δ				0.00620209
Mar20 GGA γ/λ:GGA ο				0.00620209
Mar20 GGC α:GGC β/μ				0.0145208
Mar20 GGC α:GGC γ/λ				0.158681
Mar20 GGC α:GGC δ				0.159338
Mar20 GGC β/μ:GGC γ/λ				0.195798
Mar20 GGC β/μ:GGC δ				0.203999
Mar20 GGC β/μ:GGC ο				0.0145208
Mar20 GGC γ/λ:GGC δ				0.178962
Mar20 GGC γ/λ:GGC ο				0.158681
Mar20 GGC δ:GGC ο				0.159338
Mar20 GGG α:GGG β/μ				7.11836e-08
Mar20 GGG α:GGG γ/λ				0.000264367
Mar20 GGG α:GGG δ				0.159338
Mar20 GGG α:GGG ο				0.159122
Mar20 GGG β/μ:GGG γ/λ				0.272518
Mar20 GGG β/μ:GGG δ				0.394232
Mar20 GGG β/μ:GGG ο				0.0219831
Mar20 GGG γ/λ:GGG δ				0.464573
Mar20 GGG γ/λ:GGG ο				0.015243
Mar20 GGG δ:GGG ο				0.0827206
Mar20 GGT α:GGT β/μ				1.68748e-117
Mar20 GGT α:GGT γ/λ				3.9154e-123
Mar20 GGT α:GGT δ				0.412766
Mar20 GGT α:GGT ο				0.106901
Mar20 GGT β/μ:GGT γ/λ				3.98875e-15
Mar20 GGT β/μ:GGT δ				5.35233e-143
Mar20 GGT β/μ:GGT ο				1.08533e-251
Mar20 GGT γ/λ:GGT δ				1.0377e-153
Mar20 GGT γ/λ:GGT ο				3.23576e-297
Mar20 GGT δ:GGT ο				0.136891
Mar20 CAC α:CAC β/μ				0.125563
Mar20 CAC α:CAC γ/λ				0.152745
Mar20 CAC α:CAC δ				0.0513254
Mar20 CAC α:CAC ο				0.0226769
Mar20 CAC β/μ:CAC γ/λ				0.158092
Mar20 CAC β/μ:CAC δ				3.18815e-14
Mar20 CAC β/μ:CAC ο				0.00290472
Mar20 CAC γ/λ:CAC δ				1.18089e-09
Mar20 CAC γ/λ:CAC ο				0.00124738
Mar20 CAC δ:CAC ο				0.0788494
Mar20 CAT α:CAT β/μ				0.27734
Mar20 CAT α:CAT γ/λ				0.226782
Mar20 CAT α:CAT δ				0.30068
Mar20 CAT α:CAT ο				0.3672
Mar20 CAT β/μ:CAT γ/λ				0.234448
Mar20 CAT β/μ:CAT δ				0.0272773
Mar20 CAT β/μ:CAT ο				0.405844
Mar20 CAT γ/λ:CAT δ				0.0168591
Mar20 CAT γ/λ:CAT ο				0.323704
Mar20 CAT δ:CAT ο				0.139212
Mar20 ATA α:ATA β/μ				0.00012732
Mar20 ATA α:ATA γ/λ				0.0587949
Mar20 ATA α:ATA δ				0.159338
Mar20 ATA α:ATA ο				0.0416311
Mar20 ATA β/μ:ATA γ/λ				0.277287
Mar20 ATA β/μ:ATA δ				0.047421
Mar20 ATA β/μ:ATA ο				0.131297
Mar20 ATA γ/λ:ATA δ				0.0780663
Mar20 ATA γ/λ:ATA ο				0.10113
Mar20 ATA δ:ATA ο				0.0245517
Mar20 ATC α:ATC β/μ				0.0113928
Mar20 ATC α:ATC γ/λ				0.0107872
Mar20 ATC α:ATC δ				0.0070825
Mar20 ATC α:ATC ο				0.0542509
Mar20 ATC β/μ:ATC γ/λ				0.382041
Mar20 ATC β/μ:ATC δ				0.184614
Mar20 ATC β/μ:ATC ο				0.0671181
Mar20 ATC γ/λ:ATC δ				0.201242
Mar20 ATC γ/λ:ATC ο				0.0606016
Mar20 ATC δ:ATC ο				0.0445891
Mar20 ATT α:ATT β/μ				0.370527
Mar20 ATT α:ATT γ/λ				0.394416
Mar20 ATT α:ATT δ				0.253143
Mar20 ATT α:ATT ο				0.211278
Mar20 ATT β/μ:ATT γ/λ				0.400906
Mar20 ATT β/μ:ATT δ				0.131004
Mar20 ATT β/μ:ATT ο				0.187369
Mar20 ATT γ/λ:ATT δ				0.143463
Mar20 ATT γ/λ:ATT ο				0.171578
Mar20 ATT δ:ATT ο				0.0762423
Mar20 CTA α:CTA β/μ				0.173156
Mar20 CTA α:CTA γ/λ				0.125335
Mar20 CTA α:CTA δ				0.461217
Mar20 CTA α:CTA ο				0.364478
Mar20 CTA β/μ:CTA γ/λ				0.125685
Mar20 CTA β/μ:CTA δ				0.175424
Mar20 CTA β/μ:CTA ο				0.184311
Mar20 CTA γ/λ:CTA δ				0.121082
Mar20 CTA γ/λ:CTA ο				0.107839
Mar20 CTA δ:CTA ο				0.39742
Mar20 CTC α:CTC β/μ				0.180578
Mar20 CTC α:CTC γ/λ				0.125087
Mar20 CTC α:CTC δ				0.461217
Mar20 CTC α:CTC ο				0.15944
Mar20 CTC β/μ:CTC γ/λ				0.0581209
Mar20 CTC β/μ:CTC δ				0.183879
Mar20 CTC β/μ:CTC ο				0.148585
Mar20 CTC γ/λ:CTC δ				0.120759
Mar20 CTC γ/λ:CTC ο				0.112645
Mar20 CTC δ:CTC ο				0.159338
Mar20 CTG α:CTG β/μ				0.00213076
Mar20 CTG α:CTG γ/λ				0.0668149
Mar20 CTG β/μ:CTG γ/λ				0.42242
Mar20 CTG β/μ:CTG δ				0.00213076
Mar20 CTG β/μ:CTG ο				0.00213076
Mar20 CTG γ/λ:CTG δ				0.0668149
Mar20 CTG γ/λ:CTG ο				0.0668149
Mar20 CTT α:CTT β/μ				0.497074
Mar20 CTT α:CTT γ/λ				0.307772
Mar20 CTT α:CTT δ				0.461217
Mar20 CTT α:CTT ο				0.291447
Mar20 CTT β/μ:CTT γ/λ				0.103585
Mar20 CTT β/μ:CTT δ				0.445525
Mar20 CTT β/μ:CTT ο				0.223023
Mar20 CTT γ/λ:CTT δ				0.333661
Mar20 CTT γ/λ:CTT ο				0.113792
Mar20 CTT δ:CTT ο				0.248138
Mar20 TTA α:TTA β/μ				0.0646379
Mar20 TTA α:TTA γ/λ				0.0554617
Mar20 TTA α:TTA δ				0.292566
Mar20 TTA α:TTA ο				0.311566
Mar20 TTA β/μ:TTA γ/λ				0.328322
Mar20 TTA β/μ:TTA δ				0.248584
Mar20 TTA β/μ:TTA ο				0.0572448
Mar20 TTA γ/λ:TTA δ				0.223652
Mar20 TTA γ/λ:TTA ο				0.045828
Mar20 TTA δ:TTA ο				0.426329
Mar20 TTG α:TTG β/μ				0.232916
Mar20 TTG α:TTG γ/λ				0.177297
Mar20 TTG α:TTG ο				0.159122
Mar20 TTG β/μ:TTG γ/λ				0.314619
Mar20 TTG β/μ:TTG δ				0.232916
Mar20 TTG β/μ:TTG ο				0.198362
Mar20 TTG γ/λ:TTG δ				0.177297
Mar20 TTG γ/λ:TTG ο				0.264795
Mar20 TTG δ:TTG ο				0.159122
Mar20 AAA α:AAA β/μ				0.0162225
Mar20 AAA α:AAA γ/λ				0.00535685
Mar20 AAA α:AAA δ				0.177022
Mar20 AAA α:AAA ο				0.3672
Mar20 AAA β/μ:AAA γ/λ				0.142546
Mar20 AAA β/μ:AAA δ				9.38297e-05
Mar20 AAA β/μ:AAA ο				0.000386313
Mar20 AAA γ/λ:AAA δ				2.26017e-05
Mar20 AAA γ/λ:AAA ο				8.98449e-05
Mar20 AAA δ:AAA ο				0.237974
Mar20 AAG α:AAG β/μ				0.324386
Mar20 AAG α:AAG γ/λ				0.275982
Mar20 AAG α:AAG δ				0.103312
Mar20 AAG α:AAG ο				0.235222
Mar20 AAG β/μ:AAG γ/λ				0.223392
Mar20 AAG β/μ:AAG δ				0.0973174
Mar20 AAG β/μ:AAG ο				0.263279
Mar20 AAG γ/λ:AAG δ				0.124281
Mar20 AAG γ/λ:AAG ο				0.350198
Mar20 AAG δ:AAG ο				0.204807
Mar20 ATG α:ATG β/μ				0.000544152
Mar20 ATG α:ATG γ/λ				1.87025e-10
Mar20 ATG α:ATG ο				0.159122
Mar20 ATG β/μ:ATG γ/λ				1.02799e-06
Mar20 ATG β/μ:ATG δ				0.000544152
Mar20 ATG β/μ:ATG ο				0.28854
Mar20 ATG γ/λ:ATG δ				1.87025e-10
Mar20 ATG γ/λ:ATG ο				0.117349
Mar20 ATG δ:ATG ο				0.159122
Mar20 TTC α:TTC β/μ				0.171946
Mar20 TTC α:TTC γ/λ				0.193193
Mar20 TTC α:TTC δ				0.5
Mar20 TTC α:TTC ο				0.5
Mar20 TTC β/μ:TTC γ/λ				0.433103
Mar20 TTC β/μ:TTC δ				1.29489e-08
Mar20 TTC β/μ:TTC ο				1.29489e-08
Mar20 TTC γ/λ:TTC δ				0.00112251
Mar20 TTC γ/λ:TTC ο				0.00112251
Mar20 TTT α:TTT β/μ				0.366213
Mar20 TTT α:TTT γ/λ				0.00894479
Mar20 TTT α:TTT δ				0.143346
Mar20 TTT α:TTT ο				0.451795
Mar20 TTT β/μ:TTT γ/λ				1.04007e-09
Mar20 TTT β/μ:TTT δ				0.0245725
Mar20 TTT β/μ:TTT ο				0.25352
Mar20 TTT γ/λ:TTT δ				1.83024e-05
Mar20 TTT γ/λ:TTT ο				0.000466078
Mar20 TTT δ:TTT ο				0.13325
Mar20 CCA α:CCA β/μ				0.0933847
Mar20 CCA α:CCA γ/λ				0.0738215
Mar20 CCA α:CCA δ				0.15944
Mar20 CCA α:CCA ο				0.15944
Mar20 CCA β/μ:CCA γ/λ				0.294232
Mar20 CCA β/μ:CCA δ				0.0138502
Mar20 CCA β/μ:CCA ο				0.0138502
Mar20 CCA γ/λ:CCA δ				0.017839
Mar20 CCA γ/λ:CCA ο				0.017839
Mar20 CCC α:CCC β/μ				0.269124
Mar20 CCC α:CCC γ/λ				0.495427
Mar20 CCC α:CCC δ				0.15944
Mar20 CCC α:CCC ο				0.15944
Mar20 CCC β/μ:CCC γ/λ				0.00845752
Mar20 CCC β/μ:CCC δ				0.0145118
Mar20 CCC β/μ:CCC ο				0.0145118
Mar20 CCC γ/λ:CCC δ				1.29278e-07
Mar20 CCC γ/λ:CCC ο				1.29278e-07
Mar20 CCT α:CCT β/μ				0.122867
Mar20 CCT α:CCT γ/λ				0.133849
Mar20 CCT α:CCT δ				0.0124322
Mar20 CCT α:CCT ο				0.0124322
Mar20 CCT β/μ:CCT γ/λ				0.423729
Mar20 CCT β/μ:CCT δ				5.61644e-18
Mar20 CCT β/μ:CCT ο				5.61644e-18
Mar20 CCT γ/λ:CCT δ				5.44047e-10
Mar20 CCT γ/λ:CCT ο				5.44047e-10
Mar20 AGC α:AGC β/μ				0.0827649
Mar20 AGC α:AGC γ/λ				0.38153
Mar20 AGC α:AGC ο				0.159122
Mar20 AGC β/μ:AGC γ/λ				0.348145
Mar20 AGC β/μ:AGC δ				0.0827649
Mar20 AGC β/μ:AGC ο				0.129539
Mar20 AGC γ/λ:AGC δ				0.38153
Mar20 AGC γ/λ:AGC ο				0.150096
Mar20 AGC δ:AGC ο				0.159122
Mar20 AGT α:AGT β/μ				0.00792678
Mar20 AGT α:AGT γ/λ				0.281879
Mar20 AGT α:AGT δ				0.159338
Mar20 AGT α:AGT ο				0.159122
Mar20 AGT β/μ:AGT γ/λ				0.212411
Mar20 AGT β/μ:AGT δ				0.0994955
Mar20 AGT β/μ:AGT ο				0.289913
Mar20 AGT γ/λ:AGT δ				0.137977
Mar20 AGT γ/λ:AGT ο				0.211644
Mar20 AGT δ:AGT ο				0.0827206
Mar20 TCA α:TCA β/μ				0.00856204
Mar20 TCA α:TCA γ/λ				0.0180885
Mar20 TCA α:TCA δ				0.0341192
Mar20 TCA α:TCA ο				0.0085931
Mar20 TCA β/μ:TCA γ/λ				0.0184024
Mar20 TCA β/μ:TCA δ				0.208919
Mar20 TCA β/μ:TCA ο				0.414129
Mar20 TCA γ/λ:TCA δ				0.418946
Mar20 TCA γ/λ:TCA ο				0.0928956
Mar20 TCA δ:TCA ο				0.201091
Mar20 TCC α:TCC β/μ				0.00143876
Mar20 TCC α:TCC γ/λ				0.00195389
Mar20 TCC α:TCC δ				0.0796339
Mar20 TCC α:TCC ο				0.15944
Mar20 TCC β/μ:TCC γ/λ				0.49188
Mar20 TCC β/μ:TCC δ				0.0841389
Mar20 TCC β/μ:TCC ο				2.00124e-15
Mar20 TCC γ/λ:TCC δ				0.0928558
Mar20 TCC γ/λ:TCC ο				3.9704e-08
Mar20 TCC δ:TCC ο				0.159338
Mar20 TCG α:TCG β/μ				0.000155178
Mar20 TCG α:TCG γ/λ				0.35275
Mar20 TCG β/μ:TCG γ/λ				0.000903872
Mar20 TCG β/μ:TCG δ				0.000155178
Mar20 TCG β/μ:TCG ο				0.000155178
Mar20 TCG γ/λ:TCG δ				0.35275
Mar20 TCG γ/λ:TCG ο				0.35275
Mar20 TCT α:TCT β/μ				0.0605743
Mar20 TCT α:TCT γ/λ				0.121179
Mar20 TCT α:TCT δ				0.012719
Mar20 TCT α:TCT ο				0.15944
Mar20 TCT β/μ:TCT γ/λ				0.168584
Mar20 TCT β/μ:TCT δ				0.0485303
Mar20 TCT β/μ:TCT ο				0.00100923
Mar20 TCT γ/λ:TCT δ				0.0327544
Mar20 TCT γ/λ:TCT ο				0.23399
Mar20 TCT δ:TCT ο				0.0225945
Mar20 ACA α:ACA β/μ				0.031377
Mar20 ACA α:ACA γ/λ				0.0389006
Mar20 ACA α:ACA δ				0.0341192
Mar20 ACA α:ACA ο				0.084377
Mar20 ACA β/μ:ACA γ/λ				0.322022
Mar20 ACA β/μ:ACA δ				0.383036
Mar20 ACA β/μ:ACA ο				0.260544
Mar20 ACA γ/λ:ACA δ				0.322519
Mar20 ACA γ/λ:ACA ο				0.321737
Mar20 ACA δ:ACA ο				0.246356
Mar20 ACC α:ACC β/μ				1.22479e-05
Mar20 ACC α:ACC γ/λ				1.69386e-50
Mar20 ACC β/μ:ACC γ/λ				5.0659e-44
Mar20 ACC β/μ:ACC δ				1.22479e-05
Mar20 ACC β/μ:ACC ο				1.22479e-05
Mar20 ACC γ/λ:ACC δ				1.69386e-50
Mar20 ACC γ/λ:ACC ο				1.69386e-50
Mar20 ACG α:ACG β/μ				0.228163
Mar20 ACG α:ACG γ/λ				0.275189
Mar20 ACG α:ACG δ				0.000144947
Mar20 ACG α:ACG ο				0.0415208
Mar20 ACG β/μ:ACG γ/λ				0.17414
Mar20 ACG β/μ:ACG δ				6.30569e-06
Mar20 ACG β/μ:ACG ο				0.00133523
Mar20 ACG γ/λ:ACG δ				8.86467e-06
Mar20 ACG γ/λ:ACG ο				0.00214552
Mar20 ACG δ:ACG ο				0.0072054
Mar20 ACT α:ACT β/μ				0.17402
Mar20 ACT α:ACT γ/λ				0.00707208
Mar20 ACT α:ACT δ				0.00117489
Mar20 ACT α:ACT ο				0.0467285
Mar20 ACT β/μ:ACT γ/λ				1.18599e-29
Mar20 ACT β/μ:ACT δ				7.07186e-05
Mar20 ACT β/μ:ACT ο				0.000921843
Mar20 ACT γ/λ:ACT δ				0.017262
Mar20 ACT γ/λ:ACT ο				0.46381
Mar20 ACT δ:ACT ο				0.0266159
Mar20 TGG α:TGG β/μ				0.0100645
Mar20 TGG α:TGG γ/λ				0.102968
Mar20 TGG β/μ:TGG γ/λ				0.0111601
Mar20 TGG β/μ:TGG δ				0.0100645
Mar20 TGG β/μ:TGG ο				0.0100645
Mar20 TGG γ/λ:TGG δ				0.102968
Mar20 TGG γ/λ:TGG ο				0.102968
Mar20 TAC α:TAC β/μ				0.362131
Mar20 TAC α:TAC γ/λ				0.00411978
Mar20 TAC α:TAC δ				0.15944
Mar20 TAC α:TAC ο				0.364478
Mar20 TAC β/μ:TAC γ/λ				3.61948e-09
Mar20 TAC β/μ:TAC δ				0.00808582
Mar20 TAC β/μ:TAC ο				0.476515
Mar20 TAC γ/λ:TAC δ				2.11978e-08
Mar20 TAC γ/λ:TAC ο				0.000226455
Mar20 TAC δ:TAC ο				0.159122
Mar20 TAT α:TAT β/μ				0.000113004
Mar20 TAT α:TAT γ/λ				4.18937e-06
Mar20 TAT α:TAT δ				0.461217
Mar20 TAT α:TAT ο				0.222715
Mar20 TAT β/μ:TAT γ/λ				0.0341121
Mar20 TAT β/μ:TAT δ				2.85131e-05
Mar20 TAT β/μ:TAT ο				0.000611042
Mar20 TAT γ/λ:TAT δ				7.86133e-07
Mar20 TAT γ/λ:TAT ο				1.98306e-05
Mar20 TAT δ:TAT ο				0.236651
Mar20 GTA α:GTA β/μ				0.283571
Mar20 GTA α:GTA γ/λ				0.275892
Mar20 GTA α:GTA δ				0.15944
Mar20 GTA α:GTA ο				0.15944
Mar20 GTA β/μ:GTA γ/λ				0.445107
Mar20 GTA β/μ:GTA δ				6.28668e-05
Mar20 GTA β/μ:GTA ο				6.28668e-05
Mar20 GTA γ/λ:GTA δ				0.00929352
Mar20 GTA γ/λ:GTA ο				0.00929352
Mar20 GTC α:GTC β/μ				0.0623686
Mar20 GTC α:GTC γ/λ				0.0632235
Mar20 GTC α:GTC δ				0.0368049
Mar20 GTC α:GTC ο				0.0843142
Mar20 GTC β/μ:GTC γ/λ				0.482358
Mar20 GTC β/μ:GTC δ				0.177578
Mar20 GTC β/μ:GTC ο				0.385716
Mar20 GTC γ/λ:GTC δ				0.176779
Mar20 GTC γ/λ:GTC ο				0.39261
Mar20 GTC δ:GTC ο				0.166314
Mar20 GTG α:GTG β/μ				7.0432e-14
Mar20 GTG α:GTG γ/λ				1.77778e-11
Mar20 GTG β/μ:GTG γ/λ				0.0105635
Mar20 GTG β/μ:GTG δ				7.0432e-14
Mar20 GTG β/μ:GTG ο				7.0432e-14
Mar20 GTG γ/λ:GTG δ				1.77778e-11
Mar20 GTG γ/λ:GTG ο				1.77778e-11
Mar20 GTT α:GTT β/μ				0.333339
Mar20 GTT α:GTT γ/λ				0.184404
Mar20 GTT α:GTT δ				0.393666
Mar20 GTT α:GTT ο				0.279304
Mar20 GTT β/μ:GTT γ/λ				0.0814349
Mar20 GTT β/μ:GTT δ				0.465389
Mar20 GTT β/μ:GTT ο				0.348727
Mar20 GTT γ/λ:GTT δ				0.435164
Mar20 GTT γ/λ:GTT ο				0.459064
Mar20 GTT δ:GTT ο				0.460553
Apr20 GCA α:GCA β/μ					1.75694e-05
Apr20 GCA α:GCA γ/λ					1.0925e-05
Apr20 GCA α:GCA δ					9.68735e-06
Apr20 GCA α:GCA ο					1.68918e-05
Apr20 GCA β/μ:GCA γ/λ					1.20799e-06
Apr20 GCA β/μ:GCA δ					0.151419
Apr20 GCA β/μ:GCA ο					0.242766
Apr20 GCA γ/λ:GCA δ					0.30193
Apr20 GCA γ/λ:GCA ο					1.22701e-07
Apr20 GCA δ:GCA ο					0.160768
Apr20 GCC α:GCC β/μ					0.493099
Apr20 GCC α:GCC γ/λ					0.496293
Apr20 GCC α:GCC δ					0.5
Apr20 GCC α:GCC ο					1
Apr20 GCC β/μ:GCC γ/λ					0.395005
Apr20 GCC β/μ:GCC δ					0.15867
Apr20 GCC β/μ:GCC ο					0.15867
Apr20 GCC γ/λ:GCC δ					0.352741
Apr20 GCC γ/λ:GCC ο					0.352741
Apr20 GCG α:GCG β/μ					1.22937e-05
Apr20 GCG α:GCG γ/λ					0.0541492
Apr20 GCG β/μ:GCG γ/λ					6.71089e-06
Apr20 GCG β/μ:GCG δ					1.22937e-05
Apr20 GCG β/μ:GCG ο					1.22937e-05
Apr20 GCG γ/λ:GCG δ					0.0541492
Apr20 GCG γ/λ:GCG ο					0.0541492
Apr20 GCT α:GCT β/μ					0.000106163
Apr20 GCT α:GCT γ/λ					0.000145731
Apr20 GCT α:GCT δ					9.95649e-05
Apr20 GCT α:GCT ο					9.53991e-05
Apr20 GCT β/μ:GCT γ/λ					0.000178175
Apr20 GCT β/μ:GCT δ					0.181078
Apr20 GCT β/μ:GCT ο					0.267472
Apr20 GCT γ/λ:GCT δ					2.28253e-11
Apr20 GCT γ/λ:GCT ο					0.188572
Apr20 GCT δ:GCT ο					0.284281
Apr20 AGA α:AGA β/μ					4.71115e-22
Apr20 AGA α:AGA γ/λ					5.21582e-12
Apr20 AGA α:AGA δ					0.160768
Apr20 AGA α:AGA ο					0.0222053
Apr20 AGA β/μ:AGA γ/λ					0.00301954
Apr20 AGA β/μ:AGA δ					0.0504204
Apr20 AGA β/μ:AGA ο					0.0441569
Apr20 AGA γ/λ:AGA δ					0.0813907
Apr20 AGA γ/λ:AGA ο					0.0343102
Apr20 AGA δ:AGA ο					0.0124193
Apr20 AGG α:AGG β/μ					0.102961
Apr20 AGG α:AGG γ/λ					0.182873
Apr20 AGG β/μ:AGG γ/λ					0.435237
Apr20 AGG β/μ:AGG δ					0.102961
Apr20 AGG β/μ:AGG ο					0.102961
Apr20 AGG γ/λ:AGG δ					0.182873
Apr20 AGG γ/λ:AGG ο					0.182873
Apr20 CGA β/μ:CGA γ/λ					0.18478
Apr20 CGA β/μ:CGA ο					0.365948
Apr20 CGA γ/λ:CGA ο					0.310294
Apr20 CGC α:CGC β/μ					0.15867
Apr20 CGC α:CGC γ/λ					0.158671
Apr20 CGC β/μ:CGC γ/λ					0.479716
Apr20 CGC β/μ:CGC δ					0.15867
Apr20 CGC β/μ:CGC ο					0.15867
Apr20 CGC γ/λ:CGC δ					0.158671
Apr20 CGC γ/λ:CGC ο					0.158671
Apr20 CGG α:CGG β/μ					1.22937e-05
Apr20 CGG α:CGG γ/λ					0.263562
Apr20 CGG α:CGG δ					0.160768
Apr20 CGG β/μ:CGG γ/λ					0.000301592
Apr20 CGG β/μ:CGG δ					0.184292
Apr20 CGG β/μ:CGG ο					1.22937e-05
Apr20 CGG γ/λ:CGG δ					0.162575
Apr20 CGG γ/λ:CGG ο					0.263562
Apr20 CGG δ:CGG ο					0.160768
Apr20 CGT α:CGT β/μ					0.0473364
Apr20 CGT α:CGT γ/λ					0.172906
Apr20 CGT β/μ:CGT γ/λ					0.029733
Apr20 CGT β/μ:CGT δ					0.0473364
Apr20 CGT β/μ:CGT ο					0.0473364
Apr20 CGT γ/λ:CGT δ					0.172906
Apr20 CGT γ/λ:CGT ο					0.172906
Apr20 AAC α:AAC β/μ					0.129064
Apr20 AAC α:AAC γ/λ					0.0539645
Apr20 AAC α:AAC δ					0.303463
Apr20 AAC α:AAC ο					0.0380305
Apr20 AAC β/μ:AAC γ/λ					9.08341e-13
Apr20 AAC β/μ:AAC δ					0.0725362
Apr20 AAC β/μ:AAC ο					0.00304296
Apr20 AAC γ/λ:AAC δ					0.0356118
Apr20 AAC γ/λ:AAC ο					0.00125792
Apr20 AAC δ:AAC ο					0.119256
Apr20 AAT α:AAT β/μ					0.119179
Apr20 AAT α:AAT γ/λ					0.0681824
Apr20 AAT α:AAT δ					0.0100845
Apr20 AAT α:AAT ο					0.0293502
Apr20 AAT β/μ:AAT γ/λ					3.62542e-06
Apr20 AAT β/μ:AAT δ					0.00995565
Apr20 AAT β/μ:AAT ο					0.0709087
Apr20 AAT γ/λ:AAT δ					0.0281552
Apr20 AAT γ/λ:AAT ο					0.112518
Apr20 AAT δ:AAT ο					0.471199
Apr20 GAC α:GAC β/μ					0.000358015
Apr20 GAC α:GAC γ/λ					1.10188e-05
Apr20 GAC α:GAC δ					2.85122e-05
Apr20 GAC α:GAC ο					0.0001178
Apr20 GAC β/μ:GAC γ/λ					9.90945e-95
Apr20 GAC β/μ:GAC δ					0.000852895
Apr20 GAC β/μ:GAC ο					0.0773657
Apr20 GAC γ/λ:GAC δ					0.252534
Apr20 GAC γ/λ:GAC ο					0.116068
Apr20 GAC δ:GAC ο					0.263318
Apr20 GAT α:GAT β/μ					9.28219e-47
Apr20 GAT α:GAT γ/λ					6.43623e-47
Apr20 GAT α:GAT δ					0.358412
Apr20 GAT α:GAT ο					0.0228001
Apr20 GAT β/μ:GAT γ/λ					3.61778e-09
Apr20 GAT β/μ:GAT δ					3.09956e-27
Apr20 GAT β/μ:GAT ο					1.65264e-34
Apr20 GAT γ/λ:GAT δ					1.11436e-27
Apr20 GAT γ/λ:GAT ο					6.21348e-35
Apr20 GAT δ:GAT ο					0.171897
Apr20 TGC α:TGC β/μ					0.235519
Apr20 TGC α:TGC γ/λ					0.170868
Apr20 TGC α:TGC δ					0.350103
Apr20 TGC α:TGC ο					0.161016
Apr20 TGC β/μ:TGC γ/λ					1.89147e-06
Apr20 TGC β/μ:TGC δ					0.200149
Apr20 TGC β/μ:TGC ο					2.34426e-10
Apr20 TGC γ/λ:TGC δ					0.166203
Apr20 TGC γ/λ:TGC ο					0.0544071
Apr20 TGC δ:TGC ο					0.160768
Apr20 TGT α:TGT β/μ					2.48685e-19
Apr20 TGT α:TGT γ/λ					0.0277529
Apr20 TGT α:TGT δ					0.5
Apr20 TGT β/μ:TGT γ/λ					1.10057e-18
Apr20 TGT β/μ:TGT δ					0.313192
Apr20 TGT β/μ:TGT ο					2.48685e-19
Apr20 TGT γ/λ:TGT δ					0.47724
Apr20 TGT γ/λ:TGT ο					0.0277529
Apr20 TGT δ:TGT ο					0.5
Apr20 GAA α:GAA β/μ					1.13925e-24
Apr20 GAA α:GAA γ/λ					3.50045e-14
Apr20 GAA α:GAA δ					0.160768
Apr20 GAA α:GAA ο					0.0796154
Apr20 GAA β/μ:GAA γ/λ					0.0124969
Apr20 GAA β/μ:GAA δ					0.0398427
Apr20 GAA β/μ:GAA ο					0.18557
Apr20 GAA γ/λ:GAA δ					0.0637526
Apr20 GAA γ/λ:GAA ο					0.146824
Apr20 GAA δ:GAA ο					0.0423502
Apr20 GAG α:GAG β/μ					0.113622
Apr20 GAG α:GAG γ/λ					0.147273
Apr20 GAG α:GAG δ					0.311232
Apr20 GAG α:GAG ο					0.278864
Apr20 GAG β/μ:GAG γ/λ					0.00477182
Apr20 GAG β/μ:GAG δ					0.0571675
Apr20 GAG β/μ:GAG ο					0.435774
Apr20 GAG γ/λ:GAG δ					0.0730263
Apr20 GAG γ/λ:GAG ο					0.482676
Apr20 GAG δ:GAG ο					0.168915
Apr20 CAA α:CAA β/μ					3.60275e-24
Apr20 CAA α:CAA γ/λ					2.17157e-07
Apr20 CAA α:CAA ο					0.0796154
Apr20 CAA β/μ:CAA γ/λ					2.58314e-08
Apr20 CAA β/μ:CAA δ					3.60275e-24
Apr20 CAA β/μ:CAA ο					0.16983
Apr20 CAA γ/λ:CAA δ					2.17157e-07
Apr20 CAA γ/λ:CAA ο					0.105297
Apr20 CAA δ:CAA ο					0.0796154
Apr20 CAG α:CAG β/μ					3.3205e-08
Apr20 CAG α:CAG γ/λ					1.02101e-05
Apr20 CAG α:CAG δ					0.160768
Apr20 CAG β/μ:CAG γ/λ					0.0193487
Apr20 CAG β/μ:CAG δ					0.285803
Apr20 CAG β/μ:CAG ο					3.3205e-08
Apr20 CAG γ/λ:CAG δ					0.222738
Apr20 CAG γ/λ:CAG ο					1.02101e-05
Apr20 CAG δ:CAG ο					0.160768
Apr20 GGA α:GGA β/μ					0.0827657
Apr20 GGA α:GGA γ/λ					0.0171277
Apr20 GGA α:GGA δ					0.160768
Apr20 GGA α:GGA ο					0.0796154
Apr20 GGA β/μ:GGA γ/λ					0.152424
Apr20 GGA β/μ:GGA δ					0.156671
Apr20 GGA β/μ:GGA ο					0.0829936
Apr20 GGA γ/λ:GGA δ					0.151199
Apr20 GGA γ/λ:GGA ο					0.0877772
Apr20 GGA δ:GGA ο					0.0502228
Apr20 GGC α:GGC β/μ					0.110346
Apr20 GGC α:GGC γ/λ					0.0473365
Apr20 GGC α:GGC δ					0.160768
Apr20 GGC β/μ:GGC γ/λ					0.0193732
Apr20 GGC β/μ:GGC δ					0.165836
Apr20 GGC β/μ:GGC ο					0.110346
Apr20 GGC γ/λ:GGC δ					0.15292
Apr20 GGC γ/λ:GGC ο					0.0473365
Apr20 GGC δ:GGC ο					0.160768
Apr20 GGG α:GGG β/μ					0.0781592
Apr20 GGG α:GGG γ/λ					0.131356
Apr20 GGG α:GGG δ					0.311232
Apr20 GGG α:GGG ο					0.158918
Apr20 GGG β/μ:GGG γ/λ					2.14058e-06
Apr20 GGG β/μ:GGG δ					0.0405368
Apr20 GGG β/μ:GGG ο					0.37851
Apr20 GGG γ/λ:GGG δ					0.0655038
Apr20 GGG γ/λ:GGG ο					0.311624
Apr20 GGG δ:GGG ο					0.0958512
Apr20 GGT α:GGT β/μ					3.75547e-14
Apr20 GGT α:GGT γ/λ					6.21357e-15
Apr20 GGT α:GGT δ					0.000431063
Apr20 GGT α:GGT ο					0.000881222
Apr20 GGT β/μ:GGT γ/λ					4.00587e-13
Apr20 GGT β/μ:GGT δ					5.40068e-22
Apr20 GGT β/μ:GGT ο					1.83184e-26
Apr20 GGT γ/λ:GGT δ					1.10288e-22
Apr20 GGT γ/λ:GGT ο					3.64248e-27
Apr20 GGT δ:GGT ο					0.242486
Apr20 CAC α:CAC β/μ					3.28039e-05
Apr20 CAC α:CAC γ/λ					2.17558e-05
Apr20 CAC α:CAC δ					1.68918e-05
Apr20 CAC α:CAC ο					0.000240948
Apr20 CAC β/μ:CAC γ/λ					2.92454e-06
Apr20 CAC β/μ:CAC δ					9.51767e-21
Apr20 CAC β/μ:CAC ο					0.174896
Apr20 CAC γ/λ:CAC δ					4.16183e-06
Apr20 CAC γ/λ:CAC ο					0.10952
Apr20 CAC δ:CAC ο					0.0796154
Apr20 CAT α:CAT β/μ					0.0590051
Apr20 CAT α:CAT γ/λ					0.0989066
Apr20 CAT α:CAT δ					0.469375
Apr20 CAT α:CAT ο					0.0906953
Apr20 CAT β/μ:CAT γ/λ					0.00310942
Apr20 CAT β/μ:CAT δ					0.0515062
Apr20 CAT β/μ:CAT ο					0.246646
Apr20 CAT γ/λ:CAT δ					0.092837
Apr20 CAT γ/λ:CAT ο					0.202241
Apr20 CAT δ:CAT ο					0.0939975
Apr20 ATA α:ATA β/μ					1.79744e-09
Apr20 ATA α:ATA γ/λ					0.148215
Apr20 ATA α:ATA δ					0.0795485
Apr20 ATA α:ATA ο					0.0416043
Apr20 ATA β/μ:ATA γ/λ					0.000759001
Apr20 ATA β/μ:ATA δ					0.143614
Apr20 ATA β/μ:ATA ο					0.0704417
Apr20 ATA γ/λ:ATA δ					0.0903835
Apr20 ATA γ/λ:ATA ο					0.0464965
Apr20 ATA δ:ATA ο					0.298243
Apr20 ATC α:ATC β/μ					1.59687e-05
Apr20 ATC α:ATC γ/λ					1.51605e-05
Apr20 ATC α:ATC δ					5.92566e-05
Apr20 ATC α:ATC ο					1.68918e-05
Apr20 ATC β/μ:ATC γ/λ					0.23476
Apr20 ATC β/μ:ATC δ					0.146612
Apr20 ATC β/μ:ATC ο					0.12067
Apr20 ATC γ/λ:ATC δ					0.134289
Apr20 ATC γ/λ:ATC ο					0.0194296
Apr20 ATC δ:ATC ο					0.160768
Apr20 ATT α:ATT β/μ					5.56845e-22
Apr20 ATT α:ATT γ/λ					1.46934e-22
Apr20 ATT β/μ:ATT γ/λ					0.226431
Apr20 ATT β/μ:ATT δ					5.56845e-22
Apr20 ATT β/μ:ATT ο					5.56845e-22
Apr20 ATT γ/λ:ATT δ					1.46934e-22
Apr20 ATT γ/λ:ATT ο					1.46934e-22
Apr20 CTA α:CTA β/μ					0.20138
Apr20 CTA α:CTA γ/λ					0.150269
Apr20 CTA α:CTA δ					0.178281
Apr20 CTA α:CTA ο					0.161016
Apr20 CTA β/μ:CTA γ/λ					0.00093657
Apr20 CTA β/μ:CTA δ					0.0511388
Apr20 CTA β/μ:CTA ο					0.00130542
Apr20 CTA γ/λ:CTA δ					0.0391145
Apr20 CTA γ/λ:CTA ο					0.118374
Apr20 CTA δ:CTA ο					0.0416081
Apr20 CTC α:CTC β/μ					0.00401686
Apr20 CTC α:CTC γ/λ					0.00311399
Apr20 CTC α:CTC δ					0.00344278
Apr20 CTC α:CTC ο					0.00344278
Apr20 CTC β/μ:CTC γ/λ					2.37086e-05
Apr20 CTC β/μ:CTC δ					0.000114752
Apr20 CTC β/μ:CTC ο					0.000114752
Apr20 CTC γ/λ:CTC δ					0.0153723
Apr20 CTC γ/λ:CTC ο					0.0153723
Apr20 CTG α:CTG β/μ					0.00156486
Apr20 CTG α:CTG γ/λ					0.00033372
Apr20 CTG β/μ:CTG γ/λ					0.319068
Apr20 CTG β/μ:CTG δ					0.00156486
Apr20 CTG β/μ:CTG ο					0.00156486
Apr20 CTG γ/λ:CTG δ					0.00033372
Apr20 CTG γ/λ:CTG ο					0.00033372
Apr20 CTT α:CTT β/μ					0.00782568
Apr20 CTT α:CTT γ/λ					0.0043716
Apr20 CTT α:CTT δ					0.0326918
Apr20 CTT α:CTT ο					0.00344278
Apr20 CTT β/μ:CTT γ/λ					5.78609e-07
Apr20 CTT β/μ:CTT δ					0.212752
Apr20 CTT β/μ:CTT ο					1.60117e-20
Apr20 CTT γ/λ:CTT δ					0.108325
Apr20 CTT γ/λ:CTT ο					0.00255943
Apr20 CTT δ:CTT ο					0.0795485
Apr20 TTA α:TTA β/μ					0.129947
Apr20 TTA α:TTA γ/λ					0.149009
Apr20 TTA α:TTA δ					0.178281
Apr20 TTA α:TTA ο					0.0422987
Apr20 TTA β/μ:TTA γ/λ					0.187769
Apr20 TTA β/μ:TTA δ					0.03442
Apr20 TTA β/μ:TTA ο					0.0963002
Apr20 TTA γ/λ:TTA δ					0.0388275
Apr20 TTA γ/λ:TTA ο					0.0856515
Apr20 TTA δ:TTA ο					0.0126899
Apr20 TTG α:TTG β/μ					1.00692e-20
Apr20 TTG α:TTG γ/λ					0.000548155
Apr20 TTG α:TTG δ					0.160768
Apr20 TTG β/μ:TTG γ/λ					3.43283e-07
Apr20 TTG β/μ:TTG δ					0.449669
Apr20 TTG β/μ:TTG ο					1.00692e-20
Apr20 TTG γ/λ:TTG δ					0.231962
Apr20 TTG γ/λ:TTG ο					0.000548155
Apr20 TTG δ:TTG ο					0.160768
Apr20 AAA α:AAA β/μ					0.000692884
Apr20 AAA α:AAA γ/λ					0.0383304
Apr20 AAA α:AAA δ					0.469375
Apr20 AAA α:AAA ο					0.0546256
Apr20 AAA β/μ:AAA γ/λ					1.43027e-08
Apr20 AAA β/μ:AAA δ					0.00029434
Apr20 AAA β/μ:AAA ο					0.208719
Apr20 AAA γ/λ:AAA δ					0.0314979
Apr20 AAA γ/λ:AAA ο					0.113458
Apr20 AAA δ:AAA ο					0.0563772
Apr20 AAG α:AAG β/μ					0.00202515
Apr20 AAG α:AAG γ/λ					0.00418718
Apr20 AAG α:AAG δ					0.00198296
Apr20 AAG α:AAG ο					0.00113062
Apr20 AAG β/μ:AAG γ/λ					4.33883e-11
Apr20 AAG β/μ:AAG δ					0.324192
Apr20 AAG β/μ:AAG ο					0.145342
Apr20 AAG γ/λ:AAG δ					0.118078
Apr20 AAG γ/λ:AAG ο					0.0624475
Apr20 AAG δ:AAG ο					0.263318
Apr20 ATG α:ATG β/μ					0.0139916
Apr20 ATG α:ATG γ/λ					2.45427e-52
Apr20 ATG β/μ:ATG γ/λ					1.31368e-45
Apr20 ATG β/μ:ATG δ					0.0139916
Apr20 ATG β/μ:ATG ο					0.0139916
Apr20 ATG γ/λ:ATG δ					2.45427e-52
Apr20 ATG γ/λ:ATG ο					2.45427e-52
Apr20 TTC α:TTC β/μ					0.446153
Apr20 TTC α:TTC γ/λ					0.242343
Apr20 TTC α:TTC δ					0.0804344
Apr20 TTC α:TTC ο					0.212946
Apr20 TTC β/μ:TTC γ/λ					0.000128328
Apr20 TTC β/μ:TTC δ					0.0284101
Apr20 TTC β/μ:TTC ο					0.174105
Apr20 TTC γ/λ:TTC δ					0.0958453
Apr20 TTC γ/λ:TTC ο					0.115144
Apr20 TTC δ:TTC ο					0.0533887
Apr20 TTT α:TTT β/μ					2.07353e-74
Apr20 TTT α:TTT γ/λ					4.0453e-64
Apr20 TTT α:TTT δ					0.0416081
Apr20 TTT α:TTT ο					0.160927
Apr20 TTT β/μ:TTT γ/λ					0.423198
Apr20 TTT β/μ:TTT δ					0.419561
Apr20 TTT β/μ:TTT ο					0.0755635
Apr20 TTT γ/λ:TTT δ					0.410337
Apr20 TTT γ/λ:TTT ο					0.081116
Apr20 TTT δ:TTT ο					0.170447
Apr20 CCA α:CCA β/μ					1.10765e-08
Apr20 CCA α:CCA γ/λ					0.261233
Apr20 CCA α:CCA ο					0.284281
Apr20 CCA β/μ:CCA γ/λ					4.82165e-05
Apr20 CCA β/μ:CCA δ					1.10765e-08
Apr20 CCA β/μ:CCA ο					0.374384
Apr20 CCA γ/λ:CCA δ					0.261233
Apr20 CCA γ/λ:CCA ο					0.292472
Apr20 CCA δ:CCA ο					0.284281
Apr20 CCC α:CCC β/μ					0.468198
Apr20 CCC α:CCC γ/λ					2.82912e-05
Apr20 CCC α:CCC ο					0.0796154
Apr20 CCC β/μ:CCC γ/λ					0.0263204
Apr20 CCC β/μ:CCC δ					0.468198
Apr20 CCC β/μ:CCC ο					0.0805988
Apr20 CCC γ/λ:CCC δ					2.82912e-05
Apr20 CCC γ/λ:CCC ο					0.10071
Apr20 CCC δ:CCC ο					0.0796154
Apr20 CCT α:CCT β/μ					0.000223637
Apr20 CCT α:CCT γ/λ					5.86002e-05
Apr20 CCT α:CCT δ					0.000390116
Apr20 CCT α:CCT ο					0.00885568
Apr20 CCT β/μ:CCT γ/λ					1.91881e-18
Apr20 CCT β/μ:CCT δ					0.47633
Apr20 CCT β/μ:CCT ο					0.232996
Apr20 CCT γ/λ:CCT δ					0.158176
Apr20 CCT γ/λ:CCT ο					0.111249
Apr20 CCT δ:CCT ο					0.245617
Apr20 AGC α:AGC β/μ					0.0238321
Apr20 AGC α:AGC γ/λ					0.00202649
Apr20 AGC α:AGC δ					0.160768
Apr20 AGC β/μ:AGC γ/λ					0.000671224
Apr20 AGC β/μ:AGC δ					0.130394
Apr20 AGC β/μ:AGC ο					0.0238321
Apr20 AGC γ/λ:AGC δ					0.193238
Apr20 AGC γ/λ:AGC ο					0.00202649
Apr20 AGC δ:AGC ο					0.160768
Apr20 AGT α:AGT β/μ					9.13743e-11
Apr20 AGT α:AGT γ/λ					0.132158
Apr20 AGT α:AGT δ					0.284112
Apr20 AGT β/μ:AGT γ/λ					1.20194e-06
Apr20 AGT β/μ:AGT δ					0.184207
Apr20 AGT β/μ:AGT ο					9.13743e-11
Apr20 AGT γ/λ:AGT δ					0.27146
Apr20 AGT γ/λ:AGT ο					0.132158
Apr20 AGT δ:AGT ο					0.284112
Apr20 TCA α:TCA β/μ					3.38843e-05
Apr20 TCA α:TCA γ/λ					1.4094e-05
Apr20 TCA α:TCA δ					1.68918e-05
Apr20 TCA α:TCA ο					0.000148723
Apr20 TCA β/μ:TCA γ/λ					2.95906e-12
Apr20 TCA β/μ:TCA δ					3.30892e-15
Apr20 TCA β/μ:TCA ο					0.434123
Apr20 TCA γ/λ:TCA δ					0.0223769
Apr20 TCA γ/λ:TCA ο					0.249701
Apr20 TCA δ:TCA ο					0.284281
Apr20 TCC α:TCC β/μ					0.00757952
Apr20 TCC α:TCC γ/λ					0.0786321
Apr20 TCC α:TCC δ					0.161016
Apr20 TCC α:TCC ο					0.0481867
Apr20 TCC β/μ:TCC γ/λ					3.67223e-12
Apr20 TCC β/μ:TCC δ					1.06795e-29
Apr20 TCC β/μ:TCC ο					0.197275
Apr20 TCC γ/λ:TCC δ					7.40834e-08
Apr20 TCC γ/λ:TCC ο					0.105878
Apr20 TCC δ:TCC ο					0.0796154
Apr20 TCG α:TCG β/μ					0.000507241
Apr20 TCG α:TCG γ/λ					0.0385493
Apr20 TCG α:TCG δ					0.160768
Apr20 TCG β/μ:TCG γ/λ					0.0929923
Apr20 TCG β/μ:TCG δ					0.202265
Apr20 TCG β/μ:TCG ο					0.000507241
Apr20 TCG γ/λ:TCG δ					0.179479
Apr20 TCG γ/λ:TCG ο					0.0385493
Apr20 TCG δ:TCG ο					0.160768
Apr20 TCT α:TCT β/μ					0.283467
Apr20 TCT α:TCT γ/λ					0.166374
Apr20 TCT α:TCT δ					0.161016
Apr20 TCT α:TCT ο					0.161016
Apr20 TCT β/μ:TCT γ/λ					3.16206e-05
Apr20 TCT β/μ:TCT δ					8.87843e-09
Apr20 TCT β/μ:TCT ο					8.87843e-09
Apr20 TCT γ/λ:TCT δ					0.382667
Apr20 TCT γ/λ:TCT ο					0.382667
Apr20 ACA α:ACA β/μ					0.000185712
Apr20 ACA α:ACA γ/λ					8.49274e-05
Apr20 ACA α:ACA δ					0.00112575
Apr20 ACA α:ACA ο					0.00885568
Apr20 ACA β/μ:ACA γ/λ					3.27478e-06
Apr20 ACA β/μ:ACA δ					0.255381
Apr20 ACA β/μ:ACA ο					0.212077
Apr20 ACA γ/λ:ACA δ					0.121632
Apr20 ACA γ/λ:ACA ο					0.138548
Apr20 ACA δ:ACA ο					0.354303
Apr20 ACC α:ACC β/μ					0.000780926
Apr20 ACC α:ACC γ/λ					8.85137e-81
Apr20 ACC α:ACC ο					0.160927
Apr20 ACC β/μ:ACC γ/λ					4.23532e-68
Apr20 ACC β/μ:ACC δ					0.000780926
Apr20 ACC β/μ:ACC ο					0.19401
Apr20 ACC γ/λ:ACC δ					8.85137e-81
Apr20 ACC γ/λ:ACC ο					0.0529563
Apr20 ACC δ:ACC ο					0.160927
Apr20 ACG α:ACG β/μ					0.0128743
Apr20 ACG α:ACG γ/λ					0.000729492
Apr20 ACG α:ACG δ					0.249424
Apr20 ACG α:ACG ο					0.475304
Apr20 ACG β/μ:ACG γ/λ					2.18443e-64
Apr20 ACG β/μ:ACG δ					0.00205173
Apr20 ACG β/μ:ACG ο					0.012946
Apr20 ACG γ/λ:ACG δ					0.000106544
Apr20 ACG γ/λ:ACG ο					0.000644718
Apr20 ACG δ:ACG ο					0.227957
Apr20 ACT α:ACT β/μ					0.00359437
Apr20 ACT α:ACT γ/λ					0.0744955
Apr20 ACT α:ACT δ					0.249424
Apr20 ACT α:ACT ο					0.369907
[truncated: 13,154 more rows]

## Sheet: Spike sign pvalues
Month Codon Clade	Dec19	Jan20	Feb20	Mar20	Apr20	May20	Jun20	Jul20	Aug20	Sep20	Oct20	Nov20	Dec20	Jan21	Feb21	Mar21	Apr21	May21	Jun21	Jul21	Aug21	Sep21	Oct21	Nov21	Dec21	Jan22	Feb22	Mar22	Apr22	May22	Jun22
[truncated: 6,143 more rows]

[truncated: 51 more sheets: Spike stat, ORF3a alpha, ORF3a tests, ORF3a pvalue, ORF3a sign pvalues, ORF3a stat, ORF3b alpha, ORF3b tests, ORF3b pvalue, ORF3b sign pvalues, ORF3b stat, E alpha, E tests, E pvalue, E sign pvalues, E stat, M alpha, M tests, M pvalue, M sign pvalues …]
