# Supplementary material for: Analysis of 3.5 million SARS-CoV-2 sequences reveals unique mutational trends with consistent nucleotide and codon frequencies
Source: Virol J. 2023 Feb 17;20:31. doi: 10.1186/s12985-023-01982-8 (PMC9936480; doi:10.1186/s12985-023-01982-8)
Supplement: Supplementary file 9 — Additional file 9. Table S9: Average Codon Frequency. [file 12985_2023_1982_MOESM9_ESM.xlsx]

## Sheet: File Info
Each value is the average of the codon frequency distribution per clade per month. α = Alpha, β/μ = Beta/Mu, γ/λ = Gamma/Lambda, δ = Delta, ο = Omicron Each Excel sheet contains the data for a different gene as labeled. Cells with missing data refers to the lack of samples for that clade during that month.

## Sheet: ORF1ab
AA Codon Clade	Dec19	Jan20	Feb20	Mar20	Apr20	May20	Jun20	Jul20	Aug20	Sep20	Oct20	Nov20	Dec20	Jan21	Feb21	Mar21	Apr21	May21	Jun21	Jul21	Aug21	Sep21	Oct21	Nov21	Dec21	Jan22	Feb22	Mar22	Apr22	May22	Jun22	Jul22
Ala:GCA α	0.0116498	0.0116493	0.0116507	0.0116486	0.0116492	0.0116467	0.0116384	0.0116568	0.0116439	0.0116534	0.0116547	0.0116529	0.0116507	0.0116522	0.0116513	0.0116514	0.0116499	0.0116505	0.0116502	0.0116546	0.0116509	0.0116531	0.0116616	0.0116841	0.0116427	0.0116558	0.0116558
Ala:GCA β/μ	0.011653	0.0116485	0.0116465	0.0116468	0.0116456	0.0116415	0.0116417	0.011639	0.0116413	0.0116403	0.0116425	0.0116415	0.0116422	0.0116428	0.0116415	0.0116418	0.0116414	0.011642	0.0116538	0.01167	0.0116784	0.0116763	0.0116644	0.0116666	0.0116703	0.0116683	0.0116616	0.0116967	0.0116323
Ala:GCA γ/λ	0.0116592	0.01165	0.0116473	0.0116501	0.0116526	0.0116475	0.0116453	0.0116519	0.0116526	0.0116444	0.0116419	0.011645	0.0116462	0.0116492	0.0116495	0.0116528	0.0116568	0.0116553	0.011652	0.0116518	0.0116464	0.011646	0.0116471	0.011674	0.01169	0.0116823	0.0116694	0.0116498	0.0116558	0.0116925
Ala:GCA δ	0.0116498	0.0116483	0.0116511	0.0116488	0.0116484	0.0116514	0.0116498	0.0116498	0.0116568	0.0116504	0.0116557	0.0116654	0.0116603	0.0116728	0.0116745	0.0116825	0.0116893	0.0116939	0.0116919	0.0116924	0.011691	0.0116891	0.0116876	0.0116862	0.011686	0.0116898	0.0116887	0.0116877	0.0116476	0.0116542	0.0116488
Ala:GCA ο	0.0116592	0.0116495	0.0116495	0.0116505	0.0116493	0.0116459	0.0116386	0.0116456	0.0116317	0.0116668	0.0116498		0.0116341	0.0116524	0.0116397	0.0116551	0.0116812	0.011677	0.0116725	0.0116792	0.011651	0.0116624	0.0116722	0.0116998	0.011701	0.0117003	0.0116882	0.0116632	0.0116509	0.0116479	0.011635	0.0116139
Ala:GCC α	0.00605975	0.00604399	0.00604133	0.00604145	0.00604549	0.00603065	0.00603646	0.00603978	0.00602946	0.0060484	0.00605799	0.00606131	0.00605945	0.00605776	0.00605548	0.00605273	0.00604683	0.00604677	0.00604439	0.00604465	0.00604912	0.00604848	0.00602728	0.00602999	0.00605125	0.00608638	0.00606288
Ala:GCC β/μ	0.00604602	0.00604161	0.00605162	0.0060585	0.00605744	0.00605519	0.00605618	0.00605633	0.00605504	0.00605504	0.00605233	0.00605098	0.00605185	0.00605001	0.00605077	0.00605059	0.00605131	0.00605276	0.00605122	0.00604741	0.00604551	0.006049	0.00605269	0.00605457	0.00605073	0.00604262	0.00605161	0.00605975	0.00596889
Ala:GCC γ/λ	0.00605975	0.00604085	0.00604734	0.00605588	0.00605862	0.00605393	0.00605558	0.00605657	0.00605441	0.00605315	0.00605296	0.00605382	0.00605831	0.00605806	0.00605383	0.00604809	0.00604546	0.00604679	0.0060479	0.00604861	0.00605304	0.0060506	0.00604751	0.00604205	0.00602438	0.00602788	0.006044	0.00610673	0.00596889	0.00590909
Ala:GCC δ	0.00605975	0.00604694	0.00604255	0.00603368	0.00603965	0.00603123	0.0060262	0.00599399	0.00603097	0.00606009	0.00604863	0.00605192	0.0060163	0.00605079	0.00603881	0.00605262	0.00604588	0.0060549	0.00605583	0.00605393	0.00605253	0.00605212	0.00605166	0.0060533	0.00605205	0.00604982	0.00604908	0.00602913	0.00597989	0.00594948	0.00601531
Ala:GCC ο	0.00605975	0.00604326	0.00604807	0.00604377	0.0060417	0.00604412	0.00601012	0.00603418	0.00599396	0.00603457	0.00604801		0.00604096	0.0060633	0.00607037	0.00602051	0.00609213	0.00607352	0.00607733	0.00609916	0.00608542	0.00606612	0.00606093	0.00601275	0.00599802	0.00599113	0.00598149	0.00597055	0.00596839	0.00596784	0.00596599	0.00596333
Ala:GCG α	0.00258362	0.00258305	0.00258195	0.00259339	0.00258951	0.0025814	0.00257195	0.00258368	0.00257623	0.0025691	0.00258503	0.00258621	0.00258792	0.002586	0.00258706	0.00258694	0.0025874	0.00258666	0.00258621	0.00258618	0.00258571	0.00258885	0.0025758	0.00257645	0.002591	0.00258495	0.00258495
Ala:GCG β/μ	0.0025731	0.00258408	0.00258353	0.00258452	0.00258373	0.00258264	0.00258208	0.0025817	0.00258069	0.00258026	0.00258125	0.00258169	0.00258138	0.00258221	0.00258305	0.00258409	0.00258467	0.00258447	0.0025815	0.00258	0.00257192	0.00256288	0.00255124	0.00254187	0.00253999	0.00254713	0.00257475	0.00256013	0.00258495
Ala:GCG γ/λ	0.00258362	0.00258368	0.00258463	0.00258417	0.00258348	0.00258359	0.00258312	0.00258325	0.00258222	0.00258129	0.00258106	0.00258178	0.00258273	0.00258146	0.0025786	0.00257814	0.00258072	0.00258357	0.00258406	0.00258511	0.00258477	0.00258242	0.00257879	0.00255535	0.0025434	0.00256526	0.0025671	0.00258362	0.00258495	0.00256165
Ala:GCG δ	0.00258362	0.00258361	0.00258626	0.00258997	0.00258854	0.00257523	0.00258362	0.00255543	0.00256919	0.00257437	0.00257684	0.0025523	0.00256102	0.00254519	0.00254534	0.00253299	0.00251972	0.00253156	0.00253374	0.00253658	0.00254234	0.00253897	0.00253644	0.00253668	0.00253756	0.00254267	0.00254289	0.00254762	0.00256092	0.00258875	0.00256122
Ala:GCG ο	0.00257422	0.00258465	0.00258322	0.00259739	0.00259241	0.00258754	0.00258374	0.00258907	0.00259177	0.0025959	0.00258362		0.00256169	0.00256774	0.0025602	0.00258071	0.00254128	0.0025537	0.0025518	0.00254328	0.00256104	0.00256321	0.00256398	0.00262974	0.00263102	0.0026299	0.00261898	0.00259631	0.00258833	0.00258626	0.00258514	0.00258374
Ala:GCT α	0.0171928	0.0171919	0.0171929	0.0171942	0.0171833	0.017166	0.0171757	0.0171865	0.0171958	0.0171557	0.0171573	0.0171631	0.0171609	0.017159	0.0171588	0.017159	0.0171607	0.0171581	0.017158	0.0171558	0.0171569	0.0171519	0.0171635	0.0172051	0.0171704	0.0171547	0.0171547
Ala:GCT β/μ	0.0171811	0.0171855	0.0171922	0.0171895	0.0171883	0.0171863	0.0171814	0.0171745	0.0171706	0.017168	0.0171643	0.0171651	0.0171594	0.0171599	0.0171624	0.0171756	0.0171895	0.0171862	0.0171687	0.0171455	0.0171392	0.0171385	0.017142	0.0171472	0.0171525	0.0171678	0.0171776	0.0171223	0.0172252
Ala:GCT γ/λ	0.0172022	0.0171957	0.0171907	0.0171914	0.0171926	0.0171888	0.017183	0.0171637	0.0171676	0.0171724	0.0171713	0.0171739	0.0171712	0.017172	0.0171713	0.017175	0.0171779	0.0171769	0.0171747	0.0171682	0.0171681	0.0171811	0.0171759	0.0171724	0.0171786	0.0171769	0.0171838	0.0171458	0.0172487	0.0172873
Ala:GCT δ	0.0171928	0.0171899	0.0171941	0.0171943	0.0171867	0.0171894	0.0171928	0.0171928	0.0171798	0.0171562	0.0171711	0.0171536	0.0171807	0.0171646	0.0171734	0.017159	0.0171958	0.0171402	0.0171414	0.0171453	0.0171419	0.0171361	0.0171336	0.0171305	0.0171294	0.0171352	0.0171363	0.0171511	0.0172099	0.0172461	0.0171942
Ala:GCT ο	0.0171928	0.0171946	0.0171967	0.0171934	0.0171925	0.0171928	0.0172112	0.0171943	0.0171793	0.017164	0.0172045		0.0171803	0.0171622	0.0171567	0.0171689	0.0171659	0.0171552	0.0171737	0.0171684	0.0171549	0.0171699	0.0172028	0.0171189	0.0171314	0.0171402	0.0171694	0.0172224	0.017237	0.0172414	0.017243	0.0172415
Arg:AGA α	0.020575	0.0205759	0.0205734	0.0205777	0.0205742	0.0205794	0.020561	0.0205822	0.020602	0.0205763	0.0205833	0.0205829	0.0205831	0.0205824	0.020582	0.0205824	0.0205825	0.0205825	0.0205805	0.0205808	0.0205957	0.0205972	0.0205637	0.0205803	0.0205836	0.0206091	0.0205856
Arg:AGA β/μ	0.0205812	0.0205755	0.0205766	0.0205749	0.0205747	0.0205745	0.0205726	0.0205713	0.0205783	0.020588	0.0205908	0.0205895	0.0205864	0.0205846	0.0205807	0.0205714	0.0205587	0.0205615	0.020567	0.0205752	0.0205727	0.0205716	0.0205703	0.0205719	0.0205698	0.0205722	0.0205604	0.0205515	0.0206326
Arg:AGA γ/λ	0.020575	0.0205759	0.0205768	0.0205765	0.0205726	0.0205757	0.0205757	0.0205723	0.0205702	0.0205721	0.0205698	0.0205632	0.0205568	0.0205574	0.0205691	0.0205814	0.020586	0.0205842	0.0205834	0.0205848	0.0205859	0.0205877	0.0205876	0.0205479	0.0205236	0.0205738	0.0205881	0.020575	0.0205856	0.0206112
Arg:AGA δ	0.020575	0.0205792	0.0205763	0.0205707	0.0205763	0.0205716	0.020575	0.020575	0.0205975	0.0205785	0.0205795	0.0205593	0.0205786	0.0205663	0.0205693	0.0205556	0.0205532	0.0205676	0.0205666	0.0205669	0.0205678	0.0205679	0.0205667	0.0205669	0.0205672	0.0205671	0.0205674	0.0205703	0.0206006	0.0205973	0.0205661
Arg:AGA ο	0.020575	0.0205753	0.0205731	0.0205747	0.0205687	0.0205711	0.0205642	0.0205768	0.0205736	0.0205851	0.020575		0.0205718	0.0205888	0.020573	0.0205751	0.0205444	0.0205471	0.020545	0.0205374	0.0205588	0.0205632	0.0205857	0.0205905	0.0205907	0.0205918	0.0206016	0.0206217	0.0206272	0.0206288	0.0206298	0.0206325
Arg:AGG α	0.0105693	0.0105689	0.0105702	0.0105691	0.0105749	0.0105744	0.0105609	0.010583	0.010579	0.0105641	0.0105816	0.0105972	0.0105938	0.0105889	0.0105885	0.0105854	0.0105832	0.0105809	0.0105813	0.0105775	0.0105721	0.0105826	0.0105809	0.0105564	0.0105754	0.0105748	0.0106218
Arg:AGG β/μ	0.0105544	0.0105706	0.0105706	0.0105673	0.0105642	0.0105668	0.010562	0.010567	0.0105646	0.0105673	0.0105685	0.0105688	0.0105699	0.0105698	0.01057	0.0105701	0.0105709	0.0105706	0.0105709	0.0105699	0.0105618	0.0105493	0.0105419	0.0105367	0.0105349	0.0105511	0.0105715	0.0105693	0.0105983
Arg:AGG γ/λ	0.0105693	0.0105696	0.0105678	0.0105668	0.0105667	0.0105652	0.0105651	0.0105666	0.0105649	0.0105633	0.0105636	0.0105645	0.0105633	0.0105631	0.0105681	0.0105737	0.0105757	0.0105774	0.0105767	0.0105761	0.0105755	0.0105714	0.010566	0.0105461	0.010529	0.0105523	0.0105589	0.0105693	0.0106218	0.0105767
Arg:AGG δ	0.0105693	0.0105708	0.0105713	0.0105665	0.0105704	0.0105626	0.0105693	0.0105411	0.0105498	0.0105605	0.010561	0.0105537	0.0105364	0.0105445	0.0105476	0.0105435	0.0105549	0.010534	0.0105312	0.0105314	0.0105289	0.0105267	0.0105256	0.0105235	0.0105229	0.0105244	0.0105287	0.0105294	0.0105373	0.0105715	0.0105679
Arg:AGG ο	0.0105787	0.0105673	0.0105702	0.0105688	0.0105671	0.0105694	0.0105698	0.0105755	0.0105785	0.0105803	0.0105693		0.0105599	0.0105616	0.0105566	0.0105678	0.0105759	0.0105856	0.010586	0.0105779	0.010579	0.0105557	0.0105647	0.0106214	0.0106222	0.0106204	0.0106087	0.0105849	0.0105764	0.0105743	0.0105728	0.0105701
Arg:CGA α	0.00277151	0.00277278	0.00277405	0.00276948	0.00275756	0.00274169	0.00276867	0.0027783	0.00276416	0.00276288	0.00273181	0.00272559	0.00272494	0.00272376	0.00272369	0.00272283	0.00272163	0.0027226	0.00272274	0.00272548	0.00272736	0.00272723	0.00270821	0.0027409	0.00274873	0.00272595	0.00272595
Arg:CGA β/μ	0.00276671	0.0027717	0.00277129	0.00277091	0.00277055	0.00276948	0.00276977	0.00276884	0.00276847	0.0027662	0.00276836	0.00276952	0.00277075	0.00277066	0.00277028	0.00276992	0.00276989	0.00277306	0.00278587	0.00279996	0.00279585	0.00278764	0.00276838	0.00275593	0.00275823	0.00277027	0.00278148	0.00277151	0.00277295
Arg:CGA γ/λ	0.00278091	0.00277158	0.00277187	0.00277042	0.00276915	0.00276979	0.00277055	0.00277129	0.00277123	0.00277093	0.00277137	0.00277097	0.00277081	0.00276734	0.00275884	0.00274822	0.00274434	0.00274126	0.002742	0.00274048	0.00274462	0.00275728	0.00275567	0.00276821	0.0027704	0.00276729	0.00277641	0.002795	0.00277295	0.00271094
Arg:CGA δ	0.00277151	0.00277151	0.00277416	0.00277233	0.0027732	0.00276648	0.00277822	0.00277151	0.00277178	0.00275523	0.0027624	0.00276369	0.00276805	0.00276762	0.0027676	0.00276606	0.00274934	0.00276385	0.00276424	0.00276354	0.00276569	0.00276607	0.00276583	0.00276634	0.00276691	0.00276825	0.00276975	0.00275856	0.00276225	0.00275816	0.00276094
Arg:CGA ο	0.00277151	0.00277167	0.00277541	0.00277192	0.00277248	0.00276761	0.00277458	0.00277176	0.00277578	0.00276915	0.00277151		0.00276212	0.00277327	0.0027742	0.00276192	0.00272579	0.00273648	0.00272755	0.00272486	0.00274607	0.00275637	0.00279219	0.00277299	0.0027731	0.00277334	0.00277348	0.00277318	0.00277225	0.00277212	0.00277109	0.00276827
Arg:CGC α	0.00277151	0.00277217	0.00277321	0.00278857	0.00278105	0.00276934	0.00276279	0.00276488	0.00275633	0.00275995	0.0027723	0.00277206	0.00277247	0.00277201	0.00277186	0.00277179	0.00277161	0.00277152	0.00277215	0.00277311	0.00277215	0.0027664	0.00277656	0.00277223	0.00276552	0.00279645	0.00277295
Arg:CGC β/μ	0.00277735	0.00277257	0.0027732	0.00277351	0.00276997	0.00276925	0.00276713	0.00276359	0.00276389	0.00276037	0.00276037	0.00275423	0.00275187	0.00275113	0.00275081	0.00275675	0.00276321	0.00276606	0.00276863	0.00276747	0.00277625	0.00278638	0.00279536	0.00280576	0.00280746	0.00280403	0.00278148	0.002795	0.00277295
Arg:CGC γ/λ	0.00277151	0.00277116	0.00277164	0.00277341	0.00277123	0.00277073	0.00276918	0.00275788	0.00276671	0.00276594	0.00276549	0.00276783	0.00276734	0.00276828	0.00276608	0.00276432	0.00276693	0.00276899	0.00277126	0.00277252	0.00277008	0.00277597	0.00277574	0.00279984	0.00281146	0.00279782	0.00278067	0.00277151	0.00277295	0.00275024
Arg:CGC δ	0.00277151	0.00277436	0.00277218	0.00278606	0.00277887	0.00277655	0.0027648	0.00278091	0.00278059	0.00277167	0.00277885	0.00281066	0.00279067	0.00280737	0.0028075	0.0028135	0.00282125	0.00282208	0.00282285	0.00282472	0.00282703	0.0028223	0.00281843	0.00281678	0.00281657	0.00282171	0.00281894	0.00281273	0.00278485	0.00276763	0.00279618
Arg:CGC ο	0.00277151	0.00277344	0.00276931	0.00280083	0.00279162	0.00277935	0.00277164	0.00277176	0.00276403	0.00276328	0.00277151		0.00277151	0.00277033	0.00276898	0.00276527	0.0027519	0.0027652	0.00276327	0.00275904	0.00275782	0.00277725	0.00281904	0.00277362	0.0027731	0.00277269	0.0027722	0.00277213	0.00277205	0.00277259	0.00277256	0.00277008
Arg:CGG α	0.00220782	0.00220724	0.00220951	0.00220607	0.00219556	0.00218064	0.00220789	0.00221459	0.0022082	0.00219915	0.00216781	0.00216302	0.00216457	0.00216283	0.00216213	0.00216274	0.00216465	0.00216405	0.00216397	0.00216446	0.00216505	0.00215803	0.00216572	0.00219273	0.0021916	0.00216196	0.00216196
Arg:CGG β/μ	0.00219651	0.00220768	0.0022084	0.00220809	0.00220815	0.00220766	0.00220688	0.00220627	0.00220616	0.0022057	0.00220511	0.00220576	0.00220596	0.00220607	0.00220755	0.00220841	0.00221046	0.00221399	0.0022275	0.00223588	0.00222523	0.00219652	0.00217944	0.00217242	0.00216848	0.0021713	0.00219888	0.00218433	0.00223246
Arg:CGG γ/λ	0.00220782	0.00220618	0.00220833	0.00220755	0.00220835	0.00220805	0.00220748	0.00220784	0.0022075	0.00220854	0.00220717	0.00220719	0.00220873	0.00220628	0.00220524	0.00220046	0.00219742	0.00219518	0.00219963	0.00219295	0.00219937	0.00222209	0.00221159	0.00220217	0.00219648	0.00219175	0.00222112	0.00225479	0.00220896	0.00221592
Arg:CGG δ	0.00220782	0.00220782	0.00220848	0.00220705	0.00221273	0.00219943	0.00220111	0.00217024	0.00219629	0.00219855	0.0021963	0.00215301	0.0021713	0.00217258	0.00217458	0.00216427	0.00216425	0.00216288	0.00216338	0.00216536	0.00216867	0.0021641	0.0021611	0.00216064	0.00216102	0.00216844	0.00216962	0.00217703	0.00218655	0.00222166	0.00219113
Arg:CGG ο	0.00219842	0.00220883	0.00220678	0.00220839	0.00220877	0.00220391	0.00220792	0.00221324	0.00220418	0.00221708	0.00220782		0.00219842	0.00221245	0.00220005	0.00219813	0.00216183	0.00217508	0.00216174	0.00215874	0.00217923	0.00218213	0.00219483	0.0022546	0.00225386	0.00225184	0.0022423	0.00221976	0.00221171	0.00220968	0.00221012	0.00220992
Arg:CGT α	0.00516723	0.00516671	0.00516307	0.00515799	0.00516004	0.00517109	0.00515272	0.00518079	0.00517595	0.00514995	0.00517295	0.00516984	0.00517	0.00517036	0.00517047	0.00517006	0.00516967	0.00517018	0.00516866	0.00516902	0.00516961	0.00516987	0.00517723	0.0051529	0.00515849	0.0051464	0.0051699
Arg:CGT β/μ	0.00513025	0.0051586	0.00516591	0.00516646	0.00516655	0.00516556	0.00516621	0.00516711	0.00515982	0.00515565	0.00515228	0.00515582	0.00515879	0.00516135	0.00516703	0.00517875	0.00519694	0.00519923	0.00518233	0.00516893	0.00516517	0.00516701	0.00515621	0.00515263	0.00514437	0.00513829	0.0051495	0.0052142	0.0051699
Arg:CGT γ/λ	0.00516723	0.00516905	0.00516611	0.00516427	0.00516497	0.00516615	0.00516581	0.00516372	0.00515971	0.00516372	0.00516482	0.00516805	0.00517086	0.00517312	0.0051743	0.00517618	0.0051751	0.005174	0.00517101	0.00516874	0.0051603	0.0051736	0.00517446	0.00517205	0.00516498	0.00516811	0.00514701	0.00516723	0.0051699	0.00511545
Arg:CGT δ	0.00516723	0.00516865	0.00516591	0.00516121	0.00515926	0.00516723	0.00516723	0.00514844	0.00516773	0.00517457	0.00515837	0.00516723	0.00518118	0.00515261	0.00514373	0.00515859	0.00514161	0.00515677	0.00515865	0.00515559	0.00515509	0.00516189	0.00516486	0.0051657	0.00516488	0.00515484	0.00515427	0.0051772	0.0051367	0.00513023	0.00515767
Arg:CGT ο	0.00515784	0.00516841	0.0051695	0.00515304	0.00515611	0.00516725	0.00515866	0.00517291	0.00516788	0.00517123	0.00516723		0.00511712	0.00513841	0.00513085	0.00516477	0.00518875	0.00520141	0.00519383	0.00520512	0.00520139	0.00518387	0.00517495	0.00521596	0.00521654	0.0052153	0.00520395	0.00517995	0.0051714	0.00516891	0.00516602	0.00516588
Asn:AAC α	0.0197294	0.0197261	0.019727	0.0197276	0.0197285	0.0196811	0.0197183	0.0197165	0.019678	0.0197131	0.0197366	0.0197326	0.0197295	0.0197293	0.019731	0.0197297	0.0197298	0.0197325	0.0197308	0.0197269	0.0197286	0.0197277	0.0197222	0.0197189	0.0197245	0.0197161	0.0196926
Asn:AAC β/μ	0.0197337	0.019729	0.0197297	0.0197274	0.019722	0.0197199	0.0197222	0.0197231	0.0197134	0.0197167	0.0197172	0.0197147	0.0197139	0.0197115	0.019711	0.0197117	0.0197131	0.0197075	0.0196497	0.0195968	0.0195946	0.0196286	0.0196595	0.0196629	0.0196652	0.0196664	0.0197147	0.019659	0.0196456
Asn:AAC γ/λ	0.01972	0.0197257	0.01973	0.0197273	0.0197267	0.0197269	0.019725	0.0197091	0.0197034	0.0197122	0.0197111	0.0197058	0.0197022	0.0196989	0.0197019	0.0197079	0.0197145	0.0197205	0.0197257	0.019726	0.0197274	0.0197221	0.0197165	0.0196824	0.0196796	0.019667	0.0197082	0.0197764	0.0196456	0.0195818
Asn:AAC δ	0.0197294	0.0197252	0.0197248	0.0197299	0.0197323	0.0197143	0.0197227	0.0197106	0.0196844	0.0197141	0.0197103	0.0196668	0.0197	0.0196837	0.0196859	0.0196812	0.0196945	0.0196958	0.0196901	0.0196836	0.0196801	0.0196781	0.0196753	0.019674	0.0196735	0.0196689	0.0196734	0.0196661	0.0196372	0.0196466	0.0197025
Asn:AAC ο	0.0197294	0.0197279	0.0197244	0.0197283	0.0197232	0.0197295	0.0197215	0.0197155	0.0197201	0.019707	0.0197294		0.0197106	0.0197138	0.0197248	0.0196992	0.0197176	0.0197115	0.0197245	0.0197331	0.0197306	0.0197227	0.0197064	0.0196496	0.0196487	0.0196438	0.0196435	0.0196405	0.0196408	0.0196431	0.0196587	0.0196833
Asn:AAT α	0.0246148	0.0246165	0.0246175	0.0246213	0.0246247	0.0246698	0.0246185	0.024602	0.024666	0.0246311	0.0246297	0.0246309	0.0246347	0.0246367	0.0246352	0.024638	0.0246394	0.0246369	0.0246396	0.0246468	0.0246408	0.0246483	0.024626	0.024629	0.024638	0.024651	0.0246745
Asn:AAT β/μ	0.0246454	0.0246208	0.0246244	0.0246186	0.0246241	0.0246246	0.0246203	0.0246133	0.0246244	0.02462	0.0246202	0.0246161	0.024614	0.0246174	0.0246215	0.0246316	0.0246431	0.02465	0.0246769	0.0246949	0.0246942	0.0246832	0.0246712	0.024666	0.0246728	0.0246785	0.0246387	0.0247322	0.0247215
Asn:AAT γ/λ	0.0246148	0.0246154	0.0246203	0.0246195	0.0246213	0.0246198	0.0246199	0.0246242	0.0246397	0.0246361	0.0246363	0.02464	0.0246433	0.0246461	0.0246515	0.0246506	0.0246515	0.024652	0.0246492	0.0246457	0.024641	0.0246464	0.0246517	0.0246582	0.0246478	0.0246847	0.0246758	0.0245678	0.0246745	0.0248073
Asn:AAT δ	0.0246148	0.0246162	0.0246181	0.0246187	0.0246154	0.0246316	0.0245947	0.0246336	0.0246554	0.0246256	0.0246432	0.0246853	0.0246428	0.0246673	0.0246644	0.0246764	0.0246593	0.0246534	0.0246582	0.0246638	0.0246683	0.0246694	0.0246724	0.0246749	0.0246756	0.0246825	0.0246772	0.0246899	0.0247444	0.0247585	0.024684
Asn:AAT ο	0.0246148	0.0246189	0.0246206	0.0246212	0.0246226	0.0246188	0.024616	0.0246222	0.0246336	0.0246434	0.0246148		0.0246336	0.0246306	0.024626	0.0246559	0.0246453	0.0246518	0.0246392	0.0246338	0.0246324	0.0246247	0.024633	0.0247296	0.0247276	0.02473	0.0247312	0.0247311	0.0247306	0.024731	0.0247345	0.0247404
Asp:GAC α	0.0113679	0.0113699	0.0113638	0.0113758	0.0113718	0.0113676	0.0113595	0.0113615	0.0113699	0.0113657	0.0113705	0.0113698	0.011369	0.0113675	0.0113659	0.0113645	0.0113616	0.0113607	0.0113582	0.0113548	0.0113621	0.0113463	0.011354	0.011363	0.0113306	0.0113738	0.0113738
Asp:GAC β/μ	0.0113865	0.0113652	0.0113681	0.0113671	0.0113643	0.0113634	0.011363	0.0113648	0.0113616	0.0113614	0.0113629	0.011362	0.0113621	0.011361	0.0113594	0.0113586	0.0113573	0.0113577	0.0113623	0.0113687	0.0113604	0.0113453	0.0113225	0.0113089	0.0113072	0.011313	0.0113233	0.0113209	0.0113973
Asp:GAC γ/λ	0.0113679	0.0113669	0.0113685	0.0113656	0.0113629	0.0113625	0.01136	0.0113467	0.0113545	0.0113559	0.0113565	0.0113588	0.0113588	0.0113594	0.0113574	0.0113512	0.0113508	0.0113511	0.0113475	0.0113509	0.0113466	0.0113227	0.0113284	0.0113208	0.0113254	0.011344	0.0113576	0.0113209	0.0113268	0.0114253
Asp:GAC δ	0.0113679	0.0113679	0.0113679	0.0113767	0.0113658	0.0113696	0.0113679	0.0113585	0.0113573	0.0113404	0.0113573	0.0113288	0.0113297	0.0113319	0.0113331	0.0113317	0.011348	0.0113289	0.0113273	0.0113267	0.0113238	0.0113215	0.0113191	0.0113172	0.0113156	0.0113166	0.0113139	0.0113248	0.0113484	0.0113719	0.0113199
Asp:GAC ο	0.0113679	0.0113677	0.0113689	0.0113744	0.0113727	0.0113719	0.0113596	0.0113637	0.0113458	0.0113585	0.0113679		0.0113397	0.0113573	0.0113421	0.011343	0.0112878	0.0112958	0.0112834	0.0112733	0.0113132	0.011323	0.0113567	0.0113764	0.0113744	0.0113722	0.0113723	0.0113724	0.0113754	0.0113848	0.011386	0.011374
Asp:GAT α	0.0151259	0.0151249	0.0151285	0.0151118	0.0151422	0.0151485	0.015144	0.0151666	0.015152	0.0151474	0.0151761	0.0151851	0.0151851	0.0151845	0.0151863	0.0151879	0.015193	0.0151957	0.0151956	0.0151958	0.0151919	0.0151871	0.0151643	0.0151611	0.0151835	0.0151807	0.0151807
Asp:GAT β/μ	0.0151525	0.0151388	0.0151293	0.0151261	0.0151275	0.0151299	0.015131	0.0151397	0.0151459	0.0151591	0.0151677	0.015166	0.0151627	0.0151603	0.0151555	0.0151464	0.0151433	0.0151455	0.015143	0.0151387	0.015145	0.0151513	0.0151678	0.0151794	0.0151775	0.0151814	0.0151666	0.0151024	0.0151572
Asp:GAT γ/λ	0.0151165	0.0151271	0.015127	0.0151262	0.0151289	0.015131	0.0151377	0.015161	0.0151448	0.0151363	0.0151321	0.0151304	0.0151323	0.0151336	0.0151421	0.0151657	0.0151846	0.0151954	0.0152052	0.0152079	0.015202	0.015224	0.0152047	0.0151972	0.015196	0.0151613	0.0151591	0.0151494	0.0152747	0.0151814
Asp:GAT δ	0.0151259	0.0151302	0.0151266	0.0151026	0.0151271	0.0151158	0.015146	0.0151353	0.015145	0.0151596	0.0151509	0.0151494	0.015173	0.0151591	0.0151523	0.0151598	0.0151424	0.015164	0.0151652	0.0151653	0.015167	0.0151696	0.0151716	0.0151741	0.0151769	0.0151761	0.0151773	0.0151754	0.0152041	0.0151845	0.0151734
Asp:GAT ο	0.0151259	0.0151267	0.0151266	0.0151084	0.0151143	0.0151142	0.0151354	0.015122	0.0151434	0.0151437	0.0151259		0.0151415	0.0151377	0.0151446	0.0151587	0.0151764	0.015176	0.0151877	0.0151924	0.0151695	0.0151809	0.0151221	0.0151388	0.0151406	0.0151439	0.0151534	0.0151739	0.0151766	0.0151687	0.0151698	0.0151828
Cys:TGC α	0.0176156	0.0176134	0.0176123	0.0175964	0.0175953	0.0175889	0.0175897	0.0176093	0.0176108	0.017602	0.0175832	0.0175831	0.0175797	0.0175777	0.0175765	0.0175742	0.0175704	0.0175685	0.017566	0.0175661	0.0175702	0.017571	0.0175693	0.0176201	0.0175933	0.0175777	0.0175777
Cys:TGC β/μ	0.0176048	0.0176118	0.0176145	0.0176098	0.0176097	0.0176075	0.0176098	0.0176105	0.0176102	0.0176159	0.0176189	0.0176251	0.0176252	0.0176243	0.0176242	0.017622	0.0176195	0.0176156	0.0176067	0.0176029	0.0175936	0.0175882	0.0175709	0.0175639	0.0175629	0.0175744	0.0176192	0.0175921	0.0175777
Cys:TGC γ/λ	0.017625	0.0176168	0.0176104	0.0176123	0.0176168	0.0176103	0.0176067	0.0176038	0.0175972	0.0175965	0.0175931	0.0175963	0.017598	0.0175979	0.0175955	0.0175928	0.0175917	0.0175893	0.0175856	0.0175809	0.0175865	0.0175916	0.0175861	0.017579	0.0175689	0.017581	0.0175938	0.0175921	0.0176247	0.0176252
Cys:TGC δ	0.0176156	0.017607	0.0176162	0.0175954	0.0176014	0.0175988	0.0176088	0.0175968	0.0175938	0.0176001	0.0176009	0.0175842	0.0175739	0.0175738	0.0175749	0.0175713	0.0175983	0.0175778	0.0175737	0.0175695	0.0175658	0.0175625	0.0175587	0.0175565	0.0175557	0.0175579	0.0175593	0.01756	0.0175957	0.0176133	0.0175819
Cys:TGC ο	0.0176156	0.0176139	0.0176201	0.0175896	0.017597	0.0176117	0.0175988	0.017591	0.017563	0.0176074	0.0176273		0.0175717	0.0175851	0.01759	0.0175917	0.0175819	0.0175599	0.0175853	0.0175818	0.0175837	0.017598	0.0175988	0.0175377	0.0175338	0.0175364	0.0175569	0.0175985	0.0176087	0.0176138	0.0176162	0.0176166
Cys:TGT α	0.0310973	0.0310973	0.0310942	0.0310847	0.0310903	0.0310901	0.0311218	0.031078	0.0311183	0.0311023	0.0310644	0.0310625	0.0310644	0.0310661	0.0310686	0.0310696	0.0310715	0.0310724	0.0310738	0.0310762	0.0310746	0.031078	0.0311018	0.0310819	0.0310987	0.0310899	0.0310664
Cys:TGT β/μ	0.0311043	0.0310937	0.0310804	0.0311013	0.0311057	0.0311087	0.0311091	0.0311107	0.0311056	0.0310974	0.0310895	0.0310924	0.0310986	0.0311011	0.0311	0.0310988	0.0310871	0.0310792	0.0310907	0.0310999	0.0311127	0.0311321	0.0311453	0.0311531	0.0311618	0.0311453	0.0310756	0.0311678	0.0311369
Cys:TGT γ/λ	0.0310973	0.0310951	0.0310824	0.0310962	0.0310977	0.0310999	0.0311058	0.0311106	0.0311147	0.0311104	0.0311132	0.03111	0.0311127	0.0311142	0.0311174	0.0311126	0.0311015	0.0310926	0.0310956	0.0310913	0.0311026	0.0311205	0.031117	0.0311378	0.0311456	0.0311355	0.0311384	0.0310973	0.0310194	0.031125
Cys:TGT δ	0.0310973	0.0310988	0.0310834	0.0310852	0.0310803	0.031104	0.0310772	0.0311255	0.031115	0.0311132	0.0311123	0.0311286	0.0311115	0.0311373	0.0311387	0.0311423	0.0311139	0.0311335	0.0311365	0.0311427	0.0311465	0.0311505	0.0311542	0.0311577	0.0311592	0.0311577	0.0311558	0.0311352	0.0311513	0.0311315	0.0311281
Cys:TGT ο	0.0310973	0.0310991	0.0310896	0.0310812	0.0310784	0.0310935	0.0310988	0.0311053	0.0311091	0.0311067	0.0310856		0.0310973	0.0310976	0.0311008	0.0311027	0.0311569	0.0311614	0.0311442	0.0311442	0.0311584	0.0311449	0.03109	0.0311186	0.031125	0.0311208	0.0311211	0.0311202	0.0311232	0.0311226	0.0311254	0.0311308
Glu:GAA α	0.0177095	0.0177098	0.0177105	0.0177185	0.0177118	0.0177133	0.0176983	0.01771	0.0176969	0.0177107	0.017717	0.0177165	0.0177161	0.0177162	0.0177156	0.0177157	0.0177152	0.0177152	0.0177136	0.0177143	0.0177205	0.0177251	0.0177102	0.0177141	0.0177208	0.0177187	0.0177187
Glu:GAA β/μ	0.0177043	0.0177087	0.0177125	0.0177095	0.0177086	0.0177077	0.0177072	0.0177041	0.0177048	0.0177065	0.0177053	0.0177063	0.0177068	0.0177069	0.0177072	0.0177086	0.01771	0.0177109	0.0177099	0.0177091	0.0177057	0.0177087	0.0177057	0.0177046	0.0177019	0.0176948	0.0177132	0.017686	0.0176717
Glu:GAA γ/λ	0.0177189	0.0177108	0.0177109	0.0177107	0.0177071	0.0177093	0.0177079	0.0176931	0.0177019	0.0177078	0.0177054	0.0177036	0.0177016	0.0177004	0.0177056	0.0177114	0.0177141	0.0177148	0.0177141	0.0177149	0.0177132	0.0177123	0.0177074	0.0176796	0.0176563	0.0176843	0.0176964	0.0177095	0.0176247	0.0176881
Glu:GAA δ	0.0177095	0.0177124	0.0177108	0.0177189	0.0177164	0.0177162	0.0177028	0.0177095	0.0177024	0.0176917	0.0176972	0.0177017	0.0176975	0.0177047	0.0177123	0.0176952	0.0177034	0.0177068	0.017705	0.0177035	0.0177043	0.0177043	0.0177032	0.0177025	0.0177024	0.0177003	0.017703	0.0176933	0.0176897	0.0176887	0.0177052
Glu:GAA ο	0.0177095	0.0177105	0.0177116	0.0177165	0.0177145	0.0177096	0.0177015	0.0176954	0.0177039	0.0176985	0.0177095		0.0177158	0.0177201	0.0177205	0.0177025	0.0177159	0.0177009	0.0177047	0.0177057	0.0177012	0.0176972	0.0177062	0.0176757	0.0176752	0.0176752	0.0176747	0.0176729	0.0176739	0.0176761	0.0176916	0.0177136
Glu:GAG α	0.00995866	0.00995944	0.00995956	0.00995897	0.00995144	0.00995802	0.00994724	0.00995893	0.00997604	0.00995049	0.00996193	0.00996333	0.00996374	0.0099632	0.00996378	0.00996298	0.00996117	0.00995987	0.00996281	0.00995979	0.00996259	0.00996505	0.0099572	0.00996124	0.00996459	0.00996381	0.00996381
Glu:GAG β/μ	0.00993709	0.00995035	0.00995365	0.00995862	0.00995882	0.00995927	0.00995841	0.00995849	0.00995566	0.00994954	0.00994618	0.00994954	0.00995155	0.00995243	0.00995609	0.00996221	0.00996752	0.00997303	0.00998151	0.00999167	0.00998495	0.00997325	0.00996215	0.00995811	0.00995931	0.0099624	0.00996072	0.00993517	0.0100108
Glu:GAG γ/λ	0.00995866	0.00995594	0.00995772	0.0099602	0.00995526	0.0099595	0.00995754	0.00995751	0.00995434	0.00995545	0.0099556	0.00994955	0.00994302	0.00994237	0.00995015	0.00995088	0.00994734	0.00994664	0.00994309	0.00994452	0.0099475	0.00993977	0.00995372	0.00995512	0.00995839	0.0099768	0.00996515	0.00998215	0.0100108	0.00992445
Glu:GAG δ	0.00995866	0.00995582	0.00995866	0.00995691	0.0099589	0.0099486	0.00994524	0.00995866	0.00997138	0.00996392	0.009955	0.00995866	0.00995873	0.0099579	0.00995204	0.00995696	0.00996013	0.00995657	0.00995595	0.00995478	0.00995485	0.00995521	0.0099556	0.00995562	0.00995546	0.00995577	0.00995587	0.00996082	0.00994824	0.00995944	0.00996288
Glu:GAG ο	0.00995866	0.00995479	0.00995706	0.00995918	0.00995641	0.00995087	0.00995326	0.00998043	0.00995992	0.00997246	0.00995866		0.00993987	0.00994795	0.00993807	0.00995366	0.00995976	0.00997196	0.00997599	0.00997229	0.00997398	0.00997098	0.00997403	0.0100118	0.0100119	0.0100122	0.0100116	0.0100095	0.0100066	0.0100046	0.00998862	0.0099682
Gln:CAA α	0.0220782	0.0220792	0.0220758	0.022077	0.0220903	0.0220801	0.0220877	0.0220721	0.0220663	0.0220913	0.022122	0.0221311	0.0221279	0.0221259	0.0221241	0.0221228	0.0221216	0.0221213	0.0221175	0.0221184	0.0221065	0.0221116	0.0221058	0.0221074	0.0220738	0.0221131	0.0221366
Gln:CAA β/μ	0.0220981	0.0220704	0.02208	0.0220757	0.0220722	0.0220677	0.0220682	0.0220679	0.022061	0.0220565	0.0220538	0.0220543	0.0220529	0.0220531	0.022051	0.0220493	0.0220418	0.0220329	0.0219918	0.0219411	0.0219496	0.0219897	0.0220198	0.0220246	0.0220352	0.0220242	0.0220451	0.0220782	0.0220661
Gln:CAA γ/λ	0.0220594	0.0220728	0.0220773	0.0220775	0.0220787	0.0220773	0.0220774	0.022066	0.0220614	0.0220645	0.022061	0.0220551	0.0220523	0.022055	0.0220622	0.022078	0.0220859	0.0220882	0.0220857	0.0220893	0.0220818	0.0220537	0.0220688	0.0220725	0.0220952	0.0220819	0.0220617	0.0220077	0.0220896	0.0220806
Gln:CAA δ	0.0220782	0.0220767	0.0220749	0.0220739	0.0220714	0.0220765	0.0220916	0.0220782	0.0220686	0.0220677	0.0220781	0.0220782	0.0220696	0.0220667	0.022065	0.0220553	0.0220584	0.0220712	0.02207	0.0220687	0.0220696	0.0220663	0.0220637	0.0220623	0.0220616	0.0220609	0.0220583	0.022068	0.0220515	0.0220942	0.0220581
Gln:CAA ο	0.0220782	0.0220803	0.0220715	0.022076	0.0220737	0.0220783	0.0220704	0.0220749	0.0220809	0.0220856	0.0220782		0.0220625	0.0220702	0.0220579	0.0220618	0.0220726	0.0220798	0.0220695	0.0220745	0.0220861	0.0220562	0.0220758	0.0220928	0.0220969	0.0220936	0.0220892	0.0220832	0.0220776	0.0220784	0.0220815	0.0220855
Gln:CAG α	0.0131999	0.0131995	0.0131975	0.013197	0.0131951	0.0131917	0.0131945	0.0132137	0.0132022	0.0131802	0.0132042	0.013204	0.0132026	0.0132053	0.0132065	0.0132059	0.0132024	0.0132042	0.0132039	0.0132016	0.0132102	0.0132184	0.0131908	0.0131955	0.0131899	0.0132067	0.0132067
Gln:CAG β/μ	0.0131905	0.0131982	0.0132007	0.0131937	0.0131864	0.013191	0.0131912	0.0131902	0.013186	0.0131888	0.013189	0.0131888	0.0131878	0.013184	0.0131841	0.013183	0.0131852	0.0131894	0.0132049	0.0132234	0.013213	0.013189	0.0131655	0.0131532	0.013146	0.013154	0.0131839	0.013106	0.0132302
Gln:CAG γ/λ	0.0132093	0.0131994	0.0131972	0.0131908	0.0131759	0.013187	0.0131866	0.0131822	0.0131696	0.0131773	0.0131759	0.0131617	0.0131511	0.0131511	0.0131753	0.0131854	0.0131901	0.0131894	0.0131819	0.0131859	0.0131858	0.0131691	0.0131702	0.0131261	0.0131017	0.013174	0.0131858	0.0131764	0.0131597	0.0131619
Gln:CAG δ	0.0131999	0.0132013	0.0131986	0.0131979	0.0132002	0.0131982	0.0131798	0.0131905	0.0131865	0.0131866	0.0131895	0.0131451	0.0131722	0.0131756	0.0131929	0.0131701	0.0132131	0.0131721	0.0131678	0.0131628	0.0131545	0.0131521	0.0131504	0.0131471	0.013145	0.0131413	0.0131514	0.0131686	0.013183	0.0131981	0.013182
Gln:CAG ο	0.0132093	0.0131989	0.0132029	0.0131989	0.0131969	0.0132	0.0131888	0.0132063	0.0132016	0.0132026	0.0131999		0.0131999	0.0132042	0.0132029	0.0132022	0.0132408	0.0132281	0.0132318	0.0132441	0.0132252	0.0132024	0.0132092	0.0132071	0.0132082	0.0132069	0.0132048	0.0132045	0.0132031	0.0132023	0.0132019	0.0131995
Gly:GGA α	0.00878429	0.00878139	0.00878183	0.00878396	0.00878498	0.00878616	0.00878458	0.00878453	0.00877798	0.00877605	0.00878909	0.00878976	0.00878919	0.00878893	0.00878804	0.008787	0.00878768	0.0087881	0.00878918	0.0087857	0.00878723	0.00878747	0.00879104	0.00878656	0.00878656	0.00876533	0.00878883
Gly:GGA β/μ	0.00876556	0.00878286	0.00878414	0.00878404	0.00878132	0.00878264	0.00878313	0.00878227	0.00877863	0.0087758	0.00877648	0.00877275	0.00877118	0.00877005	0.00877232	0.00878347	0.00880346	0.00880849	0.00880168	0.00879133	0.00878546	0.00878297	0.00878522	0.00878426	0.00878596	0.008785	0.00878611	0.00873732	0.00878883
Gly:GGA γ/λ	0.00878429	0.00878154	0.0087841	0.00878362	0.00878323	0.00878372	0.00878397	0.00878416	0.00878335	0.00878169	0.00878142	0.00878253	0.0087825	0.00877942	0.00877855	0.00877752	0.00878118	0.0087864	0.00878874	0.0087887	0.0087876	0.00878662	0.00878609	0.0087997	0.00880956	0.00878813	0.00876061	0.0087608	0.00883583	0.00876937
Gly:GGA δ	0.00878429	0.00878429	0.00878363	0.00878332	0.00879017	0.00878261	0.00877758	0.00878429	0.00877634	0.00877539	0.00878285	0.00878429	0.00877217	0.00878268	0.00878116	0.00878666	0.00880061	0.00878776	0.00878622	0.00878396	0.00878222	0.00878198	0.0087818	0.00878152	0.00878147	0.00878072	0.0087815	0.0087896	0.00876855	0.00877351	0.00879975
Gly:GGA ο	0.00878429	0.00877947	0.00878443	0.00878316	0.00878461	0.00878433	0.00879058	0.00878507	0.00876973	0.00878316	0.00878429		0.0087655	0.00876905	0.00876889	0.00876902	0.00878485	0.00878388	0.00878797	0.00878771	0.00879038	0.00878594	0.00876586	0.00879083	0.00879044	0.00879027	0.00878969	0.00878835	0.00878755	0.0087877	0.00878752	0.00878876
Gly:GGC α	0.00681135	0.00680903	0.00681223	0.00681247	0.00681439	0.00680727	0.00681157	0.00680482	0.00681252	0.00680298	0.00682302	0.00683894	0.00683559	0.00682818	0.00682719	0.00682503	0.00682445	0.00682193	0.00682138	0.00682117	0.00681405	0.00682005	0.00680473	0.00681311	0.00681982	0.00683837	0.00686187
Gly:GGC β/μ	0.00679369	0.00681298	0.00681105	0.00681103	0.00681041	0.00680884	0.00680814	0.00680726	0.00680902	0.00680871	0.00680873	0.00680753	0.00680739	0.00680785	0.00680824	0.00680713	0.00680501	0.00680178	0.00679823	0.00679284	0.0067922	0.00678247	0.00677511	0.00676926	0.00676919	0.00677814	0.00680337	0.00678786	0.00681487
Gly:GGC γ/λ	0.00681135	0.00681151	0.00681157	0.00681146	0.00681234	0.00681116	0.00681148	0.00681005	0.00681024	0.00681012	0.00680882	0.00681048	0.00681176	0.00681505	0.00681524	0.00681901	0.006818	0.00681754	0.00681666	0.00681613	0.00681384	0.00681313	0.006808	0.0067842	0.00677472	0.00678901	0.00681713	0.00683484	0.00681487	0.00678922
Gly:GGC δ	0.00681135	0.00681277	0.006814	0.00681062	0.00680909	0.00680632	0.00681135	0.00675498	0.00679733	0.00679999	0.00680501	0.00678003	0.00678878	0.00678555	0.00678842	0.00678157	0.00677668	0.00676994	0.00676968	0.00676931	0.0067679	0.00676648	0.00676546	0.00676475	0.00676496	0.00676765	0.00677126	0.00677367	0.00677578	0.00680606	0.00679661
Gly:GGC ο	0.00681135	0.00681085	0.00681254	0.00681254	0.00681072	0.00680746	0.00681461	0.0068224	0.00681221	0.0068245	0.00681135		0.00680822	0.00681352	0.00680111	0.00681252	0.00681448	0.00681508	0.00681608	0.00681269	0.00681085	0.00679175	0.00680596	0.00685879	0.00686145	0.00686083	0.00684956	0.00682604	0.00681704	0.00681413	0.0068114	0.00680717
Gly:GGG α	0.00474446	0.00474393	0.00474365	0.00474369	0.00475164	0.00475376	0.00476516	0.00474458	0.00476094	0.0047477	0.00475066	0.00474889	0.00475133	0.00474891	0.00474946	0.00474979	0.00475078	0.00474971	0.00474964	0.004749	0.00474805	0.00474818	0.00474152	0.00475352	0.00474904	0.00474691	0.00474691
Gly:GGG β/μ	0.00475445	0.00474449	0.00474534	0.00474439	0.00474489	0.00474543	0.0047456	0.00474768	0.00474806	0.00474651	0.00474679	0.00474537	0.00474448	0.00474563	0.0047474	0.00474912	0.00474916	0.00474899	0.00474906	0.00474713	0.00474646	0.00474578	0.00474725	0.00474698	0.00474869	0.00474337	0.00475484	0.00474446	0.00481741
Gly:GGG γ/λ	0.00474446	0.00474669	0.00474508	0.00474203	0.00474256	0.0047404	0.00474247	0.00474297	0.00474326	0.00474163	0.00473694	0.0047422	0.00474465	0.00474656	0.00474691	0.00474701	0.0047456	0.00474582	0.00474626	0.004747	0.00474745	0.00474579	0.0047374	0.00475239	0.00476779	0.00475466	0.00477114	0.00476794	0.00474691	0.00480902
Gly:GGG δ	0.00474446	0.00474303	0.0047471	0.00475005	0.00474781	0.00475285	0.00474446	0.00474446	0.00475079	0.00475177	0.00474495	0.00473663	0.00475667	0.00474788	0.00475225	0.00474635	0.00474907	0.00474502	0.00474673	0.00474541	0.00474551	0.0047453	0.00474502	0.00474495	0.00474579	0.00474542	0.00474941	0.00475724	0.00477767	0.00479168	0.00475822
Gly:GGG ο	0.00473506	0.00474473	0.00474608	0.00474507	0.00475246	0.0047523	0.00475349	0.0047501	0.00475288	0.00474837	0.00474446		0.00475385	0.00474494	0.00475242	0.00475198	0.00475012	0.00474967	0.00474832	0.00474902	0.00474909	0.00474535	0.0047521	0.00474855	0.00474998	0.00475178	0.00476282	0.00478421	0.0047906	0.00479238	0.00479338	0.00479358
Gly:GGT α	0.0163472	0.0163469	0.0163473	0.016345	0.0163348	0.0163397	0.016339	0.0163343	0.0163422	0.0163454	0.0163128	0.0163073	0.0163087	0.01631	0.0163108	0.0163109	0.0163096	0.0163093	0.0163085	0.0163075	0.0163108	0.0163112	0.0163348	0.0163201	0.0163347	0.0162852	0.0163087
Gly:GGT β/μ	0.0163126	0.0163434	0.0163359	0.0163451	0.0163446	0.0163464	0.0163412	0.0163478	0.016348	0.0163487	0.0163482	0.0163477	0.0163486	0.0163482	0.0163458	0.0163367	0.0163241	0.0163226	0.0163356	0.016347	0.0163478	0.016347	0.0163504	0.0163574	0.0163569	0.0163515	0.0163318	0.0163472	0.0163322
Gly:GGT γ/λ	0.0163472	0.0163455	0.0163433	0.0163436	0.0163463	0.0163431	0.016341	0.0163444	0.0163433	0.0163423	0.016343	0.0163419	0.0163404	0.0163381	0.0163411	0.0163348	0.0163294	0.0163256	0.016326	0.0163216	0.0163317	0.0163399	0.0163364	0.0163309	0.0163208	0.0163312	0.0163423	0.0163942	0.0163087	0.0162737
Gly:GGT δ	0.0163472	0.0163458	0.0163446	0.0163461	0.0163436	0.0163472	0.0163405	0.0163472	0.0163429	0.0163529	0.0163419	0.0163629	0.0163439	0.0163411	0.0163374	0.016339	0.0163372	0.0163417	0.0163417	0.0163427	0.0163448	0.0163449	0.0163459	0.0163459	0.0163454	0.0163448	0.016338	0.0163414	0.0163161	0.0163141	0.0163365
Gly:GGT ο	0.0163472	0.0163455	0.0163389	0.0163464	0.0163452	0.0163473	0.0163392	0.0163487	0.016361	0.0163447	0.0163472		0.0163629	0.0163607	0.0163608	0.0163534	0.0163182	0.0163327	0.0163259	0.0163139	0.016312	0.0163399	0.016337	0.0163557	0.0163538	0.016354	0.0163414	0.0163161	0.0163104	0.0163097	0.0163099	0.0163086
His:CAC α	0.0151729	0.015175	0.0151704	0.0151661	0.0151413	0.0151153	0.0151352	0.0151531	0.0151442	0.0151269	0.0150973	0.0150824	0.015081	0.0150796	0.0150775	0.0150764	0.0150758	0.0150758	0.0150743	0.0150748	0.0150801	0.0150775	0.0151045	0.0151376	0.0151164	0.0150867	0.0150867
His:CAC β/μ	0.0151782	0.015171	0.0151635	0.0151346	0.0151347	0.0151267	0.0151226	0.0151143	0.0151204	0.0151284	0.0151286	0.0151155	0.0151077	0.0151051	0.0151043	0.0151136	0.0151336	0.0151366	0.0151181	0.0151042	0.0150992	0.0150873	0.0150804	0.0150898	0.0150909	0.0150933	0.0151008	0.0150319	0.0151572
His:CAC γ/λ	0.0151635	0.0151694	0.0151695	0.0151695	0.0151657	0.0151669	0.0151635	0.0151551	0.015163	0.0151605	0.0151627	0.0151598	0.0151556	0.0151511	0.0151401	0.0151247	0.015109	0.0150992	0.0150991	0.0150947	0.0150961	0.0151085	0.0151119	0.0150968	0.0150813	0.0151144	0.0151207	0.0151729	0.0151337	0.0151107
His:CAC δ	0.0151729	0.0151757	0.015161	0.015172	0.0151643	0.0151494	0.015146	0.0151447	0.0151185	0.0151174	0.0151298	0.0151102	0.0150964	0.0150969	0.0150877	0.015076	0.0150846	0.0150751	0.0150732	0.0150729	0.0150701	0.0150673	0.0150641	0.0150626	0.0150609	0.0150615	0.015065	0.015068	0.0150892	0.0151467	0.0150736
His:CAC ο	0.0151729	0.0151702	0.0151656	0.0151671	0.0151664	0.0151808	0.0151618	0.0151847	0.0151435	0.0151701	0.0151729		0.0151228	0.0151686	0.0151368	0.0151453	0.0150876	0.0151002	0.0151012	0.0150663	0.0151107	0.0151496	0.0151221	0.0152688	0.0152687	0.0152656	0.0152309	0.0151614	0.0151378	0.0151317	0.0151302	0.0151311
His:CAT α	0.0166761	0.0166721	0.0166787	0.0166808	0.016689	0.0166962	0.0166825	0.0166765	0.0166868	0.0167006	0.0167257	0.0167277	0.0167271	0.0167266	0.016726	0.0167242	0.0167225	0.0167233	0.0167218	0.0167243	0.0167217	0.0167224	0.0167064	0.0166804	0.0166871	0.0167317	0.0167317
His:CAT β/μ	0.016674	0.0166743	0.0166725	0.0167091	0.0167057	0.0167045	0.0167121	0.0167263	0.0167124	0.016707	0.0167078	0.0167187	0.0167244	0.0167232	0.0167251	0.0167206	0.0167105	0.0167102	0.0167166	0.01673	0.0167254	0.0167288	0.0167216	0.0166912	0.0167014	0.0166936	0.0167453	0.0166996	0.0166612
His:CAT γ/λ	0.0166949	0.0166794	0.0166746	0.0166764	0.0166786	0.0166748	0.0166796	0.0166944	0.0166886	0.0166788	0.0166818	0.0166871	0.0166905	0.0166923	0.016692	0.0166977	0.0167028	0.0167036	0.016703	0.0167088	0.0167065	0.0166796	0.0166786	0.0167112	0.0167456	0.0167141	0.0167011	0.0166761	0.0166847	0.0167216
His:CAT δ	0.0166761	0.0166732	0.016682	0.0166762	0.0166797	0.0166727	0.0166962	0.0166949	0.0167158	0.0167028	0.0166895	0.0167074	0.016704	0.0166949	0.0166905	0.0167057	0.0166749	0.0167085	0.0167105	0.0167148	0.0167158	0.0167146	0.0167156	0.0167165	0.0167178	0.0167242	0.0167217	0.0166961	0.0167	0.016672	0.0167184
His:CAT ο	0.0166855	0.0166699	0.0166744	0.0166778	0.0166775	0.0166644	0.0166857	0.0166723	0.016686	0.0166707	0.0166761		0.0166823	0.0166704	0.0166791	0.0166789	0.0167185	0.0167009	0.0166915	0.0166985	0.0166615	0.0166792	0.016686	0.0166019	0.0165991	0.0165996	0.0166195	0.0166618	0.0166744	0.016677	0.0166759	0.0166734
Ile:ATA α	0.0166291	0.01663	0.0166367	0.0166323	0.0166366	0.0166575	0.0166443	0.016643	0.0166554	0.0166507	0.0166425	0.0166464	0.0166481	0.0166485	0.0166487	0.0166504	0.0166534	0.0166526	0.0166566	0.0166594	0.0166562	0.0166545	0.0166423	0.0166334	0.0166636	0.0166612	0.0166377
Ile:ATA β/μ	0.0166535	0.0166386	0.0166375	0.0166366	0.0166492	0.0166473	0.016643	0.0166448	0.016656	0.0166513	0.0166538	0.0166603	0.0166642	0.0166717	0.0166744	0.016677	0.0166744	0.0166679	0.0166564	0.0166569	0.016658	0.0166563	0.0166748	0.0166891	0.0166931	0.0167024	0.0166701	0.0166996	0.0166142
Ile:ATA γ/λ	0.0166291	0.0166337	0.0166326	0.0166331	0.0166367	0.0166349	0.0166422	0.0166641	0.0166629	0.0166549	0.0166563	0.0166688	0.0166795	0.0166831	0.0166705	0.0166702	0.0166777	0.0166833	0.0166921	0.0166881	0.0166879	0.0167178	0.016694	0.016693	0.0166753	0.0166413	0.0166499	0.0166291	0.0166847	0.016698
Ile:ATA δ	0.0166291	0.0166348	0.0166357	0.0166311	0.0166352	0.0166392	0.0166425	0.0166197	0.0166483	0.0166488	0.0166472	0.0166682	0.0166309	0.0166539	0.0166566	0.0166598	0.0166462	0.0166396	0.0166423	0.0166471	0.016649	0.01665	0.0166555	0.0166612	0.0166631	0.016671	0.0166614	0.0166616	0.0166794	0.0166626	0.0166831
Ile:ATA ο	0.0166291	0.0166291	0.016636	0.0166335	0.0166375	0.0166292	0.0166387	0.0166358	0.0166351	0.0166501	0.0166291		0.0166667	0.0166425	0.0166557	0.0166689	0.0166507	0.0166539	0.0166586	0.0166589	0.0166439	0.0166479	0.0166323	0.0166459	0.016647	0.0166475	0.0166483	0.0166489	0.0166512	0.0166515	0.0166534	0.0166545
Ile:ATC α	0.0103814	0.0103822	0.010384	0.010383	0.0103933	0.010403	0.0103935	0.0103951	0.0103989	0.0104203	0.0104298	0.0104322	0.0104327	0.0104328	0.0104326	0.0104336	0.0104356	0.0104371	0.0104374	0.0104397	0.0104398	0.0104376	0.0103929	0.0104076	0.0104177	0.0104573	0.0104808
Ile:ATC β/μ	0.0103874	0.0103874	0.0103886	0.0104156	0.0104121	0.0104105	0.010412	0.0104177	0.0104112	0.0104105	0.0104102	0.0104129	0.0104162	0.0104146	0.010414	0.0104121	0.0104122	0.0104142	0.0104401	0.0104784	0.010486	0.0104828	0.0104762	0.0104723	0.0104649	0.0104513	0.0104118	0.0104049	0.0103633
Ile:ATC γ/λ	0.0103814	0.0103813	0.0103824	0.010381	0.0103793	0.0103833	0.0103884	0.0103894	0.0103921	0.0103883	0.0103837	0.0103836	0.0103833	0.0103868	0.0103979	0.0104097	0.0104168	0.0104188	0.0104177	0.0104217	0.0104144	0.0104043	0.01041	0.0104282	0.0104456	0.0104231	0.0103709	0.0103579	0.0103868	0.0103724
Ile:ATC δ	0.0103814	0.0103843	0.0103814	0.010381	0.010389	0.0103831	0.0103882	0.0103908	0.0104265	0.0104243	0.0104036	0.0104519	0.0104372	0.0104297	0.0104274	0.0104442	0.0104112	0.0104542	0.0104559	0.0104605	0.0104709	0.0104704	0.0104701	0.0104726	0.0104736	0.0104724	0.0104656	0.0104541	0.0103981	0.0103834	0.0104269
Ile:ATC ο	0.0103814	0.0103811	0.0103823	0.0103818	0.0103844	0.0103815	0.0103819	0.0103876	0.0104101	0.0103953	0.0103814		0.0104128	0.0104075	0.0104026	0.0104134	0.010428	0.0104498	0.0104177	0.0104359	0.0104057	0.0103886	0.0104237	0.0104329	0.0104337	0.0104325	0.0104205	0.0103961	0.0103846	0.0103737	0.0103745	0.0103853
Ile:ATT α	0.0250846	0.025085	0.0250872	0.0251014	0.0251298	0.0251507	0.0251206	0.0251322	0.0251907	0.0251332	0.0251561	0.0251552	0.0251581	0.0251638	0.0251664	0.0251702	0.0251749	0.0251774	0.025182	0.025188	0.0251712	0.0251901	0.0251813	0.0251224	0.0251649	0.025168	0.0251602
Ile:ATT β/μ	0.0251214	0.025117	0.0250941	0.0250955	0.0251001	0.025109	0.0251105	0.0251103	0.0251358	0.0251619	0.0251766	0.0251644	0.025155	0.0251564	0.0251501	0.025135	0.0251276	0.0251379	0.025151	0.0251451	0.0251531	0.0251588	0.02517	0.0251674	0.0251802	0.0251996	0.0252119	0.0252724	0.025356
Ile:ATT γ/λ	0.0251033	0.0250924	0.0250941	0.0250957	0.0250988	0.0251027	0.0251029	0.025101	0.0251076	0.025128	0.0251364	0.0251254	0.0251223	0.0251208	0.0251226	0.0251305	0.0251456	0.025158	0.0251606	0.0251671	0.0251533	0.0251465	0.025168	0.0252005	0.0252256	0.0252016	0.0252183	0.025155	0.0253795	0.0254359
Ile:ATT δ	0.0250846	0.0250874	0.0250932	0.0250911	0.025103	0.0251013	0.0251315	0.0251597	0.025181	0.0251447	0.0251717	0.0251628	0.0251665	0.0251736	0.0251594	0.0251764	0.0251168	0.0251552	0.0251639	0.0251752	0.0251822	0.0251864	0.0251924	0.0251967	0.0252015	0.0252154	0.0252173	0.0252264	0.0253297	0.0253328	0.0252303
Ile:ATT ο	0.0250846	0.0250895	0.0250879	0.0251041	0.0251176	0.0250925	0.0251386	0.025092	0.025119	0.0251161	0.0250846		0.0251127	0.0251018	0.0251192	0.0251493	0.0251431	0.0251192	0.0251251	0.0251358	0.0251229	0.0250945	0.0251566	0.0250783	0.0250725	0.0250818	0.0251465	0.0252811	0.0253284	0.0253495	0.0253529	0.0253449
Leu:CTA α	0.0194006	0.0194003	0.019399	0.0193848	0.0193436	0.019308	0.0193689	0.0193609	0.0193256	0.0192844	0.0192442	0.0192227	0.0192239	0.0192243	0.0192246	0.019226	0.019227	0.0192247	0.0192262	0.0192265	0.0192177	0.0192147	0.0192864	0.0193116	0.0193116	0.0191991	0.019207
Leu:CTA β/μ	0.0194255	0.0193816	0.0193846	0.0193073	0.0193018	0.0192994	0.0192957	0.0192895	0.019282	0.0192781	0.0192758	0.0192692	0.0192659	0.0192647	0.0192679	0.0192926	0.0193274	0.0193309	0.0192999	0.0192744	0.0192773	0.0193013	0.0193175	0.0193312	0.0193236	0.01932	0.0193012	0.0192127	0.0193166
Leu:CTA γ/λ	0.0193912	0.019399	0.0193792	0.0193133	0.0193047	0.0193067	0.0192988	0.0192838	0.0192921	0.0192985	0.0192948	0.0192979	0.0192975	0.0192951	0.0192842	0.0192674	0.0192535	0.019245	0.0192423	0.0192334	0.0192387	0.0192438	0.0192563	0.0192956	0.0193113	0.0193452	0.0193237	0.0193536	0.0193166	0.0193697
Leu:CTA δ	0.0194006	0.0193978	0.0193973	0.0193913	0.0193873	0.0193788	0.0193738	0.0193536	0.0193408	0.0193054	0.0193204	0.0193458	0.0193729	0.0193304	0.0193479	0.019334	0.0193311	0.0193302	0.0193301	0.0193313	0.0193352	0.0193358	0.0193355	0.019336	0.0193355	0.0193335	0.0193249	0.0193401	0.0193401	0.0193455	0.0193148
Leu:CTA ο	0.0194006	0.0194052	0.0194016	0.0193848	0.0193769	0.0193968	0.0193956	0.0193867	0.0193756	0.0193194	0.0193889		0.0193474	0.0193527	0.0193542	0.0193636	0.0193155	0.0193277	0.019326	0.0193133	0.0193253	0.019352	0.0193775	0.0193207	0.0193203	0.0193202	0.0193188	0.0193157	0.019315	0.0193156	0.0193194	0.0193233
Leu:CTC α	0.00854942	0.00855017	0.00855031	0.00854665	0.00856182	0.00856229	0.00855557	0.00856978	0.00848823	0.00855878	0.008583	0.00859926	0.00859794	0.00859412	0.00859408	0.00859224	0.0085913	0.00858999	0.00858769	0.00858342	0.00856596	0.00856684	0.00854329	0.00857513	0.00856506	0.00860084	0.00860084
Leu:CTC β/μ	0.00851424	0.00854362	0.00854498	0.00854755	0.00854628	0.00854552	0.0085387	0.00854387	0.00853474	0.00853382	0.00852977	0.00853538	0.00853336	0.0085306	0.00853287	0.00853409	0.00853429	0.00853048	0.00853042	0.00853818	0.00854297	0.00854578	0.00854074	0.00852506	0.00852397	0.00851927	0.00855119	0.00850244	0.00841284
Leu:CTC γ/λ	0.00854942	0.00854455	0.00854559	0.00854216	0.00853057	0.00853981	0.00853963	0.00854055	0.00852303	0.00853512	0.00853768	0.00852595	0.0085211	0.00852124	0.00853758	0.00855076	0.00856032	0.00856813	0.00856629	0.00856562	0.00855626	0.00855363	0.00855774	0.00853251	0.00851948	0.00851797	0.00847869	0.00854942	0.00841284	0.00840005
Leu:CTC δ	0.00854942	0.00854372	0.0085514	0.00855267	0.0085472	0.00854606	0.00854271	0.00855881	0.00852675	0.00854286	0.00854325	0.00855725	0.00854078	0.00853454	0.00853566	0.00853415	0.00851883	0.00853495	0.00853551	0.00853544	0.00853709	0.00853651	0.00853672	0.00853673	0.00853607	0.00853679	0.00853542	0.0085053	0.00842606	0.00844409	0.00850603
Leu:CTC ο	0.00854942	0.00854724	0.00854953	0.00854377	0.00854102	0.00854554	0.00853807	0.00855018	0.0085544	0.00853943	0.00854942		0.00856194	0.00857232	0.00856532	0.00854752	0.00855335	0.00855672	0.00854736	0.00856019	0.00854367	0.00854059	0.00851752	0.0085553	0.00857866	0.00857454	0.00853572	0.00845126	0.00842392	0.00841874	0.00842468	0.00843001
Leu:CTG α	0.0164412	0.0164396	0.0164388	0.0164341	0.016455	0.0164558	0.0164417	0.0164215	0.0163892	0.0164217	0.0164863	0.0164944	0.0164911	0.0164886	0.0164882	0.0164864	0.0164864	0.0164851	0.0164829	0.0164726	0.0164721	0.0164718	0.0164458	0.0165003	0.0164522	0.0165202	0.0164967
Leu:CTG β/μ	0.0164439	0.0164374	0.0164354	0.0164378	0.0164389	0.0164384	0.0164397	0.0164423	0.0164371	0.0164382	0.0164382	0.0164434	0.0164515	0.016453	0.0164481	0.0164357	0.0164131	0.0163942	0.0163973	0.0164065	0.0164159	0.0164259	0.0164282	0.0164299	0.0164345	0.0164087	0.016407	0.0162768	0.0162147
Leu:CTG γ/λ	0.0164412	0.0164361	0.0164377	0.0164391	0.0164407	0.0164373	0.0164317	0.016427	0.0164176	0.0164239	0.0164241	0.0164135	0.0164085	0.0164054	0.0164193	0.0164237	0.0164337	0.0164462	0.0164459	0.0164501	0.0164411	0.0164127	0.0164122	0.0164306	0.0164571	0.0163735	0.0163637	0.0164177	0.0162617	0.0162343
Leu:CTG δ	0.0164412	0.0164426	0.0164412	0.0164274	0.0164246	0.0164345	0.0164412	0.0163848	0.0164017	0.0164445	0.016417	0.0164412	0.0164343	0.0164194	0.0164081	0.0164238	0.0164252	0.0164288	0.0164255	0.0164232	0.016425	0.0164244	0.0164237	0.0164243	0.0164246	0.0164225	0.0164131	0.0163754	0.0162973	0.0162765	0.0163541
Leu:CTG ο	0.0164412	0.0164386	0.0164395	0.0164315	0.0164244	0.0164452	0.0164243	0.016427	0.0164197	0.0164093	0.0164412		0.016388	0.016393	0.0163947	0.016397	0.0164087	0.016398	0.016402	0.0164004	0.0163883	0.0164338	0.0164041	0.0163549	0.0163562	0.0163483	0.0163266	0.0162799	0.0162677	0.0162642	0.0162617	0.0162555
Leu:CTT α	0.0238632	0.0238636	0.02386	0.0238809	0.0238684	0.0238738	0.0238493	0.0238504	0.0238673	0.0239264	0.0238726	0.0238771	0.0238776	0.0238784	0.0238759	0.023876	0.023876	0.0238756	0.023875	0.0238787	0.023903	0.0238754	0.0238785	0.023885	0.023856	0.0238755	0.0238755
Leu:CTT β/μ	0.0238656	0.0238741	0.0238745	0.0239045	0.0239049	0.0239022	0.0239012	0.0238895	0.0239022	0.0239076	0.02391	0.0239016	0.0238988	0.0238998	0.0238955	0.0238945	0.0238929	0.0238971	0.023894	0.0238826	0.0238742	0.0238716	0.0238816	0.023899	0.0239059	0.0239048	0.0238681	0.0239102	0.023852
Leu:CTT γ/λ	0.0238538	0.0238621	0.0238777	0.0239108	0.0239263	0.0239113	0.0239133	0.0239197	0.0239248	0.0239137	0.0239106	0.0239223	0.0239301	0.0239323	0.0239148	0.0239121	0.0239132	0.0239096	0.0239145	0.0239149	0.0239283	0.0239445	0.023926	0.0238729	0.0238455	0.0238766	0.0238984	0.0238867	0.0238755	0.0239036
Leu:CTT δ	0.0238632	0.0238575	0.0238612	0.0238846	0.0238735	0.023875	0.0238364	0.0239102	0.0238508	0.0238786	0.0238868	0.0238632	0.023879	0.023906	0.0239103	0.0239105	0.0239776	0.0239034	0.0238985	0.0238949	0.0238844	0.0238805	0.0238778	0.023874	0.0238718	0.0238715	0.0238852	0.0238912	0.0238747	0.0238733	0.0239144
Leu:CTT ο	0.0238632	0.023861	0.0238646	0.0238822	0.0238815	0.0238633	0.0238643	0.0238706	0.0238819	0.0239004	0.0238632		0.0239885	0.0239449	0.0239396	0.0238841	0.0238672	0.0238659	0.0238713	0.0238679	0.0238806	0.0238781	0.0238678	0.0239205	0.0239149	0.0239194	0.02391	0.0238869	0.0238736	0.023861	0.0238652	0.0238917
Leu:TTA α	0.0313322	0.0313327	0.0313416	0.0313692	0.031403	0.0314439	0.0313714	0.03138	0.0314002	0.0314576	0.0314758	0.0314941	0.0314968	0.0315019	0.031502	0.0315047	0.031507	0.0315093	0.0315117	0.0315108	0.0315194	0.0315244	0.0314692	0.0314186	0.0314511	0.0315129	0.0315364
Leu:TTA β/μ	0.031345	0.0313625	0.0313709	0.0314325	0.0314402	0.0314515	0.0314549	0.0314491	0.0314676	0.0314711	0.0314777	0.0314766	0.0314782	0.0314806	0.0314744	0.0314437	0.0314021	0.0314049	0.031472	0.0315266	0.0315486	0.0315416	0.0315435	0.0315515	0.0315509	0.0315579	0.031489	0.031661	0.0313954
Leu:TTA γ/λ	0.0313322	0.0313448	0.0313768	0.0314338	0.0314578	0.0314431	0.0314455	0.0314538	0.0314667	0.0314632	0.0314708	0.031476	0.0314825	0.031485	0.031482	0.0314885	0.0314995	0.031507	0.0315092	0.0315133	0.0315116	0.0315251	0.0315244	0.0315497	0.0315723	0.0314737	0.0314459	0.0314027	0.0314424	0.0314551
Leu:TTA δ	0.0313322	0.0313279	0.0313527	0.0313621	0.0313646	0.0313725	0.0313792	0.0314262	0.0314175	0.0314726	0.0314599	0.0314731	0.0314681	0.0314966	0.031471	0.0315297	0.0314973	0.0315312	0.0315343	0.0315354	0.031537	0.0315409	0.0315441	0.0315457	0.0315473	0.0315492	0.0315484	0.0315302	0.0314693	0.0314234	0.0314864
Leu:TTA ο	0.0313322	0.0313358	0.0313416	0.0313744	0.0313794	0.031348	0.0313601	0.0313402	0.0313753	0.0314121	0.031344		0.0314011	0.0313868	0.0313957	0.0313946	0.0313675	0.0313755	0.031365	0.0313802	0.0313904	0.0313485	0.0314122	0.0314039	0.0314002	0.0314053	0.0314073	0.0314063	0.0314093	0.0314101	0.0314103	0.0314093
Leu:TTG α	0.0272454	0.0272422	0.0272363	0.0272435	0.0272485	0.0272512	0.027258	0.0272394	0.0272814	0.0272765	0.0272581	0.0272621	0.0272644	0.0272664	0.0272693	0.0272707	0.0272718	0.0272731	0.0272762	0.0272811	0.0272846	0.0272802	0.0273044	0.0272446	0.0272793	0.027236	0.0272281
Leu:TTG β/μ	0.0272443	0.027258	0.0272282	0.0272471	0.027249	0.0272513	0.0272542	0.0272575	0.0272694	0.0272824	0.0272881	0.0272802	0.0272758	0.0272766	0.0272767	0.0272812	0.027292	0.0272973	0.0272807	0.0272648	0.0272574	0.0272587	0.0272585	0.0272641	0.0272679	0.0272623	0.0272792	0.0274098	0.027377
Leu:TTG γ/λ	0.0272548	0.0272461	0.0272293	0.0272455	0.0272475	0.0272512	0.0272571	0.0272609	0.0272683	0.0272656	0.0272643	0.0272694	0.0272751	0.027281	0.0272784	0.0272856	0.0272893	0.0272888	0.0272929	0.0272938	0.0272971	0.0273111	0.0273052	0.027264	0.0272247	0.0272711	0.0272942	0.0272924	0.0273535	0.027369
Leu:TTG δ	0.0272454	0.0272426	0.0272322	0.0272443	0.0272404	0.0272471	0.027232	0.027283	0.0272745	0.0272516	0.0272717	0.0272532	0.027256	0.0272723	0.02728	0.0272696	0.0272774	0.0272617	0.0272657	0.0272684	0.0272647	0.0272675	0.027268	0.0272691	0.0272696	0.0272693	0.0272771	0.0272931	0.0273503	0.0273283	0.0272628
Leu:TTG ο	0.0272454	0.0272443	0.0272373	0.0272362	0.0272438	0.0272416	0.0272526	0.0272426	0.027241	0.027251	0.0272454		0.027283	0.0272526	0.0272801	0.0272836	0.027345	0.0273204	0.0273376	0.0273512	0.0273198	0.0272975	0.0272574	0.0271823	0.0271817	0.0271841	0.027226	0.0273145	0.027343	0.0273504	0.0273503	0.0273539
Lys:AAA α	0.0307215	0.0307184	0.0307225	0.0307201	0.0307253	0.0307253	0.0307225	0.0307291	0.0307268	0.0307323	0.0307419	0.0307364	0.0307373	0.0307374	0.0307375	0.0307374	0.0307359	0.0307358	0.0307367	0.0307372	0.0307306	0.0307464	0.030743	0.0307295	0.0307328	0.0307609	0.0307374
Lys:AAA β/μ	0.0307277	0.0307178	0.0307278	0.0307227	0.0307253	0.0307245	0.0307254	0.0307223	0.0307181	0.0307125	0.03071	0.0307136	0.0307143	0.0307155	0.0307198	0.0307225	0.0307234	0.030721	0.0307214	0.0307206	0.0307249	0.0307242	0.0307163	0.0307173	0.0307074	0.0307123	0.0307279	0.0307215	0.0307374
Lys:AAA γ/λ	0.0307309	0.030718	0.030722	0.0307237	0.0307221	0.0307228	0.0307198	0.0307214	0.0307216	0.0307185	0.0307146	0.0307167	0.0307195	0.0307205	0.0307162	0.0307073	0.0307052	0.0307091	0.0307038	0.0307064	0.0306994	0.030675	0.0306943	0.0307082	0.0307241	0.030715	0.0307454	0.0307215	0.0307374	0.0307478
Lys:AAA δ	0.0307215	0.0307144	0.0307116	0.0307216	0.0307288	0.0307249	0.0307148	0.0307309	0.0307392	0.0307327	0.0307224	0.0307137	0.0307165	0.0307241	0.0307224	0.030715	0.0307225	0.0307222	0.0307224	0.0307236	0.0307229	0.0307219	0.0307215	0.0307219	0.0307223	0.0307237	0.0307244	0.0307229	0.0307355	0.030755	0.030711
Lys:AAA ο	0.0307215	0.0307242	0.0307217	0.0307209	0.0307209	0.0307217	0.030723	0.0307138	0.0307254	0.030722	0.0307215		0.0307184	0.0307306	0.0307329	0.0307301	0.0307304	0.0307436	0.0307391	0.0307372	0.0307296	0.0307325	0.0307141	0.0307427	0.0307442	0.0307442	0.0307435	0.0307408	0.0307388	0.0307386	0.0307379	0.030738
Lys:AAG α	0.0208568	0.020859	0.0208561	0.020862	0.0208579	0.0208585	0.0208546	0.0208641	0.0208369	0.0208552	0.0208552	0.0208438	0.0208445	0.0208509	0.0208504	0.0208529	0.0208536	0.0208548	0.0208529	0.0208531	0.0208566	0.0208622	0.020867	0.02087	0.0208521	0.0208441	0.0208206
Lys:AAG β/μ	0.0208741	0.0208496	0.0208593	0.0208551	0.0208547	0.0208532	0.020852	0.0208497	0.020843	0.0208381	0.0208314	0.0208371	0.0208379	0.0208373	0.0208353	0.0208323	0.0208244	0.0208184	0.020812	0.0208045	0.0208171	0.0208301	0.020848	0.0208584	0.0208535	0.0208453	0.0208329	0.0208803	0.0208206
Lys:AAG γ/λ	0.0208662	0.020859	0.0208582	0.0208564	0.0208542	0.0208532	0.0208533	0.0208514	0.0208504	0.0208511	0.0208515	0.0208538	0.0208529	0.0208531	0.0208506	0.0208542	0.0208557	0.020853	0.0208541	0.0208553	0.0208555	0.0208567	0.0208523	0.0208512	0.0208511	0.0208369	0.0208444	0.0208333	0.0208206	0.0208784
Lys:AAG δ	0.0208568	0.0208597	0.0208588	0.0208626	0.0208598	0.0208602	0.0208702	0.0208662	0.0208559	0.0208416	0.0208425	0.020849	0.020843	0.0208449	0.0208527	0.020839	0.020849	0.0208533	0.0208532	0.0208543	0.0208541	0.0208545	0.0208528	0.0208515	0.0208506	0.0208472	0.0208458	0.0208388	0.0208434	0.0208329	0.020848
Lys:AAG ο	0.0208568	0.0208598	0.0208574	0.02086	0.020861	0.0208569	0.0208549	0.020843	0.0208438	0.0208464	0.0208568		0.02086	0.0208648	0.0208548	0.0208369	0.0208629	0.0208552	0.0208514	0.0208546	0.0208555	0.0208555	0.0208609	0.020823	0.0208262	0.0208289	0.0208257	0.0208226	0.020821	0.0208191	0.0208173	0.0208161
Met:ATG α	0.0266817	0.0266797	0.0266819	0.026671	0.0266784	0.0266984	0.0266796	0.0266757	0.0266941	0.0266834	0.0266912	0.0266968	0.0266956	0.0266952	0.026695	0.0266958	0.0266939	0.0266928	0.0266913	0.0266927	0.0266873	0.0266823	0.0266892	0.0266964	0.0266852	0.0266955	0.0266955
Met:ATG β/μ	0.0266794	0.026674	0.0266699	0.026681	0.0266829	0.0266818	0.0266833	0.0266902	0.0266842	0.0266773	0.0266754	0.0266811	0.0266824	0.0266802	0.0266831	0.0266874	0.0266896	0.0266892	0.0266813	0.0266699	0.0266674	0.0266789	0.0266892	0.0266919	0.0266922	0.0267059	0.0266966	0.0266582	0.0267425
Met:ATG γ/λ	0.0266723	0.0266811	0.0266773	0.0266805	0.0266827	0.0266809	0.0266795	0.0266799	0.0266812	0.0266699	0.0266686	0.0266758	0.0266826	0.0266863	0.0266881	0.026694	0.026693	0.0266932	0.0266909	0.0266888	0.0266985	0.0266964	0.0266904	0.0266884	0.0266885	0.0266956	0.0267047	0.0266582	0.0266955	0.0267561
Met:ATG δ	0.0266817	0.0266774	0.0266804	0.0266677	0.0266718	0.02668	0.0266817	0.0266911	0.0266755	0.0266832	0.0266845	0.0266817	0.0266767	0.0266841	0.0266804	0.0266763	0.0266813	0.0266792	0.0266788	0.0266801	0.0266803	0.0266795	0.02668	0.0266809	0.0266807	0.0266814	0.0266801	0.0266915	0.0267501	0.0267541	0.0267165
Met:ATG ο	0.0266911	0.0266797	0.0266772	0.0266687	0.0266687	0.0266661	0.0266741	0.0266632	0.0266694	0.0266901	0.0266817		0.0266692	0.0266756	0.026672	0.0266796	0.0267253	0.0267251	0.026737	0.0267252	0.0267059	0.0267076	0.0266399	0.0267027	0.0267034	0.0267061	0.0267124	0.0267274	0.0267352	0.0267384	0.0267403	0.0267413
Phe:TTC α	0.014938	0.0149407	0.0149372	0.0149366	0.0149009	0.014908	0.014912	0.0149183	0.0149327	0.0148978	0.0148312	0.0148054	0.0148064	0.0148078	0.014808	0.0148107	0.0148135	0.0148133	0.0148154	0.0148207	0.0148155	0.014819	0.014861	0.0148949	0.0148579	0.0148282	0.0148047
Phe:TTC β/μ	0.0149216	0.0149402	0.014933	0.0148948	0.0148929	0.0148911	0.0148973	0.0148908	0.0149028	0.0149118	0.0149217	0.0149143	0.0149133	0.0149134	0.0149095	0.0149049	0.0149045	0.0149048	0.0148889	0.014865	0.0148583	0.014867	0.0148729	0.0148606	0.0148794	0.0148893	0.0148847	0.0147971	0.0149457
Phe:TTC γ/λ	0.014938	0.014935	0.0149299	0.0148968	0.0148904	0.0148928	0.0148908	0.0148904	0.0148841	0.014896	0.0148969	0.0148887	0.0148821	0.0148805	0.0148808	0.0148674	0.0148503	0.0148345	0.0148331	0.0148293	0.0148412	0.0148487	0.0148603	0.0148843	0.0148934	0.01491	0.0149285	0.0149145	0.0149457	0.0149221
Phe:TTC δ	0.014938	0.0149423	0.0149353	0.0149381	0.0149416	0.0149346	0.0149313	0.0149474	0.0149101	0.0148872	0.0149043	0.0149145	0.0149172	0.014917	0.0149281	0.0149097	0.0149189	0.0149018	0.0148975	0.0148965	0.0148964	0.0148947	0.014894	0.0148928	0.0148933	0.0148985	0.0149037	0.0149151	0.014935	0.0149397	0.0149443
Phe:TTC ο	0.014938	0.014938	0.0149393	0.0149429	0.0149429	0.0149341	0.0149504	0.0149445	0.0149633	0.0149117	0.0149262		0.014963	0.0149454	0.0149462	0.0149238	0.0148944	0.0148992	0.014901	0.0148783	0.014914	0.0149251	0.014961	0.0149068	0.0149028	0.0149043	0.0149146	0.0149365	0.0149425	0.0149438	0.0149491	0.01496
Phe:TTT α	0.0327884	0.0327957	0.0328079	0.0328116	0.032845	0.0328507	0.0328805	0.0328497	0.0329664	0.0329109	0.0328482	0.0328625	0.0328684	0.0328757	0.0328807	0.032884	0.0328904	0.0328955	0.0329023	0.0329095	0.0329091	0.0329396	0.0329771	0.0328126	0.0328943	0.0328289	0.0328524
Phe:TTT β/μ	0.0328044	0.0328475	0.0328521	0.0328926	0.0329032	0.0329171	0.0329266	0.0329145	0.0329527	0.0329697	0.0329883	0.0329923	0.0329845	0.0329866	0.0329782	0.0329402	0.0329045	0.0329071	0.0329733	0.033031	0.0330452	0.03301	0.0329851	0.0329852	0.0329742	0.0329937	0.0329926	0.0332347	0.0331579
Phe:TTT γ/λ	0.032779	0.0328117	0.0328455	0.0328869	0.0329057	0.0329058	0.0329178	0.0329306	0.0329505	0.0329452	0.0329545	0.0329713	0.0329717	0.0329622	0.0329331	0.0329084	0.0328916	0.0328879	0.0328876	0.0328921	0.0328894	0.0328825	0.0328939	0.0329711	0.0330056	0.0329937	0.0329751	0.0329059	0.0332754	0.033058
Phe:TTT δ	0.0327884	0.0328098	0.0328281	0.0328154	0.0328313	0.0328421	0.0329159	0.032826	0.0329737	0.03295	0.0329516	0.0329059	0.0329035	0.0329244	0.0329177	0.0329355	0.0328793	0.0329282	0.0329399	0.0329474	0.0329571	0.0329681	0.0329758	0.0329793	0.0329858	0.0329874	0.0329864	0.0329958	0.0331215	0.0330612	0.0329609
Phe:TTT ο	0.0327884	0.0327983	0.0328083	0.0328202	0.0328409	0.0328081	0.0328487	0.0328018	0.0328434	0.0328745	0.0328354		0.0328824	0.0328358	0.0328938	0.032888	0.032948	0.0328952	0.0329271	0.0329579	0.0329089	0.0328573	0.0328216	0.0327888	0.0327845	0.0327968	0.0328871	0.0330684	0.0331302	0.033148	0.0331189	0.0330649
Pro:CCA α	0.0105693	0.0105537	0.0105518	0.0105557	0.0105577	0.0105357	0.0105433	0.0105495	0.0105555	0.0105407	0.0105686	0.0105733	0.0105706	0.0105683	0.0105678	0.0105641	0.0105602	0.0105609	0.0105589	0.0105554	0.010562	0.0105643	0.0105339	0.0105329	0.0105419	0.0105983	0.0105748
Pro:CCA β/μ	0.0105811	0.0105454	0.0105618	0.0105669	0.0105656	0.0105626	0.010562	0.0105667	0.0105594	0.0105541	0.0105478	0.0105501	0.0105506	0.0105492	0.0105506	0.0105543	0.0105573	0.0105548	0.0105358	0.0105209	0.0105003	0.0104773	0.010461	0.0104537	0.0104478	0.0104527	0.0105245	0.0104754	0.0105513
Pro:CCA γ/λ	0.0105693	0.010551	0.0105582	0.0105656	0.0105627	0.0105627	0.0105668	0.0105743	0.0105594	0.0105561	0.010559	0.010556	0.0105525	0.010551	0.0105498	0.0105481	0.0105456	0.0105456	0.0105425	0.0105485	0.0105472	0.0105235	0.0105205	0.0104889	0.0104853	0.0104983	0.0105332	0.0105458	0.0105278	0.010561
Pro:CCA δ	0.0105693	0.0105565	0.0105508	0.0105454	0.010551	0.0105324	0.0105492	0.0104942	0.0105116	0.0105323	0.0105375	0.0104676	0.0104633	0.0104771	0.0104754	0.0104454	0.010458	0.0104405	0.0104389	0.0104371	0.0104325	0.0104289	0.0104264	0.0104247	0.010423	0.0104223	0.0104319	0.0104426	0.0105018	0.0105247	0.0104798
Pro:CCA ο	0.0105787	0.0105504	0.010558	0.0105552	0.010554	0.0105615	0.0105375	0.0105598	0.0105315	0.010548	0.0105576		0.0105192	0.010544	0.0105383	0.0105275	0.0105324	0.0105229	0.0105239	0.0105213	0.0105349	0.0105191	0.010511	0.0105318	0.0105294	0.0105288	0.010528	0.0105269	0.0105296	0.0105381	0.0105341	0.0105132
Pro:CCC α	0.00338219	0.00338224	0.00338221	0.00338108	0.00336563	0.0033525	0.00337642	0.00336886	0.0033671	0.00336479	0.00334209	0.00333671	0.00333535	0.00333403	0.00333229	0.00333109	0.00332903	0.00332841	0.00332807	0.00333028	0.00333122	0.00332125	0.00335751	0.00335173	0.00335285	0.00333694	0.00333694
Pro:CCC β/μ	0.00338399	0.00338126	0.00338213	0.00338153	0.00337796	0.00337674	0.00337855	0.00337932	0.00337721	0.00337778	0.00337656	0.00337405	0.0033761	0.00337547	0.0033756	0.00337632	0.00337723	0.00337738	0.00337793	0.00337811	0.00337818	0.00337668	0.00337933	0.00337602	0.00337363	0.00337365	0.00338289	0.00338219	0.00333694
Pro:CCC γ/λ	0.00338219	0.00338269	0.00338195	0.00338254	0.00338224	0.00338036	0.0033787	0.00338779	0.00339015	0.00338103	0.00337703	0.00337662	0.00337705	0.0033776	0.00336886	0.00336393	0.00335649	0.00335148	0.00335121	0.00334719	0.00335367	0.00335631	0.00335678	0.00338762	0.00339951	0.00334047	0.00335731	0.0033587	0.00338394	0.00330815
Pro:CCC δ	0.00338219	0.00338219	0.00338086	0.00338037	0.00337984	0.00338051	0.00337548	0.003354	0.00336489	0.00337063	0.00336844	0.00337436	0.00337351	0.0033727	0.00337173	0.00337525	0.00337821	0.00338026	0.00337942	0.00337596	0.00337163	0.00337495	0.00337706	0.00337691	0.00337567	0.00336473	0.00336475	0.00336549	0.00334746	0.00331366	0.00336599
Pro:CCC ο	0.00338219	0.00338238	0.00338186	0.00338134	0.0033797	0.00338611	0.00337941	0.00336682	0.00335911	0.00336819	0.00338219		0.003354	0.00335317	0.00335619	0.00335592	0.003335	0.00333704	0.00334318	0.00333691	0.00335402	0.00335672	0.00337613	0.00333045	0.00330153	0.00329116	0.00329497	0.00331968	0.00333063	0.00333339	0.00333397	0.00333445
Pro:CCG α	0.00230177	0.00230181	0.00230346	0.00229577	0.00227507	0.00226355	0.00229597	0.00229512	0.00230216	0.0022931	0.00222276	0.0022088	0.00220872	0.00220778	0.00220744	0.00220773	0.00220796	0.00220787	0.00220803	0.00221314	0.00221347	0.00221286	0.00224687	0.00224753	0.00224865	0.00220896	0.00220896
Pro:CCG β/μ	0.00229598	0.00230076	0.0023018	0.00230177	0.00229846	0.00229776	0.00230084	0.00230645	0.00230335	0.00230258	0.00230395	0.00230238	0.00230317	0.00230268	0.0023022	0.00230291	0.00230295	0.00230391	0.00230353	0.00230233	0.00231019	0.00232003	0.00232629	0.00232762	0.00232536	0.0023181	0.00232103	0.00234874	0.00232646
Pro:CCG γ/λ	0.00230177	0.00230309	0.00230072	0.00230049	0.00229948	0.00229998	0.00229947	0.00230038	0.00229875	0.00229971	0.00229895	0.00229863	0.00229953	0.00229787	0.0022942	0.00228541	0.00227488	0.00226352	0.00226615	0.00225366	0.00226678	0.00230458	0.00229233	0.00232554	0.00232362	0.00233035	0.00231509	0.00232525	0.00230296	0.00231021
Pro:CCG δ	0.00230177	0.00230319	0.00229978	0.00230205	0.0023002	0.00229673	0.00230177	0.00231116	0.00231667	0.00231129	0.00229965	0.00232525	0.00232266	0.00232355	0.00231904	0.00233375	0.00231569	0.00233715	0.00233903	0.0023405	0.00234403	0.00234589	0.00234656	0.00234749	0.0023472	0.00234447	0.00234173	0.00233331	0.00231255	0.00229693	0.00231448
Pro:CCG ο	0.00229237	0.00230012	0.00230196	0.00230036	0.00230011	0.00229395	0.00229894	0.00230197	0.00230205	0.00229636	0.00230177		0.00230177	0.00230347	0.00230183	0.00229209	0.00233242	0.00233175	0.00233939	0.00234353	0.00232903	0.00232831	0.00233578	0.00230288	0.00230352	0.00230306	0.00230279	0.00230253	0.00230241	0.00230245	0.00230181	0.00229965
Pro:CCT α	0.0113209	0.0113187	0.0113168	0.0113098	0.0113176	0.0113012	0.0113037	0.0112944	0.0112367	0.01126	0.0113206	0.0113238	0.0113217	0.0113195	0.0113185	0.011318	0.0113164	0.0113152	0.0113134	0.0113068	0.0113052	0.0113032	0.0112643	0.0113082	0.0113104	0.0113033	0.0112798
Pro:CCT β/μ	0.0113233	0.0113075	0.0113027	0.0112406	0.0112417	0.011238	0.0112329	0.0112247	0.0112359	0.0112428	0.0112441	0.0112386	0.0112313	0.011227	0.0112268	0.0112308	0.0112424	0.0112486	0.0112342	0.011224	0.0112079	0.0111884	0.0111782	0.0111757	0.0111745	0.011178	0.0112199	0.0111565	0.0111858
Pro:CCT γ/λ	0.0113209	0.0113144	0.0113074	0.0112773	0.0112704	0.0112729	0.0112716	0.0112764	0.0112776	0.0112709	0.0112668	0.011257	0.0112544	0.0112514	0.011254	0.0112617	0.0112747	0.0112878	0.0112913	0.0112964	0.0112915	0.0112669	0.0112536	0.0111831	0.0111256	0.0111889	0.0112295	0.0112974	0.0111858	0.0111031
Pro:CCT δ	0.0113209	0.0113195	0.0113223	0.0113063	0.0113115	0.0113058	0.0113075	0.0112927	0.0112339	0.0112276	0.0112422	0.0112348	0.0112358	0.0112166	0.0112204	0.0111893	0.0112094	0.0111879	0.0111867	0.0111815	0.0111773	0.0111744	0.0111706	0.0111676	0.011166	0.0111606	0.0111588	0.0111618	0.0111677	0.0111835	0.0111789
Pro:CCT ο	0.0113209	0.0113198	0.0113188	0.0113104	0.0113074	0.0113249	0.0113068	0.0113115	0.011291	0.0112675	0.0113209		0.0112834	0.0112927	0.0112821	0.0112826	0.0112356	0.0112279	0.0112289	0.0112263	0.0112457	0.0112604	0.0112493	0.0112322	0.011232	0.0112301	0.0112178	0.0111936	0.011185	0.0111829	0.0111828	0.0111831
Ser:AGC α	0.0102875	0.0102736	0.0102691	0.0102802	0.0102767	0.0102593	0.0102585	0.0102878	0.0102658	0.0102617	0.0102765	0.0102694	0.0102709	0.0102769	0.0102771	0.0102789	0.0102781	0.01028	0.0102792	0.0102808	0.0102863	0.0102849	0.0102776	0.0102901	0.0102767	0.0102693	0.0102458
Ser:AGC β/μ	0.0102774	0.0102609	0.0102703	0.010285	0.010285	0.0102801	0.0102763	0.0102702	0.0102644	0.0102586	0.0102524	0.0102523	0.0102503	0.0102517	0.0102544	0.0102662	0.0102791	0.010282	0.0102816	0.0102796	0.0102731	0.0102696	0.0102686	0.0102713	0.0102739	0.0102692	0.0102614	0.010264	0.0102458
Ser:AGC γ/λ	0.0102969	0.0102704	0.0102752	0.0102843	0.010287	0.0102816	0.0102796	0.0102837	0.0102827	0.0102787	0.0102798	0.0102799	0.0102814	0.0102795	0.0102764	0.0102779	0.0102843	0.0102867	0.0102851	0.0102841	0.0102818	0.0102792	0.0102795	0.0102808	0.0102813	0.0102845	0.0102727	0.0102875	0.0102458	0.0102859
Ser:AGC δ	0.0102875	0.0102747	0.0102716	0.0102747	0.010274	0.0102657	0.0102674	0.0102593	0.010265	0.0102693	0.0102674	0.0102483	0.0102649	0.0102667	0.0102612	0.0102608	0.0102545	0.0102504	0.0102564	0.0102645	0.0102669	0.0102648	0.0102665	0.0102686	0.0102677	0.0102702	0.0102673	0.0102691	0.010242	0.0102516	0.0102507
Ser:AGC ο	0.0102875	0.010273	0.0102737	0.010282	0.0102765	0.0102719	0.0102586	0.010278	0.0102575	0.0102661	0.0102757		0.0102656	0.0102768	0.0102669	0.0102557	0.0103322	0.0103192	0.0103106	0.0103365	0.0103	0.0102946	0.0102761	0.0102912	0.010293	0.0102916	0.0102793	0.0102557	0.0102468	0.0102428	0.0102289	0.0102086
Ser:AGT α	0.0177565	0.0177739	0.0177742	0.0177676	0.0177624	0.0177851	0.0177952	0.0177637	0.0177595	0.0177752	0.0177683	0.0177675	0.0177669	0.0177659	0.017766	0.0177648	0.0177639	0.0177632	0.0177656	0.0177625	0.0177614	0.0177603	0.0177658	0.0177767	0.0177577	0.0177657	0.0177657
Ser:AGT β/μ	0.0177618	0.0177618	0.0177686	0.0177576	0.0177575	0.0177606	0.0177693	0.0177717	0.0177621	0.0177503	0.0177426	0.0177532	0.0177592	0.0177583	0.0177631	0.0177606	0.0177529	0.0177539	0.0177666	0.0177824	0.0177869	0.017779	0.0177787	0.0177749	0.017767	0.017777	0.0177601	0.01778	0.0177422
Ser:AGT γ/λ	0.0177565	0.017773	0.0177666	0.0177607	0.0177545	0.017762	0.0177608	0.0177576	0.0177582	0.0177589	0.0177599	0.0177629	0.0177603	0.0177613	0.0177579	0.0177488	0.0177352	0.0177281	0.0177238	0.0177312	0.0177305	0.0177137	0.0177322	0.0177458	0.0177528	0.0177689	0.0177348	0.017686	0.0177657	0.0177666
Ser:AGT δ	0.0177565	0.0177664	0.0177704	0.0177783	0.0177755	0.0177867	0.0177833	0.0178129	0.0177758	0.0177575	0.0177536	0.0177643	0.017774	0.0177733	0.0177901	0.0177803	0.0178186	0.0178024	0.0177965	0.0177856	0.0177792	0.0177791	0.0177757	0.0177709	0.0177698	0.0177667	0.0177745	0.0177724	0.0177876	0.0177546	0.0177757
Ser:AGT ο	0.0177565	0.0177708	0.017772	0.0177671	0.0177736	0.0177722	0.0177837	0.0177633	0.0177587	0.0177513	0.0177682		0.0177815	0.017748	0.01777	0.0177629	0.0177472	0.0177271	0.0177564	0.0177506	0.0177746	0.0177703	0.0177868	0.0176809	0.0176788	0.0176847	0.0177049	0.0177466	0.017759	0.017763	0.0177613	0.0177578
Ser:TCA α	0.0169579	0.0169722	0.0169739	0.0169669	0.0169492	0.0169532	0.016979	0.0169718	0.016953	0.0169619	0.0169238	0.0169173	0.016917	0.0169163	0.0169152	0.0169156	0.0169158	0.0169155	0.016915	0.0169197	0.0169106	0.0169143	0.0169371	0.0169466	0.0169354	0.0168962	0.0169197
Ser:TCA β/μ	0.016935	0.0169724	0.0169589	0.0169562	0.0169544	0.0169492	0.0169484	0.0169478	0.0169472	0.0169498	0.0169527	0.0169545	0.0169506	0.0169481	0.0169489	0.0169468	0.0169452	0.0169431	0.0169215	0.0168967	0.0168976	0.0169226	0.0169428	0.0169331	0.016947	0.0169446	0.016952	0.0169344	0.0169432
Ser:TCA γ/λ	0.0169579	0.0169714	0.0169632	0.0169521	0.0169391	0.0169517	0.0169567	0.0169536	0.0169477	0.0169497	0.0169485	0.0169378	0.0169303	0.0169283	0.0169343	0.0169361	0.0169305	0.0169217	0.0169194	0.0169156	0.0169193	0.0169186	0.0169228	0.016934	0.0169352	0.0169514	0.016919	0.0169109	0.0169667	0.0168866
Ser:TCA δ	0.0169579	0.0169736	0.0169738	0.01698	0.0169737	0.0169831	0.0169848	0.0169955	0.0169801	0.0169589	0.0169456	0.0169892	0.0169719	0.0169595	0.0169708	0.0169502	0.0169559	0.0169558	0.016956	0.0169585	0.0169579	0.0169565	0.0169561	0.0169543	0.0169547	0.0169616	0.0169579	0.0169565	0.0169369	0.0169636	0.0169886
Ser:TCA ο	0.0169579	0.0169695	0.016963	0.0169694	0.0169724	0.0169658	0.016991	0.0169855	0.0169953	0.0169761	0.0169697		0.0169986	0.0169802	0.0169662	0.016981	0.016957	0.0169646	0.0169537	0.0169377	0.0169464	0.0169507	0.0169746	0.0170166	0.0170221	0.0170153	0.0169997	0.0169732	0.0169601	0.0169478	0.0169479	0.0169646
Ser:TCC α	0.00573093	0.00573042	0.00573012	0.00572747	0.00571841	0.00571003	0.00573699	0.00573108	0.00573192	0.00573423	0.00569285	0.0056866	0.00568642	0.00568585	0.00568655	0.0056861	0.00568838	0.00568911	0.00568996	0.00569091	0.00568841	0.00569991	0.00569836	0.00569324	0.00571227	0.00568689	0.00568689
Ser:TCC β/μ	0.0057429	0.00572958	0.00573015	0.00573004	0.00572875	0.00572666	0.00572736	0.00572857	0.00572451	0.0057264	0.00572609	0.00572611	0.00572565	0.00572494	0.00572641	0.00573496	0.00575012	0.00575331	0.00573881	0.00573454	0.00573068	0.00572299	0.00571923	0.00572482	0.00571788	0.00570644	0.00571332	0.00573093	0.00573389
Ser:TCC γ/λ	0.00573093	0.00573107	0.00573011	0.00573017	0.0057282	0.00573117	0.00573556	0.00573831	0.00574179	0.0057352	0.00573384	0.00573218	0.00573039	0.00572808	0.00572391	0.00571791	0.00571328	0.00570757	0.00570698	0.00570363	0.00570546	0.00571482	0.00571342	0.00572659	0.00572773	0.0057413	0.0057322	0.00570744	0.00573389	0.0056655
Ser:TCC δ	0.00573093	0.00573093	0.0057296	0.0057323	0.00573269	0.00572757	0.00574435	0.00573093	0.00573735	0.00573125	0.00571977	0.00573093	0.00574315	0.00572074	0.00571604	0.00571648	0.0057003	0.00571819	0.00572033	0.00572321	0.00573039	0.00572716	0.0057246	0.00572394	0.00572437	0.00572295	0.00572023	0.00571703	0.00571272	0.00572346	0.00569811
Ser:TCC ο	0.00573093	0.00572771	0.00573263	0.00573138	0.00573287	0.00573095	0.00574294	0.00574188	0.00576688	0.00572917	0.00573093		0.00574972	0.00573886	0.00572848	0.00574198	0.00573356	0.00573929	0.00573145	0.00573706	0.0057183	0.00572679	0.00571862	0.00573879	0.00575225	0.00575623	0.00575326	0.00573958	0.00573266	0.00573097	0.00572588	0.00571518
Ser:TCG α	0.00305336	0.00305525	0.00305506	0.00305376	0.00305121	0.00305954	0.00305053	0.00307358	0.00305389	0.00304182	0.00305575	0.00305353	0.00305397	0.00305381	0.00305268	0.00305253	0.00305291	0.0030532	0.00305352	0.00305434	0.00305428	0.00304578	0.00303286	0.00305415	0.00304408	0.00305494	0.00305494
Ser:TCG β/μ	0.00303852	0.00305502	0.00305416	0.00305354	0.0030538	0.00305354	0.00305197	0.0030507	0.00304958	0.00304701	0.00304775	0.00304967	0.00305188	0.00305223	0.00305369	0.00305582	0.00305999	0.00306592	0.0030895	0.00310944	0.00310303	0.00308298	0.00306291	0.00305455	0.00305252	0.00306242	0.00306339	0.00302988	0.00305494
Ser:TCG γ/λ	0.00305336	0.00305132	0.00305375	0.0030529	0.00305339	0.003053	0.00305357	0.00305337	0.0030544	0.00305429	0.00305332	0.00305693	0.00305785	0.00305653	0.00305309	0.00304742	0.00304718	0.00305155	0.00305351	0.00305428	0.00305453	0.00306166	0.00306947	0.00306194	0.00305293	0.00305153	0.00306258	0.00307685	0.00305494	0.00303312
Ser:TCG δ	0.00305336	0.00305479	0.00305469	0.00305498	0.00305668	0.00305672	0.00305336	0.00305336	0.00304779	0.00304414	0.00304898	0.00304553	0.0030499	0.00305149	0.00304744	0.003052	0.00305377	0.00305312	0.00305089	0.00304888	0.00304896	0.00304838	0.00304837	0.00304867	0.00304868	0.00304893	0.00304948	0.00305196	0.00304638	0.00304058	0.00304878
Ser:TCG ο	0.00305336	0.0030562	0.00305606	0.00305486	0.0030526	0.00305338	0.00305351	0.00305363	0.00304983	0.00305106	0.00305336		0.00302205	0.00304193	0.00304301	0.00303711	0.00306695	0.00307593	0.00306498	0.00307842	0.00306915	0.00306438	0.00306067	0.00305617	0.00305568	0.00305658	0.0030565	0.00305478	0.00305371	0.00305354	0.0030529	0.0030513
Ser:TCT α	0.0172398	0.0172407	0.0172415	0.0172415	0.0172474	0.0172545	0.0172344	0.0172268	0.0171801	0.0172497	0.0172513	0.0172499	0.01725	0.017249	0.0172495	0.0172499	0.0172494	0.0172483	0.0172479	0.0172477	0.017235	0.0172198	0.0172275	0.0172755	0.0172308	0.0172957	0.0172957
Ser:TCT β/μ	0.0172178	0.0172293	0.0172359	0.0172263	0.0172212	0.0172231	0.0172201	0.0172316	0.0172178	0.0172125	0.0172058	0.0172099	0.0172201	0.0172201	0.0172154	0.0172038	0.0171811	0.0171672	0.0171858	0.0172145	0.0172484	0.0172853	0.0173092	0.0173132	0.0173147	0.0172852	0.0172245	0.0171458	0.0170607
Ser:TCT γ/λ	0.0172398	0.0172347	0.0172324	0.0171988	0.0171928	0.0171937	0.0171867	0.0171874	0.0171668	0.0171884	0.0171926	0.0171813	0.0171796	0.0171827	0.0172023	0.0172078	0.01721	0.0172125	0.0172077	0.0172125	0.0172046	0.0171844	0.0172016	0.0172449	0.017285	0.0172497	0.0171539	0.0172398	0.0170607	0.0171302
Ser:TCT δ	0.0172398	0.0172341	0.0172378	0.0172399	0.017241	0.0172347	0.0171995	0.0172492	0.0172326	0.0172478	0.0172415	0.0172946	0.0172869	0.0172819	0.0172825	0.017299	0.0172524	0.0173034	0.0173043	0.0173075	0.0173163	0.0173215	0.0173249	0.0173284	0.0173289	0.0173263	0.0173212	0.0172891	0.0171402	0.0170955	0.0172411
Ser:TCT ο	0.0172398	0.0172399	0.0172412	0.0172406	0.0172343	0.0172359	0.0172171	0.0172308	0.0172458	0.0172081	0.017228		0.0172773	0.0172724	0.0172742	0.0172427	0.0172007	0.0172283	0.0172009	0.0171909	0.0172107	0.0172326	0.0172498	0.0172006	0.0172038	0.0171994	0.0171654	0.017095	0.0170758	0.0170724	0.0170863	0.0171085
Thr:ACA α	0.02795	0.0279505	0.027946	0.0279497	0.0279605	0.0279477	0.0279392	0.0279373	0.027947	0.027943	0.0280014	0.0280018	0.0280004	0.0280006	0.0279999	0.0279982	0.0279964	0.0279977	0.0279934	0.0279896	0.0279951	0.0279982	0.027975	0.0279572	0.0279472	0.027988	0.0280115
Thr:ACA β/μ	0.0279717	0.0279485	0.0279508	0.0279431	0.0279333	0.0279368	0.0279419	0.0279453	0.027932	0.0279367	0.0279361	0.0279312	0.0279294	0.0279253	0.0279235	0.0279237	0.0279271	0.0279292	0.0279203	0.0279112	0.0279109	0.0279187	0.0279197	0.0279055	0.0279084	0.0278994	0.027937	0.0278091	0.027988
Thr:ACA γ/λ	0.0279406	0.0279494	0.0279494	0.0279467	0.0279445	0.0279441	0.0279384	0.0279179	0.027923	0.0279311	0.0279324	0.0279259	0.0279206	0.0279211	0.0279361	0.0279488	0.0279548	0.0279579	0.0279558	0.0279628	0.0279574	0.0279229	0.0279393	0.0279096	0.0279133	0.02795	0.0279477	0.0279265	0.0279175	0.0279426
Thr:ACA δ	0.02795	0.0279486	0.0279408	0.0279458	0.0279426	0.0279299	0.0279299	0.0279688	0.027941	0.0279328	0.0279482	0.0279187	0.0279467	0.0279248	0.0279149	0.0279291	0.0279277	0.0279368	0.0279348	0.0279312	0.0279285	0.0279257	0.0279237	0.0279233	0.0279216	0.0279143	0.0279178	0.027914	0.0279374	0.0279685	0.0279149
Thr:ACA ο	0.02795	0.0279498	0.0279445	0.0279447	0.0279388	0.0279501	0.0279396	0.0279473	0.0279535	0.0279381	0.02795		0.0279156	0.0279367	0.0279326	0.0279246	0.0279489	0.0279445	0.0279439	0.0279451	0.0279512	0.0279553	0.0279353	0.0279227	0.0279205	0.0279212	0.0279286	0.0279478	0.0279531	0.0279564	0.0279733	0.0279989
Thr:ACC α	0.0124014	0.0123997	0.0124006	0.0123923	0.0123864	0.0123598	0.0123695	0.0123681	0.012333	0.0123111	0.0123611	0.0123579	0.0123552	0.012352	0.0123517	0.012351	0.0123493	0.0123481	0.012346	0.0123398	0.0123432	0.012332	0.0123194	0.0123654	0.0123374	0.0123373	0.0123138
Thr:ACC β/μ	0.0124167	0.0123825	0.0123846	0.0123207	0.0123196	0.0123165	0.0123122	0.0123128	0.012319	0.012318	0.0123175	0.012314	0.0123076	0.0123038	0.0123025	0.0123025	0.0123012	0.0123012	0.0122836	0.0122653	0.0122421	0.0122137	0.0121939	0.0121776	0.0121792	0.0121998	0.0123006	0.01219	0.0123608
Thr:ACC γ/λ	0.0124014	0.0123966	0.0123886	0.0123574	0.0123458	0.0123505	0.0123467	0.0123562	0.0123395	0.0123384	0.0123379	0.0123257	0.0123178	0.0123141	0.0123203	0.0123292	0.0123365	0.0123425	0.012345	0.0123463	0.0123469	0.0123295	0.0123055	0.0122289	0.0121825	0.0122484	0.0123016	0.0123544	0.0123138	0.0123997
Thr:ACC δ	0.0124014	0.0124014	0.0124007	0.0123877	0.0123903	0.0123762	0.0123879	0.0123732	0.0122939	0.0122799	0.012311	0.0122448	0.0122623	0.0122457	0.01226	0.0121994	0.0122369	0.0121925	0.0121884	0.0121819	0.0121709	0.0121698	0.0121674	0.0121626	0.0121598	0.0121546	0.012163	0.0121916	0.0122894	0.0123322	0.0122598
Thr:ACC ο	0.0124014	0.0123994	0.0123981	0.0123909	0.012387	0.0124053	0.0123902	0.0123972	0.0123637	0.0123481	0.0124014		0.0123137	0.012338	0.0123234	0.0123397	0.0122748	0.0122698	0.0122834	0.0122549	0.0123059	0.0123149	0.0123165	0.0123154	0.0123147	0.0123146	0.0123138	0.0123129	0.0123159	0.0123247	0.0123268	0.0123175
Thr:ACG α	0.00497933	0.00497881	0.00497936	0.00497918	0.00497843	0.00495828	0.00497362	0.00498618	0.00497236	0.00496791	0.00498133	0.00498198	0.00498136	0.00498137	0.00498097	0.0049802	0.00497929	0.00498062	0.00497975	0.0049784	0.00498071	0.00497404	0.00497219	0.00498062	0.00498062	0.00498191	0.00498191
Thr:ACG β/μ	0.00496323	0.00497039	0.0049793	0.00497912	0.00497924	0.00497802	0.00497509	0.00496694	0.00496473	0.00495808	0.00495317	0.00495157	0.00495094	0.00495208	0.00495673	0.004971	0.0049929	0.00499803	0.00498981	0.00498047	0.00497737	0.00497166	0.00495895	0.0049627	0.00496067	0.00495625	0.00495217	0.00502631	0.00498191
Thr:ACG γ/λ	0.00498873	0.00497987	0.00497909	0.0049781	0.00497735	0.00497815	0.00497686	0.00496373	0.00496978	0.00497384	0.00497552	0.00497672	0.00497764	0.00497916	0.00497858	0.00497821	0.00498101	0.00498079	0.00498017	0.00498164	0.00496829	0.00498024	0.00497686	0.00499945	0.00502338	0.00497783	0.00498044	0.00500282	0.00498191	0.00488755
Thr:ACG δ	0.00497933	0.00498075	0.00497999	0.00497964	0.00497864	0.00498101	0.00497262	0.00495115	0.00498275	0.00497022	0.00497045	0.0049715	0.00497763	0.00497996	0.00498158	0.00498367	0.00498725	0.00498376	0.00498545	0.00498326	0.00498115	0.00498111	0.00497884	0.00497662	0.00497594	0.00497718	0.00497849	0.00499263	0.0049505	0.00495142	0.00498144
Thr:ACG ο	0.00497933	0.00498139	0.00497975	0.00498158	0.00498386	0.00498327	0.00497663	0.004985	0.00496822	0.00497742	0.00497933		0.00496367	0.00498132	0.00496903	0.00498019	0.00488762	0.00491678	0.00489024	0.00488253	0.0049253	0.00494371	0.00502057	0.00502823	0.00502638	0.0050236	0.00501367	0.0049914	0.00498296	0.00498104	0.00497992	0.00497945
Thr:ACT α	0.0225009	0.0225025	0.0224969	0.022501	0.0224806	0.0224781	0.0225017	0.0224948	0.0224578	0.0225259	0.0224568	0.0224567	0.0224579	0.0224579	0.022456	0.0224538	0.0224543	0.0224538	0.0224525	0.022451	0.0224617	0.0224537	0.0224987	0.0224833	0.0224732	0.0224421	0.0224499
Thr:ACT β/μ	0.0225217	0.0225158	0.0225134	0.0225408	0.0225406	0.022538	0.0225411	0.0225375	0.0225335	0.0225344	0.0225397	0.022536	0.0225388	0.0225413	0.0225398	0.0225467	0.0225548	0.0225508	0.0225329	0.0225179	0.0225154	0.0225327	0.0225388	0.0225491	0.0225464	0.0225218	0.0225056	0.0224774	0.0223246
Thr:ACT γ/λ	0.0224728	0.0224973	0.022511	0.022538	0.0225465	0.0225399	0.0225421	0.0225435	0.0225457	0.0225397	0.0225365	0.0225476	0.022552	0.0225479	0.0225283	0.0225094	0.0224984	0.022492	0.0224954	0.022487	0.0225002	0.0225223	0.0225213	0.0225314	0.0225443	0.0224977	0.0225017	0.0225244	0.0223716	0.0223792
Thr:ACT δ	0.0225009	0.0224981	0.022497	0.0225157	0.0224934	0.0225043	0.0224942	0.0224728	0.0224737	0.0225398	0.0225126	0.0225244	0.0225237	0.0225292	0.0225272	0.0225553	0.0225949	0.0225659	0.0225572	0.0225507	0.0225465	0.0225456	0.0225449	0.0225447	0.022544	0.0225428	0.0225427	0.02251	0.0224202	0.0224142	0.0224752
Thr:ACT ο	0.0225009	0.0224987	0.0225004	0.0224977	0.0224896	0.0224971	0.0224873	0.0224977	0.0225155	0.0225291	0.0224892		0.0225448	0.0225356	0.0225407	0.0224981	0.0225426	0.0225368	0.0225432	0.0225562	0.0225266	0.0225417	0.0224785	0.0226	0.0226034	0.022593	0.0225387	0.022423	0.0223825	0.0223628	0.0223589	0.0223674
Trp:TGG α	0.0191657	0.0191612	0.0191616	0.0191663	0.0191638	0.0191781	0.0191663	0.019126	0.0191455	0.0191611	0.0191755	0.0191758	0.0191751	0.0191753	0.0191753	0.0191748	0.0191738	0.0191744	0.0191738	0.0191725	0.019175	0.0191794	0.0191839	0.0191707	0.019174	0.0191521	0.0191756
Trp:TGG β/μ	0.019121	0.0191609	0.0191519	0.0191648	0.019164	0.0191634	0.0191635	0.019164	0.0191648	0.0191601	0.0191597	0.0191535	0.0191513	0.0191503	0.0191488	0.0191487	0.0191512	0.0191483	0.0191371	0.0191253	0.0191386	0.0191667	0.0191893	0.0192017	0.0192087	0.0191922	0.0191509	0.0191188	0.0191051
Trp:TGG γ/λ	0.0191657	0.0191628	0.0191626	0.0191643	0.0191668	0.0191647	0.0191639	0.0191642	0.0191645	0.0191623	0.0191625	0.0191632	0.0191627	0.0191632	0.0191616	0.0191572	0.0191554	0.0191571	0.019155	0.0191573	0.0191583	0.019146	0.019153	0.0191665	0.0191796	0.0191619	0.0191401	0.0191657	0.0191286	0.0190318
Trp:TGG δ	0.0191657	0.0191643	0.0191624	0.0191664	0.0191597	0.0191741	0.019159	0.0191751	0.0191705	0.0191692	0.0191724	0.0192205	0.0191972	0.0191923	0.0191848	0.0191995	0.0191955	0.0192025	0.019203	0.0191993	0.0191974	0.0192026	0.0192064	0.019208	0.0192079	0.0192002	0.0191923	0.0191982	0.0191365	0.019091	0.0191738
Trp:TGG ο	0.0191657	0.0191597	0.0191588	0.0191649	0.0191647	0.0191658	0.0191666	0.0191674	0.0191603	0.019155	0.0191657		0.0191783	0.0191692	0.0191741	0.019169	0.0191798	0.019171	0.0191822	0.0191777	0.019155	0.0191798	0.0191493	0.0191295	0.0191296	0.0191328	0.0191296	0.0191258	0.0191269	0.0191274	0.0191258	0.0191245
Tyr:TAC α	0.0215614	0.0215606	0.0215616	0.0215536	0.0215654	0.0215799	0.0215709	0.0215553	0.0215182	0.0215423	0.0215963	0.0216135	0.0216153	0.0216155	0.0216141	0.0216125	0.021612	0.0216112	0.0216083	0.0216022	0.0216099	0.0216064	0.0215846	0.021567	0.021567	0.0215726	0.0216039
Tyr:TAC β/μ	0.0215749	0.0215519	0.021567	0.0215548	0.021552	0.0215593	0.0215625	0.0215599	0.0215535	0.0215408	0.0215378	0.0215405	0.021543	0.0215449	0.0215477	0.0215599	0.0215721	0.0215775	0.0215966	0.0216051	0.0215915	0.0215754	0.0215491	0.0215332	0.0215314	0.0215045	0.0215565	0.021491	0.0214551
Tyr:TAC γ/λ	0.021552	0.0215611	0.0215607	0.0215581	0.021559	0.0215563	0.0215555	0.0215704	0.0215571	0.0215545	0.0215522	0.0215515	0.0215514	0.0215528	0.0215638	0.0215818	0.0215963	0.0216024	0.0216041	0.021606	0.0216026	0.0216018	0.0215861	0.0215694	0.0215771	0.021551	0.0215449	0.021538	0.0214786	0.0214913
Tyr:TAC δ	0.0215614	0.02156	0.0215647	0.0215516	0.0215474	0.0215581	0.021548	0.021552	0.0215312	0.0215509	0.0215449	0.0215536	0.0215842	0.0215672	0.0215766	0.0215785	0.0216195	0.0215791	0.0215752	0.0215639	0.0215531	0.0215554	0.0215563	0.0215534	0.0215513	0.021542	0.0215496	0.0215492	0.0215228	0.0215012	0.0215353
Tyr:TAC ο	0.0215614	0.0215636	0.0215639	0.0215466	0.0215379	0.0215537	0.0215536	0.0215634	0.0215915	0.0215571	0.0215497		0.0215646	0.0215519	0.0215621	0.0215551	0.0215609	0.0215602	0.0215517	0.021566	0.0215545	0.0215603	0.0215656	0.0215714	0.021573	0.0215709	0.021548	0.0215007	0.0214805	0.0214652	0.021464	0.0214748
Tyr:TAT α	0.022313	0.0223171	0.0223182	0.0223271	0.0223361	0.0223482	0.0223461	0.0223539	0.0223874	0.0223615	0.0223418	0.0223398	0.022341	0.0223457	0.0223483	0.0223532	0.0223561	0.0223572	0.0223635	0.0223659	0.0223531	0.022361	0.022362	0.0223423	0.0223759	0.0223716	0.0223402
Tyr:TAT β/μ	0.0223281	0.0223363	0.0223178	0.0223287	0.0223404	0.0223428	0.0223387	0.0223369	0.0223577	0.0223682	0.0223738	0.0223714	0.0223701	0.0223752	0.0223727	0.0223661	0.0223602	0.0223569	0.0223461	0.0223406	0.0223542	0.0223673	0.0224035	0.0224375	0.0224323	0.0224587	0.0223928	0.022454	0.0224891
Tyr:TAT γ/λ	0.022313	0.0223195	0.0223184	0.0223214	0.022322	0.0223294	0.0223289	0.0223088	0.0223243	0.0223433	0.0223482	0.0223494	0.0223549	0.0223584	0.0223467	0.0223436	0.0223473	0.0223554	0.0223571	0.0223566	0.0223576	0.0223682	0.0223811	0.0223981	0.0224004	0.0223544	0.022365	0.02236	0.0224656	0.0225442
Tyr:TAT δ	0.022313	0.0223173	0.022317	0.0223265	0.0223298	0.0223365	0.02236	0.0223506	0.0223681	0.022366	0.0223764	0.0223757	0.0223445	0.0223727	0.0223696	0.022368	0.0223324	0.022356	0.0223605	0.0223728	0.022385	0.0223864	0.0223922	0.0223999	0.0224029	0.0224115	0.022402	0.0224261	0.0224675	0.0224803	0.02244
Tyr:TAT ο	0.022313	0.022317	0.0223155	0.0223338	0.0223469	0.0223288	0.0223493	0.0223202	0.0223237	0.022347	0.022313		0.0223569	0.0223403	0.0223528	0.0223706	0.0223598	0.0223723	0.0223731	0.0223842	0.022368	0.0223068	0.0223644	0.0223431	0.0223426	0.0223482	0.0223783	0.0224427	0.022472	0.0224905	0.0224952	0.0224833
Val:GTA α	0.0171458	0.0171492	0.0171384	0.01713	0.0171426	0.0171522	0.017161	0.0171463	0.0171644	0.017141	0.0171523	0.017156	0.0171563	0.0171562	0.0171573	0.0171569	0.0171577	0.0171573	0.0171571	0.0171543	0.0171561	0.0171572	0.0171421	0.0171424	0.0171469	0.0171547	0.0171547
Val:GTA β/μ	0.0171447	0.0171438	0.017132	0.0171475	0.0171496	0.0171508	0.0171521	0.0171558	0.0171524	0.0171542	0.017148	0.0171481	0.0171462	0.0171458	0.0171475	0.0171528	0.0171604	0.0171646	0.0171631	0.0171558	0.0171341	0.0171099	0.0170994	0.0170889	0.0170827	0.0171017	0.0171212	0.0171693	0.0172252
Val:GTA γ/λ	0.0171458	0.017142	0.0171304	0.0171415	0.0171405	0.0171462	0.0171417	0.0171392	0.0171386	0.0171441	0.0171477	0.0171498	0.0171518	0.0171491	0.0171411	0.0171371	0.0171349	0.0171377	0.0171388	0.0171423	0.0171409	0.0171317	0.0171341	0.0170877	0.0170662	0.0171041	0.0171454	0.0171458	0.0171547	0.0172952
Val:GTA δ	0.0171458	0.0171501	0.0171326	0.0171304	0.0171292	0.0171441	0.0171525	0.0171458	0.0171299	0.017135	0.0171264	0.0170832	0.0171042	0.0171012	0.0171117	0.0170894	0.017124	0.017078	0.0170765	0.0170764	0.017072	0.0170704	0.0170699	0.0170688	0.0170676	0.0170682	0.0170836	0.0170907	0.017193	0.0172085	0.0171413
Val:GTA ο	0.0171458	0.017145	0.0171381	0.0171248	0.0171255	0.0171498	0.0171496	0.0171473	0.0171597	0.0171464	0.0171341		0.0171583	0.0171402	0.0171515	0.0171487	0.0171694	0.0171526	0.0171661	0.0171738	0.0171696	0.0171543	0.017129	0.0171659	0.0171649	0.0171673	0.0171762	0.0171963	0.0172044	0.017205	0.0172052	0.0172055
Val:GTC α	0.00911311	0.00912547	0.00912911	0.0091237	0.00911025	0.00910399	0.00913983	0.00912007	0.00909902	0.00911076	0.00907978	0.00907047	0.00907029	0.00907017	0.00906921	0.00906752	0.00906617	0.00906584	0.00906592	0.00906902	0.00906702	0.0090564	0.00909859	0.00909197	0.0090819	0.00904733	0.00907083
Val:GTC β/μ	0.00911094	0.00911519	0.00911266	0.00910819	0.00910687	0.00910541	0.00909987	0.00910628	0.00909049	0.00907962	0.00907065	0.00907766	0.00908532	0.00908682	0.00908795	0.00909032	0.00908542	0.00908	0.0090762	0.00907358	0.00909256	0.00911828	0.00914435	0.0091678	0.00916393	0.0091388	0.0091056	0.0091366	0.00907083
Val:GTC γ/λ	0.00911311	0.00912772	0.00912213	0.00911403	0.00911309	0.00911356	0.00911377	0.0091124	0.00911154	0.00910814	0.00911001	0.00910993	0.0091116	0.00910712	0.00909739	0.00908138	0.00907355	0.00907186	0.00907054	0.00906932	0.00907215	0.00907298	0.00907917	0.00912251	0.00914235	0.0091452	0.00909377	0.00911311	0.00907083	0.00900512
Val:GTC δ	0.00911311	0.00912308	0.00912767	0.00913537	0.0091263	0.00913828	0.00911983	0.00913191	0.00913455	0.00912772	0.00910466	0.0091366	0.00915667	0.00913239	0.00912565	0.00912965	0.00911359	0.00913943	0.0091426	0.00914558	0.00914922	0.00915204	0.00915315	0.00915324	0.0091537	0.00915211	0.00914408	0.00914005	0.00907709	0.00905592	0.00909933
Val:GTC ο	0.00911311	0.00912604	0.00912182	0.00912771	0.00912388	0.00912489	0.00913409	0.00912958	0.00912992	0.00911792	0.00912486		0.00910998	0.00910818	0.00909772	0.00911803	0.00908249	0.00910244	0.00908496	0.0090697	0.00908113	0.00912004	0.00910146	0.00911736	0.0091186	0.00911614	0.00910389	0.00907857	0.00907119	0.00906843	0.00906477	0.00906427
Val:GTG α	0.0195415	0.0195431	0.0195442	0.019534	0.0195406	0.0195512	0.0195363	0.0195353	0.0195762	0.0195487	0.01955	0.0195514	0.0195515	0.019552	0.0195523	0.019551	0.0195495	0.0195492	0.0195474	0.0195465	0.019548	0.0195489	0.0195641	0.0195466	0.0195533	0.0195516	0.0195516
Val:GTG β/μ	0.0195295	0.0195295	0.0195437	0.0195406	0.0195412	0.0195425	0.0195393	0.0195401	0.0195323	0.0195225	0.0195133	0.0195186	0.0195202	0.019522	0.0195255	0.0195315	0.0195373	0.0195388	0.0195395	0.0195404	0.0195491	0.0195604	0.0195645	0.0195718	0.0195722	0.0195666	0.0195174	0.019518	0.0195751
Val:GTG γ/λ	0.0195415	0.0195424	0.0195423	0.0195398	0.0195394	0.0195384	0.0195408	0.0195406	0.0195392	0.0195401	0.0195379	0.0195373	0.0195324	0.0195358	0.0195481	0.019555	0.0195527	0.0195484	0.0195471	0.019547	0.0195438	0.0195491	0.0195516	0.0195532	0.0195577	0.0195777	0.0195672	0.019518	0.0195516	0.019574
Val:GTG δ	0.0195415	0.0195387	0.0195382	0.0195362	0.0195331	0.0195449	0.0195214	0.0195697	0.0195669	0.0195497	0.0195576	0.0195885	0.0195556	0.0195657	0.0195636	0.0195797	0.0195746	0.019581	0.0195792	0.0195748	0.0195732	0.0195783	0.019582	0.0195819	0.0195819	0.019575	0.019569	0.0195774	0.019577	0.0195901	0.0195968
Val:GTG ο	0.0195321	0.0195435	0.0195444	0.0195276	0.019537	0.0195377	0.0195366	0.0195537	0.0195362	0.0195602	0.0195415		0.0195447	0.0195626	0.0195499	0.0195549	0.0195627	0.0195601	0.0195629	0.0195643	0.019575	0.0195609	0.0195588	0.0195948	0.0195958	0.0196013	0.0196022	0.0196025	0.0195996	0.0195992	0.0196027	0.0196079
Val:GTT α	0.0245678	0.024567	0.0245671	0.024568	0.0245542	0.0245786	0.0245716	0.0245551	0.0245564	0.0245724	0.0245364	0.0245293	0.024532	0.024534	0.024537	0.0245401	0.0245416	0.0245428	0.0245463	0.0245457	0.0245453	0.0245582	0.0245747	0.0245507	0.0245675	0.0245335	0.0245022
Val:GTT β/μ	0.0245238	0.0245686	0.0245625	0.0245743	0.0245771	0.0245827	0.0245946	0.0245945	0.0246004	0.0245959	0.024601	0.024605	0.0246136	0.0246144	0.0246151	0.0246003	0.0245781	0.0245717	0.0245968	0.0246288	0.0246369	0.0246373	0.0246226	0.02461	0.024612	0.024605	0.0245729	0.0246853	0.02451
Val:GTT γ/λ	0.0245678	0.0245705	0.0245639	0.0245696	0.0245704	0.0245732	0.0245772	0.0245844	0.0245867	0.0245831	0.0245851	0.0245864	0.0245874	0.0245935	0.0246039	0.024599	0.0245802	0.0245624	0.02456	0.0245544	0.0245683	0.024594	0.0245957	0.0246246	0.0246199	0.024572	0.0245562	0.0245678	0.0244865	0.0244065
Val:GTT δ	0.0245678	0.0245678	0.0245658	0.0245689	0.02457	0.0245779	0.0245745	0.0245866	0.0245702	0.024588	0.0245774	0.0246148	0.0245958	0.0246047	0.0246078	0.0246217	0.0245996	0.0246361	0.0246353	0.0246302	0.0246314	0.0246361	0.024636	0.0246369	0.024637	0.0246296	0.0246266	0.0246189	0.0245445	0.0244853	0.0245606
Val:GTT ο	0.0245678	0.0245692	0.0245656	0.0245682	0.024567	0.0245679	0.0245602	0.0245648	0.0245787	0.0245582	0.0245678		0.0245459	0.0245395	0.0245633	0.0245687	0.024593	0.0246126	0.0246072	0.024606	0.0246178	0.0246038	0.0245928	0.0244496	0.0244531	0.0244497	0.0244595	0.0244809	0.0244927	0.0244938	0.0244914	0.0244865

## Sheet: Spike
AA Codon Clade	Dec19	Jan20	Feb20	Mar20	Apr20	May20	Jun20	Jul20	Aug20	Sep20	Oct20	Nov20	Dec20	Jan21	Feb21	Mar21	Apr21	May21	Jun21	Jul21	Aug21	Sep21	Oct21	Nov21	Dec21	Jan22	Feb22	Mar22	Apr22	May22	Jun22	Jul22
Ala:GCA α	0.0211931	0.0211931	0.0212071	0.0212184	0.0214195	0.0215163	0.0211931	0.0213052	0.0211931	0.0212912	0.0218693	0.0219709	0.0219724	0.0219729	0.0219708	0.0219657	0.0219607	0.0219609	0.0219586	0.0219398	0.0219586	0.0218908	0.0216212	0.0215856	0.0215856	0.021978	0.0217164
Ala:GCA β/μ	0.0211931	0.0212028	0.0211803	0.0211884	0.0211937	0.0211871	0.0211758	0.0211801	0.0211887	0.0211898	0.0211922	0.0211865	0.0211729	0.0211657	0.021105	0.0210035	0.020894	0.0208962	0.0209842	0.0210462	0.021112	0.0211272	0.0211634	0.0211777	0.0211784	0.021144	0.0210361	0.0215856	0.0211931
Ala:GCA γ/λ	0.0211931	0.021186	0.0211931	0.0211903	0.0211866	0.0211721	0.0211882	0.0211881	0.0211724	0.0211615	0.0211632	0.0211781	0.0211891	0.0212186	0.0212804	0.0214043	0.0215234	0.0216218	0.0216303	0.0216989	0.0215923	0.0213954	0.0213893	0.0212038	0.0211986	0.0211931	0.0208363	0.0211931	0.0211931	0.0205256
Ala:GCA δ	0.0211931	0.0211931	0.021182	0.0211755	0.0211796	0.0211931	0.0211931	0.0211931	0.0211931	0.0211931	0.0212716	0.0211931	0.0211931	0.0211998	0.0211762	0.021197	0.0212112	0.0211985	0.021192	0.0211885	0.0211876	0.0211842	0.0211826	0.0211819	0.021184	0.0211926	0.0211874	0.0211611	0.0212245	0.0213367	0.0211785
Ala:GCA ο	0.0211931	0.0211783	0.0211829	0.0211871	0.0211931	0.0211931	0.0211931	0.0211931	0.0211931	0.021095	0.0209969		0.0210884	0.0211931	0.0212367	0.0213501	0.0218617	0.0218734	0.0218415	0.0219245	0.0217164	0.0213675	0.0211931	0.0219312	0.0219093	0.0218753	0.021713	0.0213517	0.0212279			0.0211878
Ala:GCC α	0.00627943	0.00627943	0.00627943	0.00627943	0.00627943	0.00627943	0.00627943	0.00627943	0.00641026	0.00627943	0.00627943	0.00627943	0.00628001	0.00628005	0.00627957	0.00627942	0.00627633	0.0062771	0.0062785	0.00627545	0.00627943	0.00630124	0.00627943	0.00627943	0.00627943	0.00627943	0.00627943
Ala:GCC β/μ	0.00627943	0.00627943	0.00627943	0.00627911	0.00627906	0.00628036	0.00627619	0.0062782	0.0062823	0.00627886	0.00628088	0.00628614	0.00628593	0.00627821	0.00627969	0.00628074	0.00627765	0.00627614	0.00626851	0.00626115	0.00627724	0.00627819	0.00628339	0.00628097	0.00627943	0.00623038	0.00627943	0.00627943	0.00627943
Ala:GCC γ/λ	0.00627943	0.00627943	0.00628691	0.00627943	0.00627923	0.00628357	0.00628934	0.00628329	0.00628404	0.0062831	0.00628835	0.00629823	0.00630076	0.0063276	0.00639707	0.00640116	0.00635393	0.00631224	0.00629091	0.00628289	0.00626703	0.00627943	0.00626873	0.00626876	0.00628492	0.00627943	0.00627943	0.0066719	0.00627943	0.00627533
Ala:GCC δ	0.00627943	0.00627943	0.00627943	0.00627943	0.00627943	0.00627943	0.00627943	0.00627943	0.00627943	0.00627943	0.00627943	0.00627943	0.00625036	0.00627943	0.00627943	0.00628338	0.00628055	0.0062822	0.00628008	0.00628025	0.00628014	0.00628023	0.00628309	0.00628369	0.00628401	0.00628216	0.00627943	0.00631147	0.00618524	0.00627549	0.00627513
Ala:GCC ο	0.00627943	0.00627943	0.00627943	0.00627943	0.00627943	0.00627943	0.00627943	0.00627943	0.00627943	0.00627943	0.00627943		0.00627943	0.00627943	0.00627943	0.00627943	0.00627943	0.00627943	0.00626237	0.00627943	0.00622711	0.00627943	0.00627943	0.00627943	0.00628061	0.00628066	0.00627618	0.00627975	0.00628051			0.00627451
Ala:GCG α	0.00156986	0.00156986	0.00156986	0.00156986	0.00156986	0.00156986	0.00161892	0.00156986	0.00156986	0.00142268	0.00155778	0.00156931	0.00156763	0.0015688	0.00156898	0.0015696	0.00156975	0.00157006	0.00156866	0.00157198	0.00157418	0.00156986	0.00156986	0.00156986	0.00156986	0.00196232	0.00156986
Ala:GCG β/μ	0.00156986	0.00156986	0.00157624	0.00156706	0.00156733	0.00157109	0.00156847	0.00156937	0.00156929	0.00156963	0.00156968	0.00157074	0.00156913	0.0015695	0.00157047	0.00157027	0.00156864	0.00156864	0.00157047	0.00157043	0.00157278	0.00156986	0.0015659	0.00157755	0.00156986	0.00159439	0.00141287	0.00156986	0.00156986
Ala:GCG γ/λ	0.00156986	0.00156986	0.00156986	0.00156886	0.00157056	0.00156821	0.00156879	0.00156999	0.00156993	0.00156754	0.00156939	0.0015676	0.00156623	0.00156721	0.00156738	0.0015701	0.00157214	0.00157147	0.00157018	0.00157506	0.00157445	0.00157184	0.00156272	0.0015485	0.00155888	0.00156986	0.00156986	0.00156986	0.00156986	0.00156883
Ala:GCG δ	0.00156986	0.00156986	0.00156986	0.00157427	0.00156986	0.00156986	0.00156986	0.00156986	0.00156986	0.00156986	0.00153061	0.00156986	0.00156986	0.00154973	0.00150234	0.00157117	0.00156762	0.00156428	0.00156578	0.00156321	0.00156574	0.001566	0.00156546	0.00156745	0.00156752	0.00156962	0.00156843	0.00156986	0.00153846	0.00156887	0.00156878
Ala:GCG ο	0.00156986	0.00158467	0.00156986	0.00156986	0.00156986	0.00156986	0.00162593	0.00156986	0.00156986	0.00156986	0.00156986		0.00120356	0.00126149	0.00130822	0.00141287	0.00156986	0.00156986	0.00156986	0.00156986	0.00156986	0.00156986	0.00156986	0.00156435	0.00156923	0.00156989	0.00157019	0.00156964	0.00156968			0.00156905
Ala:GCT α	0.032967	0.0329568	0.032953	0.0329316	0.0326953	0.0325977	0.0328689	0.0328549	0.0332287	0.0327708	0.0322787	0.0321518	0.0321702	0.0321712	0.0321702	0.0321684	0.032167	0.0321661	0.0321618	0.0321539	0.0322037	0.0322039	0.0323962	0.0324437	0.0325746	0.0321821	0.0321821
Ala:GCT β/μ	0.032967	0.0329622	0.0329638	0.0329665	0.0329657	0.032955	0.0329497	0.0329602	0.032938	0.0329492	0.032955	0.0329469	0.0329385	0.0329419	0.0329337	0.0329214	0.0329313	0.032922	0.0329306	0.0329453	0.0329232	0.0328613	0.0328563	0.0328378	0.0328934	0.0330161	0.032967	0.032967	0.033752
Ala:GCT γ/λ	0.032967	0.0329529	0.0329558	0.0329529	0.032959	0.0329573	0.0329584	0.0329576	0.0329506	0.0329392	0.0329389	0.032954	0.0329508	0.0329175	0.0328393	0.0327012	0.0325918	0.0324877	0.0324834	0.0324223	0.032538	0.0327138	0.0326852	0.0329243	0.0328847	0.0328885	0.0331097	0.032967	0.033752	0.0329455
Ala:GCT δ	0.032967	0.032967	0.032967	0.0329626	0.032967	0.032939	0.032967	0.0324961	0.0330161	0.032967	0.032967	0.0328362	0.0326763	0.0328261	0.0327307	0.0328645	0.032757	0.0328486	0.0328452	0.0328427	0.032863	0.032862	0.0328651	0.0328645	0.0328541	0.0328588	0.0328243	0.0329831	0.0334694	0.0334171	0.0330425
Ala:GCT ο	0.032967	0.0329374	0.0329568	0.032967	0.0329519	0.032967	0.032967	0.032967	0.0327054	0.0330651	0.0327708		0.0325484	0.032911	0.032749	0.0326531	0.0322402	0.0322344	0.0323015	0.0322178	0.0324961	0.0327054	0.032967	0.0321849	0.0321903	0.0322343	0.0326154	0.0334059	0.0336606			0.0336775
Arg:AGA α	0.0156986	0.0156986	0.0156986	0.0156986	0.0156986	0.0156986	0.0156986	0.0156986	0.0154369	0.0156986	0.0156986	0.015698	0.0156959	0.0156976	0.0157	0.0156986	0.0156969	0.0156977	0.0156956	0.0156959	0.0157116	0.0156768	0.0156986	0.0156986	0.0156986	0.0156986	0.0156986
Arg:AGA β/μ	0.0156986	0.0156986	0.0156986	0.0156933	0.0156895	0.0156828	0.015693	0.0156954	0.0156867	0.015686	0.0156845	0.015687	0.0156968	0.0156938	0.015695	0.0156961	0.0156859	0.0156404	0.0153942	0.0151865	0.0152148	0.0153988	0.0155226	0.0155339	0.0155678	0.0155269	0.0156986	0.0156986	0.0149137
Arg:AGA γ/λ	0.0156986	0.0156915	0.0156948	0.0156916	0.0156929	0.0156835	0.0156744	0.0156891	0.0156865	0.0156815	0.0156651	0.0156619	0.0156649	0.0156683	0.0156816	0.0156865	0.0156808	0.015676	0.0156722	0.0156798	0.0156869	0.0156543	0.0155594	0.0155865	0.0156602	0.0157771	0.0152704	0.0156986	0.0149137	0.0156883
Arg:AGA δ	0.0156986	0.0156986	0.0156986	0.015703	0.0157121	0.0156986	0.0158107	0.0156986	0.0155514	0.0156593	0.0156201	0.0156986	0.0156404	0.0157053	0.0157408	0.015738	0.015714	0.0156968	0.0156981	0.0156914	0.0156955	0.0157005	0.0156993	0.0156987	0.0156962	0.0156871	0.0156857	0.0155704	0.0151334	0.0149043	0.0152956
Arg:AGA ο	0.0156986	0.0156986	0.0156986	0.0156986	0.0156684	0.0156986	0.0156986	0.0156986	0.0156986	0.0156986	0.0156986		0.0157509	0.0156986	0.015655	0.0156986	0.0150009	0.0150183	0.0150502	0.0149672	0.0151753	0.0153497	0.0158294	0.0155912	0.0153691	0.0152378	0.0150736	0.0149443	0.0149189			0.0148903
Arg:AGG α	0.00784929	0.00784929	0.00784929	0.00784929	0.00784929	0.00789547	0.00784929	0.00784929	0.00784929	0.00784929	0.00784929	0.00784984	0.00784951	0.00785023	0.00785444	0.00786399	0.00786066	0.00787741	0.00787338	0.00789897	0.00784497	0.00784929	0.00784929	0.00784929	0.00784929	0.00784929	0.00784929
Arg:AGG β/μ	0.00784929	0.00785898	0.00785248	0.00784905	0.00784892	0.00784852	0.00784806	0.00784744	0.00785001	0.00784895	0.00784902	0.0078494	0.00784882	0.00785029	0.00785129	0.00784961	0.00785112	0.00784854	0.00785091	0.00785072	0.00784783	0.00785427	0.00779591	0.00775849	0.007743	0.00770212	0.00784929	0.00784929	0.00784929
Arg:AGG γ/λ	0.00784929	0.00785636	0.00784929	0.00784896	0.00784899	0.00785326	0.00784908	0.00784916	0.00785076	0.00785035	0.00784985	0.00785027	0.00786087	0.0078383	0.0077792	0.00769244	0.00762962	0.00761475	0.00757006	0.00762367	0.00758679	0.00735598	0.00751035	0.0076891	0.00782734	0.00784929	0.00784929	0.00784929	0.00784929	0.00784416
Arg:AGG δ	0.00784929	0.00784929	0.00784929	0.00784929	0.00784929	0.00784929	0.00784929	0.00784929	0.00784929	0.00784929	0.00784929	0.00784929	0.00784929	0.00784929	0.00784085	0.00785455	0.00784957	0.00784755	0.00784799	0.0078471	0.00784492	0.00784668	0.00784827	0.00784951	0.00784946	0.00784899	0.00785215	0.00786531	0.00784929	0.00784437	0.00784391
Arg:AGG ο	0.00784929	0.00784929	0.00784929	0.00784929	0.00784929	0.00784929	0.00784929	0.00784929	0.00784929	0.00784929	0.00784929		0.00784929	0.00784929	0.00784929	0.00784929	0.00784929	0.00784929	0.00784929	0.00784929	0.00779696	0.00784929	0.00784929	0.00784929	0.00784899	0.0078495	0.00784967	0.00784953	0.00785055			0.00784607
Arg:CGA α									0.000523286			1.65132e-06	3.5996e-07	7.86077e-07	1.51304e-06	3.85927e-06	3.73796e-06	4.52804e-06	8.37516e-06	2.86878e-05	3.89221e-05	8.72144e-05
Arg:CGA β/μ		4.84524e-06		9.88784e-06	1.92086e-05	3.16442e-05	1.29919e-05	9.00658e-06	2.53526e-05	2.54205e-05	2.70572e-05	2.48146e-05	1.08066e-05	1.24823e-05	1.86092e-05	4.36072e-05	0.000107131	0.00012665	7.11917e-05	1.85731e-05	1.75403e-05		1.77944e-05	1.23126e-05	1.47174e-05	4.90581e-05			0.00156986
Arg:CGA γ/λ				1.10107e-05	6.74494e-06	7.43931e-06	2.02329e-06	5.35743e-06	8.7292e-06	9.16072e-06	1.17057e-05	3.01433e-05	1.2072e-05	9.32505e-06	9.82908e-06	6.91687e-06	2.98961e-06	2.96094e-06	7.56512e-06	1.22701e-05	1.84678e-05	1.98381e-05	7.13572e-06		2.74451e-05	3.92465e-05			0.00156986	0.000261643
Arg:CGA δ									0.000294349	7.84929e-05	0.000156986		5.81429e-05	2.68352e-05	1.68802e-05	1.18331e-05	7.82136e-06	2.67772e-06	2.6003e-06	2.89586e-06	2.8265e-06	4.04031e-06	5.94993e-06	8.08142e-06	1.65216e-05	9.65117e-05	0.00014985	0.000432512	0.00100471	0.00141189	0.000294195
Arg:CGA ο					1.50948e-05													5.23286e-05			0.000104657			0.00154507	0.00151188	0.00155985	0.00156154	0.00156963	0.00156771			0.0008846
Arg:CGC α	0.000784929	0.000784929	0.000784929	0.000784929	0.000784929	0.000784929	0.000784929	0.000784929	0.000784929	0.000784929	0.000784929	0.000784929	0.000785145	0.000785397	0.000785377	0.000785091	0.00078503	0.000784972	0.000784963	0.000786257	0.000784929	0.000784929	0.000784929	0.000784929	0.000784929	0.000784929	0.000784929
Arg:CGC β/μ	0.000784929	0.000784929	0.000784929	0.000785012	0.000784929	0.000784929	0.000784929	0.000784806	0.000784213	0.000784929	0.000784929	0.000784708	0.000785219	0.000784904	0.000784769	0.000784676	0.000784799	0.000785118	0.000785738	0.000785215	0.000784929	0.000784929	0.000784929	0.000784929	0.000786565	0.000809458	0.000784929	0.000784929	0.000784929
Arg:CGC γ/λ	0.000784929	0.000784929	0.000784929	0.000784763	0.000784728	0.000784433	0.000784929	0.000785517	0.000785139	0.000785219	0.000784929	0.000784478	0.000784241	0.000784972	0.000784464	0.000785031	0.000785002	0.000785232	0.000785091	0.000785207	0.000784562	0.000782946	0.000788497	0.000784929	0.000784929	0.000784929	0.000784929	0.000784929	0.000784929	0.000784416
Arg:CGC δ	0.000784929	0.000784929	0.000784929	0.000784929	0.000784929	0.000784929	0.000784929	0.000784929	0.000784929	0.000784929	0.000784929	0.000784929	0.000784929	0.000784929	0.000776489	0.000786244	0.000785209	0.000785152	0.000785094	0.000785385	0.000785385	0.000785701	0.000785883	0.000786157	0.000786606	0.000788381	0.000784929	0.000784929	0.000784929	0.000784437	0.000784391
Arg:CGC ο	0.000784929	0.000784929	0.000784929	0.000784929	0.000784929	0.000784929	0.000784929	0.000784929	0.000784929	0.000784929	0.000784929		0.000784929	0.000784929	0.000784929	0.000784929	0.000784929	0.000784929	0.000784929	0.000784929	0.000784929	0.000784929	0.000784929	0.000784929	0.000786004	0.00078518	0.000785142	0.000785258	0.000785198			0.000784732
Arg:CGG α	0.00156986	0.00156986	0.00155584	0.00156479	0.00156986	0.00156986	0.00156986	0.00156986	0.00156986	0.00161892	0.00158193	0.00157041	0.00156885	0.00156769	0.00156928	0.00157055	0.00156796	0.0015673	0.00156826	0.00158712	0.001585	0.00159166	0.00171257	0.00170068	0.00156986	0.00156986	0.00156986
Arg:CGG β/μ	0.00156986	0.00156986	0.00156986	0.00157002	0.00157239	0.00158113	0.00158873	0.00157813	0.00158203	0.00158401	0.00158249	0.00158138	0.00163394	0.00167799	0.00167987	0.00173649	0.00176049	0.00175795	0.00169606	0.00165472	0.0017723	0.00201644	0.00209183	0.00216086	0.0021978	0.00208497	0.00188383	0.00196232	0.00156986
Arg:CGG γ/λ	0.00156986	0.00155572	0.0015736	0.00156819	0.00157006	0.00157085	0.00156879	0.00157077	0.00157105	0.00157188	0.00157274	0.0015764	0.00157943	0.00157914	0.00158383	0.00158586	0.00157781	0.00157489	0.00157374	0.00157284	0.00157445	0.0016016	0.00163765	0.00207179	0.00227794	0.00200157	0.00171257	0.00156986	0.00156986	0.00156883
Arg:CGG δ	0.00156986	0.00154607	0.00156986	0.00156986	0.00159693	0.00162593	0.00156986	0.00188383	0.00181515	0.00180534	0.00172684	0.00209314	0.00197686	0.00209314	0.0020847	0.00231797	0.00232462	0.00234546	0.00234458	0.00234838	0.00234933	0.00234999	0.00235211	0.0023519	0.00234793	0.0023385	0.0023134	0.00213853	0.00191523	0.00172586	0.00225513
Arg:CGG ο	0.00156986	0.00154024	0.00154947	0.00156986	0.00156986	0.00156986	0.00162593	0.00156986	0.00156986	0.00156986	0.00117739		0.0014652	0.00156986	0.00156986	0.00156986	0.00156986	0.00156986	0.00156986	0.00156986	0.00156986	0.00165707	0.0018315	0.00157537	0.00157956	0.00157046	0.00156972	0.00156963	0.00157031			0.00224263
Arg:CGT α	0.00706436	0.00706436	0.00706436	0.00706943	0.00706436	0.00715671	0.00706436	0.00706436	0.00706436	0.00711342	0.00707644	0.00706491	0.00706523	0.00706553	0.0070658	0.00706754	0.00706886	0.00707076	0.00707211	0.00708668	0.0070795	0.00708617	0.00713572	0.00706436	0.00706436	0.00706436	0.00706436
Arg:CGT β/μ	0.00706436	0.00706436	0.00706436	0.00706428	0.00706521	0.00707193	0.0070738	0.0070693	0.00707339	0.00707702	0.0070741	0.0070889	0.00708014	0.00708098	0.00707857	0.00707975	0.0070827	0.00712073	0.00713616	0.0071158	0.00725365	0.00744626	0.00761599	0.00776464	0.00781822	0.00767759	0.00722135	0.00784929	0.00706436
Arg:CGT γ/λ	0.00706436	0.00705729	0.0070681	0.00706069	0.00706396	0.00706486	0.00706617	0.00706476	0.00706569	0.00706716	0.0070705	0.00707023	0.00707124	0.0070742	0.0070745	0.00707104	0.00707059	0.00707194	0.00707435	0.00707167	0.00707392	0.00711727	0.00716783	0.00753959	0.00777245	0.00761381	0.00720708	0.00706436	0.00706436	0.00705975
Arg:CGT δ	0.00706436	0.00706436	0.00706436	0.00706877	0.00706436	0.00712043	0.00706436	0.00737834	0.00730965	0.00729984	0.00722135	0.00758765	0.00747136	0.00760107	0.00757077	0.00780459	0.00784203	0.00784751	0.00784521	0.00784533	0.00784452	0.00784465	0.00784503	0.00784411	0.00784193	0.00781999	0.00778507	0.00764105	0.00731554	0.00705993	0.00745167
Arg:CGT ο	0.00706436	0.00704955	0.00708475	0.00706436	0.00706436	0.00706436	0.00706436	0.00706436	0.00706436	0.00706436	0.00706436		0.00706436	0.00703633	0.00710797	0.00706436	0.00770394	0.00774464	0.00771278	0.00779578	0.00753532	0.00732601	0.00719519	0.00706712	0.00706165	0.00706268	0.00706398	0.00706426	0.00706588			0.00706133
Asn:AAC α	0.0266876	0.0266672	0.0266876	0.0265255	0.0266423	0.0266876	0.0266876	0.0266876	0.0266876	0.0266876	0.0266876	0.0266826	0.0266842	0.0266812	0.0266709	0.0266699	0.0266712	0.026669	0.026654	0.0266435	0.0266681	0.026644	0.0265449	0.0265568	0.0266876	0.0266876	0.0266876
Asn:AAC β/μ	0.0266876	0.0267651	0.0266685	0.0266758	0.0266717	0.0266842	0.0266779	0.0266774	0.0267266	0.0268121	0.0268773	0.0268074	0.0267904	0.0267758	0.0267366	0.0267332	0.0268246	0.0268535	0.0269724	0.0271139	0.0270706	0.0269065	0.0268043	0.0267245	0.026668	0.0266385	0.0270016	0.0262951	0.0266876
Asn:AAC γ/λ	0.0266876	0.0266522	0.0266726	0.0266763	0.0266843	0.0266846	0.0267001	0.0269397	0.0267912	0.0267015	0.0266677	0.0266801	0.0266844	0.026679	0.0267377	0.0267977	0.0268323	0.0268469	0.0268981	0.026873	0.0269118	0.0271472	0.026998	0.0268318	0.0266656	0.0266091	0.0266162	0.0266876	0.0266876	0.026801
Asn:AAC δ	0.0266876	0.02664	0.0266655	0.0264936	0.0266199	0.0266315	0.0266876	0.0270016	0.0266876	0.0265699	0.0265699	0.0265568	0.0266585	0.0266138	0.026637	0.0266613	0.0266613	0.0266735	0.0266734	0.0266598	0.0266626	0.0266562	0.0266468	0.0266366	0.0266341	0.026621	0.0265891	0.0265274	0.0266562	0.026514	0.0264731
Asn:AAC ο	0.0266876	0.0266728	0.0266468	0.0265367	0.0265517	0.0266876	0.0266876	0.0266876	0.0266876	0.0266876	0.0266876		0.0265829	0.0266596	0.0265568	0.0267661	0.0259899	0.025955	0.0260051	0.0258135	0.026426	0.0263387	0.026426	0.0259082	0.0258927	0.025932	0.0261131	0.0265085	0.0266343			0.0266048
Asn:AAT α	0.0423862	0.0424066	0.0424002	0.042528	0.0423107	0.0421092	0.0422881	0.0422741	0.0418629	0.0423371	0.041722	0.0416062	0.0416061	0.041611	0.0416244	0.0416367	0.0416541	0.0416471	0.0416579	0.0416772	0.0416705	0.0416231	0.0423148	0.0422554	0.0421059	0.0419937	0.0416013
Asn:AAT β/μ	0.0423862	0.0424007	0.0424085	0.042385	0.0423698	0.0423559	0.0423798	0.0423846	0.0423575	0.0423793	0.0423883	0.0423969	0.0423996	0.0424004	0.0423957	0.0424151	0.0424631	0.0425163	0.0424901	0.0425265	0.0426449	0.0428514	0.0428548	0.0428618	0.0428506	0.0426315	0.0427002	0.0423862	0.0408163
Asn:AAT γ/λ	0.0423862	0.0423862	0.0423862	0.0423822	0.0423856	0.042384	0.042397	0.0423909	0.0423884	0.0424071	0.0424216	0.0423784	0.0423602	0.0423515	0.0422195	0.0420779	0.0419297	0.0418222	0.041763	0.0417122	0.0417277	0.0417474	0.0421079	0.0428187	0.0429845	0.0425824	0.0424575	0.0423862	0.0408163	0.0403974
Asn:AAT δ	0.0423862	0.04241	0.0424194	0.0425802	0.0424539	0.0424983	0.0423862	0.0423862	0.0423371	0.0425039	0.0423862	0.0430403	0.0428223	0.0428759	0.0428926	0.0430738	0.0431183	0.0431688	0.0431596	0.0431614	0.0431731	0.0431836	0.0431924	0.0432037	0.0431997	0.0431445	0.0430955	0.0424503	0.0414443	0.0406339	0.0423571
Asn:AAT ο	0.0423862	0.0423862	0.0424168	0.0425311	0.042522	0.0423862	0.0423301	0.0423862	0.0423862	0.0423862	0.04219		0.0424385	0.0424142	0.0424734	0.0421507	0.0424153	0.0427002	0.0424715	0.0425646	0.0421769	0.0424734	0.0422554	0.0393016	0.039303	0.0393262	0.0397065	0.0404974	0.0407416			0.0408027
Asp:GAC α	0.0149137	0.0149137	0.0148996	0.0148883	0.0146721	0.0145905	0.0148646	0.0148015	0.014652	0.0148155	0.0142253	0.0141183	0.0141206	0.0141233	0.0141262	0.0141245	0.0141171	0.0141199	0.01412	0.0141266	0.0141655	0.0141287	0.0145569	0.014652	0.0145212	0.0145212	0.0149137
Asp:GAC β/μ	0.0149137	0.014904	0.0148977	0.0148971	0.014855	0.0148425	0.0148363	0.0148691	0.0148121	0.0147855	0.0147767	0.0147567	0.0148214	0.0148435	0.0148536	0.0148691	0.0148714	0.014875	0.0148872	0.0149065	0.0148808	0.0149037	0.0147258	0.0145981	0.0146635	0.0147665	0.0147567	0.0145212	0.0137363
Asp:GAC γ/λ	0.0149137	0.0149066	0.0149062	0.0149031	0.0149092	0.0149042	0.0149109	0.0149075	0.0149032	0.0148995	0.0149006	0.0148839	0.0148875	0.014869	0.0147935	0.0146784	0.0145706	0.0144723	0.0144686	0.0144105	0.0145057	0.0146901	0.0147067	0.014903	0.0149027	0.0147959	0.0145569	0.0149137	0.0141287	0.0133351
Asp:GAC δ	0.0149137	0.0148899	0.0149137	0.0149137	0.0149001	0.0148576	0.0149137	0.0149137	0.0146684	0.0148352	0.0146782	0.0149137	0.0149137	0.0149204	0.0150487	0.0149268	0.0149109	0.0149128	0.0149101	0.0149096	0.0149088	0.0149067	0.0148992	0.0149008	0.0148985	0.0148951	0.0148823	0.0147455	0.0142857	0.0141199	0.0146092
Asp:GAC ο	0.0149137	0.0149137	0.0149239	0.0149076	0.0149137	0.0149137	0.0149137	0.0149137	0.0149137	0.0149137	0.0149137		0.0149137	0.0149137	0.0149137	0.0149137	0.0149137	0.014966	0.0148966	0.0149137	0.0149137	0.0149137	0.0150445	0.0149109	0.0148997	0.0148811	0.0146924	0.0142921	0.0141598			0.0140972
Asp:GAT α	0.033752	0.033752	0.033752	0.033752	0.0337671	0.0336134	0.0336048	0.0335277	0.0334903	0.0331142	0.0336795	0.0337591	0.0337589	0.0337522	0.0337464	0.0337429	0.033737	0.0337341	0.0337255	0.0337084	0.0337022	0.0338392	0.0333952	0.0336211	0.033752	0.033752	0.033752
Asp:GAT β/μ	0.033752	0.0336211	0.0336243	0.0330199	0.0329995	0.0329874	0.0330269	0.0330005	0.0330054	0.03307	0.0330794	0.0330983	0.033029	0.0329879	0.0328752	0.0326426	0.0323687	0.0322139	0.032195	0.0321664	0.0323882	0.0325752	0.0327911	0.0329409	0.0328575	0.0325746	0.03281	0.0325746	0.0341444
Asp:GAT γ/λ	0.033752	0.0337166	0.0335651	0.0330635	0.0329834	0.0330118	0.0329704	0.0329664	0.0329631	0.0329482	0.0329484	0.0329552	0.0329384	0.0329359	0.0329564	0.0330024	0.0330607	0.0331415	0.0331053	0.033209	0.033097	0.0326543	0.0326923	0.0326787	0.0329231	0.0332025	0.0335379	0.032967	0.033752	0.0342529
Asp:GAT δ	0.033752	0.0337757	0.0337409	0.0337431	0.033752	0.0336118	0.0336398	0.03281	0.0332614	0.0330063	0.0333595	0.0330979	0.0328798	0.0329939	0.0326379	0.0324569	0.0327536	0.032906	0.032863	0.0328185	0.0328436	0.0328159	0.0328228	0.0328851	0.0328909	0.0329165	0.0329371	0.0331272	0.0334694	0.0337308	0.0329445
Asp:GAT ο	0.033752	0.033752	0.033752	0.0337429	0.0337067	0.0336866	0.0336398	0.033752	0.0333159	0.0336538	0.0333595		0.0330194	0.0333034	0.0332723	0.0332025	0.0330542	0.0330194	0.0331206	0.032967	0.033281	0.0331415	0.0333595	0.0337107	0.0337377	0.0337461	0.0337441	0.033752	0.0337506			0.0337439
Cys:TGC α	0.00941915	0.00941915	0.00941915	0.00941915	0.00940406	0.00937298	0.00941915	0.00941915	0.00941915	0.00941915	0.00941915	0.0094197	0.00941814	0.00941733	0.00941711	0.00941595	0.0094152	0.00941491	0.00941431	0.00941623	0.00942348	0.00941915	0.00941915	0.00941915	0.00941915	0.00941915	0.00941915
Cys:TGC β/μ	0.00941915	0.00941915	0.00941915	0.00941825	0.00941503	0.00941607	0.00941312	0.0094057	0.00941342	0.00941536	0.00941798	0.0094176	0.00941654	0.00941729	0.00941729	0.00941776	0.00941707	0.00941482	0.00941248	0.00941972	0.0094155	0.00941666	0.00941322	0.00941607	0.00941098	0.00941915	0.00941915	0.00941915	0.00941915
Cys:TGC γ/λ	0.00941915	0.00941915	0.00941541	0.00941865	0.00941855	0.00941866	0.00941787	0.00941967	0.00941845	0.00941636	0.00941367	0.00941547	0.00941527	0.00941599	0.00941558	0.00941644	0.00941556	0.00941559	0.00941543	0.0094122	0.00940803	0.00939998	0.00941202	0.00941915	0.00941366	0.0094584	0.00941915	0.00941915	0.00941915	0.009413
Cys:TGC δ	0.00941915	0.00941915	0.00941915	0.00941915	0.00939209	0.00941915	0.00941915	0.00910518	0.00941915	0.00941915	0.00937991	0.00941915	0.00941915	0.00941915	0.00942759	0.00940732	0.00941776	0.00941906	0.00941813	0.00941798	0.0094188	0.00941752	0.00941566	0.00941455	0.00941382	0.00941473	0.00941202	0.00941915	0.00941915	0.00941324	0.00941269
Cys:TGC ο	0.00941915	0.00941915	0.00938857	0.00941915	0.00941915	0.00941915	0.00941915	0.00941915	0.00941915	0.00941915	0.00941915		0.00941915	0.00941915	0.00941915	0.00941915	0.00939008	0.00941915	0.00940209	0.00941915	0.00941915	0.00950637	0.00941915	0.00941364	0.00941957	0.00941585	0.0094145	0.00941358	0.00940958			0.0094101
Cys:TGT α	0.021978	0.021978	0.021978	0.021978	0.021978	0.0220242	0.021978	0.021978	0.021978	0.021978	0.021978	0.0219775	0.0219782	0.0219795	0.0219795	0.0219813	0.0219818	0.0219827	0.0219819	0.021978	0.0219715	0.021978	0.0220494	0.021978	0.021978	0.021978	0.021978
Cys:TGT β/μ	0.021978	0.0219829	0.021978	0.0219839	0.0219875	0.0219925	0.0219828	0.0219896	0.0219792	0.0219815	0.0219829	0.0219841	0.0220395	0.0220785	0.0220743	0.0221015	0.0220869	0.0220437	0.0219974	0.0219743	0.0219875	0.0220216	0.0219167	0.0218841	0.0218783	0.0217818	0.022135	0.021978	0.021978
Cys:TGT γ/λ	0.021978	0.0219851	0.0219818	0.021978	0.0219769	0.0219785	0.0219757	0.0219768	0.021978	0.0219792	0.0219777	0.0219758	0.0219795	0.0219804	0.0219816	0.0219812	0.0219798	0.0219791	0.0219802	0.0219814	0.0219841	0.0219846	0.021978	0.021978	0.021967	0.0219388	0.021978	0.021978	0.021978	0.0219637
Cys:TGT δ	0.021978	0.0220018	0.021967	0.021978	0.021978	0.021978	0.021978	0.022292	0.021978	0.021978	0.0220173	0.021978	0.021978	0.021978	0.0219696	0.021982	0.021973	0.021978	0.021979	0.0219778	0.0219768	0.021977	0.0219787	0.0219794	0.0219804	0.0219794	0.0219837	0.021994	0.021978	0.0219642	0.0219629
Cys:TGT ο	0.021978	0.021978	0.0219984	0.021978	0.021978	0.021978	0.021978	0.021978	0.021978	0.021978	0.021978		0.021978	0.021978	0.021978	0.021978	0.021978	0.021978	0.0219951	0.021978	0.021978	0.021978	0.021978	0.0219725	0.021977	0.0219803	0.0219769	0.0219809	0.0219822			0.0219616
Glu:GAA α	0.0266876	0.0266876	0.0266876	0.0266927	0.0266876	0.0266876	0.0266385	0.0266876	0.026426	0.0266876	0.0266876	0.026687	0.026686	0.0266855	0.0266841	0.0266808	0.0266803	0.0266757	0.0266654	0.0266621	0.0266638	0.0266658	0.0266162	0.0265568	0.0266876	0.0266876	0.0266876
Glu:GAA β/μ	0.0266876	0.0266828	0.0266876	0.0266827	0.0266769	0.0266694	0.0266735	0.0266762	0.0266582	0.0266308	0.0266574	0.0266491	0.0266507	0.0266476	0.0265869	0.0264903	0.0263954	0.0263554	0.0261965	0.0260407	0.0261219	0.0263555	0.0265255	0.0266168	0.0266451	0.026565	0.0262166	0.0262951	0.0259027
Glu:GAA γ/λ	0.0266876	0.0266664	0.0266913	0.0266796	0.0266801	0.0266802	0.0266825	0.0266826	0.026675	0.0266663	0.0266628	0.02664	0.0266327	0.026586	0.0264958	0.0263786	0.0263477	0.0263901	0.0263692	0.0264264	0.0263885	0.026148	0.0262559	0.0265167	0.0266327	0.0267268	0.0266876	0.0266876	0.0259027	0.0265393
Glu:GAA δ	0.0266876	0.0266876	0.0266876	0.0266876	0.0267011	0.0266876	0.0266876	0.0266876	0.0265404	0.0265699	0.0266091	0.0266876	0.0266876	0.0266541	0.0266707	0.0266692	0.0266773	0.0266834	0.0266813	0.0266816	0.0266813	0.0266796	0.0266763	0.0266716	0.0266651	0.0266562	0.0266148	0.0264473	0.0260911	0.0257296	0.026277
Glu:GAA ο	0.0266876	0.0266876	0.0266876	0.0266846	0.0266876	0.0266876	0.0266876	0.0267857	0.0266876	0.0266876	0.0266876		0.0266876	0.0266876	0.0266876	0.0265306	0.0266585	0.0265829	0.0266535	0.0266519	0.0265829	0.0266004	0.0266876	0.0259027	0.0259259	0.0259075	0.0258999	0.0259007	0.0259005			0.0258886
Glu:GAG α	0.010989	0.010989	0.010989	0.010989	0.0110041	0.0109428	0.010989	0.010989	0.010989	0.01094	0.0109769	0.0109852	0.010984	0.0109854	0.0109877	0.0109874	0.0109847	0.0109839	0.0109825	0.0109694	0.0109955	0.0109672	0.0108463	0.0108582	0.010989	0.0105965	0.010989
Glu:GAG β/μ	0.010989	0.010989	0.010989	0.0109883	0.0109856	0.0109797	0.0109689	0.0109791	0.0109771	0.0109746	0.010975	0.010977	0.0109796	0.0109815	0.010985	0.0109853	0.0109866	0.0109852	0.0109811	0.0109682	0.0108063	0.0105773	0.0104018	0.0102841	0.0102646	0.0103758	0.010832	0.0105965	0.010989
Glu:GAG γ/λ	0.010989	0.0109819	0.0109853	0.0109892	0.0109881	0.0109741	0.0109884	0.010985	0.0109865	0.0109855	0.0109853	0.0109849	0.0109851	0.010986	0.0109842	0.0109807	0.0109829	0.010983	0.0109857	0.0109874	0.0109834	0.0109553	0.0109284	0.0105138	0.0103139	0.0106358	0.0108463	0.010989	0.010989	0.0109818
Glu:GAG δ	0.010989	0.010989	0.010989	0.0109802	0.0110161	0.0109329	0.010989	0.010675	0.0107437	0.0107535	0.0107928	0.0104657	0.0106111	0.0104859	0.0105164	0.0103185	0.0102775	0.0102169	0.0102217	0.0102118	0.0102083	0.0102161	0.0102125	0.0102122	0.0102171	0.0102225	0.0102398	0.0103803	0.0107692	0.0109821	0.0105893
Glu:GAG ο	0.010989	0.010989	0.010989	0.010989	0.010989	0.010989	0.010989	0.010989	0.010989	0.010989	0.010989		0.010989	0.010989	0.010989	0.010989	0.0110181	0.010989	0.010989	0.0110069	0.010989	0.0108146	0.0108582	0.010978	0.0109846	0.0109893	0.0109898	0.0109907	0.01099			0.0109737
Gln:CAA α	0.0361068	0.0361068	0.0361208	0.0361017	0.0361068	0.0361068	0.0361558	0.0361068	0.0353218	0.0361068	0.0360947	0.0361128	0.0361086	0.0361077	0.036104	0.0361004	0.0361008	0.0361037	0.036102	0.0360712	0.036044	0.0359541	0.0361068	0.0359759	0.0361068	0.0361068	0.0361068
Gln:CAA β/μ	0.0361068	0.0360971	0.0361163	0.0360927	0.0360785	0.0360655	0.0360913	0.0360991	0.0360761	0.0361074	0.0360846	0.0360957	0.0361224	0.036111	0.0361151	0.0360852	0.0360003	0.0359745	0.036039	0.0360905	0.0360826	0.0361068	0.0360712	0.0360821	0.0360888	0.0360086	0.0362637	0.0361068	0.033752
Gln:CAA γ/λ	0.0361068	0.0361138	0.0361142	0.0360892	0.036097	0.0360944	0.0361385	0.0363619	0.0362121	0.0361328	0.036104	0.0360718	0.0360967	0.0361002	0.036103	0.0361023	0.0361041	0.0361049	0.0361036	0.0360888	0.0360783	0.0360922	0.0361139	0.0361068	0.0360519	0.0358713	0.0356786	0.0361068	0.033752	0.0350371
Gln:CAA δ	0.0361068	0.0361068	0.0361178	0.0361068	0.0361068	0.0361068	0.0361068	0.0361068	0.0356652	0.035989	0.0358713	0.0361068	0.0360486	0.0360799	0.0360814	0.0360936	0.0360989	0.0361058	0.0361029	0.0361001	0.0361021	0.0361012	0.0361009	0.0360983	0.0360891	0.0360001	0.0359469	0.035458	0.0345997	0.0340446	0.0354936
Gln:CAA ο	0.0361068	0.0361068	0.0361169	0.0361128	0.0361068	0.0361068	0.0361068	0.0361068	0.0361068	0.0361068	0.0361068		0.0361068	0.0361068	0.0361068	0.0361068	0.0361068	0.0362114	0.0361068	0.0361246	0.0360021	0.0361068	0.0358451	0.033785	0.0338089	0.0337614	0.033749	0.0337482	0.033749			0.0344179
Gln:CAG α	0.0125589	0.0125589	0.0125729	0.0125639	0.0125589	0.012605	0.0125098	0.0125589	0.0125589	0.0125589	0.0125709	0.0125583	0.0125562	0.012551	0.0125521	0.0125524	0.0125534	0.0125515	0.012544	0.0125488	0.0125762	0.0125589	0.0125589	0.0125589	0.0125589	0.0125589	0.0125589
Gln:CAG β/μ	0.0125589	0.0125589	0.0125493	0.0125576	0.0125531	0.0125528	0.0125451	0.0125507	0.0125461	0.012541	0.012528	0.0125143	0.0124825	0.0124723	0.012451	0.012465	0.0124981	0.0125278	0.0125397	0.0125506	0.012545	0.0125439	0.0125964	0.0126666	0.012693	0.0126815	0.0125589	0.0125589	0.0129513
Gln:CAG γ/λ	0.0125589	0.0125518	0.0125551	0.0125562	0.0125557	0.0125503	0.0125154	0.0122935	0.0124383	0.0125203	0.0125336	0.0124827	0.0124574	0.0124846	0.0125029	0.0125352	0.0125471	0.0125496	0.0125478	0.0125505	0.0125563	0.0125556	0.012616	0.0126283	0.0125424	0.0125981	0.0125589	0.0125589	0.0125589	0.0125507
Gln:CAG δ	0.0125589	0.0125589	0.0125589	0.0125589	0.0125453	0.0125589	0.0125589	0.0125589	0.0125098	0.0125589	0.0125589	0.0125589	0.0125589	0.0125387	0.0125082	0.0125365	0.0125497	0.0125538	0.0125548	0.0125519	0.0125364	0.0125362	0.0125317	0.0125312	0.0125285	0.0125335	0.0125303	0.0125589	0.0126845	0.012551	0.0126483
Gln:CAG ο	0.0125589	0.0125589	0.0125589	0.0125589	0.0125589	0.0125589	0.0125028	0.0125589	0.0125589	0.0125589	0.0125589		0.0125065	0.0125589	0.0125589	0.0124019	0.0125298	0.0125589	0.0125589	0.012541	0.0125065	0.0125589	0.0125589	0.0125479	0.0125574	0.0125573	0.0125547	0.0125609	0.0125648			0.0125912
Gly:GGA α	0.0133438	0.0133438	0.0133298	0.0133438	0.0133438	0.0133438	0.0133438	0.0133438	0.0133438	0.0133438	0.0133438	0.0133438	0.0133431	0.0133434	0.0133422	0.0133414	0.0133412	0.013341	0.0133388	0.0133342	0.0133222	0.0133438	0.0133438	0.0134746	0.0133438	0.0133438	0.0133438
Gly:GGA β/μ	0.0133438	0.013339	0.0133406	0.0133428	0.0133433	0.013344	0.0133432	0.0133416	0.0133398	0.01333	0.0133234	0.0133389	0.013343	0.0133387	0.0133387	0.0133402	0.0133416	0.0133413	0.0133614	0.0133501	0.0134965	0.0137133	0.0138381	0.0139102	0.0139112	0.0137853	0.0135008	0.0133438	0.0133438
Gly:GGA γ/λ	0.0133438	0.0133297	0.0133438	0.0133421	0.0133427	0.0133421	0.0133362	0.0133369	0.0133393	0.0133265	0.0133321	0.0133396	0.0133388	0.0133214	0.0133054	0.0132477	0.0132611	0.0133154	0.0133374	0.0133337	0.013335	0.0133676	0.0134794	0.0139098	0.014008	0.0135793	0.0134865	0.0133438	0.0133438	0.0133351
Gly:GGA δ	0.0133438	0.0133438	0.0133438	0.0133438	0.0133709	0.0133718	0.0133438	0.0135008	0.013491	0.0134615	0.0133438	0.0136054	0.0137799	0.0138335	0.0137827	0.0139841	0.0140209	0.0141114	0.0141049	0.0141137	0.0141136	0.014104	0.0141046	0.014105	0.0140953	0.014079	0.0140517	0.0137763	0.0134066	0.0133354	0.0133346
Gly:GGA ο	0.0133438	0.0133438	0.0133438	0.0133438	0.0133136	0.0133438	0.0133438	0.0133438	0.0133438	0.0133438	0.0133438		0.0132915	0.0133438	0.0133438	0.0133438	0.0133438	0.0132915	0.0133609	0.0133438	0.0133961	0.013431	0.0134746	0.0133466	0.0133463	0.013344	0.0133431	0.0133428	0.0133427			0.0133221
Gly:GGC α	0.0117739	0.0117739	0.0117739	0.0117739	0.0117739	0.0117739	0.0117739	0.0117739	0.0117739	0.0117739	0.0117739	0.0117745	0.0117736	0.0117718	0.0117725	0.0117732	0.0117728	0.0117727	0.0117747	0.0117769	0.0117718	0.0117739	0.0117739	0.0117739	0.0117739	0.0117739	0.0117739
Gly:GGC β/μ	0.0117739	0.0117788	0.0117739	0.0117732	0.0117745	0.0117726	0.0117752	0.0117755	0.0117764	0.0117804	0.0117839	0.0117799	0.0117758	0.0117783	0.0117825	0.0117803	0.0117841	0.0118158	0.0118221	0.0117911	0.0117754	0.0117702	0.0117739	0.0117724	0.0117838	0.0117985	0.0117739	0.0121664	0.0117739
Gly:GGC γ/λ	0.0117739	0.0117739	0.0117739	0.0117736	0.011773	0.0117758	0.0117734	0.0117733	0.0117792	0.0118142	0.011815	0.0117906	0.011784	0.0117742	0.0117724	0.0117727	0.0117725	0.0117728	0.0117708	0.0117734	0.0117802	0.011768	0.0117704	0.0117793	0.0117739	0.0117739	0.0117026	0.0117739	0.0117739	0.0117662
Gly:GGC δ	0.0117739	0.0117502	0.0118182	0.0117695	0.011801	0.0117459	0.0117739	0.0117739	0.0117739	0.0117739	0.0117739	0.0116431	0.0117739	0.0117605	0.0117571	0.0117713	0.0117711	0.0117748	0.0117732	0.0117716	0.0117716	0.0117716	0.0117722	0.011771	0.0117702	0.0117716	0.0117625	0.0117739	0.0117739	0.0117666	0.0117659
Gly:GGC ο	0.0117739	0.0117888	0.0118045	0.0117739	0.0117739	0.0117739	0.0117739	0.0117739	0.0117739	0.0117739	0.0117739		0.0117739	0.0117739	0.0117739	0.0117739	0.0117739	0.0117739	0.0117739	0.0117739	0.0117739	0.0117739	0.0117739	0.0117712	0.0117732	0.0117729	0.0117731	0.011773	0.0117726			0.0117672
Gly:GGG α	0.00235479	0.00235479	0.00235479	0.00235479	0.00233969	0.00235479	0.00235479	0.00235479	0.00261643	0.00235479	0.00235479	0.00235479	0.00235414	0.00235485	0.00235459	0.00235499	0.0023552	0.00235513	0.00235542	0.00235877	0.00235046	0.00237659	0.00235479	0.00235479	0.00235479	0.00235479	0.00235479
Gly:GGG β/μ	0.00235479	0.00234994	0.00235479	0.002358	0.00236144	0.00236853	0.00235788	0.00235578	0.00236009	0.00236295	0.00236444	0.00236182	0.00235395	0.00235397	0.00235228	0.002354	0.00235596	0.00235469	0.0023556	0.00235593	0.00236283	0.0023523	0.0023627	0.00235787	0.00234825	0.00240385	0.00235479	0.00235479	0.00313972
Gly:GGG γ/λ	0.00235479	0.00235479	0.00235853	0.00235879	0.0023568	0.0023571	0.00235521	0.00235694	0.00235528	0.00235633	0.00234875	0.00235802	0.00235247	0.00235342	0.00235541	0.00235391	0.00235389	0.00235311	0.00235275	0.00235324	0.0023512	0.00235148	0.00235836	0.00234945	0.00236028	0.00247253	0.00256886	0.00235479	0.00313972	0.00313767
Gly:GGG δ	0.00235479	0.00235479	0.00235479	0.0023592	0.00232772	0.00235479	0.00235479	0.0021978	0.0024529	0.00235479	0.00239403	0.00235479	0.00235479	0.0023615	0.00236323	0.0023561	0.00235367	0.00235537	0.00235413	0.00234968	0.00234504	0.00234321	0.00234383	0.00234203	0.00234413	0.00235461	0.00236335	0.00245891	0.00285714	0.00298088	0.00264737
Gly:GGG ο	0.00235479	0.00235479	0.00235479	0.00235177	0.00233969	0.00235479	0.00235479	0.00235479	0.00235479	0.00235479	0.00235479		0.00235479	0.00235479	0.00235479	0.00235479	0.00235479	0.00235479	0.00235479	0.00235479	0.00235479	0.00235479	0.00235479	0.00235754	0.00236076	0.00238415	0.00257725	0.00297103	0.00309831			0.0031243
Gly:GGT α	0.0368917	0.0368917	0.0368917	0.036917	0.0371181	0.0373072	0.0370879	0.0372281	0.0368917	0.0375785	0.0376283	0.0376739	0.0376763	0.0376744	0.0376735	0.0376695	0.0376697	0.0376648	0.0376602	0.0376307	0.0376874	0.0377638	0.0372485	0.0371533	0.0372841	0.0376766	0.0376766
Gly:GGT β/μ	0.0368917	0.0370273	0.0370353	0.0376109	0.0376237	0.0376323	0.0376563	0.0376667	0.0376548	0.0376314	0.0376351	0.0376227	0.0376538	0.0376622	0.0377307	0.0378898	0.0381136	0.0381451	0.0379527	0.0378006	0.0375465	0.0374079	0.0371764	0.0370302	0.0370078	0.037186	0.0372057	0.0372841	0.0361068
Gly:GGT γ/λ	0.0368917	0.0369129	0.0370711	0.0375725	0.0376504	0.0376333	0.0376629	0.0376681	0.0376609	0.0376143	0.0376211	0.0376268	0.0376503	0.0376524	0.0376493	0.037647	0.0376427	0.0376461	0.0376372	0.0376334	0.0376277	0.0375695	0.0373876	0.0369664	0.0369136	0.0367739	0.0371058	0.0376766	0.0361068	0.037129
Gly:GGT δ	0.0368917	0.0368679	0.0368475	0.0369137	0.0368781	0.0370318	0.0370038	0.0373626	0.037137	0.0373626	0.0373234	0.0371533	0.0372987	0.0371265	0.0372968	0.0374741	0.0371297	0.0369356	0.0369953	0.0370531	0.0370223	0.0370451	0.0370366	0.0369697	0.0369607	0.0369298	0.0368703	0.0365232	0.0364521	0.0357704	0.0367682
Gly:GGT ο	0.0368917	0.0368769	0.0368203	0.0369007	0.0369521	0.0369571	0.0370038	0.0368917	0.0371533	0.0370879	0.0370879		0.0375196	0.0372841	0.0372841	0.0373626	0.0375603	0.037572	0.0375401	0.0376231	0.0372057	0.037415	0.0368917	0.0346085	0.0346421	0.0346478	0.0349931	0.0357742	0.0360229			0.0361115
His:CAC α	0.00313972	0.00313972	0.00313972	0.00315997	0.00336614	0.00341675	0.00318878	0.00325185	0.00340136	0.00323783	0.00381596	0.00391364	0.0039191	0.0039222	0.00392214	0.00392275	0.00393003	0.00392908	0.00393145	0.00387657	0.00386626	0.00385924	0.00356786	0.00353218	0.00353218	0.00353218	0.00313972
His:CAC β/μ	0.00313972	0.00313972	0.00313972	0.00314573	0.00314956	0.00316133	0.00315085	0.00314428	0.00315562	0.00316157	0.0031583	0.0031565	0.0031469	0.00314919	0.00314878	0.0031446	0.00314506	0.00314235	0.00314841	0.00315772	0.00313387	0.00311359	0.00323462	0.0033044	0.00329343	0.00323783	0.00313972	0.00353218	0.00392465
His:CAC γ/λ	0.00313972	0.00313972	0.00314346	0.00314722	0.00314344	0.00314154	0.00314068	0.00314076	0.00314342	0.00314136	0.00314223	0.00315896	0.00316086	0.00318994	0.00326206	0.00337157	0.00348051	0.00357782	0.00358532	0.00364748	0.0035541	0.00335595	0.0033752	0.0031504	0.0031507	0.00317896	0.00321107	0.00313972	0.00392465	0.00339921
His:CAC δ	0.00313972	0.00313972	0.00313972	0.00313972	0.00313972	0.00313972	0.00313972	0.00345369	0.00328689	0.00317896	0.0032967	0.00313972	0.003256	0.00318668	0.00316504	0.00315549	0.00314447	0.00314168	0.00314354	0.00314609	0.00314757	0.00315816	0.00317108	0.0031866	0.00320818	0.00318501	0.00320251	0.00333195	0.00367347	0.00392218	0.0035298
His:CAC ο	0.00313972	0.00313972	0.00313972	0.00313368	0.00313972	0.00313972	0.00313972	0.00313972	0.00331415	0.00313972	0.00313972		0.0032967	0.00316775	0.00322693	0.0032967	0.00313972	0.00313972	0.00313972	0.00313972	0.00319205	0.00313972	0.00313972	0.00390537	0.00389315	0.00391807	0.00392014	0.00392299	0.00392026			0.00391154
His:CAT α	0.0102041	0.0101837	0.0101901	0.0102041	0.010189	0.0102041	0.0102531	0.0102041	0.0105965	0.0102041	0.0102041	0.0102052	0.0102069	0.0102136	0.0102127	0.0102127	0.0102159	0.0102208	0.0102354	0.0102524	0.0102106	0.0102913	0.0102041	0.0100733	0.010148	0.00981162	0.0102041
His:CAT β/μ	0.0102041	0.010175	0.0101786	0.0102084	0.0102131	0.0102103	0.0102013	0.0101799	0.0102143	0.0102213	0.0102168	0.0102332	0.0102572	0.0102787	0.0103151	0.0103403	0.0103618	0.0104257	0.0106337	0.010799	0.0107522	0.0105462	0.0104117	0.0103595	0.010312	0.0104739	0.0100471	0.00981162	0.010989
His:CAT γ/λ	0.0102041	0.0101617	0.0102003	0.0102096	0.0102087	0.0102127	0.0102112	0.0102091	0.0102102	0.0102026	0.010213	0.0102776	0.0103155	0.0103176	0.0103156	0.0102054	0.0100821	0.0100305	0.00997208	0.0100155	0.0100195	0.00990915	0.0100685	0.01014	0.0101766	0.0102826	0.0106322	0.0105965	0.010989	0.0109818
His:CAT δ	0.0102041	0.0101327	0.0102151	0.0101997	0.0101905	0.0102041	0.0100919	0.00989011	0.0103513	0.0102433	0.0102826	0.0102041	0.0100297	0.0102041	0.0101872	0.0102291	0.0102225	0.0102161	0.0102167	0.0102176	0.0102331	0.0102325	0.0102328	0.0102323	0.0102345	0.0102364	0.0102754	0.0104123	0.0105495	0.0106683	0.0102951
His:CAT ο	0.0102041	0.0102041	0.0101633	0.0102071	0.0102041	0.0102041	0.010148	0.0102041	0.0100297	0.010106	0.0100078		0.0100471	0.0102321	0.0101605	0.0101256	0.0109309	0.0108844	0.0107672	0.0109533	0.010675	0.0104657	0.0103349	0.0102068	0.0102135	0.0102357	0.0104276	0.0108233	0.0109527			0.010298
Ile:ATA α	0.0141287	0.0141287	0.0141287	0.0141287	0.0141287	0.0141287	0.0141287	0.0139045	0.0143904	0.0141287	0.0141408	0.0141298	0.0141366	0.0141351	0.0141353	0.0141373	0.0141415	0.0141465	0.0141391	0.0141407	0.0141504	0.0141505	0.0142714	0.0141287	0.0141287	0.0141287	0.0141287
Ile:ATA β/μ	0.0141287	0.0141239	0.0141287	0.0141319	0.0141354	0.0141383	0.0141224	0.0140298	0.014068	0.0140825	0.014067	0.0140674	0.0140834	0.0140982	0.0141117	0.0141418	0.0141583	0.0141544	0.0141631	0.0141327	0.014139	0.014125	0.0141426	0.0141195	0.0141189	0.0141533	0.0141287	0.0141287	0.0149137
Ile:ATA γ/λ	0.0141287	0.0141287	0.0141287	0.0141309	0.01413	0.014138	0.0141533	0.0141407	0.0141458	0.0141433	0.0141344	0.0141258	0.0141414	0.0141419	0.0141387	0.0141362	0.0141372	0.0141445	0.0141523	0.0141632	0.0141549	0.0141459	0.0141573	0.0141501	0.0140958	0.0142072	0.0144855	0.0141287	0.0149137	0.0149039
Ile:ATA δ	0.0141287	0.0141287	0.0141287	0.0141243	0.0141558	0.0141568	0.0141287	0.0141287	0.0142759	0.0140895	0.014168	0.0141287	0.0141287	0.0141421	0.014095	0.014134	0.0141259	0.0141313	0.0141387	0.0141548	0.0141561	0.0141536	0.0141502	0.0141464	0.014146	0.0141384	0.0141601	0.014329	0.0145369	0.0144336	0.014021
Ile:ATA ο	0.0141287	0.0141435	0.0141287	0.0141378	0.0141438	0.0141287	0.0141287	0.0141287	0.0140415	0.0141287	0.0141287		0.0141287	0.0141287	0.0141287	0.0141287	0.0141578	0.0141287	0.0141458	0.0141466	0.0141811	0.0142159	0.0141287	0.0140984	0.0141115	0.0141564	0.01435	0.0147434	0.0148601			0.0142133
Ile:ATC α	0.010989	0.010989	0.010989	0.0110143	0.0112154	0.0113122	0.0110381	0.010989	0.0108582	0.010989	0.0116532	0.0117794	0.0117865	0.0117791	0.011775	0.0117662	0.0117656	0.0117656	0.011771	0.0116953	0.0116874	0.0116213	0.0114172	0.0113815	0.0113815	0.0117739	0.0117739
Ile:ATC β/μ	0.0110762	0.0109842	0.010989	0.0109886	0.0109882	0.0109842	0.010983	0.0109869	0.0110081	0.0110089	0.0110059	0.0110029	0.0109987	0.010996	0.0109964	0.0109936	0.0109916	0.0109945	0.0109939	0.0109922	0.0109832	0.0109828	0.0110127	0.0109829	0.0109841	0.010989	0.010989	0.010989	0.010989
Ile:ATC γ/λ	0.010989	0.010989	0.010989	0.0109883	0.0109874	0.0109855	0.0109883	0.0109889	0.0109956	0.0109925	0.0110107	0.0110109	0.0110054	0.0110352	0.0110822	0.0112052	0.0113243	0.0114194	0.011423	0.0114911	0.0114006	0.0111867	0.0111852	0.0109783	0.010989	0.0110675	0.010989	0.010989	0.010989	0.0109818
Ile:ATC δ	0.010989	0.010989	0.010989	0.0109846	0.0110025	0.010961	0.010989	0.010675	0.01094	0.010989	0.0109498	0.0108582	0.0109599	0.0110091	0.0110143	0.0109785	0.0109756	0.0109547	0.0109512	0.0109315	0.0109331	0.01092	0.0109072	0.0108935	0.0108985	0.0109305	0.0109433	0.0109009	0.0108634	0.0106684	0.0108834
Ile:ATC ο	0.010989	0.010989	0.010989	0.010995	0.010989	0.010989	0.010989	0.010989	0.010989	0.010989	0.010989		0.010989	0.010989	0.0109454	0.0109105	0.0106983	0.010832	0.0106648	0.0104895	0.0105704	0.0109018	0.010989	0.0117574	0.011762	0.0117271	0.0114825	0.0109843	0.010736			0.0109695
Ile:ATT α	0.0345369	0.0345369	0.0345509	0.034547	0.0345369	0.0344907	0.0345369	0.0347612	0.0346677	0.0346841	0.0345369	0.0345286	0.0345257	0.034537	0.0345497	0.0345625	0.0345676	0.0345732	0.0345781	0.0346301	0.0346255	0.0346895	0.0346082	0.0345369	0.0345369	0.0345369	0.0345369
Ile:ATT β/μ	0.0345369	0.0345611	0.0345401	0.0345446	0.0345489	0.0345631	0.0345649	0.034659	0.0346415	0.0346074	0.0346251	0.0346353	0.0346768	0.0347082	0.0347333	0.0348418	0.0350125	0.0350364	0.0350985	0.0352038	0.0352151	0.0351514	0.0348513	0.0347293	0.0346317	0.0345614	0.0348509	0.0353218	0.0345369
Ile:ATT γ/λ	0.0345369	0.034544	0.0345481	0.0345451	0.0345503	0.0345539	0.0345467	0.0345495	0.0345474	0.0345638	0.0345656	0.0345642	0.0345803	0.0345924	0.0346686	0.0347475	0.0348103	0.03483	0.0348861	0.0348302	0.0348625	0.0351036	0.0350542	0.0350602	0.0351352	0.0348116	0.0346796	0.0345369	0.0345369	0.0345143
Ile:ATT δ	0.0345369	0.0345369	0.0345258	0.0345545	0.0345369	0.0345649	0.0345369	0.0348509	0.0345859	0.0346546	0.0346546	0.0347985	0.0348276	0.0347985	0.0346804	0.0348091	0.0347299	0.0350498	0.0349915	0.0349507	0.0349868	0.0349917	0.0349759	0.0349903	0.0350119	0.034986	0.0349922	0.0350655	0.0347253	0.0349858	0.0349053
Ile:ATT ο	0.0345369	0.0345369	0.0345267	0.0345399	0.0345369	0.0345369	0.0345369	0.0345369	0.0345369	0.0345369	0.0345369		0.0345369	0.0345649	0.0346677	0.0346939	0.036223	0.0360544	0.0361921	0.0365171	0.0359498	0.0352346	0.0345369	0.0353136	0.0353077	0.0352917	0.0351633	0.0348857	0.0348821			0.0345595
Leu:CTA α	0.00706436	0.00705417	0.00706436	0.00706943	0.00704927	0.00706436	0.00706436	0.00706436	0.00706436	0.00706436	0.00704021	0.00706326	0.00706516	0.00706451	0.00706498	0.00706349	0.00706172	0.00705921	0.00705499	0.00705905	0.00706653	0.00708617	0.00706436	0.00706436	0.00706436	0.00706436	0.00706436
Leu:CTA β/μ	0.00706436	0.00706921	0.00706436	0.00706461	0.00706202	0.00706236	0.00706761	0.00706066	0.0070668	0.00706333	0.00706554	0.00706614	0.00706647	0.00706513	0.0070625	0.00706522	0.00706506	0.00706051	0.00706578	0.00706008	0.00707533	0.00706063	0.00712566	0.00716133	0.00717229	0.00723607	0.00706436	0.00706436	0.00706436
Leu:CTA γ/λ	0.00706436	0.00705729	0.00706063	0.00706353	0.00706507	0.00706767	0.00706681	0.00706541	0.0070636	0.00706321	0.00706724	0.00706527	0.00706155	0.00706325	0.00706333	0.0070648	0.00706599	0.00706441	0.00706453	0.00706313	0.00706923	0.00705775	0.0070822	0.00711776	0.00706436	0.00706436	0.00706436	0.00706436	0.00706436	0.00705975
Leu:CTA δ	0.00706436	0.00706436	0.00706436	0.00706877	0.00702376	0.00706436	0.00706436	0.00706436	0.00706436	0.00698587	0.00694662	0.00706436	0.00709344	0.00707778	0.00708968	0.00708277	0.00707079	0.00706182	0.00706285	0.00706314	0.00706539	0.00706658	0.00706625	0.00706612	0.00706918	0.00706921	0.00706151	0.00706436	0.00706436	0.00705993	0.00705952
Leu:CTA ο	0.00706436	0.00704955	0.00706436	0.00706738	0.00706436	0.00706436	0.00712043	0.00706436	0.00706436	0.00696625	0.00686813		0.00706436	0.00706436	0.00706436	0.00714286	0.00709344	0.00722135	0.00708143	0.00711788	0.00706436	0.00715158	0.00706436	0.00706161	0.00706423	0.00706399	0.00706384	0.00706583	0.00706651			0.00706426
Leu:CTC α	0.00941915	0.00941915	0.00941915	0.00942422	0.00952482	0.00941915	0.00941915	0.00941915	0.00941915	0.00941915	0.00943123	0.0094164	0.0094167	0.00941584	0.0094154	0.0094146	0.00942898	0.00943505	0.00941281	0.00942287	0.00944943	0.00933194	0.0093478	0.00941915	0.00930702	0.00941915	0.00941915
Leu:CTC β/μ	0.00941915	0.00941915	0.00941915	0.00941956	0.00942131	0.00941853	0.00941668	0.00941644	0.00941514	0.00942214	0.00942186	0.00941943	0.00941879	0.00941882	0.00942796	0.00943415	0.0094304	0.00942103	0.00942057	0.00940944	0.00943377	0.00941666	0.00941915	0.00942069	0.00942733	0.00937009	0.00941915	0.00941915	0.00941915
Leu:CTC γ/λ	0.00941915	0.00942622	0.00941915	0.00941832	0.00941774	0.00941965	0.00941543	0.00941817	0.00941845	0.00941915	0.00941943	0.00941863	0.00941321	0.00940508	0.00941098	0.00940708	0.00941573	0.00942703	0.00943528	0.00945426	0.0094197	0.0093193	0.00924433	0.00941381	0.00941915	0.00930141	0.00941915	0.00941915	0.00941915	0.009413
Leu:CTC δ	0.00941915	0.00941915	0.0094081	0.00942356	0.00941915	0.00941915	0.00941915	0.00941915	0.00941915	0.0094584	0.00941915	0.00941915	0.00944822	0.00942586	0.00941915	0.00941784	0.0094091	0.00939349	0.00941624	0.00941899	0.00941923	0.0094181	0.00941661	0.00941579	0.00941674	0.00941903	0.00943485	0.00952328	0.00941915	0.0095701	0.00931465
Leu:CTC ο	0.00941915	0.00940434	0.00941915	0.00941915	0.00941915	0.00941915	0.00941915	0.00941915	0.00941915	0.00941915	0.00941915		0.00941915	0.00944719	0.00941915	0.00941915	0.00941915	0.00941915	0.00940209	0.00941915	0.00936682	0.00941915	0.00941915	0.0101738	0.0101698	0.0101692	0.0099769	0.00958169	0.00945484			0.00941637
Leu:CTG α	0.00235479	0.00235479	0.00235479	0.00235479	0.00235479	0.00230862	0.00235479	0.00235479	0.00235479	0.00230573	0.00235479	0.00235424	0.00235378	0.00235487	0.00235453	0.00235379	0.0023537	0.00235347	0.00235449	0.00233858	0.00234398	0.00228938	0.00221207	0.00222397	0.00235479	0.00235479	0.00235479
Leu:CTG β/μ	0.00235479	0.00234994	0.00235479	0.00235363	0.00235254	0.00234136	0.00234381	0.00234911	0.00234175	0.00233339	0.0023354	0.00233191	0.0022844	0.00224362	0.0022422	0.00218791	0.00216759	0.00217498	0.00222858	0.00227764	0.00215088	0.00191692	0.00185259	0.00181303	0.00174974	0.00188874	0.0021978	0.00196232	0.00196232
Leu:CTG γ/λ	0.00235479	0.00235479	0.00235479	0.00235379	0.00235298	0.00235115	0.00235351	0.002354	0.00235192	0.00235083	0.00234856	0.00234449	0.00234628	0.00234148	0.00233529	0.00233085	0.002337	0.00233637	0.00233151	0.00233529	0.00233549	0.00229197	0.00219067	0.00177811	0.00163573	0.00192308	0.00221207	0.00235479	0.00235479	0.00235325
Leu:CTG δ	0.00235479	0.00237857	0.00236584	0.00235479	0.00235479	0.00229872	0.00235479	0.00204082	0.0021095	0.00211931	0.00215856	0.0018315	0.00194779	0.0018315	0.0018315	0.00160536	0.00159723	0.00157758	0.00157866	0.00157482	0.00157441	0.00157613	0.00157721	0.00158337	0.00159251	0.00159529	0.00161981	0.00177811	0.00188383	0.00219632	0.00166682
Leu:CTG ο	0.00235479	0.00235479	0.00236498	0.00235479	0.00235479	0.00235479	0.00235479	0.00235479	0.00235479	0.00235479	0.00235479		0.00235479	0.00235479	0.00235479	0.00235479	0.00238386	0.00235479	0.00237185	0.00239047	0.00240712	0.00235479	0.00209314	0.00234928	0.00234559	0.00235446	0.00235488	0.00235045	0.00234343			0.00163256
Leu:CTT α	0.0282575	0.0282575	0.0282575	0.0282524	0.0281518	0.0282113	0.0282575	0.0282575	0.0281266	0.0282575	0.0282454	0.0282547	0.0282482	0.0282218	0.0282351	0.0282343	0.0282156	0.0282134	0.0282226	0.0282187	0.0281645	0.028192	0.0280434	0.0282575	0.0283696	0.0282575	0.0282575
Leu:CTT β/μ	0.0282575	0.0282429	0.0282575	0.0282524	0.0282457	0.0282433	0.0282432	0.0282502	0.0282459	0.0282374	0.0282301	0.0282177	0.0282105	0.0281993	0.0281143	0.0279577	0.0277968	0.0277627	0.0279155	0.0280657	0.0281785	0.0282139	0.0282238	0.0282451	0.0282378	0.0281593	0.0284144	0.0282575	0.0282575
Leu:CTT γ/λ	0.0282575	0.0282645	0.0282462	0.0282551	0.0282541	0.0282474	0.0282468	0.0282476	0.0282261	0.0282262	0.0282383	0.0282358	0.0282364	0.0282442	0.0281671	0.0280734	0.0279965	0.0279657	0.0279166	0.0279657	0.0279599	0.0278323	0.0280577	0.028124	0.0282245	0.0282967	0.0281147	0.0282575	0.0282575	0.028239
Leu:CTT δ	0.0282575	0.0282337	0.0282353	0.028253	0.0282304	0.0282014	0.0282575	0.0282575	0.0282084	0.028179	0.0282575	0.0282575	0.0281993	0.0282038	0.0282406	0.0283666	0.0282251	0.0282519	0.0282553	0.0282588	0.0282558	0.0282507	0.028249	0.0282482	0.0282455	0.0282444	0.0282118	0.0281694	0.0282261	0.0280829	0.0279439
Leu:CTT ο	0.0282575	0.0282723	0.0282575	0.0282484	0.0282575	0.0282575	0.0282575	0.0282575	0.0282575	0.0282575	0.0282575		0.0282051	0.0282014	0.0282138	0.028179	0.027676	0.0275249	0.027609	0.0274904	0.0277342	0.0279086	0.0281266	0.0274891	0.0274775	0.0274992	0.0276879	0.028083	0.0282069			0.0282148
Leu:TTA α	0.021978	0.0219882	0.021978	0.0219882	0.0219931	0.021978	0.0220271	0.021978	0.0215856	0.021978	0.0220142	0.0219786	0.0219811	0.0219825	0.0219841	0.0219858	0.0219898	0.0219966	0.0220005	0.021994	0.0219802	0.021978	0.0219067	0.0218472	0.021978	0.021978	0.021978
Leu:TTA β/μ	0.021978	0.021978	0.021994	0.0219772	0.0219759	0.0219769	0.021978	0.0219747	0.0219563	0.0219758	0.0219831	0.0219824	0.0219922	0.021987	0.0219578	0.0219197	0.0219294	0.0219249	0.0219279	0.0219312	0.0219634	0.0219805	0.0219701	0.021978	0.0219633	0.0219535	0.021978	0.021978	0.0215856
Leu:TTA γ/λ	0.021978	0.021978	0.021978	0.0219765	0.0219772	0.0219825	0.0219835	0.0219819	0.0219887	0.0219984	0.0219956	0.0219879	0.0219942	0.0219976	0.0219918	0.021985	0.0219828	0.0219899	0.0219951	0.0219943	0.0220221	0.0219972	0.0219816	0.0219834	0.021967	0.0220173	0.0216926	0.021978	0.0211931	0.0211792
Leu:TTA δ	0.021978	0.021978	0.0220112	0.0219824	0.0220186	0.021978	0.021978	0.021978	0.0218308	0.0220565	0.0220565	0.021978	0.0220652	0.0219847	0.0219696	0.0219925	0.0219828	0.0219882	0.0219877	0.0219919	0.0219915	0.0219948	0.0219943	0.0219961	0.0219948	0.0219889	0.0219552	0.0218258	0.0216013	0.0211798	0.0213746
Leu:TTA ο	0.021978	0.0219928	0.0219882	0.0219841	0.021978	0.021978	0.021978	0.021978	0.0220652	0.0220761	0.0221743		0.021978	0.02195	0.021978	0.021978	0.021949	0.021821	0.021961	0.0219602	0.021978	0.0220652	0.021978	0.0212289	0.0212246	0.0212036	0.0212003	0.0212047	0.0212061			0.0212341
Leu:TTG α	0.0156986	0.0156986	0.0156986	0.0156986	0.0156986	0.0156986	0.0156986	0.0156986	0.0158294	0.0157476	0.0156865	0.0157052	0.0157002	0.0157001	0.0157013	0.0157023	0.0157022	0.0157017	0.0157007	0.0156983	0.0156986	0.0157204	0.0156272	0.0158294	0.0156986	0.0156986	0.0156986
Leu:TTG β/μ	0.0156986	0.0156986	0.0156954	0.0156982	0.0156868	0.0156919	0.0156768	0.0157011	0.015703	0.0156918	0.0156861	0.0156882	0.0156884	0.0156989	0.0157023	0.0157004	0.0157016	0.0157054	0.0157024	0.0157026	0.0157037	0.0157098	0.0156511	0.0156124	0.0155956	0.0155269	0.0156986	0.0156986	0.0156986
Leu:TTG γ/λ	0.0156986	0.0157057	0.0156986	0.0156976	0.0156951	0.0156984	0.0157036	0.0157017	0.0156996	0.0156998	0.0156976	0.0156956	0.0156965	0.0156964	0.0157231	0.0157848	0.0157757	0.0157168	0.0156825	0.0156825	0.0156874	0.0156675	0.0156308	0.0156452	0.0156876	0.0156986	0.0156272	0.0156986	0.0156986	0.0156883
Leu:TTG δ	0.0156986	0.0156986	0.0156986	0.0156986	0.0156851	0.0156986	0.0155865	0.0156986	0.0156986	0.0156986	0.0157378	0.0156986	0.0158149	0.0157791	0.0158505	0.0157341	0.0157117	0.0157084	0.0157307	0.0157384	0.0157359	0.0157365	0.0157334	0.0157306	0.0157267	0.0157201	0.0157171	0.0157066	0.01573	0.0156887	0.0157859
Leu:TTG ο	0.0156986	0.0156986	0.0156884	0.0156956	0.0156986	0.0156986	0.0156986	0.0156986	0.0156986	0.0156986	0.0156986		0.0156986	0.0156986	0.0156986	0.0156986	0.0156986	0.0156986	0.0156986	0.0156986	0.0156986	0.0156986	0.0158294	0.0156821	0.0156977	0.0156978	0.0156979	0.0156983	0.0156987			0.0156863
Lys:AAA α	0.0298273	0.0298273	0.0298133	0.0298273	0.0298122	0.0299197	0.0298273	0.0298273	0.0307431	0.0298764	0.0298394	0.0298317	0.0298288	0.0298295	0.0298293	0.0298349	0.0298311	0.0298325	0.0298389	0.0298892	0.0298533	0.0299145	0.0300414	0.0302198	0.0298273	0.0298273	0.0298273
Lys:AAA β/μ	0.0295657	0.0298322	0.0298241	0.0298435	0.0298645	0.0298829	0.0298615	0.0298432	0.0298883	0.0298932	0.0298854	0.0298772	0.0298498	0.0298651	0.0299247	0.0300207	0.030136	0.0302517	0.0306373	0.0310026	0.0310522	0.0308212	0.0306142	0.030543	0.0304831	0.0305632	0.0302983	0.0306122	0.0321821
Lys:AAA γ/λ	0.0298273	0.0298697	0.0298273	0.0298477	0.0298398	0.0298432	0.0298327	0.0298369	0.0298453	0.0298456	0.0298661	0.0299142	0.0299268	0.0299899	0.0301352	0.030232	0.0302194	0.0301437	0.0301445	0.0300825	0.0301279	0.0304251	0.0303589	0.0305215	0.0306671	0.0306515	0.0304695	0.0298273	0.0321821	0.0307231
Lys:AAA δ	0.0294349	0.0298273	0.0298163	0.0298185	0.0298138	0.0298834	0.0298273	0.0301413	0.0305141	0.0302983	0.030259	0.0303506	0.0302343	0.0304512	0.0303928	0.0306175	0.030617	0.0306128	0.0306156	0.0306167	0.0306168	0.0306186	0.0306216	0.0306262	0.030635	0.0306699	0.0307464	0.031221	0.0316797	0.0326325	0.0312777
Lys:AAA ο	0.0296703	0.0298273	0.0298273	0.0298243	0.0298273	0.0298273	0.0298273	0.0297292	0.0298273	0.0298273	0.0298273		0.0298273	0.0298273	0.0298709	0.0299843	0.030496	0.0302459	0.0303563	0.0305409	0.0304029	0.0303506	0.0304814	0.033763	0.0340171	0.0341014	0.0336929	0.0326516	0.032292			0.0321631
Lys:AAG α	0.0180534	0.0180534	0.0180814	0.0180534	0.0179477	0.0180072	0.0180534	0.0180534	0.018315	0.0180534	0.0180413	0.0180523	0.0180517	0.0180486	0.0180442	0.0180315	0.018015	0.0180221	0.0180284	0.0180451	0.0180469	0.0181406	0.0180534	0.0180534	0.0179412	0.0180534	0.0180534
Lys:AAG β/μ	0.018315	0.0180388	0.0180502	0.0180567	0.0180607	0.0180654	0.0180623	0.0180576	0.018065	0.0180621	0.0180751	0.018074	0.0180608	0.018058	0.0180266	0.0179893	0.0179872	0.01797	0.0179874	0.0179288	0.0179664	0.0180073	0.0180494	0.0180503	0.0180632	0.0180288	0.0178964	0.0180534	0.0188383
Lys:AAG γ/λ	0.0180534	0.0180534	0.0180534	0.0180577	0.0180507	0.0180545	0.0180523	0.0180561	0.018052	0.018045	0.0180382	0.0180554	0.0180467	0.0180379	0.0179816	0.0179053	0.0178327	0.017811	0.0177683	0.017824	0.0178077	0.0176156	0.0177073	0.0179039	0.0180424	0.0182889	0.0179107	0.0180534	0.0188383	0.018826
Lys:AAG δ	0.0184458	0.0180534	0.0180644	0.0180666	0.0180669	0.0180534	0.0180534	0.0180534	0.0182496	0.0180534	0.0180926	0.0180534	0.0180243	0.01804	0.0180618	0.018031	0.0179992	0.0180248	0.0180257	0.0180294	0.0180361	0.0180376	0.0180417	0.0180422	0.0180452	0.0180608	0.0180748	0.0182376	0.0185557	0.0186696	0.018139
Lys:AAG ο	0.0182104	0.0180534	0.0180534	0.0180594	0.0180534	0.0180534	0.0180534	0.0180534	0.0180534	0.0180534	0.0180534		0.0180534	0.0180534	0.0180534	0.0181319	0.0180534	0.0180534	0.0180534	0.0180534	0.018001	0.0180534	0.0180534	0.0188328	0.0188565	0.0188371	0.0188336	0.0188348	0.018836			0.0188123
Met:ATG α	0.010989	0.010989	0.010989	0.010989	0.010989	0.010989	0.010989	0.010989	0.010989	0.010989	0.010989	0.010989	0.0109866	0.0109883	0.0109871	0.0109836	0.0109832	0.010985	0.0109797	0.0109715	0.0109739	0.010989	0.0109177	0.010989	0.010989	0.010989	0.010989
Met:ATG β/μ	0.010989	0.0109842	0.0109858	0.0109877	0.0109878	0.010987	0.0109858	0.0109833	0.0109723	0.0109825	0.0109807	0.010982	0.0109805	0.0109801	0.0109773	0.0109804	0.0109803	0.0109814	0.0109593	0.010927	0.0109474	0.0109654	0.0109396	0.0109813	0.0109857	0.0109154	0.010989	0.010989	0.010989
Met:ATG γ/λ	0.010989	0.0109819	0.010989	0.0109822	0.0109573	0.0109756	0.0109709	0.0109369	0.0109199	0.010941	0.0109524	0.0109398	0.0109335	0.0109361	0.0109516	0.0109759	0.0109839	0.0109848	0.0109817	0.0109825	0.0109855	0.010985	0.0109747	0.010973	0.0109835	0.010989	0.010989	0.010989	0.010989	0.0109818
Met:ATG δ	0.010989	0.010989	0.010978	0.010989	0.010989	0.010989	0.010989	0.010989	0.010989	0.010989	0.010989	0.010989	0.010989	0.0109689	0.0109806	0.0109745	0.0109871	0.0109879	0.0109861	0.0109854	0.0109846	0.0109836	0.0109823	0.0109822	0.0109826	0.0109813	0.0109804	0.010973	0.010989	0.0109821	0.0109815
Met:ATG ο	0.010989	0.0109742	0.0109788	0.010986	0.010989	0.010989	0.010989	0.010989	0.0110762	0.010989	0.010989		0.010989	0.010989	0.010989	0.010989	0.010989	0.010989	0.010989	0.010989	0.010989	0.010989	0.010989	0.0109807	0.0109864	0.0109845	0.0109866	0.0109871	0.0109895			0.0109808
Phe:TTC α	0.0141287	0.0141389	0.0141427	0.0141287	0.0141438	0.0140364	0.0141287	0.0141287	0.014652	0.0140797	0.0141046	0.0141304	0.014122	0.0141203	0.0141224	0.0141216	0.0141211	0.0141227	0.0141242	0.0141197	0.0141266	0.0141941	0.013986	0.0139979	0.0139045	0.0141287	0.0141287
Phe:TTC β/μ	0.0139543	0.0141578	0.0141223	0.0141356	0.0141418	0.0141422	0.0141176	0.0141161	0.014135	0.0141284	0.0141404	0.0141368	0.0141219	0.0141209	0.0141093	0.0140749	0.0140332	0.0139663	0.0139853	0.0140179	0.0139277	0.0137319	0.0136166	0.0135208	0.0135351	0.0137608	0.0141287	0.0137363	0.0156986
Phe:TTC γ/λ	0.0141287	0.0141358	0.0141287	0.0141352	0.0141332	0.0141314	0.0141294	0.0140795	0.014102	0.0141066	0.0140975	0.0141109	0.014104	0.0140948	0.0141009	0.0141169	0.0141202	0.0141153	0.0141148	0.0141233	0.0141166	0.0140877	0.0140288	0.0136108	0.0134755	0.014168	0.0146996	0.0141287	0.0156986	0.0141195
Phe:TTC δ	0.0141287	0.0141525	0.0141287	0.0141287	0.0141152	0.0140446	0.0141287	0.0138148	0.0141778	0.0138932	0.0141287	0.0136054	0.0137799	0.0136457	0.013673	0.013474	0.0134212	0.0133811	0.0133738	0.0133593	0.0133523	0.0133601	0.0133558	0.0133559	0.0133634	0.0133847	0.0134294	0.0138324	0.0149137	0.015375	0.0144133
Phe:TTC ο	0.0141287	0.0141287	0.0141491	0.0141287	0.0141287	0.0141287	0.0141848	0.0142268	0.0139543	0.0141287	0.0141287		0.0140764	0.0141287	0.0140851	0.0142072	0.0141869	0.0141287	0.0141117	0.0140395	0.0140241	0.0139543	0.0139979	0.0148779	0.0148877	0.0149363	0.0151286	0.0155192	0.0156445			0.0156529
Phe:TTT α	0.0463108	0.046321	0.0463108	0.046321	0.0463108	0.0464493	0.0463108	0.0463108	0.0464417	0.0463108	0.0463229	0.0463262	0.046348	0.046382	0.0463732	0.0463836	0.0463902	0.0463873	0.0464072	0.0463969	0.0463779	0.0463326	0.0463108	0.04618	0.0466472	0.0463108	0.0463108
Phe:TTT β/μ	0.0463108	0.0463351	0.04633	0.0463234	0.0463467	0.0463505	0.0463804	0.0463693	0.0463743	0.0463749	0.0463828	0.0464016	0.0464099	0.0464211	0.0464657	0.0465749	0.0467435	0.0467941	0.0466397	0.0465154	0.0464	0.0463817	0.0463306	0.0462	0.046144	0.0461146	0.0459969	0.0463108	0.0463108
Phe:TTT γ/λ	0.0463108	0.0463391	0.0463071	0.0463389	0.0463462	0.0463532	0.0463743	0.0464248	0.046426	0.0464344	0.0464372	0.0464666	0.0464558	0.0465055	0.0466232	0.0467375	0.046841	0.0468821	0.046967	0.0468344	0.0468967	0.0473596	0.0469887	0.0466259	0.0464316	0.0463893	0.0464535	0.0463108	0.0463108	0.0462806
Phe:TTT δ	0.0463108	0.0463108	0.0463551	0.0463108	0.0463514	0.0463949	0.0463108	0.0463108	0.046458	0.0464286	0.0463108	0.0463108	0.046369	0.0463913	0.0463784	0.0463529	0.0463497	0.0463245	0.0463282	0.0463341	0.0463435	0.046354	0.0463673	0.0463769	0.046387	0.0463794	0.046385	0.0464951	0.0463736	0.0464385	0.0459849
Phe:TTT ο	0.0463108	0.0463405	0.0463108	0.0463199	0.0463108	0.0463108	0.0462548	0.0463108	0.0465725	0.0463108	0.0463108		0.0464155	0.0463389	0.0463544	0.0463108	0.0463108	0.0463632	0.0462938	0.0464892	0.0465201	0.046398	0.0464417	0.04706	0.0470869	0.0470719	0.0468817	0.0465045	0.0463809			0.0456494
Pro:CCA α	0.0196232	0.0196232	0.0196232	0.0196182	0.0196232	0.0196232	0.0195742	0.0196232	0.0198849	0.0196232	0.0196232	0.0196254	0.0196277	0.01962	0.0196177	0.0196156	0.0196165	0.0196134	0.0196131	0.0196208	0.0196081	0.019645	0.0195519	0.0196232	0.0196232	0.0196232	0.0196232
Pro:CCA β/μ	0.0196232	0.0196232	0.01962	0.019625	0.0196296	0.0196289	0.0196175	0.019612	0.0196209	0.0195902	0.0196139	0.019617	0.0196159	0.0196223	0.0196303	0.0196405	0.0196384	0.0196264	0.019639	0.0196181	0.0196188	0.0196183	0.0195086	0.0194308	0.019409	0.0193534	0.0194662	0.0192308	0.0204082
Pro:CCA γ/λ	0.0196232	0.0196232	0.0196195	0.0196257	0.0196238	0.0196221	0.0196182	0.0196222	0.0196239	0.019621	0.0196247	0.0196278	0.0196142	0.019616	0.0196122	0.0196144	0.019616	0.0196149	0.0196163	0.0196118	0.019618	0.0196173	0.019584	0.0195645	0.0196123	0.0196625	0.0200514	0.0196232	0.0204082	0.0196104
Pro:CCA δ	0.0196232	0.0196232	0.0196122	0.0196232	0.0196232	0.0196232	0.0196232	0.0196232	0.0197704	0.0196232	0.0197017	0.0196232	0.0195942	0.0196367	0.0196064	0.0196206	0.0196218	0.019621	0.0196178	0.0196149	0.0196127	0.0196102	0.0196077	0.0196063	0.0196079	0.0196199	0.0196532	0.0198715	0.020157	0.0203954	0.020002
Pro:CCA ο	0.0196232	0.0196232	0.0196232	0.0196232	0.0196081	0.0195578	0.0195111	0.0195251	0.0196232	0.0196232	0.0196232		0.0196232	0.0196232	0.0196232	0.0197017	0.0195942	0.0196232	0.0196062	0.0196054	0.0195709	0.0196232	0.0196232	0.0203806	0.0203774	0.0203999	0.0203988	0.0204014	0.020399			0.0203704
Pro:CCC α	0.00313972	0.00313972	0.00313972	0.00313465	0.00313972	0.00313972	0.00313972	0.00302758	0.00287807	0.00313972	0.00313972	0.00314027	0.00313993	0.00313955	0.00313891	0.00313787	0.00313797	0.0031399	0.00313815	0.00313308	0.00313972	0.00311791	0.00313972	0.00313972	0.00313972	0.00313972	0.00313972
Pro:CCC β/μ	0.00313972	0.00313972	0.00313972	0.00313782	0.00313962	0.00312999	0.00313461	0.00311924	0.00312597	0.00312154	0.0031261	0.00312676	0.00313475	0.00313321	0.00313666	0.00313696	0.00313485	0.00313671	0.0031294	0.00313286	0.00313022	0.00313723	0.00312983	0.00313048	0.00313318	0.00311519	0.00313972	0.00313972	0.00235479
Pro:CCC γ/λ	0.00313972	0.00313265	0.00313972	0.00313471	0.003137	0.00312963	0.00311554	0.00312822	0.00311695	0.00305399	0.00305397	0.00309003	0.0031279	0.00314207	0.00314779	0.00313802	0.00313622	0.00313678	0.00313797	0.00313813	0.0031365	0.00314038	0.00314329	0.00313438	0.00311227	0.00306122	0.00285429	0.00313972	0.00235479	0.00235325
Pro:CCC δ	0.00313972	0.00313972	0.00312866	0.00313972	0.00313972	0.00313972	0.00313972	0.00313972	0.00299254	0.00313972	0.00306122	0.00313972	0.00313972	0.0031263	0.00312284	0.0030845	0.0031372	0.00313811	0.00313651	0.00313606	0.00313463	0.00312943	0.00312839	0.00312436	0.00311773	0.00310351	0.00310261	0.00300356	0.00257457	0.00251017	0.00284337
Pro:CCC ο	0.00313972	0.00313972	0.00313972	0.00313972	0.00313972	0.00313972	0.00313972	0.00313972	0.00313972	0.00313972	0.00313972		0.00313972	0.00313972	0.00313972	0.00313972	0.00313972	0.00313972	0.00310559	0.00313972	0.00313972	0.00313972	0.00313972	0.00313696	0.00313322	0.00311004	0.00291604	0.00252331	0.00239423			0.0023613
Pro:CCG α		1.01939e-05										5.50441e-07	2.15976e-07	2.14578e-06	1.88828e-06	1.98357e-06	1.16922e-06	8.31856e-07	1.73509e-06	3.18753e-06	4.32468e-06
Pro:CCG β/μ		4.84524e-06		2.47196e-07	7.49604e-07	1.23489e-06	9.27995e-07	1.1104e-06	1.28912e-06	3.45074e-07	1.62343e-06	4.26502e-06	1.76242e-05	1.77407e-05	1.90913e-05	1.38592e-05	6.77712e-06	1.31731e-06	1.41574e-06		7.30847e-07	1.24395e-06	1.38401e-05		1.63527e-06
Pro:CCG γ/λ				1.1678e-06	1.00671e-07	1.65318e-06	2.02329e-06	1.11069e-06	3.49168e-07	9.64287e-07	6.50314e-07	6.76534e-07	1.62628e-06	1.58269e-06	2.84526e-06	4.47562e-06	3.71878e-06	2.65785e-06	2.36006e-06	7.02851e-06	1.19444e-06	1.98381e-06		5.33966e-06	5.48902e-06
Pro:CCG δ																	1.11734e-06	3.5703e-07	6.08932e-07	1.66201e-06	2.21047e-06	1.94302e-06	3.33069e-06	3.30345e-06	3.96669e-06	3.63281e-06			3.13972e-05
Pro:CCG ο																	2.90715e-05			1.78393e-05					4.45618e-07	7.24904e-07	9.19469e-07	9.79352e-07	2.23601e-06			8.3571e-07
Pro:CCT α	0.022763	0.0227528	0.022763	0.0227376	0.0225516	0.0224397	0.022763	0.022763	0.0221088	0.0226158	0.0220746	0.021978	0.0219777	0.0219746	0.0219731	0.0219743	0.0219776	0.0219739	0.0219753	0.0219724	0.0219737	0.0219344	0.0221921	0.0223705	0.0223705	0.021978	0.021978
Pro:CCT β/μ	0.022763	0.0227533	0.022763	0.0227508	0.0227347	0.0227193	0.0227424	0.0227759	0.0227356	0.0227656	0.0227197	0.022731	0.0227252	0.0227135	0.0227071	0.0227042	0.0227019	0.0226278	0.0223712	0.0221763	0.0220599	0.0220862	0.0220551	0.0219549	0.0219911	0.0221007	0.022606	0.021978	0.0211931
Pro:CCT γ/λ	0.022763	0.0227559	0.022763	0.0227503	0.0227551	0.0227585	0.0227789	0.0227641	0.0227738	0.0228283	0.0228218	0.0227515	0.0227198	0.0226291	0.0224191	0.0222287	0.0220983	0.0220164	0.0219749	0.0219608	0.0219887	0.0217882	0.0218282	0.0219139	0.0219945	0.0220565	0.0220494	0.0223705	0.0211931	0.0211792
Pro:CCT δ	0.022763	0.022763	0.022774	0.022763	0.0227359	0.0227069	0.022763	0.022449	0.0222233	0.0225275	0.0223705	0.0222397	0.0222687	0.0221726	0.0222312	0.0220517	0.0219744	0.0219741	0.0219722	0.0219682	0.0219724	0.0219759	0.0219722	0.0219732	0.0219733	0.0219841	0.0219737	0.0218419	0.0213187	0.0213367	0.0215707
Pro:CCT ο	0.022763	0.0227481	0.0227528	0.022763	0.022763	0.022763	0.022763	0.022763	0.022763	0.022763	0.0225667		0.0227106	0.0227349	0.0227193	0.022763	0.0220362	0.0220827	0.0221487	0.0219959	0.022292	0.0225013	0.0225013	0.021967	0.0219702	0.0219477	0.0217521	0.0213604	0.0212336			0.0211957
Ser:AGC α	0.00392465	0.00392465	0.00392465	0.00392465	0.00392465	0.00392465	0.00392465	0.00392465	0.00379383	0.00392465	0.00392465	0.0039241	0.00392508	0.00392463	0.00392398	0.00392392	0.00392501	0.00392567	0.00392515	0.0039281	0.0039333	0.00394645	0.00392465	0.00392465	0.00392465	0.00392465	0.00392465
Ser:AGC β/μ	0.00392465	0.00384228	0.00391827	0.00392423	0.00392652	0.00392835	0.00392233	0.00392206	0.00386277	0.0037712	0.00371243	0.0037716	0.0038321	0.00386351	0.00389845	0.00393724	0.0038736	0.00381333	0.00385265	0.00390807	0.00391003	0.00394082	0.00394442	0.00402007	0.00401132	0.00402276	0.00376766	0.00392465	0.00392465
Ser:AGC γ/λ	0.00392465	0.00392465	0.00392465	0.00392448	0.00392294	0.00392399	0.00389494	0.00366546	0.00380907	0.00389119	0.00391526	0.00391946	0.00390813	0.00391755	0.00390835	0.00391522	0.00392686	0.00393006	0.00393305	0.0039285	0.00392171	0.00392663	0.00392821	0.00391931	0.00393562	0.00400314	0.00428143	0.00392465	0.00392465	0.00379126
Ser:AGC δ	0.00392465	0.00392465	0.00392465	0.00392465	0.00391111	0.00392465	0.00392465	0.00392465	0.00392465	0.0038854	0.00392465	0.00392465	0.00392465	0.00395148	0.00391621	0.00390492	0.00394252	0.00393023	0.00392823	0.00392939	0.00392505	0.00392251	0.0039188	0.00391612	0.00391579	0.00390975	0.00389753	0.00382853	0.00395604	0.00376532	0.00382391
Ser:AGC ο	0.00392465	0.00392465	0.00392465	0.00392767	0.00392465	0.00392465	0.00392465	0.00392465	0.00392465	0.00392465	0.00392465		0.00392465	0.00392465	0.00396825	0.00392465	0.00462236	0.00460492	0.00457307	0.0046739	0.00423862	0.00418629	0.00392465	0.00315349	0.00317299	0.00317644	0.00336602	0.00375568	0.00388306			0.00394581
Ser:AGT α	0.0133438	0.0133438	0.0133438	0.0133438	0.0133438	0.0133438	0.0133929	0.0133438	0.0134746	0.0133438	0.0133438	0.0133449	0.0133429	0.0133442	0.0133485	0.0133477	0.0133477	0.0133484	0.0133455	0.0133417	0.0132941	0.0131476	0.0134152	0.0133438	0.0133438	0.0133438	0.0133438
Ser:AGT β/μ	0.0133438	0.0133147	0.0133406	0.0133451	0.0133517	0.0133478	0.013347	0.0133405	0.013353	0.0133456	0.0133402	0.0133403	0.0132433	0.013175	0.0131844	0.0131295	0.0131438	0.0132296	0.0133153	0.0133398	0.0133365	0.0132779	0.0134763	0.0135485	0.0135825	0.0136872	0.0133438	0.0133438	0.0133438
Ser:AGT γ/λ	0.0133438	0.0133226	0.0133438	0.0133443	0.0133447	0.0133446	0.013346	0.013345	0.0133446	0.0133451	0.0133433	0.0133419	0.0133435	0.013366	0.0134203	0.0134979	0.0135589	0.0135786	0.0136196	0.0135673	0.0135948	0.0138153	0.0135864	0.0134292	0.0133877	0.0133438	0.0132724	0.0133438	0.0133438	0.0133351
Ser:AGT δ	0.0133438	0.0133438	0.0133438	0.0133394	0.0133303	0.0133438	0.0133438	0.0133438	0.0133438	0.0134223	0.0133438	0.0133438	0.0133438	0.0133505	0.0133691	0.0133648	0.0133474	0.0133452	0.0133488	0.0133487	0.0133523	0.0133522	0.0133509	0.0133529	0.0133536	0.0133634	0.0133781	0.013536	0.0133438	0.0136492	0.0133346
Ser:AGT ο	0.0133438	0.013329	0.0133336	0.0133468	0.0133438	0.0133438	0.0133438	0.0133438	0.0133438	0.0133438	0.0129513		0.0132391	0.0133438	0.0133438	0.0133438	0.0133438	0.0133438	0.0133438	0.0133438	0.0134485	0.0133438	0.0133438	0.0148421	0.0148245	0.0148054	0.0144432	0.013677	0.0134239			0.0133538
Ser:TCA α	0.0204082	0.0204082	0.0204082	0.0203727	0.0201817	0.0200388	0.02031	0.020296	0.0201465	0.02031	0.0197319	0.0196238	0.019618	0.0196225	0.019626	0.0196284	0.0196291	0.0196296	0.0196318	0.0196517	0.0196492	0.0196668	0.0201227	0.0200157	0.0200157	0.0196232	0.0198849
Ser:TCA β/μ	0.0204082	0.0204082	0.020405	0.0204045	0.0203979	0.020389	0.0204097	0.0204109	0.0203943	0.0203942	0.0203978	0.0203963	0.0204046	0.020406	0.020406	0.0203924	0.0203907	0.0204	0.0203892	0.0204216	0.0204345	0.0204492	0.0204062	0.0204066	0.0203967	0.0203591	0.0202512	0.0204082	0.0192308
Ser:TCA γ/λ	0.0204082	0.0204082	0.0204007	0.0204007	0.0204109	0.0204186	0.0204137	0.0204067	0.0204175	0.020433	0.0204316	0.0204098	0.0204032	0.0203684	0.0203111	0.0201877	0.0200692	0.0199681	0.0199638	0.019897	0.0199635	0.0202045	0.0202191	0.0203975	0.0203972	0.0204474	0.0201227	0.0204082	0.0196232	0.0203948
Ser:TCA δ	0.0204082	0.0204082	0.0203971	0.0203993	0.0204082	0.0204082	0.0204082	0.0204082	0.020261	0.0203689	0.0202119	0.0204082	0.02035	0.0203813	0.0203997	0.0203963	0.0203839	0.0203893	0.0203951	0.020406	0.0204057	0.0204078	0.0204111	0.0204141	0.0204098	0.0203981	0.0203725	0.0202239	0.0196546	0.0194541	0.0200019
Ser:TCA ο	0.0204082	0.0204082	0.0204082	0.0204051	0.0204233	0.0204736	0.0205203	0.0204082	0.0203209	0.0204082	0.0204082		0.0204605	0.0204362	0.0203646	0.0202512	0.0197104	0.0197279	0.0197768	0.0196589	0.0199372	0.0201465	0.0204082	0.019648	0.0196548	0.0196562	0.0198394	0.0202296	0.0203454			0.019574
Ser:TCC α	0.00941915	0.00941915	0.00941915	0.00942422	0.00943425	0.00941915	0.00941915	0.00941915	0.00889587	0.00941915	0.00941915	0.00942466	0.0094162	0.00941554	0.0094155	0.00941551	0.00940871	0.00940611	0.00939539	0.00938223	0.00941267	0.00937555	0.00941915	0.00941915	0.00941915	0.00941915	0.00941915
Ser:TCC β/μ	0.00941915	0.00940946	0.00941915	0.00940836	0.00939601	0.00938149	0.00939038	0.00940842	0.0093885	0.00939316	0.0093884	0.0093929	0.00940483	0.00940044	0.00941125	0.00945645	0.00950752	0.00956782	0.00952756	0.00947773	0.00942719	0.00942662	0.0093974	0.00940992	0.00942896	0.00929651	0.00941915	0.00941915	0.00784929
Ser:TCC γ/λ	0.00941915	0.00941915	0.00941541	0.00940831	0.00941251	0.0094094	0.00941202	0.00940511	0.00940707	0.00940334	0.00940373	0.00938705	0.00940645	0.00940927	0.00940265	0.00940101	0.00939847	0.00939784	0.00939943	0.00940156	0.009405	0.00940725	0.00940845	0.00944585	0.00938622	0.00918367	0.00870558	0.00941915	0.00784929	0.009413
Ser:TCC δ	0.00941915	0.00941915	0.00941915	0.00941474	0.00941915	0.00941915	0.00941915	0.00941915	0.0091248	0.00934066	0.00926217	0.00941915	0.00941915	0.00938561	0.00940227	0.009406	0.00941273	0.00941518	0.00941129	0.00941253	0.00941371	0.00941235	0.00940753	0.00940357	0.00939766	0.00938597	0.00934209	0.00892256	0.00835165	0.00784437	0.0088243
Ser:TCC ο	0.00941915	0.00941915	0.00941915	0.00941915	0.00941915	0.00941915	0.00941915	0.00941915	0.00941915	0.00941915	0.00941915		0.00941915	0.00941915	0.00941915	0.00941915	0.00941915	0.00941915	0.00941915	0.00941915	0.00941915	0.00933194	0.00941915	0.00789061	0.00790058	0.00785435	0.00784777	0.00784752	0.00784706			0.00785484
Ser:TCG α	0.00156986	0.00156986	0.00156986	0.00156986	0.00156986	0.00161603	0.00156986	0.00156986	0.00156986	0.00156986	0.00156986	0.0015616	0.00156554	0.00156897	0.00156768	0.00156826	0.00156847	0.00156896	0.00156699	0.00156455	0.00157202	0.00156986	0.00156986	0.00156986	0.00156986	0.00156986	0.00156986
Ser:TCG β/μ	0.00156986	0.00156986	0.00156986	0.001572	0.00157201	0.00156909	0.00156769	0.00156924	0.00157401	0.00157469	0.00157455	0.00156438	0.00157312	0.00156833	0.00156787	0.00157002	0.00156647	0.00156694	0.00157006	0.001573	0.00157936	0.00156613	0.00156986	0.00156216	0.00157149	0.00161892	0.00156986	0.00156986	0.00156986
Ser:TCG γ/λ	0.00156986	0.00156279	0.00156612	0.00156936	0.00157087	0.00160656	0.00157156	0.00156953	0.00156937	0.00157314	0.00156958	0.00156851	0.00156723	0.00157379	0.00157757	0.00157355	0.00156762	0.00156615	0.00156866	0.00156855	0.00156931	0.00156854	0.00151634	0.00146307	0.00156986	0.00156986	0.00156986	0.00156986	0.00156986	0.00156883
Ser:TCG δ	0.00156986	0.00156986	0.00156986	0.00156986	0.00158339	0.00151379	0.00156986	0.00156986	0.00156986	0.00156986	0.00153061	0.00156986	0.00156986	0.00154973	0.0015783	0.00156723	0.00156734	0.00157923	0.0015747	0.00156307	0.00156084	0.00155815	0.00155622	0.00155234	0.00155476	0.00156011	0.00157129	0.00156185	0.00156986	0.00172574	0.00156878
Ser:TCG ο	0.00156986	0.00156986	0.00156986	0.00156986	0.00156986	0.00156986	0.00156986	0.00156986	0.00156986	0.00156986	0.00156986		0.00156986	0.00156986	0.00156986	0.00156986	0.00156986	0.00156986	0.00156986	0.00156986	0.00156986	0.00156986	0.00156986	0.0015671	0.00156898	0.00156991	0.00157212	0.00157716	0.00158855			0.00156821
Ser:TCT α	0.0290424	0.0290322	0.0290424	0.0290373	0.0290575	0.0290424	0.0290424	0.0290424	0.0290424	0.0290424	0.0290424	0.0290363	0.0290427	0.0290389	0.0290402	0.0290349	0.0290389	0.0290455	0.029052	0.0290721	0.0290554	0.0291078	0.0292565	0.0290424	0.0289303	0.0290424	0.0290424
Ser:TCT β/μ	0.0290424	0.0290375	0.029036	0.0290454	0.0290488	0.0290628	0.0290682	0.0290488	0.0290657	0.0290464	0.0290507	0.0290569	0.0290702	0.0290714	0.0290741	0.0290579	0.0290552	0.029078	0.0292865	0.0294736	0.029456	0.0293086	0.0292065	0.0291547	0.0290522	0.0290914	0.0290424	0.0290424	0.0290424
Ser:TCT γ/λ	0.0290424	0.0290282	0.0290424	0.0290436	0.0290427	0.0290108	0.0290397	0.0290316	0.029039	0.0290462	0.0290481	0.0290479	0.029066	0.0290792	0.0291472	0.029232	0.0292952	0.0293178	0.02936	0.0293054	0.0293357	0.0295912	0.029549	0.0293521	0.0290643	0.0290424	0.0291137	0.0290424	0.0290424	0.0290234
Ser:TCT δ	0.0290424	0.0290424	0.0290424	0.02906	0.0290424	0.0290985	0.0290424	0.0290424	0.0290424	0.0290424	0.0290424	0.0290424	0.0291587	0.0290625	0.0290339	0.0290529	0.0290522	0.0290489	0.029051	0.0290561	0.0290563	0.0290601	0.0290678	0.0290707	0.0290674	0.0290569	0.0290609	0.0290824	0.0290424	0.0290242	0.0292185
Ser:TCT ο	0.0290424	0.0290128	0.0290424	0.0290424	0.0290424	0.0290424	0.0289863	0.0290424	0.0290424	0.0290424	0.0288462		0.0290424	0.0290704	0.0290424	0.0290424	0.0290133	0.0290424	0.0291106	0.0290067	0.0290424	0.0290424	0.0291732	0.0290341	0.0290409	0.0290424	0.0290408	0.0290434	0.029042			0.0290355
Thr:ACA α	0.0313972	0.0313972	0.0313972	0.0313617	0.0311858	0.0309816	0.0313481	0.0313972	0.0307431	0.0312009	0.0306847	0.0306095	0.030614	0.0306103	0.030607	0.0306061	0.0306034	0.0305986	0.0306038	0.0305939	0.030569	0.0306122	0.0304695	0.0307431	0.0310047	0.0306122	0.0306122
Thr:ACA β/μ	0.0313972	0.0313972	0.0313972	0.0313865	0.0313719	0.0313515	0.0313596	0.0313761	0.0313445	0.0313376	0.0313437	0.0313513	0.0313766	0.0313746	0.0313658	0.031351	0.0313481	0.0313672	0.0313806	0.031432	0.031099	0.0306483	0.0303691	0.0302213	0.030192	0.0303915	0.0310832	0.0306122	0.0298273
Thr:ACA γ/λ	0.0313972	0.0313972	0.0313972	0.0313853	0.0313838	0.0313846	0.031387	0.0313867	0.0313708	0.031376	0.0313781	0.0313537	0.0313568	0.0313093	0.0311771	0.031061	0.0309825	0.0309167	0.0309149	0.0308482	0.0309448	0.0310943	0.0310118	0.030404	0.0299645	0.030102	0.0306836	0.0313972	0.0298273	0.0304614
Thr:ACA δ	0.0313972	0.0313972	0.0314082	0.0313884	0.0313566	0.031285	0.031285	0.0307692	0.0306122	0.0308477	0.0308477	0.0303506	0.0306122	0.0302969	0.0303253	0.0298983	0.0298636	0.0298281	0.0298352	0.0298301	0.0298204	0.0298242	0.0298218	0.0298216	0.029823	0.0298202	0.0298102	0.0297793	0.0298587	0.0298086	0.0300029
Thr:ACA ο	0.0313972	0.0313972	0.0313972	0.0313821	0.0313972	0.0314626	0.0313972	0.0314953	0.0313972	0.0313972	0.0313972		0.0313972	0.0313972	0.0313972	0.0313187	0.0313681	0.0313448	0.0313972	0.0313615	0.0312925	0.0311355	0.0310047	0.0298493	0.0298478	0.029831	0.0298305	0.0298282	0.0298342			0.0298186
Thr:ACC α	0.00784929	0.00784929	0.00784929	0.00784929	0.00784929	0.00784929	0.00780024	0.00784929	0.00771847	0.00784929	0.00784929	0.00784764	0.00784915	0.00784647	0.00784163	0.00783663	0.00783843	0.00783948	0.00783568	0.00783601	0.00782767	0.00784929	0.00777794	0.00784929	0.00784929	0.00784929	0.00784929
Thr:ACC β/μ	0.00784929	0.00784445	0.0078461	0.00784715	0.00784742	0.00784374	0.00784883	0.00784794	0.0078195	0.00782364	0.00783189	0.00783273	0.00783939	0.00783793	0.00783653	0.0078466	0.00784021	0.00782586	0.00782705	0.00784044	0.00783541	0.00782441	0.00783545	0.00785083	0.00784929	0.00782476	0.00784929	0.00784929	0.00784929
Thr:ACC γ/λ	0.00784929	0.00784222	0.00784929	0.00780976	0.00781064	0.00778383	0.00777784	0.00780911	0.00780167	0.00779944	0.00776494	0.00777736	0.0077484	0.00771524	0.00760874	0.00753851	0.00751565	0.00753888	0.00751989	0.00758296	0.00755179	0.00731234	0.00740331	0.00756629	0.00778891	0.00781005	0.00784929	0.00745683	0.00706436	0.00784416
Thr:ACC δ	0.00784929	0.00784929	0.00784929	0.00784929	0.00784929	0.00784929	0.00784929	0.00769231	0.00784929	0.00781005	0.00788854	0.00798012	0.00784929	0.00786271	0.00784929	0.00784009	0.00784091	0.0078409	0.00781745	0.00782881	0.00783556	0.00783689	0.00783578	0.00783515	0.00783804	0.00783676	0.00782789	0.0078573	0.00788069	0.00784437	0.00784391
Thr:ACC ο	0.00784929	0.00784929	0.00784929	0.00784929	0.0078342	0.00778388	0.00784929	0.00784929	0.00784929	0.00784929	0.00784929		0.00784929	0.00784929	0.00784929	0.00792779	0.00784929	0.00784929	0.00784929	0.00784929	0.00779696	0.00784929	0.00784929	0.00784654	0.00784772	0.0078472	0.00784435	0.00784643	0.00784733			0.00783896
Thr:ACG α	0.00235479	0.00235479	0.00235479	0.00234466	0.00227931	0.00226244	0.00215856	0.00235479	0.00235479	0.00235479	0.00235479	0.00235479	0.00235342	0.00235245	0.00235381	0.00235344	0.00235284	0.00235389	0.00235182	0.00235691	0.00236128	0.00235479	0.00235479	0.00235479	0.00235479	0.00235479	0.00235479
Thr:ACG β/μ	0.00235479	0.00235479	0.00235479	0.00235223	0.00235376	0.0023534	0.00235448	0.0023559	0.00235608	0.00235536	0.00235587	0.0023559	0.00235598	0.0023529	0.00235289	0.00235479	0.00235792	0.00235714	0.00235701	0.00236536	0.00237744	0.00235479	0.00235479	0.00235171	0.00235479	0.00233026	0.00251177	0.00235479	0.00235479
Thr:ACG γ/λ	0.00235479	0.00236186	0.00235479	0.00235028	0.00238851	0.00236355	0.00237151	0.0024034	0.00242064	0.00239953	0.00238851	0.00240282	0.00241183	0.00242066	0.00245867	0.00249974	0.00256554	0.00258973	0.00264065	0.00259336	0.00262482	0.00284744	0.0026973	0.002531	0.0023987	0.00235479	0.00235479	0.00235479	0.00235479	0.00235325
Thr:ACG δ	0.00235479	0.00235479	0.00236584	0.00226218	0.00224652	0.00207446	0.00235479	0.00235479	0.00235479	0.00239403	0.00235479	0.00235479	0.00232572	0.0023615	0.00237167	0.00237188	0.00240954	0.00238536	0.00237075	0.00236818	0.00236214	0.00235846	0.00235604	0.0023545	0.00235485	0.00235679	0.0023605	0.00235479	0.00238619	0.00235331	0.00235317
Thr:ACG ο	0.00235479	0.0023696	0.00236498	0.00231856	0.00227931	0.00222397	0.00224266	0.00225667	0.00235479	0.00235479	0.00235479		0.00235479	0.00235479	0.00235479	0.00235479	0.00235479	0.00235479	0.00235479	0.00235479	0.00240712	0.00235479	0.00235479	0.00235479	0.0023556	0.00235867	0.00235418	0.0023554	0.00235631			0.00235545
Thr:ACT α	0.0345369	0.0345369	0.0345089	0.034542	0.0346124	0.0346292	0.0347822	0.0344248	0.0342752	0.0344388	0.034549	0.0345402	0.0345319	0.0345325	0.034531	0.0345319	0.0345297	0.034525	0.0345268	0.0344949	0.0345045	0.0344497	0.0345369	0.0345369	0.0345369	0.0345369	0.0345369
Thr:ACT β/μ	0.0345369	0.0345224	0.0345241	0.0345312	0.0345215	0.0345114	0.0345251	0.0345296	0.034523	0.0345233	0.0345194	0.0345161	0.0345251	0.0345199	0.0344858	0.0343497	0.0341161	0.0340016	0.0339073	0.0337831	0.0338163	0.0340306	0.034183	0.0342722	0.0343537	0.0344633	0.0343799	0.0341444	0.033752
Thr:ACT γ/λ	0.0345369	0.0345369	0.0345257	0.0345713	0.0345648	0.0345824	0.0345833	0.0345536	0.0345683	0.0345611	0.0345827	0.0345549	0.0345594	0.0345319	0.034465	0.0343601	0.0342788	0.034262	0.0342122	0.0342553	0.0342319	0.0339464	0.0339518	0.0339549	0.0339825	0.0342229	0.0338947	0.0345369	0.0345369	0.0345143
Thr:ACT δ	0.0345369	0.0345131	0.0345258	0.0346207	0.0346452	0.0348172	0.0345369	0.0346939	0.0343897	0.0344584	0.0343799	0.0342752	0.0343334	0.0342618	0.0344103	0.0341661	0.0343735	0.0340663	0.0341537	0.0342001	0.0341572	0.0341693	0.0342027	0.0342056	0.0341736	0.0341645	0.0341387	0.0339842	0.0338776	0.0337308	0.0339249
Thr:ACT ο	0.0345369	0.0345369	0.0345369	0.0345701	0.0346275	0.0346677	0.0347051	0.034635	0.0345369	0.0345369	0.0343407		0.0344846	0.0345089	0.0344497	0.0343799	0.0331124	0.0332287	0.0332401	0.0330384	0.0335426	0.0339264	0.0345369	0.0337409	0.0337539	0.0337505	0.0337454	0.0337541	0.0337571			0.033713
Trp:TGG α	0.00941915	0.00941915	0.00941915	0.00941915	0.00941915	0.00937298	0.00941915	0.00941915	0.00941915	0.00941915	0.00941915	0.00941915	0.00941872	0.00941796	0.00941258	0.00940162	0.00940612	0.00939005	0.00939543	0.00936895	0.00941699	0.00941915	0.00941915	0.00928833	0.00941915	0.00941915	0.00941915
Trp:TGG β/μ	0.00941915	0.00941431	0.00941915	0.00941841	0.00941765	0.00941761	0.00941668	0.00941496	0.00941571	0.00941582	0.00941383	0.0094119	0.00935435	0.00931003	0.00931264	0.00928468	0.00929973	0.009342	0.00939367	0.00941001	0.00940161	0.00935322	0.0093974	0.009413	0.00939626	0.00934557	0.00941915	0.00941915	0.00941915
Trp:TGG γ/λ	0.00941915	0.00941208	0.00941541	0.00941982	0.00941815	0.00941717	0.00941798	0.00941785	0.00941713	0.00941751	0.00941785	0.0094163	0.00941496	0.00939533	0.00938154	0.00932255	0.00933231	0.00938271	0.00940486	0.00940335	0.0094096	0.00941518	0.00941558	0.00940313	0.00940817	0.00941915	0.00941915	0.00941915	0.00941915	0.009413
Trp:TGG δ	0.00941915	0.00941915	0.00941915	0.00941915	0.00941915	0.00941915	0.00941915	0.00941915	0.00941915	0.00941915	0.00941915	0.00941915	0.00941915	0.00941915	0.00941915	0.00941258	0.00941887	0.00941701	0.00941775	0.00941781	0.00941692	0.00941665	0.00941451	0.00941294	0.00941381	0.00941407	0.0094163	0.00939512	0.00941915	0.00941324	0.00941269
Trp:TGG ο	0.00941915	0.00941915	0.00941915	0.00941915	0.00941915	0.00941915	0.00941915	0.00941915	0.00941915	0.00941915	0.00941915		0.00941915	0.00941915	0.00941915	0.00941915	0.00941915	0.00941915	0.00941915	0.00941915	0.00941915	0.00941915	0.00941915	0.00941089	0.009418	0.00941843	0.00941644	0.00941808	0.00941683			0.0094101
Tyr:TAC α	0.010989	0.010989	0.011003	0.0109941	0.010989	0.010989	0.010989	0.010989	0.0107274	0.0110381	0.010989	0.0109896	0.0109876	0.0109835	0.0109854	0.010987	0.0109869	0.0109855	0.0109853	0.0109959	0.0110041	0.010989	0.0109177	0.010989	0.0108769	0.010989	0.010989
Tyr:TAC β/μ	0.010989	0.0109842	0.010989	0.0109922	0.0110155	0.0110065	0.0109919	0.0109888	0.0109873	0.0109815	0.0109722	0.0109647	0.010974	0.0109682	0.0109666	0.0109694	0.0109615	0.0109214	0.0107283	0.0105315	0.0105702	0.0107253	0.0109198	0.0109567	0.0110577	0.0108909	0.010989	0.0105965	0.0102041
Tyr:TAC γ/λ	0.010989	0.0109819	0.0109853	0.0109798	0.0109755	0.0109875	0.0109874	0.010982	0.0109766	0.0109909	0.0109821	0.010974	0.0109822	0.0109826	0.0109852	0.0109908	0.0109871	0.0109835	0.0109884	0.0109975	0.0109893	0.0109725	0.0109569	0.0109944	0.0109506	0.0109105	0.0109177	0.010989	0.0102041	0.0107203
Tyr:TAC δ	0.010989	0.010989	0.0110222	0.010989	0.010989	0.011017	0.0111011	0.010989	0.0108418	0.0109498	0.0109105	0.010989	0.010989	0.0109756	0.0109975	0.0109483	0.0109882	0.010988	0.0109856	0.0109844	0.0109811	0.0109719	0.0109648	0.0109455	0.010919	0.010924	0.0109119	0.0107487	0.0103611	0.0100408	0.0104912
Tyr:TAC ο	0.010989	0.010989	0.0110094	0.010992	0.010989	0.010989	0.010989	0.010989	0.010989	0.010989	0.010989		0.0109367	0.010989	0.010989	0.010989	0.0109599	0.010989	0.010989	0.0109712	0.0108844	0.010989	0.010989	0.00944669	0.00946238	0.00945815	0.00963971	0.0100368	0.0101672			0.0101844
Tyr:TAT α	0.0313972	0.0314176	0.0313972	0.0313921	0.0313972	0.0313972	0.0313972	0.0313972	0.0321821	0.0313481	0.0314093	0.0314016	0.0314036	0.0314079	0.0314076	0.03141	0.0314135	0.0314134	0.0314151	0.0314336	0.0314145	0.0314844	0.0313972	0.0313972	0.0315654	0.0313972	0.0313972
Tyr:TAT β/μ	0.0313972	0.0314359	0.0314163	0.0314124	0.0314278	0.0314514	0.0314295	0.0314458	0.0314709	0.0314485	0.0314687	0.0314631	0.0314378	0.0314512	0.0314721	0.0314784	0.031423	0.0313858	0.0314006	0.0314623	0.0315017	0.0314469	0.0313537	0.0312648	0.0312026	0.0314462	0.0317111	0.0321821	0.033752
Tyr:TAT γ/λ	0.0313972	0.0314325	0.0313972	0.031419	0.0314172	0.0314164	0.0313998	0.0314199	0.0314384	0.0314449	0.0314421	0.0314545	0.0314635	0.0314976	0.0316698	0.0319023	0.0320903	0.0321474	0.0322619	0.0321182	0.032209	0.032848	0.0323248	0.0318137	0.0314905	0.0315934	0.0316826	0.0313972	0.033752	0.0333377
Tyr:TAT δ	0.0313972	0.0314685	0.031364	0.0313928	0.0313972	0.0313691	0.0313972	0.0317111	0.0317896	0.0314757	0.0316327	0.0313972	0.0315716	0.0314576	0.0314985	0.0314616	0.0314053	0.0314014	0.0314103	0.0314091	0.0314138	0.0314168	0.0314244	0.0314331	0.0314428	0.0314637	0.0315071	0.0320459	0.0331554	0.0334169	0.0322582
Tyr:TAT ο	0.0313972	0.0313972	0.0314074	0.0313972	0.0314123	0.0313972	0.0314532	0.0313972	0.0315716	0.0313972	0.0315934		0.0316065	0.0314252	0.0314844	0.0317111	0.0314553	0.0313448	0.0314996	0.0314507	0.0316065	0.03131	0.0316588	0.0329312	0.0329384	0.0329926	0.0331814	0.0335867	0.0337114			0.0336954
Val:GTA α	0.0117739	0.0117739	0.0117739	0.011779	0.0117739	0.0117739	0.0117739	0.0117739	0.0117739	0.0117739	0.0117619	0.0117728	0.0117745	0.0117744	0.0117768	0.0117787	0.0117805	0.0117776	0.0117794	0.0117806	0.0117891	0.0117739	0.0117739	0.0117739	0.0117739	0.0117739	0.0117739
Val:GTA β/μ	0.0117739	0.0117739	0.0117739	0.0117761	0.0117745	0.0117755	0.0117826	0.0117758	0.0117764	0.0117872	0.0117884	0.0117794	0.0117978	0.0118073	0.0118659	0.011961	0.0120701	0.0120657	0.0119806	0.0118942	0.0118098	0.0117914	0.0117818	0.0117786	0.0117821	0.011823	0.0117739	0.0117739	0.0117739
Val:GTA γ/λ	0.0117739	0.0117739	0.0117702	0.0117759	0.0117739	0.0117744	0.0117742	0.0117786	0.0117811	0.0117811	0.01178	0.011774	0.0117764	0.0117911	0.0118098	0.0118729	0.011859	0.0118022	0.0117804	0.011777	0.0117857	0.0117779	0.0117775	0.0117739	0.0117794	0.0116954	0.0117739	0.0117739	0.0117739	0.0117662
Val:GTA δ	0.0117739	0.0117739	0.0117629	0.0117739	0.0117739	0.0117459	0.0117739	0.0117739	0.0117739	0.0117347	0.0117739	0.0117739	0.0116286	0.011727	0.0117908	0.0117555	0.0117748	0.01177	0.011764	0.011749	0.0117551	0.0117576	0.0117644	0.0117667	0.0117678	0.0117708	0.0117868	0.0117739	0.0117425	0.0117666	0.0117659
Val:GTA ο	0.0117739	0.0117591	0.0117637	0.0117739	0.011789	0.0117739	0.0117739	0.0117739	0.0117739	0.0117739	0.0115777		0.0117216	0.0117739	0.0117739	0.0117739	0.011803	0.0117739	0.0117739	0.0117561	0.0117739	0.0117739	0.0117739	0.0118042	0.0118095	0.0118394	0.0118085	0.0117812	0.011777			0.0117643
Val:GTC α	0.0164835	0.0164733	0.0164695	0.0164582	0.0162571	0.0161141	0.0164345	0.0163714	0.0164835	0.0164835	0.0157952	0.0157008	0.0156982	0.0156932	0.0156929	0.0156949	0.0156956	0.0156951	0.0156967	0.0157374	0.0157202	0.015764	0.0160554	0.0160911	0.0160911	0.0156986	0.0156986
Val:GTC β/μ	0.0165707	0.0164496	0.0164867	0.0164787	0.0164764	0.0164702	0.0164725	0.0164739	0.0164648	0.016462	0.0164667	0.016464	0.0164475	0.0164503	0.0164493	0.0164593	0.0164678	0.0164743	0.0164698	0.0164721	0.0164733	0.0164636	0.0164776	0.0164327	0.0164426	0.016459	0.0163265	0.0164835	0.0164835
Val:GTC γ/λ	0.0164835	0.0164623	0.0164835	0.0164787	0.0164815	0.0164762	0.0164701	0.0164682	0.0164589	0.0164557	0.016449	0.0164285	0.016455	0.0164252	0.0163632	0.0162472	0.0161427	0.0160513	0.0160318	0.015964	0.0160578	0.0162481	0.0162231	0.0164622	0.0164286	0.016405	0.0164122	0.0164835	0.0164835	0.0164727
Val:GTC δ	0.0164835	0.0164597	0.0164835	0.0164879	0.0164835	0.0164555	0.0164835	0.0164835	0.0164835	0.016405	0.0163658	0.0164835	0.0164544	0.0164097	0.016416	0.0164506	0.0162922	0.0164327	0.0164496	0.0164624	0.0164677	0.0164647	0.0164611	0.0164618	0.0164574	0.0164509	0.0164464	0.0164435	0.0163265	0.0160025	0.0159819
Val:GTC ο	0.0164835	0.0164835	0.0164937	0.0164775	0.0164835	0.0164835	0.0164835	0.0163854	0.0164835	0.0164835	0.0164835		0.0164835	0.0164835	0.0164835	0.016405	0.0164835	0.0164835	0.0164835	0.0164835	0.0164835	0.0164835	0.0164835	0.0156931	0.0155429	0.0155828	0.0157922	0.0162609	0.0164199			0.0157841
Val:GTG α	0.0102041	0.0102041	0.0102041	0.0102041	0.0102041	0.0102041	0.0102041	0.0102041	0.00994244	0.010155	0.0102041	0.0102041	0.0102053	0.0102033	0.010202	0.0102004	0.010199	0.0101937	0.0101937	0.0101812	0.0101933	0.0101605	0.0102041	0.0102041	0.0102041	0.0102041	0.0102041
Val:GTG β/μ	0.0102041	0.0102041	0.0102041	0.0101991	0.0101956	0.0101873	0.0101967	0.010195	0.0101928	0.0101923	0.010185	0.0101858	0.0101877	0.0101875	0.0101881	0.0101922	0.0101946	0.0101958	0.0101938	0.0101949	0.0101887	0.0101941	0.0101902	0.0101471	0.0101894	0.010155	0.0102041	0.0102041	0.00941915
Val:GTG γ/λ	0.0102041	0.0102041	0.0102003	0.0101959	0.0101986	0.0101965	0.0101957	0.0101968	0.0101948	0.0101877	0.0101928	0.0101769	0.0101906	0.0101927	0.0101878	0.0101915	0.0101919	0.010192	0.010193	0.0101921	0.0101956	0.0101723	0.0101541	0.010156	0.0101657	0.0100863	0.00999001	0.0102041	0.00941915	0.009413
Val:GTG δ	0.0102041	0.0102041	0.0102041	0.0102041	0.0101905	0.0102041	0.0103162	0.0102041	0.0100569	0.0102041	0.0101256	0.0102041	0.0100878	0.0100967	0.0100522	0.0101607	0.0101759	0.0101568	0.0101507	0.0101563	0.0101667	0.0101639	0.0101685	0.0101694	0.0101635	0.010163	0.0101641	0.0100519	0.00967033	0.0095701	0.00990288
Val:GTG ο	0.0102041	0.0102041	0.0102041	0.0102041	0.0102041	0.0102041	0.010148	0.0102041	0.0102041	0.0102041	0.0102041		0.0100994	0.010176	0.0102041	0.0102041	0.0102041	0.0102041	0.0102041	0.0101684	0.0102041	0.0102041	0.0100733	0.0102041	0.0101973	0.0101725	0.00998014	0.00958615	0.00945824			0.00942096
Val:GTT α	0.0376766	0.0376868	0.0376906	0.0376766	0.0376917	0.0377228	0.0377257	0.0375645	0.0376766	0.0377747	0.0377008	0.0377085	0.0376898	0.0376874	0.0376862	0.0376864	0.0376905	0.0376938	0.0376969	0.0376971	0.0376961	0.0376548	0.0376766	0.0378074	0.0376766	0.0376766	0.0376766
Val:GTT β/μ	0.0376766	0.0376863	0.037683	0.0376797	0.0376791	0.037691	0.0376873	0.0376912	0.0376875	0.0376804	0.0376891	0.0376977	0.0377065	0.0377061	0.037708	0.0377021	0.0376959	0.0376932	0.0377144	0.0377329	0.0377336	0.0377313	0.0376529	0.0376858	0.0376177	0.0374068	0.0376766	0.0380691	0.0376766
Val:GTT γ/λ	0.0376766	0.0376766	0.0376729	0.0376834	0.03767	0.0376842	0.037685	0.0376877	0.0376842	0.0377041	0.0376975	0.0377016	0.037665	0.0376461	0.0375629	0.0375223	0.0374845	0.0374646	0.0374213	0.0374741	0.0374419	0.0372792	0.0375054	0.0376926	0.037726	0.0377159	0.0376766	0.0376766	0.0376766	0.037652
Val:GTT δ	0.0376766	0.0376766	0.0376766	0.037681	0.0376901	0.0377327	0.0376766	0.0381476	0.0376766	0.0377159	0.0376374	0.0378074	0.037822	0.0379047	0.0379889	0.0378212	0.0380724	0.0379101	0.0378533	0.0378263	0.0377984	0.0377998	0.0377922	0.0377826	0.0377926	0.0377949	0.0378536	0.0377727	0.037865	0.0378098	0.0376508
Val:GTT ο	0.0376766	0.0376766	0.0376562	0.0376826	0.0376917	0.0376766	0.0376766	0.0376766	0.037851	0.0376766	0.0376766		0.0384092	0.0380691	0.0381563	0.0379906	0.0383743	0.0384092	0.0383421	0.0384615	0.0381476	0.0379383	0.0376766	0.0376711	0.0378473	0.0378449	0.0378094	0.0377344	0.0376964			0.0382789

## Sheet: ORF3a
AA Codon Clade	Dec19	Jan20	Feb20	Mar20	Apr20	May20	Jun20	Jul20	Aug20	Sep20	Oct20	Nov20	Dec20	Jan21	Feb21	Mar21	Apr21	May21	Jun21	Jul21	Aug21	Sep21	Oct21	Nov21	Dec21	Jan22	Feb22	Mar22	Apr22	May22	Jun22	Jul22
Ala:GCA α	0.0108696	0.0108696	0.0108696	0.0108696	0.0108696	0.0108696	0.0108696	0.0108696	0.0108696	0.0108696	0.0108696	0.0108696	0.0108729	0.0108695	0.0108684	0.010861	0.0108532	0.0108482	0.0108251	0.0108217	0.0108097	0.0108696	0.0108696	0.0108696	0.0108696	0.0108696	0.0108696
Ala:GCA β/μ	0.0108696	0.0108696	0.0108548	0.0108696	0.0108843	0.0108646	0.0108603	0.0108303	0.0107572	0.0108531	0.0108633	0.0108606	0.0108583	0.0108464	0.0108423	0.0108144	0.0107661	0.0107506	0.010821	0.0108537	0.0108696	0.0108523	0.0108787	0.0108696	0.0109149	0.0109828	0.0108696	0.0108696	0.0108696
Ala:GCA γ/λ	0.0108696	0.0108696	0.0108868	0.0108673	0.01087	0.010868	0.0108632	0.0108696	0.0108676	0.010862	0.0108687	0.0108689	0.010843	0.0108565	0.0108395	0.0108345	0.0108604	0.0108583	0.0108503	0.0108578	0.0108683	0.0108635	0.0108696	0.0108696	0.0108696	0.0108696	0.0108696	0.0108696	0.0108696	0.0108369
Ala:GCA δ	0.0108696	0.0108696	0.0108696	0.0108696	0.0108696	0.0108696	0.0108696	0.0108696	0.0108696	0.0108696	0.0106884	0.0108696	0.0107354	0.0107767	0.0108306	0.0108635	0.0108618	0.0108689	0.0108616	0.010865	0.0108616	0.0108565	0.0108476	0.0108433	0.0108353	0.0108497	0.0108827	0.0108326	0.0107246	0.0108382	0.0108352
Ala:GCA ο	0.0108696	0.0108696	0.0108696	0.0108138	0.0108696	0.0108696	0.0104167	0.0108696	0.0108696	0.0108696	0.0108696		0.0108696	0.0108696	0.0108696	0.0108696	0.0108696	0.0108696	0.010942	0.0108696	0.0108696	0.0108696	0.0108696	0.0108696	0.0108686	0.0108666	0.0108664	0.0108683	0.0108699	0.0108314	0.0108294	0.0108284
Ala:GCC α	0.0108696	0.0108696	0.0108696	0.0108696	0.0108696	0.0108696	0.0108696	0.0108696	0.0108696	0.0108696	0.0108696	0.0108696	0.0108716	0.0108732	0.010869	0.0108661	0.0108605	0.0108613	0.0108611	0.0108634	0.0108596	0.0107689	0.0108696	0.0108696	0.0108696	0.0108696	0.0108696
Ala:GCC β/μ	0.0108696	0.0108696	0.0108696	0.0108677	0.0108635	0.0108689	0.010866	0.0108684	0.0108649	0.0108653	0.0108683	0.0108706	0.0108647	0.010862	0.0108595	0.0108403	0.0108451	0.0108157	0.0107323	0.0107337	0.0108055	0.0108581	0.0108604	0.0108411	0.0108771	0.0108696	0.0108696	0.0108696	0.0108696
Ala:GCC γ/λ	0.0108696	0.0108696	0.0108696	0.0108673	0.010871	0.0108665	0.0108263	0.0108361	0.0108615	0.0108571	0.0108576	0.0108585	0.0108537	0.0108419	0.0108366	0.0108423	0.0108398	0.010849	0.0108539	0.0108606	0.0108581	0.0108574	0.0108696	0.0108203	0.0108949	0.0108696	0.0108696	0.0108696	0.0108696	0.0108369
Ala:GCC δ	0.0108696	0.0108696	0.0108696	0.0108696	0.0108696	0.0108696	0.0108696	0.0108696	0.0108696	0.0108696	0.0108696	0.0108696	0.0108696	0.0108696	0.0108696	0.0108635	0.0108528	0.0108673	0.0108737	0.0108798	0.0108785	0.0108798	0.0108772	0.0108747	0.0108675	0.0105756	0.0105336	0.0107956	0.0108696	0.0108382	0.0108352
Ala:GCC ο	0.0108696	0.0108696	0.0108696	0.0108696	0.0108696	0.0108696	0.0108696	0.0108696	0.0108696	0.0108696	0.0108696		0.0108696	0.0108696	0.0108696	0.0108696	0.0108696	0.0108696	0.0108696	0.0108696	0.0108696	0.0108696	0.0108696	0.0108696	0.010869	0.0108647	0.0108586	0.0108627	0.0108673	0.0108273	0.0108269	0.0108246
Ala:GCG α													6.97853e-06	4.21689e-06	3.79936e-06	5.83662e-06	4.17044e-06	3.48353e-06	5.8528e-06	4.90449e-06
Ala:GCG β/μ						4.27515e-06	7.85322e-06	5.06859e-05	9.85137e-05	1.0088e-05	4.16315e-07		3.34783e-07	4.71309e-07	7.41788e-07	4.39174e-07	2.00531e-07	4.34331e-07	9.33571e-07	1.31896e-06		5.74198e-06
Ala:GCG γ/λ				2.31022e-06	2.32345e-06		2.45773e-06	4.82529e-06	3.22348e-06	4.45109e-07	1.28649e-06	5.8987e-06	4.9083e-06	2.17194e-06	2.38792e-06	1.25207e-06	3.7024e-06	4.0895e-06	1.19385e-06	1.09977e-06
Ala:GCG δ																	1.28939e-06	2.06003e-07	1.51935e-07	3.18771e-07	4.77911e-07	5.15105e-07	1.65117e-06	2.27851e-06	2.8922e-06	3.91273e-06
Ala:GCG ο																									3.41574e-07	6.82878e-07	4.85479e-07	1.18112e-06	3.08906e-06	2.79376e-06	1.14607e-06	1.92334e-06
Ala:GCT α	0.0253623	0.0253623	0.0253623	0.0253623	0.0253623	0.0253623	0.0253623	0.0253623	0.0253623	0.0253623	0.0253623	0.0253471	0.0253384	0.0253382	0.0253413	0.0253359	0.0253151	0.0253057	0.0252933	0.0253353	0.0253324	0.0252617	0.0256917	0.0253623	0.0251035	0.0253623	0.0253623
Ala:GCT β/μ	0.0253623	0.0253623	0.0252887	0.0253037	0.0253031	0.0253345	0.0253166	0.025315	0.0253273	0.025279	0.0253656	0.0253355	0.0253221	0.0253278	0.0253104	0.025336	0.0253344	0.0253293	0.0253287	0.0253188	0.0252712	0.0250695	0.0245592	0.0247087	0.0244565	0.0238904	0.0246377	0.0253623	0.0253623
Ala:GCT γ/λ	0.0253623	0.0253297	0.0253623	0.0253369	0.0253168	0.025341	0.0253264	0.0253361	0.0253233	0.0252657	0.0252971	0.0252645	0.0252258	0.0252273	0.025194	0.025288	0.0252834	0.0252885	0.0252987	0.0253148	0.0253152	0.0252677	0.0251318	0.025387	0.0253623	0.0253623	0.0253623	0.0253623	0.0253623	0.025286
Ala:GCT δ	0.0253623	0.0253623	0.0253623	0.0253623	0.0253623	0.0253623	0.0253623	0.0253623	0.0251359	0.0253623	0.0253623	0.0247585	0.0253623	0.0251455	0.0252454	0.0253077	0.0253378	0.0253347	0.0253122	0.0252983	0.0252949	0.0252562	0.0252351	0.0252301	0.0252066	0.0251379	0.0251976	0.0252514	0.0253623	0.0252891	0.0248309
Ala:GCT ο	0.0253623	0.0253623	0.0253153	0.0253623	0.0252952	0.0253623	0.0253623	0.0253623	0.0250604	0.0251359	0.0253623		0.0253623	0.0252491	0.0253623	0.0253623	0.0252281	0.0253623	0.0253623	0.0253623	0.0253623	0.0253623	0.0253623	0.0253501	0.0253566	0.0253526	0.025344	0.0253171	0.0253239	0.0252448	0.0252469	0.0252612
Arg:AGA α	0.0108696	0.0108696	0.0108696	0.0108696	0.0108696	0.0108696	0.0108696	0.0108696	0.0108696	0.0108696	0.0108696	0.010867	0.0108692	0.0108699	0.0108671	0.010861	0.0108519	0.0108545	0.0108574	0.0108598	0.0108396	0.0108696	0.0108696	0.0108696	0.0108696	0.0108696	0.0108696
Arg:AGA β/μ	0.0108696	0.0108696	0.0108696	0.0108684	0.0108683	0.0108703	0.0108681	0.0108582	0.0108656	0.0108674	0.0108766	0.0108698	0.0108744	0.0108759	0.0108693	0.0108731	0.010866	0.01087	0.0108817	0.0109382	0.0108999	0.0108638	0.0108787	0.0108625	0.0108696	0.0108696	0.0108696	0.0108696	0.0108696
Arg:AGA γ/λ	0.0108696	0.0108696	0.0108696	0.0108673	0.01087	0.0108703	0.0108637	0.0108681	0.0108602	0.0108589	0.0108571	0.0108651	0.0108727	0.0108666	0.0108669	0.0108667	0.0108658	0.0108676	0.0108582	0.0108586	0.0108653	0.0108604	0.0108696	0.0108696	0.0108442	0.0108696	0.0108696	0.0108696	0.0108696	0.0108369
Arg:AGA δ	0.0108696	0.0108696	0.0108696	0.0108696	0.0108696	0.0108696	0.0108696	0.00942029	0.0108696	0.0108696	0.0108696	0.0108696	0.0108696	0.0108696	0.0108696	0.0108514	0.0108696	0.0108621	0.0108672	0.0108661	0.0108656	0.0108603	0.0108493	0.0108403	0.0108393	0.0108539	0.0108564	0.0108696	0.0108696	0.0108382	0.0108352
Arg:AGA ο	0.0108696	0.0108696	0.0108696	0.0108696	0.0108696	0.0108696	0.0108696	0.0108696	0.0108696	0.0108696	0.0108696		0.0108696	0.0108696	0.0108696	0.0108696	0.0108696	0.0108696	0.0108696	0.0108696	0.0108696	0.0108696	0.0108696	0.0108818	0.0108724	0.0108703	0.0108706	0.0108715	0.010871	0.0108299	0.0108299	0.0108265
Arg:AGG α	0.00362319	0.00367024	0.00362319	0.00362319	0.00362319	0.00362319	0.00362319	0.00362319	0.00362319	0.00362319	0.00362319	0.00362065	0.00362286	0.00362289	0.00362436	0.00362551	0.00362512	0.00362343	0.00361872	0.00363422	0.00362319	0.00362319	0.00362319	0.00362319	0.00362319	0.00362319	0.00362319
Arg:AGG β/μ	0.00362319	0.00364555	0.00362319	0.00362357	0.00362276	0.0036239	0.0036239	0.0036249	0.00361988	0.00361894	0.00362027	0.00361654	0.00361381	0.00361671	0.00362141	0.0036226	0.00362379	0.00362449	0.00361759	0.00362715	0.00362656	0.00362319	0.00362319	0.00362319	0.00364583	0.00362319	0.00362319	0.00362319	0.00362319
Arg:AGG γ/λ	0.00362319	0.00365583	0.00362319	0.00362319	0.00362412	0.00362243	0.00362122	0.00358067	0.00361352	0.00360894	0.00361504	0.00362215	0.00362319	0.00362674	0.00362964	0.00362366	0.00362465	0.00362276	0.00362364	0.00362374	0.00362192	0.00362319	0.00362319	0.00362319	0.00362319	0.00362319	0.00362319	0.00362319	0.00362319	0.00361229
Arg:AGG δ	0.00362319	0.00373298	0.00362319	0.00362319	0.00362319	0.00362319	0.00362319	0.00362319	0.00362319	0.00362319	0.00362319	0.00362319	0.00362319	0.00362319	0.00362319	0.00361712	0.0036219	0.00362236	0.00362197	0.00362264	0.0036222	0.00362189	0.00362194	0.00362193	0.00362012	0.00361844	0.00362978	0.00362319	0.00362319	0.00361272	0.00361174
Arg:AGG ο	0.00362319	0.00382827	0.00362319	0.00362319	0.00362319	0.00362319	0.00362319	0.00362319	0.00362319	0.00362319	0.00362319		0.00362319	0.00362319	0.00362319	0.00362319	0.00362319	0.00362319	0.00362319	0.00362319	0.00362319	0.00362319	0.00362319	0.00361095	0.00362222	0.0036231	0.00362379	0.00362376	0.00362365	0.00361103	0.0036107	0.00361012
Arg:CGA α													1.32924e-06	1.76521e-06	1.67619e-06	9.40499e-07	8.44992e-07	1.18757e-06	2.61836e-06	1.22612e-06
Arg:CGA β/μ					8.65032e-07		7.13929e-07			1.0619e-06	1.24894e-06	2.55676e-07	1.84131e-06	1.06045e-06	8.90145e-07	1.46391e-06	1.40371e-06	4.34331e-07	1.86714e-06	1.31896e-06					7.54831e-06
Arg:CGA γ/λ				7.70072e-07	4.6469e-07	1.5262e-06	9.83093e-07		6.44695e-07	4.45109e-07	3.00181e-06	2.08189e-06	4.04213e-06	3.15918e-06	1.67154e-06	3.4432e-06	4.48775e-07	8.60947e-07	7.46157e-07	9.16474e-07	1.69645e-06
Arg:CGA δ														3.09674e-05		6.06899e-06	1.28939e-06	6.1801e-07	1.06354e-06	1.40259e-06	1.15893e-06	1.62107e-06	2.20156e-06	2.27851e-06	2.50078e-06	1.3974e-06
Arg:CGA ο																				0.00016469					6.83148e-07	8.44285e-07	9.70958e-07	1.18112e-06	9.02113e-07	1.65456e-06	1.86766e-06	3.84668e-06
Arg:CGC α	0.00362319	0.00362319	0.00362319	0.00362319	0.00362319	0.00362319	0.00362319	0.00362319	0.00362319	0.00362319	0.00362319	0.00362065	0.00362319	0.0036224	0.0036181	0.00361268	0.00361327	0.00361959	0.00362257	0.00362319	0.00362319	0.00362319	0.00362319	0.00362319	0.00362319	0.00362319	0.00362319
Arg:CGC β/μ	0.00362319	0.00362319	0.00362319	0.00362319	0.003618	0.00362248	0.00362176	0.00362205	0.00362054	0.00362266	0.00362152	0.00361859	0.00361281	0.00361035	0.00361948	0.00362026	0.00362138	0.00362232	0.00362319	0.00362846	0.00362656	0.00362893	0.00362319	0.00362319	0.00362319	0.00362319	0.00362319	0.00362319	0.00362319
Arg:CGC γ/λ	0.00362319	0.00362319	0.00362319	0.00362242	0.00362226	0.00362243	0.00362122	0.00362289	0.00362125	0.0036223	0.00362019	0.00362145	0.00361741	0.00361983	0.00362176	0.00362194	0.00362106	0.0036219	0.0036211	0.00362282	0.00362234	0.00361708	0.00362319	0.00362319	0.00362319	0.00362319	0.00362319	0.00362319	0.00362319	0.00361229
Arg:CGC δ	0.00362319	0.00362319	0.00362319	0.00362319	0.00362319	0.00362319	0.00362319	0.00362319	0.00362319	0.00362319	0.00362319	0.00362319	0.00362319	0.00362319	0.00362319	0.00362319	0.00361416	0.0036236	0.00362159	0.00362227	0.00362162	0.00361929	0.0036191	0.00361889	0.00361973	0.00361983	0.00361001	0.00362319	0.00362319	0.00361272	0.00361174
Arg:CGC ο	0.00362319	0.00362319	0.00362319	0.00362319	0.00362319	0.00362319	0.00362319	0.00362319	0.00362319	0.00362319	0.00362319		0.00362319	0.00362319	0.00362319	0.00362319	0.00362319	0.00362319	0.00362319	0.00362319	0.00362319	0.00362319	0.00362319	0.00362319	0.00362233	0.00362259	0.0036222	0.00362112	0.00361723	0.00360363	0.00360803	0.00360819
Arg:CGG α													3.32311e-07	1.37294e-06	7.26347e-07	2.32359e-06	3.32545e-06	4.23566e-06	3.54248e-06	3.67836e-06			0.000329381
Arg:CGG β/μ				3.80347e-07	1.29755e-06	1.42505e-06	1.42786e-06	1.13901e-06	2.64466e-06	3.18569e-06	3.74683e-06	8.18164e-06	1.20522e-05	9.42618e-06	5.04416e-06	5.41648e-06	2.20584e-06	5.6463e-06	8.40214e-06	1.31896e-06	3.37355e-06
Arg:CGG γ/λ					5.57628e-06	3.05239e-05	5.40701e-06	3.01581e-07	1.93409e-06	8.90218e-07	5.14597e-06	1.73491e-06	6.06319e-06	9.08265e-06	2.22076e-05	4.85179e-06	5.83408e-06	7.42567e-06	9.40158e-06	1.20975e-05	1.44198e-05	3.96811e-05	1.6469e-05		2.5337e-05
Arg:CGG δ														3.09674e-05		6.06899e-06	5.9312e-05	1.93643e-05	4.25417e-06	2.89019e-06	5.31676e-06	4.13599e-06	7.81555e-06	7.30293e-06	9.242e-06	9.22286e-06	5.27009e-05
Arg:CGG ο																						0.000402576			2.84645e-07	9.93277e-07	1.25653e-06	1.25882e-06	2.05026e-06	1.70881e-06	2.37703e-06
Arg:CGT α	0.00362319	0.00362319	0.00362319	0.00362319	0.00362319	0.00362319	0.00362319	0.00362319	0.00362319	0.00362319	0.00362319	0.00362319	0.00361654	0.00361936	0.00362296	0.00362878	0.00362368	0.0036178	0.00361271	0.00361828	0.00362319	0.00372383	0.00362319	0.00362319	0.00362319	0.00362319	0.00362319
Arg:CGT β/μ	0.00362319	0.00362319	0.00362319	0.00362205	0.00362881	0.00361891	0.00361962	0.00362205	0.0036179	0.00361576	0.00361028	0.00361756	0.00361566	0.00360846	0.00361369	0.00361382	0.00361376	0.00359539	0.00358865	0.00361396	0.00362319	0.00361745	0.00362319	0.0036374	0.00362319	0.00362319	0.00362319	0.00362319	0.00362319
Arg:CGT γ/λ	0.00362319	0.00362319	0.00362319	0.00361626	0.00361854	0.00361708	0.00361827	0.00361987	0.0036219	0.00360538	0.00359832	0.0036159	0.00362405	0.00362576	0.00362677	0.00362288	0.00362117	0.0036191	0.00362005	0.00361494	0.00361471	0.00362014	0.00360672	0.00362319	0.00357251	0.00362319	0.00362319	0.00362319	0.00362319	0.00361229
Arg:CGT δ	0.00362319	0.00362319	0.00362319	0.00362319	0.00362319	0.00362319	0.00362319	0.00362319	0.00362319	0.00362319	0.00362319	0.00362319	0.00362319	0.00362319	0.00362319	0.00361712	0.00362964	0.00361062	0.00362281	0.0036227	0.00362291	0.0036211	0.00361935	0.00361787	0.00361943	0.00362207	0.00361001	0.00351227	0.00362319	0.00361272	0.00361174
Arg:CGT ο	0.00362319	0.00362319	0.00362319	0.00362319	0.00362319	0.00362319	0.00362319	0.00362319	0.00362319	0.00362319	0.00362319		0.00362319	0.00362319	0.00362319	0.00388199	0.00362319	0.00362319	0.00362319	0.00362319	0.00362319	0.00362319	0.00362319	0.00362319	0.00362216	0.00362157	0.00362046	0.00362123	0.00362182	0.00360805	0.00360934	0.00361396
Asn:AAC α	0.0144928	0.0144928	0.0144928	0.0144928	0.0144928	0.0144928	0.0144928	0.0144928	0.0144928	0.0144928	0.0144928	0.0144928	0.0144934	0.0144846	0.0144736	0.0144771	0.0144844	0.0144925	0.0144991	0.0145136	0.0145027	0.0144928	0.0144928	0.0144928	0.0144928	0.0144928	0.0144928
Asn:AAC β/μ	0.0144928	0.0144928	0.0144928	0.0144931	0.0144936	0.0145049	0.014497	0.014507	0.0145582	0.0145066	0.0145107	0.0145219	0.0145291	0.0145381	0.0145193	0.014515	0.0144936	0.0144958	0.0144918	0.0144993	0.0144995	0.01451	0.0145019	0.0144999	0.0145003	0.0143795	0.0144928	0.0144928	0.0144928
Asn:AAC γ/λ	0.0144928	0.0144928	0.0144928	0.0144928	0.0144946	0.0144897	0.0144814	0.0144876	0.0144928	0.0144923	0.014491	0.0144969	0.014506	0.0145056	0.0145042	0.0144904	0.0144913	0.0144957	0.0145026	0.0145102	0.0145076	0.0145141	0.0145092	0.0144928	0.0144928	0.0146739	0.0144928	0.0144928	0.0144928	0.0144492
Asn:AAC δ	0.0144928	0.0144928	0.0144928	0.0144928	0.0144928	0.0143634	0.0144928	0.0144928	0.0144928	0.0144928	0.0144928	0.0144928	0.0144928	0.0144928	0.0144928	0.0144928	0.014494	0.0144928	0.0144919	0.0144931	0.0144925	0.014493	0.0144933	0.0144955	0.0144931	0.0144891	0.0144862	0.0144558	0.0144928	0.0144509	0.014447
Asn:AAC ο	0.0144928	0.0144928	0.0144928	0.0144928	0.0144928	0.0144928	0.0144928	0.0144928	0.0144928	0.0144928	0.0144928		0.0144928	0.0144928	0.0144928	0.0144928	0.0144928	0.0144928	0.0144203	0.0144104	0.0144928	0.0144928	0.0144928	0.0144928	0.0144929	0.0144926	0.0144921	0.0144929	0.014493	0.0144411	0.0144411	0.0144424
Asn:AAT α	0.0144928	0.0144928	0.0144928	0.0144694	0.0144928	0.0144928	0.0144928	0.0144928	0.0144928	0.0144928	0.0144928	0.0144978	0.0144997	0.0145011	0.0145104	0.0145155	0.0145115	0.0145073	0.014494	0.0144474	0.0144229	0.0143921	0.0144928	0.0144928	0.0144928	0.0144928	0.0144928
Asn:AAT β/μ	0.0144928	0.0144928	0.0145075	0.0144928	0.0144979	0.0145006	0.0145099	0.0145053	0.0145245	0.0145087	0.0145094	0.0144897	0.014503	0.01449	0.0145143	0.0145266	0.0144723	0.0142608	0.0132604	0.0122241	0.012364	0.0131606	0.0139634	0.0142938	0.0144399	0.014606	0.0152174	0.0144928	0.0144928
Asn:AAT γ/λ	0.0144928	0.0144928	0.0144928	0.0144974	0.0144946	0.0144897	0.0145104	0.0144807	0.0145405	0.0147402	0.0147642	0.0146104	0.0145049	0.0145121	0.0145035	0.0144968	0.0144998	0.0144966	0.0144917	0.014486	0.0144932	0.0144989	0.0144928	0.0145174	0.0144928	0.0143116	0.0144928	0.0144928	0.0144928	0.0144492
Asn:AAT δ	0.0144928	0.0144928	0.0144928	0.0144724	0.0144928	0.0146222	0.0144928	0.0144928	0.0144928	0.0144928	0.0144928	0.0144928	0.0144928	0.0143999	0.0144538	0.0144685	0.0144128	0.0144633	0.0144785	0.014493	0.0144966	0.0145015	0.0145068	0.0145075	0.0145138	0.0145151	0.0145059	0.0145667	0.0146377	0.0144509	0.014447
Asn:AAT ο	0.0144928	0.0144928	0.0144928	0.0144788	0.0144257	0.0144928	0.0144928	0.0144928	0.0144928	0.0144928	0.0144928		0.0144928	0.0144928	0.0142915	0.0144928	0.0114063	0.0120773	0.0123188	0.0110343	0.0124547	0.013285	0.0144928	0.0144928	0.0144935	0.0144964	0.0144984	0.0144983	0.0144997	0.0144499	0.0144479	0.0144635
Asp:GAC α	0.0217391	0.0217391	0.0217391	0.0217158	0.0217391	0.0217391	0.0217391	0.0217391	0.0217391	0.0217391	0.0217391	0.021734	0.0217355	0.0217286	0.0217304	0.0217195	0.0217172	0.0217104	0.0216886	0.0217048	0.0216892	0.0217391	0.0217391	0.0217391	0.0217391	0.0217391	0.0217391
Asp:GAC β/μ	0.0217391	0.0217168	0.0217391	0.0217357	0.0217279	0.0217178	0.0217206	0.0217181	0.0217114	0.0217147	0.0216871	0.0216816	0.0216943	0.021688	0.0216997	0.0217273	0.0217604	0.0217161	0.0216644	0.0215848	0.0214423	0.021498	0.0216479	0.0216752	0.0217391	0.0215127	0.0217391	0.0217391	0.0217391
Asp:GAC γ/λ	0.0217391	0.0217065	0.0217219	0.0217368	0.0217354	0.0217269	0.0217362	0.0217228	0.0216495	0.0217022	0.0217031	0.0216926	0.021686	0.0216969	0.0216871	0.0217058	0.0217171	0.02171	0.0216982	0.0216961	0.0216899	0.0216476	0.0215909	0.0216898	0.0217138	0.0217391	0.0217391	0.0217391	0.0217391	0.0216737
Asp:GAC δ	0.0217391	0.0217391	0.0217391	0.0216984	0.0217391	0.0218685	0.0217391	0.0217391	0.0217391	0.0217391	0.0217391	0.0217391	0.0220075	0.0217082	0.0217002	0.0216845	0.0217198	0.0217365	0.0217321	0.021705	0.0216972	0.0216882	0.0216777	0.021657	0.0216626	0.021657	0.0215942	0.0213324	0.0217391	0.0216763	0.0216705
Asp:GAC ο	0.0217391	0.0217391	0.0217391	0.0217391	0.0217391	0.0217391	0.0217391	0.0217391	0.0217391	0.0219656	0.0217391		0.0219807	0.0216259	0.0217391	0.0217391	0.0217391	0.0217391	0.0217391	0.0217391	0.0217391	0.0217391	0.0217391	0.021629	0.0216951	0.0216966	0.0217007	0.0217232	0.0217257	0.0216407	0.0216385	0.0216299
Asp:GAT α	0.0253623	0.0253623	0.0253623	0.0253857	0.0253623	0.0253623	0.0253623	0.0253623	0.0253623	0.0253623	0.0253066	0.0253649	0.0253603	0.0253595	0.0253573	0.0253557	0.0253542	0.0253565	0.0253646	0.0253623	0.0253623	0.0253623	0.0253623	0.0253623	0.0253623	0.0253623	0.0253623
Asp:GAT β/μ	0.0253623	0.0253623	0.0253623	0.0253638	0.0253623	0.0253552	0.0253559	0.0253543	0.0253445	0.0253427	0.0253532	0.0253679	0.0253603	0.0253575	0.0253399	0.0253112	0.0253046	0.0253063	0.025338	0.0253425	0.0253488	0.0253623	0.0253806	0.0253055	0.0253623	0.0253623	0.0253623	0.0253623	0.0253623
Asp:GAT γ/λ	0.0253623	0.0253623	0.0253623	0.0253554	0.0253651	0.0253593	0.0253574	0.025365	0.0254232	0.0253414	0.0253169	0.0253377	0.0253617	0.0253615	0.0253189	0.0253331	0.0253553	0.0253627	0.0253571	0.0253665	0.0253526	0.0253318	0.0253458	0.0253623	0.025337	0.0251812	0.0247036	0.0235507	0.0253623	0.025286
Asp:GAT δ	0.0253623	0.0253623	0.0253623	0.025403	0.0253623	0.0252329	0.0253623	0.0253623	0.0253623	0.0253623	0.0253623	0.0253623	0.0250939	0.0253314	0.0254013	0.0253562	0.0252656	0.0253366	0.0253379	0.0253292	0.0253353	0.0253369	0.0253298	0.0253328	0.025317	0.0253226	0.0253821	0.0253993	0.0253623	0.0252891	0.0252822
Asp:GAT ο	0.0253623	0.0253623	0.0254094	0.0253763	0.0253623	0.0253623	0.0253623	0.0253623	0.0256643	0.0251359	0.0253623		0.0251208	0.0254755	0.0253623	0.0253623	0.0253623	0.0253623	0.0253623	0.0253623	0.0253623	0.0253623	0.0253623	0.0253501	0.0253607	0.0253598	0.0253573	0.025358	0.0253566	0.0252626	0.0252663	0.0252823
Cys:TGC α	0.0144928	0.0144928	0.0144928	0.0144928	0.0144928	0.0144928	0.0144928	0.0144928	0.0144928	0.0144928	0.0144928	0.0145029	0.0145001	0.0144974	0.0145222	0.0145321	0.0145202	0.0145239	0.0145473	0.0145087	0.0144928	0.0144928	0.0144928	0.0144928	0.0144928	0.0144928	0.0144928
Cys:TGC β/μ	0.0144928	0.0144928	0.0144928	0.0144935	0.0144923	0.0144956	0.0145027	0.0144933	0.0144914	0.0144837	0.0145002	0.0145053	0.0145001	0.0145094	0.0145116	0.0145194	0.0145162	0.0144988	0.01449	0.0144967	0.0144961	0.0144985	0.0146205	0.0144928	0.0145833	0.0147192	0.0144928	0.0144928	0.0144928
Cys:TGC γ/λ	0.0144928	0.0144928	0.0144928	0.0144874	0.014496	0.0144981	0.0145036	0.014506	0.0145047	0.0145043	0.0145133	0.014541	0.0145447	0.0145326	0.0145369	0.0145097	0.0144972	0.0144864	0.0144963	0.0145292	0.0145046	0.014505	0.0144433	0.0144928	0.0144928	0.0144928	0.0144928	0.0144928	0.0144928	0.0144492
Cys:TGC δ	0.0144928	0.0144928	0.0144928	0.0144928	0.0144928	0.0143634	0.0144928	0.0144928	0.0144928	0.0144928	0.0144928	0.0144928	0.0143586	0.0144928	0.0144928	0.0145049	0.0144966	0.0144917	0.0144899	0.0144914	0.0145031	0.0144974	0.0145029	0.0145098	0.0145166	0.0145162	0.0145191	0.0146406	0.0144928	0.0144509	0.014447
Cys:TGC ο	0.0144928	0.0144928	0.0144928	0.0144928	0.0144928	0.0144928	0.0144928	0.0144928	0.0144928	0.0147192	0.0144928		0.0144928	0.0144928	0.0144928	0.0144928	0.0144928	0.0144928	0.0144928	0.0144928	0.0144928	0.0144928	0.0144928	0.0144928	0.0144925	0.0144913	0.0144928	0.0144911	0.0144926	0.0144379	0.0144532	0.0144866
Cys:TGT α	0.0108696	0.0108696	0.0108696	0.0108696	0.0108696	0.0110827	0.0108696	0.0108696	0.0108696	0.0108696	0.0109253	0.0108874	0.0108882	0.0109355	0.0110165	0.0111092	0.0111097	0.0112036	0.0111861	0.0113085	0.0111191	0.0112721	0.0108696	0.0108696	0.0108696	0.0108696	0.0108696
Cys:TGT β/μ	0.0108696	0.0108696	0.0108843	0.0108939	0.0110759	0.0110712	0.0109045	0.0109054	0.0109635	0.0109343	0.0109791	0.0109675	0.0109563	0.0109572	0.0109559	0.0109495	0.0109157	0.0109347	0.0109274	0.0109025	0.0109708	0.0109672	0.01097	0.0109832	0.0109828	0.011096	0.0108696	0.0108696	0.0108696
Cys:TGT γ/λ	0.0108696	0.0108696	0.0109041	0.0109258	0.0108914	0.010878	0.0109005	0.0108985	0.0109311	0.010943	0.0110004	0.0109733	0.0109764	0.0110005	0.0110329	0.0110536	0.0110386	0.0110443	0.0110685	0.0111506	0.0111902	0.0110222	0.0111166	0.0109435	0.0109202	0.0108696	0.0108696	0.0108696	0.0108696	0.0108369
Cys:TGT δ	0.0108696	0.0108696	0.0108696	0.0110528	0.0109945	0.010999	0.0108696	0.0108696	0.011096	0.0108696	0.0108696	0.0108696	0.0110038	0.0109625	0.0109085	0.0109303	0.0108915	0.0108976	0.0109251	0.0109402	0.0109298	0.0109412	0.0109427	0.0109609	0.0109671	0.0109554	0.0109091	0.0110175	0.0111594	0.0108382	0.0108352
Cys:TGT ο	0.0108696	0.0108696	0.0108696	0.0108835	0.0111379	0.0108696	0.0108696	0.0108696	0.0108696	0.0108696	0.0108696		0.0108696	0.0108696	0.0108696	0.0108696	0.0110038	0.0108696	0.010942	0.0109519	0.011096	0.0108696	0.0108696	0.0108696	0.0108767	0.0108865	0.010889	0.0108849	0.0108875	0.0108511	0.010844	0.0108438
Glu:GAA α	0.0362319	0.0362319	0.0362319	0.0362319	0.0362319	0.0362319	0.0362319	0.0362319	0.0362319	0.0362319	0.0362319	0.0362268	0.0362296	0.0362292	0.036228	0.0362255	0.0362184	0.0362175	0.0362088	0.0361902	0.0362019	0.0362319	0.0362319	0.0362319	0.0362319	0.0362319	0.0362319
Glu:GAA β/μ	0.0362319	0.0362319	0.0362319	0.0362323	0.0362306	0.0362255	0.0362012	0.0362228	0.0362094	0.0361958	0.0361973	0.0362076	0.0361977	0.0361925	0.0361998	0.0362126	0.0362184	0.0362258	0.036216	0.0362147	0.036161	0.0361974	0.0361771	0.0361395	0.0361036	0.0362319	0.0362319	0.0362319	0.0362319
Glu:GAA γ/λ	0.0362319	0.0361992	0.0361974	0.036228	0.0362328	0.0362273	0.0362211	0.0362216	0.0362235	0.0361989	0.0361547	0.0361805	0.0361329	0.0361407	0.0361708	0.0361964	0.0361915	0.0361928	0.0362104	0.0362139	0.03622	0.0362166	0.0362319	0.0362319	0.0362319	0.0362319	0.0362319	0.0362319	0.0362319	0.0361229
Glu:GAA δ	0.0362319	0.0362319	0.0362319	0.0362319	0.0362319	0.0362319	0.0362319	0.0347826	0.0362319	0.0362319	0.0362319	0.0362319	0.0360977	0.0362319	0.0362319	0.0362319	0.0362241	0.0362241	0.0362263	0.0362279	0.0362238	0.0362241	0.0362224	0.0362245	0.0362296	0.0362285	0.0362055	0.036121	0.0362319	0.0361272	0.0361174
Glu:GAA ο	0.0362319	0.0362319	0.0362319	0.0362319	0.0362319	0.0362319	0.0362319	0.0362319	0.0362319	0.0360054	0.0362319		0.0362319	0.0361187	0.0362319	0.0362319	0.0362319	0.0362319	0.0362319	0.0362319	0.0362319	0.0362319	0.0362319	0.0362319	0.0362308	0.0362383	0.0362335	0.0362311	0.0362275	0.0360956	0.0360995	0.0361012
Glu:GAG α	0.00362319	0.00362319	0.00362319	0.00362319	0.00362319	0.00362319	0.00362319	0.00362319	0.00362319	0.00362319	0.00362319	0.00362573	0.00362385	0.00362387	0.00362509	0.00362609	0.00362728	0.00363031	0.00363767	0.00365262	0.00363317	0.00362319	0.00329381	0.00362319	0.00362319	0.00362319	0.00362319
Glu:GAG β/μ	0.00362319	0.00362319	0.00362319	0.00362205	0.00362449	0.00362533	0.00364389	0.00362319	0.00361592	0.0036131	0.00362402	0.00361654	0.00362101	0.00361741	0.00362081	0.00362202	0.00362459	0.00362275	0.00362319	0.00362187	0.00359957	0.00357725	0.00357756	0.00360188	0.0035779	0.00362319	0.00362319	0.00362319	0.00362319
Glu:GAG γ/λ	0.00362319	0.00359055	0.00362319	0.00362088	0.00361297	0.00363235	0.00362417	0.00362439	0.0036219	0.00362274	0.00362233	0.0036388	0.00360817	0.00361509	0.00361698	0.00364181	0.00364451	0.00363772	0.0036311	0.00363859	0.00362361	0.00361403	0.00355731	0.00337671	0.00359785	0.00362319	0.00362319	0.00362319	0.00362319	0.00361229
Glu:GAG δ	0.00362319	0.00362319	0.00357216	0.00362319	0.00362319	0.00362319	0.00362319	0.00289855	0.00317029	0.00362319	0.00344203	0.00301932	0.0033548	0.00359222	0.00362319	0.00358071	0.00359353	0.00360815	0.00355505	0.00342474	0.00330824	0.00329417	0.00324966	0.00326908	0.00330305	0.00342923	0.00341897	0.00354925	0.00362319	0.00361272	0.00361174
Glu:GAG ο	0.00362319	0.00362319	0.00362319	0.00362319	0.00362319	0.00362319	0.00362319	0.00362319	0.00362319	0.00362319	0.00362319		0.00362319	0.00362319	0.00362319	0.00362319	0.00362319	0.00362319	0.00362319	0.00362319	0.00362319	0.00362319	0.00362319	0.00362319	0.0036229	0.00362378	0.00362457	0.00362386	0.00362166	0.00360669	0.00360811	0.00361396
Gln:CAA α	0.0181159	0.0181159	0.0181159	0.0181159	0.0181159	0.0181159	0.0181159	0.0181159	0.0181159	0.0181159	0.0181159	0.0181159	0.0181146	0.0181126	0.018115	0.0181162	0.0181059	0.018104	0.018111	0.0181184	0.0181159	0.0181159	0.0181159	0.0181159	0.0181159	0.0181159	0.0181159
Gln:CAA β/μ	0.0181159	0.0181159	0.0181159	0.018114	0.0181142	0.0181159	0.0181138	0.0181154	0.018114	0.0181138	0.0181143	0.0181172	0.0181116	0.018111	0.0181124	0.0181094	0.0181139	0.0181116	0.0180907	0.0180935	0.0181159	0.0181102	0.0180794	0.0181159	0.0181159	0.0181159	0.0181159	0.0181159	0.0181159
Gln:CAA γ/λ	0.0181159	0.0181159	0.0181159	0.0181098	0.0181099	0.018106	0.0181125	0.0181075	0.0181105	0.0181061	0.0180949	0.0180903	0.0180963	0.0181031	0.0180873	0.0180909	0.0181083	0.0181108	0.018117	0.0181125	0.0181151	0.018122	0.0180995	0.0181159	0.0181159	0.0181159	0.0181159	0.0181159	0.0181159	0.0180614
Gln:CAA δ	0.0181159	0.0181159	0.0181159	0.0181159	0.0181159	0.0179865	0.0181159	0.0181159	0.0181159	0.0181159	0.0181159	0.0181159	0.0181159	0.018054	0.0181159	0.0181159	0.0181134	0.0181042	0.0181105	0.0181135	0.0181142	0.0181135	0.018113	0.0181124	0.0181106	0.0181087	0.0181291	0.0181159	0.0181159	0.0180636	0.0176075
Gln:CAA ο	0.0181159	0.0181159	0.0181159	0.018102	0.0181159	0.0181159	0.0181159	0.0181159	0.0181159	0.0181159	0.0181159		0.0181159	0.0181159	0.0181159	0.0181159	0.0181159	0.0181159	0.0181159	0.0181159	0.0181159	0.0181159	0.0181159	0.0181159	0.0181149	0.0181144	0.0181135	0.018111	0.0181113	0.018047	0.0180481	0.0180487
Gln:CAG α	0.0144928	0.0144928	0.0144928	0.0144928	0.0144928	0.0140665	0.013587	0.0139752	0.0138889	0.0133605	0.0144928	0.0144928	0.0144871	0.0144858	0.0144841	0.0144775	0.0144744	0.0144738	0.0144593	0.0144535	0.0144828	0.0144928	0.0148221	0.0144928	0.0144928	0.0144928	0.0144928
Gln:CAG β/μ	0.0144928	0.0138665	0.01383	0.0111179	0.0109924	0.0110676	0.0110452	0.0109117	0.0111135	0.0111329	0.011034	0.0109951	0.0109111	0.010905	0.0108929	0.0108942	0.0108914	0.0108969	0.0109415	0.0109527	0.0109404	0.0109155	0.01097	0.0109335	0.0109601	0.0108696	0.0115942	0.0108696	0.0144928
Gln:CAG γ/λ	0.0144928	0.0144928	0.0144755	0.0144034	0.0144258	0.0144348	0.0144603	0.0144768	0.0144544	0.0144416	0.0143988	0.014406	0.0143461	0.0143127	0.0144166	0.0144729	0.0144813	0.014478	0.0144825	0.014479	0.0144749	0.0144836	0.0145422	0.0146653	0.0145181	0.0144928	0.0144928	0.0144928	0.0144928	0.0144492
Gln:CAG δ	0.0144928	0.0144928	0.0144928	0.0144724	0.0144928	0.0143634	0.0139752	0.0137681	0.0144928	0.0134058	0.0144928	0.0144928	0.0142244	0.0143379	0.014259	0.0144503	0.0144567	0.0144934	0.0145511	0.0146705	0.0147811	0.0147848	0.0148241	0.0148031	0.0147623	0.0146182	0.0146443	0.0144928	0.0144928	0.0144509	0.0148982
Gln:CAG ο	0.0144928	0.0144928	0.0144928	0.0144928	0.0144928	0.0144928	0.0144928	0.0140902	0.013587	0.0140399	0.0144928		0.0137681	0.0143795	0.0138889	0.0139752	0.0144928	0.0144928	0.0144928	0.0144928	0.0144928	0.0144928	0.0144928	0.0144805	0.0144876	0.0144868	0.0144841	0.0144818	0.0144612	0.0144175	0.014416	0.0144212
Gly:GGA α	0.0144928	0.0144928	0.0144928	0.0144928	0.0144928	0.0144928	0.0144928	0.0144928	0.0144928	0.0144928	0.0144928	0.0144928	0.0144888	0.0144866	0.0144835	0.0144837	0.0144798	0.0144636	0.014468	0.0144572	0.0144329	0.0144928	0.0141634	0.0144928	0.0144928	0.0144928	0.0144928
Gly:GGA β/μ	0.0144928	0.0144928	0.0144928	0.0144863	0.0144785	0.0144735	0.0144849	0.0144785	0.0144147	0.0144864	0.0144794	0.0144866	0.0144822	0.0144766	0.0144696	0.0144267	0.014444	0.0144263	0.0144321	0.0144374	0.0144928	0.0144985	0.0145201	0.0145141	0.0145079	0.0144928	0.0144928	0.0144928	0.0144928
Gly:GGA γ/λ	0.0144928	0.0145254	0.0144928	0.0144897	0.0144858	0.0144912	0.0144805	0.0144912	0.0144808	0.0145048	0.0145404	0.0145125	0.0145395	0.0145397	0.0145226	0.0144865	0.0144719	0.0144405	0.0144487	0.0144568	0.0144512	0.0144592	0.0144269	0.0144928	0.0144928	0.0144928	0.0144928	0.0144928	0.0144928	0.0144492
Gly:GGA δ	0.0144928	0.0144928	0.0144928	0.0144928	0.0144928	0.0144928	0.0144928	0.015942	0.0144928	0.0144928	0.0144928	0.0144928	0.0146269	0.0144928	0.0144928	0.0144745	0.0144953	0.0144915	0.0144898	0.0144875	0.0144853	0.0144849	0.0144864	0.0144883	0.0144853	0.0144844	0.0144928	0.0144928	0.0144928	0.0144509	0.014447
Gly:GGA ο	0.0144928	0.0144928	0.0144928	0.0144788	0.0144928	0.0144928	0.0142663	0.0144928	0.0144928	0.0144928	0.0144928		0.0144928	0.0142663	0.0144928	0.0144928	0.0144928	0.0144928	0.0144928	0.0143281	0.0144928	0.0144928	0.0144928	0.0144805	0.0144885	0.0144796	0.014481	0.0144811	0.0144825	0.0144316	0.0144332	0.0144347
Gly:GGC α	0.0108696	0.0108696	0.0108696	0.0108696	0.0107999	0.0108696	0.0108696	0.0108696	0.0108696	0.0108696	0.0108696	0.0108696	0.0108606	0.0108552	0.0108313	0.0108223	0.0108299	0.0108186	0.0107919	0.0108267	0.0108795	0.0108696	0.0108696	0.0108696	0.0108696	0.0108696	0.0108696
Gly:GGC β/μ	0.0108696	0.0108696	0.0108696	0.0108658	0.0108661	0.0108639	0.0108424	0.0108582	0.0108511	0.0108616	0.0108408	0.0108235	0.0108272	0.0108171	0.0108181	0.0107961	0.0108134	0.0108513	0.0108621	0.0108617	0.0108392	0.0108121	0.0107966	0.0108554	0.0107488	0.0106431	0.0108696	0.0108696	0.0108696
Gly:GGC γ/λ	0.0108696	0.0108369	0.0108696	0.0108673	0.0108621	0.0108642	0.010844	0.0108605	0.0108499	0.01083	0.0108361	0.010812	0.010778	0.0107874	0.0107468	0.0108118	0.0108436	0.010853	0.0108524	0.010821	0.0108484	0.0108574	0.0108696	0.00980972	0.00896929	0.0106884	0.0105402	0.0108696	0.0108696	0.0108369
Gly:GGC δ	0.0108696	0.0108696	0.0108696	0.0108696	0.0108696	0.0108696	0.0108696	0.0108696	0.0108696	0.0108696	0.0108696	0.0108696	0.0107354	0.0108076	0.0108696	0.0108453	0.0108618	0.0108663	0.010859	0.0108519	0.0108505	0.0108372	0.0108192	0.0107934	0.0107566	0.0107441	0.0107246	0.0106847	0.0108696	0.0108382	0.010384
Gly:GGC ο	0.0108696	0.0108696	0.0108696	0.0108696	0.0108696	0.0108696	0.0108696	0.0108696	0.0108696	0.0106431	0.0108696		0.0108696	0.0108696	0.0108696	0.0108696	0.0108696	0.0108696	0.0108696	0.0108696	0.0108696	0.0108696	0.0108696	0.0108696	0.0108665	0.0108645	0.0108607	0.0108621	0.0108625	0.0108218	0.0108089	0.0107746
Gly:GGG α														4.90336e-07	1.00571e-06	8.85175e-07	7.08703e-07	3.24602e-06	2.15629e-06	1.22612e-06
Gly:GGG β/μ					4.32516e-07	7.12525e-07	2.85571e-06	1.13901e-06	6.61166e-07	2.65474e-06	2.9142e-06	1.02271e-06	3.34783e-07	1.06045e-06	1.48358e-06	1.31752e-06	2.00531e-07		3.73428e-06				9.12642e-06
Gly:GGG γ/λ							4.91546e-07	3.01581e-07	6.44695e-07	3.11576e-06	8.57661e-07	3.12284e-06	1.84783e-05	6.51582e-06	6.92496e-06	3.59971e-06	1.68291e-06	4.30474e-07	1.49231e-06	1.46636e-06	1.82368e-05	3.05239e-06
Gly:GGG δ			5.10308e-05													6.06899e-06			9.87576e-07	9.56312e-07	1.18283e-06	1.49986e-06	2.2933e-06	3.37395e-06	4.37092e-06	3.63325e-06
Gly:GGG ο																									2.27716e-07	4.34559e-07	7.1394e-07	1.01017e-06	1.50352e-06	1.2477e-06	6.7915e-07
Gly:GGT α	0.0253623	0.0251741	0.0248447	0.0243806	0.0246656	0.0253623	0.0251359	0.0248447	0.0241546	0.0242301	0.0253066	0.0253445	0.025353	0.0253351	0.0253272	0.0253007	0.0253011	0.0253104	0.025313	0.0252912	0.0253224	0.0253623	0.0253623	0.0253623	0.0253623	0.0253623	0.0253623
Gly:GGT β/μ	0.0253623	0.0250939	0.0249352	0.0252638	0.0253173	0.0252576	0.0251174	0.0245303	0.0246112	0.0245712	0.0243124	0.0239057	0.0236779	0.0237113	0.0237749	0.0242866	0.0249913	0.0252702	0.0253287	0.0253307	0.025332	0.0252647	0.0252984	0.0252842	0.025317	0.0251359	0.0246377	0.0253623	0.0253623
Gly:GGT γ/λ	0.0253623	0.0251012	0.0248447	0.025206	0.0253186	0.0253448	0.0253279	0.0253497	0.0253388	0.0253503	0.0253031	0.0252999	0.0252982	0.0252981	0.0253136	0.0253069	0.0252861	0.0252791	0.0252932	0.0252573	0.0252962	0.0253287	0.0253623	0.025313	0.0253623	0.0253623	0.0260211	0.0271739	0.0253623	0.025286
Gly:GGT δ	0.0253623	0.0249231	0.0241886	0.0243242	0.0243628	0.0249741	0.0248447	0.0253623	0.0244565	0.0244565	0.0251812	0.0253623	0.0254965	0.0251765	0.0252844	0.0253441	0.0253391	0.0253514	0.0253279	0.0253073	0.0253097	0.0253168	0.0253203	0.0253191	0.0253019	0.025298	0.0253096	0.0253623	0.0253623	0.0252891	0.0252822
Gly:GGT ο	0.0253623	0.0252256	0.0246565	0.0239409	0.0238191	0.0250604	0.0253623	0.0253623	0.0247585	0.0251359	0.0253623		0.0253623	0.0252491	0.0253623	0.0248447	0.0253623	0.0253623	0.0253623	0.0253623	0.0253623	0.0253623	0.0253623	0.0253623	0.0253595	0.0253578	0.025355	0.0253577	0.025349	0.0252619	0.0252644	0.0252535
His:CAC α	0.0144928	0.0144928	0.0144928	0.0144928	0.0144928	0.0144928	0.0144928	0.0144928	0.0138889	0.0144928	0.0144928	0.014447	0.0144605	0.0144758	0.0144885	0.0144763	0.0144678	0.0144721	0.0144698	0.0144854	0.0144329	0.014694	0.0144928	0.0144928	0.0144928	0.0144928	0.0144928
His:CAC β/μ	0.0144928	0.0144257	0.014478	0.0144897	0.0144984	0.0145056	0.014497	0.014519	0.0144855	0.0144832	0.0144744	0.0144728	0.0144787	0.0144837	0.0144822	0.0144876	0.0144767	0.0144945	0.0145068	0.0145086	0.0144894	0.0144813	0.0144745	0.0144928	0.0144777	0.014606	0.0144928	0.0144928	0.0144928
His:CAC γ/λ	0.0144928	0.0144928	0.0144755	0.0144966	0.0144993	0.0144943	0.0144869	0.0144792	0.0143867	0.0144229	0.0144447	0.0144515	0.0144515	0.0144527	0.0144443	0.0144693	0.014487	0.0144848	0.014482	0.0144794	0.0144656	0.01445	0.0144928	0.0144681	0.0144928	0.0143116	0.0144928	0.0144928	0.0144928	0.0144492
His:CAC δ	0.0144928	0.0144928	0.0144928	0.0144928	0.0144928	0.0144928	0.0144928	0.0144928	0.0144928	0.0144928	0.0144928	0.0144928	0.0144928	0.0144928	0.0144928	0.0144867	0.0145018	0.0144928	0.0144876	0.0144797	0.0144767	0.0144779	0.0144754	0.0144656	0.0144504	0.0144209	0.0144401	0.0143818	0.0142029	0.0137289	0.014447
His:CAC ο	0.0144928	0.0144928	0.0144928	0.0144928	0.0144928	0.0144928	0.0144928	0.0144928	0.0144928	0.0144928	0.0144928		0.0144928	0.0143795	0.0144928	0.0144928	0.0144928	0.0148953	0.0152899	0.0150692	0.0149457	0.0152979	0.0139752	0.0144805	0.0144851	0.014475	0.0144068	0.0142543	0.0142254	0.0142368	0.0143323	0.0144174
His:CAT α	0.0144928	0.0144928	0.0144928	0.0144928	0.0144928	0.0151321	0.0153986	0.0150104	0.0150966	0.015625	0.0144928	0.0144928	0.0145177	0.0145088	0.0144939	0.0145287	0.0145499	0.0145532	0.0145613	0.0145283	0.0145626	0.0144928	0.0144928	0.0144928	0.0144928	0.0144928	0.0144928
His:CAT β/μ	0.0144928	0.015119	0.0151555	0.0178691	0.0179883	0.017905	0.0179382	0.0180487	0.0178832	0.0178696	0.0179627	0.018008	0.0180863	0.0181	0.0181096	0.0181028	0.0181049	0.0181042	0.0180543	0.0180368	0.0180485	0.0180757	0.0180429	0.0180662	0.0180631	0.0180027	0.0173913	0.0181159	0.0144928
His:CAT γ/λ	0.0144928	0.0144928	0.0144755	0.0145752	0.0145541	0.0145469	0.0144834	0.0145157	0.0146172	0.0145795	0.0146214	0.0145379	0.0146648	0.0147147	0.0146121	0.0145738	0.0145714	0.0145725	0.0145421	0.0145296	0.014528	0.0145233	0.0144928	0.0144928	0.0145181	0.0146739	0.0144928	0.0144928	0.0144928	0.0144492
His:CAT δ	0.0144928	0.0144928	0.0144928	0.0145131	0.0145552	0.0146222	0.0150104	0.015942	0.0149457	0.0155797	0.0146739	0.0150966	0.0150295	0.0146476	0.0146875	0.0145413	0.0145095	0.0144952	0.0145013	0.0145091	0.0145107	0.0145185	0.0145204	0.0145228	0.0145282	0.0145378	0.0145191	0.0144928	0.0144928	0.0144509	0.014447
His:CAT ο	0.0144928	0.0144928	0.0144928	0.0144928	0.0144928	0.0144928	0.0144928	0.0148953	0.0153986	0.0151721	0.0144928		0.0152174	0.0147192	0.0148953	0.0150104	0.0143586	0.0144928	0.0144928	0.0144928	0.0144928	0.0144928	0.0144928	0.0144928	0.0145	0.0145026	0.01451	0.0145123	0.0145286	0.0144669	0.0144654	0.0144674
Ile:ATA α	0.0253623	0.0253623	0.0253623	0.0253623	0.0253623	0.0253623	0.0253623	0.0253623	0.0253623	0.0253623	0.0254181	0.0253674	0.0253726	0.0253762	0.0253751	0.0253834	0.0253799	0.0253797	0.0254084	0.0254224	0.0253923	0.0253623	0.0253623	0.0253623	0.0253623	0.0253623	0.0253623
Ile:ATA β/μ	0.0253623	0.0253847	0.0253623	0.0253638	0.0253649	0.0253602	0.0253802	0.0253823	0.0253689	0.0253597	0.0253765	0.0253769	0.025371	0.0253774	0.025384	0.0253935	0.0253884	0.0253775	0.0253735	0.0253663	0.0253758	0.025414	0.0253714	0.0253907	0.0254227	0.0255888	0.0253623	0.0253623	0.0253623
Ile:ATA γ/λ	0.0253623	0.0253623	0.0253796	0.0253677	0.0253707	0.0253699	0.0254144	0.0253798	0.0253929	0.0253939	0.0253906	0.0253765	0.0253854	0.0253714	0.025379	0.0253579	0.0253522	0.0253553	0.0253611	0.0253773	0.0253848	0.0254051	0.0254117	0.025387	0.0253877	0.025	0.0253623	0.0253623	0.0253623	0.025286
Ile:ATA δ	0.0253623	0.0253623	0.0253623	0.0254437	0.0253623	0.0253623	0.0253623	0.0268116	0.0255888	0.0253623	0.0253623	0.0253623	0.0253623	0.0253314	0.0253623	0.0253684	0.0253662	0.0253712	0.0253647	0.025376	0.0253759	0.0253827	0.0253962	0.0254108	0.0254166	0.0254137	0.0253294	0.0255102	0.0253623	0.0252891	0.0252822
Ile:ATA ο	0.0253623	0.0253623	0.0253623	0.0253623	0.0253623	0.0253623	0.0253623	0.0253623	0.0253623	0.0253623	0.0253623		0.0253623	0.0253623	0.0253623	0.0253623	0.0253623	0.0253623	0.0253623	0.0253623	0.0253623	0.0253623	0.0253623	0.0253623	0.0253648	0.0253665	0.0253693	0.0253706	0.0253752	0.0252834	0.0252837	0.0252612
Ile:ATC α	0.0181159	0.0181159	0.0181159	0.0181159	0.0181159	0.0183291	0.0181159	0.0181159	0.0181159	0.0183424	0.0181159	0.0181109	0.018107	0.0181051	0.0181029	0.018096	0.0180939	0.01808	0.0180757	0.0180166	0.018106	0.0181159	0.0181159	0.0181159	0.0181159	0.0181159	0.0181159
Ile:ATC β/μ	0.0181159	0.0181159	0.0181159	0.0181121	0.0181116	0.0181038	0.0181109	0.0181148	0.0181034	0.0181059	0.0181035	0.0180996	0.0180602	0.0180561	0.0180517	0.0179734	0.0178119	0.0176421	0.0174848	0.0174578	0.0177044	0.0178977	0.0180338	0.017981	0.017965	0.0181159	0.0181159	0.0181159	0.0181159
Ile:ATC γ/λ	0.0181159	0.0181159	0.0180814	0.0181121	0.0181076	0.0180923	0.0180786	0.0181069	0.018104	0.0180981	0.0180898	0.0180962	0.0180859	0.018048	0.018082	0.0180831	0.0180243	0.0180041	0.0180286	0.0180555	0.0180727	0.0180854	0.018083	0.0181159	0.0181159	0.0181159	0.0181159	0.0181159	0.0181159	0.0180614
Ile:ATC δ	0.0181159	0.0181159	0.0180649	0.0181159	0.0180535	0.0181159	0.0181159	0.0181159	0.0181159	0.0181159	0.0181159	0.0181159	0.0181159	0.018085	0.018077	0.0181159	0.0181005	0.0180846	0.0180951	0.0181015	0.0181003	0.0180911	0.0180906	0.0180811	0.0180756	0.0180874	0.0180698	0.018042	0.0182609	0.0180636	0.0180587
Ile:ATC ο	0.0181159	0.0181159	0.0180689	0.0181159	0.0181159	0.0181159	0.0181159	0.0181159	0.0181159	0.0178895	0.0181159		0.0181159	0.0178895	0.0181159	0.0181159	0.0179817	0.0181159	0.0181159	0.0181159	0.0181159	0.0181159	0.0181159	0.0181159	0.0181068	0.0181191	0.0181195	0.0181017	0.0180907	0.0180297	0.0180469	0.0180487
Ile:ATT α	0.0326087	0.0326087	0.0326087	0.0326087	0.0326784	0.0326087	0.0326087	0.0326087	0.0338164	0.0323822	0.0326644	0.0326239	0.0326662	0.0326887	0.0327114	0.0327239	0.0327418	0.0327634	0.0328374	0.0329704	0.0328083	0.0330113	0.0339262	0.0326087	0.0326087	0.0344203	0.0326087
Ile:ATT β/μ	0.0326087	0.0326311	0.032594	0.0326448	0.032661	0.032727	0.0326765	0.0326708	0.032688	0.0327409	0.0328052	0.0328743	0.0328921	0.0329264	0.0329389	0.032963	0.0330252	0.0331503	0.0331156	0.0330532	0.032774	0.0327235	0.0330103	0.0332126	0.0334768	0.0340806	0.0326087	0.0326087	0.0362319
Ile:ATT γ/λ	0.0326087	0.0326087	0.0326259	0.0326449	0.0326426	0.0326713	0.0326534	0.0326527	0.0326667	0.0327084	0.0327742	0.0328492	0.0329399	0.0328474	0.0328126	0.0327892	0.0328578	0.0329071	0.0329089	0.0328404	0.0328636	0.0328285	0.033004	0.0329045	0.0326594	0.0338768	0.0342556	0.0326087	0.0362319	0.0361229
Ile:ATT δ	0.0326087	0.0326087	0.0326597	0.0326494	0.0326712	0.0326087	0.0326087	0.034058	0.033288	0.032971	0.0335145	0.0326087	0.0331455	0.0329184	0.0328814	0.0326815	0.0326396	0.0326402	0.0326468	0.0326628	0.0326889	0.0327116	0.0327278	0.0327657	0.0328053	0.032801	0.0328854	0.0332002	0.0350725	0.0354052	0.0338611
Ile:ATT ο	0.0326087	0.0326087	0.0326558	0.0326087	0.0327429	0.0326087	0.0328351	0.0326087	0.0332126	0.0330616	0.0326087		0.0333333	0.0327219	0.0330113	0.0333851	0.0327429	0.0326087	0.0327536	0.0326087	0.0328351	0.0326087	0.0331263	0.0327311	0.0327011	0.0328085	0.0336698	0.0354281	0.0359617	0.0359693	0.0360358	0.0360723
Leu:CTA α	0.00362319	0.00362319	0.00362319	0.00362319	0.00362319	0.00362319	0.00362319	0.00362319	0.00362319	0.00362319	0.00362319	0.00362319	0.00364313	0.00363702	0.00363677	0.00363658	0.00363349	0.00363158	0.00362411	0.00362196	0.00362319	0.00362319	0.00362319	0.00362319	0.00362319	0.00362319	0.00362319
Leu:CTA β/μ	0.00362319	0.00362319	0.00363792	0.00362433	0.00362535	0.00362034	0.0036239	0.00362205	0.00361988	0.00363912	0.00363068	0.00361986	0.00362185	0.00362225	0.0036315	0.00362246	0.00362078	0.00362232	0.00361945	0.00362583	0.00361981	0.00362893	0.00363231	0.0036374	0.00362319	0.00362319	0.00362319	0.00362319	0.00362319
Leu:CTA γ/λ	0.00362319	0.00362319	0.00362319	0.00362319	0.00362272	0.00362471	0.0036168	0.00362108	0.00362577	0.00362408	0.00363005	0.00362596	0.00362492	0.00363069	0.0036571	0.00364338	0.00363149	0.00362792	0.00361603	0.00361127	0.00361683	0.00362014	0.00362319	0.00362319	0.00359785	0.00362319	0.00362319	0.00362319	0.00362319	0.00361229
Leu:CTA δ	0.00362319	0.00362319	0.00362319	0.00362319	0.00356072	0.00375259	0.00362319	0.00362319	0.00362319	0.00362319	0.00362319	0.00362319	0.00362319	0.00365416	0.00362319	0.00362319	0.00362835	0.00361598	0.00362509	0.00363058	0.0036325	0.00363054	0.00362682	0.00362721	0.00363223	0.00362822	0.00362978	0.00362319	0.00362319	0.00361272	0.00361174
Leu:CTA ο	0.00362319	0.00362319	0.00362319	0.00362319	0.00362319	0.00362319	0.00362319	0.00362319	0.00362319	0.00362319	0.00362319		0.00362319	0.00362319	0.00362319	0.00362319	0.003489	0.00362319	0.00362319	0.00362319	0.00362319	0.00362319	0.00362319	0.00362319	0.00362364	0.00362503	0.00362395	0.00362414	0.00362466	0.0036094	0.00361036	0.00361012
Leu:CTC α	0.0181159	0.0181159	0.0181159	0.0181393	0.0181159	0.0179028	0.0181159	0.0181159	0.0181159	0.0181159	0.0181159	0.0181134	0.0181043	0.0181014	0.0180916	0.0180738	0.0180743	0.0180714	0.0180553	0.0180007	0.0178964	0.0179147	0.0181159	0.0175121	0.0178571	0.0181159	0.0181159
Leu:CTC β/μ	0.0181159	0.0176463	0.0180865	0.0181121	0.0181073	0.0181081	0.0180945	0.0180698	0.0177761	0.017336	0.0170993	0.0173663	0.0174601	0.017468	0.017666	0.0179154	0.0180279	0.0179987	0.0178545	0.0178099	0.0178528	0.0179437	0.0179334	0.0180733	0.0180782	0.0181159	0.0181159	0.0181159	0.0181159
Leu:CTC γ/λ	0.0181159	0.0181159	0.0180987	0.0181082	0.018069	0.0180808	0.0180874	0.0180936	0.0180882	0.0180906	0.0180765	0.0180417	0.0180697	0.0180611	0.0180586	0.0180709	0.0180862	0.0180928	0.0180686	0.0180085	0.0180494	0.0179969	0.018083	0.0181406	0.0181159	0.0182971	0.0177866	0.0181159	0.0181159	0.0180614
Leu:CTC δ	0.0181159	0.0181159	0.0181159	0.0181159	0.0181159	0.0181159	0.0181159	0.0181159	0.0181159	0.0181159	0.0179348	0.0181159	0.0181159	0.018085	0.0179991	0.018031	0.0180966	0.0181009	0.018096	0.0180726	0.0180759	0.0180626	0.0180632	0.0180543	0.0180439	0.0180519	0.0180171	0.0179681	0.0181159	0.0180636	0.0180587
Leu:CTC ο	0.0181159	0.0181159	0.0181159	0.018102	0.0181159	0.0181159	0.0181159	0.0181159	0.0181159	0.0181159	0.0181159		0.0181159	0.0178895	0.0181159	0.0178571	0.0177134	0.0181159	0.0176087	0.0172925	0.0174366	0.0177134	0.0181159	0.0179813	0.0173992	0.0177549	0.0179402	0.0180566	0.0180766	0.0180077	0.0180008	0.0180121
Leu:CTG α	0.00724638	0.00724638	0.00724638	0.00724638	0.00724638	0.00724638	0.00724638	0.00724638	0.00724638	0.00724638	0.00724638	0.00724892	0.00724638	0.00724608	0.00724001	0.00723454	0.00722373	0.00722393	0.0072205	0.00722308	0.00721643	0.00724638	0.00625823	0.00724638	0.00724638	0.00724638	0.00724638
Leu:CTG β/μ	0.00724638	0.00726874	0.00724638	0.00724524	0.00724681	0.00724495	0.0072478	0.00724752	0.00724505	0.00724903	0.00724887	0.00724996	0.00724805	0.00723954	0.00723629	0.00724696	0.00724698	0.00724942	0.00724544	0.00724374	0.007243	0.00724063	0.00724638	0.00724638	0.00725393	0.00724638	0.00724638	0.00724638	0.00724638
Leu:CTG γ/λ	0.00724638	0.00724638	0.00724638	0.00723868	0.00724219	0.00724256	0.00723999	0.00724427	0.00724444	0.00724415	0.00724252	0.00723944	0.00724089	0.00723927	0.00723969	0.00724387	0.0072383	0.00723938	0.00723847	0.00723153	0.00723577	0.00723722	0.00716403	0.00709849	0.00724638	0.00724638	0.00724638	0.00724638	0.00724638	0.00722458
Leu:CTG δ	0.00724638	0.00724638	0.00724638	0.00724638	0.00724638	0.00724638	0.00724638	0.00724638	0.00724638	0.00724638	0.00724638	0.00724638	0.00724638	0.00724638	0.00724638	0.00724638	0.00723735	0.0072437	0.00724303	0.00724421	0.0072448	0.0072447	0.00723799	0.00723503	0.00723787	0.00724218	0.00724638	0.00724638	0.00724638	0.00722545	0.00722349
Leu:CTG ο	0.00724638	0.00724638	0.00724638	0.00724638	0.00724638	0.00724638	0.00724638	0.00724638	0.00724638	0.00724638	0.00724638		0.00724638	0.00724638	0.00744767	0.00724638	0.00724638	0.00704509	0.00724638	0.00716403	0.00724638	0.00724638	0.00724638	0.00724638	0.00724524	0.00724522	0.00724509	0.00724739	0.00724774	0.00721891	0.00721593	0.00720677
Leu:CTT α	0.0362319	0.0362319	0.0362319	0.0362319	0.0362319	0.0360188	0.0362319	0.0362319	0.035628	0.0362319	0.0362319	0.0362344	0.0362332	0.0362351	0.0362422	0.0362413	0.0362616	0.0362601	0.0362618	0.0363104	0.0364315	0.0362319	0.03722	0.0368357	0.0362319	0.0362319	0.0362319
Leu:CTT β/μ	0.0362319	0.0366792	0.0362466	0.0362269	0.0362263	0.0362447	0.0362647	0.0362632	0.036544	0.0369779	0.037224	0.0369636	0.0368767	0.0369057	0.0369081	0.0373598	0.0384319	0.0387506	0.0378031	0.0369059	0.0364174	0.0362204	0.0362319	0.0362319	0.0364055	0.0362319	0.0362319	0.0362319	0.0344203
Leu:CTT γ/λ	0.0362319	0.0362319	0.0362491	0.0362288	0.0362226	0.036196	0.0362737	0.0362189	0.0361987	0.0362203	0.0361993	0.0360712	0.0360125	0.0360798	0.0361631	0.0362225	0.0362403	0.0362439	0.0362434	0.036303	0.0362276	0.0363235	0.0362978	0.0363058	0.0362065	0.0358696	0.0359025	0.0362319	0.0362319	0.0361229
Leu:CTT δ	0.0362319	0.0361221	0.0362319	0.0362319	0.0362319	0.0362319	0.0367495	0.0362319	0.0362319	0.0362319	0.036413	0.0362319	0.0362319	0.036108	0.0362319	0.0362562	0.0362474	0.0362348	0.0362279	0.0362488	0.0362377	0.0362476	0.0362283	0.0362335	0.0362173	0.0361701	0.0360474	0.0355294	0.0357971	0.0361272	0.0361174
Leu:CTT ο	0.0362319	0.0362319	0.0362319	0.0362319	0.0362319	0.0362319	0.0360054	0.0362319	0.0362319	0.0362319	0.0362319		0.0362319	0.0362319	0.0362319	0.0362319	0.0365003	0.0364332	0.0362319	0.0363142	0.0362319	0.0362319	0.0357143	0.0362441	0.0362192	0.0362091	0.0361557	0.0360275	0.0358274	0.0358194	0.0359825	0.0360915
Leu:TTA α	0.0108696	0.0109166	0.0108696	0.0108929	0.0108696	0.0110827	0.0108696	0.0113872	0.0114734	0.011096	0.0109253	0.0108746	0.0108938	0.010904	0.0109118	0.0109178	0.0109311	0.0109495	0.0109748	0.0110192	0.0109993	0.0109702	0.0118577	0.0114734	0.0108696	0.0108696	0.0108696
Leu:TTA β/μ	0.0108696	0.0108919	0.0108843	0.010881	0.0108977	0.0109351	0.0110031	0.0109254	0.0109641	0.010954	0.0109741	0.0109711	0.0109715	0.0109888	0.0111293	0.0112516	0.0112067	0.0113113	0.0115044	0.0117546	0.0121481	0.012908	0.013425	0.0136331	0.0137983	0.013587	0.0123188	0.0126812	0.0108696
Leu:TTA γ/λ	0.0108696	0.0109022	0.0108696	0.0108888	0.0108914	0.0109092	0.0109207	0.0109097	0.0109286	0.0109412	0.0110008	0.0109868	0.0109998	0.0110263	0.0110415	0.0109832	0.0109382	0.0109474	0.0109778	0.0110113	0.0109998	0.0111443	0.0113636	0.0131371	0.0140367	0.0134058	0.0115283	0.0108696	0.0108696	0.0108369
Leu:TTA δ	0.0108696	0.0108696	0.0108696	0.0108899	0.0108696	0.0112578	0.0108696	0.0123188	0.0120018	0.0119565	0.0115942	0.013285	0.0127483	0.0135328	0.013285	0.0145413	0.0143767	0.0144835	0.0144836	0.0145137	0.0145246	0.0145625	0.0145797	0.0145924	0.0146074	0.0145827	0.0145982	0.0137164	0.012029	0.0108382	0.0126403
Leu:TTA ο	0.0108696	0.0108696	0.0108696	0.0108835	0.0108696	0.0108696	0.011096	0.0112721	0.0108696	0.0108696	0.0108696		0.0108696	0.0114357	0.0112721	0.0111284	0.0108696	0.0110709	0.010942	0.0110343	0.0108696	0.0112721	0.0119048	0.010894	0.0108973	0.0108924	0.0108931	0.0108923	0.0109165	0.0108894	0.0108731	0.0108669
Leu:TTG α	0.0326087	0.0326087	0.0326734	0.0325853	0.0326087	0.0323956	0.0326087	0.0326087	0.0326087	0.0326087	0.0324972	0.0323063	0.0322837	0.0323733	0.0323867	0.032459	0.0325123	0.0325042	0.0325189	0.0325008	0.0325987	0.0326087	0.0329381	0.0326087	0.0326087	0.0326087	0.0326087
Leu:TTG β/μ	0.0326087	0.032564	0.0326087	0.0326072	0.0325992	0.0325439	0.0325494	0.0325586	0.0325869	0.0326087	0.0326362	0.032565	0.0325273	0.0325071	0.0324681	0.0324585	0.0324539	0.0325392	0.0325807	0.0325981	0.0325682	0.0325915	0.0326178	0.0325163	0.0324728	0.0326087	0.0326087	0.0326087	0.0326087
Leu:TTG γ/λ	0.0326087	0.0326413	0.0326259	0.0326033	0.0325697	0.0325957	0.032589	0.0325758	0.0325939	0.0326109	0.032598	0.0325712	0.0325345	0.0325145	0.0325335	0.0325364	0.0325785	0.0325455	0.0325581	0.0325631	0.0325748	0.0325293	0.0325758	0.0336932	0.034509	0.0326087	0.0326087	0.0326087	0.0326087	0.0325106
Leu:TTG δ	0.0326087	0.0326087	0.0326087	0.0326291	0.0326087	0.0324793	0.0326087	0.0326087	0.0326087	0.0326087	0.0322464	0.0326087	0.0328771	0.0325777	0.0325697	0.0326451	0.032601	0.0326048	0.0325844	0.03259	0.0325944	0.0325827	0.0325826	0.0325758	0.0325653	0.0325176	0.0325626	0.0325717	0.0326087	0.0325145	0.0325057
Leu:TTG ο	0.0326087	0.0326087	0.0326087	0.0325948	0.0326087	0.0326087	0.0326087	0.0326087	0.0326087	0.0326087	0.0326087		0.0328502	0.0326087	0.0326087	0.0326087	0.0326087	0.0326087	0.0326087	0.032444	0.0326087	0.0326087	0.0326087	0.0326087	0.0326029	0.0326023	0.0326021	0.0326012	0.0325999	0.032482	0.0324844	0.0324853
Lys:AAA α	0.0253623	0.0253623	0.0253623	0.0253623	0.0253623	0.0253623	0.0253623	0.0253623	0.0253623	0.0253623	0.0253066	0.0253623	0.0253417	0.0253467	0.0253506	0.0253547	0.0253589	0.0253599	0.02536	0.0253635	0.0253623	0.0253623	0.0253623	0.0253623	0.0253623	0.0253623	0.0253623
Lys:AAA β/μ	0.0253623	0.02534	0.0253623	0.0253635	0.0253606	0.0253559	0.0253538	0.0253646	0.025357	0.0253581	0.0253582	0.0253628	0.0253643	0.0253558	0.0253356	0.0252073	0.0249025	0.0248051	0.0250561	0.0252304	0.0252948	0.0253623	0.0253623	0.0253907	0.0255208	0.0255888	0.0253623	0.0253623	0.0253623
Lys:AAA γ/λ	0.0253623	0.0253623	0.0253623	0.0253631	0.0253563	0.0253593	0.0253594	0.0253687	0.0253623	0.0253619	0.0253572	0.0253575	0.0253565	0.0253598	0.0253595	0.0253576	0.0253578	0.0253587	0.0253635	0.0253662	0.025364	0.0253654	0.0253788	0.0264222	0.0272626	0.0257246	0.0253623	0.0253623	0.0253623	0.025286
Lys:AAA δ	0.0253623	0.0253623	0.0253623	0.0253216	0.0253623	0.0253623	0.0253623	0.0253623	0.0253623	0.0253623	0.0253623	0.0253623	0.0253623	0.0254243	0.0254013	0.0253684	0.0253662	0.0253734	0.0253385	0.0253446	0.0253562	0.0253647	0.0253873	0.025407	0.0254254	0.0254367	0.0254545	0.0253623	0.0253623	0.0252891	0.0252822
Lys:AAA ο	0.0253623	0.0253623	0.0253623	0.0253623	0.0253623	0.0253623	0.0253623	0.0253623	0.0253623	0.0253623	0.0253623		0.0253623	0.0253623	0.0253623	0.0253623	0.0253623	0.0253623	0.0253623	0.0253623	0.0253623	0.0253623	0.0253623	0.0253623	0.0253623	0.0253639	0.0253703	0.0253948	0.0253839	0.0252828	0.0252759	0.0252689
Lys:AAG α	0.0144928	0.0144928	0.0144928	0.0144928	0.0144928	0.0144928	0.0144928	0.0144928	0.0144928	0.0144928	0.0145485	0.0144877	0.0144854	0.014486	0.0144793	0.0144776	0.0144813	0.0144738	0.014482	0.0144829	0.0145027	0.0144928	0.0144928	0.0138889	0.0144928	0.0144928	0.0144928
Lys:AAG β/μ	0.0144928	0.0145151	0.0144928	0.0144897	0.0144897	0.0144806	0.0144756	0.0144751	0.0144617	0.0144811	0.0144736	0.0144805	0.0144623	0.0144721	0.0144839	0.0146198	0.0149265	0.0150361	0.0147728	0.0144928	0.0144894	0.014464	0.014511	0.014443	0.0143116	0.0143795	0.0137681	0.0144928	0.0144928
Lys:AAG γ/λ	0.0144928	0.0144928	0.0144928	0.0144866	0.0144872	0.014479	0.0144873	0.0144647	0.0144238	0.0142519	0.0142213	0.0143498	0.0144587	0.0144803	0.0144849	0.0144881	0.0144812	0.0144719	0.0144671	0.0144735	0.0144809	0.0144714	0.0145092	0.0144681	0.0144674	0.0144928	0.0144928	0.0144928	0.0144928	0.0144492
Lys:AAG δ	0.0144928	0.0144928	0.0144928	0.0144928	0.0144928	0.0144928	0.0144928	0.0144928	0.0144928	0.0144928	0.0144928	0.0144928	0.0144928	0.0144928	0.0144928	0.0139223	0.0144837	0.0144888	0.0144799	0.0144754	0.0144723	0.0144627	0.0144602	0.0144526	0.014454	0.0144615	0.0144401	0.0144928	0.0143478	0.0144509	0.014447
Lys:AAG ο	0.0144928	0.0144928	0.0144928	0.0144788	0.0144928	0.0144928	0.0144928	0.0144928	0.0144928	0.0144928	0.0144928		0.0144928	0.0144928	0.0144928	0.0144928	0.0144928	0.0144928	0.0144928	0.0144928	0.0144928	0.0144928	0.0144928	0.014505	0.0144912	0.0144895	0.0144871	0.0144905	0.0144944	0.014442	0.0144392	0.0144289
Met:ATG α	0.0144928	0.0144928	0.0144928	0.0144928	0.0144928	0.0144928	0.0144928	0.0144928	0.0144928	0.0144928	0.0144928	0.0144928	0.0144944	0.0144921	0.014492	0.0144918	0.0144947	0.0144984	0.0145072	0.0144535	0.0145027	0.0144928	0.0144928	0.0144928	0.0144928	0.0144928	0.0144928
Met:ATG β/μ	0.0144928	0.0144928	0.0144928	0.0144909	0.0144906	0.0144871	0.0144963	0.0144888	0.0144928	0.0144912	0.0144819	0.0144902	0.0144886	0.0144798	0.0144905	0.0144778	0.0144893	0.0145275	0.0147299	0.0149109	0.0148335	0.0147339	0.0145658	0.0145709	0.0145003	0.0144928	0.0144928	0.0144928	0.0144928
Met:ATG γ/λ	0.0144928	0.014558	0.0144755	0.0144904	0.0144928	0.0144935	0.0144913	0.0144961	0.0144895	0.0145025	0.0145125	0.0145049	0.0144844	0.0145184	0.0144928	0.0145154	0.0145253	0.0145306	0.0145078	0.0144906	0.0144898	0.0144958	0.0145092	0.0144928	0.0144928	0.0144928	0.0144928	0.0144928	0.0144928	0.0144492
Met:ATG δ	0.0144928	0.0144928	0.0144928	0.0144724	0.0144928	0.0144928	0.0144928	0.0152174	0.0144928	0.0144928	0.0143116	0.0144928	0.0144928	0.0144928	0.0144928	0.0144806	0.0144889	0.0144987	0.0144958	0.0144946	0.0144914	0.0144902	0.0144829	0.014478	0.0144802	0.0144841	0.0145916	0.0144558	0.0144928	0.0144509	0.014447
Met:ATG ο	0.0144928	0.0145611	0.0144928	0.0144928	0.0144928	0.0144928	0.0144928	0.0144928	0.0144928	0.0144928	0.0144928		0.0144928	0.0144928	0.0144928	0.0144928	0.0144928	0.0144928	0.0144928	0.0144928	0.0144928	0.0144928	0.0144928	0.0144805	0.0144925	0.0144931	0.0144947	0.0144955	0.0144937	0.0144427	0.014439	0.0144405
Phe:TTC α	0.0217391	0.0217391	0.0217391	0.0216924	0.0217391	0.0217391	0.0217391	0.0217391	0.0217391	0.0217391	0.0217949	0.0217417	0.0217531	0.0217331	0.0217361	0.0217464	0.0217495	0.0217486	0.0217313	0.0217391	0.0217591	0.0216385	0.0217391	0.0217391	0.0225155	0.0217391	0.0217391
Phe:TTC β/μ	0.0217391	0.0217168	0.0217391	0.0217285	0.0217231	0.0217206	0.021737	0.0217277	0.0217438	0.0217269	0.0217587	0.0217568	0.0217572	0.0217758	0.0217611	0.0217443	0.0217433	0.0217726	0.0219081	0.0219528	0.0219483	0.0218482	0.0217665	0.021796	0.0218146	0.0213995	0.0217391	0.0217391	0.0199275
Phe:TTC γ/λ	0.0217391	0.0217391	0.0217219	0.0217299	0.0217684	0.0217384	0.0217386	0.0217343	0.021744	0.021736	0.0217117	0.021711	0.0217186	0.0217279	0.021716	0.0217116	0.0217363	0.0217278	0.0217457	0.0217483	0.0217709	0.0218246	0.0219038	0.0218131	0.0217138	0.021558	0.0217391	0.0217391	0.0217391	0.0180614
Phe:TTC δ	0.0217391	0.0217391	0.0217391	0.0217391	0.0217391	0.0217391	0.0217391	0.0217391	0.0217391	0.0217391	0.0213768	0.0217391	0.0217391	0.0217701	0.0216612	0.0217816	0.0217469	0.0217455	0.021748	0.0217459	0.021742	0.0217443	0.0217533	0.021749	0.0217416	0.0217433	0.0217457	0.0217761	0.0205797	0.0216763	0.0216705
Phe:TTC ο	0.0217391	0.0217391	0.0217391	0.0217391	0.0217391	0.0217391	0.0217391	0.0217391	0.0214372	0.0219656	0.0217391		0.0214976	0.0217391	0.0215378	0.0209627	0.0218733	0.0217391	0.0221014	0.0225626	0.0226449	0.0217391	0.0217391	0.0218493	0.0224267	0.0220679	0.0218041	0.0214921	0.0210178	0.0201746	0.0203118	0.0214164
Phe:TTT α	0.0289855	0.0289855	0.0289855	0.0290556	0.0289855	0.0294118	0.0289855	0.0289855	0.0295894	0.0289855	0.029097	0.0293285	0.0294109	0.0293208	0.0293256	0.0292515	0.0291761	0.0291923	0.0292024	0.0292724	0.0291053	0.0293881	0.0289855	0.0289855	0.0289855	0.0289855	0.0289855
Phe:TTT β/μ	0.0289855	0.0290526	0.0290002	0.0290137	0.0290577	0.0291024	0.0290897	0.029088	0.0290787	0.0290784	0.0290937	0.0291427	0.0292048	0.0292114	0.0292871	0.029327	0.029307	0.029326	0.0293412	0.029306	0.0292318	0.0292439	0.0292045	0.0291915	0.0292799	0.0294384	0.0289855	0.0289855	0.0326087
Phe:TTT γ/λ	0.0289855	0.0289855	0.02902	0.0290325	0.0290757	0.0291168	0.0290892	0.0290844	0.0290922	0.029095	0.0291407	0.0291847	0.0292165	0.0292177	0.0292045	0.0292006	0.0291696	0.0292174	0.029161	0.0291598	0.0291641	0.0292175	0.0292325	0.0293799	0.0295683	0.0293478	0.0293149	0.0289855	0.0289855	0.0325106
Phe:TTT δ	0.0289855	0.0289855	0.0289855	0.0288227	0.0288606	0.0289855	0.0289855	0.0297101	0.0296649	0.0289855	0.0297101	0.0289855	0.0292539	0.0292332	0.0291413	0.0290705	0.0290435	0.0290275	0.0290544	0.0290678	0.0290877	0.0291163	0.0291545	0.0291851	0.0292232	0.0292921	0.0293281	0.0298358	0.0305797	0.0289018	0.0288939
Phe:TTT ο	0.0289855	0.0289855	0.0289855	0.0289716	0.0287171	0.0289855	0.029212	0.0289855	0.0295894	0.0289855	0.0289855		0.0289855	0.0289855	0.0289855	0.0295031	0.0291197	0.0289855	0.0291304	0.0291502	0.0287591	0.0289855	0.0295031	0.0290345	0.0291298	0.0290916	0.029212	0.0295261	0.030185	0.0307279	0.0304299	0.0292598
Pro:CCA α	0.0108696	0.0108696	0.0108696	0.0108696	0.0108696	0.0108696	0.0108696	0.0108696	0.0108696	0.0108696	0.0108696	0.010867	0.0108666	0.0108651	0.0108659	0.010862	0.0108635	0.0108623	0.0108572	0.0108487	0.0108396	0.0108696	0.0108696	0.0108696	0.0108696	0.0108696	0.0108696
Pro:CCA β/μ	0.0108696	0.0108696	0.0108696	0.0108688	0.01087	0.0108681	0.0108639	0.0108713	0.0108749	0.0108536	0.0108529	0.0108816	0.0108697	0.010869	0.0108706	0.0108637	0.0108591	0.0108704	0.0108836	0.0108696	0.0108527	0.0108696	0.0108604	0.0108625	0.0108696	0.0108696	0.0108696	0.0108696	0.0108696
Pro:CCA γ/λ	0.0108696	0.0108696	0.0108696	0.0108742	0.0108719	0.0108703	0.0108705	0.0108765	0.0108741	0.0108834	0.0108974	0.0108824	0.0108823	0.0108688	0.0108727	0.0108724	0.0108681	0.0108669	0.0108681	0.010861	0.0108696	0.0109031	0.0108696	0.0108696	0.0108696	0.0108696	0.0108696	0.0108696	0.0108696	0.0108369
Pro:CCA δ	0.0108696	0.0108696	0.0108696	0.0108696	0.0108696	0.0108696	0.0108696	0.0108696	0.0108696	0.0108696	0.0108696	0.0108696	0.0108696	0.0108386	0.0109085	0.0108696	0.0108696	0.0108681	0.0108465	0.0108362	0.0108472	0.0108511	0.0108588	0.01086	0.0108597	0.010855	0.0108498	0.0107956	0.0110145	0.0108382	0.0108352
Pro:CCA ο	0.0108696	0.0108696	0.0108696	0.0108696	0.0109367	0.0108696	0.011096	0.0108696	0.0108696	0.0108696	0.0108696		0.0108696	0.0108696	0.0110709	0.0108696	0.0108696	0.0108696	0.0108696	0.0108696	0.0108696	0.0108696	0.0108696	0.0108696	0.0108678	0.0108685	0.0108727	0.01087	0.0108695	0.0108333	0.0108322	0.0108303
Pro:CCC α					6.96767e-05							2.54081e-06	1.66156e-06	5.29563e-06	8.60442e-06	5.44936e-06	3.84335e-06	2.81058e-06	3.6965e-06	2.45224e-06	1.99625e-05
Pro:CCC β/μ				1.14104e-06	1.73006e-06		3.56964e-06		1.9835e-06	2.65474e-06	1.24894e-06	2.30109e-06	1.25544e-05	2.62755e-05	2.04733e-05	1.28824e-05	6.21645e-06	4.34331e-06	8.40214e-06	5.27585e-06	1.34942e-05	2.29679e-05	9.12642e-06		7.54831e-06
Pro:CCC γ/λ			1.72533e-05	6.93065e-06	1.85876e-05	8.39408e-06	1.27802e-05	1.05553e-05	9.34808e-06	1.15728e-05	1.92974e-05	3.15754e-05	4.24423e-05	8.29286e-05	0.000348875	0.000743732	0.00105238	0.00114054	0.00133547	0.00109904	0.00124434	0.00225877	0.00154809	0.00179927	0.00202696
Pro:CCC δ																1.8207e-05	9.02574e-06	6.1801e-07	3.0387e-06	3.63398e-06	7.40762e-06	1.13929e-05	2.31898e-05	3.39732e-05	4.73408e-05	6.12063e-05	0.000111989	3.69713e-05
Pro:CCC ο				1.39353e-05												0.000258799									4.21274e-06	3.86136e-06	5.35455e-06	4.21162e-06	4.97529e-06	7.48619e-06	8.36204e-06	3.84668e-06
Pro:CCG α	0.00724638	0.00724638	0.00724638	0.00724638	0.00724638	0.00724638	0.00724638	0.00724638	0.00724638	0.00724638	0.00724638	0.00724384	0.00724472	0.007245	0.00723978	0.00723888	0.00723665	0.00723917	0.00724006	0.00723902	0.00722641	0.00724638	0.00724638	0.00724638	0.00698758	0.00724638	0.00724638
Pro:CCG β/μ	0.00724638	0.00724638	0.00724638	0.00724333	0.00724421	0.00724638	0.00725137	0.00724467	0.00724638	0.00724797	0.00724346	0.00724408	0.00724052	0.0072399	0.00724296	0.00723745	0.00724116	0.00723595	0.00722397	0.00722923	0.007243	0.00723489	0.00723725	0.00724638	0.00723883	0.00724638	0.00724638	0.00724638	0.00724638
Pro:CCG γ/λ	0.00724638	0.00724638	0.00722912	0.00724484	0.00724591	0.00724104	0.00724589	0.00724276	0.00724444	0.00724282	0.00724552	0.00724256	0.00723858	0.00723631	0.007233	0.00724074	0.00724122	0.00724207	0.00723892	0.00723959	0.00721711	0.00721585	0.00724638	0.00724638	0.00724638	0.00724638	0.00724638	0.00724638	0.00724638	0.00722458
Pro:CCG δ	0.00724638	0.00724638	0.00724638	0.00724638	0.00724638	0.00724638	0.00724638	0.00724638	0.00724638	0.00724638	0.00724638	0.00724638	0.00724638	0.00724638	0.00720742	0.00724638	0.0072438	0.00724761	0.0072621	0.00726797	0.00725474	0.00725033	0.00724557	0.0072448	0.00724188	0.00724246	0.00722661	0.00724638	0.00724638	0.00722545	0.00722349
Pro:CCG ο	0.00724638	0.00724638	0.00724638	0.00724638	0.00724638	0.00724638	0.00724638	0.00724638	0.00724638	0.00724638	0.00724638		0.00724638	0.00724638	0.00724638	0.00724638	0.00724638	0.00724638	0.00724638	0.00724638	0.00724638	0.00724638	0.00724638	0.00724638	0.00724729	0.00724515	0.00723981	0.00723865	0.00724083	0.00721498	0.00721657	0.00721831
Pro:CCT α	0.0253623	0.0253623	0.0253623	0.0253623	0.0253623	0.0251492	0.0253623	0.0258799	0.0253623	0.0251359	0.0253623	0.0253649	0.02535	0.0253421	0.0253311	0.0253045	0.0252707	0.0252725	0.0252522	0.0253108	0.0253224	0.0253623	0.0253623	0.0253623	0.0253623	0.0253623	0.0253623
Pro:CCT β/μ	0.0253623	0.02534	0.0253623	0.0253551	0.0253541	0.0253424	0.0253181	0.0253264	0.0253253	0.0253591	0.0254052	0.025405	0.0253814	0.0253384	0.0251017	0.0243645	0.0231573	0.0227311	0.0235456	0.0244667	0.0250654	0.025236	0.0253258	0.0252558	0.0250604	0.0254755	0.026087	0.0253623	0.0253623
Pro:CCT γ/λ	0.0253623	0.0253623	0.0253451	0.0253631	0.0253535	0.0253608	0.0252994	0.0253427	0.025342	0.0253334	0.0253482	0.0255108	0.0255257	0.0254658	0.0253518	0.0252853	0.025252	0.0252485	0.0252949	0.0253185	0.0253496	0.0253654	0.0253294	0.0242778	0.0233607	0.0253623	0.0253623	0.0253623	0.0253623	0.025286
Pro:CCT δ	0.0253623	0.0253623	0.0253623	0.0253623	0.0253623	0.0253623	0.0248447	0.0246377	0.0251359	0.0253623	0.0253623	0.0253623	0.0249597	0.0253623	0.0253234	0.0253138	0.0253378	0.0253446	0.0253239	0.0253043	0.0253048	0.0252731	0.0252519	0.0252369	0.0252257	0.0252254	0.0251845	0.0252144	0.0253623	0.0252891	0.0252822
Pro:CCT ο	0.0253623	0.0253623	0.0253623	0.0253623	0.0252952	0.0253623	0.0253623	0.0253623	0.0253623	0.0253623	0.0253623		0.0253623	0.0253623	0.025161	0.0253623	0.0253623	0.0253623	0.0253623	0.0251976	0.0253623	0.0253623	0.0253623	0.0253134	0.0253513	0.0253533	0.0253496	0.0253516	0.0253434	0.02525	0.0252497	0.0252343
Ser:AGC α	0.00724638	0.00724638	0.00724638	0.00724638	0.00724638	0.00724638	0.00724638	0.00724638	0.00724638	0.00724638	0.00724638	0.00724892	0.00724472	0.00724481	0.00724532	0.00724325	0.00724196	0.0072419	0.00723683	0.00722798	0.00724638	0.00724638	0.00724638	0.00724638	0.00724638	0.00724638	0.00724638
Ser:AGC β/μ	0.00724638	0.00724638	0.00724638	0.00724676	0.00724378	0.00723498	0.00725137	0.00723385	0.00717233	0.0072331	0.00723181	0.0072341	0.00722495	0.00722682	0.00724267	0.0072534	0.00725761	0.00725376	0.00723797	0.00723714	0.00725312	0.00724063	0.00727376	0.00724638	0.00724638	0.00724638	0.00724638	0.00724638	0.00724638
Ser:AGC γ/λ	0.00724638	0.00724638	0.00724638	0.00724561	0.00724638	0.00723951	0.00724343	0.00724547	0.00724154	0.00724015	0.00724166	0.00723874	0.00723598	0.00723789	0.00724327	0.00724168	0.00724088	0.00724487	0.00724369	0.00724234	0.00724765	0.00724332	0.00726285	0.00724638	0.00724638	0.00724638	0.00724638	0.00724638	0.00724638	0.00722458
Ser:AGC δ	0.00724638	0.00724638	0.00724638	0.00724638	0.00724638	0.00724638	0.00724638	0.00724638	0.00724638	0.00724638	0.00724638	0.00724638	0.00724638	0.00724638	0.00724638	0.00720389	0.00724638	0.00724535	0.00724622	0.00724349	0.0072278	0.0072367	0.007241	0.00724476	0.00724275	0.00724554	0.00723979	0.00724638	0.00724638	0.00722545	0.00722349
Ser:AGC ο	0.00724638	0.00724638	0.00724638	0.00724638	0.00724638	0.00724638	0.00724638	0.00724638	0.00724638	0.00724638	0.00724638		0.00724638	0.00724638	0.00724638	0.00724638	0.00724638	0.00724638	0.00731884	0.00732872	0.00724638	0.00724638	0.00724638	0.00724638	0.00724552	0.00724469	0.00724468	0.00724516	0.00724427	0.00721829	0.00721826	0.00720869
Ser:AGT α	0.0181159	0.0181159	0.0181159	0.0181159	0.0180463	0.0181159	0.0181159	0.0181159	0.0187198	0.0181159	0.0181159	0.0181159	0.0181183	0.018118	0.0181188	0.0181218	0.0181273	0.0181271	0.0181272	0.0181135	0.0180361	0.0180153	0.0181159	0.0181159	0.0181159	0.0181159	0.0181159
Ser:AGT β/μ	0.0181159	0.0181159	0.0181159	0.0181171	0.0181177	0.0181231	0.0181209	0.0181199	0.0181219	0.0181096	0.0181159	0.0181177	0.0181111	0.0181025	0.0180943	0.0181016	0.0181049	0.0180986	0.0181178	0.018112	0.0180721	0.0181217	0.0181251	0.0181088	0.0181159	0.0180027	0.0181159	0.0181159	0.0181159
Ser:AGT γ/λ	0.0181159	0.0181159	0.0180987	0.0181159	0.0181169	0.018122	0.0181194	0.0181968	0.0181475	0.0181333	0.018134	0.018127	0.0181203	0.0181076	0.0181085	0.0181183	0.0181209	0.0181216	0.0181165	0.0181042	0.0181049	0.0181098	0.0180665	0.0180666	0.0181159	0.0181159	0.0181159	0.0181159	0.0181159	0.0180614
Ser:AGT δ	0.0181159	0.0181159	0.0181159	0.0181159	0.0181159	0.0181159	0.0181159	0.0181159	0.0181159	0.0181159	0.0181159	0.0181159	0.0181159	0.0181469	0.0181159	0.0181463	0.0181172	0.0181184	0.0181162	0.0181187	0.0181222	0.0181227	0.0181233	0.0181221	0.0181252	0.0181221	0.0181291	0.0181159	0.0181159	0.0180636	0.0180587
Ser:AGT ο	0.0181159	0.0181159	0.0181159	0.0181159	0.0181159	0.0181159	0.0181159	0.0181159	0.0181159	0.0181159	0.0181159		0.0181159	0.0181159	0.0181159	0.0181159	0.0181159	0.0181159	0.0181159	0.0181159	0.0181159	0.0181159	0.0181159	0.0181282	0.0181165	0.0181172	0.0181164	0.0181183	0.0181206	0.0180539	0.018054	0.0180737
Ser:TCA α	0.0289855	0.0289855	0.0289855	0.0289855	0.0289855	0.0287724	0.0289855	0.0284679	0.0289855	0.0287591	0.0289298	0.0289804	0.0289639	0.0289596	0.0289524	0.0289575	0.0289571	0.0289481	0.0289559	0.0288788	0.0290055	0.0288849	0.0279974	0.0283816	0.0289855	0.0289855	0.0289855
Ser:TCA β/μ	0.0289855	0.0289855	0.0290002	0.0289768	0.0289449	0.0289378	0.0288777	0.0289343	0.0289115	0.0289138	0.028916	0.0289091	0.0289115	0.0288857	0.0287421	0.0286649	0.0287701	0.0287371	0.0286522	0.0285714	0.0280375	0.0270332	0.0264666	0.0262361	0.0260794	0.0262681	0.0275362	0.0271739	0.0289855
Ser:TCA γ/λ	0.0289855	0.0290181	0.0289855	0.0289716	0.0289739	0.028968	0.028954	0.0289626	0.028943	0.0289343	0.0289027	0.0289144	0.0288951	0.0288892	0.0289132	0.0289484	0.028947	0.0289345	0.0289325	0.0289214	0.0288875	0.0287291	0.0285244	0.0267179	0.0258437	0.0266304	0.0283267	0.0289855	0.0289855	0.0288983
Ser:TCA δ	0.0289855	0.0289855	0.0289855	0.0289652	0.0289855	0.0287267	0.0289855	0.0275362	0.0278533	0.0278986	0.028442	0.02657	0.0271068	0.0264152	0.026648	0.0255808	0.0254938	0.0253914	0.0253927	0.025374	0.0253666	0.0253576	0.0253537	0.0253606	0.0253744	0.0254087	0.0254018	0.0261387	0.0278261	0.0289018	0.0270889
Ser:TCA ο	0.0289855	0.0289855	0.0289855	0.0290273	0.0289184	0.0289855	0.0289855	0.0285829	0.0289855	0.0289855	0.0289855		0.028744	0.0286458	0.0283816	0.0287267	0.0289855	0.0287842	0.028913	0.0289032	0.0289855	0.0285829	0.0279503	0.028961	0.0289606	0.0289682	0.028968	0.0289692	0.0289449	0.0288269	0.0288453	0.0288559
Ser:TCC α	0.0144928	0.0144928	0.0144928	0.0144928	0.0144231	0.0144928	0.0144928	0.0144928	0.0144928	0.0144928	0.0143813	0.0144902	0.0144446	0.0144562	0.0144563	0.0144621	0.0144623	0.0144612	0.0144432	0.01444	0.0144428	0.0144928	0.0141634	0.0144928	0.0139752	0.0144928	0.0144928
Ser:TCC β/μ	0.0144928	0.0144928	0.0144928	0.0144878	0.0144858	0.0144635	0.0144885	0.0144757	0.0144498	0.0144731	0.0144341	0.0144309	0.0144384	0.0144424	0.0144373	0.0144534	0.0144673	0.0144776	0.0144694	0.0144545	0.0144793	0.0144755	0.0144289	0.0142796	0.0144475	0.0142663	0.0144928	0.0144928	0.0144928
Ser:TCC γ/λ	0.0144928	0.0144928	0.0144755	0.0144851	0.0144686	0.0144638	0.0144736	0.0144674	0.0144699	0.0144656	0.0144417	0.01444	0.0144134	0.0143828	0.0141272	0.0137313	0.013418	0.0133476	0.0131368	0.0133675	0.0131992	0.012121	0.0127141	0.0136301	0.0143661	0.0137681	0.0141634	0.0144928	0.0144928	0.0144492
Ser:TCC δ	0.0144928	0.0144928	0.0144928	0.0144928	0.0144928	0.0144928	0.0144928	0.0144928	0.0142663	0.0144928	0.0144928	0.0144928	0.0143586	0.0144928	0.0146096	0.0144867	0.0144824	0.0144713	0.0144548	0.0144565	0.0144466	0.014394	0.0143544	0.014282	0.0141976	0.0143209	0.0143544	0.0144558	0.0144928	0.0144509	0.014447
Ser:TCC ο	0.0144928	0.0144928	0.0144928	0.0144928	0.0144257	0.0144928	0.0144928	0.0144928	0.0144928	0.0144928	0.0144928		0.0147343	0.0144928	0.014694	0.0147516	0.0144928	0.0144928	0.0144928	0.0144928	0.0144928	0.0144928	0.0144928	0.0144683	0.0144892	0.0144804	0.0144726	0.014466	0.0144584	0.0144102	0.0144153	0.0144155
Ser:TCG α													6.64622e-07	1.37294e-06	4.46983e-06	6.1409e-06	9.48571e-06	7.6796e-06	9.85734e-06	1.71657e-05	2.99437e-05				0.000258799
Ser:TCG β/μ				1.90174e-06	4.32516e-06	3.56262e-06	2.85571e-06	2.84752e-06	3.96699e-06	8.49517e-06	9.99156e-06	9.46002e-06	2.25978e-05	3.6173e-05	3.50124e-05	2.54721e-05	1.42377e-05	1.04239e-05	3.73428e-06	2.63792e-06	6.74709e-06	5.74198e-06				0.000113225
Ser:TCG γ/λ				1.54014e-06	9.2938e-07	8.39408e-06	3.93237e-06	2.11106e-06	4.19052e-06	4.45109e-06	1.71532e-06	3.12284e-06	3.46468e-06	1.97449e-06	1.45663e-05	3.28669e-06	2.24388e-06	3.76664e-06	5.52156e-06	1.08144e-05	4.70764e-05	3.05239e-06
Ser:TCG δ														3.09674e-05			1.41833e-05	1.44202e-06	2.58289e-06	8.11802e-06	9.9525e-06	1.30746e-05	1.66035e-05	2.30042e-05	1.90276e-05	1.34151e-05		3.69713e-05
Ser:TCG ο																									6.83148e-07	1.37817e-06	2.24177e-06	2.4244e-06	4.40122e-06	4.96367e-06	3.39575e-06	1.92334e-06
Ser:TCT α	0.0108696	0.0108696	0.0108696	0.0108696	0.0108696	0.0108696	0.0108696	0.010352	0.0108696	0.011096	0.0109253	0.0108746	0.0109061	0.0109039	0.0108996	0.01092	0.0109669	0.010972	0.0110088	0.0109358	0.0109394	0.0109702	0.0111989	0.0108696	0.0111284	0.0108696	0.0108696
Ser:TCT β/μ	0.0108696	0.0108696	0.0108843	0.010865	0.0108804	0.0108945	0.0108874	0.0109117	0.0109423	0.0109062	0.0108408	0.0108591	0.0108473	0.0108348	0.010861	0.0108838	0.0109035	0.0109047	0.0109218	0.0109197	0.0109202	0.010927	0.0111525	0.0113313	0.0110734	0.0115489	0.0101449	0.0108696	0.0108696
Ser:TCT γ/λ	0.0108696	0.0108696	0.0108523	0.0108896	0.0109128	0.0108925	0.0109084	0.0109058	0.0109089	0.0109457	0.0109429	0.0109657	0.0109397	0.0109401	0.0109727	0.010933	0.0109327	0.0109371	0.0109506	0.0109279	0.0108903	0.0109337	0.011166	0.0109189	0.0109709	0.0115942	0.0111989	0.0108696	0.0108696	0.0108369
Ser:TCT δ	0.0108696	0.0108696	0.0108696	0.0108696	0.0108696	0.0108696	0.0108696	0.0115942	0.011096	0.0108696	0.0108696	0.0114734	0.0112721	0.0109315	0.0109475	0.0109545	0.0109018	0.0109075	0.0109578	0.010983	0.0109883	0.0110708	0.0111257	0.0111914	0.0112944	0.0115233	0.0114229	0.0111284	0.0108696	0.0108382	0.0112865
Ser:TCT ο	0.0108696	0.0108696	0.0108696	0.0108696	0.0110038	0.0108696	0.0108696	0.0108696	0.0108696	0.0108696	0.0108696		0.0111111	0.0109828	0.0110709	0.0108696	0.0108696	0.0108696	0.0108696	0.0110343	0.0108696	0.0108696	0.0108696	0.0109185	0.0107855	0.010843	0.0108669	0.01089	0.0108984	0.010856	0.0108547	0.0108669
Thr:ACA α	0.0217391	0.0217391	0.0217391	0.0217391	0.0217391	0.0217391	0.0217391	0.0217391	0.0217391	0.0217391	0.0216834	0.0217391	0.0217302	0.0217262	0.0217257	0.0217195	0.0217293	0.0217278	0.0217102	0.0217256	0.0217591	0.0217391	0.0217391	0.0217391	0.0217391	0.0217391	0.0217391
Thr:ACA β/μ	0.0217391	0.0217168	0.0217391	0.0217357	0.0217331	0.0217334	0.0217163	0.02173	0.0217325	0.0217466	0.0217308	0.0217225	0.0217339	0.0217279	0.0217185	0.0217132	0.0217187	0.0217218	0.0217214	0.0217246	0.0217358	0.0216875	0.0217391	0.0217178	0.0216863	0.0215127	0.0217391	0.0217391	0.0217391
Thr:ACA γ/λ	0.0217391	0.0217391	0.0216874	0.0217407	0.0217331	0.0217376	0.0217121	0.0217222	0.0217198	0.0217146	0.0217267	0.0217429	0.0217547	0.0217437	0.0217492	0.0217463	0.0217309	0.0217184	0.0217329	0.0217285	0.0217217	0.0217056	0.0216897	0.0206546	0.0198389	0.0217391	0.0217391	0.0217391	0.0217391	0.0216737
Thr:ACA δ	0.0217391	0.0217391	0.0217391	0.0217188	0.0218016	0.0217391	0.0217391	0.0217391	0.0215127	0.0217391	0.0217391	0.0217391	0.0217391	0.0217082	0.021817	0.0217634	0.0217301	0.0217422	0.0217732	0.0217503	0.0217392	0.0217318	0.0217105	0.0216845	0.0216542	0.0216259	0.0215679	0.0215543	0.0217391	0.0216763	0.0216705
Thr:ACA ο	0.0217391	0.0217391	0.0217391	0.0217391	0.0217391	0.0217391	0.0217391	0.0217391	0.0217391	0.0217391	0.0217391		0.0217391	0.0215127	0.0217391	0.0217391	0.0217391	0.0217391	0.0217391	0.0217391	0.0217391	0.0217391	0.0217391	0.0217391	0.0217361	0.0217348	0.0217251	0.0217027	0.0217116	0.0216419	0.0216466	0.0216742
Thr:ACC α	0.00724638	0.00724638	0.00724638	0.00724638	0.00724638	0.00724638	0.00724638	0.00724638	0.00603865	0.00724638	0.00724638	0.00724384	0.00724538	0.00724216	0.00724085	0.00723523	0.00723607	0.0072347	0.00724206	0.00720714	0.00725636	0.00724638	0.00724638	0.00724638	0.00724638	0.00724638	0.00724638
Thr:ACC β/μ	0.00724638	0.00724638	0.00724638	0.00722508	0.00720226	0.0071737	0.00720854	0.00721562	0.00718753	0.00718691	0.00717602	0.00718501	0.00722277	0.00721916	0.00721952	0.00722193	0.00725019	0.00727374	0.00734534	0.00733739	0.00724638	0.00720618	0.00716424	0.00719665	0.00720109	0.00713315	0.00724638	0.00724638	0.00362319
Thr:ACC γ/λ	0.00724638	0.00724638	0.00724638	0.00722019	0.00723104	0.00723798	0.00730241	0.00726327	0.00723671	0.00722857	0.00724766	0.00718461	0.00724147	0.00724657	0.00725569	0.00723902	0.007242	0.00722959	0.00724518	0.00724693	0.00724383	0.00724638	0.00721344	0.00724638	0.00709435	0.00615942	0.00559947	0.00724638	0.00362319	0.00361229
Thr:ACC δ	0.00724638	0.00724638	0.00724638	0.00724638	0.00724638	0.00724638	0.00724638	0.00724638	0.00656703	0.00706522	0.00688406	0.00724638	0.00724638	0.00718444	0.00728534	0.00710679	0.00723993	0.00724267	0.00722951	0.00723116	0.00723576	0.00723354	0.00723113	0.00722946	0.0072173	0.00717958	0.00711462	0.00658089	0.00463768	0.00361272	0.00586806
Thr:ACC ο	0.00724638	0.00724638	0.00724638	0.00724638	0.00711218	0.00724638	0.00701993	0.0068438	0.00664251	0.00634058	0.00724638		0.00724638	0.00679348	0.00724638	0.00646998	0.00724638	0.0068438	0.00702899	0.00724638	0.00679348	0.00724638	0.00672878	0.00370887	0.00364659	0.00362331	0.00362139	0.00363208	0.00368598	0.00367274	0.00366206	0.00364281
Thr:ACG α	0.0108696	0.0108696	0.0108696	0.0108696	0.0108696	0.0108696	0.0108696	0.0108696	0.0108696	0.0108696	0.0108696	0.0108696	0.0108662	0.0108653	0.0108638	0.0108614	0.0108593	0.0108551	0.0108525	0.0108916	0.0108097	0.0108696	0.0108696	0.0114734	0.0108696	0.0108696	0.0108696
Thr:ACG β/μ	0.0108696	0.0108696	0.0108696	0.010868	0.0108648	0.0108275	0.0108446	0.0108548	0.0108517	0.0108595	0.0108537	0.0108545	0.0108535	0.0108465	0.0108512	0.0108501	0.0108455	0.0108505	0.0108546	0.010863	0.010846	0.0108581	0.0108239	0.010834	0.0108318	0.0108696	0.0108696	0.0108696	0.0108696
Thr:ACG γ/λ	0.0108696	0.0108043	0.0108523	0.0108649	0.0108603	0.0108505	0.0108411	0.0108593	0.0108599	0.0108527	0.0108288	0.010839	0.010847	0.0108216	0.0108271	0.0108411	0.0108532	0.0108528	0.0108406	0.0108074	0.0108127	0.0108482	0.0108366	0.0108696	0.0108949	0.0108696	0.0108696	0.0108696	0.0108696	0.0108369
Thr:ACG δ	0.0108696	0.0108696	0.0108696	0.0108696	0.0108696	0.0108696	0.0108696	0.0101449	0.0108696	0.0108696	0.0108696	0.0108696	0.0108696	0.0108386	0.0107916	0.0114036	0.0108631	0.0108657	0.0108661	0.0108599	0.0108643	0.0108652	0.0108666	0.0108714	0.0108754	0.0108707	0.0108762	0.0108696	0.0108696	0.0108382	0.0108352
Thr:ACG ο	0.0108696	0.0108012	0.0108696	0.0108556	0.0108696	0.0108696	0.0108696	0.0108696	0.0108696	0.0108696	0.0108696		0.0108696	0.0108696	0.0108696	0.0108696	0.0108696	0.0108696	0.0108696	0.0108696	0.0108696	0.010467	0.0108696	0.0108696	0.0108683	0.0108663	0.0108664	0.0108647	0.0108575	0.0108186	0.0108224	0.0108303
Thr:ACT α	0.0471014	0.0471014	0.0471014	0.0471014	0.0471014	0.0471014	0.0471014	0.0471014	0.0471014	0.0471014	0.0470457	0.0470964	0.0470695	0.0470453	0.0470279	0.0470283	0.0470082	0.0470015	0.0469262	0.0469053	0.0470216	0.0467995	0.0454545	0.0471014	0.0471014	0.0452899	0.0471014
Thr:ACT β/μ	0.0471014	0.0470791	0.0471014	0.0470965	0.0471019	0.0471143	0.0471107	0.047098	0.0471186	0.0470526	0.0469832	0.0469	0.0468783	0.0468619	0.0468866	0.0469507	0.0470146	0.0470385	0.0470529	0.0470184	0.0470677	0.0470785	0.046855	0.0467391	0.0464674	0.0460824	0.0471014	0.0471014	0.0471014
Thr:ACT γ/λ	0.0471014	0.0471014	0.0470842	0.0470961	0.0471024	0.0470824	0.0470759	0.0470858	0.0470808	0.0470774	0.047011	0.0469745	0.0468618	0.0469644	0.0469699	0.0469964	0.0469738	0.0469421	0.046926	0.0470067	0.0469946	0.0469153	0.0467885	0.046855	0.0471775	0.0469203	0.0474308	0.0471014	0.0471014	0.0469597
Thr:ACT δ	0.0471014	0.0471014	0.0471014	0.0470607	0.047039	0.0471014	0.0471014	0.0456522	0.0471014	0.0469203	0.046558	0.0471014	0.0465647	0.0470085	0.0468287	0.0471986	0.0471002	0.0470982	0.0470986	0.0471	0.047097	0.0470913	0.0470748	0.0470488	0.0470249	0.0470548	0.0470619	0.0472124	0.0471014	0.0476874	0.0469527
Thr:ACT ο	0.0471014	0.0471014	0.0471014	0.0471014	0.0471014	0.0471014	0.0471014	0.047504	0.0471014	0.0477808	0.0471014		0.0463768	0.0474411	0.0466989	0.0471014	0.0471014	0.047504	0.0471739	0.0471014	0.0473279	0.047504	0.0471014	0.0505165	0.0506159	0.0505224	0.0496743	0.0479456	0.0473537	0.0470323	0.0469877	0.0469527
Trp:TGG α	0.0217391	0.0216921	0.0216744	0.0217391	0.0217391	0.021526	0.0217391	0.0217391	0.0217391	0.0217391	0.0217391	0.0217366	0.0217358	0.021706	0.0216314	0.0215494	0.0215483	0.0214427	0.0214785	0.0213639	0.0215195	0.0211353	0.0214097	0.0217391	0.0217391	0.0217391	0.0217391
Trp:TGG β/μ	0.0217391	0.0216944	0.0217391	0.0217338	0.0217227	0.0217213	0.0217184	0.0217238	0.0217246	0.0217105	0.0216779	0.021712	0.0217077	0.0217072	0.0216933	0.0216566	0.021678	0.0216427	0.0216635	0.0216626	0.0216278	0.0216702	0.0215383	0.0216752	0.0216486	0.0215127	0.0217391	0.0217391	0.0217391
Trp:TGG γ/λ	0.0217391	0.0216738	0.0217391	0.0217322	0.0217257	0.0216895	0.0216983	0.0217099	0.0216901	0.0216875	0.0216731	0.0216885	0.0216623	0.0216586	0.0216042	0.0215631	0.0215964	0.021609	0.0215845	0.0215366	0.02148	0.0215743	0.0215415	0.0206053	0.0198135	0.0217391	0.0217391	0.0217391	0.0217391	0.0216737
Trp:TGG δ	0.0217391	0.0216293	0.0217391	0.0216984	0.0217391	0.0217391	0.0217391	0.0217391	0.0217391	0.0217391	0.0217391	0.0217391	0.0214707	0.0216153	0.0217391	0.0216299	0.0217043	0.0217202	0.0217233	0.0217115	0.0216973	0.0216913	0.0216799	0.0216669	0.0216591	0.0216659	0.0216601	0.0217022	0.0217391	0.0216763	0.0216705
Trp:TGG ο	0.0217391	0.021534	0.0217391	0.0217391	0.0217391	0.0217391	0.0217391	0.0217391	0.0217391	0.0217391	0.0217391		0.0214976	0.0217391	0.0217391	0.0217391	0.0216049	0.0217391	0.0216667	0.0216568	0.0215127	0.0213366	0.0217391	0.0217391	0.0217362	0.0217339	0.0217312	0.0217301	0.0217266	0.0216498	0.0216518	0.0216568
Tyr:TAC α	0.0326087	0.0326087	0.0326087	0.0326087	0.0326087	0.0326087	0.0326087	0.0326087	0.0332126	0.0326087	0.0326087	0.0326468	0.032623	0.0326253	0.0326136	0.0326071	0.0326127	0.0326202	0.0326356	0.0326357	0.0326786	0.0325081	0.0326087	0.0326087	0.0326087	0.0326087	0.0326087
Tyr:TAC β/μ	0.0326087	0.0326982	0.0326234	0.0326068	0.0326148	0.0326144	0.0326287	0.0326195	0.0326312	0.0326352	0.0326782	0.0326688	0.0326445	0.0326466	0.0326339	0.0326222	0.0326167	0.0326143	0.0326638	0.032734	0.0328921	0.0328269	0.0326817	0.0326513	0.0326162	0.0327219	0.0326087	0.0326087	0.0326087
Tyr:TAC γ/λ	0.0326087	0.032674	0.0326087	0.0326156	0.0326161	0.0326148	0.0326116	0.0326162	0.0326274	0.0325962	0.0326417	0.0326396	0.0326783	0.032648	0.0326715	0.0326494	0.0326305	0.032622	0.0326054	0.0326083	0.0326439	0.0326575	0.0327404	0.0327073	0.0326087	0.0326087	0.0326087	0.0326087	0.0326087	0.0325106
Tyr:TAC δ	0.0326087	0.0326087	0.0326087	0.0326087	0.0326087	0.0326087	0.0326087	0.0326087	0.0326087	0.0326087	0.0326087	0.0326087	0.0326087	0.0326706	0.0325697	0.0326208	0.0326048	0.0326099	0.0326003	0.0325704	0.0326008	0.0326249	0.032644	0.0326645	0.0326872	0.0327029	0.0327339	0.0330893	0.0328986	0.0332365	0.0320544
Tyr:TAC ο	0.0326087	0.0326087	0.0326087	0.0326087	0.0326087	0.0326087	0.0326087	0.0326087	0.0326087	0.0326087	0.0326087		0.0326087	0.0327219	0.0326087	0.0326087	0.0326087	0.0322061	0.0318116	0.0320323	0.0323822	0.0318035	0.0331263	0.0327433	0.032657	0.0326642	0.0327219	0.0328476	0.0328621	0.0326792	0.0325868	0.0325141
Tyr:TAT α	0.0289855	0.0289855	0.0289855	0.0289855	0.0289855	0.0289855	0.0289855	0.0289855	0.0289855	0.0289855	0.0289855	0.0289855	0.0289898	0.0289922	0.0290278	0.0290332	0.0290218	0.0290135	0.0290143	0.0290125	0.0289855	0.0289855	0.0289855	0.0289855	0.0289855	0.0289855	0.0289855
Tyr:TAT β/μ	0.0289855	0.0289855	0.0289855	0.0289924	0.0288021	0.0288402	0.0289898	0.029002	0.0289696	0.029003	0.0289593	0.0289817	0.0290051	0.0290092	0.029019	0.0290171	0.0290222	0.029022	0.0290135	0.0290119	0.0290192	0.0290085	0.0290403	0.0289997	0.0289931	0.0289855	0.0289855	0.0289855	0.0289855
Tyr:TAT γ/λ	0.0289855	0.0289202	0.0289855	0.0289593	0.0289911	0.029	0.0290499	0.0289909	0.0290113	0.0290407	0.0290327	0.0290893	0.0289809	0.0289691	0.0290144	0.0290062	0.0290007	0.0290057	0.0290204	0.0290185	0.0290266	0.0290923	0.0289855	0.0290102	0.0289855	0.0291667	0.0289855	0.0289855	0.0289855	0.0288983
Tyr:TAT δ	0.0289855	0.0289855	0.0289855	0.0289855	0.0289855	0.0289855	0.0289855	0.0289855	0.0289855	0.0289855	0.0289855	0.0289855	0.0289855	0.0290784	0.0290634	0.0290583	0.0290874	0.02901	0.0290181	0.0290816	0.0290483	0.0290311	0.0290234	0.0290194	0.0290205	0.0290394	0.0290316	0.0290964	0.0286957	0.0289018	0.0293452
Tyr:TAT ο	0.0289855	0.0289855	0.0289855	0.0289855	0.0289855	0.0289855	0.0289855	0.0289855	0.0289855	0.0289855	0.0289855		0.0289855	0.0289855	0.0289855	0.0289855	0.0289855	0.0289855	0.0289855	0.0289855	0.0287591	0.0289855	0.0289855	0.0289855	0.0289872	0.0289847	0.0289869	0.0289965	0.0290112	0.0289142	0.0289102	0.0288925
Val:GTA α	0.0253623	0.0253153	0.0253623	0.0253389	0.0253623	0.0253623	0.0253623	0.0253623	0.0247585	0.0253623	0.0253623	0.0253598	0.0253646	0.0253582	0.0253596	0.0253588	0.0253557	0.0253528	0.0253437	0.0253452	0.0252825	0.0253623	0.0253623	0.0253623	0.0253623	0.0253623	0.0253623
Val:GTA β/μ	0.0253623	0.02534	0.0253476	0.0253631	0.0253679	0.0253659	0.025358	0.0253663	0.0254384	0.0253522	0.0253353	0.0253421	0.0253372	0.0253385	0.0253396	0.0253478	0.0253497	0.0252811	0.0250878	0.024869	0.0250283	0.0252934	0.0253258	0.025341	0.0253623	0.0252491	0.0253623	0.0253623	0.0253623
Val:GTA γ/λ	0.0253623	0.025297	0.0253278	0.0253585	0.0253609	0.0253486	0.0253545	0.0253551	0.0253485	0.0253436	0.0253297	0.0253377	0.0253513	0.025325	0.0253181	0.0253374	0.0253401	0.0253468	0.0253481	0.0253152	0.0253233	0.0253318	0.0253294	0.0253623	0.0253623	0.0251812	0.0253623	0.0253623	0.0253623	0.025286
Val:GTA δ	0.0253623	0.0253623	0.0253623	0.0253623	0.0253623	0.0253623	0.0253623	0.0253623	0.0253623	0.0253623	0.0253623	0.0253623	0.0253623	0.0253933	0.0253234	0.0251135	0.025361	0.025343	0.0253502	0.0253386	0.0253402	0.0253204	0.0253144	0.0253023	0.0252782	0.0252581	0.0252635	0.0253253	0.0253623	0.0252891	0.0252822
Val:GTA ο	0.0253623	0.0253623	0.0253623	0.0253623	0.0253623	0.0253623	0.0255888	0.0253623	0.0253623	0.0253623	0.0253623		0.0253623	0.0253623	0.0253623	0.0253623	0.0254965	0.0253623	0.0252899	0.02528	0.0253623	0.0253623	0.0253623	0.0253623	0.0253578	0.0253552	0.0253547	0.0253563	0.0253534	0.0252619	0.0252646	0.0252631
Val:GTC α	0.0108696	0.0108696	0.0108696	0.0108696	0.0108696	0.0108696	0.0108696	0.0108696	0.0108696	0.0108696	0.0108696	0.010867	0.0108696	0.0108665	0.0108681	0.0108721	0.0108703	0.0108752	0.0108814	0.0108781	0.0108496	0.0108696	0.0108696	0.0108696	0.0106108	0.0108696	0.0108696
Val:GTC β/μ	0.0108696	0.0108696	0.0108696	0.0108715	0.010873	0.010861	0.010856	0.0108661	0.0108616	0.0108685	0.0108667	0.0108749	0.01092	0.0109094	0.0108675	0.0108656	0.0108712	0.0108652	0.0108752	0.0108696	0.0108729	0.0108753	0.0108787	0.0108767	0.0108545	0.0108696	0.0108696	0.0108696	0.0108696
Val:GTC γ/λ	0.0108696	0.0109022	0.0108696	0.0108688	0.0108654	0.0108795	0.010872	0.0108696	0.0108776	0.0108869	0.0108623	0.0108356	0.0108727	0.0109006	0.0108949	0.0109729	0.0110059	0.0109242	0.0108737	0.0108769	0.0108747	0.0108757	0.010886	0.0119294	0.0127698	0.0110507	0.0111989	0.0108696	0.0108696	0.0108369
Val:GTC δ	0.0108696	0.0108696	0.0108696	0.0108696	0.0108696	0.0108696	0.0108696	0.0108696	0.0108696	0.0108696	0.0108696	0.0108696	0.0108696	0.0109005	0.0108696	0.0108817	0.0108799	0.0108669	0.0108729	0.0108725	0.0108764	0.0108822	0.0108912	0.0109121	0.0109314	0.0109355	0.0110211	0.0109065	0.0108696	0.0108382	0.0112865
Val:GTC ο	0.0108696	0.0108696	0.0108696	0.0108696	0.0108696	0.0108696	0.0108696	0.0108696	0.0108696	0.0108696	0.0108696		0.0108696	0.0104167	0.0108696	0.0111284	0.0108696	0.0108696	0.0108696	0.0108696	0.0108696	0.0112721	0.0108696	0.0108696	0.0108695	0.0108712	0.0108695	0.010867	0.0108674	0.0108282	0.0108162	0.010815
Val:GTG α	0.00362319	0.00362319	0.00362319	0.00362319	0.00362319	0.00362319	0.00339674	0.00362319	0.00362319	0.00362319	0.00362319	0.00362319	0.00362319	0.00362603	0.00362459	0.00362388	0.00362643	0.00362473	0.0036218	0.00362196	0.00363317	0.00362319	0.00329381	0.00362319	0.00362319	0.00362319	0.00362319
Val:GTG β/μ	0.00362319	0.00362319	0.00360846	0.00362243	0.00362362	0.00362248	0.00362319	0.00362034	0.00362253	0.00362053	0.00362069	0.00362293	0.00361984	0.0036107	0.00360998	0.00361894	0.00363482	0.00362753	0.00362039	0.00362846	0.00362656	0.00360596	0.00360494	0.00361608	0.003593	0.00362319	0.00362319	0.00362319	0.00362319
Val:GTG γ/λ	0.00362319	0.00362319	0.00362319	0.00362165	0.00361994	0.00362014	0.0036227	0.00362138	0.0036219	0.00362052	0.0036159	0.00361555	0.0036151	0.00361707	0.00362629	0.00364713	0.00362812	0.00362222	0.00362364	0.0036252	0.00362404	0.00364456	0.00362319	0.00362319	0.00362319	0.00362319	0.00362319	0.00362319	0.00362319	0.00361229
Val:GTG δ	0.00362319	0.00362319	0.00362319	0.00362319	0.00362319	0.00362319	0.00362319	0.00362319	0.00362319	0.00362319	0.00380435	0.00362319	0.00362319	0.00362319	0.00362319	0.00363533	0.00362577	0.00363617	0.00362797	0.00362325	0.00362228	0.0036231	0.00362401	0.00362534	0.00362784	0.00362682	0.00362978	0.00362319	0.00362319	0.00361272	0.00361174
Val:GTG ο	0.00362319	0.00362319	0.00362319	0.00362319	0.00362319	0.00362319	0.00339674	0.00362319	0.00362319	0.00362319	0.00362319		0.00362319	0.00362319	0.00362319	0.00362319	0.00362319	0.00362319	0.00362319	0.00362319	0.00362319	0.00362319	0.00362319	0.00362319	0.00362524	0.00362623	0.00362629	0.00362536	0.00362428	0.00361141	0.00361206	0.00361012
Val:GTT α	0.0507246	0.0509129	0.0512422	0.0516597	0.0514911	0.0507246	0.0511775	0.0512422	0.0513285	0.0518569	0.0507804	0.0506941	0.0506392	0.0506647	0.0506556	0.0506748	0.0507116	0.0507242	0.0507131	0.0506437	0.0506248	0.050624	0.0507246	0.0507246	0.0509834	0.0507246	0.0507246
Val:GTT β/μ	0.0507246	0.0510378	0.0511959	0.0508581	0.0507895	0.0508208	0.0509638	0.0515424	0.0514579	0.0515242	0.0516784	0.0520797	0.052298	0.0523059	0.0522484	0.0517465	0.051007	0.0505196	0.0494316	0.0483294	0.0485824	0.0495935	0.050606	0.0507531	0.0512304	0.051404	0.0521739	0.0507246	0.0507246
Val:GTT γ/λ	0.0507246	0.0510837	0.0512077	0.050871	0.0507553	0.0507086	0.0507355	0.0507153	0.0507224	0.0507513	0.0507234	0.0507482	0.0507604	0.050775	0.0508073	0.0506495	0.0505925	0.050645	0.0507	0.0506907	0.0506576	0.0506422	0.0506094	0.0503303	0.0501672	0.0507246	0.0507246	0.0507246	0.0507246	0.050572
Val:GTT δ	0.0507246	0.0512736	0.0518983	0.0517627	0.0517241	0.0511128	0.0512422	0.05	0.0511775	0.0516304	0.0509058	0.0507246	0.0507246	0.0506937	0.0507636	0.0506397	0.0505828	0.0506968	0.0507015	0.0507122	0.0507179	0.0507211	0.0507273	0.0507317	0.0507568	0.0507585	0.0508432	0.0507616	0.0507246	0.0505781	0.0505644
Val:GTT ο	0.0507246	0.0508614	0.0514305	0.0521321	0.0522008	0.0510266	0.0509511	0.0507246	0.0510266	0.0509511	0.0507246		0.0507246	0.0512908	0.0505233	0.0507246	0.047504	0.0483092	0.0485507	0.0472661	0.0486866	0.0495169	0.0507246	0.0507369	0.050724	0.0507188	0.0507205	0.0507214	0.0507316	0.0505448	0.0505296	0.0504878

## Sheet: ORF3b
AA Codon Clade	Dec19	Jan20	Feb20	Mar20	Apr20	May20	Jun20	Jul20	Aug20	Sep20	Oct20	Nov20	Dec20	Jan21	Feb21	Mar21	Apr21	May21	Jun21	Jul21	Aug21	Sep21	Oct21	Nov21	Dec21	Jan22	Feb22	Mar22	Apr22	May22	Jun22	Jul22
Ala:GCA α													3.01704e-06	8.90346e-07	4.26104e-06	5.07302e-06	3.5141e-06	6.32536e-06	6.4324e-06	4.45276e-06
Ala:GCA β/μ						3.88138e-06			1.20054e-06		8.31534e-06	1.57846e-05	4.25527e-06	4.49294e-06	1.13142e-05	6.6454e-06	3.27709e-06	2.36596e-06		2.39496e-06	6.12565e-06	2.08524e-05			9.5943e-05
Ala:GCA γ/λ						1.38562e-06	1.78509e-06	5.47607e-07	1.75595e-06	4.84935e-06	2.336e-06	6.30047e-07	6.29113e-06	5.73641e-06	8.67191e-06	4.83119e-06	1.62976e-06	2.14954e-06	2.43875e-06	5.65802e-06	5.39069e-06	5.5425e-06
Ala:GCA δ																		2.24435e-06	1.79323e-06	2.43104e-06	3.47114e-06	3.85133e-06	4.96366e-06	1.05024e-05	1.07402e-05	8.11965e-06	7.17703e-05
Ala:GCA ο																			0.000131579						4.13484e-07	1.35269e-06	2.30753e-06	2.2011e-06	2.28334e-06	2.2098e-06	2.15175e-06
Ala:GCC α	0.00657895	0.00657895	0.00657895	0.00657895	0.00657895	0.00657895	0.00657895	0.00657895	0.00657895	0.00657895	0.00657895	0.00657895	0.00657834	0.00657877	0.00657763	0.0065795	0.0065783	0.00657801	0.00657699	0.00657672	0.00656082	0.00657895	0.00657895	0.00657895	0.00657895	0.00657895	0.00657895
Ala:GCC β/μ	0.00657895	0.00657895	0.00657895	0.00657549	0.00657816	0.00657895	0.00657635	0.00657998	0.00657655	0.00657413	0.00658046	0.00658173	0.00657925	0.00657317	0.00657302	0.00657204	0.00657385	0.00657185	0.00657895	0.00657416	0.00656057	0.00657895	0.00657895	0.00654025	0.00659265	0.00657895	0.00657895	0.00657895	0.00657895
Ala:GCC γ/λ	0.00657895	0.00657895	0.00657895	0.00657755	0.00657895	0.00657479	0.00654592	0.00653733	0.00657368	0.00656602	0.00656882	0.00656698	0.0065606	0.00655708	0.00655813	0.00656928	0.00657671	0.00657543	0.00657732	0.00657728	0.00657818	0.00657895	0.00657895	0.00657895	0.00662495	0.00657895	0.00657895	0.00657895	0.00657895	0.00654311
Ala:GCC δ	0.00657895	0.00657895	0.00657895	0.00657895	0.00657895	0.00657895	0.00657895	0.00657895	0.00657895	0.00657895	0.00657895	0.00657895	0.00657895	0.00663518	0.00657895	0.00657895	0.00657661	0.00657857	0.00657978	0.00659133	0.0066037	0.00661006	0.006607	0.00660579	0.00660829	0.00660737	0.00660287	0.00657895	0.00657895	0.00654455	0.00654132
Ala:GCC ο	0.00657895	0.00657895	0.00657895	0.00657895	0.00657895	0.00657895	0.00657895	0.00657895	0.00657895	0.00657895	0.00657895		0.00657895	0.00657895	0.00657895	0.00657895	0.00657895	0.00657895	0.00657895	0.00657895	0.00657895	0.00657895	0.00657895	0.00657895	0.00657864	0.006573	0.0065657	0.00657268	0.00657776	0.0065333	0.00653441	0.00653945
Ala:GCG α													6.03407e-07	3.56139e-07			4.94944e-08
Ala:GCG β/μ													6.07895e-07	4.27899e-07		2.65816e-07
Ala:GCG γ/λ												6.30047e-07	5.24261e-07	3.58526e-07	4.33596e-07
Ala:GCG δ																		3.74059e-07			1.73557e-07	5.5019e-08	9.99395e-08	5.30423e-07	3.55373e-07
Ala:GCG ο																									2.06742e-07	7.21433e-07	1.03709e-07	8.18358e-07	3.57392e-06	3.04461e-06	9.2218e-07	3.48212e-06
Ala:GCT α													7.24088e-06	6.41049e-06	8.72499e-06	6.78076e-06	3.01916e-06	4.38462e-06	1.25851e-05	8.90551e-06
Ala:GCT β/μ				6.21568e-06	8.63894e-06	9.05656e-06	3.88903e-06	1.0341e-06	4.80215e-06	3.08509e-05	6.19871e-05	3.24978e-05	1.82369e-05	2.99529e-05	2.45141e-05	1.88729e-05	6.91831e-06	7.09788e-06	3.39034e-06	1.67647e-05	3.67539e-05			0.000141899	1.37061e-05	0.000205592
Ala:GCT γ/λ				1.39829e-06	1.68756e-06		3.57018e-06	1.09521e-06	2.34126e-06	8.08224e-06	7.00799e-06	5.67042e-06	6.29113e-06	4.30231e-06	4.33596e-06	3.69444e-06	4.07441e-06	4.88531e-06	6.77432e-06	3.32825e-06	3.08039e-06	1.66275e-05
Ala:GCT δ																		1.49624e-06	1.37941e-06	3.89739e-06	6.33484e-06	8.74801e-06	1.17595e-05	1.17754e-05	1.14509e-05	6.08974e-06	1.19617e-05
Ala:GCT ο																									1.03371e-07	2.02903e-06	2.87793e-06	3.61206e-06	2.48189e-06	2.16069e-06	2.0749e-06
Arg:AGA α												4.61357e-06		5.34208e-07	1.21744e-06	8.03646e-07	1.7323e-06	1.79698e-06	2.23736e-06
Arg:AGA β/μ				6.90631e-07	2.35608e-06	3.88138e-06	1.29634e-06	2.0682e-06	2.40108e-06	1.92818e-06	2.19223e-05	6.03531e-06	1.61092e-05	2.50321e-05	1.15836e-05	7.17703e-06	1.09236e-05	7.09788e-06	3.0513e-05	0.000124538	7.96334e-05		1.65717e-05
Arg:AGA γ/λ					1.68756e-06	4.15687e-06	8.92545e-07	5.47607e-07	5.26784e-06	8.08224e-07	3.89333e-06	6.30047e-06	2.6213e-06	3.22673e-06	2.16798e-06	3.97863e-06	2.85209e-06	8.98897e-06	1.11099e-05	3.9939e-06	7.70098e-07
Arg:AGA δ																	2.34126e-06	7.48118e-07	1.79323e-06	1.00329e-06	2.79861e-06	2.55838e-06	3.56451e-06	3.71296e-06	3.55373e-06	1.01496e-06
Arg:AGA ο																									1.55057e-06	1.23996e-06	2.35938e-06	3.38631e-06	2.13443e-06	2.55355e-06	1.92121e-06
Arg:AGG α	0.00657895	0.00657895	0.00657895	0.00657895	0.00657895	0.00657895	0.00657895	0.00657895	0.00657895	0.00657895	0.00657895	0.00657433	0.00657834	0.00657734	0.0065759	0.00657704	0.00657548	0.00657198	0.00656692	0.00658563	0.00657895	0.00657895	0.00657895	0.00657895	0.00657895	0.00657895	0.00657895
Arg:AGG β/μ	0.00657895	0.00657895	0.00657895	0.00657895	0.00657659	0.00657895	0.00657895	0.00657688	0.00657174	0.00657123	0.0065729	0.00656548	0.0065601	0.00656397	0.0065706	0.00656964	0.00657749	0.00657974	0.00656708	0.00657655	0.00657895	0.00657895	0.00657895	0.00657895	0.00657895	0.00657895	0.00657895	0.00657895	0.00657895
Arg:AGG γ/λ	0.00657895	0.00657895	0.00657895	0.00657895	0.00657895	0.00657618	0.00657359	0.00650119	0.0065608	0.00655228	0.0065626	0.00657328	0.00657633	0.00658253	0.00658849	0.00657923	0.00657976	0.00657602	0.00657786	0.00657662	0.0065751	0.00657895	0.00657895	0.00657895	0.00657895	0.00657895	0.00657895	0.00657895	0.00657895	0.00654311
Arg:AGG δ	0.00657895	0.00657895	0.00657895	0.00657895	0.00657895	0.00657895	0.00657895	0.00657895	0.00657895	0.00657895	0.00657895	0.00657895	0.00657895	0.00657895	0.00657895	0.00656793	0.00657661	0.00657745	0.0065766	0.0065759	0.00657589	0.00657455	0.00657258	0.00656964	0.00656825	0.00656474	0.00657895	0.00657895	0.00657895	0.00654455	0.00654132
Arg:AGG ο	0.00657895	0.00657895	0.00657895	0.00657895	0.00657895	0.00657895	0.00657895	0.00657895	0.00657895	0.00657895	0.00657895		0.00657895	0.00657895	0.00657895	0.00657895	0.00657895	0.00657895	0.00657895	0.00657895	0.00657895	0.00657895	0.00657895	0.00655672	0.00657688	0.00657764	0.00657737	0.00657762	0.0065784	0.00653492	0.00653526	0.00653597
Arg:CGA α														1.06842e-06	1.21744e-06	3.01367e-07	2.96967e-07	8.62549e-07	1.67802e-06
Arg:CGA β/μ					7.85358e-07		1.29634e-06			9.6409e-07	7.5594e-07	4.64254e-07	2.12763e-06	8.55798e-07	1.34693e-06	1.06326e-06
Arg:CGA γ/λ						2.77125e-06			1.17063e-06	8.08224e-07		1.26009e-06	5.24261e-06	3.58526e-06	1.73438e-06	3.97863e-06	4.07441e-07	1.95412e-07
Arg:CGA δ																		7.48118e-07	5.51763e-07	7.33172e-07	6.0745e-07	6.60228e-07	4.99697e-07	7.69114e-07	9.87148e-07	5.07478e-07
Arg:CGA ο																									3.10113e-07	4.05806e-07	3.11128e-07	4.51508e-07	3.47465e-07	2.9464e-07	8.45331e-07	3.48212e-06
Arg:CGC α													1.81022e-06	1.06842e-06	1.31889e-06	7.0319e-07	3.95955e-07	7.9067e-07	5.59339e-07	2.22638e-06
Arg:CGC β/μ						1.29379e-06						4.64254e-07	9.11843e-07	6.41849e-07	2.69386e-07	5.31632e-07	1.82061e-06	1.57731e-06	6.78067e-06	7.18487e-06	6.12565e-06
Arg:CGC γ/λ												6.30047e-07		7.17051e-07		8.52563e-07	2.0372e-07	9.77062e-07		9.98474e-07
Arg:CGC δ																			8.27645e-07	1.54352e-07	5.42366e-07	6.87737e-07	1.33253e-06	1.06085e-06	5.92289e-07	1.01496e-06
Arg:CGC ο																									1.03371e-07	1.35269e-07	3.37055e-07	3.95069e-07	3.47465e-07	5.8928e-07	5.37938e-07
Arg:CGG α													6.03407e-07	1.95876e-06	9.1308e-07	2.05934e-06	2.37573e-06	2.08449e-06	8.39009e-07	6.67913e-06			0.000598086
Arg:CGG β/μ					2.35608e-06		1.29634e-06	2.0682e-06	4.80215e-06	5.78454e-06	6.04752e-06	1.43919e-05	2.12763e-05	1.49765e-05	8.35097e-06	9.30356e-06	2.54885e-06	4.73192e-06	3.39034e-06	2.39496e-06	6.12565e-06
Arg:CGG γ/λ					1.01254e-05	5.40394e-05	8.0329e-06	5.47607e-07	3.51189e-06	1.61645e-06	7.00799e-06	1.89014e-06	8.38817e-06	1.39825e-05	1.17071e-05	4.26282e-06	4.27813e-06	4.10366e-06	6.77432e-06	1.76397e-05	2.46431e-05	6.651e-05	2.99043e-05
Arg:CGG δ																	2.80951e-05	1.87029e-05	6.89704e-07	1.08046e-06	3.03725e-06	1.95317e-06	5.39673e-06	6.259e-06	9.35816e-06	9.13461e-06	1.19617e-05
Arg:CGG ο																						0.000730994			3.10113e-07	1.17233e-06	1.52971e-06	1.58028e-06	2.82936e-06	1.86605e-06	2.15175e-06
Arg:CGT α	0.00657895	0.00657895	0.00657895	0.00657895	0.00657895	0.00657895	0.00657895	0.00657895	0.00657895	0.00657895	0.00657895	0.00657895	0.00656688	0.0065704	0.00657053	0.00657337	0.00656786	0.00656507	0.00655573	0.00657004	0.00657895	0.0067617	0.00657895	0.00657895	0.00657895	0.00657895	0.00657895
Arg:CGT β/μ	0.00657895	0.00657895	0.00657895	0.00657618	0.00657816	0.00656601	0.00657117	0.00657481	0.00656814	0.00656352	0.00655325	0.00656688	0.00656253	0.00655071	0.00655874	0.00655742	0.00655819	0.0065269	0.00651453	0.00656218	0.00657282	0.00656852	0.00657895	0.00660475	0.00657895	0.00657895	0.00657895	0.00657895	0.00657895
Arg:CGT γ/λ	0.00657895	0.00657895	0.00657895	0.00656636	0.00656967	0.00656786	0.00656824	0.00657238	0.00657368	0.00654662	0.00653145	0.0065632	0.00657947	0.00658253	0.00658328	0.00657611	0.00657202	0.00657054	0.00657055	0.00656164	0.00656201	0.00656786	0.00654904	0.00657895	0.00648693	0.00657895	0.00657895	0.00657895	0.00657895	0.00654311
Arg:CGT δ	0.00657895	0.00657895	0.00657895	0.00657895	0.00657895	0.00657895	0.00657895	0.00657895	0.00657895	0.00657895	0.00657895	0.00657895	0.00657895	0.00657895	0.00657895	0.00656793	0.00657426	0.00655426	0.00657646	0.00657694	0.00657634	0.0065713	0.00656805	0.00656473	0.00656442	0.00656728	0.00655502	0.00637755	0.00657895	0.00654455	0.00654132
Arg:CGT ο	0.00657895	0.00657895	0.00657895	0.00657895	0.00657895	0.00657895	0.00657895	0.00657895	0.00657895	0.00657895	0.00657895		0.00657895	0.00657895	0.00657895	0.00704887	0.00657895	0.00657895	0.00657895	0.00657895	0.00657895	0.00657895	0.00657895	0.00657895	0.00657626	0.00657451	0.00657164	0.00657336	0.00657374	0.00652883	0.00653241	0.00653597
Asn:AAC α	0.0131579	0.0131579	0.0131579	0.0131579	0.0131579	0.0131579	0.0131579	0.0131579	0.0131579	0.0131579	0.0131579	0.0131579	0.0131639	0.0131622	0.0131628	0.0131616	0.0131661	0.0131723	0.0131758	0.0131824	0.013176	0.0131579	0.0131579	0.0131579	0.0131579	0.0131579	0.0131579
Asn:AAC β/μ	0.0131579	0.0131579	0.0131579	0.0131572	0.0131571	0.0131553	0.0131514	0.0131527	0.0131603	0.0131589	0.0131738	0.0131927	0.0131877	0.0132039	0.013194	0.0131754	0.0131586	0.0131603	0.0131511	0.0131603	0.0131701	0.0131683	0.0131579	0.0131579	0.0131579	0.0131579	0.0131579	0.0131579	0.0131579
Asn:AAC γ/λ	0.0131579	0.0131579	0.0131579	0.0131579	0.0131604	0.0131579	0.0131427	0.0131568	0.0131567	0.0131587	0.0131563	0.013156	0.013149	0.0131468	0.0131596	0.0131605	0.0131577	0.0131634	0.0131652	0.0131812	0.0131771	0.0131856	0.0131878	0.0131579	0.0131579	0.0134868	0.0131579	0.0131579	0.0131579	0.0130862
Asn:AAC δ	0.0131579	0.0131579	0.0131579	0.0131579	0.0131579	0.0131579	0.0131579	0.0131579	0.0131579	0.0131579	0.0131579	0.0131579	0.0131579	0.0131579	0.0131579	0.0131579	0.0131579	0.0131571	0.0131575	0.0131568	0.0131575	0.0131576	0.0131586	0.0131629	0.0131612	0.0131533	0.0131699	0.0131579	0.0131579	0.0130891	0.0130826
Asn:AAC ο	0.0131579	0.0131579	0.0131579	0.0131579	0.0131579	0.0131579	0.0131579	0.0131579	0.0131579	0.0131579	0.0131579		0.0131579	0.0131579	0.0131579	0.0131579	0.0131579	0.0131579	0.0131579	0.0131579	0.0131579	0.0131579	0.0131579	0.0131579	0.0131581	0.0131581	0.0131595	0.01316	0.0131586	0.0130731	0.0130741	0.0130754
Asn:AAT α	0.0263158	0.0263158	0.0263158	0.0262733	0.0263158	0.0263158	0.0263158	0.0263158	0.0263158	0.0263158	0.0263158	0.0263158	0.0263085	0.0263108	0.0263086	0.0263092	0.0263074	0.0262998	0.0262878	0.0262267	0.0261889	0.026133	0.0263158	0.0263158	0.0263158	0.0263158	0.0263158
Asn:AAT β/μ	0.0263158	0.0263158	0.0263425	0.0263137	0.0263174	0.0263119	0.026321	0.0263241	0.0263158	0.0263158	0.0262954	0.0262619	0.0262586	0.026243	0.0262686	0.0262876	0.0262255	0.0258465	0.024046	0.0220959	0.0223954	0.0238865	0.0253546	0.0259417	0.0262198	0.0263158	0.0263158	0.0263158	0.0263158
Asn:AAT γ/λ	0.0263158	0.0263158	0.0263158	0.026313	0.0263116	0.0262978	0.0263229	0.0262386	0.0262731	0.0263012	0.0262979	0.0262937	0.0262801	0.0263126	0.0263106	0.0263002	0.0263005	0.0262841	0.0262792	0.0262749	0.0262865	0.0262936	0.0263158	0.0263158	0.0263158	0.0259868	0.0263158	0.0263158	0.0263158	0.0261725
Asn:AAT δ	0.0263158	0.0263158	0.0263158	0.0262788	0.0263158	0.0263158	0.0263158	0.0263158	0.0263158	0.0263158	0.0263158	0.0263158	0.0263158	0.0261471	0.026245	0.0262276	0.0261519	0.0262552	0.026279	0.0262993	0.0263023	0.0263013	0.0263048	0.0263036	0.0263055	0.0262889	0.0262201	0.0262487	0.0263158	0.0261782	0.0261653
Asn:AAT ο	0.0263158	0.0263158	0.0263158	0.0262905	0.026194	0.0263158	0.0263158	0.0263158	0.0263158	0.0263158	0.0263158		0.0263158	0.0263158	0.0259503	0.0263158	0.0207115	0.0219298	0.0223684	0.0200359	0.0226151	0.0241228	0.0263158	0.0263158	0.0263138	0.0263157	0.0263141	0.0263115	0.026309	0.0261373	0.0261363	0.0261439
Asp:GAC α	0.0394737	0.0394737	0.0394737	0.0394312	0.0394737	0.0394737	0.0394737	0.0394737	0.0394737	0.0394737	0.0394737	0.0394645	0.039467	0.0394532	0.0394534	0.0394341	0.0394221	0.0394075	0.039378	0.0394091	0.0393831	0.0394737	0.0394737	0.0394737	0.0394737	0.0394737	0.0394737
Asp:GAC β/μ	0.0394737	0.0394331	0.0394737	0.0394675	0.0394525	0.0394349	0.03944	0.0394354	0.0394173	0.0394255	0.0393626	0.0393544	0.0393886	0.0393753	0.0393856	0.0394168	0.0394333	0.039383	0.0393262	0.0391887	0.0389346	0.0390254	0.0392914	0.0393576	0.0394737	0.0390625	0.0394737	0.0394737	0.0394737
Asp:GAC γ/λ	0.0394737	0.0394144	0.0394424	0.0394625	0.0394644	0.0394446	0.0394585	0.0394386	0.0392917	0.0393646	0.0393764	0.0393533	0.0393636	0.0393848	0.0393727	0.0394092	0.0394319	0.0394194	0.0393956	0.0393938	0.0393805	0.0392963	0.0392045	0.0393842	0.0394277	0.0394737	0.0394737	0.0394737	0.0394737	0.0392587
Asp:GAC δ	0.0394737	0.0394737	0.0394737	0.0393998	0.0394737	0.0394737	0.0394737	0.0394737	0.0394737	0.0394737	0.0394737	0.0394737	0.0394737	0.0392488	0.0394029	0.0393745	0.0394362	0.0394647	0.0394505	0.0394079	0.0393954	0.0393767	0.0393554	0.0393168	0.0393261	0.0393164	0.0392105	0.0387352	0.0394737	0.0392673	0.0392479
Asp:GAC ο	0.0394737	0.0394737	0.0394737	0.0394737	0.0394737	0.0394737	0.0394737	0.0394737	0.0394737	0.0398849	0.0394737		0.0394737	0.0392681	0.0394737	0.0394737	0.0394737	0.0394737	0.0394737	0.0394737	0.0394737	0.0394737	0.0394737	0.0392736	0.0393907	0.0393943	0.0393975	0.0394362	0.0394431	0.0391737	0.0391691	0.0391566
Asp:GAT α	0.0263158	0.0263158	0.0263158	0.0263582	0.0263158	0.0263158	0.0263158	0.0263158	0.0263158	0.0263158	0.0262146	0.0263204	0.0263176	0.0263224	0.0263169	0.0263225	0.0263384	0.0263396	0.0263535	0.0263425	0.026352	0.0263158	0.0263158	0.0263158	0.0263158	0.0263158	0.0263158
Asp:GAT β/μ	0.0263158	0.0263158	0.026289	0.0263172	0.0263221	0.0263287	0.0263158	0.0263148	0.026347	0.0263409	0.0263317	0.0263571	0.0263337	0.0263464	0.0263355	0.0263293	0.0263398	0.0263166	0.0263226	0.0263014	0.0263158	0.0263366	0.0263821	0.0262255	0.0263158	0.0263158	0.0263158	0.0263158	0.0263158
Asp:GAT γ/λ	0.0263158	0.0263158	0.0263158	0.0263214	0.026336	0.0263241	0.0263158	0.026341	0.0264674	0.0263336	0.0262893	0.0263177	0.0263619	0.0263416	0.0262551	0.0262859	0.0263248	0.0263289	0.026335	0.0263431	0.0263443	0.026349	0.0263158	0.0263605	0.0262698	0.0259868	0.0251196	0.0230263	0.0263158	0.0261725
Asp:GAT δ	0.0263158	0.0263158	0.0263158	0.0263897	0.0263158	0.0263158	0.0263158	0.0263158	0.0263158	0.0263158	0.0263158	0.0263158	0.0263158	0.0264283	0.0264573	0.0263048	0.0261659	0.0262769	0.0262932	0.0263112	0.0263132	0.0263147	0.0263112	0.0263102	0.0262893	0.0263006	0.0263995	0.0263158	0.0263158	0.0261782	0.0261653
Asp:GAT ο	0.0263158	0.0263158	0.0263158	0.0263411	0.0263158	0.0263158	0.0263158	0.0263158	0.0263158	0.0259046	0.0263158		0.0263158	0.0265214	0.0263158	0.0263158	0.0263158	0.0263158	0.0263158	0.0263158	0.0263158	0.0263158	0.0263158	0.0263158	0.0263182	0.0263178	0.026318	0.0263243	0.0263281	0.0261584	0.0261554	0.0261752
Cys:TGC α	0.0197368	0.0197368	0.0197368	0.0197368	0.0197368	0.0197368	0.0197368	0.0197368	0.0197368	0.0197368	0.0197368	0.0197461	0.0197356	0.019723	0.0197245	0.0197299	0.0197281	0.0197243	0.0197133	0.0197302	0.0197368	0.0197368	0.0197368	0.0197368	0.0197368	0.0197368	0.0197368
Cys:TGC β/μ	0.0197368	0.0197368	0.0197368	0.0197355	0.0197298	0.019733	0.0197342	0.0197275	0.0197272	0.0197166	0.0197399	0.0197475	0.0197414	0.0197445	0.0197535	0.0197738	0.0197707	0.01974	0.0197267	0.0197297	0.019743	0.0197264	0.0198694	0.0197239	0.0197368	0.0197368	0.0197368	0.0197368	0.0197368
Cys:TGC γ/λ	0.0197368	0.0197368	0.0197368	0.0197229	0.0197394	0.0197396	0.0197359	0.01975	0.0197503	0.0197562	0.0197563	0.0197992	0.0198134	0.0197863	0.0197819	0.0197556	0.0197315	0.0197284	0.0197284	0.0197295	0.0197338	0.0197424	0.019677	0.0197368	0.0197368	0.0197368	0.0197368	0.0197368	0.0197368	0.0196293
Cys:TGC δ	0.0197368	0.0197368	0.0197368	0.0197368	0.0197368	0.0195019	0.0197368	0.0197368	0.0197368	0.0197368	0.0197368	0.0197368	0.0194932	0.0197368	0.0197368	0.0197479	0.0197228	0.0197342	0.0197273	0.0197215	0.0197415	0.0197266	0.019727	0.0197322	0.0197353	0.0197384	0.0197608	0.0197368	0.0197368	0.0196336	0.019624
Cys:TGC ο	0.0197368	0.0197368	0.0197368	0.0197368	0.0197368	0.0197368	0.0197368	0.0197368	0.0197368	0.0197368	0.0197368		0.0197368	0.0197368	0.0197368	0.0197368	0.0197368	0.0197368	0.0197368	0.0197368	0.0197368	0.0197368	0.0197368	0.0197368	0.0197348	0.0197332	0.0197329	0.0197304	0.0197302	0.0195951	0.019599	0.0195975
Cys:TGT α	0.0197368	0.0197368	0.0197368	0.0197368	0.0197368	0.0201238	0.0197368	0.0197368	0.0197368	0.0197368	0.0198381	0.0197691	0.019767	0.0198531	0.0199999	0.0201672	0.0201616	0.0203316	0.0202928	0.0205272	0.0201718	0.0204678	0.0197368	0.0197368	0.0197368	0.0197368	0.0197368
Cys:TGT β/μ	0.0197368	0.0197368	0.0197636	0.0197617	0.0197651	0.0198701	0.0197744	0.0197813	0.0197777	0.0198101	0.0198616	0.019851	0.0198636	0.0198676	0.0198443	0.0198251	0.0197995	0.019837	0.0198352	0.0197967	0.0199206	0.0198828	0.019886	0.0199432	0.0199287	0.020148	0.0197368	0.0197368	0.0197368
Cys:TGT γ/λ	0.0197368	0.0197368	0.0197682	0.0198319	0.0197706	0.0197355	0.0197797	0.0197823	0.0198328	0.019854	0.0199619	0.0199145	0.0199088	0.0199581	0.0200221	0.0200585	0.0200314	0.0200259	0.0200737	0.0202318	0.0202821	0.0199918	0.020006	0.0198711	0.0198289	0.0197368	0.0197368	0.0197368	0.0197368	0.0196293
Cys:TGT δ	0.0197368	0.0197368	0.0197368	0.0197738	0.0197368	0.0199718	0.0197368	0.0197368	0.020148	0.0197368	0.0197368	0.0197368	0.0199805	0.0199055	0.0198076	0.0197368	0.0197649	0.0197668	0.0198228	0.0198542	0.0198324	0.0198478	0.0198476	0.0198711	0.0198775	0.01985	0.0197967	0.0200054	0.0197368	0.0196336	0.019624
Cys:TGT ο	0.0197368	0.0197368	0.0197368	0.0197368	0.0197368	0.0197368	0.0197368	0.0197368	0.0197368	0.0197368	0.0197368		0.0197368	0.0197368	0.0197368	0.0197368	0.0199805	0.0197368	0.0198684	0.0198864	0.020148	0.0197368	0.0197368	0.0197368	0.0197461	0.019762	0.0197666	0.0197604	0.0197649	0.019642	0.0196306	0.0196323
Glu:GAA α	0.0526316	0.0526316	0.0526316	0.0526316	0.0526316	0.0526316	0.0526316	0.0526316	0.0526316	0.0526316	0.0526316	0.052627	0.0526268	0.0526278	0.0526235	0.0526209	0.0526129	0.0526107	0.0525933	0.0525603	0.0525772	0.0526316	0.0526316	0.0526316	0.0526316	0.0526316	0.0526316
Glu:GAA β/μ	0.0526316	0.0526316	0.0526316	0.0526309	0.0526284	0.0526173	0.0525758	0.0526192	0.052616	0.0525776	0.0525779	0.0525898	0.0525738	0.0525678	0.0525653	0.0525928	0.0526072	0.0526213	0.0526028	0.0526004	0.0525091	0.052569	0.0525321	0.0524639	0.0523986	0.0526316	0.0526316	0.0526316	0.0526316
Glu:GAA γ/λ	0.0526316	0.0525723	0.0525689	0.0526274	0.0526383	0.0526316	0.0526111	0.0526141	0.0526193	0.0525766	0.0524945	0.0525383	0.0524512	0.0524663	0.0525184	0.0526034	0.0525963	0.0525769	0.0525993	0.0526016	0.0526146	0.0526039	0.0526316	0.0526316	0.0526316	0.0526316	0.0526316	0.0526316	0.0526316	0.0523449
Glu:GAA δ	0.0526316	0.0526316	0.0526316	0.0526316	0.0526316	0.0526316	0.0526316	0.0526316	0.0526316	0.0526316	0.0526316	0.0526316	0.0523879	0.0526878	0.0526316	0.0526426	0.0526199	0.0526222	0.0526266	0.0526295	0.052624	0.0526221	0.0526256	0.052629	0.0526345	0.0526326	0.0526196	0.0525644	0.0526316	0.0523564	0.0523306
Glu:GAA ο	0.0526316	0.0526316	0.0526316	0.0526316	0.0526316	0.0526316	0.0526316	0.0526316	0.0526316	0.0522204	0.0526316		0.0526316	0.052426	0.0526316	0.0526316	0.0526316	0.0526316	0.0526316	0.0526316	0.0526316	0.0526316	0.0526316	0.0526316	0.0526302	0.0526282	0.0526263	0.0526275	0.0526253	0.0522806	0.0522827	0.0522843
Glu:GAG α	0.00657895	0.00657895	0.00657895	0.00657895	0.00657895	0.00657895	0.00657895	0.00657895	0.00657895	0.00657895	0.00657895	0.00657895	0.00658015	0.00657877	0.00658118	0.00658101	0.00658157	0.00658398	0.006603	0.00663238	0.00659707	0.00657895	0.00598086	0.00657895	0.00657895	0.00657895	0.00657895
Glu:GAG β/μ	0.00657895	0.00657895	0.00657895	0.00657688	0.00657895	0.00657895	0.00661525	0.00657895	0.00656454	0.00655677	0.00656988	0.00656316	0.00657044	0.00656055	0.0065679	0.0065715	0.00657822	0.00657816	0.00657386	0.00657655	0.00653607	0.00648511	0.00649609	0.00654025	0.00649671	0.00657895	0.00657895	0.00657895	0.00657895
Glu:GAG γ/λ	0.00657895	0.00651968	0.00657895	0.00657475	0.00655954	0.00658033	0.00658073	0.00658004	0.00657544	0.00657652	0.00657505	0.00657769	0.00654015	0.00656281	0.00656637	0.0065727	0.00657732	0.00658325	0.00658057	0.00660358	0.00657818	0.00655678	0.00645933	0.0061314	0.00653294	0.00657895	0.00657895	0.00657895	0.00657895	0.00654311
Glu:GAG δ	0.00657895	0.00657895	0.00648629	0.00657895	0.00657895	0.00657895	0.00657895	0.00526316	0.00575658	0.00657895	0.00625	0.00548246	0.00609162	0.00652272	0.00657895	0.00649079	0.0065251	0.00655164	0.00645452	0.00621834	0.00600582	0.00597927	0.00589786	0.00593244	0.00599317	0.00622422	0.00620813	0.00644468	0.00657895	0.00654455	0.00654132
Glu:GAG ο	0.00657895	0.00657895	0.00657895	0.00657895	0.00657895	0.00657895	0.00657895	0.00657895	0.00657895	0.00657895	0.00657895		0.00657895	0.00657895	0.00657895	0.00657895	0.00657895	0.00657895	0.00657895	0.00657895	0.00657895	0.00657895	0.00657895	0.00657895	0.00657698	0.00657811	0.00657814	0.00657675	0.00657225	0.00652706	0.00652988	0.00654293
Gln:CAA α	0.0131579	0.0131579	0.0131579	0.0131579	0.0131579	0.0131579	0.0131579	0.0131579	0.0131579	0.0131579	0.0131579	0.0131579	0.0131579	0.0131575	0.0131598	0.0131626	0.0131598	0.0131607	0.0131545	0.0131623	0.0131579	0.0131579	0.0131579	0.0131579	0.0131579	0.0131579	0.0131579
Gln:CAA β/μ	0.0131579	0.0131579	0.0131579	0.0131579	0.0131571	0.0131592	0.0131605	0.0131589	0.0131567	0.0131569	0.0131571	0.0131607	0.0131579	0.013156	0.0131592	0.0131536	0.0131575	0.0131587	0.0131562	0.0131579	0.0131701	0.0131579	0.0131413	0.0131579	0.0131579	0.0131579	0.0131579	0.0131579	0.0131579
Gln:CAA γ/λ	0.0131579	0.0131579	0.0131579	0.0131565	0.0131579	0.0131565	0.0131588	0.0131573	0.0131597	0.0131595	0.0131626	0.0131585	0.01316	0.0131565	0.013164	0.0131568	0.0131599	0.0131604	0.0131603	0.0131549	0.0131602	0.013169	0.0131579	0.0131579	0.0131579	0.0131579	0.0131579	0.0131579	0.0131579	0.0130862
Gln:CAA δ	0.0131579	0.0131579	0.0131579	0.0131579	0.0131579	0.0131579	0.0131579	0.0131579	0.0131579	0.0131579	0.0131579	0.0131579	0.0131579	0.0131017	0.0131579	0.0131579	0.0131556	0.0131373	0.013152	0.0131569	0.013158	0.0131577	0.01316	0.0131581	0.0131562	0.0131559	0.0131699	0.0131579	0.0131579	0.0130891	0.0130826
Gln:CAA ο	0.0131579	0.0131579	0.0131579	0.0131579	0.0131579	0.0131579	0.0131579	0.0131579	0.0131579	0.0131579	0.0131579		0.0131579	0.0131579	0.0131579	0.0131579	0.0131579	0.0131579	0.0131579	0.0131579	0.0131579	0.0131579	0.0131579	0.0131579	0.0131577	0.0131574	0.0131571	0.0131529	0.0131558	0.0130717	0.013072	0.0130719
Gln:CAG α	0.0131579	0.0131579	0.0131579	0.0131579	0.0131579	0.0131579	0.0131579	0.0131579	0.0131579	0.0131579	0.0131579	0.0131579	0.0131543	0.0131527	0.0131489	0.013142	0.0131455	0.0131399	0.0131148	0.0131334	0.0131398	0.0131579	0.013756	0.0131579	0.0131579	0.0131579	0.0131579
Gln:CAG β/μ	0.0131579	0.0131579	0.0131579	0.0131572	0.0131422	0.0131268	0.0131346	0.0130948	0.0131567	0.0131367	0.0131178	0.0131468	0.0131433	0.0131404	0.0131401	0.0131446	0.0131484	0.0131492	0.0131511	0.0131555	0.0131273	0.0132205	0.013191	0.0131837	0.0132264	0.0129523	0.0131579	0.0131579	0.0131579
Gln:CAG γ/λ	0.0131579	0.0131579	0.0131266	0.0130195	0.0130727	0.0130845	0.0131177	0.0131415	0.0131198	0.0131159	0.0130177	0.0130331	0.0129078	0.0128449	0.0130317	0.0131326	0.0131461	0.0131356	0.0131438	0.0131389	0.0131433	0.0131468	0.0132476	0.0135159	0.0132039	0.0131579	0.0131579	0.0131579	0.0131579	0.0130862
Gln:CAG δ	0.0131579	0.0131579	0.0131579	0.0131579	0.0131579	0.0131579	0.0131579	0.0144737	0.0139803	0.0131579	0.0134868	0.0131579	0.0136452	0.0131017	0.0130164	0.0131248	0.0131743	0.0131785	0.0132725	0.0134915	0.0136982	0.0137053	0.013775	0.0137324	0.0136594	0.0134015	0.0134689	0.013225	0.0131579	0.0130891	0.0130826
Gln:CAG ο	0.0131579	0.0131579	0.0131579	0.0131579	0.0131579	0.0131579	0.0131579	0.0131579	0.0131579	0.0131579	0.0131579		0.0131579	0.0131579	0.0127924	0.0131579	0.0131579	0.0131579	0.0131579	0.0131579	0.0131579	0.0131579	0.0131579	0.0131357	0.0131568	0.0131522	0.0131483	0.0131444	0.0131396	0.013053	0.0130552	0.0130545
Gly:GGA α	0.0131579	0.0131579	0.0131579	0.0131579	0.0131579	0.0131579	0.0131579	0.0131579	0.0131579	0.0131579	0.0131579	0.0131579	0.0131549	0.0131543	0.0131485	0.0131505	0.0131431	0.0131169	0.013121	0.0131	0.0130492	0.0131579	0.0125598	0.0131579	0.0131579	0.0131579	0.0131579
Gly:GGA β/μ	0.0131579	0.0131579	0.0131579	0.0131551	0.0131548	0.0131437	0.0131527	0.0131496	0.0131507	0.013154	0.013136	0.0131523	0.0131451	0.0131348	0.0131347	0.0130603	0.0130774	0.0130522	0.0130884	0.0131028	0.013164	0.0131787	0.0132408	0.0131966	0.013199	0.0131579	0.0131579	0.0131579	0.0131579
Gly:GGA γ/λ	0.0131579	0.0132172	0.0131579	0.0131551	0.0131554	0.0131524	0.0131481	0.0131606	0.0131433	0.0131854	0.0132568	0.0132108	0.0132832	0.0132834	0.0132372	0.0131596	0.013129	0.0130711	0.0130899	0.0131006	0.0131155	0.013108	0.0130383	0.0131579	0.0131579	0.0131579	0.0131579	0.0131579	0.0131579	0.0130862
Gly:GGA δ	0.0131579	0.0131579	0.0131579	0.0131579	0.0131579	0.0131579	0.0131579	0.0131579	0.0131579	0.0131579	0.0131579	0.0131579	0.0134016	0.0131579	0.0131579	0.0131689	0.0131673	0.0131575	0.0131546	0.0131531	0.0131512	0.0131516	0.0131538	0.0131543	0.0131543	0.0131559	0.0131579	0.0131579	0.0131579	0.0130891	0.0130826
Gly:GGA ο	0.0131579	0.0131579	0.0131579	0.0131326	0.0131579	0.0131579	0.0127467	0.0131579	0.0131579	0.0131579	0.0131579		0.0131579	0.0131579	0.0131579	0.0131579	0.0131579	0.0131579	0.0131579	0.0131579	0.0131579	0.0131579	0.0131579	0.0131579	0.0131571	0.0131554	0.0131554	0.0131544	0.0131539	0.0130695	0.0130701	0.013065
Gly:GGC α	0.00657895	0.00657895	0.00657895	0.00657895	0.00657895	0.00657895	0.00657895	0.00657895	0.00657895	0.00657895	0.00657895	0.00658356	0.00658136	0.00657859	0.00657874	0.00657729	0.00658048	0.00657578	0.00657615	0.00655	0.00659707	0.00657895	0.00657895	0.00657895	0.00657895	0.00657895	0.00657895
Gly:GGC β/μ	0.00657895	0.00657895	0.00657895	0.00657895	0.00657816	0.00658024	0.00657506	0.00657585	0.00655614	0.00657413	0.00655929	0.00652509	0.00652545	0.00652161	0.00651376	0.00646863	0.00648719	0.00655608	0.00657725	0.00657416	0.00655444	0.00657895	0.00657895	0.00657895	0.00656524	0.00657895	0.00657895	0.00657895	0.00657895
Gly:GGC γ/λ	0.00657895	0.00657895	0.00657895	0.00658035	0.0065722	0.00657756	0.00657181	0.00657785	0.00656841	0.00654985	0.00655792	0.00650775	0.00644002	0.00645095	0.00641461	0.00649909	0.0065547	0.00657211	0.00657705	0.00657196	0.0065751	0.00657895	0.00657895	0.00657895	0.00657895	0.00657895	0.00657895	0.00657895	0.00657895	0.00654311
Gly:GGC δ	0.00657895	0.00657895	0.00657895	0.00657895	0.00657895	0.00657895	0.00657895	0.00657895	0.00657895	0.00657895	0.00657895	0.00657895	0.00657895	0.00657895	0.00657895	0.00656793	0.00659065	0.0065797	0.00657867	0.00657721	0.00657929	0.00657694	0.00657845	0.00657248	0.00656236	0.00656423	0.00656699	0.00657895	0.00657895	0.00654455	0.00654132
Gly:GGC ο	0.00657895	0.00657895	0.00657895	0.00657895	0.00657895	0.00657895	0.00657895	0.00657895	0.00657895	0.00657895	0.00657895		0.00657895	0.00657895	0.00657895	0.00657895	0.00657895	0.00657895	0.00657895	0.00657895	0.00657895	0.00657895	0.00657895	0.00657895	0.0065774	0.00657604	0.00657529	0.00657756	0.00657721	0.00653521	0.00653595	0.00653945
Gly:GGG α															6.0872e-07	1.15524e-06	4.4545e-07	1.07819e-06	1.39835e-06
Gly:GGG β/μ							3.88903e-06	2.0682e-06	1.20054e-06			4.64254e-07	6.07895e-07	1.06975e-06	1.8857e-06	1.5949e-06			3.39034e-06
Gly:GGG γ/λ								5.47607e-07	5.85316e-07	5.65757e-06	1.55733e-06	5.67042e-06	3.25042e-05	1.11143e-05	1.17071e-05	5.39957e-06	2.64837e-06	5.86237e-07	1.35486e-06	1.66412e-06	7.70098e-07
Gly:GGG δ			9.26612e-05													1.102e-05			5.51763e-07	9.26112e-07	1.43185e-06	1.78812e-06	3.13144e-06	4.53512e-06	5.40957e-06	3.55235e-06
Gly:GGG ο																									3.10113e-07	2.93082e-07	5.18546e-07	8.18358e-07	6.9493e-07	7.85706e-07	6.14786e-07
Gly:GGT α	0.0328947	0.032553	0.0319549	0.0311121	0.031503	0.0328947	0.0324836	0.0319549	0.0317982	0.0308388	0.0327935	0.0328671	0.0328778	0.0328477	0.0328319	0.0327959	0.0327929	0.0328103	0.0328089	0.0327612	0.0328222	0.0328947	0.0328947	0.0328947	0.0328947	0.0328947	0.0328947
Gly:GGT β/μ	0.0328947	0.0324074	0.0321192	0.0327172	0.032817	0.0327356	0.032476	0.0314149	0.0315489	0.031464	0.0309935	0.0302768	0.029851	0.0299007	0.0300449	0.0309747	0.0322313	0.0327339	0.0328405	0.0328397	0.0328396	0.0327071	0.0327787	0.0327657	0.0328125	0.0324836	0.0315789	0.0328947	0.0328947
Gly:GGT γ/λ	0.0328947	0.0323613	0.0319862	0.0326067	0.0328188	0.0328698	0.0328626	0.0328663	0.0328573	0.032881	0.0327881	0.0327826	0.0327867	0.0327793	0.0328076	0.0328001	0.0327646	0.0327499	0.0327774	0.032702	0.0327723	0.0328338	0.0328648	0.0328052	0.0328947	0.0328947	0.0340909	0.0361842	0.0328947	0.0327156
Gly:GGT δ	0.0328947	0.0320973	0.0307635	0.0310098	0.0310799	0.0321898	0.0319549	0.0328947	0.03125	0.03125	0.0325658	0.0328947	0.0328947	0.0325574	0.0327533	0.0328837	0.0328549	0.032876	0.0328357	0.0328112	0.0328179	0.0328191	0.0328268	0.0328219	0.0327954	0.0328034	0.032811	0.0328947	0.0328947	0.0327227	0.0327066
Gly:GGT ο	0.0328947	0.0326465	0.0316131	0.0303391	0.0300926	0.0323465	0.0328947	0.0328947	0.0317982	0.0324836	0.0328947		0.0328947	0.0326891	0.0328947	0.0319549	0.0328947	0.0328947	0.0328947	0.0328947	0.0328947	0.0328947	0.0328947	0.0328947	0.0328897	0.0328771	0.0328768	0.0328855	0.0328706	0.0326631	0.0326677	0.032659
His:CAC α	0.0131579	0.0131579	0.0131579	0.0131579	0.0131579	0.0131579	0.0131579	0.0131579	0.0131579	0.0131579	0.0131579	0.0131579	0.0131597	0.0131591	0.0131607	0.0131632	0.0131639	0.0131685	0.0131761	0.0131868	0.0131579	0.0133406	0.0131579	0.0131579	0.0131579	0.0131579	0.0131579
His:CAC β/μ	0.0131579	0.0131579	0.0131579	0.0131593	0.0131752	0.0131915	0.0131812	0.0132127	0.0131687	0.0131695	0.0131844	0.0131658	0.0131704	0.0131789	0.0131926	0.0131794	0.0131732	0.0132036	0.0131986	0.0131866	0.0131701	0.0131683	0.0131579	0.0131579	0.0131442	0.0133635	0.0131579	0.0131579	0.0131579
His:CAC γ/λ	0.0131579	0.0131579	0.0131579	0.0131551	0.0131562	0.0131593	0.0131597	0.013159	0.0131579	0.0131587	0.0131626	0.0131655	0.0131616	0.0131712	0.0131713	0.0131633	0.0131689	0.0131657	0.0131685	0.0131702	0.0131648	0.0131634	0.0131579	0.0131579	0.0131579	0.0131579	0.0131579	0.0131579	0.0131579	0.0130862
His:CAC δ	0.0131579	0.0131579	0.0131579	0.0131579	0.0131579	0.0131579	0.0131579	0.0131579	0.0131579	0.0131579	0.0131579	0.0131579	0.0131579	0.0131579	0.0131579	0.0131469	0.0131836	0.013165	0.0131604	0.0131629	0.0131631	0.0131715	0.0131744	0.0131784	0.0131806	0.0131944	0.013134	0.0131579	0.0131579	0.0130891	0.0130826
His:CAC ο	0.0131579	0.0131579	0.0131579	0.0131579	0.0131579	0.0131579	0.0131579	0.0131579	0.0131579	0.0131579	0.0131579		0.0131579	0.0131579	0.0131579	0.0131579	0.0131579	0.0138889	0.0146053	0.0142045	0.0139803	0.0146199	0.0131579	0.0131579	0.0131587	0.0131615	0.0131613	0.0131599	0.0131586	0.013074	0.013076	0.0130754
His:CAT α	0.0263158	0.0263158	0.0263158	0.0263158	0.0263158	0.0263158	0.0263158	0.0263158	0.0263158	0.0263158	0.0263158	0.0263158	0.02632	0.0263161	0.0262753	0.0262977	0.0263164	0.0263255	0.0263485	0.026318	0.0263339	0.0263158	0.0263158	0.0263158	0.0263158	0.0263158	0.0263158
His:CAT β/μ	0.0263158	0.0263158	0.0263158	0.0263158	0.0263174	0.0263132	0.026321	0.0263272	0.0263194	0.0263466	0.0263317	0.0263246	0.0263273	0.0263419	0.0263252	0.0263283	0.0263209	0.0263237	0.0263209	0.0263278	0.026377	0.0263158	0.0263158	0.0263158	0.0263158	0.0263158	0.0263158	0.0263158	0.0263158
His:CAT γ/λ	0.0263158	0.0263158	0.0262845	0.0264542	0.0264052	0.026392	0.0262819	0.0263196	0.0263492	0.026319	0.0264396	0.026324	0.0266052	0.0266894	0.0264407	0.0263348	0.026307	0.0263203	0.026328	0.0263318	0.0263343	0.0263601	0.0263158	0.0263158	0.0263618	0.0263158	0.0263158	0.0263158	0.0263158	0.0261725
His:CAT δ	0.0263158	0.0263158	0.0263158	0.0263158	0.0263158	0.0263158	0.0263158	0.0263158	0.0263158	0.0263158	0.0263158	0.0274123	0.0263158	0.0264283	0.0263865	0.0263709	0.0263322	0.026318	0.026323	0.026323	0.0263202	0.0263284	0.0263354	0.0263402	0.0263379	0.0263386	0.0263278	0.0263158	0.0263158	0.0261782	0.0261653
His:CAT ο	0.0263158	0.0263158	0.0263158	0.0263158	0.0263158	0.0263158	0.0263158	0.0263158	0.0263158	0.026727	0.0263158		0.0263158	0.0263158	0.0263158	0.0263158	0.0260721	0.0263158	0.0263158	0.0263158	0.0263158	0.0263158	0.0263158	0.0263158	0.0263166	0.0263158	0.0263158	0.0263154	0.0263156	0.0261448	0.0261439	0.0261439
Ile:ATA α	0.00657895	0.00657895	0.00657895	0.00657895	0.00657895	0.00657895	0.00657895	0.00657895	0.00657895	0.00657895	0.00668016	0.00658356	0.00659584	0.0065964	0.00660208	0.00661717	0.00660637	0.00659879	0.00663069	0.00665464	0.00663332	0.00657895	0.00657895	0.00657895	0.00657895	0.00657895	0.00657895
Ile:ATA β/μ	0.00657895	0.00661956	0.00657895	0.0065824	0.00658052	0.00657507	0.00658284	0.00658722	0.00658735	0.0065828	0.00660465	0.00660216	0.0066139	0.00662644	0.00663525	0.00663955	0.00662264	0.00660734	0.00661794	0.00660529	0.00658507	0.00667278	0.00661209	0.00660475	0.00667489	0.00699013	0.00657895	0.00657895	0.00657895
Ile:ATA γ/λ	0.00657895	0.00657895	0.00657895	0.00658454	0.00658401	0.00659419	0.00665749	0.0066129	0.00660704	0.00660804	0.00662722	0.00660919	0.00662823	0.00662018	0.0066106	0.00660083	0.00660604	0.00662272	0.00659466	0.00661955	0.0066136	0.00665654	0.00657895	0.0066237	0.00657895	0.00657895	0.00657895	0.00657895	0.00657895	0.00654311
Ile:ATA δ	0.00657895	0.00657895	0.00657895	0.00665287	0.00657895	0.00657895	0.00657895	0.00657895	0.00657895	0.00657895	0.00657895	0.00657895	0.00657895	0.00657895	0.00657895	0.00658997	0.00658597	0.00658344	0.00658778	0.0065977	0.00659639	0.00660233	0.00661273	0.00662141	0.00662637	0.00661904	0.00661483	0.00664608	0.00657895	0.00654455	0.00654132
Ile:ATA ο	0.00657895	0.00657895	0.00657895	0.00657895	0.00657895	0.00657895	0.00657895	0.00657895	0.00657895	0.00657895	0.00657895		0.00657895	0.00657895	0.00657895	0.00657895	0.00657895	0.00657895	0.00657895	0.00657895	0.00657895	0.00657895	0.00657895	0.00657895	0.00658463	0.00658914	0.00659526	0.00659424	0.00659975	0.00656207	0.00657222	0.00655338
Ile:ATC α	0.0131579	0.0131579	0.0131579	0.0131579	0.0131579	0.0131579	0.0131579	0.0131579	0.0131579	0.0135691	0.0131579	0.0131579	0.0131621	0.0131636	0.0131629	0.0131607	0.0131642	0.0131669	0.0131716	0.0131601	0.0131579	0.0131579	0.0131579	0.0131579	0.0131579	0.0131579	0.0131579
Ile:ATC β/μ	0.0131579	0.0131579	0.0131579	0.0131565	0.0131618	0.0131579	0.0131592	0.0131662	0.0131567	0.0131376	0.013145	0.0131616	0.0131676	0.0131669	0.0131622	0.0131611	0.0131663	0.0131658	0.013163	0.0131627	0.0131518	0.0131579	0.0131248	0.013145	0.0131853	0.0131579	0.0131579	0.0131579	0.0131579
Ile:ATC γ/λ	0.0131579	0.0131579	0.0131266	0.0131509	0.0131596	0.0131662	0.013157	0.013165	0.0131608	0.0131595	0.0131618	0.0131724	0.0131663	0.0131615	0.0131657	0.0131616	0.013164	0.0131565	0.0131622	0.0131622	0.0131579	0.0131634	0.0131878	0.0131579	0.0131579	0.0131579	0.0131579	0.0131579	0.0131579	0.0130862
Ile:ATC δ	0.0131579	0.0131579	0.0130652	0.0131579	0.0131579	0.0131579	0.0131579	0.0131579	0.0131579	0.0131579	0.0131579	0.0131579	0.0131579	0.0131579	0.0131579	0.0131579	0.0131556	0.0131534	0.0131591	0.0131602	0.0131599	0.013162	0.0131604	0.0131627	0.0131653	0.013168	0.0131459	0.0130908	0.0134211	0.0130891	0.0130826
Ile:ATC ο	0.0131579	0.0131579	0.0131579	0.0131579	0.0131579	0.0131579	0.0131579	0.0131579	0.0131579	0.0131579	0.0131579		0.0131579	0.0131579	0.0131579	0.0131579	0.0131579	0.0131579	0.0131579	0.0131579	0.0131579	0.0131579	0.0131579	0.0131579	0.0131601	0.0131842	0.0131953	0.0131686	0.0131629	0.0130804	0.0130957	0.0131102
Ile:ATT α	0.0460526	0.0460526	0.0460526	0.0460526	0.0461791	0.0460526	0.0460526	0.0460526	0.0482456	0.0456414	0.0461538	0.0460711	0.046116	0.0461577	0.0461892	0.046191	0.0462173	0.0462319	0.0463289	0.0463576	0.0461795	0.0467836	0.0478469	0.0460526	0.0460526	0.0493421	0.0460526
Ile:ATT β/μ	0.0460526	0.0460526	0.0460259	0.0460927	0.0461162	0.0462014	0.046133	0.0461281	0.0461547	0.0462454	0.0462824	0.0463767	0.0464608	0.0465218	0.0464634	0.0463735	0.0462536	0.046182	0.046134	0.0462203	0.0461629	0.0460839	0.0462349	0.0460913	0.0463679	0.046875	0.0460526	0.0460526	0.0526316
Ile:ATT γ/λ	0.0460526	0.0460526	0.0460526	0.0461086	0.0460805	0.0461178	0.0460857	0.0461014	0.046127	0.0461787	0.0462621	0.0463891	0.0465177	0.0463169	0.0463314	0.0462845	0.0463016	0.0463321	0.0463166	0.0462517	0.0463222	0.0463131	0.046561	0.0465897	0.0461446	0.0483553	0.048445	0.0460526	0.0526316	0.0523449
Ile:ATT δ	0.0460526	0.0460526	0.0461453	0.0461266	0.0460526	0.0460526	0.0460526	0.0460526	0.0472862	0.0467105	0.0476974	0.0460526	0.0460526	0.04639	0.0461941	0.0461077	0.046076	0.0460639	0.0460719	0.0460896	0.0461065	0.0461205	0.0461499	0.0462011	0.0462523	0.0462658	0.0463158	0.0470596	0.0505263	0.0510492	0.0482456
Ile:ATT ο	0.0460526	0.0460526	0.0460526	0.0460526	0.0462963	0.0460526	0.0464638	0.0460526	0.0460526	0.046875	0.0460526		0.0460526	0.0460526	0.0460526	0.0465226	0.0460526	0.0460526	0.0463158	0.0460526	0.0464638	0.0460526	0.0469925	0.0462527	0.0461966	0.046387	0.0479401	0.0511258	0.0520725	0.0519806	0.0520865	0.0521763
Leu:CTA α													1.81022e-06	1.42455e-06	2.13052e-06	3.66663e-06	2.37573e-06	5.17529e-06	5.59339e-06	1.33583e-05
Leu:CTA β/μ				2.76252e-06	4.71215e-06			1.0341e-06	1.20054e-06	2.21741e-05	2.11663e-05	4.17829e-06	8.51053e-06	8.13008e-06	2.0204e-05	1.16959e-05	7.28243e-06	2.36596e-06	1.69517e-06	1.19748e-05		1.04262e-05
Leu:CTA γ/λ					8.43779e-07	5.5425e-06		1.09521e-06	5.85316e-07	3.2329e-06	7.78666e-06	8.82065e-06	5.24261e-06	6.09494e-06	9.10551e-06	5.39957e-06	3.87069e-06	5.27613e-06	1.13809e-05	9.65192e-06	7.70098e-06
Leu:CTA δ														5.62303e-05			4.68252e-06	3.74059e-07	1.10353e-06	5.09362e-06	6.66026e-06	6.46473e-06	7.66202e-06	6.8955e-06	9.04228e-06	1.21795e-05	3.58852e-05
Leu:CTA ο																									3.10113e-07	1.7134e-06	2.15197e-06	1.77781e-06	1.78696e-06	2.2098e-06	2.99708e-06	3.48212e-06
Leu:CTC α													6.03407e-07	7.12277e-07	5.07267e-07	9.5433e-07	8.41405e-07	8.62549e-07	1.11868e-06
Leu:CTC β/μ				6.90631e-07	2.35608e-06			1.0341e-06	2.40108e-06	1.92818e-06	3.7797e-06	4.64254e-06	8.81448e-06	1.04835e-05	5.92649e-06	1.5949e-06	7.28243e-07	7.88653e-07
Leu:CTC γ/λ					8.43779e-07			5.47607e-07		4.84935e-06	7.78666e-07	3.15023e-06	4.19409e-06	1.07558e-06	7.37113e-06	1.42094e-06	2.24092e-06	2.34495e-06	3.25167e-06	6.6565e-07	7.70098e-07					0.000328947
Leu:CTC δ																1.102e-05		3.74059e-07	1.65529e-06	1.69787e-06	2.10438e-06	5.03423e-06	5.39673e-06	4.53512e-06	5.44906e-06	9.64209e-06	1.19617e-05
Leu:CTC ο																									7.23597e-07	5.41074e-07	8.81528e-07	5.36165e-07	8.43843e-07	9.82133e-07	5.37938e-07
Leu:CTG α	0.00657895	0.00657895	0.00657895	0.00657895	0.00657895	0.00657895	0.00657895	0.00657895	0.00657895	0.00657895	0.00657895	0.00657895	0.00657955	0.00657966	0.00658311	0.00658422	0.00658157	0.00657916	0.00658118	0.00658117	0.00657895	0.00657895	0.00657895	0.00657895	0.00657895	0.00657895	0.00657895
Leu:CTG β/μ	0.00657895	0.00657895	0.00657895	0.00657757	0.00658052	0.00657895	0.00658154	0.00658308	0.00657895	0.00658473	0.00658424	0.00658313	0.00658016	0.00658258	0.00657706	0.00658214	0.00658004	0.00658289	0.00657725	0.00658613	0.00657895	0.00657895	0.00657895	0.00657895	0.00659265	0.00657895	0.00657895	0.00657895	0.00657895
Leu:CTG γ/λ	0.00657895	0.00657895	0.00657895	0.00657615	0.00657895	0.00658033	0.00657895	0.00657895	0.00657895	0.00657814	0.00657739	0.00657454	0.00658052	0.00658002	0.00657244	0.0065798	0.00658098	0.00658305	0.00658382	0.00657961	0.00657895	0.00659003	0.00657895	0.00657895	0.00657895	0.00657895	0.00657895	0.00657895	0.00657895	0.00654311
Leu:CTG δ	0.00657895	0.00657895	0.00657895	0.00657895	0.00657895	0.00657895	0.00657895	0.00657895	0.00657895	0.00657895	0.00657895	0.00657895	0.00657895	0.00657895	0.00657895	0.00657895	0.00658129	0.0065797	0.00658157	0.00658192	0.00658136	0.00658357	0.00658125	0.00657929	0.00658072	0.00658098	0.00657895	0.00657895	0.00657895	0.00654455	0.00654132
Leu:CTG ο	0.00657895	0.00657895	0.00657895	0.00657895	0.00657895	0.00657895	0.00657895	0.00657895	0.00657895	0.00657895	0.00657895		0.00657895	0.00657895	0.00694444	0.00657895	0.00657895	0.00657895	0.00657895	0.00657895	0.00657895	0.00657895	0.00657895	0.00657895	0.00657915	0.00657969	0.00657985	0.00658112	0.00658287	0.00653835	0.00653749	0.00653597
Leu:CTT α	0.0263158	0.0263158	0.0263158	0.0263158	0.0263158	0.0263158	0.0263158	0.0263158	0.0252193	0.0263158	0.0263158	0.0263158	0.0263104	0.0263144	0.0263169	0.0263078	0.026313	0.0263177	0.026315	0.0263069	0.0262977	0.0263158	0.0263158	0.0263158	0.0263158	0.0263158	0.0263158
Leu:CTT β/μ	0.0263158	0.0262346	0.0263158	0.026302	0.0262977	0.0263378	0.0263171	0.0263158	0.0263122	0.0262984	0.0263158	0.0263265	0.0263264	0.0263209	0.0263524	0.0263546	0.0263307	0.0263158	0.026326	0.0263182	0.0263219	0.0263262	0.0262329	0.0261997	0.026165	0.0263158	0.0263158	0.0263158	0.0230263
Leu:CTT γ/λ	0.0263158	0.0262565	0.0263158	0.0263102	0.0263175	0.0263116	0.0263229	0.0263163	0.0263117	0.0263344	0.0263212	0.026278	0.0262922	0.0262799	0.0262547	0.0263084	0.0263133	0.0263181	0.0263166	0.0263231	0.0262935	0.0263435	0.0263457	0.026271	0.0263158	0.0256579	0.0263158	0.0263158	0.0263158	0.0261725
Leu:CTT δ	0.0263158	0.0261164	0.0263158	0.0263158	0.0263158	0.0263158	0.0272556	0.0263158	0.0263158	0.0263158	0.0263158	0.0263158	0.0265595	0.0261471	0.026245	0.0263378	0.0263228	0.0263139	0.0263152	0.0263156	0.0263153	0.0263112	0.0262923	0.0262996	0.0262885	0.026226	0.0260526	0.0251074	0.0255263	0.0261782	0.0261653
Leu:CTT ο	0.0263158	0.0263158	0.0263158	0.0263158	0.026194	0.0263158	0.0263158	0.0263158	0.0263158	0.0263158	0.0263158		0.0263158	0.0263158	0.0263158	0.0263158	0.0265595	0.0263158	0.0263158	0.0263158	0.0263158	0.0263158	0.0263158	0.0262936	0.0262977	0.0262899	0.0261913	0.0259458	0.0255713	0.0256244	0.0259561	0.0261474
Leu:TTA α	0.0131579	0.0132433	0.0131579	0.0132003	0.0131579	0.0131579	0.0131579	0.0131579	0.0142544	0.0131579	0.0131579	0.0131625	0.0131923	0.0131964	0.0132089	0.0132028	0.0132261	0.0132526	0.0132672	0.0132648	0.0132666	0.0131579	0.0131579	0.0131579	0.0131579	0.0131579	0.0131579
Leu:TTA β/μ	0.0131579	0.0131985	0.0131846	0.0131676	0.0131846	0.0132084	0.0132046	0.013192	0.0131987	0.013208	0.0132297	0.0132531	0.0132725	0.0132989	0.0135544	0.0137717	0.0136979	0.01387	0.0142004	0.0145853	0.0140277	0.0136271	0.013423	0.0133385	0.0136513	0.0141859	0.0144737	0.0131579	0.0131579
Leu:TTA γ/λ	0.0131579	0.0132172	0.0131892	0.0131859	0.0131807	0.0131925	0.0132177	0.0131973	0.0132299	0.0132452	0.0133019	0.0132858	0.0133393	0.0133884	0.0133591	0.0132792	0.0132467	0.0132484	0.0132552	0.013303	0.0133019	0.0133297	0.0133074	0.0131579	0.0132499	0.0134868	0.0131579	0.0131579	0.0131579	0.0130862
Leu:TTA δ	0.0131579	0.0131579	0.0131579	0.0131949	0.0131579	0.0131579	0.0131579	0.0131579	0.0131579	0.0131579	0.0131579	0.0131579	0.0131579	0.0132704	0.0132994	0.0135987	0.0131743	0.0131796	0.0131798	0.0131872	0.0132088	0.0132573	0.0132718	0.0133016	0.0133495	0.0133964	0.013445	0.0131579	0.0131579	0.0130891	0.0130826
Leu:TTA ο	0.0131579	0.0131579	0.0131579	0.0131832	0.0131579	0.0131579	0.0135691	0.0138889	0.0131579	0.0131579	0.0131579		0.0131579	0.0137747	0.0138889	0.0131579	0.0131579	0.0131579	0.0131579	0.0131579	0.0131579	0.0131579	0.0131579	0.0131801	0.0131635	0.0131721	0.0131755	0.0131726	0.013176	0.0130886	0.0130837	0.0130719
Leu:TTG α	0.0131579	0.0131579	0.0131579	0.0131579	0.0131579	0.0131579	0.0131579	0.0131579	0.0131579	0.0131579	0.0131579	0.0131579	0.0131555	0.013157	0.0131562	0.0131561	0.0131554	0.0131509	0.0131461	0.0131757	0.0131579	0.0131579	0.013756	0.0131579	0.0131579	0.0131579	0.0131579
Leu:TTG β/μ	0.0131579	0.0131985	0.0131579	0.0131613	0.013165	0.0131566	0.0131514	0.0131517	0.0131567	0.0131598	0.0131685	0.0131625	0.0131694	0.0131709	0.0131792	0.013261	0.0132351	0.0132817	0.013224	0.013225	0.0131885	0.0131579	0.0132076	0.0131321	0.0131579	0.0131579	0.0131579	0.0131579	0.0131579
Leu:TTG γ/λ	0.0131579	0.0132172	0.0131579	0.0131621	0.0131486	0.0131496	0.0131659	0.0131656	0.013155	0.0131563	0.0131478	0.0131069	0.0130279	0.0130435	0.0130981	0.0131073	0.0131502	0.0131546	0.0131424	0.0131269	0.0131494	0.0130914	0.0131579	0.0151271	0.0166084	0.0131579	0.0131579	0.0131579	0.0131579	0.0130862
Leu:TTG δ	0.0131579	0.0131579	0.0131579	0.0131949	0.0131579	0.0131579	0.0131579	0.0131579	0.0131579	0.0131579	0.0131579	0.0131579	0.0131579	0.0131579	0.0131579	0.013213	0.0131626	0.0131665	0.0131584	0.0131563	0.0131673	0.0131717	0.0131793	0.0131776	0.0131794	0.0131757	0.0131699	0.0131579	0.0131579	0.0130891	0.0130826
Leu:TTG ο	0.0131579	0.0131579	0.0131579	0.0131579	0.0131579	0.0131579	0.0131579	0.0131579	0.0131579	0.0131579	0.0131579		0.0131579	0.0131579	0.0131579	0.0131579	0.0131579	0.0131579	0.0131579	0.0131579	0.0131579	0.0131579	0.0131579	0.0131579	0.0131598	0.0131597	0.01316	0.0131617	0.0131602	0.0130731	0.0130735	0.0130719
Lys:AAA α	0.0328947	0.0328947	0.0328947	0.0328947	0.0328947	0.0328947	0.0328947	0.0328947	0.0328947	0.0328947	0.0327935	0.0328947	0.0328941	0.032893	0.0328918	0.0328897	0.0328912	0.0328921	0.0328942	0.0328992	0.0328947	0.0328947	0.0328947	0.0328947	0.0328947	0.0328947	0.0328947
Lys:AAA β/μ	0.0328947	0.0328541	0.0328947	0.0328947	0.0328916	0.0328857	0.0328766	0.0328751	0.0328839	0.0328947	0.0328887	0.0328938	0.0328941	0.0328753	0.0328185	0.0325893	0.0320492	0.0318742	0.0323353	0.0326528	0.0327722	0.0328947	0.0328947	0.0329076	0.0329084	0.0328947	0.0328947	0.0328947	0.0328947
Lys:AAA γ/λ	0.0328947	0.0328947	0.0328947	0.0328947	0.0328795	0.0328864	0.032884	0.0328991	0.0328947	0.0328939	0.0328971	0.0328903	0.0328926	0.0329008	0.0328943	0.0328899	0.0328921	0.0328897	0.0328928	0.0328841	0.0328909	0.0329003	0.0328947	0.0348192	0.0363452	0.0335526	0.0328947	0.0328947	0.0328947	0.0327156
Lys:AAA δ	0.0328947	0.0328947	0.0328947	0.0328578	0.0328947	0.0328947	0.0328947	0.0328947	0.0328947	0.0328947	0.0328947	0.0328947	0.0328947	0.0330072	0.0328947	0.0328947	0.0328994	0.0329108	0.0328485	0.0328583	0.0328797	0.0328924	0.0329296	0.0329633	0.0330053	0.0330429	0.0330742	0.0329619	0.0328947	0.0327227	0.0327066
Lys:AAA ο	0.0328947	0.0328947	0.0328947	0.0328947	0.0328947	0.0328947	0.0328947	0.0328947	0.0328947	0.0328947	0.0328947		0.0328947	0.0328947	0.0328947	0.0328947	0.0328947	0.0328947	0.0328947	0.0328947	0.0328947	0.0328947	0.0328947	0.0328947	0.032893	0.0328936	0.0328954	0.0329001	0.0328969	0.0326782	0.0326765	0.0326729
Lys:AAG α											0.000101215		6.03407e-07	4.6298e-06	6.29011e-06	6.57985e-06	7.17669e-06	6.39724e-06	8.39009e-06	4.45276e-06	1.81238e-05
Lys:AAG β/μ		4.06108e-05		1.38126e-06	3.14143e-06	3.88138e-06	2.59269e-06	3.1023e-06	3.60161e-06	4.82045e-06	1.88985e-05	3.24978e-05	3.16106e-05	4.6427e-05	8.53954e-05	0.000313131	0.000844034	0.00102446	0.000544149	0.000117353	4.90052e-05		3.31433e-05		1.37061e-05	0.000205592
Lys:AAG γ/λ					8.43779e-07	2.77125e-06	1.33882e-05	5.47607e-06	8.19442e-06	2.5055e-05	1.01227e-05	3.78028e-06	8.38817e-06	1.03972e-05	1.21407e-05	9.66238e-06	8.35254e-06	9.37979e-06	7.31626e-06	6.6565e-06	1.84824e-05	1.1085e-05	2.99043e-05
Lys:AAG δ															7.07414e-05	3.306e-05	4.68252e-06	1.49624e-06	1.37941e-06	3.5501e-06	7.65821e-06	1.00685e-05	1.18595e-05	1.52232e-05	2.8114e-05	5.12553e-05	1.19617e-05
Lys:AAG ο																								2.22262e-05	2.37753e-06	4.48641e-06	7.77819e-06	1.21907e-05	2.27341e-05	2.47006e-05	1.90584e-05	1.74106e-05
Met:ATG α	0.0131579	0.0131579	0.0131579	0.0131579	0.0131579	0.0131579	0.0131579	0.0131579	0.0131579	0.0131579	0.0131579	0.0131579	0.0131597	0.0131552	0.0131576	0.0131569	0.0131612	0.013167	0.0131685	0.01308	0.0131941	0.0131579	0.0131579	0.0131579	0.0131579	0.0131579	0.0131579
Met:ATG β/μ	0.0131579	0.0131579	0.0131579	0.0131551	0.0131563	0.0131475	0.0131631	0.0131507	0.0131567	0.013155	0.013139	0.0131523	0.0131497	0.0131348	0.0131425	0.0131393	0.0131408	0.0131603	0.0131732	0.0131579	0.0131456	0.01321	0.0131745	0.0131837	0.0131716	0.0131579	0.0131579	0.0131579	0.0131579
Met:ATG γ/λ	0.0131579	0.0132764	0.0131266	0.0131579	0.0131587	0.0131607	0.0131659	0.0131601	0.0131485	0.0131757	0.0131914	0.0131762	0.0131416	0.0132041	0.0131414	0.0131559	0.0131701	0.0131663	0.0131536	0.0131512	0.0131533	0.0131579	0.0131878	0.0131579	0.0131579	0.0131579	0.0131579	0.0131579	0.0131579	0.0130862
Met:ATG δ	0.0131579	0.0131579	0.0131579	0.0131209	0.0131579	0.0131579	0.0131579	0.0144737	0.0131579	0.0131579	0.0128289	0.0131579	0.0131579	0.0131579	0.0131579	0.0131469	0.0131556	0.0131616	0.0131644	0.0131611	0.0131547	0.0131535	0.0131406	0.0131289	0.0131312	0.013134	0.0131459	0.0130236	0.0131579	0.0130891	0.0130826
Met:ATG ο	0.0131579	0.013282	0.0131579	0.0131579	0.0131579	0.0131579	0.0131579	0.0131579	0.0131579	0.0131579	0.0131579		0.0131579	0.0131579	0.0131579	0.0131579	0.0131579	0.0131579	0.0131579	0.0131579	0.0131579	0.0131579	0.0131579	0.0131579	0.0131573	0.0131583	0.013159	0.0131601	0.0131585	0.0130751	0.0130684	0.0130719
Phe:TTC α	0.0197368	0.0197368	0.0197368	0.0196944	0.0197368	0.0197368	0.0197368	0.0197368	0.0197368	0.0197368	0.0197368	0.0197368	0.0197362	0.0197288	0.0197245	0.0197197	0.0197213	0.0197256	0.0197089	0.0196634	0.0197368	0.0197368	0.0197368	0.0197368	0.0197368	0.0197368	0.0197368
Phe:TTC β/μ	0.0197368	0.0197368	0.0197368	0.0197299	0.0197227	0.0197304	0.0197317	0.0197296	0.019732	0.0197339	0.0197913	0.0197693	0.0197639	0.0197488	0.0197347	0.0197395	0.0197354	0.0197376	0.0197182	0.0197368	0.0197307	0.019716	0.0197534	0.0197239	0.0197368	0.0197368	0.0197368	0.0197368	0.0197368
Phe:TTC γ/λ	0.0197368	0.0197368	0.0197368	0.0197354	0.019736	0.0197341	0.0197243	0.0197297	0.019724	0.0197255	0.0196964	0.0196908	0.0196807	0.0197171	0.0197143	0.0197209	0.0197313	0.0197322	0.0197274	0.0197079	0.0197276	0.0197147	0.0197368	0.0197368	0.0197368	0.0197368	0.0197368	0.0197368	0.0197368	0.0196293
Phe:TTC δ	0.0197368	0.0197368	0.0197368	0.0197368	0.0197368	0.0197368	0.0197368	0.0197368	0.0197368	0.0197368	0.0197368	0.0197368	0.0197368	0.0197368	0.0196661	0.0197368	0.0197415	0.0197338	0.0197348	0.0197326	0.0197275	0.0197256	0.0197211	0.0197028	0.0197064	0.0197105	0.0197249	0.0197368	0.0192105	0.0196336	0.019624
Phe:TTC ο	0.0197368	0.0197368	0.0197368	0.0197368	0.0197368	0.0197368	0.0197368	0.0197368	0.0191886	0.0197368	0.0197368		0.0197368	0.0197368	0.0197368	0.0197368	0.0197368	0.0197368	0.0197368	0.0197368	0.0197368	0.0197368	0.0197368	0.0197368	0.0197312	0.0197296	0.0197231	0.0197155	0.0197124	0.0195892	0.0195897	0.0196114
Phe:TTT α	0.00657895	0.00657895	0.00657895	0.00662139	0.00657895	0.00657895	0.00657895	0.00657895	0.00767544	0.00657895	0.00657895	0.00657895	0.00660248	0.00663842	0.00666975	0.0066895	0.00666987	0.0066624	0.00667431	0.00669249	0.00663332	0.00657895	0.00657895	0.00657895	0.00657895	0.00657895	0.00657895
Phe:TTT β/μ	0.00657895	0.00657895	0.00660569	0.00660726	0.00663549	0.00660224	0.00662691	0.00662031	0.00664498	0.0066204	0.00662657	0.00664255	0.00664126	0.00664656	0.00663094	0.00662174	0.00660953	0.00661996	0.00662302	0.00662924	0.00660345	0.00663108	0.00672809	0.00678535	0.00672971	0.00657895	0.00657895	0.00657895	0.00986842
Phe:TTT γ/λ	0.00657895	0.00657895	0.00661028	0.00660272	0.00661185	0.006651	0.00662714	0.00660304	0.00661933	0.0066234	0.00668796	0.00675788	0.0068437	0.00680087	0.00673157	0.00663493	0.00663884	0.00664363	0.00664913	0.00668845	0.00667059	0.00671197	0.00657895	0.0066237	0.00657895	0.00690789	0.00657895	0.00657895	0.00657895	0.00654311
Phe:TTT δ	0.00657895	0.00657895	0.00657895	0.00657895	0.00657895	0.00657895	0.00657895	0.00789474	0.00740132	0.00657895	0.00657895	0.00657895	0.00657895	0.00674764	0.00672043	0.00658997	0.00660002	0.00660176	0.00660819	0.00662572	0.00664258	0.00665377	0.00668112	0.00670872	0.00671245	0.00675352	0.00688995	0.00778733	0.00789474	0.00654455	0.00654132
Phe:TTT ο	0.00657895	0.00657895	0.00657895	0.00657895	0.00657895	0.00657895	0.00657895	0.00657895	0.00767544	0.00657895	0.00657895		0.00657895	0.00657895	0.00657895	0.00657895	0.00657895	0.00657895	0.00657895	0.00657895	0.00657895	0.00657895	0.00657895	0.00660117	0.00677463	0.00668572	0.00676194	0.00699182	0.00736993	0.00709689	0.0067645	0.00657427
Pro:CCA α	0.0197368	0.0197368	0.0197368	0.0197368	0.0197368	0.0197368	0.0197368	0.0197368	0.0197368	0.0197368	0.0197368	0.0197322	0.0197314	0.0197272	0.0197272	0.0197181	0.0197216	0.0197181	0.0197069	0.0196945	0.0196825	0.0197368	0.0197368	0.0197368	0.0197368	0.0197368	0.0197368
Pro:CCA β/μ	0.0197368	0.0197368	0.0197368	0.0197348	0.0197368	0.0197317	0.0197148	0.0197327	0.0197404	0.019706	0.0197051	0.0197568	0.0197302	0.0197298	0.0197358	0.019719	0.0197161	0.0197329	0.0197504	0.0197105	0.0197062	0.0197264	0.0197203	0.0197239	0.0197368	0.0197368	0.0197368	0.0197368	0.0197368
Pro:CCA γ/λ	0.0197368	0.0197368	0.0197368	0.0197326	0.0197335	0.0197244	0.0197342	0.0197357	0.0197351	0.0197401	0.0197446	0.0197154	0.0197253	0.0197218	0.0197295	0.0197277	0.0197291	0.0197277	0.0197246	0.0197182	0.019733	0.0197479	0.0197368	0.0197368	0.0197368	0.0197368	0.0197368	0.0197368	0.0197368	0.0196293
Pro:CCA δ	0.0197368	0.0197368	0.0197368	0.0197368	0.0197368	0.0197368	0.0197368	0.0197368	0.0197368	0.0197368	0.0197368	0.0197368	0.0197368	0.0196806	0.0197368	0.0197368	0.0197322	0.0197309	0.0196917	0.0196733	0.0196926	0.0196981	0.019708	0.0197129	0.0197132	0.0197044	0.019701	0.0196026	0.02	0.0196336	0.019624
Pro:CCA ο	0.0197368	0.0197368	0.0197368	0.0197368	0.0198587	0.0197368	0.0197368	0.0197368	0.0197368	0.0197368	0.0197368		0.0197368	0.0197368	0.0201023	0.0197368	0.0197368	0.0197368	0.0197368	0.0197368	0.0197368	0.0197368	0.0197368	0.0197368	0.0197325	0.0197318	0.0197324	0.0197324	0.0197307	0.0196036	0.0196025	0.0196079
Pro:CCC α					0.000126518									5.34208e-07	1.11599e-06	8.53874e-07	1.38584e-06	1.3657e-06	2.23736e-06	4.45276e-06	3.62476e-05
Pro:CCC β/μ				6.90631e-07	1.57072e-06		1.29634e-06			9.6409e-07	1.51188e-06	1.85702e-06	3.03948e-06	7.48823e-06	1.02367e-05	3.18979e-06	2.91297e-06	3.94327e-06	3.39034e-06	2.39496e-06	1.22513e-05	3.12787e-05			1.37061e-05
Pro:CCC γ/λ			3.13283e-05	1.11863e-05	3.03761e-05	1.52419e-05	2.05285e-05	1.75234e-05	1.40476e-05	2.10138e-05	1.8688e-05	3.65427e-05	5.60959e-05	0.000138032	0.000625245	0.00134535	0.00190743	0.00206824	0.00241735	0.00198597	0.00225023	0.00410145	0.002811	0.00134264	0.000230033
Pro:CCC δ																1.102e-05	4.68252e-06		2.75882e-06	2.43104e-06	3.08064e-06	3.96137e-06	3.86433e-06	2.49299e-06	3.23785e-06	3.04487e-06	2.39234e-05
Pro:CCC ο																0.000469925									5.06518e-06	3.24645e-06	3.78539e-06	2.39863e-06	2.58117e-06	4.4196e-06	5.91732e-06	3.48212e-06
Pro:CCG α	0.00657895	0.00657895	0.00657895	0.00657895	0.00657895	0.00657895	0.00657895	0.00657895	0.00657895	0.00657895	0.00657895	0.00657895	0.00657895	0.00657824	0.00657002	0.00656619	0.00656425	0.0065709	0.00657084	0.00656782	0.0065427	0.00657895	0.00657895	0.00657895	0.00610902	0.00657895	0.00657895
Pro:CCG β/μ	0.00657895	0.00657895	0.00657895	0.00657826	0.00657816	0.00658283	0.00659191	0.00657688	0.00658015	0.0065828	0.00657441	0.0065757	0.00657743	0.00657531	0.00657895	0.00657788	0.00657749	0.00657737	0.00657725	0.00657655	0.00657895	0.00657895	0.00657895	0.00657895	0.00656524	0.00657895	0.00657895	0.00657895	0.00657895
Pro:CCG γ/λ	0.00657895	0.00657895	0.00654762	0.00657755	0.00657895	0.00657618	0.00657716	0.00657785	0.00657895	0.00657895	0.00657583	0.0065758	0.00657528	0.00657608	0.00657851	0.00657667	0.0065761	0.00657465	0.00657163	0.00657063	0.0065312	0.00656786	0.00657895	0.00657895	0.00657895	0.00657895	0.00657895	0.00657895	0.00657895	0.00654311
Pro:CCG δ	0.00657895	0.00657895	0.00657895	0.00657895	0.00657895	0.00657895	0.00657895	0.00657895	0.00657895	0.00657895	0.00657895	0.00657895	0.00657895	0.00657895	0.00657895	0.00657895	0.00657895	0.00658231	0.00661881	0.00663158	0.00661103	0.0066056	0.00659264	0.00658595	0.00658065	0.00657793	0.00657895	0.00657895	0.00657895	0.00654455	0.00654132
Pro:CCG ο	0.00657895	0.00657895	0.00657895	0.00657895	0.00657895	0.00657895	0.00657895	0.00657895	0.00657895	0.00657895	0.00657895		0.00657895	0.00657895	0.00657895	0.00657895	0.00657895	0.00657895	0.00657895	0.00657895	0.00657895	0.00657895	0.00657895	0.00657895	0.00658091	0.00657996	0.00657905	0.00657827	0.00657622	0.00653384	0.00653533	0.00653249
Pro:CCT α	0.0263158	0.0263158	0.0263158	0.0263158	0.0263158	0.0263158	0.0263158	0.0272556	0.0263158	0.0259046	0.0263158	0.0263204	0.0263043	0.0262941	0.0262887	0.026268	0.0262155	0.0262202	0.0262115	0.0262579	0.0262977	0.0263158	0.0263158	0.0263158	0.0263158	0.0263158	0.0263158
Pro:CCT β/μ	0.0263158	0.0263158	0.0263158	0.026311	0.0263119	0.0263029	0.0262912	0.0262641	0.0262714	0.026337	0.0264246	0.0264207	0.02641	0.0264324	0.0264068	0.0263341	0.0262947	0.0263024	0.0262921	0.0262823	0.0262729	0.0262845	0.0262992	0.0263287	0.0263021	0.0265214	0.0276316	0.0263158	0.0263158
Pro:CCT γ/λ	0.0263158	0.0263158	0.0262845	0.0263172	0.0263082	0.026313	0.0263051	0.0263037	0.0262982	0.0262883	0.0262745	0.0262818	0.0262822	0.0262824	0.0262876	0.0262746	0.026261	0.0262538	0.0262657	0.0262768	0.0263142	0.0263601	0.0262859	0.026271	0.0263158	0.0263158	0.0263158	0.0263158	0.0263158	0.0261725
Pro:CCT δ	0.0263158	0.0263158	0.0263158	0.0263158	0.0263158	0.0263158	0.0253759	0.0263158	0.0263158	0.0263158	0.0263158	0.0263158	0.0260721	0.0263158	0.026245	0.0262827	0.0262971	0.0263091	0.0263009	0.0262982	0.0262933	0.0262827	0.0262787	0.0262787	0.0262786	0.0262793	0.0263158	0.0263158	0.0263158	0.0261782	0.0261653
Pro:CCT ο	0.0263158	0.0263158	0.0263158	0.0263158	0.0263158	0.0263158	0.0263158	0.0263158	0.0263158	0.0263158	0.0263158		0.0263158	0.0263158	0.0259503	0.0263158	0.0263158	0.0263158	0.0263158	0.0261663	0.0263158	0.0263158	0.0263158	0.0263158	0.0263059	0.0263075	0.0263039	0.0263048	0.0263001	0.0261266	0.0261263	0.0261021
Ser:AGC α	0.00657895	0.00657895	0.00657895	0.00657895	0.00657895	0.00657895	0.00657895	0.00657895	0.00657895	0.00657895	0.00657895	0.00658356	0.00657533	0.00657877	0.00658047	0.00657759	0.00657449	0.00657528	0.00657112	0.00656559	0.00657895	0.00657895	0.00657895	0.00657895	0.00657895	0.00657895	0.00657895
Ser:AGC β/μ	0.00657895	0.00657895	0.00657895	0.00657895	0.00657738	0.00657765	0.00658024	0.00657998	0.00656334	0.00657606	0.00657139	0.00657291	0.00657712	0.00657959	0.00658056	0.00659304	0.0065997	0.00659472	0.00656369	0.00656218	0.00657895	0.00656852	0.00664523	0.00657895	0.00657895	0.00657895	0.00657895	0.00657895	0.00657895
Ser:AGC γ/λ	0.00657895	0.00657895	0.00657895	0.00657895	0.0065781	0.00656786	0.00657895	0.00657785	0.00657309	0.00657571	0.00657661	0.00656761	0.00657842	0.00657751	0.00657808	0.00657582	0.00657243	0.00657563	0.00657841	0.00657961	0.00658357	0.00657895	0.00660885	0.00657895	0.00657895	0.00657895	0.00657895	0.00657895	0.00657895	0.00654311
Ser:AGC δ	0.00657895	0.00657895	0.00657895	0.00657895	0.00657895	0.00657895	0.00657895	0.00657895	0.00657895	0.00657895	0.00657895	0.00657895	0.00657895	0.00657895	0.00657895	0.00656793	0.00657895	0.00657708	0.00657812	0.00657717	0.00656979	0.0065708	0.00656982	0.00657452	0.00657512	0.00658351	0.00656699	0.00657895	0.00657895	0.00654455	0.00654132
Ser:AGC ο	0.00657895	0.00657895	0.00657895	0.00657895	0.00657895	0.00657895	0.00657895	0.00657895	0.00657895	0.00657895	0.00657895		0.00657895	0.00657895	0.00657895	0.00657895	0.00657895	0.00657895	0.00657895	0.00657895	0.00657895	0.00657895	0.00657895	0.00657895	0.0065776	0.00657737	0.00657661	0.00657708	0.00657552	0.00653231	0.00653103	0.0065116
Ser:AGT α	0.0263158	0.0263158	0.0263158	0.0263158	0.0261893	0.0263158	0.0263158	0.0263158	0.0263158	0.0263158	0.0263158	0.0263112	0.02632	0.0263158	0.0263159	0.0263184	0.0263196	0.0263227	0.0263281	0.0263091	0.0262795	0.026133	0.0263158	0.0263158	0.0263158	0.0263158	0.0263158
Ser:AGT β/μ	0.0263158	0.0263158	0.0263158	0.0263179	0.0263181	0.0263119	0.0263158	0.026322	0.0263266	0.0263042	0.0263158	0.0263116	0.0263009	0.0262869	0.0262746	0.02629	0.0262954	0.0262842	0.0263175	0.0263038	0.0262362	0.0263262	0.0263324	0.0263029	0.0263158	0.0261102	0.0263158	0.0263158	0.0263158
Ser:AGT γ/λ	0.0263158	0.0263158	0.0262845	0.0263158	0.0263175	0.0263241	0.0263167	0.0264653	0.0263726	0.0263505	0.0263485	0.0263385	0.0263189	0.0262986	0.0262971	0.0263135	0.0263199	0.0263217	0.0263161	0.0263161	0.0263119	0.0263047	0.0262261	0.0262263	0.0263158	0.0263158	0.0263158	0.0263158	0.0263158	0.0261725
Ser:AGT δ	0.0263158	0.0263158	0.0263158	0.0263158	0.0263158	0.0263158	0.0263158	0.0263158	0.0263158	0.0263158	0.0263158	0.0263158	0.0263158	0.0263158	0.0263158	0.0263158	0.0263181	0.0263184	0.0263159	0.0263185	0.0263241	0.0263252	0.0263254	0.0263198	0.02632	0.0263168	0.0263278	0.0263158	0.0263158	0.0261782	0.0261653
Ser:AGT ο	0.0263158	0.0263158	0.0263158	0.0263158	0.0263158	0.0263158	0.0263158	0.0263158	0.0263158	0.0263158	0.0263158		0.0263158	0.0263158	0.0263158	0.0263158	0.0263158	0.0263158	0.0263158	0.0263158	0.0263158	0.0263158	0.0263158	0.026338	0.0263163	0.0263168	0.0263158	0.0263182	0.0263203	0.0261473	0.0261484	0.0261752
Ser:TCA α	0.0328947	0.0328947	0.0328947	0.0328947	0.0328947	0.0328947	0.0328947	0.0328947	0.0328947	0.0328947	0.0328947	0.0328901	0.0328628	0.0328655	0.0328519	0.0328652	0.0328484	0.032832	0.0328318	0.0328213	0.0329491	0.0328947	0.0328947	0.0328947	0.0328947	0.0328947	0.0328947
Ser:TCA β/μ	0.0328947	0.0328947	0.0328947	0.0328878	0.0328735	0.032865	0.0328766	0.0328637	0.0328491	0.0328494	0.0328275	0.0327861	0.0327716	0.0327103	0.0324411	0.0322605	0.0323587	0.0323025	0.0323252	0.0323319	0.032613	0.0325194	0.0326627	0.032727	0.0324287	0.0318668	0.0315789	0.0328947	0.0328947
Ser:TCA γ/λ	0.0328947	0.0328947	0.0328947	0.0328682	0.0328804	0.0328656	0.0328287	0.0328641	0.0328298	0.0328107	0.0327857	0.0328166	0.0327558	0.0327237	0.032753	0.0328098	0.0328387	0.0328283	0.0328286	0.0328155	0.0327708	0.0327285	0.0327751	0.0328947	0.0328027	0.0328947	0.0328947	0.0328947	0.0328947	0.0327156
Ser:TCA δ	0.0328947	0.0328947	0.0328947	0.0328578	0.0328947	0.0328947	0.0328947	0.0328947	0.0328947	0.0328947	0.0328947	0.0328947	0.0326511	0.0327823	0.032824	0.0328947	0.0328854	0.032882	0.0328887	0.0328844	0.0328759	0.0328632	0.0328556	0.0328462	0.0328365	0.0328277	0.0327273	0.0328947	0.0326316	0.0327227	0.0327066
Ser:TCA ο	0.0328947	0.0328947	0.0328947	0.0328694	0.0327729	0.0328947	0.0324836	0.0321637	0.0328947	0.0328947	0.0328947		0.0324561	0.032278	0.0317982	0.0328947	0.0328947	0.0328947	0.0328947	0.0328947	0.0328947	0.0328947	0.0328947	0.0328725	0.0328915	0.0328832	0.0328775	0.0328836	0.0328809	0.0326658	0.0326684	0.0326764
Ser:TCC α	0.0131579	0.0131579	0.0131579	0.0131579	0.0130314	0.0131579	0.0131579	0.0131579	0.0131579	0.0131579	0.0130567	0.0131533	0.0131519	0.0131506	0.0131519	0.0131509	0.0131488	0.0131473	0.0131378	0.013149	0.0131035	0.0131579	0.0131579	0.0131579	0.0131579	0.0131579	0.0131579
Ser:TCC β/μ	0.0131579	0.0131579	0.0131579	0.0131551	0.01315	0.0131346	0.0131592	0.0131248	0.0130895	0.0131502	0.0130687	0.0131003	0.0131001	0.013114	0.0131205	0.0131411	0.0131462	0.0131469	0.0131477	0.0131339	0.0131456	0.0131579	0.013191	0.0131579	0.0131579	0.0131579	0.0131579	0.0131579	0.0131579
Ser:TCC γ/λ	0.0131579	0.0131579	0.0131266	0.0131439	0.0131216	0.0131288	0.0131311	0.0131196	0.0131386	0.0131328	0.0131384	0.0131264	0.0131123	0.0130353	0.0125478	0.0118182	0.0112517	0.01109	0.0107294	0.0111626	0.0108676	0.00899548	0.010317	0.0118153	0.0129279	0.0118421	0.0131579	0.0131579	0.0131579	0.0130862
Ser:TCC δ	0.0131579	0.0131579	0.0131579	0.0131579	0.0131579	0.0131579	0.0131579	0.0131579	0.0131579	0.0131579	0.0131579	0.0131579	0.0131579	0.0131579	0.0132286	0.0131359	0.0131462	0.0131467	0.0131324	0.0131388	0.0131412	0.0131364	0.0131377	0.013141	0.0131379	0.0131417	0.013122	0.0131579	0.0131579	0.0130891	0.0130826
Ser:TCC ο	0.0131579	0.0131579	0.0131579	0.0131579	0.0130361	0.0131579	0.0131579	0.0131579	0.0131579	0.0131579	0.0131579		0.0131579	0.0131579	0.0131579	0.012688	0.0131579	0.0131579	0.0131579	0.0131579	0.0131579	0.0131579	0.0131579	0.0131579	0.0131559	0.0131537	0.0131529	0.01315	0.0131469	0.0130599	0.0130587	0.0130336
Ser:TCG α													6.03407e-07	5.34208e-07	7.4061e-06	9.99535e-06	1.68776e-05	1.16444e-05	1.59412e-05	3.11693e-05	3.62476e-05				0.000469925
Ser:TCG β/μ				1.38126e-06		1.29379e-06	2.59269e-06	2.0682e-06	3.60161e-06	1.34973e-05	1.51188e-05	1.39276e-05	3.465e-05	5.96919e-05	5.7918e-05	4.12015e-05	2.25755e-05	1.41958e-05	3.39034e-06	2.39496e-06	6.12565e-06	1.04262e-05				0.000205592
Ser:TCG γ/λ				1.39829e-06	1.68756e-06	2.77125e-06	6.24781e-06	1.09521e-06	5.26784e-06	8.08224e-06	2.336e-06	2.52019e-06	1.57278e-06	1.4341e-06	3.46877e-06	2.84188e-06	3.66697e-06	5.27613e-06	7.85821e-06	1.69741e-05	8.16304e-05	5.5425e-06
Ser:TCG δ														5.62303e-05			1.40476e-05	2.24435e-06	3.31058e-06	9.72418e-06	9.30701e-06	1.05636e-05	1.5957e-05	2.37099e-05	1.72553e-05	1.01496e-05
Ser:TCG ο																									5.16855e-07	1.35269e-06	2.15197e-06	2.25754e-06	3.32573e-06	4.02675e-06	3.99611e-06
Ser:TCT α	0.0197368	0.0197368	0.0197368	0.0197368	0.0197368	0.0197368	0.0197368	0.018797	0.0197368	0.020148	0.0198381	0.0197415	0.0197507	0.0197502	0.0197404	0.0197724	0.019827	0.0198238	0.0198479	0.0197658	0.019755	0.0197368	0.0197368	0.0197368	0.0197368	0.0197368	0.0197368
Ser:TCT β/μ	0.0197368	0.0197368	0.0197368	0.0197196	0.0197337	0.0197368	0.0197459	0.0197989	0.0198161	0.019706	0.0196295	0.0196143	0.0196201	0.0195997	0.0196021	0.0196629	0.0197263	0.0197329	0.0197419	0.0197608	0.0197552	0.0197264	0.0197368	0.0197368	0.0197368	0.0195312	0.0184211	0.0197368	0.0197368
Ser:TCT γ/λ	0.0197368	0.0197368	0.0197055	0.0197382	0.0197402	0.0197327	0.0197431	0.0197631	0.0197474	0.0197595	0.019761	0.0197494	0.0197416	0.0197419	0.0197564	0.0197803	0.0197802	0.0197839	0.0197797	0.0197565	0.0196953	0.019687	0.0197667	0.0197816	0.0197368	0.0210526	0.0197368	0.0197368	0.0197368	0.0196293
Ser:TCT δ	0.0197368	0.0197368	0.0197368	0.0197368	0.0197368	0.0197368	0.0197368	0.0197368	0.0197368	0.0197368	0.0197368	0.0197368	0.0199805	0.0196806	0.0197368	0.0197589	0.0197509	0.0197432	0.0197549	0.0197487	0.0197479	0.0197534	0.0197548	0.0197463	0.0197521	0.0197511	0.019701	0.0197368	0.0197368	0.0196336	0.019624
Ser:TCT ο	0.0197368	0.0197368	0.0197368	0.0197368	0.0198587	0.0197368	0.0197368	0.0197368	0.0197368	0.0197368	0.0197368		0.0201754	0.0197368	0.0201023	0.0197368	0.0197368	0.0197368	0.0197368	0.0198864	0.0197368	0.0197368	0.0197368	0.0197368	0.0195729	0.0196731	0.0197041	0.0197335	0.0197412	0.0196134	0.0196155	0.0196393
Thr:ACA α	0.0263158	0.0263158	0.0263158	0.0263158	0.0263158	0.0263158	0.0263158	0.0263158	0.0263158	0.0263158	0.0262146	0.0263158	0.0262995	0.0262973	0.0262928	0.0262756	0.0262916	0.0262929	0.0262604	0.0262379	0.0262977	0.0263158	0.0263158	0.0263158	0.0263158	0.0263158	0.0263158
Thr:ACA β/μ	0.0263158	0.0262752	0.0263158	0.0263116	0.0263087	0.0263054	0.0263093	0.0263137	0.0262978	0.0263119	0.0262878	0.0262847	0.0262817	0.0262647	0.0262563	0.0262554	0.026275	0.0262819	0.0262768	0.0262894	0.0263097	0.026222	0.0262992	0.0262771	0.0262198	0.0259046	0.0263158	0.0263158	0.0263158
Thr:ACA γ/λ	0.0263158	0.0263158	0.0262531	0.026313	0.0263124	0.0263144	0.0262694	0.0262835	0.0262895	0.0262746	0.0262846	0.0263032	0.0262681	0.0262842	0.0263305	0.0263237	0.0262966	0.026274	0.0262974	0.0262732	0.0262796	0.0262437	0.0263158	0.0243466	0.0228653	0.0256579	0.0263158	0.0263158	0.0263158	0.0261725
Thr:ACA δ	0.0263158	0.0263158	0.0263158	0.0263158	0.0263158	0.0263158	0.0263158	0.0263158	0.0263158	0.0263158	0.0263158	0.0263158	0.0263158	0.0262033	0.0263158	0.0263488	0.0262971	0.0263203	0.0263686	0.0263373	0.0263146	0.0262977	0.0262567	0.0262123	0.0261641	0.0261361	0.0260885	0.0261815	0.0263158	0.0261782	0.0261653
Thr:ACA ο	0.0263158	0.0263158	0.0263158	0.0263158	0.0263158	0.0263158	0.0263158	0.0263158	0.0263158	0.0263158	0.0263158		0.0263158	0.0263158	0.0263158	0.0263158	0.0263158	0.0263158	0.0263158	0.0263158	0.0263158	0.0263158	0.0263158	0.0263158	0.02631	0.026306	0.0262977	0.0262998	0.0262954	0.0261201	0.0261147	0.0261265
Thr:ACC α	0.00657895	0.00657895	0.00657895	0.00657895	0.00657895	0.00657895	0.00657895	0.00657895	0.00657895	0.00657895	0.00657895	0.00657895	0.00657955	0.00657467	0.00657418	0.00657443	0.00657484	0.00657075	0.00659265	0.00659676	0.00659707	0.00657895	0.00657895	0.00657895	0.00657895	0.00657895	0.00657895
Thr:ACC β/μ	0.00657895	0.00657895	0.00657895	0.00657895	0.00657738	0.00657636	0.00657506	0.00656964	0.00657655	0.00657991	0.00656761	0.0065692	0.00657013	0.0065706	0.00656979	0.00657018	0.00657531	0.00657264	0.00657895	0.00657895	0.00660345	0.00657895	0.0065458	0.00656605	0.00655154	0.00657895	0.00657895	0.00657895	0.00657895
Thr:ACC γ/λ	0.00657895	0.00657895	0.00657895	0.00657895	0.00657726	0.00657756	0.00661197	0.00661235	0.00658304	0.00658137	0.00657895	0.00657013	0.0065758	0.00657715	0.00657418	0.00657611	0.00657589	0.00657563	0.00658193	0.00658527	0.00658049	0.00658449	0.00651914	0.00657895	0.00657895	0.00657895	0.00657895	0.00657895	0.00657895	0.00654311
Thr:ACC δ	0.00657895	0.00657895	0.00657895	0.00657895	0.00657895	0.00657895	0.00657895	0.00657895	0.00657895	0.00657895	0.00657895	0.00657895	0.00657895	0.00657895	0.00657895	0.00654589	0.00658597	0.00657558	0.00656984	0.00657586	0.00657474	0.00656984	0.00657165	0.00657338	0.00657255	0.00657083	0.00654306	0.00657895	0.00631579	0.00654455	0.00654132
Thr:ACC ο	0.00657895	0.00657895	0.00657895	0.00657895	0.00657895	0.00657895	0.00657895	0.00657895	0.00657895	0.00657895	0.00657895		0.00657895	0.00657895	0.00657895	0.00657895	0.00657895	0.00657895	0.00657895	0.00657895	0.00657895	0.00657895	0.00657895	0.00657895	0.00657698	0.00655771	0.00655896	0.00657782	0.00657587	0.00653182	0.00653503	0.00653597
Thr:ACG α	0.0131579	0.0131579	0.0131579	0.0131579	0.0131579	0.0131579	0.0131579	0.0131579	0.0131579	0.0131579	0.0131579	0.0131579	0.0131525	0.0131522	0.0131493	0.0131483	0.0131445	0.0131417	0.0131389	0.0132269	0.0131216	0.0131579	0.0131579	0.0131579	0.0131579	0.0131579	0.0131579
Thr:ACG β/μ	0.0131579	0.0131579	0.0131579	0.0131558	0.0131532	0.0131488	0.0131488	0.0131558	0.0131543	0.0131569	0.0131488	0.0131458	0.0131463	0.0131459	0.013145	0.0131528	0.013151	0.0131453	0.0131528	0.0131531	0.0131579	0.013137	0.0131082	0.0130934	0.0130757	0.0131579	0.0131579	0.0131579	0.0131579
Thr:ACG γ/λ	0.0131579	0.0130394	0.0131266	0.0131523	0.0131545	0.0131399	0.0131142	0.0131497	0.0131544	0.0131369	0.013094	0.0131169	0.0131374	0.0130819	0.0131041	0.0131215	0.013129	0.0131384	0.0131438	0.0131499	0.0131533	0.0131468	0.0130981	0.0131579	0.0131579	0.0131579	0.0131579	0.0131579	0.0131579	0.0130862
Thr:ACG δ	0.0131579	0.0131579	0.0131579	0.0131579	0.0131579	0.0131579	0.0131579	0.0118421	0.0131579	0.0131579	0.0131579	0.0131579	0.0131579	0.0131579	0.0131579	0.0131359	0.0131556	0.0131553	0.0131481	0.0131407	0.0131425	0.0131401	0.0131445	0.0131411	0.0131458	0.0131488	0.0131579	0.013225	0.0131579	0.0130891	0.0130826
Thr:ACG ο	0.0131579	0.0130338	0.0131579	0.0131579	0.0131579	0.0131579	0.0131579	0.0131579	0.0131579	0.0131579	0.0131579		0.0131579	0.0131579	0.0131579	0.0131579	0.0131579	0.0131579	0.0131579	0.0131579	0.0131579	0.0124269	0.0131579	0.0131579	0.0131568	0.0131542	0.0131551	0.0131558	0.013149	0.0130601	0.0130641	0.0130719
Thr:ACT α	0.0592105	0.0592105	0.0592105	0.0592105	0.0592105	0.0592105	0.0592105	0.0592105	0.0570175	0.0592105	0.0591093	0.0591921	0.0591466	0.0591112	0.0590813	0.05908	0.0590465	0.0590323	0.0589065	0.0588944	0.0591018	0.0584795	0.0568182	0.0592105	0.0592105	0.0559211	0.0592105
Thr:ACT β/μ	0.0592105	0.0592105	0.0592105	0.0591753	0.0591485	0.0590837	0.0591379	0.0591392	0.0591073	0.0590273	0.0589709	0.0588702	0.0588193	0.0587749	0.0588469	0.058932	0.0590292	0.0590899	0.0591122	0.0590525	0.0591248	0.0591897	0.0589785	0.0592234	0.0589912	0.0585937	0.0592105	0.0592105	0.0526316
Thr:ACT γ/λ	0.0592105	0.0592105	0.0591792	0.0591644	0.0591869	0.0591426	0.0591632	0.0591667	0.0591397	0.0591014	0.0590166	0.0588772	0.0587633	0.0589657	0.0589469	0.0589852	0.0589661	0.0589368	0.058949	0.0590115	0.0589472	0.0589279	0.058762	0.058763	0.0590725	0.0569079	0.0568182	0.0592105	0.0526316	0.0523449
Thr:ACT δ	0.0592105	0.0592105	0.0592105	0.0591366	0.0592105	0.0592105	0.0592105	0.0592105	0.057977	0.0585526	0.0575658	0.0592105	0.0592105	0.0589856	0.059069	0.0592105	0.0591871	0.0591982	0.0591908	0.0591773	0.0591682	0.0591531	0.0591241	0.0590738	0.0590215	0.0589989	0.0589833	0.0582035	0.0547368	0.0536636	0.0564155
Thr:ACT ο	0.0592105	0.0592105	0.0592105	0.0592105	0.0589669	0.0592105	0.0587993	0.0592105	0.0592105	0.0583882	0.0592105		0.0592105	0.0592105	0.0592105	0.0587406	0.0592105	0.0592105	0.0589474	0.0592105	0.0587993	0.0599415	0.0582707	0.058966	0.0590646	0.0588753	0.0573172	0.054132	0.0531873	0.0525901	0.0524884	0.0523992
Trp:TGG α	0.0263158	0.0263158	0.0263158	0.0263158	0.0263158	0.0259288	0.0263158	0.0263158	0.0263158	0.0263158	0.0263158	0.0263112	0.0263098	0.0262593	0.0261272	0.0259853	0.0259902	0.0258013	0.0258652	0.0256546	0.0259714	0.0255848	0.0257177	0.0263158	0.0263158	0.0263158	0.0263158
Trp:TGG β/μ	0.0263158	0.0262752	0.0263158	0.0263103	0.0262914	0.0262912	0.0262886	0.026293	0.0262978	0.0262936	0.0262916	0.0262782	0.0262796	0.026279	0.0262557	0.0261821	0.0262153	0.0261612	0.0262243	0.0262104	0.026132	0.0262324	0.0260341	0.0261997	0.026165	0.0259046	0.0263158	0.0263158	0.0263158
Trp:TGG γ/λ	0.0263158	0.0262565	0.0263158	0.026306	0.0262972	0.0262451	0.0262649	0.0262698	0.0262397	0.0262527	0.0262099	0.0262433	0.0262157	0.0261978	0.0261541	0.0261012	0.026142	0.0261565	0.0260879	0.025992	0.0258969	0.0260553	0.0261663	0.0243018	0.0228653	0.0263158	0.0263158	0.0263158	0.0263158	0.0261725
Trp:TGG δ	0.0263158	0.0263158	0.0263158	0.0262419	0.0263158	0.0263158	0.0263158	0.0263158	0.0263158	0.0263158	0.0263158	0.0263158	0.0263158	0.0262033	0.0263158	0.0262607	0.026283	0.0263012	0.0263014	0.026288	0.0262677	0.0262549	0.0262443	0.0262315	0.0262234	0.0262427	0.0262679	0.0262487	0.0263158	0.0261782	0.0261653
Trp:TGG ο	0.0263158	0.0263158	0.0263158	0.0263158	0.0263158	0.0263158	0.0263158	0.0263158	0.0263158	0.0263158	0.0263158		0.0263158	0.0263158	0.0263158	0.0263158	0.0260721	0.0263158	0.0261842	0.0261663	0.0259046	0.0255848	0.0263158	0.0263158	0.0263118	0.0263096	0.0263057	0.0263038	0.0262972	0.0261277	0.026131	0.0261369
Tyr:TAC α	0.0460526	0.0460526	0.0460526	0.0460526	0.0460526	0.0460526	0.0460526	0.0460526	0.0460526	0.0460526	0.0460526	0.0460434	0.0460532	0.0460592	0.0460581	0.0460649	0.0460645	0.0460738	0.0460932	0.0460816	0.0461614	0.0458699	0.0460526	0.0460526	0.0460526	0.0460526	0.0460526
Tyr:TAC β/μ	0.0460526	0.0460932	0.0460526	0.0460554	0.0460621	0.0460617	0.0460837	0.0460806	0.0460754	0.0460844	0.0461373	0.0461459	0.0461113	0.046107	0.0460903	0.0460904	0.0460712	0.0460794	0.0461425	0.0462945	0.0465549	0.046428	0.0461686	0.0461429	0.0460663	0.0462582	0.0460526	0.0460526	0.0460526
Tyr:TAC γ/λ	0.0460526	0.0460526	0.0460213	0.0460624	0.0460636	0.0460623	0.0460642	0.0460543	0.0460573	0.0460041	0.0460659	0.0460533	0.046094	0.0460526	0.0461003	0.0461083	0.0460922	0.0460782	0.0460556	0.0460486	0.0460796	0.0460914	0.0462919	0.0461421	0.0460526	0.0460526	0.0460526	0.0460526	0.0460526	0.0458018
Tyr:TAC δ	0.0460526	0.0460526	0.0460526	0.0460526	0.0460526	0.0460526	0.0460526	0.0460526	0.0460526	0.0460526	0.0460526	0.0460526	0.0460526	0.0461651	0.0459819	0.0460747	0.0460409	0.046056	0.0460464	0.0459964	0.0460351	0.0460709	0.0460944	0.0461137	0.0461288	0.0460988	0.0462321	0.0466568	0.0460526	0.0458118	0.0449723
Tyr:TAC ο	0.0460526	0.0460526	0.0460526	0.0460526	0.0460526	0.0460526	0.0460526	0.0460526	0.0460526	0.0460526	0.0460526		0.0460526	0.0462582	0.0460526	0.0460526	0.0460526	0.0453216	0.0446053	0.045006	0.0456414	0.0445906	0.0460526	0.0462749	0.0461312	0.0461239	0.0461132	0.0460684	0.0460489	0.0457559	0.0457612	0.0457657
Tyr:TAT α	0.0394737	0.0394737	0.0394737	0.0394737	0.0394737	0.0394737	0.0394737	0.0394737	0.0394737	0.0394737	0.0394737	0.0394737	0.0394749	0.0394783	0.0395325	0.0395161	0.0394863	0.0394815	0.0394698	0.0394848	0.0394556	0.0394737	0.0394737	0.0394737	0.0394737	0.0394737	0.0394737
Tyr:TAT β/μ	0.0394737	0.0394737	0.0394737	0.039493	0.0394768	0.0394038	0.0394841	0.0394913	0.0395109	0.0394833	0.0394865	0.0394779	0.0394858	0.039485	0.0394971	0.0394817	0.039485	0.0394745	0.039494	0.0394904	0.0394982	0.039505	0.0395234	0.0394737	0.0394737	0.0394737	0.0394737	0.0394737	0.0394737
Tyr:TAT γ/λ	0.0394737	0.0394737	0.0394737	0.0394164	0.0394703	0.039482	0.0395496	0.0394863	0.0394942	0.0395602	0.0395251	0.0396457	0.0394464	0.0394339	0.0395097	0.0394922	0.0394731	0.0394926	0.0395046	0.0395083	0.0395176	0.0395513	0.0395036	0.0395184	0.0394737	0.0398026	0.0394737	0.0394737	0.0394737	0.0392587
Tyr:TAT δ	0.0394737	0.0394737	0.0394737	0.0394737	0.0394737	0.0394737	0.0394737	0.0394737	0.0394737	0.0394737	0.0394737	0.0394737	0.0394737	0.0395861	0.0395444	0.0395949	0.0396469	0.0395122	0.0395124	0.0395757	0.0395293	0.0395087	0.0394953	0.0394921	0.0394962	0.0395305	0.0395096	0.0396079	0.0394737	0.0392673	0.0400649
Tyr:TAT ο	0.0394737	0.0394737	0.0394737	0.0394737	0.0394737	0.0394737	0.0394737	0.0394737	0.0394737	0.0394737	0.0394737		0.0394737	0.0394737	0.0394737	0.0394737	0.0394737	0.0394737	0.0394737	0.0394737	0.0390625	0.0394737	0.0394737	0.0394515	0.0394751	0.0394772	0.0394799	0.0394866	0.0394992	0.0392428	0.0392389	0.0392228
Val:GTA α	0.0263158	0.0262303	0.0263158	0.0262733	0.0263158	0.0263158	0.0263158	0.0263158	0.0252193	0.0263158	0.0263158	0.0263112	0.0263116	0.0263092	0.0263066	0.0263013	0.0262964	0.0262944	0.0262881	0.0262913	0.0261708	0.0263158	0.0263158	0.0263158	0.0263158	0.0263158	0.0263158
Val:GTA β/μ	0.0263158	0.0262752	0.026289	0.0263123	0.0263126	0.026308	0.0262989	0.0263137	0.0263146	0.0263023	0.0262893	0.0262861	0.0262827	0.0262867	0.0262856	0.0262953	0.0262921	0.026173	0.0258259	0.0254392	0.0257277	0.0262011	0.0262661	0.0262771	0.0263021	0.0261102	0.0263158	0.0263158	0.0263158
Val:GTA γ/λ	0.0263158	0.0262565	0.0262845	0.0263116	0.0263107	0.0263033	0.0263086	0.0263043	0.0262976	0.026294	0.0262917	0.0262887	0.0263079	0.0262584	0.0262503	0.0262786	0.0262801	0.0262912	0.0262922	0.0262462	0.0262588	0.0262659	0.0262859	0.0263158	0.0263158	0.0259868	0.0263158	0.0263158	0.0263158	0.0261725
Val:GTA δ	0.0263158	0.0263158	0.0263158	0.0263158	0.0263158	0.0263158	0.0263158	0.0263158	0.0263158	0.0263158	0.0263158	0.0263158	0.0263158	0.0263158	0.026245	0.025886	0.0262994	0.0263034	0.0263048	0.0263008	0.0262887	0.0262521	0.0262382	0.0262152	0.0261732	0.0261275	0.0261364	0.0262487	0.0263158	0.0261782	0.0261653
Val:GTA ο	0.0263158	0.0263158	0.0263158	0.0263411	0.0263158	0.0263158	0.026727	0.0263158	0.0263158	0.0263158	0.0263158		0.0263158	0.0263158	0.0263158	0.0263158	0.0263158	0.0263158	0.0261842	0.0263158	0.0263158	0.0263158	0.0263158	0.0263158	0.0263106	0.026308	0.0263072	0.0263086	0.0263076	0.0261379	0.0261385	0.0261439
Val:GTC α	0.0131579	0.0131579	0.0131579	0.0131579	0.0131579	0.0131579	0.0131579	0.0131579	0.0131579	0.0131579	0.0131579	0.0131579	0.0131585	0.0131568	0.0131581	0.0131576	0.0131575	0.0131595	0.0131557	0.0131623	0.0131398	0.0131579	0.0131579	0.0131579	0.0131579	0.0131579	0.0131579
Val:GTC β/μ	0.0131579	0.0131579	0.0131579	0.0131586	0.0131555	0.013154	0.0131566	0.0131548	0.0131603	0.0131589	0.0131624	0.0131574	0.0131615	0.0131568	0.0131611	0.0131582	0.0131608	0.0131524	0.0131613	0.0131555	0.013164	0.0131579	0.0131579	0.0131579	0.0131579	0.0131579	0.0131579	0.0131579	0.0131579
Val:GTC γ/λ	0.0131579	0.0132172	0.0131579	0.0131579	0.0131554	0.0131718	0.0131543	0.0131645	0.0131702	0.0131676	0.0131844	0.0131781	0.0131956	0.01324	0.0132437	0.0133543	0.0134058	0.0132552	0.0131641	0.0131609	0.0131548	0.0131579	0.0131878	0.0131579	0.0131579	0.0131579	0.0131579	0.0131579	0.0131579	0.0130862
Val:GTC δ	0.0131579	0.0131579	0.0131579	0.0131579	0.0131579	0.0131579	0.0131579	0.0131579	0.0131579	0.0131579	0.0131579	0.0131579	0.0131579	0.0131579	0.0131579	0.0131579	0.0131602	0.0131452	0.0131546	0.0131592	0.013162	0.0131648	0.0131663	0.0131726	0.0131733	0.0131675	0.0131699	0.0131579	0.0131579	0.0130891	0.0130826
Val:GTC ο	0.0131579	0.0131579	0.0131579	0.0131579	0.0131579	0.0131579	0.0131579	0.0131579	0.0131579	0.0131579	0.0131579		0.0131579	0.0131579	0.0131579	0.0131579	0.0131579	0.0131579	0.0131579	0.0131579	0.0131579	0.0131579	0.0131579	0.0131579	0.0131577	0.0131585	0.0131549	0.0131533	0.0131539	0.0130673	0.0130498	0.0130371
Val:GTG α	0.00657895	0.00657895	0.00657895	0.00657895	0.00657895	0.00657895	0.00616776	0.00657895	0.00657895	0.00657895	0.00657895	0.00657895	0.00657895	0.00658019	0.00658037	0.00657915	0.00658246	0.00657916	0.00657559	0.00657672	0.00657895	0.00657895	0.00598086	0.00657895	0.00657895	0.00657895	0.00657895
Val:GTG β/μ	0.00657895	0.00657895	0.0065522	0.00657757	0.00657738	0.00657765	0.00657765	0.00657171	0.00657535	0.00657316	0.00657366	0.00657663	0.00657135	0.00655306	0.00655093	0.00656805	0.00659825	0.00658605	0.00657386	0.00658134	0.00658507	0.00654767	0.0065458	0.00656605	0.00652412	0.00657895	0.00657895	0.00657895	0.00657895
Val:GTG γ/λ	0.00657895	0.00657895	0.00657895	0.00657475	0.00657304	0.0065734	0.00657627	0.00657457	0.00657602	0.00657167	0.00656415	0.00656257	0.00655903	0.00656568	0.00657721	0.00661476	0.00658547	0.00657621	0.00657813	0.00657995	0.00657741	0.00660666	0.00657895	0.00657895	0.00657895	0.00657895	0.00657895	0.00657895	0.00657895	0.00654311
Val:GTG δ	0.00657895	0.00657895	0.00657895	0.00657895	0.00657895	0.00657895	0.00657895	0.00657895	0.00657895	0.00657895	0.00690789	0.00657895	0.00657895	0.00657895	0.00657895	0.00657895	0.00658363	0.00656735	0.00657329	0.00657312	0.00657394	0.0065738	0.00657615	0.0065786	0.00658116	0.00658199	0.00659091	0.00657895	0.00657895	0.00654455	0.00654132
Val:GTG ο	0.00657895	0.00657895	0.00657895	0.00657895	0.00657895	0.00657895	0.00616776	0.00657895	0.00657895	0.00657895	0.00657895		0.00657895	0.00657895	0.00657895	0.00657895	0.00657895	0.00657895	0.00657895	0.00657895	0.00657895	0.00657895	0.00657895	0.00657895	0.0065807	0.00658086	0.00658053	0.00657946	0.0065786	0.00653511	0.00653572	0.00653597
Val:GTT α	0.0394737	0.0398154	0.0404135	0.0412139	0.0408654	0.0394737	0.0402961	0.0404135	0.0405702	0.0415296	0.0395749	0.0394691	0.0394526	0.0394384	0.0394036	0.0393916	0.0394266	0.0394443	0.0394356	0.0394002	0.0393287	0.0392909	0.0400718	0.0394737	0.0394737	0.0394737	0.0394737
Val:GTT β/μ	0.0394737	0.0400422	0.0402493	0.0396256	0.0395232	0.0396121	0.0398548	0.0409287	0.0407895	0.0408533	0.0412365	0.0419677	0.0423822	0.0423603	0.0422556	0.0413389	0.0399984	0.0391164	0.0371954	0.0352394	0.0354614	0.0370652	0.0384297	0.0388158	0.0390899	0.0396793	0.0407895	0.0394737	0.0394737
Val:GTT γ/λ	0.0394737	0.0401257	0.0403509	0.039745	0.0395268	0.039464	0.0394755	0.0394496	0.0394614	0.0394793	0.0394597	0.0394875	0.0394705	0.0394414	0.0394559	0.0392892	0.039197	0.0393371	0.0394263	0.0394411	0.0394506	0.0394127	0.0394139	0.0393394	0.0394277	0.0394737	0.0394737	0.0394737	0.0394737	0.0392587
Val:GTT δ	0.0394737	0.0404705	0.0416049	0.0413587	0.0412886	0.0401786	0.0404135	0.0381579	0.0398849	0.0411184	0.0398026	0.0394737	0.0394737	0.039305	0.0394737	0.0393635	0.0392817	0.0394363	0.0394342	0.0394457	0.0394582	0.0394614	0.0394598	0.0394633	0.0394736	0.0394701	0.0395096	0.0394737	0.0394737	0.0392673	0.0392479
Val:GTT ο	0.0394737	0.0397219	0.0407553	0.0420294	0.042154	0.0400219	0.0398849	0.0394737	0.0400219	0.0398849	0.0394737		0.0394737	0.0396793	0.0391082	0.0399436	0.0333821	0.0350877	0.0355263	0.0331938	0.035773	0.0372807	0.0394737	0.0395181	0.0394702	0.0394681	0.0394671	0.0394648	0.0394774	0.039216	0.0392059	0.0392123

## Sheet: E
AA Codon Clade	Dec19	Jan20	Feb20	Mar20	Apr20	May20	Jun20	Jul20	Aug20	Sep20	Oct20	Nov20	Dec20	Jan21	Feb21	Mar21	Apr21	May21	Jun21	Jul21	Aug21	Sep21	Oct21	Nov21	Dec21	Jan22	Feb22	Mar22	Apr22	May22	Jun22	Jul22
Ala:GCA α																2.31048e-06	6.2363e-06	3.01892e-06	3.35604e-06
Ala:GCA β/μ											3.02376e-06	9.28509e-07	1.82369e-06	4.27899e-07	1.61632e-06	5.31632e-07		3.15461e-06	6.78067e-06	4.78991e-06
Ala:GCA γ/λ				2.79658e-06			1.24956e-05	1.09521e-06			1.55733e-06			7.17051e-07	6.07034e-06	1.70513e-06	1.22232e-06	2.34495e-06	4.33556e-06	1.3313e-06	3.08039e-06
Ala:GCA δ																	1.87301e-05	5.23682e-06	2.20705e-06	7.7176e-07	2.21285e-06	1.65057e-06	2.19867e-06	1.53823e-06	1.73738e-06
Ala:GCA ο																			0.000263158						1.44719e-06	2.25448e-07	2.59273e-07	2.25754e-07	8.93481e-07	5.85453e-07	1.37429e-06
Ala:GCC α	0.0131579	0.0131579	0.0131579	0.0131579	0.0131579	0.0131579	0.0131579	0.0131579	0.0131579	0.0131579	0.0131579	0.0131579	0.0131579	0.013155	0.0131561	0.0131562	0.0131561	0.0131553	0.0131579	0.0131579	0.0131579	0.0131579	0.0131579	0.0131579	0.0131579	0.0131579	0.0131579
Ala:GCC β/μ	0.0131579	0.0131579	0.0131044	0.0131579	0.0131579	0.0131553	0.0131527	0.0131579	0.0131483	0.013154	0.0131473	0.0131533	0.0131524	0.0131553	0.0131444	0.013151	0.013155	0.0131532	0.0131579	0.0131483	0.0131211	0.0130536	0.0131579	0.0131579	0.0131031	0.0131579	0.0131579	0.0131579	0.0131579
Ala:GCC γ/λ	0.0131579	0.0131579	0.0131579	0.0131523	0.0131528	0.0131524	0.0131561	0.0131568	0.0131579	0.0131579	0.0131579	0.0131529	0.0131537	0.0131557	0.013151	0.0131545	0.0131567	0.0131552	0.0131519	0.0131579	0.0131564	0.0131579	0.0131579	0.0131579	0.0131579	0.0131579	0.0131579	0.0131579	0.0131579	0.0130155
Ala:GCC δ	0.0131579	0.0131579	0.0131579	0.0131579	0.0131579	0.0131579	0.0131579	0.0131579	0.0131579	0.0131579	0.0131579	0.0131579	0.0131579	0.0131579	0.0131579	0.0131579	0.013097	0.0131571	0.0131557	0.0131539	0.0131506	0.0131459	0.0131477	0.0131389	0.0131358	0.0131467	0.013134	0.0131579	0.0131579	0.0130212	0.0130084
Ala:GCC ο	0.0131579	0.0131579	0.0131579	0.0131579	0.0131579	0.0131579	0.0131579	0.0131579	0.0131579	0.0131579	0.0131579		0.0131579	0.0131579	0.0131579	0.0131579	0.0131579	0.0131579	0.0131579	0.0131579	0.0131579	0.0131579	0.0131579	0.0131579	0.0131564	0.0131563	0.0131541	0.0131511	0.0131496	0.0129784	0.0129751	0.0129733
Ala:GCG α	0.0263158	0.0263158	0.0263158	0.0263158	0.0263158	0.0263158	0.0263158	0.0263158	0.0263158	0.0263158	0.0261134	0.0263158	0.0263134	0.0263119	0.0263132	0.0263127	0.0263129	0.0263125	0.0263052	0.0262668	0.0263158	0.0263158	0.0263158	0.0263158	0.0263158	0.0263158	0.0263158
Ala:GCG β/μ	0.0263158	0.0263158	0.0263158	0.026313	0.0263111	0.0263184	0.026308	0.0263075	0.0263158	0.0263119	0.0263022	0.0263139	0.0263018	0.0263012	0.0263007	0.0263131	0.0263136	0.0263079	0.0263192	0.026311	0.0263035	0.0263158	0.0263158	0.0263158	0.0263158	0.0263158	0.0263158	0.0263158	0.0263158
Ala:GCG γ/λ	0.0263158	0.0263158	0.0261905	0.0263102	0.0263074	0.0262936	0.0263122	0.0263147	0.0263146	0.0263142	0.0263142	0.0263133	0.0263147	0.0263144	0.0262941	0.0263425	0.0263411	0.026324	0.0263109	0.0263005	0.0263112	0.0263269	0.0263158	0.0263158	0.0263158	0.0263158	0.0263158	0.0263158	0.0263158	0.026031
Ala:GCG δ	0.0263158	0.0263158	0.0263158	0.0263158	0.0263158	0.0263158	0.0263158	0.0263158	0.0263158	0.0263158	0.0263158	0.0263158	0.0263158	0.0263158	0.0263158	0.0263158	0.0263158	0.0263173	0.0263097	0.0263082	0.0263095	0.0263064	0.0263029	0.026303	0.0263077	0.0263107	0.0263158	0.0263158	0.0263158	0.0260424	0.0260167
Ala:GCG ο	0.0263158	0.0263158	0.0263158	0.0262652	0.0263158	0.0263158	0.0263158	0.0263158	0.0263158	0.0263158	0.0263158		0.0263158	0.0263158	0.0263158	0.0263158	0.0263158	0.0263158	0.0263158	0.0263158	0.0263158	0.0263158	0.0263158	0.0263158	0.0263139	0.026315	0.0263151	0.0263157	0.0263151	0.0259742	0.0259763	0.0259673
Ala:GCT α	0.0131579	0.0131579	0.0131579	0.0131579	0.0131579	0.0131579	0.0131579	0.0131579	0.0131579	0.0131579	0.0131579	0.0131579	0.0131579	0.0131607	0.0131595	0.0131616	0.013162	0.0131606	0.0131585	0.0131579	0.0131579	0.0131579	0.0131579	0.0131579	0.0131579	0.0131579	0.0131579
Ala:GCT β/μ	0.0131579	0.0131579	0.0132114	0.0131565	0.0131579	0.0131579	0.0131631	0.01316	0.0131723	0.0131656	0.0131821	0.013169	0.0131743	0.0131724	0.0131789	0.0131648	0.0131608	0.0131532	0.0131545	0.0131579	0.0131946	0.0132622	0.0131579	0.0131579	0.0131579	0.0131579	0.0131579	0.0131579	0.0131579
Ala:GCT γ/λ	0.0131579	0.0131579	0.0132206	0.0131691	0.0131613	0.013169	0.0131633	0.013159	0.0131602	0.0131579	0.0131595	0.0131617	0.0131621	0.01316	0.0131614	0.0131613	0.0131656	0.0131595	0.0131617	0.0131599	0.0131594	0.0131579	0.0131579	0.0131579	0.0131579	0.0131579	0.0131579	0.0131579	0.0131579	0.0130155
Ala:GCT δ	0.0131579	0.0131579	0.0131579	0.0131579	0.0131579	0.0131579	0.0131579	0.0131579	0.0131579	0.0131579	0.0131579	0.0131579	0.0131579	0.0131579	0.0131579	0.0131579	0.0132	0.0131534	0.0131601	0.0131631	0.013167	0.0131714	0.0131704	0.013179	0.0131836	0.0131711	0.0131818	0.0131579	0.0131579	0.0130212	0.0130084
Ala:GCT ο	0.0131579	0.0131579	0.0131579	0.0131579	0.0131579	0.0131579	0.0131579	0.0131579	0.0131579	0.0131579	0.0131579		0.0131579	0.0131579	0.0131579	0.0131579	0.0131579	0.0131579	0.0128947	0.0131579	0.0131579	0.0131579	0.0131579	0.0131579	0.0131581	0.0131595	0.0131624	0.0131652	0.0131672	0.0129964	0.0129985	0.0130079
Arg:AGA α	0.0131579	0.0131579	0.0131579	0.0131579	0.0131579	0.0131579	0.0131579	0.0131579	0.0131579	0.0131579	0.0131579	0.0131579	0.0131531	0.0131547	0.0131577	0.0131407	0.0131433	0.0131529	0.0131557	0.0131579	0.0131579	0.0131579	0.0131579	0.0131579	0.0131579	0.0131579	0.0131579
Arg:AGA β/μ	0.0131579	0.0131579	0.0131579	0.013151	0.0131516	0.0131553	0.0131553	0.0131579	0.0131579	0.0131618	0.0131488	0.0131505	0.013153	0.0131515	0.0131574	0.0131568	0.0131572	0.0131563	0.0131613	0.0131531	0.0131456	0.0131579	0.0131579	0.0131579	0.0131579	0.0131579	0.0131579	0.0131579	0.0131579
Arg:AGA γ/λ	0.0131579	0.0131579	0.0131579	0.0131579	0.0131579	0.013144	0.0131686	0.0131546	0.0131544	0.0131563	0.0131579	0.0131554	0.0131516	0.01315	0.0131397	0.0131403	0.0131477	0.0131403	0.0131492	0.0131519	0.0131533	0.0131579	0.0131579	0.0131579	0.0131579	0.0131579	0.0131579	0.0131579	0.0131579	0.0130155
Arg:AGA δ	0.0131579	0.0131579	0.0131579	0.0131579	0.0133848	0.0131579	0.0131579	0.0131579	0.0131579	0.0131579	0.0131579	0.0131579	0.0131579	0.0131579	0.0131579	0.0131579	0.0131579	0.0131579	0.0131529	0.0131548	0.0131547	0.0131551	0.0131544	0.0131557	0.0131562	0.0131569	0.0131579	0.0131579	0.0131579	0.0130212	0.0130084
Arg:AGA ο	0.0131579	0.0131579	0.0131579	0.0131579	0.0131579	0.0131579	0.0131579	0.0131579	0.0131579	0.0131579	0.0131579		0.0131579	0.0131579	0.0131579	0.0131579	0.0131579	0.0131579	0.0131579	0.0131579	0.0131579	0.0131579	0.0131579	0.0131579	0.0131571	0.0131575	0.0131574	0.0131572	0.0131571	0.0129866	0.0129861	0.0129871
Arg:AGG α																2.00911e-07	2.96967e-07	1.43758e-07
Arg:AGG β/μ														4.27899e-07	5.38772e-07			1.57731e-06
Arg:AGG γ/λ													1.04852e-06
Arg:AGG δ																			2.75882e-07	7.7176e-08	4.33893e-08	2.20076e-07	7.99516e-07	7.95635e-07	5.52803e-07	1.01496e-06
Arg:AGG ο																									2.06742e-07	9.01791e-08	1.03709e-07	2.25754e-07			4.58096e-07
Arg:CGA α	0.0131579	0.0131579	0.0131579	0.0131579	0.0131579	0.0131579	0.0131579	0.0131579	0.0131579	0.0131579	0.0129555	0.0131579	0.0131579	0.013155	0.0131561	0.0131573	0.0131575	0.0131576	0.0131579	0.0131579	0.0131579	0.0131579	0.0131579	0.0131579	0.0131579	0.0131579	0.0131579
Arg:CGA β/μ	0.0131579	0.0131579	0.0131579	0.0131551	0.0131579	0.0131475	0.0131527	0.0131538	0.0131579	0.013154	0.0131564	0.013157	0.0131561	0.0131575	0.0131547	0.0131574	0.0131579	0.0131563	0.0131579	0.0131579	0.0131579	0.0131579	0.0131248	0.0131579	0.0131579	0.0131579	0.0131579	0.0131579	0.0131579
Arg:CGA γ/λ	0.0131579	0.0131579	0.0130952	0.0131551	0.0131511	0.0131524	0.0131543	0.0131568	0.0131579	0.0131579	0.0131548	0.0131529	0.0131579	0.0131529	0.0131449	0.0131516	0.0131579	0.0131563	0.0131541	0.0131579	0.0131579	0.0131579	0.0131579	0.0131579	0.0130659	0.0131579	0.0131579	0.0131579	0.0131579	0.0130155
Arg:CGA δ	0.0131579	0.0131579	0.0131579	0.0131579	0.0131579	0.0131579	0.0131579	0.0131579	0.0131579	0.0131579	0.0131579	0.0131579	0.0131579	0.0131579	0.0131579	0.0131579	0.0131579	0.0131557	0.0131568	0.0131493	0.0131503	0.0131533	0.0131527	0.0131517	0.0131496	0.0131467	0.0131579	0.0131579	0.0131579	0.0130212	0.0130084
Arg:CGA ο	0.0131579	0.0131579	0.0131579	0.0131073	0.0131579	0.0131579	0.0131579	0.0131579	0.0131579	0.0131579	0.0131579		0.0131579	0.0131579	0.0131579	0.0131579	0.0131579	0.0131579	0.0131579	0.0131579	0.0131579	0.0131579	0.0131579	0.0131579	0.0131571	0.0131576	0.0131574	0.0131574	0.0131571	0.0129866	0.0129866	0.0129871
Arg:CGC α																	3.95955e-07	1.58134e-06	5.59339e-06
Arg:CGC β/μ				1.38126e-06							3.02376e-06		1.21579e-06		5.38772e-07			1.57731e-06
Arg:CGC γ/λ														7.17051e-07		5.68376e-07
Arg:CGC δ																			2.75882e-07	1.54352e-07	8.67786e-08	5.5019e-08	3.33132e-07	5.30423e-08	3.15887e-07
Arg:CGC ο																											5.18546e-08	5.64385e-08	9.92756e-08	4.87878e-07
Arg:CGG α														3.56139e-07		5.02279e-07	2.96967e-07	2.87516e-07	5.59339e-07
Arg:CGG β/μ				1.38126e-06		7.76277e-06	2.59269e-06	2.0682e-06				9.28509e-07	6.07895e-07	4.27899e-07	2.15509e-06					4.78991e-06			3.31433e-05
Arg:CGG γ/λ												1.26009e-06		2.86821e-06	2.60157e-06	1.13675e-06		7.81649e-07	3.25167e-06						9.20132e-05
Arg:CGG δ																		2.24435e-06	1.37941e-06	8.56654e-06	8.20058e-06	7.37254e-06	8.59479e-06	9.49458e-06	1.07402e-05	1.42094e-05
Arg:CGG ο																									4.13484e-07	1.35269e-07	3.11128e-07	4.51508e-07	8.93481e-07	2.92727e-07	3.05397e-07
Arg:CGT α	0.0131579	0.0131579	0.0131579	0.0131579	0.0131579	0.0131579	0.0131579	0.0131579	0.0131579	0.0131579	0.0131579	0.0131579	0.0131567	0.0131579	0.0131579	0.0131571	0.0131566	0.0131553	0.0131517	0.0131579	0.0131579	0.0131579	0.0131579	0.0131579	0.0131579	0.0131579	0.0131579
Arg:CGT β/μ	0.0131579	0.0131579	0.0131579	0.0131565	0.0131579	0.0131553	0.0131579	0.0131538	0.0131555	0.013156	0.0131518	0.013157	0.0131561	0.0131536	0.0131563	0.0131547	0.0131579	0.0131405	0.0131342	0.0131579	0.0131579	0.0131579	0.0131579	0.0131579	0.0131305	0.0131579	0.0131579	0.0131579	0.0131579
Arg:CGT γ/λ	0.0131579	0.0131579	0.0131579	0.0131523	0.0131528	0.013144	0.0131311	0.013159	0.0131591	0.0131579	0.0131501	0.0131566	0.0131547	0.0131565	0.013157	0.0131556	0.0131579	0.0131575	0.0131552	0.0131572	0.0131718	0.0131579	0.0131579	0.0132474	0.0131579	0.0131579	0.0131579	0.0131579	0.0131579	0.0130155
Arg:CGT δ	0.0131579	0.0131579	0.0131579	0.0131579	0.0131579	0.0131579	0.0131579	0.0131579	0.0131579	0.0131579	0.0131579	0.0131579	0.0131579	0.0131579	0.0131579	0.0131579	0.0131579	0.0131571	0.0131554	0.0131564	0.0131564	0.013154	0.0131534	0.013152	0.0131525	0.0131528	0.0131579	0.0131579	0.0131579	0.0130212	0.0130084
Arg:CGT ο	0.0131579	0.0131579	0.0131579	0.0131579	0.0131579	0.0131579	0.0131579	0.0131579	0.0131579	0.0131579	0.0131579		0.0131579	0.0131579	0.0131579	0.0131579	0.0131579	0.0131579	0.0131579	0.0131579	0.0131579	0.0131579	0.0131579	0.0131579	0.0131573	0.0131549	0.0131534	0.0131437	0.0131058	0.0129378	0.0129676	0.0129733
Asn:AAC α	0.0131579	0.0131579	0.0131579	0.0131579	0.0131579	0.0131579	0.0131579	0.0131579	0.0131579	0.0131579	0.0131579	0.0131487	0.013176	0.013165	0.0131561	0.0131607	0.0131573	0.0131583	0.0131596	0.0131579	0.0131579	0.0131579	0.0131579	0.0131579	0.0131579	0.0131579	0.0131579
Asn:AAC β/μ	0.0131579	0.0132391	0.0131579	0.0131565	0.0131579	0.0131579	0.0131553	0.0131558	0.0131579	0.0131637	0.013176	0.0131607	0.0131591	0.0131583	0.0131611	0.01316	0.0131623	0.0131658	0.0131579	0.0131579	0.0131701	0.0131579	0.0131579	0.0131579	0.0131579	0.0131579	0.0131579	0.0131579	0.0131579
Asn:AAC γ/λ	0.0131579	0.0131579	0.0131579	0.0131579	0.0131596	0.0131551	0.013165	0.0131678	0.0131602	0.0131611	0.0131688	0.0131579	0.01316	0.0131687	0.013164	0.0131613	0.0131583	0.0131618	0.0131617	0.0131459	0.0130455	0.0130249	0.0131579	0.0131579	0.0131579	0.0131579	0.0131579	0.0131579	0.0131579	0.0130155
Asn:AAC δ	0.0131579	0.0131579	0.0131579	0.0131579	0.0131579	0.0131579	0.0131579	0.0131579	0.0131579	0.0131579	0.0131579	0.0131579	0.0131579	0.0131579	0.0132994	0.0131579	0.0131626	0.0131586	0.0131598	0.0131584	0.0131565	0.0131581	0.0131589	0.01316	0.0131585	0.0131579	0.0131579	0.0131579	0.0131579	0.0130212	0.0130084
Asn:AAC ο	0.0131579	0.0131579	0.0131579	0.0131579	0.0131579	0.0131579	0.0131579	0.0131579	0.0131579	0.0131579	0.0131579		0.0131579	0.0131579	0.0131579	0.0131579	0.0131579	0.0131579	0.0131579	0.0131579	0.0131579	0.0131579	0.0131579	0.0131579	0.0131581	0.0131586	0.0131604	0.0131585	0.0131582	0.0129876	0.0129866	0.0129802
Asn:AAT α	0.0526316	0.0526316	0.0526316	0.0526316	0.0526316	0.0526316	0.0526316	0.0526316	0.0526316	0.0526316	0.0526316	0.0526316	0.0526135	0.0526227	0.0526291	0.0526254	0.0526295	0.0526274	0.0526282	0.0526316	0.0526316	0.0526316	0.0526316	0.0526316	0.0526316	0.0526316	0.0526316
Asn:AAT β/μ	0.0526316	0.0526316	0.0526316	0.0526274	0.0526237	0.0526238	0.0526264	0.0526295	0.0526316	0.0526219	0.0526119	0.0526269	0.0526298	0.0526303	0.0526397	0.0526305	0.0526258	0.0526268	0.0526316	0.0526316	0.0526193	0.0526107	0.0525984	0.0526316	0.0526316	0.0526316	0.0526316	0.0526316	0.0526316
Asn:AAT γ/λ	0.0526316	0.0526316	0.0526316	0.0526288	0.0526299	0.0526205	0.0526227	0.0526206	0.0526281	0.0526267	0.0526129	0.052624	0.0526274	0.0526201	0.052622	0.0526219	0.0526271	0.0526234	0.0526245	0.0526416	0.0527471	0.0527646	0.0526316	0.0526316	0.0526316	0.0526316	0.0526316	0.0526316	0.0526316	0.052062
Asn:AAT δ	0.0526316	0.0526316	0.0526316	0.0526316	0.0524047	0.0526316	0.0526316	0.0526316	0.0526316	0.0526316	0.0526316	0.0526316	0.0526316	0.0526316	0.0524901	0.0526095	0.0526222	0.0526316	0.0526308	0.0526301	0.0526326	0.0526276	0.052625	0.0526251	0.0526253	0.0526224	0.0526316	0.0526316	0.0526316	0.0520848	0.0520335
Asn:AAT ο	0.0526316	0.0526316	0.0526316	0.0526316	0.0526316	0.0526316	0.0526316	0.0526316	0.0526316	0.0526316	0.0526316		0.0526316	0.0526316	0.0526316	0.0526316	0.0526316	0.0526316	0.0526316	0.0526316	0.0526316	0.0526316	0.0507519	0.0526316	0.0526308	0.0526295	0.0526277	0.0526294	0.0526299	0.0519462	0.0519479	0.0519553
Asp:GAC α																1.00456e-07	5.93933e-07	5.75033e-07
Asp:GAC β/μ										1.92818e-06			2.43158e-06	2.99529e-06	1.61632e-06	5.31632e-07						4.17049e-05
Asp:GAC γ/λ														1.4341e-06	4.33596e-06	5.68376e-07	4.07441e-07	7.81649e-07	5.41945e-07	1.3313e-06
Asp:GAC δ																					3.47114e-07	1.21042e-06	6.66263e-07	6.8955e-07	4.73831e-07	1.01496e-06
Asp:GAC ο																										4.50895e-08		2.25754e-07	9.92756e-08		1.52699e-07
Asp:GAT α	0.0131579	0.0131579	0.0131579	0.0131579	0.0131579	0.0131579	0.0131579	0.0131579	0.0131579	0.0131579	0.0131579	0.0131579	0.0131567	0.0131572	0.0131577	0.0131562	0.0131561	0.0131567	0.0131601	0.0131623	0.0131941	0.0131579	0.0131579	0.0131579	0.0131579	0.0131579	0.0131579
Asp:GAT β/μ	0.0131579	0.0130767	0.0131579	0.0131427	0.01315	0.0131579	0.0131501	0.013162	0.0130234	0.0131502	0.0131337	0.0131059	0.0131117	0.0131125	0.01309	0.0131186	0.0131142	0.0131484	0.0131511	0.0131531	0.0131334	0.0131787	0.013191	0.0131579	0.0131579	0.0131579	0.0131579	0.0131579	0.0131579
Asp:GAT γ/λ	0.0131579	0.0131579	0.0131579	0.0131607	0.0131562	0.0131551	0.0131579	0.0131568	0.0131673	0.0131563	0.013161	0.0131617	0.013161	0.0131557	0.0131709	0.013159	0.0131538	0.0131505	0.0131584	0.0131632	0.0131579	0.0131468	0.0131579	0.0131579	0.0131579	0.0131579	0.0131579	0.0131579	0.0131579	0.0130155
Asp:GAT δ	0.0131579	0.0131579	0.0131579	0.0131579	0.0131579	0.0131579	0.0131579	0.0131579	0.0131579	0.0131579	0.0131579	0.0131579	0.0131579	0.0131579	0.0131579	0.0131359	0.0131485	0.0131534	0.0131554	0.013157	0.0131557	0.0131557	0.0131566	0.0131554	0.0131527	0.0131518	0.0131579	0.0131579	0.0131579	0.0130212	0.0130084
Asp:GAT ο	0.0131579	0.0131579	0.0131579	0.0131579	0.0131579	0.0131579	0.0131579	0.0131579	0.0131579	0.0131579	0.0131579		0.0131579	0.0131579	0.0131579	0.0131579	0.0131579	0.0131579	0.0131579	0.0131579	0.0131579	0.0131579	0.0150376	0.0131579	0.0131569	0.0131567	0.0131563	0.0131552	0.0131544	0.0129861	0.0129847	0.0129871
Cys:TGC α	0.0263158	0.0263158	0.0263158	0.0263158	0.0263158	0.0263158	0.0263158	0.0263158	0.0263158	0.0263158	0.0263158	0.0263158	0.0263158	0.0263154	0.0263144	0.0263142	0.0263129	0.0263151	0.026313	0.0263113	0.0263158	0.0263158	0.0263158	0.0263158	0.0263158	0.0263158	0.0263158
Cys:TGC β/μ	0.0263158	0.0263158	0.0263158	0.0263089	0.0263142	0.0263106	0.0263106	0.0263096	0.0263158	0.0263158	0.0263128	0.0263139	0.0263109	0.0263158	0.0263045	0.0262982	0.0263071	0.0263095	0.026309	0.0263158	0.0263158	0.0263158	0.0262495	0.0263158	0.0263158	0.0263158	0.0263158	0.0263158	0.0263158
Cys:TGC γ/λ	0.0263158	0.0263158	0.0263158	0.0263158	0.0263124	0.0262992	0.026314	0.0263125	0.0263134	0.0263077	0.0263142	0.0263057	0.0263126	0.0263151	0.0263141	0.0263169	0.0263154	0.0263154	0.0263109	0.0263098	0.0263112	0.0263158	0.0263158	0.0263158	0.0263158	0.0263158	0.0263158	0.0263158	0.0263158	0.026031
Cys:TGC δ	0.0263158	0.0263158	0.0263158	0.0263158	0.0260889	0.0263158	0.0263158	0.0263158	0.0263158	0.0263158	0.0263158	0.0263158	0.0263158	0.0263158	0.0263158	0.0263158	0.0263111	0.0263158	0.0263133	0.0263119	0.0263121	0.0263127	0.0263125	0.0263113	0.0263099	0.0263158	0.0262919	0.0263158	0.0263158	0.0260424	0.0260167
Cys:TGC ο	0.0263158	0.0263158	0.0263158	0.0263158	0.0263158	0.0263158	0.0263158	0.0263158	0.0263158	0.0263158	0.0263158		0.0263158	0.0263158	0.0263158	0.0263158	0.0263158	0.0263158	0.0263158	0.0263158	0.0263158	0.0263158	0.0263158	0.0263158	0.0263158	0.0263154	0.0263153	0.0263156	0.0263158	0.0259737	0.0259731	0.0259742
Cys:TGT α	0.0131579	0.0131579	0.0131579	0.0131579	0.0131579	0.0131579	0.0131579	0.0131579	0.0131579	0.0131579	0.0131579	0.0131579	0.0131579	0.0131579	0.0131581	0.0131593	0.013159	0.0131586	0.0131629	0.0131668	0.0131579	0.0131579	0.0131579	0.0131579	0.0131579	0.0131579	0.0131579
Cys:TGT β/μ	0.0131579	0.0131579	0.0133718	0.0131593	0.0131548	0.0131553	0.0131553	0.013162	0.0131579	0.0131579	0.0131594	0.0131598	0.0131573	0.0131605	0.0131622	0.0131627	0.0131586	0.0131689	0.0131715	0.0131579	0.0131579	0.0131579	0.0131579	0.0131579	0.0131579	0.0131579	0.0131579	0.0131579	0.0131579
Cys:TGT γ/λ	0.0131579	0.0131579	0.0132832	0.0131635	0.0131545	0.0131496	0.0131561	0.0131579	0.0131591	0.0131579	0.0131579	0.0131554	0.0131589	0.0131586	0.0131605	0.0131579	0.0131583	0.0131583	0.0131579	0.0131612	0.0131625	0.0131579	0.0131579	0.0131579	0.0131579	0.0131579	0.0131579	0.0131579	0.0131579	0.0130155
Cys:TGT δ	0.0131579	0.0131579	0.0131579	0.0131579	0.0131579	0.0131579	0.0131579	0.0131579	0.0131579	0.0131579	0.0131579	0.0131579	0.0131579	0.0131579	0.0131579	0.0131579	0.0131579	0.0131579	0.0131601	0.0131607	0.0131602	0.0131615	0.0131667	0.0131675	0.0131633	0.013163	0.0131818	0.0131579	0.0131579	0.0130212	0.0130084
Cys:TGT ο	0.0131579	0.0131579	0.0131579	0.0131579	0.0131579	0.0131579	0.0131579	0.0131579	0.0131579	0.0131579	0.0131579		0.0131579	0.0131579	0.0131579	0.0131579	0.0131579	0.0131579	0.0131579	0.0131579	0.0131579	0.0131579	0.0131579	0.0131579	0.0131585	0.0131593	0.0131603	0.013164	0.0131681	0.0129979	0.0129939	0.012994
Glu:GAA α	0.0131579	0.0131579	0.0131579	0.0131579	0.0131579	0.0131579	0.0131579	0.0131579	0.0131579	0.0131579	0.0131579	0.0131579	0.0131579	0.013159	0.0131575	0.0131627	0.0131641	0.0131615	0.0131601	0.0131623	0.0132304	0.0131579	0.0131579	0.0131579	0.0131579	0.0131579	0.0131579
Glu:GAA β/μ	0.0131579	0.0131579	0.0131579	0.0131579	0.0131563	0.0131553	0.0131553	0.01316	0.0131579	0.013156	0.0131579	0.0131579	0.0131561	0.0131536	0.0131579	0.0131579	0.0131586	0.0131579	0.0131579	0.0131387	0.0131579	0.0131162	0.0131579	0.0131579	0.0131579	0.0131579	0.0131579	0.0131579	0.0131579
Glu:GAA γ/λ	0.0131579	0.0131579	0.0131579	0.0131551	0.0131562	0.0131634	0.0131579	0.013159	0.0131579	0.0131579	0.0131579	0.0131566	0.0131568	0.0131557	0.0131562	0.0131653	0.0131648	0.0131591	0.0131644	0.0131592	0.0131733	0.013169	0.0131579	0.0131579	0.0131579	0.0131579	0.0131579	0.0131579	0.0131579	0.0130155
Glu:GAA δ	0.0131579	0.0131579	0.0131579	0.0131579	0.0131579	0.0131579	0.0131579	0.0131579	0.0131579	0.0131579	0.0131579	0.0131579	0.0131579	0.0131579	0.0131579	0.0131579	0.0131579	0.0131601	0.0131582	0.0131576	0.0131576	0.0131562	0.013156	0.0131535	0.0131556	0.0131569	0.0131579	0.0131579	0.0131579	0.0130212	0.0130084
Glu:GAA ο	0.0131579	0.0131579	0.0131579	0.0131579	0.0131579	0.0131579	0.0131579	0.0131579	0.0131579	0.0131579	0.0131579		0.0131579	0.0131579	0.0131579	0.0131579	0.0131579	0.0131579	0.0131579	0.0131579	0.0131579	0.0131579	0.0131579	0.0131579	0.0131579	0.0131577	0.0131576	0.0131561	0.0131568	0.0129858	0.0129864	0.0129871
Glu:GAG α	0.0131579	0.0131579	0.0131579	0.0131579	0.0131579	0.0131579	0.0131579	0.0131579	0.0131579	0.0131579	0.0131579	0.0131579	0.0131579	0.0131565	0.0131581	0.0131576	0.0131564	0.0131556	0.0131501	0.013149	0.0130492	0.0131579	0.0131579	0.0131579	0.0131579	0.0131579	0.0131579
Glu:GAG β/μ	0.0131579	0.0131579	0.0131579	0.0131565	0.0131563	0.0131579	0.0131579	0.0131517	0.0131507	0.0131579	0.0131564	0.013157	0.0131561	0.0131562	0.0131563	0.0131568	0.0131564	0.0131579	0.0131579	0.0131579	0.0131579	0.0131579	0.0131579	0.0131579	0.0131579	0.0131579	0.0131579	0.0131579	0.0131579
Glu:GAG γ/λ	0.0131579	0.0131579	0.0131579	0.0131579	0.0131579	0.0131551	0.0131561	0.0131568	0.0131474	0.0131547	0.0131517	0.0131503	0.0131506	0.0131507	0.0131327	0.0131443	0.0131522	0.0131555	0.013146	0.0131439	0.0131379	0.0131468	0.0131579	0.0131579	0.0131579	0.0131579	0.0119617	0.0131579	0.0131579	0.0130155
Glu:GAG δ	0.0131579	0.0131579	0.0131579	0.0131579	0.0131579	0.0131579	0.0131579	0.0131579	0.0131579	0.0131579	0.0131579	0.0131579	0.0131579	0.0131579	0.0131579	0.0131579	0.0131579	0.0131564	0.0131565	0.013156	0.0131566	0.0131564	0.013157	0.0131589	0.013158	0.0131589	0.0131579	0.0131579	0.0131579	0.0130212	0.0130084
Glu:GAG ο	0.0131579	0.0131579	0.0131579	0.0131579	0.0131579	0.0131579	0.0131579	0.0131579	0.0131579	0.0131579	0.0131579		0.0131579	0.0131579	0.0131579	0.0131579	0.0131579	0.0131579	0.0131579	0.0131579	0.0131579	0.0131579	0.0131579	0.0131579	0.0131577	0.0131576	0.0131576	0.013159	0.0131586	0.0129871	0.0129873	0.0129871
Gln:CAA β/μ																5.31632e-07
Gln:CAA γ/λ								2.19043e-06
Gln:CAA δ																						5.5019e-08		5.30423e-08
Gln:CAA ο																											5.18546e-08	1.12877e-07		2.92727e-07	3.05397e-07
Gln:CAG α															2.02907e-07	7.0319e-07	2.96967e-07
Gln:CAG β/μ													6.07895e-07				7.28243e-07
Gln:CAG γ/λ																		3.90825e-07
Gln:CAG δ																					4.33893e-08	2.20076e-07	1.99879e-07		7.89718e-08
Gln:CAG ο																											1.03709e-07				3.05397e-07
Gly:GGA α											0.000202429			2.13683e-06	6.0872e-07	1.76802e-05	1.32645e-05	3.30644e-06	1.67802e-06
Gly:GGA β/μ							2.59269e-06			3.85636e-06			6.07895e-07		5.38772e-07
Gly:GGA γ/λ				2.79658e-06	3.37512e-06		1.78509e-06				3.11466e-06			2.86821e-06	2.16798e-05	1.98931e-05	8.55626e-06	1.40697e-05	7.04529e-06	5.99085e-06	3.08039e-06
Gly:GGA δ																					4.33893e-08	2.20076e-07	3.99758e-07	4.77381e-07
Gly:GGA ο				5.06073e-05																						4.50895e-08	1.03709e-07		9.92756e-08
Gly:GGC α															6.0872e-07	2.00911e-07	9.89888e-08
Gly:GGC β/μ															1.07754e-06									2.57998e-05	2.74123e-05
Gly:GGC γ/λ							5.35527e-06		1.17063e-06
Gly:GGC δ																					2.60336e-07	7.70265e-07	2.13204e-06	1.85648e-06	3.39579e-06	2.02991e-06
Gly:GGC ο																									2.06742e-07	2.66028e-06	2.59273e-07	2.25754e-07	2.97827e-07	7.80604e-07	3.05397e-07
Gly:GGG α														3.56139e-07		1.00456e-07		1.43758e-07
Gly:GGG β/μ					1.57072e-06								6.07895e-07
Gly:GGG γ/λ															2.60157e-06	5.68376e-07											0.00119617
Gly:GGG δ																			2.75882e-07	1.54352e-07	3.90504e-07	2.75095e-07	3.99758e-07	3.18254e-07	7.89718e-08
Gly:GGG ο																											1.03709e-07
Gly:GGT α	0.0131579	0.0131579	0.0131579	0.0131579	0.0131579	0.0131579	0.0131579	0.0131579	0.0131579	0.0131579	0.0131579	0.0131579	0.0131591	0.0131579	0.0131571	0.0131574	0.0131589	0.0131598	0.0131573	0.0131579	0.0131579	0.0131579	0.0119617	0.0131579	0.0131579	0.0131579	0.0131579
Gly:GGT β/μ	0.0131579	0.0131579	0.0131579	0.0131703	0.0131579	0.0131579	0.0131579	0.0131579	0.0131579	0.013154	0.0131745	0.0132034	0.013198	0.0132007	0.0132021	0.0131914	0.0131936	0.0131595	0.0131579	0.0131627	0.0131579	0.0131579	0.0131579	0.0131321	0.0131305	0.0131579	0.0131579	0.0131579	0.0131579
Gly:GGT γ/λ	0.0131579	0.0131579	0.0131579	0.0131579	0.0131579	0.0131579	0.0131543	0.0131579	0.0131579	0.0131579	0.013161	0.0131592	0.0131579	0.0131622	0.0131605	0.013159	0.0131603	0.0131595	0.0131595	0.0131579	0.0131579	0.0131579	0.0131579	0.0131579	0.0131579	0.0131579	0.0131579	0.0131579	0.0131579	0.0130155
Gly:GGT δ	0.0131579	0.0131579	0.0131579	0.0131579	0.0131579	0.0131579	0.0131579	0.0131579	0.0131579	0.0131579	0.0131579	0.0131579	0.0131579	0.0131579	0.0131579	0.0131579	0.0131626	0.0131594	0.0131576	0.0131568	0.013157	0.0131586	0.0131584	0.0131594	0.0131592	0.0131569	0.0131579	0.0131579	0.0131579	0.0130212	0.0130084
Gly:GGT ο	0.0131579	0.0131579	0.0131579	0.0131579	0.0131579	0.0131579	0.0131579	0.0131579	0.0131579	0.0131579	0.0131579		0.0131579	0.0131579	0.0131579	0.0131579	0.0131579	0.0131579	0.0131579	0.0131579	0.0131579	0.0131579	0.0131579	0.0131579	0.0131583	0.0131592	0.0131581	0.0131599	0.0131588	0.0129897	0.0129908	0.012994
His:CAC α															2.02907e-07	1.00456e-07	4.94944e-07	2.87516e-07
His:CAC β/μ					1.57072e-06								6.07895e-07
His:CAC γ/λ						2.77125e-06												3.90825e-07			3.08039e-06
His:CAC δ																							1.99879e-07	2.12169e-07	2.36916e-07
His:CAC ο																											5.18546e-08	5.64385e-08		9.75756e-08	1.52699e-07
His:CAT α													2.41363e-06	1.78069e-06	8.11627e-07	1.60729e-06	1.88079e-06	2.01261e-06	4.47471e-06
His:CAT β/μ					3.14143e-06		2.59269e-06					6.49956e-06	1.21579e-06	2.1395e-06		1.5949e-06	7.28243e-07
His:CAT γ/λ		0.00011854		2.79658e-06		8.31375e-06	1.78509e-06					1.26009e-06		1.4341e-06		2.84188e-06	1.22232e-06	3.90825e-07	2.70973e-06	6.6565e-07	3.08039e-06
His:CAT δ																		1.49624e-06	8.27645e-07	1.54352e-06	2.29963e-06	5.11676e-06	1.93216e-06	4.03122e-06	6.1598e-06	1.01496e-06
His:CAT ο																									2.06742e-07	5.41074e-07	5.18546e-07	1.41096e-06	3.47465e-06	1.17091e-06	1.52699e-06	6.91903e-06
Ile:ATA α	0.0131579	0.0131579	0.0131579	0.0131579	0.0131579	0.0131579	0.0131579	0.0131579	0.0175439	0.0131579	0.0131579	0.0132502	0.0132786	0.0132113	0.0131865	0.0132034	0.0131934	0.0131897	0.0131943	0.013336	0.0131579	0.0138889	0.0143541	0.0153509	0.0131579	0.0131579	0.0131579
Ile:ATA β/μ	0.0131579	0.0131579	0.0132114	0.0132422	0.0133338	0.0134374	0.013272	0.0132634	0.01341	0.0134356	0.0135087	0.0134169	0.0132552	0.0132627	0.0132452	0.0132238	0.0132205	0.0132052	0.0132325	0.0132393	0.0132559	0.0131787	0.0133899	0.0133127	0.0132675	0.0139803	0.0131579	0.0131579	0.0263158
Ile:ATA γ/λ	0.0131579	0.0131579	0.0131579	0.0132558	0.0132203	0.0132466	0.0132043	0.0132138	0.0132281	0.0132323	0.0132326	0.0134036	0.0132334	0.0132074	0.0132229	0.0132153	0.0131868	0.0131939	0.0131785	0.0131872	0.0131795	0.0132244	0.0132177	0.0131579	0.013618	0.0184211	0.0191388	0.0131579	0.0263158	0.026031
Ile:ATA δ	0.0131579	0.0131579	0.0131579	0.0133057	0.0131579	0.0131579	0.0131579	0.0131579	0.015625	0.0138158	0.0144737	0.0131579	0.0131579	0.0133828	0.0132994	0.013224	0.0132141	0.0131744	0.0131808	0.0131876	0.0131823	0.0131866	0.0131969	0.0132122	0.0132609	0.0133964	0.0136364	0.0155747	0.0221053	0.0260424	0.0178999
Ile:ATA ο	0.0131579	0.0131579	0.0131579	0.0131579	0.0136452	0.0131579	0.0139803	0.0146199	0.0153509	0.0164474	0.0131579		0.0131579	0.0148026	0.0131579	0.0159774	0.0131579	0.0153509	0.0142105	0.013756	0.0139803	0.0131579	0.0150376	0.0260935	0.0262079	0.0262709	0.0262832	0.0262797	0.0260719	0.0257131	0.0257763	0.0258635
Ile:ATC α	0.0131579	0.0131579	0.0131579	0.0131579	0.0131579	0.0131579	0.0131579	0.0131579	0.0131579	0.0131579	0.0131579	0.0131579	0.0131579	0.0131572	0.0131569	0.013158	0.0131577	0.0131583	0.0131579	0.0131579	0.0131579	0.0131579	0.0131579	0.0131579	0.0131579	0.0131579	0.0131579
Ile:ATC β/μ	0.0131579	0.0131579	0.0131579	0.0131579	0.0131579	0.0131527	0.0131553	0.0131558	0.0131579	0.0131598	0.0131579	0.0131579	0.0131567	0.0131583	0.013159	0.0131574	0.0131579	0.0131563	0.0131579	0.0131531	0.0131579	0.0131579	0.0131579	0.0131579	0.0131579	0.0131579	0.0131579	0.0131579	0.0131579
Ile:ATC γ/λ	0.0131579	0.0131579	0.0131579	0.0131579	0.0131545	0.0131551	0.0131597	0.013159	0.0131532	0.0131547	0.0131579	0.0131554	0.0131568	0.0131565	0.0131536	0.013159	0.0131591	0.0131583	0.0131563	0.0131566	0.0131579	0.0131579	0.0131579	0.0131579	0.0131579	0.0131579	0.0131579	0.0131579	0.0131579	0.0130155
Ile:ATC δ	0.0131579	0.0131579	0.0131579	0.0131579	0.0131579	0.0131579	0.0131579	0.0131579	0.0131579	0.0131579	0.0131579	0.0131579	0.0131579	0.0131579	0.0131579	0.0131579	0.0131579	0.0131579	0.0131579	0.013159	0.013158	0.0131578	0.0131574	0.0131587	0.0131583	0.0131579	0.0131579	0.0131579	0.0131579	0.0130212	0.0130084
Ile:ATC ο	0.0131579	0.0131579	0.0131579	0.0131579	0.0131579	0.0131579	0.0131579	0.0131579	0.0131579	0.0131579	0.0131579		0.0131579	0.0131579	0.0131579	0.0131579	0.0131579	0.0131579	0.0131579	0.0131579	0.0131579	0.0131579	0.0131579	0.0131579	0.0131571	0.0131578	0.0131578	0.0131578	0.0131577	0.0129867	0.0129869	0.0129871
Ile:ATT α	0.0131579	0.0131579	0.0131579	0.0131579	0.0131579	0.0131579	0.0131579	0.0131579	0.0131579	0.0131579	0.0131579	0.0131579	0.0131579	0.0131604	0.0131607	0.0131635	0.0131638	0.0131638	0.0131652	0.0131668	0.0131579	0.0131579	0.0131579	0.0131579	0.0131579	0.0131579	0.0131579
[truncated: 161 more rows]

## Sheet: M
AA Codon Clade	Dec19	Jan20	Feb20	Mar20	Apr20	May20	Jun20	Jul20	Aug20	Sep20	Oct20	Nov20	Dec20	Jan21	Feb21	Mar21	Apr21	May21	Jun21	Jul21	Aug21	Sep21	Oct21	Nov21	Dec21	Jan22	Feb22	Mar22	Apr22	May22	Jun22	Jul22
[truncated: 305 more rows]

## Sheet: ORF6
AA Codon Clade	Dec19	Jan20	Feb20	Mar20	Apr20	May20	Jun20	Jul20	Aug20	Sep20	Oct20	Nov20	Dec20	Jan21	Feb21	Mar21	Apr21	May21	Jun21	Jul21	Aug21	Sep21	Oct21	Nov21	Dec21	Jan22	Feb22	Mar22	Apr22	May22	Jun22	Jul22
[truncated: 304 more rows]

[truncated: 5 more sheets: ORF7a, ORF7b, ORF8, N, ORF10]
