# Supplementary material for: Analysis of 3.5 million SARS-CoV-2 sequences reveals unique mutational trends with consistent nucleotide and codon frequencies
Source: Virol J. 2023 Feb 17;20:31. doi: 10.1186/s12985-023-01982-8 (PMC9936480; doi:10.1186/s12985-023-01982-8)
Supplement: Supplementary file 10 — Additional file 10. Table S10: Codon Frequency Variance. [file 12985_2023_1982_MOESM10_ESM.xlsx]

## Sheet: File Info
Each value is the variance of the codon frequency distribution per clade per month. α = Alpha, β/μ = Beta/Mu, γ/λ = Gamma/Lambda, δ = Delta, ο = Omicron Each Excel sheet contains the data for a different gene as labeled. Cells with missing data refers to the lack of samples for that clade during that month.

## Sheet: ORF1ab
Month	GCA α	GCA β/μ	GCA γ/λ	GCA ο	GCA δ	GCC α	GCC β/μ	GCC γ/λ	GCC δ	GCC ο	GCG α	GCG β/μ	GCG ο	GCG γ/λ	GCG δ	GCT α	GCT β/μ	GCT γ/λ	GCT δ	GCT ο	AGA α	AGA β/μ	AGA γ/λ	AGA δ	AGA ο	AGG α	AGG β/μ	AGG ο	AGG γ/λ	AGG δ	CGA α	CGA β/μ	CGA γ/λ	CGA δ	CGA ο	CGC α	CGC β/μ	CGC γ/λ	CGC δ	CGC ο	CGG α	CGG β/μ	CGG ο	CGG γ/λ	CGG δ	CGT α	CGT β/μ	CGT ο	CGT γ/λ
Dec19	4.41236e-10	4.41236e-10	4.41236e-10	0	4.41236e-10	7.97198e-10	0	7.97198e-10	7.97198e-10	7.97198e-10	4.4133e-10	4.4133e-10	0	4.4133e-10	4.4133e-10	4.41424e-10	0	0	4.41424e-10	4.41424e-10	1.55346e-09	0	1.55346e-09	1.55346e-09	1.55346e-09	4.41424e-10	4.41424e-10	0	4.41424e-10	4.41424e-10	4.4133e-10	0	0	4.4133e-10	4.4133e-10	3.06635e-10	0	3.06635e-10	3.06635e-10	3.06635e-10	4.4133e-10	4.4133e-10	0	4.4133e-10	4.4133e-10	4.41311e-10	4.41311e-10	0	4.41311e-10
Jan20	1.03707e-10	1.03707e-10	1.03707e-10	2.04797e-10	1.03707e-10	5.30378e-10	5.30378e-10	5.30378e-10	5.30378e-10	4.5136e-10	4.18905e-11	4.18905e-11	0	4.18905e-11	4.18905e-11	3.51332e-10	3.51332e-10	3.51332e-10	3.51332e-10	5.43251e-10	1.16237e-10	1.16237e-10	1.16237e-10	1.16237e-10	3.25996e-10	1.7058e-10	1.7058e-10	2.04797e-10	1.7058e-10	1.7058e-10	5.99422e-13	5.99422e-13	5.99422e-13	5.99422e-13	0	1.66568e-10	1.66568e-10	1.66568e-10	1.66568e-10	1.29557e-10	4.17868e-11	4.17868e-11	0	4.17868e-11	4.17868e-11	1.18062e-10	1.18062e-10	6.68682e-11	1.18062e-10
Feb20	2.35531e-10	2.35531e-10	2.35531e-10	1.24306e-10	2.35531e-10	5.04778e-10	5.04778e-10	5.04778e-10	5.04778e-10	5.19473e-10	2.03887e-10	2.03887e-10	1.1899e-10	2.03887e-10	2.03887e-10	4.14575e-10	4.14575e-10	4.14575e-10	4.14575e-10	2.50425e-10	3.11028e-10	3.11028e-10	3.11028e-10	3.11028e-10	3.76532e-10	1.07223e-10	1.07223e-10	2.16687e-10	1.07223e-10	1.07223e-10	2.1782e-10	2.1782e-10	2.1782e-10	2.1782e-10	1.1899e-10	3.44403e-10	3.44403e-10	3.44403e-10	3.44403e-10	1.57171e-10	5.75718e-11	5.75718e-11	9.41241e-11	5.75718e-11	5.75718e-11	2.01218e-10	2.01218e-10	1.87362e-10	2.01218e-10
Mar20	2.14065e-10	2.14065e-10	2.14065e-10	2.48808e-10	2.14065e-10	6.36573e-10	6.36573e-10	6.36573e-10	6.36573e-10	9.48714e-10	5.42366e-10	5.42366e-10	4.08163e-10	5.42366e-10	5.42366e-10	2.56482e-10	2.56482e-10	2.56482e-10	2.56482e-10	4.84743e-10	1.46627e-10	1.46627e-10	1.46627e-10	1.46627e-10	4.16382e-10	1.53526e-10	1.53526e-10	3.28981e-10	1.53526e-10	1.53526e-10	1.02106e-10	1.02106e-10	1.02106e-10	1.02106e-10	1.61765e-10	1.93252e-09	1.93252e-09	1.93252e-09	1.93252e-09	1.09674e-09	1.27675e-10	1.27675e-10	1.11617e-10	1.27675e-10	1.27675e-10	5.72315e-10	5.72315e-10	5.49564e-10	5.72315e-10
Apr20	2.83216e-10	2.83216e-10	2.83216e-10	5.36464e-10	2.83216e-10	8.5116e-10	8.5116e-10	8.5116e-10	8.5116e-10	1.02148e-09	5.89947e-10	5.89947e-10	3.62517e-10	5.89947e-10	5.89947e-10	3.32993e-10	3.32993e-10	3.32993e-10	3.32993e-10	1.65432e-09	5.70439e-10	5.70439e-10	5.70439e-10	5.70439e-10	1.8202e-09	1.21963e-10	1.21963e-10	3.52056e-10	1.21963e-10	1.21963e-10	2.88135e-10	2.88135e-10	2.88135e-10	2.88135e-10	6.93982e-10	1.63357e-09	1.63357e-09	1.63357e-09	1.63357e-09	1.06765e-09	4.08103e-11	4.08103e-11	1.36913e-09	4.08103e-11	4.08103e-11	4.98934e-10	4.98934e-10	5.54859e-10	4.98934e-10
May20	1.84335e-10	1.84335e-10	1.84335e-10	5.69163e-10	1.84335e-10	5.33341e-10	5.33341e-10	5.33341e-10	5.33341e-10	8.72736e-10	1.83802e-10	1.83802e-10	3.35668e-10	1.83802e-10	1.83802e-10	8.02473e-10	8.02473e-10	8.02473e-10	8.02473e-10	6.42085e-10	1.84617e-10	1.84617e-10	1.84617e-10	1.84617e-10	3.15206e-10	2.08333e-14	2.08333e-14	2.8015e-10	2.08333e-14	2.08333e-14	1.83974e-10	1.83974e-10	1.83974e-10	1.83974e-10	2.18904e-10	7.35365e-10	7.35365e-10	7.35365e-10	7.35365e-10	5.45821e-10	1.83962e-10	1.83962e-10	3.35668e-10	1.83962e-10	1.83962e-10	4.01206e-10	4.01206e-10	1.63452e-10	4.01206e-10
Jun20	7.14296e-10	7.14296e-10	7.14296e-10	7.3555e-10	7.14296e-10	2.77792e-09	2.77792e-09	2.77792e-09	2.77792e-09	1.99649e-09	2.94348e-10	2.94348e-10	7.3555e-10	2.94348e-10	2.94348e-10	8.77037e-10	8.77037e-10	8.77037e-10	8.77037e-10	7.3555e-10	1.71729e-09	1.71729e-09	1.71729e-09	1.71729e-09	7.3555e-10	2.96363e-10	2.96363e-10	7.3555e-10	2.96363e-10	2.96363e-10	1.37247e-10	1.37247e-10	1.37247e-10	1.37247e-10	3.15236e-10	1.47126e-13	1.47126e-13	1.47126e-13	1.47126e-13	3.15222e-10	2.94307e-10	2.94307e-10	3.15236e-10	2.94307e-10	2.94307e-10	3.47024e-10	3.47024e-10	7.35535e-10	3.47024e-10
Jul20	9.20915e-10	9.20915e-10	9.20915e-10	2.20665e-09	9.20915e-10	1.6376e-09	1.6376e-09	1.6376e-09	1.6376e-09	5.07522e-09	2.66113e-10	2.66113e-10	1.76529e-09	2.66113e-10	2.66113e-10	5.60534e-10	5.60534e-10	5.60534e-10	5.60534e-10	1.10333e-09	5.77971e-10	5.77971e-10	5.77971e-10	5.77971e-10	0	8.86534e-10	8.86534e-10	1.76494e-09	8.86534e-10	8.86534e-10	4.77345e-13	4.77345e-13	4.77345e-13	4.77345e-13	0	4.77345e-13	4.77345e-13	4.77345e-13	4.77345e-13	3.75125e-09	2.63058e-10	2.63058e-10	4.4133e-10	2.63058e-10	2.63058e-10	2.87497e-10	2.87497e-10	6.61967e-10	2.87497e-10
Aug20	2.41456e-09	2.41456e-09	2.41456e-09	1.38852e-09	2.41456e-09	2.98914e-09	2.98914e-09	2.98914e-09	2.98914e-09	2.23882e-09	3.63105e-10	3.63105e-10	5.13826e-10	3.63105e-10	3.63105e-10	1.50707e-09	1.50707e-09	1.50707e-09	1.50707e-09	1.9151e-09	1.04461e-09	1.04461e-09	1.04461e-09	1.04461e-09	9.37961e-10	4.57667e-10	4.57667e-10	9.23104e-10	4.57667e-10	4.57667e-10	1.81578e-10	1.81578e-10	1.81578e-10	1.81578e-10	5.88761e-10	3.40921e-10	3.40921e-10	3.40921e-10	3.40921e-10	9.42291e-10	1.01811e-09	1.01811e-09	7.48459e-10	1.01811e-09	1.01811e-09	4.37008e-10	4.37008e-10	2.95374e-10	4.37008e-10
Sep20	6.0985e-10	6.0985e-10	6.0985e-10	7.44977e-10	6.0985e-10	8.23295e-10	8.23295e-10	8.23295e-10	8.23295e-10	1.11822e-09	7.59968e-10	7.59968e-10	1.32387e-09	7.59968e-10	7.59968e-10	2.35502e-09	2.35502e-09	2.35502e-09	2.35502e-09	2.02009e-09	9.03538e-10	9.03538e-10	9.03538e-10	9.03538e-10	5.83512e-10	7.73512e-10	7.73512e-10	8.71637e-10	7.73512e-10	7.73512e-10	4.2766e-10	4.2766e-10	4.2766e-10	4.2766e-10	5.28988e-10	3.70073e-10	3.70073e-10	3.70073e-10	3.70073e-10	1.40439e-09	6.69545e-10	6.69545e-10	6.14975e-10	6.69545e-10	6.69545e-10	7.79573e-10	7.79573e-10	5.4439e-10	7.79573e-10
Oct20	0	0	0	1.27586e-09	0	5.51663e-10	5.51663e-10	5.51663e-10	5.51663e-10	1.07293e-09	0	0	7.78469e-10	0	0	5.5178e-10	5.5178e-10	5.5178e-10	5.5178e-10	1.84353e-09	0	0	0	0	9.73911e-10	0	0	6.57709e-10	0	0	0	0	0	0	8.21467e-10	0	0	0	0	7.4985e-10	0	0	6.73663e-10	0	0	0	0	8.34837e-10	0
Nov20	1.47104e-09	1.47104e-09	1.47104e-09		7.24617e-10	1.25044e-09	1.25044e-09	1.25044e-09	9.61736e-10		1.47108e-09	1.47108e-09		1.47108e-09	6.31289e-10	9.19355e-09	9.19355e-09	9.19355e-09	1.60373e-09		5.88315e-10	5.88315e-10	5.88315e-10	1.15859e-09		1.47104e-09	1.47104e-09		1.47104e-09	6.11936e-10	3.67759e-10	3.67759e-10	3.67759e-10	3.69141e-10		1.25044e-09	1.25044e-09	1.25044e-09	5.26307e-10		3.01576e-09	3.01576e-09		3.01576e-09	3.55555e-10	8.82641e-10	8.82641e-10		8.82641e-10
Dec20	1.4711e-09	1.4711e-09	1.4711e-09	1.93001e-09	1.4711e-09	5.61114e-09	5.61114e-09	5.61114e-09	5.61114e-09	2.19791e-09	5.8844e-10	5.8844e-10	1.08042e-09	5.8844e-10	5.8844e-10	4.87545e-09	4.87545e-09	4.87545e-09	4.87545e-09	2.46856e-09	1.72334e-09	1.72334e-09	1.72334e-09	1.72334e-09	8.35679e-10	1.0087e-09	1.0087e-09	1.66378e-09	1.0087e-09	1.0087e-09	3.78267e-10	3.78267e-10	3.78267e-10	3.78267e-10	3.28969e-10	0	0	0	0	1.0636e-09	3.78283e-10	3.78283e-10	1.07471e-09	3.78283e-10	3.78283e-10	2.03848e-09	2.03848e-09	9.82544e-10	2.03848e-09
Jan21	6.07912e-10	6.07912e-10	6.07912e-10	1.32625e-09	6.07912e-10	2.61278e-09	2.61278e-09	2.61278e-09	2.61278e-09	1.22783e-09	1.68619e-09	1.68619e-09	7.467e-10	1.68619e-09	1.68619e-09	1.95744e-09	1.95744e-09	1.95744e-09	1.95744e-09	2.56834e-09	5.45608e-10	5.45608e-10	5.45608e-10	5.45608e-10	1.14059e-09	1.04027e-09	1.04027e-09	1.48078e-09	1.04027e-09	1.04027e-09	6.85907e-11	6.85907e-11	6.85907e-11	6.85907e-11	4.03468e-10	3.55039e-10	3.55039e-10	3.55039e-10	3.55039e-10	1.09327e-09	3.54664e-10	3.54664e-10	8.71694e-10	3.54664e-10	3.54664e-10	3.03579e-09	3.03579e-09	1.06203e-09	3.03579e-09
Feb21	6.72887e-10	6.72887e-10	6.72887e-10	1.33426e-09	6.72887e-10	2.75439e-09	2.75439e-09	2.75439e-09	2.75439e-09	2.23037e-09	1.35938e-09	1.35938e-09	1.48811e-09	1.35938e-09	1.35938e-09	3.77188e-09	3.77188e-09	3.77188e-09	3.77188e-09	3.72981e-09	5.92664e-10	5.92664e-10	5.92664e-10	5.92664e-10	8.30826e-10	4.78692e-10	4.78692e-10	8.02697e-10	4.78692e-10	4.78692e-10	3.74089e-10	3.74089e-10	3.74089e-10	3.74089e-10	7.05771e-10	6.34549e-10	6.34549e-10	6.34549e-10	6.34549e-10	1.40843e-09	3.19433e-10	3.19433e-10	1.22574e-09	3.19433e-10	3.19433e-10	3.82082e-09	3.82082e-09	2.00486e-09	3.82082e-09
Mar21	1.64007e-09	1.64007e-09	1.64007e-09	8.5734e-10	1.64007e-09	2.95662e-09	2.95662e-09	2.95662e-09	2.95662e-09	6.8646e-10	8.69022e-10	8.69022e-10	5.02934e-10	8.69022e-10	8.69022e-10	5.33094e-09	5.33094e-09	5.33094e-09	5.33094e-09	2.41964e-09	9.75907e-10	9.75907e-10	9.75907e-10	9.75907e-10	1.20225e-09	1.28565e-09	1.28565e-09	1.10444e-09	1.28565e-09	1.28565e-09	4.03618e-10	4.03618e-10	4.03618e-10	4.03618e-10	6.4244e-10	6.15707e-10	6.15707e-10	6.15707e-10	6.15707e-10	8.68201e-10	1.11232e-09	1.11232e-09	3.86016e-10	1.11232e-09	1.11232e-09	1.93466e-09	1.93466e-09	1.14547e-09	1.93466e-09
Apr21	6.06402e-10	6.06402e-10	6.06402e-10	5.31368e-10	6.06402e-10	1.77974e-09	1.77974e-09	1.77974e-09	1.77974e-09	7.45267e-10	3.14012e-10	3.14012e-10	7.41761e-10	3.14012e-10	3.14012e-10	5.47146e-10	5.47146e-10	5.47146e-10	5.47146e-10	2.54303e-09	2.02803e-10	2.02803e-10	2.02803e-10	2.02803e-10	9.08188e-10	2.37166e-10	2.37166e-10	7.14132e-10	2.37166e-10	2.37166e-10	6.64332e-10	6.64332e-10	6.64332e-10	6.64332e-10	6.75747e-10	8.99521e-10	8.99521e-10	8.99521e-10	8.99521e-10	9.23421e-10	4.97506e-10	4.97506e-10	3.34809e-10	4.97506e-10	4.97506e-10	3.10537e-09	3.10537e-09	1.02902e-09	3.10537e-09
May21	1.67586e-09	1.67586e-09	1.67586e-09	2.57021e-10	1.67586e-09	1.73954e-09	1.73954e-09	1.73954e-09	1.73954e-09	3.33e-10	1.297e-09	1.297e-09	3.07737e-10	1.297e-09	1.297e-09	9.29888e-10	9.29888e-10	9.29888e-10	9.29888e-10	3.27462e-09	5.13969e-10	5.13969e-10	5.13969e-10	5.13969e-10	4.75262e-10	1.01194e-09	1.01194e-09	5.89812e-10	1.01194e-09	1.01194e-09	9.07179e-10	9.07179e-10	9.07179e-10	9.07179e-10	4.07699e-10	5.5477e-10	5.5477e-10	5.5477e-10	5.5477e-10	5.41296e-10	1.50692e-09	1.50692e-09	1.59828e-10	1.50692e-09	1.50692e-09	1.12851e-09	1.12851e-09	6.31198e-10	1.12851e-09
Jun21	1.05805e-09	1.05805e-09	1.05805e-09	4.23163e-10	1.05805e-09	2.72806e-09	2.72806e-09	2.72806e-09	2.72806e-09	3.15409e-10	7.33296e-10	7.33296e-10	3.20506e-10	7.33296e-10	7.33296e-10	1.4104e-09	1.4104e-09	1.4104e-09	1.4104e-09	3.11441e-09	9.34011e-10	9.34011e-10	9.34011e-10	9.34011e-10	6.12158e-10	8.30174e-10	8.30174e-10	6.08241e-10	8.30174e-10	8.30174e-10	1.41685e-09	1.41685e-09	1.41685e-09	1.41685e-09	4.74719e-10	7.13576e-10	7.13576e-10	7.13576e-10	7.13576e-10	6.70877e-10	1.15682e-09	1.15682e-09	2.31497e-10	1.15682e-09	1.15682e-09	1.9365e-09	1.9365e-09	7.87025e-10	1.9365e-09
Jul21	7.69673e-10	7.69673e-10	7.69673e-10	6.56378e-10	7.69673e-10	6.09161e-10	6.09161e-10	6.09161e-10	6.09161e-10	4.24635e-10	3.30713e-10	3.30713e-10	5.23213e-10	3.30713e-10	3.30713e-10	5.62816e-10	5.62816e-10	5.62816e-10	5.62816e-10	2.61821e-09	2.06758e-10	2.06758e-10	2.06758e-10	2.06758e-10	8.46648e-10	6.59965e-10	6.59965e-10	7.3859e-10	6.59965e-10	6.59965e-10	4.55007e-10	4.55007e-10	4.55007e-10	4.55007e-10	5.27314e-10	1.39802e-09	1.39802e-09	1.39802e-09	1.39802e-09	6.40611e-10	4.49327e-10	4.49327e-10	3.6979e-10	4.49327e-10	4.49327e-10	2.58425e-09	2.58425e-09	1.04712e-09	2.58425e-09
Aug21	1.9363e-09	1.9363e-09	1.9363e-09	6.86804e-10	1.9363e-09	1.50518e-09	1.50518e-09	1.50518e-09	1.50518e-09	5.02551e-10	5.68907e-10	5.68907e-10	6.40877e-10	5.68907e-10	5.68907e-10	1.29081e-09	1.29081e-09	1.29081e-09	1.29081e-09	2.23019e-09	1.04091e-09	1.04091e-09	1.04091e-09	1.04091e-09	7.58603e-10	5.45891e-10	5.45891e-10	7.48397e-10	5.45891e-10	5.45891e-10	5.55523e-10	5.55523e-10	5.55523e-10	5.55523e-10	5.02026e-10	4.92912e-10	4.92912e-10	4.92912e-10	4.92912e-10	7.35616e-10	8.25114e-10	8.25114e-10	5.37019e-10	8.25114e-10	8.25114e-10	2.92055e-09	2.92055e-09	1.1602e-09	2.92055e-09
Sep21	9.3836e-10	9.3836e-10	9.3836e-10	8.13836e-10	9.3836e-10	8.59891e-10	8.59891e-10	8.59891e-10	8.59891e-10	5.83181e-10	1.14125e-09	1.14125e-09	5.20975e-10	1.14125e-09	1.14125e-09	1.03169e-09	1.03169e-09	1.03169e-09	1.03169e-09	2.29457e-09	3.40234e-10	3.40234e-10	3.40234e-10	3.40234e-10	7.84314e-10	1.22751e-09	1.22751e-09	7.86484e-10	1.22751e-09	1.22751e-09	5.20567e-10	5.20567e-10	5.20567e-10	5.20567e-10	5.53821e-10	7.74689e-10	7.74689e-10	7.74689e-10	7.74689e-10	6.21511e-10	5.97791e-10	5.97791e-10	4.62484e-10	5.97791e-10	5.97791e-10	2.27052e-09	2.27052e-09	1.17499e-09	2.27052e-09
Oct21	6.94856e-10	6.94856e-10	6.94856e-10	9.72536e-10	6.94856e-10	2.19538e-09	2.19538e-09	2.19538e-09	2.19538e-09	7.19769e-10	6.21003e-10	6.21003e-10	4.86939e-10	6.21003e-10	6.21003e-10	2.19097e-09	2.19097e-09	2.19097e-09	2.19097e-09	2.32306e-09	4.70139e-10	4.70139e-10	4.70139e-10	4.70139e-10	8.75316e-10	3.60808e-10	3.60808e-10	8.75461e-10	3.60808e-10	3.60808e-10	2.81268e-09	2.81268e-09	2.81268e-09	2.81268e-09	6.42814e-10	1.49526e-09	1.49526e-09	1.49526e-09	1.49526e-09	5.60187e-10	5.39438e-10	5.39438e-10	3.96526e-10	5.39438e-10	5.39438e-10	3.44847e-10	3.44847e-10	1.18344e-09	3.44847e-10
Nov21	3.71937e-10	3.71937e-10	3.71937e-10	1.04847e-09	3.71937e-10	3.74846e-10	3.74846e-10	3.74846e-10	3.74846e-10	8.95468e-10	2.29297e-10	2.29297e-10	5.97157e-10	2.29297e-10	2.29297e-10	1.02176e-09	1.02176e-09	1.02176e-09	1.02176e-09	2.28742e-09	1.79759e-10	1.79759e-10	1.79759e-10	1.79759e-10	9.21084e-10	3.71927e-10	3.71927e-10	9.0045e-10	3.71927e-10	3.71927e-10	4.07955e-11	4.07955e-11	4.07955e-11	4.07955e-11	8.05374e-10	1.55833e-10	1.55833e-10	1.55833e-10	1.55833e-10	6.98796e-10	1.95233e-10	1.95233e-10	5.27605e-10	1.95233e-10	1.95233e-10	2.39969e-10	2.39969e-10	1.73807e-09	2.39969e-10
Dec21	3.28912e-10	3.28912e-10	3.28912e-10	1.06429e-09	3.28912e-10	6.87393e-10	6.87393e-10	6.87393e-10	6.87393e-10	9.39576e-10	1.62701e-10	1.62701e-10	5.51125e-10	1.62701e-10	1.62701e-10	1.08113e-09	1.08113e-09	1.08113e-09	1.08113e-09	2.36022e-09	2.5392e-10	2.5392e-10	2.5392e-10	2.5392e-10	9.92236e-10	2.90054e-10	2.90054e-10	9.27008e-10	2.90054e-10	2.90054e-10	9.91658e-11	9.91658e-11	9.91658e-11	9.91658e-11	7.30344e-10	9.77478e-11	9.77478e-11	9.77478e-11	9.77478e-11	6.17774e-10	2.50609e-10	2.50609e-10	5.19971e-10	2.50609e-10	2.50609e-10	2.70731e-10	2.70731e-10	1.41813e-09	2.70731e-10
Jan22	3.78889e-10	3.78889e-10	3.78889e-10	1.36672e-09	3.78889e-10	7.38082e-10	7.38082e-10	7.38082e-10	7.38082e-10	9.11763e-10	2.11331e-10	2.11331e-10	8.01445e-10	2.11331e-10	2.11331e-10	1.43184e-09	1.43184e-09	1.43184e-09	1.43184e-09	2.70392e-09	2.99163e-10	2.99163e-10	2.99163e-10	2.99163e-10	9.99865e-10	3.81431e-10	3.81431e-10	1.01131e-09	3.81431e-10	3.81431e-10	1.33053e-10	1.33053e-10	1.33053e-10	1.33053e-10	6.81575e-10	1.29752e-10	1.29752e-10	1.29752e-10	1.29752e-10	8.69406e-10	4.05634e-10	4.05634e-10	7.74546e-10	4.05634e-10	4.05634e-10	4.02956e-10	4.02956e-10	1.79631e-09	4.02956e-10
Feb22	8.77212e-10	8.77212e-10	8.77212e-10	1.69978e-09	8.77212e-10	6.93147e-10	6.93147e-10	6.93147e-10	6.93147e-10	1.16766e-09	5.81647e-10	5.81647e-10	8.63587e-10	5.81647e-10	5.81647e-10	3.16333e-09	3.16333e-09	3.16333e-09	3.16333e-09	2.71538e-09	6.51338e-10	6.51338e-10	6.51338e-10	6.51338e-10	1.06959e-09	7.8156e-10	7.8156e-10	1.40543e-09	7.8156e-10	7.8156e-10	1.78276e-10	1.78276e-10	1.78276e-10	1.78276e-10	6.40408e-10	1.7298e-10	1.7298e-10	1.7298e-10	1.7298e-10	8.67346e-10	7.28692e-10	7.28692e-10	1.15246e-09	7.28692e-10	7.28692e-10	8.26606e-10	8.26606e-10	1.69268e-09	8.26606e-10
Mar22		8.77354e-10	8.77354e-10	1.47441e-09	8.77354e-10		4.3292e-10	4.3292e-10	4.3292e-10	2.06476e-09		5.90828e-10	7.74029e-10	5.90828e-10	5.90828e-10		2.53955e-09	2.53955e-09	2.53955e-09	5.15517e-09		6.51062e-10	6.51062e-10	6.51062e-10	1.57803e-09		7.34395e-10	1.26411e-09	7.34395e-10	7.34395e-10		2.3986e-10	2.3986e-10	2.3986e-10	8.68891e-10		1.871e-10	1.871e-10	1.871e-10	1.15946e-09		6.18739e-10	1.09935e-09	6.18739e-10	6.18739e-10		8.58252e-10	2.52974e-09	8.58252e-10
Apr22		8.24203e-10		1.40756e-09	8.24203e-10		4.95932e-10		4.95932e-10	2.51199e-09		4.59732e-10	8.14406e-10		4.59732e-10		1.4657e-09		1.4657e-09	3.52603e-09		5.46991e-10		5.46991e-10	1.59987e-09		5.74981e-10	2.54977e-09		5.74981e-10		3.77536e-10		3.77536e-10	9.54695e-10		3.06199e-10		3.06199e-10	1.15267e-09		4.35293e-10	1.2525e-09		4.35293e-10		1.1192e-09	1.03957e-08
May22			7.73566e-10	1.44512e-09	7.73566e-10			5.10757e-10	5.10757e-10	7.43564e-10			7.5355e-10	4.3884e-10	4.3884e-10			1.1401e-09	1.1401e-09	2.79614e-09			4.82659e-10	4.82659e-10	1.34399e-09			4.33058e-09	5.15035e-10	5.15035e-10			4.46604e-10	4.46604e-10	1.1178e-09			3.80707e-10	3.80707e-10	1.50429e-10			4.26953e-10	3.9482e-10	3.9482e-10			1.38158e-08	1.30352e-09
Jun22				2.4539e-09	9.41007e-10				5.45392e-10	2.43119e-09			6.77328e-10		3.08336e-10				9.01567e-10	6.369e-09				4.97821e-10	7.25731e-09			8.78147e-10		7.08257e-10				3.80859e-10	4.96934e-10				2.95757e-10	1.21878e-09			6.18484e-10		3.01888e-10			1.14708e-09
[truncated: 256 more columns]

## Sheet: Spike
Month	Ala:GCA α	Ala:GCA β/μ	Ala:GCA γ/λ	Ala:GCA δ	Ala:GCA ο	Ala:GCC α	Ala:GCC β/μ	Ala:GCC γ/λ	Ala:GCC δ	Ala:GCC ο	Ala:GCG α	Ala:GCG β/μ	Ala:GCG γ/λ	Ala:GCG δ	Ala:GCG ο	Ala:GCT α	Ala:GCT β/μ	Ala:GCT γ/λ	Ala:GCT δ	Ala:GCT ο	Arg:AGA α	Arg:AGA β/μ	Arg:AGA γ/λ	Arg:AGA δ	Arg:AGA ο	Arg:AGG α	Arg:AGG β/μ	Arg:AGG γ/λ	Arg:AGG δ	Arg:AGG ο	Arg:CGC α	Arg:CGC β/μ	Arg:CGC γ/λ	Arg:CGC δ	Arg:CGC ο	Arg:CGG α	Arg:CGG β/μ	Arg:CGG γ/λ	Arg:CGG δ	Arg:CGG ο	Arg:CGT α	Arg:CGT β/μ	Arg:CGT γ/λ	Arg:CGT δ	Arg:CGT ο	Asn:AAC α	Asn:AAC β/μ	Asn:AAC γ/λ	Asn:AAC δ
Dec19	0	3.46667e-33	0	0	0	0	0	0	0	0	0	0	0	0	0	1.84889e-32	1.38667e-32	0	0	0	0	0	0	0	0	0	0	0	0	0	0	1.35417e-35	0	0	0	0	0	0	0	0	0	0	0	0	0	0	1.38667e-32	0	0
Jan20	0	3.46667e-33	0	0	0	0	0	0	0	0	0	0	0	0	0	1.84889e-32	1.38667e-32	0	0	0	0	0	0	0	0	0	0	0	0	0	0	1.35417e-35	0	0	0	0	0	0	0	0	0	0	0	0	0	0	1.38667e-32	0	0
Feb20	0	3.46667e-33	0	0	0	0	0	0	0	0	0	0	0	0	0	1.84889e-32	1.38667e-32	0	0	0	0	0	0	0	0	0	0	0	0	0	0	1.35417e-35	0	0	0	0	0	0	0	0	0	0	0	0	0	0	1.38667e-32	0	0
Mar20	0	3.46667e-33	0	0	0	0	0	0	0	0	0	0	0	0	0	1.84889e-32	1.38667e-32	0	0	0	0	0	0	0	0	0	0	0	0	0	0	1.35417e-35	0	0	0	0	0	0	0	0	0	0	0	0	0	0	1.38667e-32	0	0
Apr20	0	3.46667e-33	0	0	0	0	0	0	0	0	0	0	0	0	0	1.84889e-32	1.38667e-32	0	0	0	0	0	0	0	0	0	0	0	0	0	0	1.35417e-35	0	0	0	0	0	0	0	0	0	0	0	0	0	0	1.38667e-32	0	0
May20	0	3.46667e-33	0	0	0	0	0	0	0	0	0	0	0	0	0	1.84889e-32	1.38667e-32	0	0	0	0	0	0	0	0	0	0	0	0	0	0	1.35417e-35	0	0	0	0	0	0	0	0	0	0	0	0	0	0	1.38667e-32	0	0
Jun20	0	3.46667e-33	0	0	0	0	0	0	0	0	0	0	0	0	0	1.84889e-32	1.38667e-32	0	0	0	0	0	0	0	0	0	0	0	0	0	0	1.35417e-35	0	0	0	0	0	0	0	0	0	0	0	0	0	0	1.38667e-32	0	0
Jul20	0	3.46667e-33	0	0	0	0	0	0	0	0	0	0	0	0	0	1.84889e-32	1.38667e-32	0	0	0	0	0	0	0	0	0	0	0	0	0	0	1.35417e-35	0	0	0	0	0	0	0	0	0	0	0	0	0	0	1.38667e-32	0	0
Aug20	0	3.46667e-33	0	0	0	0	0	0	0	0	0	0	0	0	0	1.84889e-32	1.38667e-32	0	0	0	0	0	0	0	0	0	0	0	0	0	0	1.35417e-35	0	0	0	0	0	0	0	0	0	0	0	0	0	0	1.38667e-32	0	0
Sep20	0	3.46667e-33	0	0	0	0	0	0	0	0	0	0	0	0	0	1.84889e-32	1.38667e-32	0	0	0	0	0	0	0	0	0	0	0	0	0	0	1.35417e-35	0	0	0	0	0	0	0	0	0	0	0	0	0	0	1.38667e-32	0	0
Oct20	0	3.46667e-33	0	0	0	0	0	0	0	0	0	0	0	0	0	1.84889e-32	1.38667e-32	0	0	0	0	0	0	0	0	0	0	0	0	0	0	1.35417e-35	0	0	0	0	0	0	0	0	0	0	0	0	0	0	1.38667e-32	0	0
Nov20	0	3.46667e-33	0	0	0	0	0	0	0	0	0	0	0	0	0	1.84889e-32	1.38667e-32	0	0	0	0	0	0	0	0	0	0	0	0	0	0	1.35417e-35	0	0	0	0	0	0	0	0	0	0	0	0	0	0	1.38667e-32	0	0
Dec20	0	3.46667e-33	0	0	0	0	0	0	0	0	0	0	0	0	0	1.84889e-32	1.38667e-32	0	0	0	0	0	0	0	0	0	0	0	0	0	0	1.35417e-35	0	0	0	0	0	0	0	0	0	0	0	0	0	0	1.38667e-32	0	0
Jan21	0	3.46667e-33	0	0	0	0	0	0	0	0	0	0	0	0	0	1.84889e-32	1.38667e-32	0	0	0	0	0	0	0	0	0	0	0	0	0	0	1.35417e-35	0	0	0	0	0	0	0	0	0	0	0	0	0	0	1.38667e-32	0	0
Feb21	0	3.46667e-33	0	0	0	0	0	0	0	0	0	0	0	0	0	1.84889e-32	1.38667e-32	0	0	0	0	0	0	0	0	0	0	0	0	0	0	1.35417e-35	0	0	0	0	0	0	0	0	0	0	0	0	0	0	1.38667e-32	0	0
Mar21	0	3.46667e-33	0	0	0	0	0	0	0	0	0	0	0	0	0	1.84889e-32	1.38667e-32	0	0	0	0	0	0	0	0	0	0	0	0	0	0	1.35417e-35	0	0	0	0	0	0	0	0	0	0	0	0	0	0	1.38667e-32	0	0
Apr21	0	3.46667e-33	0	0	0	0	0	0	0	0	0	0	0	0	0	1.84889e-32	1.38667e-32	0	0	0	0	0	0	0	0	0	0	0	0	0	0	1.35417e-35	0	0	0	0	0	0	0	0	0	0	0	0	0	0	1.38667e-32	0	0
May21	0	3.46667e-33	0	0	0	0	0	0	0	0	0	0	0	0	0	1.84889e-32	1.38667e-32	0	0	0	0	0	0	0	0	0	0	0	0	0	0	1.35417e-35	0	0	0	0	0	0	0	0	0	0	0	0	0	0	1.38667e-32	0	0
Jun21	0	3.46667e-33	0	0	0	0	0	0	0	0	0	0	0	0	0	1.84889e-32	1.38667e-32	0	0	0	0	0	0	0	0	0	0	0	0	0	0	1.35417e-35	0	0	0	0	0	0	0	0	0	0	0	0	0	0	1.38667e-32	0	0
Jul21	0	3.46667e-33	0	0	0	0	0	0	0	0	0	0	0	0	0	1.84889e-32	1.38667e-32	0	0	0	0	0	0	0	0	0	0	0	0	0	0	1.35417e-35	0	0	0	0	0	0	0	0	0	0	0	0	0	0	1.38667e-32	0	0
Aug21	0	3.46667e-33	0	0	0	0	0	0	0	0	0	0	0	0	0	1.84889e-32	1.38667e-32	0	0	0	0	0	0	0	0	0	0	0	0	0	0	1.35417e-35	0	0	0	0	0	0	0	0	0	0	0	0	0	0	1.38667e-32	0	0
Sep21	0	3.46667e-33	0	0	0	0	0	0	0	0	0	0	0	0	0	1.84889e-32	1.38667e-32	0	0	0	0	0	0	0	0	0	0	0	0	0	0	1.35417e-35	0	0	0	0	0	0	0	0	0	0	0	0	0	0	1.38667e-32	0	0
Oct21	0	3.46667e-33	0	0	0	0	0	0	0	0	0	0	0	0	0	1.84889e-32	1.38667e-32	0	0	0	0	0	0	0	0	0	0	0	0	0	0	1.35417e-35	0	0	0	0	0	0	0	0	0	0	0	0	0	0	1.38667e-32	0	0
Nov21	0	3.46667e-33	0	0	0	0	0	0	0	0	0	0	0	0	0	1.84889e-32	1.38667e-32	0	0	0	0	0	0	0	0	0	0	0	0	0	0	1.35417e-35	0	0	0	0	0	0	0	0	0	0	0	0	0	0	1.38667e-32	0	0
Dec21	0	3.46667e-33	0	0	0	0	0	0	0	0	0	0	0	0	0	1.84889e-32	1.38667e-32	0	0	0	0	0	0	0	0	0	0	0	0	0	0	1.35417e-35	0	0	0	0	0	0	0	0	0	0	0	0	0	0	1.38667e-32	0	0
Jan22	0	3.46667e-33	0	0	0	0	0	0	0	0	0	0	0	0	0	1.84889e-32	1.38667e-32	0	0	0	0	0	0	0	0	0	0	0	0	0	0	1.35417e-35	0	0	0	0	0	0	0	0	0	0	0	0	0	0	1.38667e-32	0	0
Feb22	0	3.46667e-33	0	0	0	0	0	0	0	0	0	0	0	0	0	1.84889e-32	1.38667e-32	0	0	0	0	0	0	0	0	0	0	0	0	0	0	1.35417e-35	0	0	0	0	0	0	0	0	0	0	0	0	0	0	1.38667e-32	0	0
Mar22	0	3.46667e-33	0	0	0	0	0	0	0	0	0	0	0	0	0	1.84889e-32	1.38667e-32	0	0	0	0	0	0	0	0	0	0	0	0	0	0	1.35417e-35	0	0	0	0	0	0	0	0	0	0	0	0	0	0	1.38667e-32	0	0
Apr22	0	3.46667e-33	0	0	0	0	0	0	0	0	0	0	0	0	0	1.84889e-32	1.38667e-32	0	0	0	0	0	0	0	0	0	0	0	0	0	0	1.35417e-35	0	0	0	0	0	0	0	0	0	0	0	0	0	0	1.38667e-32	0	0
May22	0	3.46667e-33	0	0	0	0	0	0	0	0	0	0	0	0	0	1.84889e-32	1.38667e-32	0	0	0	0	0	0	0	0	0	0	0	0	0	0	1.35417e-35	0	0	0	0	0	0	0	0	0	0	0	0	0	0	1.38667e-32	0	0
Jun22	0	3.46667e-33	0	0	0	0	0	0	0	0	0	0	0	0	0	1.84889e-32	1.38667e-32	0	0	0	0	0	0	0	0	0	0	0	0	0	0	1.35417e-35	0	0	0	0	0	0	0	0	0	0	0	0	0	0	1.38667e-32	0	0
Jul22	0	3.46667e-33	0	0	0	0	0	0	0	0	0	0	0	0	0	1.84889e-32	1.38667e-32	0	0	0	0	0	0	0	0	0	0	0	0	0	0	1.35417e-35	0	0	0	0	0	0	0	0	0	0	0	0	0	0	1.38667e-32	0	0
[truncated: 246 more columns]

## Sheet: ORF3a
Month	GCT α	GCT γ/λ	GCT β/μ	GCT δ	GCT ο	AGG α	AGG β/μ	AGG γ/λ	AGG δ	AGG ο	GAC α	GAC β/μ	GAC γ/λ	GAC δ	GAC ο	GAA α	GAA γ/λ	GAA β/μ	GAA δ	GAA ο	CAG α	CAG β/μ	CAG γ/λ	CAG δ	CAG ο	GGA α	GGA γ/λ	GGA β/μ	GGA δ	GGA ο	GGC α	GGC γ/λ	GGC β/μ	GGC δ	GGC ο	GGT α	GGT β/μ	GGT γ/λ	GGT δ	GGT ο	CAC α	CAC β/μ	CAC γ/λ	CAC δ	CAC ο	CAT α	CAT β/μ	CAT γ/λ	CAT δ
Jan20	1.18266e-07	0	1.18266e-07	1.18266e-07	1.18266e-07	7.14486e-07	7.14486e-07	7.14486e-07	7.14486e-07	3.97803e-07	1.18266e-07	0	0	1.18266e-07	1.18266e-07	1.18266e-07	0	1.18266e-07	1.18266e-07	1.18266e-07	1.88844e-06	0	1.88844e-06	1.88844e-06	1.88844e-06	1.18266e-07	0	1.18266e-07	1.18266e-07	1.18266e-07	1.18266e-07	0	1.18266e-07	1.18266e-07	1.18266e-07	4.85851e-07	4.85851e-07	4.85851e-07	4.85851e-07	1.44204e-06	2.40082e-07	0	2.40082e-07	2.40082e-07	2.40082e-07	1.88844e-06	0	1.88844e-06	1.88844e-06
Feb20	1.70487e-07	1.70487e-07	1.70487e-07	1.70487e-07	0						6.25119e-08	6.25119e-08	0	6.25119e-08	6.25119e-08	2.50048e-07	0	2.50048e-07	2.50048e-07	2.50048e-07	6.25119e-08	0	0	6.25119e-08	6.25119e-08											2.08622e-06	2.08622e-06	2.08622e-06	2.08622e-06	2.91605e-06	6.25119e-08	0	0	6.25119e-08	6.25119e-08	6.25119e-08	0	0	6.25119e-08
Mar20	1.08192e-07	0	0	1.08192e-07	1.08192e-07	1.37807e-09	0	1.37807e-09	1.37807e-09	1.37807e-09	0	0	0	0	1.46667e-07	1.39387e-08	0	0	1.39387e-08	1.39387e-08	7.375e-08	0	0	0	7.375e-08	5.04904e-08	5.04904e-08	5.04904e-08	5.04904e-08	0	1.39482e-08	0	0	1.39482e-08	1.39482e-08	3.24308e-06	3.24308e-06	3.24308e-06	3.24308e-06	2.69875e-06	5.30086e-08	0	0	5.30086e-08	5.30086e-08	7.375e-08	0	0	0
Apr20	2.43102e-07	2.43102e-07	2.43102e-07	2.43102e-07	0	3.36689e-09	0	0	3.36689e-09	3.36689e-09	5.05024e-08	0	0	5.05024e-08	5.05024e-08	4.71477e-08	0	0	4.71477e-08	4.71477e-08	4.60614e-07	0	0	0	4.60614e-07	2.85773e-08	0	0	2.85773e-08	2.85773e-08	0	0	0	3.02545e-08	3.02545e-08	3.27041e-06	3.27041e-06	3.27041e-06	3.27041e-06	2.66838e-06	8.41515e-08	0	0	8.41515e-08	8.41515e-08	2.26336e-07	0	0	0
May20	9.3568e-08	0	0	9.3568e-08	9.3568e-08	2.76601e-09	0	0	2.76601e-09	2.76601e-09	4.68839e-07	0	0	0	4.68839e-07	6.08185e-08	0	0	6.08185e-08	6.08185e-08	0	0	0	0	4.68839e-07	4.97754e-08	0	0	4.97754e-08	4.97754e-08	2.48603e-08	0	0	2.48603e-08	2.48603e-08	1.09396e-06	1.09396e-06	1.09396e-06	1.09396e-06	1.30233e-06	6.08371e-08	0	0	6.08371e-08	6.08371e-08	0	0	0	0
Jun20	1.71489e-07	0	0	1.71489e-07	1.71489e-07	3.56435e-09	0	0	3.56435e-09	3.56435e-09	5.69899e-08	0	0	5.69899e-08	5.69899e-08	7.11313e-08	0	0	7.11313e-08	7.11313e-08	0	0	0	0	1.87536e-06	8.20468e-07	8.20468e-07	8.20468e-07	8.20468e-07	0	1.02657e-07	0	0	1.02657e-07	1.02657e-07	0	0	0	0	1.87536e-06	5.34014e-08	0	0	5.34014e-08	5.34014e-08	0	0	0	0
Jul20	1.29352e-07	0	0	1.29352e-07	1.29352e-07	1.10575e-09	0	0	1.10575e-09	1.10575e-09	8.71567e-08	0	0	8.71567e-08	8.71567e-08	3.93825e-06	0	0	0	3.93825e-06	1.45861e-06	1.45861e-06	1.45861e-06	1.45861e-06	9.18925e-06	3.93825e-06	0	0	0	3.93825e-06	7.20412e-08	0	0	7.20412e-08	7.20412e-08	0	0	0	8.9447e-08	8.9447e-08	6.42895e-08	0	0	6.42895e-08	6.42895e-08	1.45861e-06	1.45861e-06	1.45861e-06	1.45861e-06
Aug20	1.09396e-06	1.09396e-06	1.09396e-06	1.09396e-06	8.20468e-07	1.17116e-09	0	0	1.17116e-09	1.17116e-09	4.03116e-07	0	0	4.03116e-07	4.03116e-07	3.96428e-08	0	0	3.96428e-08	3.96428e-08	2.68517e-06	2.68517e-06	2.68517e-06	2.68517e-06	3.50067e-06	8.5124e-08	0	0	8.5124e-08	8.5124e-08	9.18877e-08	0	0	9.18877e-08	9.18877e-08	1.98901e-06	1.98901e-06	1.98901e-06	1.98901e-06	4.37583e-06	0	0	0	4.05739e-07	4.05739e-07	2.68517e-06	2.68517e-06	2.68517e-06	2.68517e-06
Sep20	8.20468e-07	8.20468e-07	8.20468e-07	8.20468e-07	0	9.71567e-09	9.71567e-09	0	9.71567e-09	9.71567e-09	8.20468e-07	8.20468e-07	8.20468e-07	8.20468e-07	0	8.20468e-07	8.20468e-07	8.20468e-07	8.20468e-07	0	1.53154e-06	1.53154e-06	1.53154e-06	1.53154e-06	2.90187e-06	1.46631e-07	0	0	1.46631e-07	1.46631e-07	8.20468e-07	8.20468e-07	8.20468e-07	8.20468e-07	0	8.20468e-07	8.20468e-07	8.20468e-07	8.20468e-07	2.59095e-06	2.67698e-07	0	0	2.67698e-07	2.67698e-07	2.13322e-06	2.13322e-06	2.13322e-06	2.13322e-06
Oct20	2.94103e-07	0	0	2.94103e-07	2.94103e-07	1.71316e-08	0	0	1.71316e-08	1.71316e-08	2.84623e-07	0	0	2.84623e-07	2.84623e-07	2.86178e-07	0	0	2.86178e-07	2.86178e-07	1.38184e-06	0	0	0	1.38184e-06	3.56689e-07	0	0	3.56689e-07	3.56689e-07	1.63596e-07	0	0	1.63596e-07	1.63596e-07	0	0	0	0	6.56375e-07	2.43212e-07	0	0	2.43212e-07	2.43212e-07	6.56375e-07	0	0	0
Nov20	2.18792e-06	2.18792e-06	2.18792e-06	4.12878e-07		2.13802e-08	0	0	2.13802e-08		0	0	0	3.59941e-07		0	0	0	2.01046e-07		5.251e-06	5.251e-06	5.251e-06	3.14344e-07		2.77473e-07	0	0	2.77473e-07		0	0	0	2.70774e-07		0	0	0	4.23582e-07		0	0	0	1.88148e-07		2.18792e-06	2.18792e-06	2.18792e-06	7.72463e-07
Dec20	0	0	0	5.64072e-07	5.64072e-07	1.1508e-08	0	0	1.1508e-08	1.1508e-08	8.75166e-07	8.75166e-07	8.75166e-07	8.75166e-07	9.35007e-07	0	0	0	0	4.86203e-07	2.25043e-06	2.25043e-06	2.25043e-06	2.25043e-06	2.95462e-06	0	0	0	0	4.86203e-07	0	0	0	0	4.86203e-07	0	0	0	0	4.86203e-07	0	0	0	2.08578e-07	2.08578e-07	2.25043e-06	2.25043e-06	2.25043e-06	2.25043e-06
Jan21	4.10234e-07	4.10234e-07	4.10234e-07	4.10234e-07	7.44781e-07	0	0	0	1.92977e-08	1.92977e-08	4.10234e-07	4.10234e-07	4.10234e-07	4.10234e-07	7.91209e-07	4.10234e-07	4.10234e-07	4.10234e-07	4.10234e-07	2.26336e-07	4.10234e-07	4.10234e-07	4.10234e-07	4.10234e-07	7.67995e-07	7.94002e-07	7.94002e-07	7.94002e-07	7.94002e-07	0	0	0	0	0	2.22467e-07	4.10234e-07	4.10234e-07	4.10234e-07	4.10234e-07	8.70523e-07	4.10234e-07	4.10234e-07	4.10234e-07	4.10234e-07	0	7.94002e-07	7.94002e-07	7.94002e-07	7.94002e-07
Feb21	0	0	0	0	4.14262e-07	0	0	0	2.59111e-08	2.59111e-08	0	0	0	0	1.41156e-07	0	0	0	2.54106e-07	2.54106e-07	1.93051e-06	1.93051e-06	1.93051e-06	1.93051e-06	8.00906e-07	0	0	0	3.44342e-07	3.44342e-07	0	0	0	4.83315e-07	4.83315e-07	0	0	0	0	2.79243e-07	0	0	0	3.15195e-07	3.15195e-07	1.37281e-06	1.37281e-06	1.37281e-06	1.37281e-06
Mar21	0	0	0	0	2.39298e-07	0	0	0	7.93818e-09	7.93818e-09	0	0	0	0	2.39298e-07	0	0	0	0	8.8104e-08	1.7311e-06	1.7311e-06	1.7311e-06	1.7311e-06	3.28582e-07	0	0	0	0	1.09798e-07	0	0	0	0	8.75137e-08	1.7311e-06	1.7311e-06	1.7311e-06	1.7311e-06	6.57459e-08	0	0	0	0	2.19891e-08	1.7311e-06	1.7311e-06	1.7311e-06	1.7311e-06
Apr21	4.86203e-07	4.86203e-07	4.86203e-07	4.86203e-07	1.25581e-07	0	0	0	8.93966e-09	8.93966e-09	0	0	0	0	8.84198e-08	0	0	0	0	5.60206e-08	0	0	0	0	2.88445e-07	0	0	0	0	2.80336e-08	0	0	0	0	7.4714e-08	0	0	0	0	8.35818e-08	0	0	0	0	7.0019e-08	4.86203e-07	4.86203e-07	4.86203e-07	4.86203e-07
May21	0	0	0	0	1.14188e-07	0	0	0	6.23967e-09	6.23967e-09	0	0	0	0	2.91037e-08	0	0	0	0	3.12888e-08	0	0	0	0	1.11218e-07	0	0	0	0	5.96993e-09	0	0	0	0	1.93964e-08	0	0	0	0	4.83988e-08	1.37281e-06	1.37281e-06	1.37281e-06	1.37281e-06	4.77716e-08	0	0	0	0
Jun21	0	0	0	0	1.94565e-07	0	0	0	0	2.75342e-10	0	0	0	0	7.86726e-08	0	0	0	0	3.7128e-08	0	0	0	0	2.72947e-07	0	0	0	0	2.7241e-08	0	0	0	0	4.69562e-08	0	0	0	0	1.59837e-07	2.29865e-06	2.29865e-06	2.29865e-06	2.29865e-06	6.87858e-08	0	0	0	0
Jul21	0	0	0	0	2.64855e-07	0	0	0	0	4.62059e-09	0	0	0	0	1.46361e-07	0	0	0	0	7.74442e-08	0	0	0	0	6.96794e-07	5.82827e-07	5.82827e-07	5.82827e-07	5.82827e-07	3.20035e-08	0	0	0	0	7.10669e-08	0	0	0	0	2.37905e-07	1.79705e-06	1.79705e-06	1.79705e-06	1.79705e-06	8.83787e-08	0	0	0	0
Aug21	0	0	0	0	3.00388e-07	5.19613e-09	0	0	0	5.19613e-09	0	0	0	0	1.81872e-07	0	0	0	0	1.15604e-07	0	0	0	0	1.07508e-06	0	0	0	0	4.50079e-08	0	0	0	0	9.30991e-08	0	0	0	0	2.34543e-07	1.53154e-06	1.53154e-06	1.53154e-06	1.53154e-06	1.04373e-07	0	0	0	0
Sep21	0	0	0	0	4.69046e-07	6.31486e-09	6.31486e-09	6.31486e-09	0	6.31486e-09	2.63463e-07	0	0	0	2.63463e-07	1.49246e-07	0	0	0	1.49246e-07	1.13866e-06	0	0	0	1.13866e-06	5.45007e-08	0	0	0	5.45007e-08	1.46395e-07	0	0	0	1.46395e-07	2.568e-07	0	0	0	2.568e-07	2.55257e-06	2.55257e-06	2.55257e-06	2.55257e-06	1.48042e-07	1.15048e-07	0	0	0
Oct21	0	0	0	0	5.79953e-07	9.0434e-09	9.0434e-09	9.0434e-09	0	9.0434e-09	3.03932e-07	0	0	0	3.03932e-07	1.87031e-07	1.87031e-07	0	0	1.87031e-07	0	0	0	0	1.27362e-06	0	0	0	0	6.56347e-08	2.32114e-07	2.32114e-07	0	0	2.32114e-07	2.85329e-07	0	0	0	2.85329e-07	1.87536e-06	1.87536e-06	1.87536e-06	1.87536e-06	1.83495e-07	1.38496e-07	0	1.38496e-07	0
Nov21	4.43496e-08	4.43496e-08	4.43496e-08	4.43496e-08	6.35708e-07	1.52992e-08	1.52992e-08	1.52992e-08	0	1.52992e-08	3.88322e-07	3.88322e-07	3.88322e-07	3.88322e-07	3.91735e-07	1.99506e-07	1.99506e-07	0	0	1.99506e-07	4.43496e-08	4.43496e-08	4.43496e-08	4.43496e-08	1.21181e-06	4.43496e-08	4.43496e-08	4.43496e-08	4.43496e-08	6.35368e-08	3.24628e-07	0	0	0	3.24628e-07	3.74286e-07	0	0	0	3.74286e-07	4.43496e-08	4.43496e-08	4.43496e-08	4.43496e-08	2.39201e-07	1.66428e-07	0	1.66428e-07	0
Dec21	2.802e-08	2.802e-08	2.802e-08	2.802e-08	7.23946e-07	6.18968e-10	6.18968e-10	6.18968e-10	6.18968e-10	1.11188e-08	1.84736e-07	1.84736e-07	1.84736e-07	1.84736e-07	5.22506e-07	1.38188e-08	1.38188e-08	1.38188e-08	1.38188e-08	2.31243e-07	2.78193e-08	2.78193e-08	2.78193e-08	2.78193e-08	1.13577e-06	1.91647e-08	1.91647e-08	1.91647e-08	1.91647e-08	8.08622e-08	1.77296e-08	1.77296e-08	1.77296e-08	1.77296e-08	4.40275e-07	2.45381e-08	2.45381e-08	2.45381e-08	2.45381e-08	4.06368e-07	4.05757e-08	4.05757e-08	4.05757e-08	4.05757e-08	3.18331e-07	3.12996e-08	3.12996e-08	3.12996e-08	3.12996e-08
Jan22	5.36674e-08	5.36674e-08	5.36674e-08	5.36674e-08	9.34977e-07	2.74418e-09	2.74418e-09	2.74418e-09	2.74418e-09	1.21682e-08	1.82557e-07	1.82557e-07	1.82557e-07	1.82557e-07	4.95542e-07	5.39835e-08	5.39835e-08	5.39835e-08	5.39835e-08	2.63288e-07	2.86666e-08	2.86666e-08	2.86666e-08	2.86666e-08	7.91365e-07	5.38583e-08	5.38583e-08	5.38583e-08	5.38583e-08	8.49956e-08	2.44025e-08	2.44025e-08	2.44025e-08	2.44025e-08	4.77432e-07	7.44779e-08	7.44779e-08	7.44779e-08	7.44779e-08	3.76639e-07	9.24927e-08	9.24927e-08	9.24927e-08	9.24927e-08	4.73843e-07	4.93395e-08	4.93395e-08	4.93395e-08	4.93395e-08
Feb22	9.337e-08	9.337e-08	9.337e-08	9.337e-08	6.18442e-07	6.15544e-09	6.15544e-09	6.15544e-09	6.15544e-09	2.38682e-08	1.89242e-07	1.89242e-07	1.89242e-07	1.89242e-07	6.48484e-07	5.00757e-08	5.00757e-08	5.00757e-08	5.00757e-08	1.42774e-07	3.88327e-08	3.88327e-08	3.88327e-08	3.88327e-08	8.13909e-07	5.03081e-08	5.03081e-08	5.03081e-08	5.03081e-08	4.78233e-08	4.06388e-08	4.06388e-08	4.06388e-08	4.06388e-08	6.00661e-07	7.36745e-08	7.36745e-08	7.36745e-08	7.36745e-08	3.31981e-07	3.40102e-07	3.40102e-07	3.40102e-07	3.40102e-07	2.84157e-07	8.51135e-08	8.51135e-08	8.51135e-08	8.51135e-08
Mar22		1.95094e-07	1.95094e-07	1.95094e-07	3.93576e-07		5.23584e-09	5.23584e-09	5.23584e-09	0		1.08535e-07	1.08535e-07	1.08535e-07	1.32159e-06		4.57781e-08	4.57781e-08	4.57781e-08	3.93576e-07		4.94316e-08	4.94316e-08	4.94316e-08	2.7067e-07		4.94147e-08	4.94147e-08	4.94147e-08	0		3.38424e-08	3.38424e-08	3.38424e-08	6.42151e-07		4.19846e-08	4.19846e-08	4.19846e-08	0		8.57793e-07	8.57793e-07	8.57793e-07	6.64246e-07		9.48357e-08	9.48357e-08	9.48357e-08
Apr22			1.67105e-07	1.67105e-07	0		3.07006e-09		3.07006e-09	0		9.57964e-08		9.57964e-08	0			4.56418e-08	4.56418e-08	0		1.33705e-07		1.33705e-07	0			4.55556e-08	4.55556e-08	0			3.1744e-08	3.1744e-08	0		8.2527e-08		8.2527e-08	0		9.57903e-07		9.57903e-07	1.00644e-06		1.50947e-07		1.50947e-07
May22		1.16146e-07		1.16146e-07	1.67667e-09			6.16744e-09	6.16744e-09	3.42178e-11			1.17597e-07	1.17597e-07	1.23184e-09		4.41327e-08		4.41327e-08	3.42178e-09			1.03758e-07	1.03758e-07	5.47485e-10		4.11461e-08		4.11461e-08	5.47485e-10		3.90958e-08		3.90958e-08	3.0796e-10			7.02281e-08	7.02281e-08	1.67667e-09			7.53864e-07	7.53864e-07	2.62601e-06			1.17395e-07	1.17395e-07
Jun22				1.10834e-07	1.64196e-06				3.98358e-09	2.13861e-11				1.22869e-07	7.69901e-10				3.8614e-08	2.13861e-09				1.05444e-07	1.62271e-06				3.45801e-08	3.42178e-10				8.24432e-08	1.63436e-06				5.02222e-08	1.04792e-09				4.14615e-07	3.42178e-10				1.11397e-07
[truncated: 238 more columns]

## Sheet: ORF3b
Month	GAC α	GAC β/μ	GAC γ/λ	GAC δ	GAC ο	GAA α	GAA γ/λ	GAA β/μ	GAA δ	GAA ο	GGA α	GGA γ/λ	GGA β/μ	GGA δ	GGA ο	GGT α	GGT β/μ	GGT γ/λ	GGT δ	GGT ο	ATA α	ATA β/μ	ATA γ/λ	ATA δ	ATA ο	CTT α	CTT β/μ	CTT γ/λ	CTT δ	CTT ο	TTA α	TTA β/μ	TTA γ/λ	TTA δ	TTA ο	TTG α	TTG β/μ	TTG γ/λ	TTG δ	TTG ο	AAA α	AAA β/μ	AAA γ/λ	AAA δ	AAA ο	ATG α	ATG γ/λ	ATG ο	ATG β/μ
Jan20	3.89933e-07	0	0	3.89933e-07	3.89933e-07	3.89933e-07	0	3.89933e-07	3.89933e-07	3.89933e-07	3.89933e-07	0	3.89933e-07	3.89933e-07	3.89933e-07	1.60189e-06	1.60189e-06	1.60189e-06	1.60189e-06	4.75452e-06	2.67176e-07	0	2.67176e-07	2.67176e-07	2.67176e-07	1.31159e-06	0	0	0	1.31159e-06	0	0	0	3.89933e-07	3.89933e-07	3.89933e-07	0	0	3.89933e-07	3.89933e-07	2.67176e-07	0	2.67176e-07	2.67176e-07	2.67176e-07	8.16652e-07	8.16652e-07	0	8.16652e-07
Feb20	2.06107e-07	2.06107e-07	0	2.06107e-07	2.06107e-07	8.24429e-07	0	8.24429e-07	8.24429e-07	8.24429e-07						6.87846e-06	6.87846e-06	6.87846e-06	6.87846e-06	9.61447e-06											2.06107e-07	0	0	2.06107e-07	2.06107e-07											2.06107e-07	0	2.06107e-07	2.06107e-07
Mar20	0	0	0	0	4.83573e-07	2.75861e-08	0	0	2.75861e-08	2.75861e-08	1.66471e-07	1.66471e-07	1.66471e-07	1.66471e-07	0	1.03219e-05	1.03219e-05	1.03219e-05	1.03219e-05	8.89802e-06	4.83573e-07	0	0	0	4.83573e-07	2.20798e-07	0	0	2.20798e-07	2.20798e-07	1.66471e-07	1.66471e-07	1.66471e-07	1.66471e-07	2.4316e-07	2.4316e-07	0	0	0	2.4316e-07	2.4316e-07	2.4316e-07	0	0	2.4316e-07	2.4316e-07	0	2.4316e-07	0
Apr20	1.49815e-07	0	0	1.49815e-07	1.49815e-07	1.22096e-07	0	0	1.22096e-07	1.22096e-07	2.77531e-08	0	0	2.77531e-08	2.77531e-08	1.07828e-05	1.07828e-05	1.07828e-05	1.07828e-05	8.7979e-06	3.32857e-08	0	0	3.32857e-08	3.32857e-08	8.01529e-07	8.01529e-07	8.01529e-07	8.01529e-07	0	1.49382e-07	0	0	1.49382e-07	1.49382e-07	9.4296e-08	0	0	9.4296e-08	9.4296e-08	1.10807e-07	0	0	1.10807e-07	1.10807e-07	2.77587e-08	0	2.77587e-08	0
May20	2.271e-07	0	0	2.271e-07	2.271e-07	7.2943e-08	0	0	7.2943e-08	7.2943e-08	5.46765e-08	0	0	5.46765e-08	5.46765e-08	3.60688e-06	3.60688e-06	3.60688e-06	3.60688e-06	4.2939e-06	1.00064e-07	0	0	1.00064e-07	1.00064e-07	2.09694e-07	0	0	2.09694e-07	2.09694e-07	2.44982e-07	0	0	2.44982e-07	2.44982e-07	5.46381e-08	0	0	5.46381e-08	5.46381e-08	5.46381e-08	0	0	5.46381e-08	5.46381e-08	7.29353e-08	0	7.29353e-08	0
Jun20	1.23099e-07	0	0	1.23099e-07	1.23099e-07	1.81635e-07	0	0	1.81635e-07	1.81635e-07	2.70516e-06	2.70516e-06	2.70516e-06	2.70516e-06	0	0	0	0	0	6.18322e-06	5.10637e-07	0	0	5.10637e-07	5.10637e-07	6.18322e-06	0	0	0	6.18322e-06	2.70516e-06	2.70516e-06	2.70516e-06	2.70516e-06	0	1.3501e-07	0	0	1.3501e-07	1.3501e-07	2.11306e-07	0	0	2.11306e-07	2.11306e-07	9.97731e-08	0	9.97731e-08	0
Jul20	2.5098e-07	0	0	2.5098e-07	2.5098e-07	1.43812e-07	0	0	1.43812e-07	1.43812e-07	7.5655e-08	0	0	7.5655e-08	7.5655e-08	0	0	0	2.15368e-07	2.15368e-07	2.25816e-07	0	0	2.25816e-07	2.25816e-07	1.3331e-07	0	0	1.3331e-07	1.3331e-07	4.80917e-06	4.80917e-06	4.80917e-06	4.80917e-06	0	1.29648e-07	0	0	1.29648e-07	1.29648e-07	6.48344e-08	0	0	6.48344e-08	6.48344e-08	8.65651e-06	0	8.65651e-06	0
Aug20	1.19536e-06	0	0	1.19536e-06	1.19536e-06	8.07221e-08	0	0	8.07221e-08	8.07221e-08	2.19299e-07	0	0	2.19299e-07	2.19299e-07	6.55796e-06	6.55796e-06	6.55796e-06	6.55796e-06	1.44275e-05	1.87898e-07	0	0	1.87898e-07	1.87898e-07	0	0	0	1.50176e-07	1.50176e-07	0	0	0	4.76204e-07	4.76204e-07	1.42482e-07	0	0	1.42482e-07	1.42482e-07	1.54044e-08	0	0	1.54044e-08	1.54044e-08	1.3085e-07	0	1.3085e-07	0
Sep20	2.70516e-06	2.70516e-06	2.70516e-06	2.70516e-06	0	2.70516e-06	2.70516e-06	2.70516e-06	2.70516e-06	0	4.14043e-07	0	0	4.14043e-07	4.14043e-07	2.70516e-06	2.70516e-06	2.70516e-06	2.70516e-06	8.54261e-06	1.95893e-07	0	0	1.95893e-07	1.95893e-07	3.87863e-07	0	0	3.87863e-07	3.87863e-07	5.77351e-07	0	0	5.77351e-07	5.77351e-07	8.50841e-08	0	0	8.50841e-08	8.50841e-08	2.65889e-08	0	0	2.65889e-08	2.65889e-08	3.29395e-07	0	3.29395e-07	0
Oct20	7.23172e-07	0	0	7.23172e-07	7.23172e-07	9.23923e-07	0	0	9.23923e-07	9.23923e-07	1.07126e-06	0	0	1.07126e-06	1.07126e-06	0	0	0	0	2.16413e-06	0	0	0	3.20406e-07	3.20406e-07	6.71137e-07	0	0	6.71137e-07	6.71137e-07	9.27077e-07	0	0	9.27077e-07	9.27077e-07	1.9971e-07	0	0	1.9971e-07	1.9971e-07	0	0	0	6.65988e-08	6.65988e-08	2.16413e-06	0	2.16413e-06	0
Nov20	0	0	0	9.34823e-07		0	0	0	6.54575e-07		7.84833e-07	0	0	7.84833e-07		0	0	0	1.35542e-06		0	0	0	1.98066e-07		5.5406e-07	0	0	5.5406e-07		0	0	0	8.25165e-07		3.91212e-07	0	0	3.91212e-07		4.55804e-08	0	0	4.55804e-08		4.18356e-07	0		0
Dec20	0	0	0	1.07788e-06	1.07788e-06	0	0	0	0	1.60306e-06	0	0	0	0	1.60306e-06	0	0	0	9.95548e-07	9.95548e-07	0	0	0	3.4235e-07	3.4235e-07	0	0	0	0	1.60306e-06	0	0	0	1.16057e-06	1.16057e-06	0	0	0	9.83408e-07	9.83408e-07	0	0	0	4.82866e-08	4.82866e-08	0	0	3.61918e-07	0
Jan21	1.35258e-06	1.35258e-06	1.35258e-06	1.35258e-06	1.44148e-06	1.35258e-06	1.35258e-06	1.35258e-06	1.35258e-06	3.69936e-07	0	0	0	1.09291e-06	1.09291e-06	1.35258e-06	1.35258e-06	1.35258e-06	1.35258e-06	2.12394e-06	0	0	0	2.9535e-07	2.9535e-07	0	0	0	0	1.09067e-06	3.79595e-06	3.79595e-06	3.79595e-06	3.79595e-06	7.33494e-07	0	0	0	8.90359e-07	8.90359e-07	0	0	0	0	7.33494e-07	0	0	6.04085e-07	0
Feb21	0	0	0	0	4.65404e-07	0	0	0	7.7171e-07	7.7171e-07	0	0	0	7.49693e-07	7.49693e-07	0	0	0	0	9.2069e-07	0	0	0	2.29963e-07	2.29963e-07	0	0	0	0	4.65404e-07	4.52628e-06	4.52628e-06	4.52628e-06	4.52628e-06	9.2069e-07	0	0	0	5.84094e-07	5.84094e-07	0	0	0	8.27308e-08	8.27308e-08	0	0	2.50774e-07	0
Mar21	0	0	0	0	7.88986e-07	0	0	0	0	2.17744e-07	0	0	0	0	7.25001e-08	5.70759e-06	5.70759e-06	5.70759e-06	5.70759e-06	7.25001e-08	0	0	0	0	7.25001e-08	0	0	0	0	2.9e-07	0	0	0	0	2.71024e-06	0	0	0	0	3.60068e-07	0	0	0	0	1.45243e-07	0	0	7.25001e-08	0
Apr21	0	0	0	0	2.7595e-07	0	0	0	0	1.69357e-07	0	0	0	0	6.15464e-08	0	0	0	0	2.6036e-07	0	0	0	0	4.61762e-08	1.60306e-06	1.60306e-06	1.60306e-06	1.60306e-06	7.69933e-08	0	0	0	0	1.38408e-07	0	0	0	0	6.16122e-08	0	0	0	0	6.16122e-08	0	0	7.70371e-08	0
May21	0	0	0	0	6.88289e-08	0	0	0	0	7.12831e-08	0	0	0	0	7.38302e-09	0	0	0	0	1.27625e-07	0	0	0	0	2.95125e-08	0	0	0	0	8.61334e-08	0	0	0	0	1.47192e-07	0	0	0	0	9.0985e-08	0	0	0	0	1.64632e-07	0	0	7.38176e-08	0
Jun21	0	0	0	0	1.90043e-07	0	0	0	0	6.3502e-08	0	0	0	0	2.53997e-08	0	0	0	0	4.77502e-07	0	0	0	0	5.98162e-08	0	0	0	0	9.80123e-08	0	0	0	0	1.47445e-07	0	0	0	0	1.17978e-07	0	0	0	0	4.08973e-07	0	0	1.44254e-07	0
Jul21	0	0	0	0	4.57969e-07	0	0	0	0	1.94206e-07	0	0	0	0	4.84666e-08	0	0	0	0	6.48012e-07	0	0	0	0	1.26573e-07	0	0	0	0	1.78724e-07	0	0	0	0	1.99446e-07	0	0	0	0	1.68821e-07	0	0	0	0	3.31243e-07	0	0	1.63482e-07	0
Aug21	0	0	0	0	5.85619e-07	0	0	0	0	3.01099e-07	0	0	0	0	8.87325e-08	0	0	0	0	6.13829e-07	0	0	0	0	1.2057e-07	0	0	0	0	2.42067e-07	0	0	0	0	3.44235e-07	2.56109e-07	0	0	0	2.56109e-07	0	0	0	0	2.79521e-07	0	0	1.82397e-07	0
Sep21	8.39407e-07	0	0	0	8.39407e-07	4.15994e-07	0	0	0	4.15994e-07	1.06922e-07	0	0	0	1.06922e-07	6.27536e-07	0	0	0	6.27536e-07	1.62129e-07	0	0	0	1.62129e-07	3.36067e-07	0	0	0	3.36067e-07	6.64825e-07	0	0	0	6.64825e-07	2.88842e-07	0	0	0	2.88842e-07	0	2.85225e-07	0	0	2.85225e-07	2.52997e-07	0	2.52997e-07	0
Oct21	9.56257e-07	0	0	0	9.56257e-07	4.99226e-07	4.99226e-07	0	0	4.99226e-07	0	0	0	0	1.39812e-07	6.7173e-07	0	0	0	6.7173e-07	2.26327e-07	0	2.26327e-07	0	2.26327e-07	5.0704e-07	0	0	0	5.0704e-07	7.69006e-07	0	0	0	7.69006e-07	0	0	3.14266e-07	0	3.14266e-07	4.43472e-07	0	4.43472e-07	0	4.43472e-07	2.92509e-07	0	2.92509e-07	0
Nov21	1.28033e-06	1.28033e-06	1.28033e-06	1.28033e-06	1.23847e-06	5.34956e-07	5.34956e-07	0	0	5.34956e-07	1.22299e-07	1.22299e-07	0	0	1.22299e-07	9.29044e-07	0	0	0	9.29044e-07	2.85343e-07	0	0	0	2.85343e-07	1.46225e-07	1.46225e-07	1.46225e-07	1.46225e-07	4.80609e-07	1.46225e-07	1.46225e-07	1.46225e-07	1.46225e-07	9.50687e-07	3.48226e-07	0	0	0	3.48226e-07	6.36514e-07	0	0	0	6.36514e-07	4.13034e-07	4.13034e-07	4.13034e-07	0
Dec21	5.88183e-07	5.88183e-07	5.88183e-07	5.88183e-07	1.66548e-06	2.92418e-08	2.92418e-08	2.92418e-08	2.92418e-08	6.09689e-07	1.63213e-08	1.63213e-08	1.63213e-08	1.63213e-08	1.4754e-07	5.23408e-08	5.23408e-08	5.23408e-08	5.23408e-08	1.01157e-06	4.07697e-08	4.07697e-08	4.07697e-08	4.07697e-08	3.20321e-07	1.83975e-07	1.83975e-07	1.83975e-07	1.83975e-07	5.29461e-07	3.94137e-08	3.94137e-08	3.94137e-08	3.94137e-08	1.26738e-06	2.44795e-08	2.44795e-08	2.44795e-08	2.44795e-08	3.15428e-07	3.06007e-08	3.06007e-08	3.06007e-08	3.06007e-08	9.52841e-07	2.17623e-08	2.17623e-08	4.40923e-07	2.17623e-08
Jan22	5.8778e-07	5.8778e-07	5.8778e-07	5.8778e-07	1.57794e-06	4.38946e-08	4.38946e-08	4.38946e-08	4.38946e-08	7.21208e-07	2.95103e-08	2.95103e-08	2.95103e-08	2.95103e-08	1.40231e-07	1.40158e-07	1.40158e-07	1.40158e-07	1.40158e-07	8.39743e-07	7.06397e-08	7.06397e-08	7.06397e-08	7.06397e-08	2.68805e-07	2.32655e-07	2.32655e-07	2.32655e-07	2.32655e-07	8.76748e-07	1.01989e-07	1.01989e-07	1.01989e-07	1.01989e-07	1.5725e-06	3.36655e-08	3.36655e-08	3.36655e-08	3.36655e-08	2.56782e-07	3.23335e-08	3.23335e-08	3.23335e-08	3.23335e-08	1.14667e-06	4.73146e-08	4.73146e-08	4.16797e-07	4.73146e-08
Feb22	5.81728e-07	5.81728e-07	5.81728e-07	5.81728e-07	2.13811e-06	6.46267e-08	6.46267e-08	6.46267e-08	6.46267e-08	2.36373e-07	3.30862e-08	3.30862e-08	3.30862e-08	3.30862e-08	0	1.58501e-07	1.58501e-07	1.58501e-07	1.58501e-07	7.02526e-07	1.10429e-07	1.10429e-07	1.10429e-07	1.10429e-07	2.35227e-07	8.72954e-07	8.72954e-07	8.72954e-07	8.72954e-07	1.66508e-06	1.31882e-07	1.31882e-07	1.31882e-07	1.31882e-07	1.80957e-06	4.74152e-08	4.74152e-08	4.74152e-08	4.74152e-08	7.86955e-08	5.8848e-08	5.8848e-08	5.8848e-08	5.8848e-08	1.30801e-06	5.76535e-08	5.76535e-08	2.36373e-07	5.76535e-08
Mar22		3.03439e-07	3.03439e-07	3.03439e-07	4.3574e-06		5.06672e-08	5.06672e-08	5.06672e-08	4.41659e-07		3.99031e-08	3.99031e-08	3.99031e-08	0		8.4016e-08	8.4016e-08	8.4016e-08	0		1.06132e-07	1.06132e-07	1.06132e-07	4.41659e-07		2.36665e-06	2.36665e-06	2.36665e-06	6.55658e-06		1.08576e-07	1.08576e-07	1.08576e-07	0		5.10402e-08	5.10402e-08	5.10402e-08	0		8.64859e-08	8.64859e-08	8.64859e-08	4.41659e-07		6.55308e-08	8.74211e-07	6.55308e-08
Apr22		2.74358e-07		2.74358e-07	0			6.82128e-08	6.82128e-08	0			3.72129e-08	3.72129e-08	0		1.94052e-07		1.94052e-07	0		1.3998e-07		1.3998e-07	0		4.4393e-06		4.4393e-06	4.76108e-06		1.40422e-07		1.40422e-07	0		7.41253e-08		7.41253e-08	0		9.43733e-08		9.43733e-08	0			0	1.28994e-07
May22			3.46797e-07	3.46797e-07	1.33126e-08		8.53279e-08		8.53279e-08	2.36668e-08		3.4979e-08		3.4979e-08	1.47918e-09			1.50896e-07	1.50896e-07	9.24485e-09			1.71987e-07	1.71987e-07	3.69794e-10			3.25556e-06	3.25556e-06	5.91671e-09			1.31315e-07	1.31315e-07	1.47918e-09			6.13021e-08	6.13021e-08	1.47918e-09			1.17791e-07	1.17791e-07	9.24485e-09		1.38003e-07	1.47918e-09
Jun22				3.59476e-07	8.32037e-09				5.47268e-08	1.47918e-08				2.81245e-08	9.24485e-10				1.04832e-07	5.77803e-09				2.38259e-07	2.31121e-10				1.34653e-06	3.69794e-09				1.01825e-07	9.24485e-10				4.87189e-08	9.24485e-10				7.83462e-08	5.77803e-09			9.24485e-10
[truncated: 214 more columns]

## Sheet: E
Month	AAC α	AAC β/μ	AAC γ/λ	AAC δ	AAC ο	AAT α	AAT β/μ	AAT γ/λ	AAT δ	AAT ο	CTT α	CTT γ/λ	CTT β/μ	CTT δ	CTT ο	TTG α	TTG γ/λ	TTG β/μ	TTG δ	TTG ο	CCT α	CCT β/μ	CCT γ/λ	CCT δ	CCT ο	TCT α	TCT β/μ	TCT γ/λ	TCT δ	TCT ο	TAC α	TAC β/μ	TAC γ/λ	TAC δ	TAC ο	GCT α	GCT β/μ	GCT γ/λ	GCT δ	GCT ο	TGT α	TGT β/μ	TGT γ/λ	TGT δ	TGT ο	ATA α	ATA β/μ	ATA γ/λ	ATA δ
Jan20	1.0687e-06	0	1.0687e-06	1.0687e-06	1.0687e-06	2.15069e-06	0	2.15069e-06	2.15069e-06	2.15069e-06	1.55973e-06	0	1.55973e-06	1.55973e-06	1.55973e-06	1.55973e-06	0	1.55973e-06	1.55973e-06	1.55973e-06	1.0687e-06	0	1.0687e-06	1.0687e-06	1.0687e-06	1.0687e-06	0	1.0687e-06	1.0687e-06	1.0687e-06	3.26661e-06	3.26661e-06	3.26661e-06	3.26661e-06	0
Feb20											3.29772e-06	0	3.29772e-06	3.29772e-06	3.29772e-06	8.24429e-07	0	8.24429e-07	8.24429e-07	8.24429e-07						4.43772e-06	4.43772e-06	4.43772e-06	4.43772e-06	4.80724e-06	7.03781e-07	0	7.03781e-07	7.03781e-07	7.03781e-07	8.24429e-07	0	0	8.24429e-07	8.24429e-07	2.46123e-06	0	0	2.46123e-06	2.46123e-06	7.03781e-07	0	7.03781e-07	7.03781e-07
Mar20						3.67971e-08	0	0	3.67971e-08	3.67971e-08	6.65885e-07	6.65885e-07	6.65885e-07	6.65885e-07	9.72642e-07	1.47188e-07	0	0	1.47188e-07	1.47188e-07	3.6349e-08	0	3.6349e-08	3.6349e-08	3.6349e-08	6.65885e-07	6.65885e-07	6.65885e-07	6.65885e-07	9.72642e-07	1.81733e-07	0	1.81733e-07	1.81733e-07	1.81733e-07	2.20704e-07	2.20704e-07	0	2.20704e-07	2.20704e-07	7.35785e-08	0	0	7.35785e-08	7.35785e-08	1.93429e-06	0	0	0
Apr20	2.22047e-08	0	0	2.22047e-08	2.22047e-08	2.985e-06	0	0	0	2.985e-06	3.20611e-06	3.20611e-06	3.20611e-06	3.20611e-06	2.985e-06	0	0	0	0	5.86527e-06	8.87847e-08	0	0	8.87847e-08	8.87847e-08	2.985e-06	0	0	0	2.985e-06	2.22047e-08	0	0	2.22047e-08	2.22047e-08	4.44037e-08	4.44037e-08	0	4.44037e-08	4.44037e-08						6.29124e-06	6.29124e-06	6.29124e-06	6.29124e-06
May20						1.45763e-07	0	0	1.45763e-07	1.45763e-07	8.38775e-07	0	0	8.38775e-07	8.38775e-07	1.45763e-07	0	0	1.45763e-07	1.45763e-07	1.09345e-07	0	0	1.09345e-07	1.09345e-07	1.01678e-06	0	0	1.01678e-06	1.01678e-06	1.82165e-07	0	0	1.82165e-07	1.82165e-07	1.45763e-07	1.45763e-07	0	1.45763e-07	1.45763e-07						1.15922e-06	0	0	1.15922e-06
Jun20	9.39138e-08	9.39138e-08	0	9.39138e-08	9.39138e-08	1.17376e-07	0	0	1.17376e-07	1.17376e-07	5.39912e-07	0	0	5.39912e-07	5.39912e-07	2.1812e-06	0	0	2.1812e-06	2.1812e-06	7.04449e-08	0	0	7.04449e-08	7.04449e-08	8.65271e-07	0	0	8.65271e-07	8.65271e-07	2.3488e-08	0	0	2.3488e-08	2.3488e-08	7.04449e-08	0	0	7.04449e-08	7.04449e-08						1.08206e-05	1.08206e-05	1.08206e-05	1.08206e-05
Jul20	1.44011e-07	1.44011e-07	0	1.44011e-07	1.44011e-07	1.43999e-07	0	0	1.43999e-07	1.43999e-07	3.89024e-07	0	0	3.89024e-07	3.89024e-07	9.60529e-07	0	0	9.60529e-07	9.60529e-07	8.64522e-08	0	0	8.64522e-08	8.64522e-08	6.17494e-07	0	0	6.17494e-07	6.17494e-07	5.76284e-08	0	0	5.76284e-08	5.76284e-08	1.44107e-08	0	0	1.44107e-08	1.44107e-08	1.44119e-08	0	0	1.44119e-08	1.44119e-08	1.92367e-05	1.92367e-05	1.92367e-05	1.92367e-05
Aug20	3.08033e-08	3.08033e-08	0	3.08033e-08	3.08033e-08	4.62009e-08	4.62009e-08	0	4.62009e-08	4.62009e-08	2.61874e-07	0	0	2.61874e-07	2.61874e-07	1.0868e-06	0	0	1.0868e-06	1.0868e-06	1.53907e-07	0	0	1.53907e-07	1.53907e-07	7.22855e-07	0	0	7.22855e-07	7.22855e-07						3.08033e-08	0	0	3.08033e-08	3.08033e-08	1.5403e-08	1.5403e-08	0	1.5403e-08	1.5403e-08	2.62318e-05	2.62318e-05	2.62318e-05	2.62318e-05
Sep20	1.06332e-07	0	0	1.06332e-07	1.06332e-07	1.48878e-07	0	0	1.48878e-07	1.48878e-07	5.7427e-07	0	0	5.7427e-07	5.7427e-07	6.57224e-07	0	0	6.57224e-07	6.57224e-07	1.91317e-07	0	0	1.91317e-07	1.91317e-07	6.59399e-07	0	0	6.59399e-07	6.59399e-07	2.12691e-08	0	0	2.12691e-08	2.12691e-08	2.12717e-08	0	0	2.12717e-08	2.12717e-08						3.4626e-05	3.4626e-05	3.4626e-05	3.4626e-05
Oct20	1.43337e-07	0	0	1.43337e-07	1.43337e-07	2.86562e-07	0	0	2.86562e-07	2.86562e-07	0	0	0	9.82055e-07	9.82055e-07	6.95386e-07	0	0	6.95386e-07	6.95386e-07	1.43395e-07	0	0	1.43395e-07	1.43395e-07	7.78515e-07	0	0	7.78515e-07	7.78515e-07	4.09776e-08	0	0	4.09776e-08	4.09776e-08	2.04912e-08	0	0	2.04912e-08	2.04912e-08	1.98932e-08	0	1.98932e-08	1.98932e-08	1.98932e-08	1.64018e-05	0	0	0
Nov20	6.6327e-08	0	0	6.6327e-08		1.6576e-07	0	0	1.6576e-07		0	0	0	1.8153e-06		0	0	0	1.03949e-06		2.64997e-07	0	0	2.64997e-07		0	0	0	2.65207e-07		8.29072e-08	0	0	8.29072e-08		4.9731e-08	0	0	4.9731e-08		1.65849e-08	0	0	1.65849e-08		0	0	0	3.17306e-06
Dec20	0	0	0	5.51809e-08	5.51809e-08	0	0	0	1.10362e-07	1.10362e-07	0	0	0	8.67566e-07	8.67566e-07	0	0	0	6.46253e-07	6.46253e-07	0	0	0	1.51639e-07	1.51639e-07	0	0	0	7.02982e-07	7.02982e-07	8.27802e-08	0	0	8.27802e-08	8.27802e-08	5.51721e-08	0	0	5.51721e-08	5.51721e-08	1.37963e-08	0	0	1.37963e-08	1.37963e-08	0	0	0	9.87715e-07
Jan21	0	0	0	1.50843e-07	1.50843e-07	0	0	0	1.69706e-07	1.69706e-07	0	0	0	0	1.47975e-06	0	0	0	1.62725e-06	1.62725e-06	0	0	0	0	1.47975e-06	0	0	0	0	1.47975e-06	0	0	0	2.83016e-08	2.83016e-08	0	0	0	3.77354e-08	3.77354e-08	9.43489e-09	0	0	9.43489e-09	9.43489e-09	1.9547e-05	1.9547e-05	1.9547e-05	1.9547e-05
Feb21	0	0	0	0	1.86161e-06	0	0	0	0	1.86161e-06	0	0	0	1.41263e-06	1.41263e-06	0	0	0	3.37195e-06	3.37195e-06	0	0	0	0	1.86161e-06	0	0	0	5.81247e-07	5.81247e-07	0	0	0	3.42267e-08	3.42267e-08	0	0	0	4.56326e-08	4.56326e-08	0	0	0	4.56356e-08	4.56356e-08	0	0	0	0
Mar21	0	0	0	5.23391e-08	5.23391e-08	0	0	0	0	2.9e-07	0	0	0	0	8.70974e-07	0	0	0	1.95294e-06	1.95294e-06	0	0	0	6.33485e-07	6.33485e-07	0	0	0	0	8.70974e-07	0	0	0	1.71845e-07	1.71845e-07	0	0	0	5.23391e-08	5.23391e-08	0	0	0	7.47895e-09	7.47895e-09	3.13917e-05	3.13917e-05	3.13917e-05	3.13917e-05
Apr21	0	0	0	0	6.16122e-08	0	0	0	0	1.2318e-07	0	0	0	0	4.31241e-07	0	0	0	0	1.2318e-07	0	0	0	0	3.07622e-07	2.26894e-05	2.26894e-05	2.26894e-05	2.26894e-05	2.46449e-07	0	0	0	0	1.2318e-07	0	0	0	0	7.98669e-07	0	0	0	5.36106e-09	5.36106e-09	0	0	0	0
May21	0	0	0	0	9.84365e-09	0	0	0	0	1.96884e-08	0	0	0	0	4.03599e-07	0	0	0	0	1.37709e-07	0	0	0	0	2.85074e-07	0	0	0	0	2.65444e-07	0	0	0	0	3.93746e-08	0	0	0	0	1.96951e-08	0	0	0	1.02849e-08	1.02849e-08	2.54603e-05	2.54603e-05	2.54603e-05	2.54603e-05
Jun21	0	3.62956e-08	0	0	3.62956e-08	0	2.541e-08	0	0	2.541e-08	0	0	0	0	2.75876e-07	0	0	0	0	2.46535e-07	0	0	0	0	3.30037e-07	0	0	0	0	3.33596e-07	0	7.25989e-09	0	0	7.25989e-09	0	0	0	0	6.89603e-08	0	0	0	0	2.90359e-08	1.30024e-05	1.30024e-05	1.30024e-05	1.30024e-05
Jul21	3.14788e-08	3.14788e-08	0	0	3.14788e-08	6.8035e-08	6.8035e-08	0	0	6.8035e-08	0	0	0	0	3.64554e-07	0	0	0	0	1.87706e-07	0	0	0	0	1.31986e-07	0	0	0	0	2.93172e-07	0	2.23377e-08	0	0	2.23377e-08	7.81608e-08	0	0	0	7.81608e-08	0	4.16259e-08	0	0	4.16259e-08	7.68654e-06	7.68654e-06	7.68654e-06	7.68654e-06
Aug21	4.0539e-08	0	0	0	4.0539e-08	9.99089e-08	0	0	0	9.99089e-08	0	0	0	0	4.07055e-07	1.08206e-05	1.08206e-05	1.08206e-05	1.08206e-05	2.98714e-07	1.66018e-07	0	0	0	1.66018e-07	3.39558e-07	0	0	0	3.39558e-07	5.13714e-08	0	0	0	5.13714e-08	1.30078e-07	0	0	0	1.30078e-07	3.65321e-08	3.65321e-08	0	0	3.65321e-08	1.08206e-05	1.08206e-05	1.08206e-05	1.08206e-05
Sep21	2.17177e-08	2.17177e-08	0	0	2.17177e-08	9.91632e-08	0	0	0	9.91632e-08	5.73917e-07	0	0	0	5.73917e-07	5.55774e-07	0	5.55774e-07	0	5.55774e-07	3.051e-07	0	0	0	3.051e-07	5.96255e-07	0	0	0	5.96255e-07	5.4284e-08	5.4284e-08	5.4284e-08	0	5.4284e-08	1.90923e-07	0	1.90923e-07	0	1.90923e-07	4.92141e-08	4.92141e-08	4.92141e-08	0	4.92141e-08	0	0	0	0
Oct21	3.0681e-08	3.0681e-08	3.0681e-08	0	3.0681e-08	2.47329e-05	2.47329e-05	2.47329e-05	2.47329e-05	1.36717e-07	6.49416e-07	0	0	0	6.49416e-07	5.30719e-07	0	5.30719e-07	0	5.30719e-07	2.2247e-07	0	2.2247e-07	0	2.2247e-07	7.67012e-07	0	0	0	7.67012e-07	9.81386e-08	9.81386e-08	9.81386e-08	0	9.81386e-08	1.80422e-07	1.80422e-07	1.80422e-07	0	1.80422e-07	1.17395e-07	1.17395e-07	1.17395e-07	0	1.17395e-07	2.47329e-05	2.47329e-05	2.47329e-05	2.47329e-05
Nov21	5.79189e-08	5.79189e-08	5.79189e-08	0	5.79189e-08	1.64669e-07	1.64669e-07	1.64669e-07	0	1.64669e-07	6.43894e-07	0	0	0	6.43894e-07	5.69505e-07	0	5.69505e-07	0	5.69505e-07	2.0988e-07	0	0	0	2.0988e-07	1.7428e-06	1.7428e-06	1.7428e-06	1.7428e-06	7.96753e-07	1.08123e-07	1.08123e-07	1.08123e-07	0	1.08123e-07	3.21936e-07	3.21936e-07	3.21936e-07	0	3.21936e-07	1.29022e-07	1.29022e-07	1.29022e-07	0	1.29022e-07	2.88484e-06	2.88484e-06	2.88484e-06	2.88484e-06
Dec21	5.44058e-09	5.44058e-09	5.44058e-09	5.44058e-09	3.5328e-08	2.1762e-08	2.1762e-08	2.1762e-08	2.1762e-08	1.71414e-07	1.93117e-07	1.93117e-07	1.93117e-07	1.93117e-07	7.65107e-07	2.99233e-08	2.99233e-08	2.99233e-08	2.99233e-08	5.60798e-07	4.89522e-08	4.89522e-08	4.89522e-08	4.89522e-08	1.99358e-07	1.73977e-07	1.73977e-07	1.73977e-07	1.73977e-07	8.48789e-07	5.4405e-09	5.4405e-09	5.4405e-09	5.4405e-09	1.56778e-07	1.08812e-08	1.08812e-08	1.08812e-08	1.08812e-08	3.52606e-07	8.16062e-09	8.16062e-09	8.16062e-09	8.16062e-09	7.37462e-08	1.41381e-06	1.41381e-06	1.41381e-06	1.41381e-06
Jan22	1.77976e-08	1.77976e-08	1.77976e-08	1.77976e-08	0	4.56802e-08	4.56802e-08	4.56802e-08	4.56802e-08	1.46829e-07	1.83297e-07	1.83297e-07	1.83297e-07	1.83297e-07	5.07414e-07	4.21221e-08	4.21221e-08	4.21221e-08	4.21221e-08	7.58802e-07	5.9319e-08	5.9319e-08	5.9319e-08	5.9319e-08	1.86877e-07	2.04555e-07	2.04555e-07	2.04555e-07	2.04555e-07	2.07807e-06	2.25427e-08	2.25427e-08	2.25427e-08	2.25427e-08	9.34396e-08	2.66946e-08	2.66946e-08	2.66946e-08	2.66946e-08	2.13477e-07	2.9068e-08	2.9068e-08	2.9068e-08	2.9068e-08	6.67528e-08	5.94259e-07	5.94259e-07	5.94259e-07	5.94259e-07
Feb22	4.09303e-08	4.09303e-08	4.09303e-08	4.09303e-08	0	6.20794e-08	6.20794e-08	6.20794e-08	6.20794e-08	0	2.44238e-07	2.44238e-07	2.44238e-07	2.44238e-07	3.14782e-07	5.25296e-08	5.25296e-08	5.25296e-08	5.25296e-08	6.30711e-07	6.48099e-08	6.48099e-08	6.48099e-08	6.48099e-08	0	3.7201e-07	3.7201e-07	3.7201e-07	3.7201e-07	1.25913e-06	1.50095e-08	1.50095e-08	1.50095e-08	1.50095e-08	0	6.47963e-08	6.47963e-08	6.47963e-08	6.47963e-08	3.14782e-07	3.61552e-08	3.61552e-08	3.61552e-08	3.61552e-08	3.14782e-07	4.59514e-07	4.59514e-07	4.59514e-07	4.59514e-07
Mar22		2.00497e-08	2.00497e-08	2.00497e-08	0		5.79193e-08	5.79193e-08	5.79193e-08	0		4.15104e-07	4.15104e-07	4.15104e-07	0		9.27832e-08	9.27832e-08	9.27832e-08	0		6.01399e-08	6.01399e-08	6.01399e-08	0		7.264e-07	7.264e-07	7.264e-07	1.76663e-06		2.45028e-08	2.45028e-08	2.45028e-08	0		1.03909e-07	1.03909e-07	1.03909e-07	0		8.09071e-08	8.09071e-08	8.09071e-08	0		5.1407e-07	5.1407e-07	5.1407e-07
Apr22		1.69811e-08		1.69811e-08	0		4.83291e-08		4.83291e-08	0			1.11531e-06	1.11531e-06	0			1.44907e-07	1.44907e-07	1.32733e-05		8.09678e-08		8.09678e-08	0		1.00212e-06		1.00212e-06	0		6.5296e-08		6.5296e-08	0		1.40979e-07		1.40979e-07	0		1.38357e-07		1.38357e-07	0		3.1918e-06		3.1918e-06
May22			2.66107e-08	2.66107e-08	5.84011e-09			6.46285e-08	6.46285e-08	9.34418e-08		9.51304e-07		9.51304e-07	2.86166e-07		1.25394e-07		1.25394e-07	2.33605e-08			9.24835e-08	9.24835e-08	2.33605e-08			9.57255e-07	9.57255e-07	9.34418e-08			6.3341e-08	6.3341e-08	9.34418e-08			1.36766e-07	1.36766e-07	5.84011e-09			1.44342e-07	1.44342e-07	5.84011e-09			3.3509e-06	3.3509e-06
Jun22				2.57818e-08	3.65007e-09				8.13135e-08	5.84011e-08				6.34548e-07	1.78854e-07				9.31726e-08	1.46003e-08				1.44709e-07	1.46003e-08				7.71036e-07	5.84011e-08				5.35353e-08	5.84011e-08				1.5851e-07	3.65007e-09				9.11756e-08	3.65007e-09				2.54109e-06
[truncated: 155 more columns]

## Sheet: M
Month	GCA α	GCA β/μ	GCA γ/λ	GCA δ	GCA ο	GCC α	GCC β/μ	GCC γ/λ	GCC δ	GCC ο	GCT α	GCT β/μ	GCT γ/λ	GCT δ	GCT ο	AAC α	AAC β/μ	AAC γ/λ	AAC δ	AAC ο	AAT α	AAT β/μ	AAT γ/λ	AAT δ	AAT ο	GAC α	GAC β/μ	GAC γ/λ	GAC δ	GAC ο	CAG α	CAG β/μ	CAG γ/λ	CAG δ	CAG ο	GGA α	GGA γ/λ	GGA β/μ	GGA δ	GGA ο	CAC α	CAC β/μ	CAC γ/λ	CAC δ	CAC ο	CAT α	CAT γ/λ	CAT β/μ	CAT δ
Jan20	3.79415e-07	3.79415e-07	3.79415e-07	3.79415e-07	0	0	0	0	0	1.25681e-06	0	0	0	0	6.09363e-07	0	2.61156e-07	2.61156e-07	2.61156e-07	2.61156e-07	0	2.61156e-07	2.61156e-07	2.61156e-07	2.61156e-07	0	0	0	1.81162e-07	1.81162e-07	1.2413e-07	0	1.2413e-07	1.2413e-07	1.2413e-07	1.81162e-07	0	1.81162e-07	1.81162e-07	1.81162e-07	0	0	0	1.81162e-07	1.81162e-07	1.81162e-07	0	1.81162e-07	1.81162e-07
Feb20						1.57381e-06	1.57381e-06	1.57381e-06	1.57381e-06	5.58358e-07	1.00339e-06	1.00339e-06	1.00339e-06	1.00339e-06	5.58358e-07	8.17439e-08	0	8.17439e-08	8.17439e-08	8.17439e-08	8.17439e-08	0	8.17439e-08	8.17439e-08	8.17439e-08	9.57571e-08	0	0	9.57571e-08	9.57571e-08						9.57571e-08	0	9.57571e-08	9.57571e-08	9.57571e-08	9.57571e-08	0	0	9.57571e-08	9.57571e-08	9.57571e-08	0	9.57571e-08	9.57571e-08
Mar20	1.12972e-07	0	0	0	1.12972e-07	3.08742e-06	3.08742e-06	3.08742e-06	3.08742e-06	3.64574e-06	3.08742e-06	3.08742e-06	3.08742e-06	3.08742e-06	3.70509e-06	2.98796e-08	0	0	2.98796e-08	2.98796e-08	3.84002e-08	0	0	3.84002e-08	3.84002e-08	7.73423e-08	7.73423e-08	7.73423e-08	7.73423e-08	2.24667e-07	4.22236e-09	0	4.22236e-09	4.22236e-09	4.22236e-09	1.28164e-08	0	0	1.28164e-08	1.28164e-08	4.22147e-09	0	4.22147e-09	4.22147e-09	4.22147e-09	3.41408e-08	0	0	3.41408e-08
Apr20	3.72389e-07	3.72389e-07	3.72389e-07	3.72389e-07	7.05579e-07	2.84561e-06	2.84561e-06	2.84561e-06	2.84561e-06	1.61188e-06	3.32339e-06	3.32339e-06	3.32339e-06	3.32339e-06	2.87706e-06	4.12055e-08	0	0	4.12055e-08	4.12055e-08	7.98657e-08	0	0	7.98657e-08	7.98657e-08	3.72389e-07	3.72389e-07	3.72389e-07	3.72389e-07	0	2.57907e-09	2.57907e-09	0	2.57907e-09	2.57907e-09	7.73522e-09	0	0	7.73522e-09	7.73522e-09	1.03123e-08	0	0	1.03123e-08	1.03123e-08	3.44858e-07	0	0	3.44858e-07
May20	7.59616e-08	0	0	7.59616e-08	7.59616e-08	1.38316e-06	0	0	0	1.38316e-06	1.38316e-06	0	0	0	1.38316e-06	1.17913e-07	0	0	1.17913e-07	1.17913e-07	1.47172e-07	0	0	1.47172e-07	1.47172e-07	3.24991e-07	0	0	3.24991e-07	3.24991e-07	4.23525e-09	0	0	4.23525e-09	4.23525e-09	2.11584e-08	0	0	2.11584e-08	2.11584e-08	3.95535e-09	0	3.95535e-09	3.95535e-09	3.95535e-09	2.056e-07	0	0	2.056e-07
Jun20	1.65549e-07	0	0	1.65549e-07	1.65549e-07	0	0	0	1.0914e-08	1.0914e-08	1.25681e-06	1.25681e-06	1.25681e-06	1.25681e-06	0	2.55866e-07	0	0	2.55866e-07	2.55866e-07	1.25681e-06	1.25681e-06	1.25681e-06	1.25681e-06	0	1.30184e-07	0	0	1.30184e-07	1.30184e-07	2.72812e-09	2.72812e-09	0	2.72812e-09	2.72812e-09						7.92316e-09	0	7.92316e-09	7.92316e-09	7.92316e-09	1.06402e-07	0	0	1.06402e-07
Jul20	3.06635e-07	0	0	3.06635e-07	3.06635e-07	1.67371e-08	0	0	1.67371e-08	1.67371e-08	2.23433e-06	2.23433e-06	2.23433e-06	2.23433e-06	0	1.23149e-07	0	0	1.23149e-07	1.23149e-07	1.43022e-07	0	0	1.43022e-07	1.43022e-07	5.34405e-08	0	0	5.34405e-08	5.34405e-08	6.3206e-09	0	6.3206e-09	6.3206e-09	6.3206e-09	1.6738e-09	0	1.6738e-09	1.6738e-09	1.6738e-09	1.67421e-09	0	0	1.67421e-09	1.67421e-09	2.23433e-06	2.23433e-06	2.23433e-06	2.23433e-06
Aug20	1.20931e-07	0	0	1.20931e-07	1.20931e-07	8.94464e-09	0	0	8.94464e-09	8.94464e-09	3.04682e-06	3.04682e-06	3.04682e-06	3.04682e-06	3.26771e-06	8.73199e-08	0	0	8.73199e-08	8.73199e-08	1.01538e-07	0	0	1.01538e-07	1.01538e-07	5.25442e-07	0	0	5.25442e-07	5.25442e-07	3.66952e-09	0	3.66952e-09	3.66952e-09	3.66952e-09	1.78906e-09	0	0	1.78906e-09	1.78906e-09	7.33771e-09	0	7.33771e-09	7.33771e-09	7.33771e-09	2.72508e-07	0	0	2.72508e-07
Sep20	2.9851e-07	0	0	2.9851e-07	2.9851e-07	3.95202e-08	0	0	3.95202e-08	3.95202e-08	4.60831e-06	4.60831e-06	4.60831e-06	4.60831e-06	1.00545e-06	1.64407e-07	0	0	1.64407e-07	1.64407e-07	2.0143e-07	0	0	2.0143e-07	2.0143e-07	2.51385e-07	0	0	2.51385e-07	2.51385e-07	2.47039e-09	0	0	2.47039e-09	2.47039e-09	9.34481e-08	0	0	9.34481e-08	9.34481e-08	2.47039e-09	0	0	2.47039e-09	2.47039e-09	2.58736e-07	0	0	2.58736e-07
Oct20	2.02624e-07	0	0	2.02624e-07	2.02624e-07	3.33144e-08	0	0	3.33144e-08	3.33144e-08	1.90506e-06	0	0	0	1.90506e-06	1.00545e-06	0	0	0	1.00545e-06	1.00545e-06	0	0	0	1.00545e-06	2.82105e-07	0	0	2.82105e-07	2.82105e-07	4.75952e-09	0	0	4.75952e-09	4.75952e-09	2.14001e-08	0	0	2.14001e-08	2.14001e-08	1.42752e-08	0	0	1.42752e-08	1.42752e-08	1.18471e-07	0	0	1.18471e-07
Nov20	0	0	0	1.16842e-07		0	0	0	5.38532e-08		0	0	0	4.29137e-07		1.22905e-07	0	0	1.22905e-07		1.81929e-07	0	0	1.81929e-07		1.53067e-07	0	0	1.53067e-07		1.92578e-09	0	0	1.92578e-09		0	0	0	1.92578e-09		1.15502e-08	0	0	1.15502e-08		1.36301e-07	0	0	1.36301e-07
Dec20	0	0	0	1.56352e-07	1.56352e-07	0	0	0	3.52483e-08	3.52483e-08	0	0	0	1.94696e-07	1.94696e-07	0	0	0	1.59176e-07	1.59176e-07	0	0	0	0	7.44777e-07	0	0	0	1.19619e-07	1.19619e-07	0	0	0	6.40975e-09	6.40975e-09	0	0	0	0	7.44777e-07	1.44127e-08	0	0	1.44127e-08	1.44127e-08	0	0	0	1.22922e-07
Jan21	0	0	0	0	5.06725e-07	0	0	0	0	1.71872e-07	2.27037e-06	2.27037e-06	2.27037e-06	2.27037e-06	5.06725e-07	0	0	0	0	8.53432e-07	0	0	0	0	1.71872e-07	0	0	0	0	5.06725e-07	0	0	0	5.47953e-09	5.47953e-09	0	0	0	0	1.71872e-07	0	0	0	0	1.73353e-07	0	0	0	0
Feb21	0	0	0	0	2.16226e-07	0	0	0	3.18096e-08	3.18096e-08	0	0	0	0	2.16226e-07	0	0	0	3.68216e-07	3.68216e-07	0	0	0	4.01178e-07	4.01178e-07	0	0	0	0	2.16226e-07	0	0	0	9.27702e-09	9.27702e-09	0	0	0	1.59034e-08	1.59034e-08	0	0	0	1.58922e-08	1.58922e-08	0	0	0	1.68556e-07
Mar21	0	0	0	0	6.74798e-08	0	0	0	0	6.74798e-08	3.64614e-06	3.64614e-06	3.64614e-06	3.64614e-06	2.69015e-07	0	0	0	0	3.64301e-07	0	0	0	0	3.64301e-07	0	0	0	0	3.36834e-08	0	0	0	7.81505e-09	7.81505e-09	0	0	0	1.56266e-08	1.56266e-08	0	0	0	5.0257e-08	5.0257e-08	0	0	0	0
Apr21	0	0	0	0	3.57709e-08	0	0	0	0	2.14738e-08	0	0	0	0	2.27359e-07	0	0	0	0	1.70343e-07	0	0	0	0	1.63304e-07	0	0	0	0	6.42226e-08	0	0	0	0	8.56505e-08	0	0	0	0	1.43074e-08	0	0	0	0	7.15622e-09	0	0	0	0
May21	0	0	0	0	2.11543e-07	0	0	0	0	1.029e-08	2.1029e-06	2.1029e-06	2.1029e-06	2.1029e-06	8.00357e-08	0	0	0	0	8.08719e-08	0	0	0	0	1.27245e-07	1.11717e-06	1.11717e-06	1.11717e-06	1.11717e-06	2.05771e-08	0	0	0	0	4.57334e-09	0	0	0	0	8.00322e-09	0	0	0	1.31326e-08	1.31326e-08	0	0	0	0
Jun21	4.0218e-07	4.0218e-07	4.0218e-07	4.0218e-07	8.60919e-08	0	0	0	0	1.01187e-08	1.15729e-06	1.15729e-06	1.15729e-06	1.15729e-06	1.26422e-07	0	0	0	0	1.20757e-07	0	0	0	0	2.82719e-07	0	0	0	0	3.24261e-08	0	0	0	0	6.74526e-09	0	0	0	0	1.60106e-08	0	0	0	0	4.6371e-09	0	0	0	0
Jul21	4.57023e-07	4.57023e-07	4.57023e-07	4.57023e-07	7.3469e-08	0	2.15841e-08	0	0	2.15841e-08	0	0	0	0	2.0093e-07	8.92788e-07	8.92788e-07	8.92788e-07	8.92788e-07	1.93472e-07	8.92788e-07	8.92788e-07	8.92788e-07	8.92788e-07	4.2048e-07	0	0	0	0	5.58336e-08	8.84426e-09	0	0	0	8.84426e-09	0	0	0	0	1.00578e-07	0	3.37983e-08	0	0	3.37983e-08	0	0	0	0
Aug21	0	0	0	0	7.71336e-08	0	0	0	0	3.83827e-08	2.34605e-06	2.34605e-06	2.34605e-06	2.34605e-06	4.05654e-07	0	0	0	0	2.41894e-07	1.25681e-06	1.25681e-06	1.25681e-06	1.25681e-06	4.13924e-07	7.08226e-08	0	0	0	7.08226e-08	6.29901e-09	6.29901e-09	0	0	6.29901e-09	0	0	0	0	8.73274e-08	1.25616e-07	1.25616e-07	0	0	1.25616e-07	0	0	0	0
Sep21	0	0	0	0	1.04614e-07	4.68152e-08	0	0	0	4.68152e-08	0	0	0	0	4.2587e-07	2.23433e-06	2.23433e-06	2.23433e-06	2.23433e-06	3.435e-07	2.23433e-06	2.23433e-06	2.23433e-06	2.23433e-06	4.79805e-07	9.49936e-08	0	0	0	9.49936e-08	1.08454e-08	1.08454e-08	1.08454e-08	0	1.08454e-08	1.09869e-07	1.09869e-07	0	0	1.09869e-07	7.95892e-08	0	0	0	7.95892e-08	0	0	0	0
Oct21	1.38204e-07	0	0	0	1.38204e-07	5.99321e-08	5.99321e-08	0	0	5.99321e-08	4.78785e-06	4.78785e-06	4.78785e-06	4.78785e-06	4.28731e-07	3.94428e-07	0	0	0	3.94428e-07	5.05098e-07	0	0	0	5.05098e-07	1.12361e-07	0	0	0	1.12361e-07	0	1.77164e-08	1.77164e-08	0	1.77164e-08	9.89461e-08	9.89461e-08	0	0	9.89461e-08	5.39345e-08	5.39345e-08	5.39345e-08	0	5.39345e-08	2.87271e-06	2.87271e-06	2.87271e-06	2.87271e-06
Nov21	1.78188e-07	0	0	0	1.78188e-07	5.72942e-08	5.72942e-08	5.72942e-08	0	5.72942e-08	3.35073e-07	3.35073e-07	3.35073e-07	3.35073e-07	3.508e-07	4.60905e-07	0	0	0	4.60905e-07	5.34517e-07	0	0	0	5.34517e-07	1.0706e-07	1.0706e-07	1.0706e-07	0	1.0706e-07	1.94537e-08	1.94537e-08	1.94537e-08	0	1.94537e-08	8.66208e-08	8.66208e-08	0	0	8.66208e-08	4.92533e-08	4.92533e-08	4.92533e-08	0	4.92533e-08	1.28323e-07	0	0	0
Dec21	1.20009e-08	1.20009e-08	1.20009e-08	1.20009e-08	2.12708e-07	1.38963e-08	1.38963e-08	1.38963e-08	1.38963e-08	7.40449e-08	3.81367e-07	3.81367e-07	3.81367e-07	3.81367e-07	3.91401e-07	5.23611e-08	5.23611e-08	5.23611e-08	5.23611e-08	5.77525e-07	6.6162e-08	6.6162e-08	6.6162e-08	6.6162e-08	6.41121e-07	2.08358e-08	2.08358e-08	2.08358e-08	2.08358e-08	1.11635e-07	1.89571e-09	1.89571e-09	1.89571e-09	1.89571e-09	1.64127e-08	1.01106e-08	1.01106e-08	1.01106e-08	1.01106e-08	9.02548e-08	6.63319e-09	6.63319e-09	6.63319e-09	6.63319e-09	3.08569e-08	1.54797e-08	1.54797e-08	1.54797e-08	1.54797e-08
Jan22	2.25225e-08	2.25225e-08	2.25225e-08	2.25225e-08	2.39446e-07	3.53503e-08	3.53503e-08	3.53503e-08	3.53503e-08	8.8416e-08	4.24553e-07	4.24553e-07	4.24553e-07	4.24553e-07	5.89803e-07	8.02425e-08	8.02425e-08	8.02425e-08	8.02425e-08	7.61717e-07	1.02532e-07	1.02532e-07	1.02532e-07	1.02532e-07	8.00368e-07	3.00781e-08	3.00781e-08	3.00781e-08	3.00781e-08	1.99764e-07	2.89423e-09	2.89423e-09	2.89423e-09	2.89423e-09	7.75618e-09	6.89044e-09	6.89044e-09	6.89044e-09	6.89044e-09	6.95855e-08	1.05385e-08	1.05385e-08	1.05385e-08	1.05385e-08	3.71671e-08	3.01655e-08	3.01655e-08	3.01655e-08	3.01655e-08
Feb22	3.22248e-08	3.22248e-08	3.22248e-08	3.22248e-08	1.45448e-07	3.80428e-08	3.80428e-08	3.80428e-08	3.80428e-08	1.09819e-07	2.76594e-07	2.76594e-07	2.76594e-07	2.76594e-07	9.00726e-07	1.5113e-07	1.5113e-07	1.5113e-07	1.5113e-07	1.33734e-06	1.64803e-07	1.64803e-07	1.64803e-07	1.64803e-07	1.30557e-06	4.44533e-08	4.44533e-08	4.44533e-08	4.44533e-08	1.81477e-07	2.45667e-09	2.45667e-09	2.45667e-09	2.45667e-09	0	8.55753e-09	8.55753e-09	8.55753e-09	8.55753e-09	1.09286e-07	1.67098e-08	1.67098e-08	1.67098e-08	1.67098e-08	3.65618e-08	4.69641e-08	4.69641e-08	4.69641e-08	4.69641e-08
Mar22		4.30829e-08	4.30829e-08	4.30829e-08	0		1.50081e-08	1.50081e-08	1.50081e-08	0		1.37727e-07	1.37727e-07	1.37727e-07	2.91291e-06		1.46272e-07	1.46272e-07	1.46272e-07	2.63367e-06		1.95812e-07	1.95812e-07	1.95812e-07	2.63367e-06		5.0119e-08	5.0119e-08	5.0119e-08	0		2.76007e-09	2.76007e-09	2.76007e-09	0		7.07178e-09	7.07178e-09	7.07178e-09	0		1.02599e-08	1.02599e-08	1.02599e-08	0		6.05706e-08	6.05706e-08	6.05706e-08
Apr22		5.69275e-08		5.69275e-08	0		1.62341e-08		1.62341e-08	1.54169e-06		5.332e-07		5.332e-07	3.82071e-06		1.7361e-07		1.7361e-07	0		4.86911e-07		4.86911e-07	2.21199e-06		5.28546e-08		5.28546e-08	0		5.15856e-09		5.15856e-09	0			1.16807e-08	1.16807e-08	0		1.07675e-08		1.07675e-08	0			6.78793e-08	6.78793e-08
May22			6.76691e-08	6.76691e-08	1.28246e-09			1.7969e-08	1.7969e-08	3.20615e-10			8.3079e-07	8.3079e-07	9.69861e-09			1.76956e-07	1.76956e-07	3.92754e-09			1.11595e-06	1.11595e-06	4.16672e-06			4.97704e-08	4.97704e-08	2.00385e-09			4.94135e-09	4.94135e-09	3.20615e-10		1.07811e-08		1.07811e-08	2.88554e-09			1.21253e-08	1.21253e-08	8.01538e-11		8.40404e-08		8.40404e-08
Jun22				4.63442e-08	8.01538e-10				1.31224e-08	2.00385e-10				6.6072e-07	5.16886e-06				1.50764e-07	2.45471e-09				4.22078e-06	2.47927e-06				4.608e-08	1.2524e-09				3.51496e-09	2.00385e-10				1.03093e-08	1.80346e-09				1.89672e-08	5.00961e-11				7.69778e-08
[truncated: 237 more columns]

## Sheet: ORF6
Month	AAC α	AAC δ	AAC β/μ	AAC γ/λ	AAC ο	AAT α	AAT δ	AAT β/μ	AAT γ/λ	AAT ο	GAC α	GAC ο	GAC β/μ	GAC γ/λ	GAC δ	GAT α	GAT ο	GAT β/μ	GAT γ/λ	GAT δ	CAT α	CAT β/μ	CAT γ/λ	CAT δ	CAT ο	CTC α	CTC β/μ	CTC γ/λ	CTC δ	CTC ο	CTT α	CTT β/μ	CTT γ/λ	CTT δ	CTT ο	CTA α	CTA ο	CTA β/μ	CTA γ/λ	CTA δ	TTA α	TTA β/μ	TTA ο	TTA γ/λ	TTA δ	TTT α	TTT β/μ	TTT γ/λ	TTT δ
Jan20	7.8832e-06	0	7.8832e-06	7.8832e-06	7.8832e-06	7.8832e-06	0	7.8832e-06	7.8832e-06	7.8832e-06	4.90841e-06	0	4.90841e-06	4.90841e-06	4.90841e-06	4.90841e-06	0	4.90841e-06	4.90841e-06	4.90841e-06	4.90841e-06	4.90841e-06	4.90841e-06	4.90841e-06	0	4.6447e-06	0	0	4.6447e-06	4.6447e-06	4.6447e-06	0	0	4.6447e-06	4.6447e-06
Feb20																1.23879e-06	1.23879e-06	1.23879e-06	0	1.23879e-06						1.23879e-06	1.23879e-06	0	1.23879e-06	1.23879e-06						6.66812e-06	0	6.66812e-06	6.66812e-06	6.66812e-06	6.66812e-06	6.66812e-06	0	6.66812e-06	6.66812e-06	1.0575e-06	0	1.0575e-06	1.0575e-06
Mar20	2.73119e-08	2.73119e-08	0	2.73119e-08	2.73119e-08	0	0	0	1.46149e-06	1.46149e-06	2.76222e-07	2.76222e-07	0	0	2.76222e-07	0	1.46149e-06	0	0	0	2.73234e-08	0	2.73234e-08	2.73234e-08	2.73234e-08	1.70705e-06	0	0	1.70705e-06	1.70705e-06	1.65803e-07	0	0	1.65803e-07	1.65803e-07	2.21165e-07	2.21165e-07	0	0	2.21165e-07	1.65803e-07	0	1.65803e-07	0	1.65803e-07	0	0	0	0
Apr20	4.48527e-06	0	0	0	4.48527e-06	4.48527e-06	0	0	0	4.48527e-06	4.99574e-07	4.99574e-07	0	0	4.99574e-07	9.45323e-06	0	9.45323e-06	9.45323e-06	9.45323e-06	5.58184e-07	0	5.58184e-07	5.58184e-07	5.58184e-07	9.45323e-06	9.45323e-06	9.45323e-06	9.45323e-06	0	2.00138e-07	0	0	2.00138e-07	2.00138e-07	6.67211e-08	6.67211e-08	0	0	6.67211e-08	4.48527e-06	0	4.48527e-06	0	0	0	0	0	3.33674e-07
May20	5.47906e-08	5.47906e-08	0	0	5.47906e-08	2.19162e-07	2.19162e-07	0	0	2.19162e-07	9.29092e-06	9.29092e-06	0	0	0	9.29092e-06	9.29092e-06	0	0	0	3.06715e-07	0	3.06715e-07	3.06715e-07	3.06715e-07	2.19167e-06	0	0	2.19167e-06	2.19167e-06	1.64372e-07	0	0	1.64372e-07	1.64372e-07	1.09558e-07	1.09558e-07	0	0	1.09558e-07	1.09558e-07	0	1.09558e-07	0	1.09558e-07	9.29092e-06	0	0	0
Jun20	3.17293e-07	3.17293e-07	0	0	3.17293e-07	1.41192e-07	1.41192e-07	0	0	1.41192e-07	2.44739e-06	2.44739e-06	0	0	2.44739e-06	3.07402e-06	3.07402e-06	0	0	3.07402e-06	1.41153e-07	0	0	1.41153e-07	1.41153e-07	7.40677e-07	0	0	7.40677e-07	7.40677e-07	3.525e-07	0	0	3.525e-07	3.525e-07	1.76298e-06	1.76298e-06	0	0	1.76298e-06	1.33511e-06	0	1.33511e-06	0	1.33511e-06	2.11768e-07	0	0	2.11768e-07
Jul20	1.73127e-07	1.73127e-07	0	0	1.73127e-07	0	2.81518e-07	0	0	2.81518e-07	1.63621e-06	1.63621e-06	0	0	1.63621e-06	0	2.72802e-06	0	0	2.72802e-06	4.33035e-08	0	0	4.33035e-08	4.33035e-08	1.40758e-06	0	0	1.40758e-06	1.40758e-06	4.54118e-07	0	0	4.54118e-07	4.54118e-07	1.21085e-06	1.21085e-06	0	0	1.21085e-06	1.03824e-06	0	1.03824e-06	0	1.03824e-06	2.16546e-07	0	0	2.16546e-07
Aug20	4.15973e-07	4.15973e-07	0	0	4.15973e-07	1.62591e-05	0	0	0	1.62591e-05	1.10806e-06	1.10806e-06	0	0	1.10806e-06	0	4.22737e-05	0	0	0	6.94215e-08	0	0	6.94215e-08	6.94215e-08	0	0	0	0	4.22737e-05	4.85302e-07	0	0	4.85302e-07	4.85302e-07	1.62591e-05	1.62591e-05	0	0	0	1.62591e-05	0	1.62591e-05	0	0	4.8598e-07	0	0	4.8598e-07
Sep20	1.91683e-07	1.91683e-07	0	0	1.91683e-07	2.5564e-07	2.5564e-07	0	0	2.5564e-07	0	1.17912e-06	0	0	1.17912e-06	1.62591e-05	0	1.62591e-05	1.62591e-05	1.62591e-05	6.39493e-08	0	0	6.39493e-08	6.39493e-08	1.62591e-05	1.62591e-05	1.62591e-05	1.62591e-05	0	9.23847e-07	0	0	9.23847e-07	9.23847e-07	1.21459e-06	1.21459e-06	0	0	1.21459e-06	1.31044e-06	0	1.31044e-06	0	1.31044e-06	5.11343e-07	0	0	5.11343e-07
Oct20	3.28466e-07	3.28466e-07	0	3.28466e-07	3.28466e-07	0	4.00315e-07	0	0	4.00315e-07	1.30073e-05	1.30073e-05	0	0	0	0	3.49143e-05	0	0	0	3.3837e-07	0	0	3.3837e-07	3.3837e-07	2.46454e-05	0	0	0	2.46454e-05	1.37866e-06	0	0	1.37866e-06	1.37866e-06	3.26606e-06	3.26606e-06	0	0	3.26606e-06	3.32765e-06	0	3.32765e-06	0	3.32765e-06	0	0	0	1.13671e-06
Nov20	9.96345e-08	9.96345e-08	0	0		2.98989e-07	2.98989e-07	0	0		1.78208e-06		0	0	1.78208e-06	0		0	0	6.16967e-06	1.74561e-07	0	0	1.74561e-07		0	0	0	7.77371e-06		4.40795e-06	0	0	4.40795e-06		6.08108e-06		0	0	6.08108e-06	5.98357e-06	0		0	5.98357e-06	1.56528e-06	0	0	1.56528e-06
Dec20	0	3.31422e-07	0	0	3.31422e-07	0	8.91463e-07	0	0	8.91463e-07	1.7343e-05	0	1.7343e-05	1.7343e-05	1.7343e-05	1.7343e-05	0	1.7343e-05	1.7343e-05	1.7343e-05	1.86603e-07	0	0	1.86603e-07	1.86603e-07	0	0	0	6.4197e-06	6.4197e-06	0	0	0	5.14066e-06	5.14066e-06	0	3.63765e-06	0	0	3.63765e-06	0	0	3.3695e-06	0	3.3695e-06	0	0	0	1.4486e-06
Jan21	0	1.13372e-07	0	0	1.13372e-07	0	0	0	0	1.0734e-05	0	4.4086e-06	0	0	0	0	8.66386e-06	0	0	0	0	0	0	0	2.22347e-06	0	0	0	0	6.70874e-06	0	0	0	0	2.22347e-06	0	3.36592e-06	0	0	3.36592e-06	0	0	3.10079e-06	0	3.10079e-06	0	0	0	0
Feb21	0	1.88474e-07	0	0	1.88474e-07	0	5.14352e-07	0	0	5.14352e-07	0	1.63618e-06	0	0	1.63618e-06	0	2.79727e-06	0	0	0	0	0	0	0	2.79727e-06	0	0	0	0	2.79727e-06	0	0	0	1.30423e-05	1.30423e-05	0	2.25111e-06	0	0	2.25111e-06	0	0	1.53884e-06	0	1.53884e-06	0	0	0	0
Mar21	0	0	0	0	4.35755e-07	0	0	0	0	8.70048e-07	1.85818e-05	8.70048e-07	1.85818e-05	1.85818e-05	1.85818e-05	3.43049e-05	2.16415e-06	3.43049e-05	3.43049e-05	3.43049e-05	0	0	0	1.01189e-07	1.01189e-07	1.85818e-05	1.85818e-05	1.85818e-05	1.85818e-05	8.70048e-07	0	0	0	2.7562e-05	2.7562e-05	0	1.30873e-06	0	0	0	0	0	4.35755e-07	0	0	0	0	0	0
Apr21	0	6.44304e-08	0	0	6.44304e-08	0	0	0	0	2.02902e-06	0	2.77735e-07	0	0	0	0	1.84577e-06	0	0	0	0	1.85223e-07	0	0	1.85223e-07	0	0	0	0	9.25588e-07	0	0	0	0	1.85223e-07	0	1.09475e-06	0	0	1.09475e-06	0	0	4.6704e-07	0	4.6704e-07	0	0	0	0
May21	0	0	0	0	2.95822e-08	0	0	0	0	9.45822e-07	0	1.4786e-07	0	0	0	3.06054e-05	7.81953e-07	3.06054e-05	3.06054e-05	3.06054e-05	0	0	0	0	4.28429e-07	1.44525e-05	1.44525e-05	1.44525e-05	1.44525e-05	2.36506e-07	0	0	0	0	4.43783e-08	0	4.72935e-07	0	0	0	0	0	1.18332e-07	0	0	0	0	0	0
Jun21	0	0	0	0	2.72712e-08	0	0	0	0	2.89348e-06	0	1.70242e-06	0	0	0	1.01935e-05	2.78172e-06	1.01935e-05	1.01935e-05	1.01935e-05	0	3.2698e-07	0	0	3.2698e-07	1.01935e-05	1.01935e-05	1.01935e-05	1.01935e-05	3.76193e-07	0	0	0	0	8.72899e-08	0	5.77828e-07	0	0	0	0	0	1.96365e-07	0	0	0	0	0	0
Jul21	0	0	0	0	2.28871e-08	0	0	0	0	5.40503e-06	0	4.68062e-06	0	0	0	0	5.89985e-06	0	0	0	0	0	0	0	2.72929e-07	0	0	0	0	5.36759e-07	0	1.81558e-07	0	0	1.81558e-07	0	1.08933e-06	0	0	0	0	0	7.24016e-07	0	0	0	0	0	0
Aug21	4.63206e-08	0	4.63206e-08	0	4.63206e-08	4.48359e-06	0	0	0	4.48359e-06	4.82858e-06	4.82858e-06	0	0	0	0	6.07031e-06	0	0	0	2.09216e-07	0	0	0	2.09216e-07	6.42314e-07	0	0	0	6.42314e-07	2.16138e-07	0	0	0	2.16138e-07	1.07404e-06	1.07404e-06	0	0	0	3.7308e-07	0	3.7308e-07	0	0	6.53665e-07	0	0	0
Sep21	1.03308e-07	0	1.03308e-07	1.03308e-07	1.03308e-07	4.17906e-06	0	0	0	4.17906e-06	7.6629e-06	7.6629e-06	0	0	0	0	9.04741e-06	0	0	0	2.8263e-07	2.8263e-07	0	0	2.8263e-07	0	0	0	0	6.44739e-07	0	1.33856e-07	0	0	1.33856e-07	1.08174e-06	1.08174e-06	0	0	0	4.6434e-07	4.6434e-07	4.6434e-07	0	0	7.11414e-07	0	0	0
Oct21	1.90889e-07	0	0	1.90889e-07	1.90889e-07	3.05857e-06	0	0	3.05857e-06	3.05857e-06	3.71637e-05	1.0204e-05	3.71637e-05	3.71637e-05	3.71637e-05	6.19394e-05	1.1817e-05	6.19394e-05	6.19394e-05	6.19394e-05	3.54086e-07	0	3.54086e-07	0	3.54086e-07	3.71637e-05	3.71637e-05	3.71637e-05	3.71637e-05	8.03596e-07	1.72622e-07	1.72622e-07	1.72622e-07	0	1.72622e-07	9.0084e-07	9.0084e-07	9.0084e-07	9.0084e-07	0	5.21529e-07	0	5.21529e-07	5.21529e-07	0	7.67974e-07	7.67974e-07	7.67974e-07	0
Nov21	2.10655e-07	0	2.10655e-07	2.10655e-07	2.10655e-07	8.78871e-07	8.78871e-07	8.78871e-07	8.78871e-07	2.19692e-06	1.27731e-05	1.27731e-05	0	0	0	8.62783e-06	1.44036e-05	8.62783e-06	8.62783e-06	8.62783e-06	3.60524e-07	3.60524e-07	3.60524e-07	0	3.60524e-07	7.69533e-06	7.69533e-06	7.69533e-06	7.69533e-06	1.00359e-06	1.50024e-07	1.50024e-07	1.50024e-07	0	1.50024e-07	9.59545e-07	9.59545e-07	0	9.59545e-07	0	5.77645e-07	0	5.77645e-07	0	0	8.42083e-07	0	8.42083e-07	0
Dec21	1.22629e-08	1.22629e-08	1.22629e-08	1.22629e-08	2.20056e-07	1.14451e-07	1.14451e-07	1.14451e-07	1.14451e-07	1.99276e-06	1.81034e-06	1.30417e-05	1.81034e-06	1.81034e-06	1.81034e-06	7.37775e-06	1.52054e-05	7.37775e-06	7.37775e-06	7.37775e-06	2.86153e-08	2.86153e-08	2.86153e-08	2.86153e-08	5.03751e-07	5.55569e-06	5.55569e-06	5.55569e-06	5.55569e-06	1.63686e-06	7.3566e-08	7.3566e-08	7.3566e-08	7.3566e-08	1.96725e-07	1.38965e-07	1.02737e-06	1.38965e-07	1.38965e-07	1.38965e-07	1.1035e-07	1.1035e-07	6.25861e-07	1.1035e-07	1.1035e-07	1.59415e-07	1.59415e-07	1.59415e-07	1.59415e-07
Jan22	5.34901e-08	5.34901e-08	5.34901e-08	5.34901e-08	4.00871e-07	1.79171e-07	1.79171e-07	1.79171e-07	1.79171e-07	1.56493e-06	2.53834e-06	8.92672e-06	2.53834e-06	2.53834e-06	2.53834e-06	1.50329e-05	1.21187e-05	1.50329e-05	1.50329e-05	1.50329e-05	3.92253e-08	3.92253e-08	3.92253e-08	3.92253e-08	3.61062e-07	1.2463e-05	1.2463e-05	1.2463e-05	1.2463e-05	2.6858e-06	1.19454e-07	1.19454e-07	1.19454e-07	1.19454e-07	1.40511e-07	2.74524e-07	1.14345e-06	2.74524e-07	2.74524e-07	2.74524e-07	2.26396e-07	2.26396e-07	8.82115e-07	2.26396e-07	2.26396e-07	2.4426e-07	2.4426e-07	2.4426e-07	2.4426e-07
Feb22	1.10792e-07	1.10792e-07	1.10792e-07	1.10792e-07	0	4.67223e-07	4.67223e-07	4.67223e-07	4.67223e-07	1.41381e-06	2.78776e-06	8.25022e-06	2.78776e-06	2.78776e-06	2.78776e-06	5.51043e-05	1.43879e-05	5.51043e-05	5.51043e-05	5.51043e-05	4.40958e-08	4.40958e-08	4.40958e-08	4.40958e-08	0	5.32689e-05	5.32689e-05	5.32689e-05	5.32689e-05	7.00356e-06	2.42045e-07	2.42045e-07	2.42045e-07	2.42045e-07	9.44261e-07	6.20937e-07	9.44261e-07	6.20937e-07	6.20937e-07	6.20937e-07	5.04403e-07	5.04403e-07	0	5.04403e-07	5.04403e-07	5.27745e-07	5.27745e-07	5.27745e-07	5.27745e-07
Mar22		5.02984e-08	5.02984e-08	5.02984e-08	0		7.14022e-07	7.14022e-07	7.14022e-07	0		2.65455e-06	1.29167e-06	1.29167e-06	1.29167e-06		3.59048e-05	4.69106e-05	4.69106e-05	4.69106e-05		3.72479e-07	3.72479e-07	3.72479e-07	2.65455e-06		4.75076e-05	4.75076e-05	4.75076e-05	3.2183e-05		3.80933e-07	3.80933e-07	3.80933e-07	0		0	9.03017e-07	9.03017e-07	9.03017e-07		7.27244e-07	0	7.27244e-07	7.27244e-07		9.49891e-07	9.49891e-07	9.49891e-07
Apr22		5.4997e-08	5.4997e-08		0		5.04114e-07	5.04114e-07		1.99445e-05		0	6.15244e-07		6.15244e-07		6.67707e-05	2.47344e-05		2.47344e-05		3.90343e-07		3.90343e-07	0		2.5684e-05		2.5684e-05	6.67707e-05		3.16218e-07		3.16218e-07	0		0	8.10509e-07		8.10509e-07		5.86881e-07	0		5.86881e-07		8.35947e-07		8.35947e-07
May22		5.11245e-08		5.11245e-08	1.31089e-08		3.89835e-07		3.89835e-07	1.1798e-07		1.31089e-08		2.74458e-07	2.74458e-07		7.93611e-05		2.32317e-05	2.32317e-05			1.81769e-07	1.81769e-07	1.31089e-08			2.43976e-05	2.43976e-05	7.32e-05			2.80219e-07	2.80219e-07	1.31089e-08		5.24355e-08		6.24667e-07	6.24667e-07			1.1798e-07	4.37206e-07	4.37206e-07			6.9469e-07	6.9469e-07
Jun22		6.51836e-08			8.19305e-09		4.79776e-07			7.37374e-08		8.19305e-09			3.7435e-07		3.20032e-05			5.62282e-05				6.71144e-07	8.19305e-09				5.67022e-05	3.12366e-05				2.60744e-07	8.19305e-09		3.27722e-08			9.33007e-07			7.37374e-08		4.56182e-07				6.19104e-07
[truncated: 115 more columns]

## Sheet: ORF7a
Month	AGA α	AGA β/μ	AGA γ/λ	AGA δ	AGA ο	GAA α	GAA γ/λ	GAA β/μ	GAA δ	GAA ο	GAG α	GAG γ/λ	GAG β/μ	GAG δ	GAG ο	CAA α	CAA γ/λ	CAA β/μ	CAA δ	CAA ο	ATT α	ATT β/μ	ATT γ/λ	ATT δ	ATT ο	CTC α	CTC β/μ	CTC γ/λ	CTC δ	CTC ο	AAA α	AAA β/μ	AAA γ/λ	AAA δ	AAA ο	TTC α	TTC β/μ	TTC γ/λ	TTC δ	TTC ο	TTT α	TTT β/μ	TTT γ/λ	TTT δ	TTT ο	CCT α	CCT γ/λ	CCT β/μ	CCT δ
Jan20	4.1473e-07	0	4.1473e-07	4.1473e-07	4.1473e-07	6.05281e-07	0	6.05281e-07	6.05281e-07	6.05281e-07	6.05281e-07	0	6.05281e-07	6.05281e-07	6.05281e-07	6.05281e-07	0	6.05281e-07	6.05281e-07	6.05281e-07	1.22873e-06	0	1.22873e-06	1.22873e-06	1.22873e-06	4.1473e-07	0	4.1473e-07	4.1473e-07	4.1473e-07	4.1473e-07	0	4.1473e-07	4.1473e-07	4.1473e-07	4.1473e-07	0	4.1473e-07	4.1473e-07	4.1473e-07	4.1473e-07	0	4.1473e-07	4.1473e-07	4.1473e-07	6.05281e-07	0	6.05281e-07	6.05281e-07
Feb20	1.27974e-06	1.27974e-06	0	1.27974e-06	1.27974e-06	1.27974e-06	0	0	1.27974e-06	1.27974e-06	3.19934e-07	0	3.19934e-07	3.19934e-07	3.19934e-07	1.27974e-06	0	1.27974e-06	1.27974e-06	1.27974e-06	1.27974e-06	0	0	1.27974e-06	1.27974e-06						3.19934e-07	3.19934e-07	0	3.19934e-07	3.19934e-07	3.19934e-07	3.19934e-07	0	3.19934e-07	3.19934e-07	1.6058e-06	1.6058e-06	0	1.6058e-06	1.6058e-06	8.72549e-07	8.72549e-07	8.72549e-07	8.72549e-07
Mar20	7.50637e-07	0	7.50637e-07	0	7.50637e-07	8.56482e-08	0	0	8.56482e-08	8.56482e-08	5.70826e-08	0	0	5.70826e-08	5.70826e-08	7.13866e-08	0	0	7.13866e-08	7.13866e-08	7.13866e-08	0	0	7.13866e-08	7.13866e-08	1.42798e-08	0	0	1.42798e-08	1.42798e-08	3.77451e-07	0	0	0	3.77451e-07	4.28453e-08	0	0	4.28453e-08	4.28453e-08	1.5098e-06	0	0	0	1.5098e-06	2.58409e-07	2.58409e-07	2.58409e-07	2.58409e-07
Apr20	2.40863e-07	0	0	2.40863e-07	2.40863e-07	2.83908e-07	0	0	2.83908e-07	2.83908e-07	2.32598e-07	0	0	2.32598e-07	2.32598e-07	2.92147e-07	0	0	2.92147e-07	2.92147e-07	1.89526e-07	0	0	1.89526e-07	1.89526e-07	6.02986e-08	0	0	6.02986e-08	6.02986e-08	5.50807e-07	0	0	5.50807e-07	5.50807e-07	1.72321e-07	0	0	1.72321e-07	1.72321e-07	0	0	0	2.73799e-06	2.73799e-06	3.78543e-07	0	0	3.78543e-07
May20	1.83848e-07	0	0	1.83848e-07	1.83848e-07	2.96718e-07	0	0	2.96718e-07	2.96718e-07	0	0	0	2.1194e-07	2.1194e-07	0	0	0	4.94055e-07	4.94055e-07	1.27378e-07	0	0	1.27378e-07	1.27378e-07	1.1312e-07	0	0	1.1312e-07	1.1312e-07	5.51622e-07	0	0	5.51622e-07	5.51622e-07	1.83991e-07	0	0	1.83991e-07	1.83991e-07	1.69811e-06	0	0	1.69811e-06	1.69811e-06	0	0	0	4.95113e-07
Jun20	2.18294e-07	0	0	2.18294e-07	2.18294e-07	1.91082e-07	0	0	1.91082e-07	1.91082e-07	5.46773e-08	0	0	5.46773e-08	5.46773e-08	3.08837e-07	0	0	3.08837e-07	3.08837e-07	1.67966e-05	1.67966e-05	1.67966e-05	1.67966e-05	0	8.19454e-08	0	0	8.19454e-08	8.19454e-08	3.18165e-07	0	0	3.18165e-07	3.18165e-07	1.36732e-07	0	0	1.36732e-07	1.36732e-07	0	0	0	9.93306e-07	9.93306e-07	4.19221e-07	0	0	4.19221e-07
Jul20	2.953e-07	0	0	2.953e-07	2.953e-07	1.84558e-07	0	0	1.84558e-07	1.84558e-07	1.56479e-07	0	0	1.56479e-07	1.56479e-07	2.62153e-07	0	0	2.62153e-07	2.62153e-07	2.57267e-07	0	0	2.57267e-07	2.57267e-07	1.34372e-05	0	0	0	1.34372e-05	3.4087e-07	0	0	3.4087e-07	3.4087e-07	1.34372e-05	0	0	0	1.34372e-05	1.77672e-06	0	0	1.77672e-06	1.77672e-06	4.97468e-07	0	0	4.97468e-07
Aug20	2.26718e-07	0	0	2.26718e-07	2.26718e-07	1.97356e-07	0	0	1.97356e-07	1.97356e-07	2.69102e-07	0	0	2.69102e-07	2.69102e-07	3.92674e-07	0	0	3.92674e-07	3.92674e-07	2.39174e-07	0	0	2.39174e-07	2.39174e-07	7.16907e-08	0	0	7.16907e-08	7.16907e-08	8.18304e-07	0	0	8.18304e-07	8.18304e-07	1.85353e-07	0	0	1.85353e-07	1.85353e-07	7.29218e-07	0	0	7.29218e-07	7.29218e-07	2.45013e-07	0	0	2.45013e-07
Sep20	5.67414e-07	0	0	5.67414e-07	5.67414e-07	3.0493e-07	0	0	3.0493e-07	3.0493e-07	6.6051e-08	0	0	6.6051e-08	6.6051e-08	4.19914e-06	4.19914e-06	4.19914e-06	4.19914e-06	6.36501e-06	6.5136e-07	0	0	6.5136e-07	6.5136e-07	6.25109e-07	0	0	6.25109e-07	6.25109e-07	3.35931e-06	0	0	0	3.35931e-06	3.38408e-07	0	0	3.38408e-07	3.38408e-07	2.24558e-06	0	0	2.24558e-06	2.24558e-06	6.90619e-07	0	0	6.90619e-07
Oct20	1.3857e-06	0	0	1.3857e-06	1.3857e-06	1.08649e-06	0	0	1.08649e-06	1.08649e-06	1.01309e-06	0	0	1.01309e-06	1.01309e-06	3.35931e-06	0	0	0	3.35931e-06	0	0	0	0	3.35931e-06	4.03858e-07	0	0	4.03858e-07	4.03858e-07	2.11493e-06	0	0	2.11493e-06	2.11493e-06	4.20216e-07	0	0	4.20216e-07	4.20216e-07	6.25099e-06	0	0	6.25099e-06	6.25099e-06	2.52083e-06	0	0	2.52083e-06
Nov20	2.13078e-06	0	0	2.13078e-06		0	0	0	3.92348e-07		0	0	0	4.81716e-07		0	0	0	6.64198e-07		0	0	0	3.98248e-07		3.271e-07	0	0	3.271e-07		0	0	0	6.42499e-07		0	0	0	4.37454e-07		0	0	0	1.4739e-06		0	0	0	4.55643e-07
Dec20	0	0	0	0	2.48838e-06	0	0	0	4.01452e-07	4.01452e-07	0	0	0	2.62287e-07	2.62287e-07	0	0	0	0	2.48838e-06	4.47908e-06	4.47908e-06	4.47908e-06	4.47908e-06	0	0	0	0	0	2.48838e-06	0	0	0	4.2247e-07	4.2247e-07	0	0	0	1.87306e-07	1.87306e-07	4.47908e-06	4.47908e-06	4.47908e-06	4.47908e-06	2.48838e-06	0	0	0	2.78224e-07
Jan21	0	0	0	1.20905e-06	1.20905e-06	0	0	0	5.63127e-07	5.63127e-07	0	0	0	3.25826e-07	3.25826e-07	0	0	0	8.15999e-07	8.15999e-07	0	0	0	0	1.13858e-06	0	0	0	0	2.23756e-06	0	0	0	6.69654e-07	6.69654e-07	0	0	0	0	2.23756e-06	0	0	0	0	2.29697e-06	0	0	0	4.89745e-07
Feb21	0	0	0	0	7.22433e-07	0	0	0	4.4151e-07	4.4151e-07	0	0	0	5.30952e-07	5.30952e-07	0	0	0	0	1.42916e-06	0	0	0	5.22598e-07	5.22598e-07	0	0	0	0	3.45511e-06	0	0	0	0	7.22433e-07	0	0	0	0	2.7955e-06	0	0	0	0	2.88973e-06	0	0	0	3.79454e-07
Mar21	0	0	0	0	2.94378e-06	0	0	0	0	3.36486e-07	0	0	0	0	1.23529e-06	0	0	0	0	1.1152e-06	0	0	0	0	9.01073e-07	0	0	0	0	6.12851e-06	0	0	0	0	2.46794e-06	0	0	0	0	6.30525e-06	0	0	0	0	5.62434e-06	4.79902e-06	4.79902e-06	4.79902e-06	4.79902e-06
Apr21	2.48838e-06	2.48838e-06	2.48838e-06	2.48838e-06	4.54369e-07	2.48838e-06	2.48838e-06	2.48838e-06	2.48838e-06	1.91039e-07	0	0	0	0	1.19514e-07	0	0	0	0	6.18469e-07	0	0	0	0	2.62683e-07	4.78534e-06	4.78534e-06	4.78534e-06	4.78534e-06	1.57595e-05	2.48838e-06	2.48838e-06	2.48838e-06	2.48838e-06	5.94882e-07	2.48838e-06	2.48838e-06	2.48838e-06	2.48838e-06	1.58073e-05	0	0	0	0	2.67118e-06	0	0	0	0
May21	0	0	0	0	4.20193e-07	0	0	0	0	2.06261e-07	0	0	0	0	1.29782e-07	3.73257e-06	3.73257e-06	3.73257e-06	3.73257e-06	4.68665e-07	0	0	0	0	8.74125e-07	0	0	0	0	5.40742e-06	0	0	0	0	5.90565e-07	0	0	0	0	6.08893e-06	7.90426e-06	7.90426e-06	7.90426e-06	7.90426e-06	1.77312e-06	0	0	0	0
Jun21	0	0	0	0	7.08388e-07	0	0	0	0	7.14641e-07	0	0	0	0	5.72827e-07	0	0	0	0	6.51072e-07	0	0	0	0	3.25378e-07	7.23966e-06	7.23966e-06	7.23966e-06	7.23966e-06	3.79527e-06	0	0	0	0	8.86917e-07	7.23966e-06	7.23966e-06	7.23966e-06	7.23966e-06	4.47247e-06	1.34372e-06	1.34372e-06	1.34372e-06	1.34372e-06	2.97803e-06	0	0	0	0
Jul21	0	0	0	0	7.53445e-07	0	0	0	0	9.68733e-07	0	0	0	0	9.44427e-07	0	0	0	0	9.14793e-07	0	0	0	0	3.63335e-07	1.20736e-05	1.20736e-05	1.20736e-05	1.20736e-05	2.8944e-06	2.9829e-06	2.9829e-06	2.9829e-06	2.9829e-06	1.34797e-06	1.20736e-05	1.20736e-05	1.20736e-05	1.20736e-05	3.62088e-06	1.43463e-05	1.43463e-05	1.43463e-05	1.43463e-05	5.60299e-06	4.36782e-06	4.36782e-06	4.36782e-06	4.36782e-06
Aug21	0	0	0	0	8.97484e-07	0	0	0	0	8.47157e-07	0	0	0	0	8.21959e-07	0	0	0	0	1.30221e-06	0	0	0	0	5.89066e-07	7.83839e-06	7.83839e-06	7.83839e-06	7.83839e-06	1.39973e-06	0	0	0	0	1.7274e-06	7.83839e-06	7.83839e-06	7.83839e-06	7.83839e-06	1.86406e-06	4.19914e-06	4.19914e-06	4.19914e-06	4.19914e-06	8.79154e-06	0	0	0	0
Sep21	9.96673e-07	0	0	0	9.96673e-07	8.08425e-07	0	0	0	8.08425e-07	0	0	0	0	7.63955e-07	0	0	0	0	1.9352e-06	7.86912e-07	0	0	0	7.86912e-07	9.95815e-07	0	0	0	9.95815e-07	2.5026e-06	0	0	0	2.5026e-06	1.33034e-06	0	0	0	1.33034e-06	1.29991e-05	0	0	0	1.29991e-05	2.31823e-06	0	0	0
Oct21	1.20203e-06	0	1.20203e-06	0	1.20203e-06	7.72571e-07	7.72571e-07	0	0	7.72571e-07	7.13428e-07	0	0	0	7.13428e-07	0	0	0	0	2.14121e-06	1.21491e-06	0	0	0	1.21491e-06	1.12535e-06	0	0	0	1.12535e-06	2.85361e-06	0	0	0	2.85361e-06	1.38517e-06	0	0	0	1.38517e-06	1.44839e-05	0	0	0	1.44839e-05	2.6843e-06	0	0	0
Nov21	2.26981e-07	2.26981e-07	2.26981e-07	2.26981e-07	1.52713e-06	7.68246e-07	7.68246e-07	7.68246e-07	0	7.68246e-07	2.26981e-07	2.26981e-07	2.26981e-07	2.26981e-07	6.46021e-07	2.17901e-06	0	0	0	2.17901e-06	1.31651e-06	0	1.31651e-06	0	1.31651e-06	1.17726e-06	0	0	0	1.17726e-06	3.20552e-06	0	0	0	3.20552e-06	1.47379e-06	0	1.47379e-06	0	1.47379e-06	1.49109e-05	0	0	0	1.49109e-05	2.91098e-06	0	0	0
Dec21	2.40528e-07	2.40528e-07	2.40528e-07	2.40528e-07	1.6058e-06	1.02343e-07	1.02343e-07	1.02343e-07	1.02343e-07	8.3057e-07	3.6941e-08	3.6941e-08	3.6941e-08	3.6941e-08	7.25105e-07	1.63437e-07	1.63437e-07	1.63437e-07	1.63437e-07	2.27907e-06	1.07668e-07	1.07668e-07	1.07668e-07	1.07668e-07	1.40462e-06	8.86013e-08	8.86013e-08	8.86013e-08	8.86013e-08	1.08784e-06	2.05795e-07	2.05795e-07	2.05795e-07	2.05795e-07	3.62989e-06	8.97197e-08	8.97197e-08	8.97197e-08	8.97197e-08	1.36913e-06	6.22683e-07	6.22683e-07	6.22683e-07	6.22683e-07	1.47684e-05	1.53942e-07	1.53942e-07	1.53942e-07	1.53942e-07
Jan22	2.59018e-07	2.59018e-07	2.59018e-07	2.59018e-07	2.29646e-06	1.76026e-07	1.76026e-07	1.76026e-07	1.76026e-07	1.79966e-06	9.22838e-08	9.22838e-08	9.22838e-08	9.22838e-08	8.12879e-07	3.39801e-07	3.39801e-07	3.39801e-07	3.39801e-07	3.1322e-06	2.02568e-07	2.02568e-07	2.02568e-07	2.02568e-07	2.80344e-06	1.894e-07	1.894e-07	1.894e-07	1.894e-07	9.8266e-07	3.49239e-07	3.49239e-07	3.49239e-07	3.49239e-07	4.9235e-06	1.24073e-07	1.24073e-07	1.24073e-07	1.24073e-07	1.45044e-06	1.0517e-06	1.0517e-06	1.0517e-06	1.0517e-06	1.61635e-05	2.5147e-07	2.5147e-07	2.5147e-07	2.5147e-07
Feb22	3.96366e-07	3.96366e-07	3.96366e-07	3.96366e-07	2.99518e-06	2.74806e-07	2.74806e-07	2.74806e-07	2.74806e-07	1.2229e-06	1.73478e-07	1.73478e-07	1.73478e-07	1.73478e-07	9.64794e-07	5.81591e-07	5.81591e-07	5.81591e-07	5.81591e-07	2.2876e-06	3.36014e-07	3.36014e-07	3.36014e-07	3.36014e-07	3.69563e-06	1.98214e-07	1.98214e-07	1.98214e-07	1.98214e-07	1.43651e-06	5.46579e-07	5.46579e-07	5.46579e-07	5.46579e-07	4.20295e-06	1.81323e-07	1.81323e-07	1.81323e-07	1.81323e-07	2.07489e-06	1.86347e-06	1.86347e-06	1.86347e-06	1.86347e-06	1.4485e-05	4.75617e-07	4.75617e-07	4.75617e-07	4.75617e-07
Mar22		3.3018e-07	3.3018e-07	3.3018e-07	1.35701e-06		2.50584e-07	2.50584e-07	2.50584e-07	0		1.62421e-07	1.62421e-07	1.62421e-07	6.85574e-07		6.71981e-07	6.71981e-07	6.71981e-07	6.85574e-07		4.9569e-07	4.9569e-07	4.9569e-07	2.07086e-06		2.63524e-07	2.63524e-07	2.63524e-07	6.85574e-07		6.85791e-07	6.85791e-07	6.85791e-07	3.3996e-06		3.28286e-07	3.28286e-07	3.28286e-07	6.85574e-07		2.52053e-06	2.52053e-06	2.52053e-06	1.86377e-05		6.285e-07	6.285e-07	6.285e-07
Apr22		4.38823e-07		4.38823e-07	0			3.73262e-07	3.73262e-07	0			1.98033e-07	1.98033e-07	2.68745e-06			7.22965e-07	7.22965e-07	0		4.34861e-07		4.34861e-07	0		2.91031e-07		2.91031e-07	0		8.91029e-07		8.91029e-07	0		1.0527e-06		1.0527e-06	0		3.67169e-06		3.67169e-06	0			7.80882e-07	7.80882e-07
May22			3.53486e-07	3.53486e-07	1.42109e-08		2.76417e-07		2.76417e-07	1.42109e-08		1.9552e-07		1.9552e-07	1.42109e-08		6.11705e-07		6.11705e-07	1.42109e-08			4.1996e-07	4.1996e-07	1.42109e-08			2.95273e-07	2.95273e-07	3.55271e-09			7.10133e-07	7.10133e-07	3.19744e-08			1.46072e-06	1.46072e-06	7.9936e-09			3.75573e-06	3.75573e-06	4.35207e-08		7.39384e-07		7.39384e-07
Jun22				2.72329e-07	8.88178e-09				2.01931e-07	8.88178e-09				1.65416e-07	8.88178e-09				7.08686e-07	8.88178e-09				3.57424e-07	8.88178e-09				2.77482e-07	2.22045e-09				5.44295e-07	1.9984e-08				1.24714e-06	4.996e-09				5.01831e-06	2.72005e-08				9.83485e-07
[truncated: 207 more columns]

## Sheet: ORF7b
Month	TTT α	TTT β/μ	TTT γ/λ	TTT δ	TTT ο	GCC α	GCC β/μ	GCC γ/λ	GCC δ	GCC ο	GAA α	GAA β/μ	GAA γ/λ	GAA δ	GAA ο	ATC α	ATC β/μ	ATC γ/λ	ATC δ	ATC ο	ATT α	ATT β/μ	ATT γ/λ	ATT δ	ATT ο	CTG α	CTG β/μ	CTG γ/λ	CTG δ	CTG ο	CTT α	CTT β/μ	CTT γ/λ	CTT δ	CTT ο	TTG α	TTG β/μ	TTG γ/λ	TTG δ	TTG ο	TCA α	TCA β/μ	TCA γ/λ	TCA δ	TCA ο	GAC α	GAC β/μ	GAC γ/λ	GAC δ
Jan20	3.18845e-06	0	3.18845e-06	3.18845e-06	3.18845e-06
Feb20	0	9.22373e-06	9.22373e-06	9.22373e-06	9.22373e-06	1.95949e-05	1.95949e-05	1.95949e-05	1.95949e-05	0	7.83796e-05	7.83796e-05	7.83796e-05	7.83796e-05	0	2.09971e-06	0	2.09971e-06	2.09971e-06	2.09971e-06	2.09971e-06	0	2.09971e-06	2.09971e-06	2.09971e-06	1.95949e-05	1.95949e-05	1.95949e-05	1.95949e-05	0	1.95949e-05	1.95949e-05	1.95949e-05	1.95949e-05	0	2.09971e-06	0	2.09971e-06	2.09971e-06	2.09971e-06	1.95949e-05	1.95949e-05	1.95949e-05	1.95949e-05	0
Mar20	2.90185e-06	0	0	0	2.90185e-06	3.95796e-06	3.95796e-06	3.95796e-06	3.95796e-06	2.90185e-06	7.9466e-06	7.9466e-06	7.9466e-06	7.9466e-06	1.16074e-05						1.98665e-06	1.98665e-06	1.98665e-06	1.98665e-06	2.90185e-06	3.95796e-06	3.95796e-06	3.95796e-06	3.95796e-06	2.90185e-06	1.98665e-06	1.98665e-06	1.98665e-06	1.98665e-06	5.77091e-06	6.50062e-07	0	6.50062e-07	6.50062e-07	6.50062e-07	1.98665e-06	1.98665e-06	1.98665e-06	1.98665e-06	2.90185e-06	1.0983e-07	0	0	1.0983e-07
Apr20	7.28124e-07	0	0	7.28124e-07	7.28124e-07	9.56535e-06	9.56535e-06	9.56535e-06	9.56535e-06	0	1.32477e-07	0	0	1.32477e-07	1.32477e-07						0	0	0	9.27035e-07	9.27035e-07	4.63373e-07	0	0	4.63373e-07	4.63373e-07	5.29739e-07	0	0	5.29739e-07	5.29739e-07	3.97381e-07	0	0	3.97381e-07	3.97381e-07	3.31066e-07	0	0	3.31066e-07	3.31066e-07
May20	1.41068e-06	0	0	1.41068e-06	1.41068e-06	4.3488e-07	0	0	4.3488e-07	4.3488e-07	2.17532e-07	0	0	2.17532e-07	2.17532e-07	1.01579e-07	0	1.01579e-07	1.01579e-07	1.01579e-07	0	0	0	0	1.84475e-05	2.38276e-06	0	0	2.38276e-06	2.38276e-06	5.43852e-07	0	0	5.43852e-07	5.43852e-07	2.49263e-06	0	0	2.49263e-06	2.49263e-06	7.61475e-07	0	0	7.61475e-07	7.61475e-07
Jun20	1.53728e-06	0	0	1.53728e-06	1.53728e-06	6.99903e-07	0	0	6.99903e-07	6.99903e-07	6.29998e-07	0	0	6.29998e-07	6.29998e-07	2.1017e-07	0	0	2.1017e-07	2.1017e-07	7.00701e-07	0	0	7.00701e-07	7.00701e-07	9.79826e-07	0	0	9.79826e-07	9.79826e-07	1.46965e-06	0	0	1.46965e-06	1.46965e-06	4.92879e-06	0	0	4.92879e-06	4.92879e-06	4.2017e-07	0	0	4.2017e-07	4.2017e-07	7.00758e-08	0	0	7.00758e-08
Jul20	1.88775e-06	0	0	1.88775e-06	1.88775e-06	5.58363e-07	0	0	5.58363e-07	5.58363e-07	0.000154959	0	0	0	0.000154959	8.12536e-08	0	8.12536e-08	8.12536e-08	8.12536e-08	0.000103306	0	0	0	0.000103306	3.00893e-07	0	0	3.00893e-07	3.00893e-07	0.000154959	0	0	0	0.000154959	7.72988e-07	0	0	7.72988e-07	7.72988e-07	3.43751e-07	0	0	3.43751e-07	3.43751e-07	8.11897e-08	0	8.11897e-08	8.11897e-08
Aug20	2.20359e-06	0	0	2.20359e-06	2.20359e-06	7.34552e-07	0	0	7.34552e-07	7.34552e-07	8.72048e-07	0	0	8.72048e-07	8.72048e-07	4.59995e-08	0	0	4.59995e-08	4.59995e-08	0.000118371	0	0	0	0.000118371	6.42848e-07	0	0	6.42848e-07	6.42848e-07	1.6996e-06	0	0	1.6996e-06	1.6996e-06	1.37557e-06	0	0	1.37557e-06	1.37557e-06	5.0523e-07	0	0	5.0523e-07	5.0523e-07	4.59791e-08	4.59791e-08	0	4.59791e-08
Sep20	2.97129e-06	0	0	2.97129e-06	2.97129e-06	0	0	0	2.58921e-06	2.58921e-06	1.39259e-06	0	0	1.39259e-06	1.39259e-06	0	0	2.58264e-05	0	2.58264e-05	3.22831e-05	3.22831e-05	3.22831e-05	3.22831e-05	0.000141366	1.26631e-06	0	0	1.26631e-06	1.26631e-06	1.07838e-06	0	0	1.07838e-06	1.07838e-06	6.14827e-06	0	0	6.14827e-06	6.14827e-06	5.07271e-07	0	0	5.07271e-07	5.07271e-07	6.34712e-08	6.34712e-08	0	6.34712e-08
Oct20	3.7768e-06	0	0	3.7768e-06	3.7768e-06	2.58264e-05	0	0	0	2.58264e-05	2.67624e-06	0	0	2.67624e-06	2.67624e-06	1.22313e-07	0	0	1.22313e-07	1.22313e-07	0	0	0	0	8.69943e-05	1.46391e-06	0	0	1.46391e-06	1.46391e-06	0	0	0	2.07232e-06	2.07232e-06	2.61758e-06	0	0	2.61758e-06	2.61758e-06	1.09821e-06	0	0	1.09821e-06	1.09821e-06	5.93575e-08	0	5.93575e-08	5.93575e-08
Nov20	4.48425e-06	0	0	4.48425e-06		3.34214e-06	0	0	3.34214e-06		2.85447e-06	0	0	2.85447e-06		1.48371e-07	0	0	1.48371e-07		0.000137741	0.000137741	0.000137741	3.0635e-06		1.13533e-06	0	0	1.13533e-06		1.73069e-06	0	0	1.73069e-06		2.36709e-06	0	0	2.36709e-06		0	0	0	1.13533e-06		4.9476e-08	4.9476e-08	0	4.9476e-08
Dec20	0	0	0	3.15972e-06	3.15972e-06	0	0	0	0	1.91307e-05	0	0	0	2.66182e-06	2.66182e-06	1.64631e-07	0	0	1.64631e-07	1.64631e-07	0	0	0	0	0.000133915	0	0	0	1.47855e-06	1.47855e-06	0	0	0	1.89335e-06	1.89335e-06	7.40365e-07	0	0	7.40365e-07	7.40365e-07	0	0	0	5.75656e-07	5.75656e-07
Jan21	0	0	0	0	4.41478e-06	0	0	0	0	1.31262e-05	0	0	0	0	4.41478e-06	0	0	0	0	4.41478e-06	0	0	0	0	0.000130236	0	0	0	2.18777e-06	2.18777e-06	0	0	0	1.65829e-06	1.65829e-06	0	0	0	1.82348e-06	1.82348e-06	0	0	0	0	8.75344e-06	0	0	0	2.25177e-07
Feb21	0	0	0	4.24365e-06	4.24365e-06	0	0	0	5.8907e-06	5.8907e-06	0	0	0	0	5.55407e-06	0	0	0	3.06323e-07	3.06323e-07	0	0	0	0	0.00012388	0	0	0	4.28975e-06	4.28975e-06	0	0	0	1.93749e-06	1.93749e-06	0	0	0	2.00202e-06	2.00202e-06	2.86961e-05	2.86961e-05	2.86961e-05	2.86961e-05	0	0	0	0	1.02168e-07
Mar21	0	0	0	0	8.65208e-07	0	0	0	4.9292e-06	4.9292e-06	0	0	0	0	2.58691e-06	0	0	0	0	2.59124e-06	3.68949e-05	3.68949e-05	3.68949e-05	3.68949e-05	0.00011642	0	0	0	1.49153e-06	1.49153e-06	0	0	0	0	1.72751e-06	0	0	0	7.80051e-07	7.80051e-07	0	0	0	0	5.14769e-06	0	0	2.0885e-08	2.0885e-08
Apr21	0	0	0	0	1.46871e-06	0	0	0	0	3.67505e-07	1.91307e-05	1.91307e-05	1.91307e-05	1.91307e-05	1.28398e-06	0	0	0	2.24007e-07	2.24007e-07	1.91307e-05	1.91307e-05	1.91307e-05	1.91307e-05	0.000106167	0	0	0	0	1.83818e-07	0	0	0	0	7.34487e-07	0	0	0	4.47765e-07	4.47765e-07	5.29773e-05	5.29773e-05	5.29773e-05	5.29773e-05	1.27259e-05	0	0	0	3.2006e-08
May21	0	0	0	0	4.99247e-07	0	0	0	0	4.69491e-07	0	0	0	0	4.40173e-07	0	0	0	3.68018e-07	3.68018e-07	2.86961e-05	2.86961e-05	2.86961e-05	2.86961e-05	9.88672e-05	0	0	0	0	8.80948e-08	0	0	0	0	2.64314e-07	0	0	0	0	2.93699e-08	0.00010972	0.00010972	0.00010972	0.00010972	4.72971e-06	0	1.07453e-07	0	1.07453e-07
Jun21	0	0	0	0	1.02809e-06	0	0	0	0	7.67806e-07	0	0	0	0	1.64096e-06	0	0	0	0	4.97734e-07	1.03306e-05	1.03306e-05	1.03306e-05	1.03306e-05	9.12782e-05	0	0	0	0	2.92336e-07	0	0	0	0	4.65637e-07	0	0	0	0	2.70649e-07	9.61376e-05	9.61376e-05	9.61376e-05	9.61376e-05	3.31027e-06	0	1.29936e-07	0	0
Jul21	0	0	0	0	1.61785e-06	0	0	0	0	8.80316e-07	0	0	0	0	2.56246e-06	5.38772e-07	5.38772e-07	0	0	5.38772e-07	0	0	0	0	8.32306e-05	0	0	0	0	2.69514e-07	0	0	0	0	1.15124e-06	2.30169e-07	0	0	0	2.30169e-07	2.29326e-05	2.29326e-05	2.29326e-05	2.29326e-05	1.42771e-06	3.02997e-08	3.02997e-08	0	0
Aug21	0	0	0	0	1.59713e-06	0	0	0	0	1.10342e-06	0	0	0	0	1.92843e-06	3.77932e-07	0	0	0	3.77932e-07	3.22831e-05	3.22831e-05	3.22831e-05	3.22831e-05	6.27034e-05	0	0	0	0	4.37449e-07	0	0	0	0	1.32317e-06	0	0	0	0	2.84366e-07	0.000135589	0.000135589	0.000135589	0.000135589	7.91121e-07	7.1544e-08	7.1544e-08	7.1544e-08	0
Sep21	0	0	0	0	1.9084e-06	1.43689e-06	0	0	0	1.43689e-06	1.98703e-06	0	0	0	1.98703e-06	3.17389e-07	3.17389e-07	3.17389e-07	0	3.17389e-07	5.11904e-05	0	0	0	5.11904e-05	4.921e-07	4.921e-07	0	0	4.921e-07	1.89599e-06	0	0	0	1.89599e-06	3.10969e-07	3.10969e-07	0	0	3.10969e-07	0.000129132	0.000129132	0.000129132	0.000129132	1.20118e-06	2.2026e-07	2.2026e-07	2.2026e-07	0
Oct21	2.435e-06	0	0	0	2.435e-06	1.38517e-06	0	0	0	1.38517e-06	2.09238e-06	0	2.09238e-06	0	2.09238e-06	2.66699e-07	0	2.66699e-07	0	2.66699e-07	0.000122983	0.000122983	0.000122983	0.000122983	4.11845e-05	5.41147e-07	0	0	0	5.41147e-07	1.66243e-06	1.66243e-06	0	0	1.66243e-06	4.65426e-07	0	0	0	4.65426e-07	1.55827e-06	0	1.55827e-06	0	1.55827e-06	2.0657e-07	2.0657e-07	2.0657e-07	0
Nov21	8.60684e-06	8.60684e-06	8.60684e-06	8.60684e-06	2.72987e-06	1.41414e-06	0	1.41414e-06	0	1.41414e-06	3.26528e-05	3.26528e-05	3.26528e-05	3.26528e-05	2.07851e-06	2.51974e-07	0	2.51974e-07	0	2.51974e-07	8.60684e-06	8.60684e-06	8.60684e-06	8.60684e-06	2.94588e-05	6.01539e-07	6.01539e-07	6.01539e-07	0	6.01539e-07	1.58346e-06	1.58346e-06	0	0	1.58346e-06	5.03885e-07	5.03885e-07	5.03885e-07	0	5.03885e-07	1.82404e-06	1.82404e-06	0	0	1.82404e-06	1.33259e-07	1.33259e-07	1.33259e-07	0
Dec21	6.49136e-07	6.49136e-07	6.49136e-07	6.49136e-07	3.20536e-06	2.35258e-07	2.35258e-07	2.35258e-07	2.35258e-07	1.52077e-06	8.21638e-06	8.21638e-06	8.21638e-06	8.21638e-06	2.88586e-06	4.05827e-08	4.05827e-08	4.05827e-08	4.05827e-08	1.92283e-07	5.31006e-06	5.31006e-06	5.31006e-06	5.31006e-06	2.80853e-05	4.54153e-07	4.54153e-07	4.54153e-07	4.54153e-07	5.17536e-07	2.75845e-07	2.75845e-07	2.75845e-07	2.75845e-07	1.95021e-06	8.93087e-08	8.93087e-08	8.93087e-08	8.93087e-08	4.96107e-07	2.51504e-07	2.51504e-07	2.51504e-07	2.51504e-07	2.16476e-06	1.62331e-08	1.62331e-08	1.62331e-08	1.62331e-08
Jan22	1.0103e-06	1.0103e-06	1.0103e-06	1.0103e-06	4.42132e-06	6.34684e-07	6.34684e-07	6.34684e-07	6.34684e-07	2.18292e-06	2.25452e-06	2.25452e-06	2.25452e-06	2.25452e-06	2.42133e-06	5.31004e-08	5.31004e-08	5.31004e-08	5.31004e-08	1.59361e-07	2.47935e-06	2.47935e-06	2.47935e-06	2.47935e-06	4.54873e-05	5.67622e-07	5.67622e-07	5.67622e-07	5.67622e-07	7.96621e-07	9.27909e-07	9.27909e-07	9.27909e-07	9.27909e-07	3.29581e-06	3.30957e-07	3.30957e-07	3.30957e-07	3.30957e-07	3.98802e-07	2.91955e-07	2.91955e-07	2.91955e-07	2.91955e-07	1.31235e-06	3.7174e-08	3.7174e-08	3.7174e-08	3.7174e-08
Feb22	1.81618e-06	1.81618e-06	1.81618e-06	1.81618e-06	2.82085e-06	8.55595e-07	8.55595e-07	8.55595e-07	8.55595e-07	7.41735e-06	1.70456e-06	1.70456e-06	1.70456e-06	1.70456e-06	9.39144e-07	4.68243e-08	4.68243e-08	4.68243e-08	4.68243e-08	0	1.20499e-06	1.20499e-06	1.20499e-06	1.20499e-06	7.6979e-05	6.56857e-07	6.56857e-07	6.56857e-07	6.56857e-07	0	1.27994e-06	1.27994e-06	1.27994e-06	1.27994e-06	1.87487e-06	4.0094e-07	4.0094e-07	4.0094e-07	4.0094e-07	0	3.9476e-07	3.9476e-07	3.9476e-07	3.9476e-07	9.39144e-07	5.9043e-08	5.9043e-08	5.9043e-08	5.9043e-08
Mar22		2.79486e-06	2.79486e-06	2.79486e-06	5.2707e-06		1.01937e-06	1.01937e-06	1.01937e-06	5.2707e-06		9.11553e-07	9.11553e-07	9.11553e-07	0		9.75026e-08	9.75026e-08	9.75026e-08	0		1.59712e-06	1.59712e-06	1.59712e-06	0.000108729		9.68712e-07	9.68712e-07	9.68712e-07	0		1.68884e-06	1.68884e-06	1.68884e-06	0		5.0753e-07	5.0753e-07	5.0753e-07	0		6.64282e-07	6.64282e-07	6.64282e-07	0		9.9713e-08	9.9713e-08	9.9713e-08
Apr22		7.04805e-06		7.04805e-06	0		2.18874e-06		2.18874e-06	0		1.05482e-06		1.05482e-06	0		1.28635e-07		1.28635e-07	0		4.45479e-06		4.45479e-06	9.81405e-05		8.29009e-07		8.29009e-07	0		2.5362e-06		2.5362e-06	0		5.64767e-07		5.64767e-07	0		8.18454e-07		8.18454e-07	0		4.68266e-08		4.68266e-08
May22			1.47081e-05	1.47081e-05	4.59137e-07			5.05636e-06	5.05636e-06	2.04061e-07			1.08193e-06	1.08193e-06	4.59137e-07			1.22462e-07	1.22462e-07	5.10152e-08			5.59755e-06	5.59755e-06	8.16243e-07			9.51951e-07	9.51951e-07	0.000101214			2.91589e-06	2.91589e-06	8.16243e-07			4.96485e-07	4.96485e-07	5.10152e-08			9.16495e-07	9.16495e-07	2.04061e-07			7.80098e-08	7.80098e-08
Jun22				4.48939e-05	6.08129e-05				6.63249e-06	1.27538e-07				6.32235e-07	2.86961e-07				7.54877e-08	3.18845e-08				3.64716e-06	0.000127975				7.59652e-07	1.27538e-07				2.37555e-06	5.10152e-07				4.85111e-07	3.64394e-08				5.97837e-07	1.27538e-07				5.22955e-08
[truncated: 82 more columns]

[truncated: 3 more sheets: ORF8, N, ORF10]
