# Supplementary material for: Analysis of 3.5 million SARS-CoV-2 sequences reveals unique mutational trends with consistent nucleotide and codon frequencies
Source: Virol J. 2023 Feb 17;20:31. doi: 10.1186/s12985-023-01982-8 (PMC9936480; doi:10.1186/s12985-023-01982-8)
Supplement: Supplementary file 11 — Additional file 11. Tables S11-70: Counts of All Mutations for each Gene/Clade Combination. [file 12985_2023_1982_MOESM11_ESM.zip]

Archive with 61 entries (60 files):
- Additional File 1 Tables S11-70/
- Additional File 1 Tables S11-70/Additional File 1 Table S33_E_alpha_all_mut_info.csv
- Additional File 1 Tables S11-70/Additional File 1 Table S14_E_beta_mu_all_mut_info.csv
- Additional File 1 Tables S11-70/Additional File 1 Table S19_E_delta_all_mut_info.csv
- Additional File 1 Tables S11-70/Additional File 1 Table S59_E_gamma_lambda_all_mut_info.csv
- Additional File 1 Tables S11-70/Additional File 1 Table S20_E_omicron_all_mut_info.csv
- Additional File 1 Tables S11-70/Additional File 1 Table S40_M_alpha_all_mut_info.csv
- Additional File 1 Tables S11-70/Additional File 1 Table S15_M_beta_mu_all_mut_info.csv
- Additional File 1 Tables S11-70/Additional File 1 Table S70_M_delta_all_mut_info.csv
- Additional File 1 Tables S11-70/Additional File 1 Table S67_M_gamma_lambda_all_mut_info.csv
- Additional File 1 Tables S11-70/Additional File 1 Table S30_M_omicron_all_mut_info.csv
- Additional File 1 Tables S11-70/Additional File 1 Table S48_N_alpha_all_mut_info.csv
- Additional File 1 Tables S11-70/Additional File 1 Table S22_N_beta_mu_all_mut_info.csv
- Additional File 1 Tables S11-70/Additional File 1 Table S53_N_delta_all_mut_info.csv
- Additional File 1 Tables S11-70/Additional File 1 Table S18_N_gamma_lambda_all_mut_info.csv
- Additional File 1 Tables S11-70/Additional File 1 Table S47_N_omicron_all_mut_info.csv
- Additional File 1 Tables S11-70/Additional File 1 Table S12_ORF10_alpha_all_mut_info.csv
- Additional File 1 Tables S11-70/Additional File 1 Table S60_ORF10_beta_mu_all_mut_info.csv
- Additional File 1 Tables S11-70/Additional File 1 Table S37_ORF10_delta_all_mut_info.csv
- Additional File 1 Tables S11-70/Additional File 1 Table S45_ORF10_gamma_lambda_all_mut_info.csv
- Additional File 1 Tables S11-70/Additional File 1 Table S50_ORF10_omicron_all_mut_info.csv
- Additional File 1 Tables S11-70/Additional File 1 Table S41_ORF1ab_alpha_all_mut_info.csv
- Additional File 1 Tables S11-70/Additional File 1 Table S51_ORF1ab_beta_mu_all_mut_info.csv
- Additional File 1 Tables S11-70/Additional File 1 Table S36_ORF1ab_delta_all_mut_info.csv
- Additional File 1 Tables S11-70/Additional File 1 Table S61_ORF1ab_gamma_lambda_all_mut_info.csv
- Additional File 1 Tables S11-70/Additional File 1 Table S11_ORF1ab_omicron_all_mut_info.csv
- Additional File 1 Tables S11-70/Additional File 1 Table S63_ORF3a_alpha_all_mut_info.csv
- Additional File 1 Tables S11-70/Additional File 1 Table S23_ORF3a_beta_mu_all_mut_info.csv
- Additional File 1 Tables S11-70/Additional File 1 Table S24_ORF3a_delta_all_mut_info.csv
- Additional File 1 Tables S11-70/Additional File 1 Table S52_ORF3a_gamma_lambda_all_mut_info.csv
- Additional File 1 Tables S11-70/Additional File 1 Table S27_ORF3a_omicron_all_mut_info.csv
- Additional File 1 Tables S11-70/Additional File 1 Table S31_ORF3b_alpha_all_mut_info.csv
- Additional File 1 Tables S11-70/Additional File 1 Table S38_ORF3b_beta_mu_all_mut_info.csv
- Additional File 1 Tables S11-70/Additional File 1 Table S56_ORF3b_delta_all_mut_info.csv
- Additional File 1 Tables S11-70/Additional File 1 Table S21_ORF3b_gamma_lambda_all_mut_info.csv
- Additional File 1 Tables S11-70/Additional File 1 Table S69_ORF3b_omicron_all_mut_info.csv
- Additional File 1 Tables S11-70/Additional File 1 Table S54_ORF6_alpha_all_mut_info.csv
- Additional File 1 Tables S11-70/Additional File 1 Table S34_ORF6_beta_mu_all_mut_info.csv
- Additional File 1 Tables S11-70/Additional File 1 Table S57_ORF6_delta_all_mut_info.csv
- Additional File 1 Tables S11-70/Additional File 1 Table S26_ORF6_gamma_lambda_all_mut_info.csv
- Additional File 1 Tables S11-70/Additional File 1 Table S46_ORF6_omicron_all_mut_info.csv
- Additional File 1 Tables S11-70/Additional File 1 Table S39_ORF7a_alpha_all_mut_info.csv
- Additional File 1 Tables S11-70/Additional File 1 Table S68_ORF7a_beta_mu_all_mut_info.csv
- Additional File 1 Tables S11-70/Additional File 1 Table S29_ORF7a_delta_all_mut_info.csv
- Additional File 1 Tables S11-70/Additional File 1 Table S62_ORF7a_gamma_lambda_all_mut_info.csv
- Additional File 1 Tables S11-70/Additional File 1 Table S17_ORF7a_omicron_all_mut_info.csv
- Additional File 1 Tables S11-70/Additional File 1 Table S13_ORF7b_alpha_all_mut_info.csv
- Additional File 1 Tables S11-70/Additional File 1 Table S64_ORF7b_beta_mu_all_mut_info.csv
- Additional File 1 Tables S11-70/Additional File 1 Table S55_ORF7b_delta_all_mut_info.csv
- Additional File 1 Tables S11-70/Additional File 1 Table S66_ORF7b_gamma_lambda_all_mut_info.csv
- Additional File 1 Tables S11-70/Additional File 1 Table S28_ORF7b_omicron_all_mut_info.csv
- Additional File 1 Tables S11-70/Additional File 1 Table S65_ORF8_alpha_all_mut_info.csv
- Additional File 1 Tables S11-70/Additional File 1 Table S42_ORF8_beta_mu_all_mut_info.csv
- Additional File 1 Tables S11-70/Additional File 1 Table S49_ORF8_delta_all_mut_info.csv
- Additional File 1 Tables S11-70/Additional File 1 Table S43_ORF8_gamma_lambda_all_mut_info.csv
- Additional File 1 Tables S11-70/Additional File 1 Table S44_ORF8_omicron_all_mut_info.csv
- Additional File 1 Tables S11-70/Additional File 1 Table S58_Spike_alpha_all_mut_info.csv
- Additional File 1 Tables S11-70/Additional File 1 Table S16_Spike_beta_mu_all_mut_info.csv
- Additional File 1 Tables S11-70/Additional File 1 Table S35_Spike_delta_all_mut_info.csv
- Additional File 1 Tables S11-70/Additional File 1 Table S25_Spike_gamma_lambda_all_mut_info.csv
- Additional File 1 Tables S11-70/Additional File 1 Table S32_Spike_omicron_all_mut_info.csv
