# Supplementary material for: Analysis of 3.5 million SARS-CoV-2 sequences reveals unique mutational trends with consistent nucleotide and codon frequencies
Source: Virol J. 2023 Feb 17;20:31. doi: 10.1186/s12985-023-01982-8 (PMC9936480; doi:10.1186/s12985-023-01982-8)
Supplement: Supplementary file 11 — Additional file 11. Tables S11-70: Counts of All Mutations for each Gene/Clade Combination. [file 12985_2023_1982_MOESM11_ESM.zip › Additional File 1 Tables S11-70/Additional File 1 Table S33_E_alpha_all_mut_info.csv]

	mutation_sum
C_220_T_synonymous	6385
C_26_T_missense	1487
C_12_T_synonymous	1103
G_172_T_missense	938
G_184_T_missense	645
C_217_T_missense	639
C_203_T_missense	467
C_61_T_missense	341
A_205_G_missense	336
C_69_T_synonymous	330
T_63_A_synonymous	310
G_70_A_missense	279
G_145_T_missense	269
T_219_G_synonymous	204
C_212_T_missense	179
C_164_T_missense	173
T_219_C_synonymous	144
G_223_C_missense	144
T_210_A_synonymous	137
T_213_A_synonymous	136
T_209_A_missense	135
A_75_G_synonymous	123
G_18_T_synonymous	118
A_191_G_missense	112
C_151_T_missense	100
A_88_G_missense	99
G_154_T_missense	85
C_89_T_missense	81
C_96_T_synonymous	75
G_13_A_missense	74
G_18_A_synonymous	74
A_189_G_synonymous	63
C_122_T_missense	63
C_225_T_synonymous	61
C_211_T_missense	61
C_193_T_synonymous	60
G_195_A_synonymous	59
G_222_T_synonymous	56
T_202_C_missense	56
C_55_T_missense	55
C_144_T_synonymous	52
G_195_T_synonymous	52
C_82_T_synonymous	50
A_37_G_missense	46
G_24_T_missense	43
T_45_C_synonymous	42
G_33_T_synonymous	41
A_215_G_missense	41
G_206_T_missense	38
G_121_T_missense	37
C_109_T_missense	37
T_87_C_synonymous	36
C_212_A_missense	36
A_27_C_synonymous	35
G_208_A_missense	35
T_7_C_missense	32
A_37_C_missense	31
G_145_A_missense	31
G_214_T_missense	30
C_171_T_synonymous	30
T_192_C_synonymous	30
G_208_T_missense	29
G_182_A_missense	29
G_47_A_missense	29
T_57_C_synonymous	28
G_172_A_missense	28
T_150_C_synonymous	28
C_61_G_missense	28
C_55_A_missense	27
G_70_T_missense	27
A_36_G_synonymous	24
T_165_G_synonymous	23
A_90_C_synonymous	23
T_183_C_synonymous	23
G_222_C_synonymous	23
G_128_T_missense	22
T_41_C_missense	22
C_132_T_synonymous	22
C_78_T_synonymous	20
T_221_C_missense	20
C_211_A_missense	20
G_154_A_missense	20
A_136_G_missense	18
C_203_G_missense	17
G_24_A_synonymous	16
T_218_C_missense	16
T_165_C_synonymous	16
G_18_C_synonymous	16
T_42_C_synonymous	15
C_217_G_missense	15
A_148_G_missense	15
T_71_C_missense	15
T_204_C_synonymous	15
A_27_G_synonymous	14
G_81_A_synonymous	14
T_16_C_missense	14
G_81_T_missense	13
C_52_T_missense	13
A_158_G_missense	13
A_84_C_synonymous	13
C_6_T_synonymous	13
C_55_G_missense	13
G_123_C_synonymous	13
G_119_T_missense	13
T_162_G_synonymous	12
A_114_G_synonymous	12
C_200_T_missense	12
T_42_A_synonymous	12
T_221_A_missense	11
C_107_T_missense	11
T_98_C_missense	11
C_151_A_missense	10
A_31_G_missense	10
C_126_T_synonymous	10
C_220_A_missense	10
T_213_G_synonymous	10
C_112_G_missense	10
G_131_T_missense	9
A_75_T_synonymous	9
C_91_T_synonymous	9
T_76_A_missense	9
G_184_A_missense	9
T_209_C_missense	9
G_147_T_synonymous	9
T_216_C_synonymous	9
G_123_T_synonymous	9
T_54_C_synonymous	9
C_48_T_synonymous	9
A_25_G_missense	9
G_106_A_missense	8
T_141_C_synonymous	8
T_76_C_missense	8
T_180_C_synonymous	8
A_27_T_synonymous	7
C_65_T_missense	7
G_149_T_missense	7
G_72_T_synonymous	7
A_21_G_synonymous	7
T_63_C_synonymous	7
C_78_A_missense	7
A_159_G_synonymous	7
C_212_G_missense	7
C_52_G_missense	6
T_202_G_missense	6
A_207_G_synonymous	6
G_182_T_missense	6
G_13_T_missense	6
T_198_C_synonymous	6
G_28_T_missense	6
T_198_G_missense	6
A_197_C_missense	6
G_28_A_missense	6
G_222_A_synonymous	6
C_164_A_missense	5
T_4_C_missense	5
T_174_C_synonymous	5
C_177_T_synonymous	5
T_167_C_missense	5
G_72_C_synonymous	5
T_180_G_synonymous	5
C_32_T_missense	5
C_69_A_missense	5
T_166_C_missense	5
T_210_C_synonymous	5
A_156_G_synonymous	5
A_51_T_synonymous	5
A_9_T_synonymous	5
G_206_A_missense	5
T_80_C_missense	5
A_103_G_missense	4
C_129_T_synonymous	4
A_215_T_missense	4
T_201_C_synonymous	4
T_180_A_synonymous	4
T_15_C_synonymous	4
A_39_G_missense	4
G_47_T_missense	4
C_217_A_missense	4
T_162_A_synonymous	4
A_197_G_missense	4
T_162_C_synonymous	4
T_168_C_synonymous	4
C_109_G_missense	4
T_178_A_missense	4
T_10_C_missense	4
G_40_A_missense	4
C_100_T_missense	4
T_224_C_missense	4
A_46_G_missense	4
G_108_T_synonymous	4
C_211_G_missense	3
A_9_G_synonymous	3
C_225_A_synonymous	3
T_74_C_missense	3
G_172_C_missense	3
C_52_A_missense	3
G_139_T_missense	3
C_181_T_missense	3
A_190_T_missense	3
G_19_A_missense	3
C_95_A_missense	3
G_28_C_missense	3
C_220_G_missense	3
C_8_T_missense	3
T_58_A_missense	3
G_33_A_synonymous	3
G_22_A_missense	3
T_60_C_synonymous	3
G_49_T_missense	2
T_15_G_synonymous	2
G_24_C_missense	2
C_161_T_missense	2
T_60_G_missense	2
A_156_T_synonymous	2
T_124_C_missense	2
A_196_T_missense	2
G_184_C_missense	2
A_125_G_missense	2
G_223_A_missense	2
C_96_A_synonymous	2
A_133_G_missense	2
T_130_C_missense	2
A_191_T_missense	2
T_213_C_synonymous	2
G_64_A_missense	2
A_191_C_missense	2
T_111_C_synonymous	2
G_64_T_missense	2
C_193_A_missense	2
T_216_G_missense	2
T_130_A_missense	2
T_79_C_synonymous	2
G_49_A_missense	2
G_29_T_missense	2
A_37_T_missense	2
T_34_C_synonymous	2
C_203_A_missense	2
A_9_C_synonymous	2
C_200_G_missense	2
T_192_G_missense	2
A_148_T_missense	2
T_186_C_synonymous	2
A_23_G_missense	2
G_40_C_missense	2
G_117_A_synonymous	2
A_84_G_synonymous	2
T_66_A_synonymous	2
A_25_T_missense	1
G_106_T_missense	1
G_195_C_synonymous	1
T_53_C_missense	1
T_194_G_missense	1
T_174_A_synonymous	1
T_15_A_synonymous	1
T_199_C_missense	1
A_215_C_missense	1
G_94_A_missense	1
T_58_C_missense	1
G_94_T_missense	1
T_67_A_missense	1
C_104_T_missense	1
A_187_G_missense	1
G_145_C_missense	1
T_59_C_missense	1
C_65_G_missense	1
G_85_T_missense	1
C_99_T_synonymous	1
A_207_C_missense	1
C_179_A_missense	1
T_16_A_missense	1
T_174_G_synonymous	1
C_69_G_missense	1
C_160_T_missense	1
T_68_C_missense	1
G_131_A_missense	1
A_133_T_missense	1
A_90_T_synonymous	1
A_39_C_synonymous	1
C_26_G_missense	1
G_13_C_missense	1
C_17_T_missense	1
T_83_C_missense	1
A_103_C_missense	1
T_169_C_missense	1
T_130_G_missense	1
A_103_T_missense	1
A_90_G_synonymous	1
C_82_G_missense	1
A_188_G_missense	1
C_12_A_missense	1
T_183_A_synonymous	1
T_53_G_missense	1
T_79_G_missense	1
T_173_C_missense	1
T_202_A_missense	1
G_128_A_missense	1
G_223_T_missense	1
A_51_G_synonymous	1
T_146_G_missense	1
C_200_A_missense	1
T_192_A_missense	1
T_62_C_missense	1
T_102_A_synonymous	1
C_104_A_missense	1
A_143_G_missense	1
T_57_A_synonymous	1
C_225_G_synonymous	1
G_139_A_missense	1
T_56_C_missense	1
C_144_A_missense	1
T_16_G_missense	1
A_158_T_missense	1
A_84_T_synonymous	1
T_194_A_missense	1
C_164_G_missense	1
T_101_A_missense	1
T_66_C_synonymous	1
G_40_T_missense	1
G_70_C_missense	1
G_214_C_missense	1
T_30_C_synonymous	1
T_57_G_synonymous	1
A_43_G_missense	1
T_11_A_missense	1
G_113_T_missense	1
C_61_A_missense	1
