# Supplementary material for: Analysis of 3.5 million SARS-CoV-2 sequences reveals unique mutational trends with consistent nucleotide and codon frequencies
Source: Virol J. 2023 Feb 17;20:31. doi: 10.1186/s12985-023-01982-8 (PMC9936480; doi:10.1186/s12985-023-01982-8)
Supplement: Supplementary file 11 — Additional file 11. Tables S11-70: Counts of All Mutations for each Gene/Clade Combination. [file 12985_2023_1982_MOESM11_ESM.zip › Additional File 1 Tables S11-70/Additional File 1 Table S14_E_beta_mu_all_mut_info.csv]

	mutation_sum
C_212_T_missense	6826
C_26_T_missense	1877
C_61_G_missense	895
A_75_G_synonymous	656
A_215_G_missense	439
C_12_T_synonymous	392
C_211_T_missense	372
C_203_T_missense	246
C_217_T_missense	244
G_184_T_missense	215
C_220_T_synonymous	166
G_145_T_missense	157
G_18_T_synonymous	145
T_180_G_synonymous	140
C_61_T_missense	140
G_214_T_missense	123
G_172_T_missense	105
C_164_T_missense	94
C_89_T_missense	94
G_123_T_synonymous	77
C_69_T_synonymous	76
G_70_A_missense	74
C_96_T_synonymous	70
A_189_G_synonymous	54
G_18_A_synonymous	44
C_82_T_synonymous	44
G_128_T_missense	41
C_78_T_synonymous	40
G_195_T_synonymous	39
G_13_T_missense	38
C_69_A_missense	37
G_206_T_missense	36
G_131_T_missense	34
C_225_G_synonymous	34
G_214_A_missense	33
C_122_T_missense	31
G_208_A_missense	31
G_13_A_missense	31
T_141_A_synonymous	27
C_225_A_synonymous	27
T_60_G_missense	26
C_225_T_synonymous	25
C_171_T_synonymous	24
C_181_T_missense	22
T_192_C_synonymous	22
G_182_T_missense	21
C_95_T_missense	21
T_42_C_synonymous	21
C_55_T_missense	21
C_151_A_missense	20
C_91_T_synonymous	20
G_208_T_missense	20
T_202_C_missense	19
G_70_T_missense	19
T_198_C_synonymous	19
G_154_A_missense	17
C_220_A_missense	17
C_126_T_synonymous	15
G_24_T_missense	15
C_212_A_missense	14
A_215_C_missense	14
C_203_G_missense	14
C_109_T_missense	14
G_19_A_missense	14
C_217_G_missense	13
C_78_A_missense	13
T_219_G_synonymous	13
A_114_G_synonymous	13
A_21_C_missense	13
C_200_T_missense	12
T_166_C_missense	12
T_57_C_synonymous	12
C_177_T_synonymous	12
T_87_C_synonymous	12
C_151_T_missense	11
T_204_C_synonymous	11
A_36_G_synonymous	11
G_149_T_missense	10
T_71_C_missense	10
G_145_A_missense	10
A_148_G_missense	9
T_180_C_synonymous	9
T_76_C_missense	9
T_202_G_missense	9
C_193_T_synonymous	9
G_206_A_missense	9
T_204_G_synonymous	9
T_174_C_synonymous	8
G_222_C_synonymous	8
C_65_T_missense	8
G_28_T_missense	8
G_40_A_missense	8
C_144_T_synonymous	7
A_31_G_missense	7
A_197_C_missense	7
G_172_A_missense	7
T_58_A_missense	7
T_45_C_synonymous	7
A_88_G_missense	7
G_222_T_synonymous	7
T_201_C_synonymous	7
C_52_G_missense	6
T_60_C_synonymous	6
T_224_C_missense	6
A_27_G_synonymous	6
G_47_A_missense	6
G_24_A_synonymous	6
T_79_C_synonymous	6
A_27_T_synonymous	6
T_199_C_missense	5
T_183_C_synonymous	5
T_186_A_synonymous	5
C_211_A_missense	5
A_9_G_synonymous	5
G_33_A_synonymous	5
G_28_A_missense	5
T_63_C_synonymous	5
C_203_A_missense	5
G_121_T_missense	5
T_66_A_synonymous	5
G_172_C_missense	5
C_55_A_missense	5
T_210_C_synonymous	5
T_209_C_missense	4
T_168_C_synonymous	4
G_33_T_synonymous	4
C_132_T_synonymous	4
G_223_A_missense	4
C_17_T_missense	4
G_18_C_synonymous	4
G_223_C_missense	4
G_195_C_synonymous	4
A_51_T_synonymous	4
T_165_A_synonymous	4
T_165_C_synonymous	4
A_84_T_synonymous	4
T_30_C_synonymous	4
G_64_T_missense	3
T_146_C_missense	3
C_212_G_missense	3
T_186_C_synonymous	3
G_182_A_missense	3
A_37_G_missense	3
C_129_T_synonymous	3
A_207_G_synonymous	3
T_201_G_synonymous	3
G_139_T_missense	3
C_55_G_missense	3
A_136_G_missense	3
T_15_C_synonymous	3
A_190_C_missense	3
T_138_G_missense	3
A_207_T_missense	3
T_150_C_synonymous	3
T_98_C_missense	3
G_81_T_missense	3
C_179_A_missense	3
A_191_G_missense	3
A_158_G_missense	3
C_107_T_missense	3
G_147_A_synonymous	3
A_51_G_synonymous	3
G_106_A_missense	2
G_195_A_synonymous	2
C_164_G_missense	2
A_90_C_synonymous	2
A_43_G_missense	2
C_220_G_missense	2
A_90_G_synonymous	2
C_217_A_missense	2
T_53_C_missense	2
C_12_A_missense	2
T_92_A_missense	2
T_76_G_missense	2
G_222_A_synonymous	2
T_219_C_synonymous	2
T_42_A_synonymous	2
T_77_G_missense	2
T_115_C_synonymous	2
G_47_T_missense	2
T_63_G_synonymous	2
G_147_T_synonymous	2
T_16_C_missense	2
T_57_A_synonymous	2
A_37_T_missense	2
T_10_C_missense	2
T_221_C_missense	2
T_30_A_synonymous	2
C_8_T_missense	2
A_93_G_synonymous	2
A_205_G_missense	2
T_178_G_missense	2
T_111_A_synonymous	2
C_160_T_missense	2
C_211_G_missense	2
A_23_G_missense	2
A_39_G_missense	2
C_6_T_synonymous	2
A_156_G_synonymous	2
A_189_C_missense	2
A_142_G_missense	2
A_9_T_synonymous	2
C_112_A_synonymous	2
G_131_A_missense	2
T_162_C_synonymous	2
C_164_A_missense	2
A_215_T_missense	2
C_52_T_missense	1
G_123_A_synonymous	1
T_74_C_missense	1
G_184_C_missense	1
T_101_C_missense	1
C_112_G_missense	1
A_143_C_missense	1
A_134_C_missense	1
A_39_T_synonymous	1
A_114_C_synonymous	1
T_174_G_synonymous	1
T_4_G_missense	1
G_119_T_missense	1
G_154_T_missense	1
G_24_C_missense	1
A_125_T_missense	1
G_85_A_missense	1
G_40_T_missense	1
T_202_A_missense	1
T_67_C_missense	1
T_169_A_missense	1
A_75_C_synonymous	1
G_70_C_missense	1
A_207_C_missense	1
T_178_A_missense	1
A_176_T_missense	1
A_88_T_missense	1
C_107_G_missense	1
G_106_C_missense	1
T_92_C_missense	1
T_87_A_synonymous	1
A_84_C_synonymous	1
T_83_G_missense	1
T_79_G_missense	1
G_223_T_missense	1
G_184_A_missense	1
C_89_G_missense	1
A_88_C_missense	1
A_75_T_synonymous	1
G_64_A_missense	1
A_176_C_missense	1
A_103_G_missense	1
T_213_A_synonymous	1
T_194_A_missense	1
T_59_C_missense	1
G_94_C_missense	1
T_198_A_missense	1
T_42_G_synonymous	1
C_61_A_missense	1
A_134_T_missense	1
A_197_G_missense	1
T_173_G_missense	1
A_157_G_missense	1
G_108_A_synonymous	1
T_105_A_synonymous	1
T_213_C_synonymous	1
T_77_C_missense	1
G_214_C_missense	1
T_7_C_missense	1
A_143_G_missense	1
C_100_T_missense	1
T_4_C_missense	1
G_72_A_synonymous	1
G_29_C_missense	1
T_130_C_missense	1
A_114_T_synonymous	1
G_208_C_missense	1
A_156_C_synonymous	1
A_125_G_missense	1
G_29_T_missense	1
T_163_C_missense	1
T_118_C_missense	1
T_124_C_missense	1
T_221_A_missense	1
T_183_G_synonymous	1
A_159_T_missense	1
A_84_G_synonymous	1
T_204_A_synonymous	1
T_54_C_synonymous	1
A_156_T_synonymous	1
C_144_A_missense	1
G_22_A_missense	1
T_15_A_synonymous	1
T_86_C_missense	1
T_216_C_synonymous	1
C_193_A_missense	1
C_96_A_synonymous	1
G_81_C_missense	1
T_11_C_missense	1
C_95_A_missense	1
G_206_C_missense	1
A_190_T_missense	1
C_48_T_synonymous	1
G_94_T_missense	1
C_52_A_missense	1
A_188_G_missense	1
A_196_T_missense	1
T_216_G_missense	1
T_34_C_synonymous	1
G_108_T_synonymous	1
T_50_C_missense	1
T_111_C_synonymous	1
G_72_T_synonymous	1
