# Supplementary material for: Analysis of 3.5 million SARS-CoV-2 sequences reveals unique mutational trends with consistent nucleotide and codon frequencies
Source: Virol J. 2023 Feb 17;20:31. doi: 10.1186/s12985-023-01982-8 (PMC9936480; doi:10.1186/s12985-023-01982-8)
Supplement: Supplementary file 11 — Additional file 11. Tables S11-70: Counts of All Mutations for each Gene/Clade Combination. [file 12985_2023_1982_MOESM11_ESM.zip › Additional File 1 Tables S11-70/Additional File 1 Table S19_E_delta_all_mut_info.csv]

	mutation_sum
G_184_T_missense	6810
C_26_T_missense	4546
C_12_T_synonymous	3092
G_172_T_missense	2386
C_220_T_synonymous	2324
C_217_T_missense	1365
C_96_T_synonymous	1344
C_164_T_missense	1264
C_69_T_synonymous	1113
A_114_G_synonymous	886
A_75_G_synonymous	842
C_203_T_missense	826
G_195_T_synonymous	796
C_211_T_missense	744
G_145_T_missense	611
C_122_T_missense	529
G_18_A_synonymous	513
C_61_T_missense	497
C_212_T_missense	445
G_33_A_synonymous	349
T_87_C_synonymous	317
G_18_T_synonymous	315
C_164_G_missense	309
T_204_C_synonymous	304
G_70_A_missense	296
G_154_T_missense	292
T_201_C_synonymous	261
G_13_A_missense	238
G_128_T_missense	233
C_144_T_synonymous	230
G_208_A_missense	223
C_91_T_synonymous	217
T_165_C_synonymous	216
G_121_T_missense	213
T_183_A_synonymous	208
C_82_T_synonymous	206
C_177_T_synonymous	193
C_78_T_synonymous	187
G_182_A_missense	177
G_206_T_missense	171
A_36_G_synonymous	166
C_171_T_synonymous	162
A_21_G_synonymous	158
G_214_T_missense	147
C_225_T_synonymous	145
T_198_A_missense	142
G_123_T_synonymous	142
G_70_T_missense	139
C_78_A_missense	135
G_172_C_missense	133
A_207_C_missense	131
C_212_A_missense	130
G_147_T_synonymous	128
C_61_A_missense	123
A_46_G_missense	123
T_213_A_synonymous	112
T_10_C_missense	110
G_24_T_missense	109
G_222_A_synonymous	108
G_222_C_synonymous	104
G_208_T_missense	101
C_126_T_synonymous	101
A_215_G_missense	100
C_212_G_missense	99
C_193_T_synonymous	99
G_154_A_missense	96
G_184_A_missense	93
C_132_T_synonymous	93
T_45_C_synonymous	92
T_186_C_synonymous	92
G_81_A_synonymous	85
C_200_T_missense	85
A_158_G_missense	83
A_136_G_missense	82
T_42_C_synonymous	80
G_172_A_missense	79
A_88_G_missense	79
C_217_G_missense	77
A_191_G_missense	75
T_199_C_missense	75
T_60_G_missense	74
C_48_T_synonymous	74
G_28_T_missense	71
G_131_T_missense	71
A_27_G_synonymous	69
G_47_A_missense	69
T_66_C_synonymous	67
T_198_C_synonymous	66
A_156_T_synonymous	64
T_174_C_synonymous	64
C_89_T_missense	64
T_192_C_synonymous	63
A_27_T_synonymous	61
C_151_A_missense	61
A_197_G_missense	60
A_75_T_synonymous	60
G_149_T_missense	60
C_109_T_missense	58
G_182_T_missense	57
G_19_A_missense	56
C_6_T_synonymous	56
C_225_G_synonymous	55
T_202_C_missense	54
T_168_C_synonymous	53
G_18_C_synonymous	51
A_37_G_missense	51
G_214_A_missense	49
A_196_T_missense	49
A_51_T_synonymous	48
G_222_T_synonymous	48
C_55_T_missense	48
C_203_A_missense	46
T_198_G_missense	45
T_58_C_missense	45
T_63_A_synonymous	45
T_63_C_synonymous	44
T_57_C_synonymous	43
T_153_C_synonymous	43
G_24_A_synonymous	43
C_55_A_missense	42
C_65_T_missense	41
T_71_C_missense	41
A_9_T_synonymous	40
A_207_G_synonymous	40
T_221_C_missense	40
C_107_T_missense	40
C_12_A_missense	39
G_70_C_missense	39
G_47_T_missense	38
T_218_A_missense	38
C_69_A_missense	38
C_151_T_missense	38
G_223_A_missense	36
T_76_C_missense	36
A_31_G_missense	36
T_98_C_missense	35
T_180_C_synonymous	35
G_72_T_synonymous	35
G_24_C_missense	34
A_9_C_synonymous	34
C_220_A_missense	33
T_210_C_synonymous	33
A_90_C_synonymous	33
A_148_G_missense	33
T_178_G_missense	31
G_33_T_synonymous	30
G_40_A_missense	30
G_22_A_missense	30
A_25_G_missense	30
C_129_T_synonymous	29
A_23_G_missense	29
A_90_G_synonymous	29
C_8_T_missense	29
C_52_T_missense	28
G_123_C_synonymous	28
A_215_C_missense	28
T_16_A_missense	27
G_64_T_missense	27
T_7_C_missense	27
A_189_G_synonymous	26
A_84_G_synonymous	25
T_15_A_synonymous	24
G_81_T_missense	24
C_217_A_missense	24
C_220_G_missense	24
A_215_T_missense	24
T_209_C_missense	24
G_13_C_missense	23
T_180_G_synonymous	23
T_219_G_synonymous	23
A_156_G_synonymous	23
T_141_C_synonymous	23
G_145_A_missense	22
G_121_A_missense	22
A_46_T_missense	22
G_123_A_synonymous	22
T_34_C_synonymous	22
C_181_T_missense	22
C_32_T_missense	21
A_148_T_missense	21
T_66_A_synonymous	21
T_79_C_synonymous	21
T_60_C_synonymous	21
G_108_A_synonymous	21
A_51_G_synonymous	20
A_9_G_synonymous	19
C_203_G_missense	19
G_13_T_missense	19
A_205_G_missense	19
G_223_C_missense	18
T_15_C_synonymous	17
T_219_C_synonymous	17
G_184_C_missense	17
A_188_G_missense	17
G_206_A_missense	17
C_55_G_missense	16
G_108_T_synonymous	16
T_183_C_synonymous	16
T_162_C_synonymous	16
G_195_A_synonymous	16
T_166_C_missense	16
G_119_T_missense	15
A_170_T_missense	15
T_58_A_missense	15
G_117_A_synonymous	15
T_146_C_missense	15
G_28_A_missense	15
T_87_A_synonymous	15
T_216_C_synonymous	15
T_54_C_synonymous	15
C_52_A_missense	14
A_176_G_missense	14
T_218_C_missense	14
T_202_G_missense	14
G_106_A_missense	14
G_139_T_missense	14
T_67_C_missense	13
G_131_A_missense	13
T_216_G_missense	13
A_39_G_missense	13
G_139_C_missense	12
T_74_C_missense	12
T_174_G_synonymous	11
T_57_A_synonymous	11
T_68_G_missense	11
A_207_T_missense	11
T_41_C_missense	11
G_47_C_missense	11
C_179_A_missense	11
G_147_A_synonymous	10
C_193_A_missense	10
A_197_C_missense	9
G_40_C_missense	9
T_77_C_missense	9
G_40_T_missense	8
C_164_A_missense	8
T_30_C_synonymous	8
A_84_T_synonymous	8
A_21_C_missense	8
C_225_A_synonymous	8
T_194_C_missense	7
T_150_C_synonymous	7
T_162_G_synonymous	7
T_221_A_missense	7
T_124_C_missense	7
T_213_C_synonymous	7
T_194_G_missense	7
T_183_G_synonymous	7
G_72_C_synonymous	7
G_195_C_synonymous	7
T_62_C_missense	7
A_133_G_missense	7
G_206_C_missense	7
T_192_G_missense	7
G_154_C_missense	7
T_178_A_missense	7
C_95_T_missense	7
C_211_A_missense	7
G_85_T_missense	6
T_11_A_missense	6
C_17_T_missense	6
T_111_G_synonymous	6
T_135_C_synonymous	6
C_26_G_missense	6
T_167_C_missense	6
T_209_G_missense	6
T_155_A_missense	6
G_49_T_missense	5
G_73_T_missense	5
A_143_G_missense	5
C_161_T_missense	5
T_224_C_missense	5
T_201_G_synonymous	5
A_93_G_synonymous	5
T_165_G_synonymous	5
T_199_A_missense	5
A_88_T_missense	5
A_37_C_missense	5
A_25_T_missense	5
A_90_T_synonymous	5
A_191_C_missense	5
G_64_A_missense	5
T_50_C_missense	5
G_214_C_missense	5
G_72_A_synonymous	4
A_196_G_missense	4
C_61_G_missense	4
A_133_T_missense	4
T_54_G_synonymous	4
G_113_T_missense	4
T_86_C_missense	4
G_28_C_missense	4
G_208_C_missense	4
T_68_C_missense	4
T_141_A_synonymous	4
A_134_T_missense	3
T_174_A_synonymous	3
C_89_A_missense	3
T_199_G_missense	3
T_101_C_missense	3
T_67_A_missense	3
G_94_A_missense	3
A_27_C_synonymous	3
C_100_T_missense	3
T_59_G_missense	3
T_185_C_missense	3
T_16_C_missense	3
C_12_G_missense	3
G_106_T_missense	3
T_83_C_missense	3
G_29_T_missense	3
G_149_C_missense	3
A_97_T_missense	3
A_23_C_missense	3
G_85_A_missense	3
A_197_T_missense	3
T_166_A_missense	3
C_200_A_missense	2
T_71_G_missense	2
A_134_C_missense	2
A_159_G_synonymous	2
T_173_G_missense	2
T_4_C_missense	2
G_81_C_missense	2
G_73_A_missense	2
T_111_C_synonymous	2
T_7_G_missense	2
A_36_C_missense	2
A_23_T_missense	2
A_39_T_synonymous	2
A_103_G_missense	2
T_105_A_synonymous	2
T_57_G_synonymous	2
T_130_A_missense	2
G_147_C_synonymous	2
C_82_A_missense	2
T_201_A_synonymous	2
A_75_C_synonymous	2
T_153_A_synonymous	2
C_91_G_missense	2
A_125_T_missense	2
T_166_G_missense	2
T_15_G_synonymous	2
G_223_T_missense	2
A_190_C_missense	2
A_142_G_missense	2
A_205_C_synonymous	2
A_36_T_missense	2
A_142_T_missense	2
T_167_G_missense	2
A_196_C_missense	2
T_63_G_synonymous	2
C_96_A_synonymous	2
G_108_C_synonymous	2
C_99_T_synonymous	2
A_44_G_missense	2
T_115_C_synonymous	2
T_34_A_missense	1
T_59_C_missense	1
T_30_G_synonymous	1
T_168_A_missense	1
T_152_C_missense	1
T_167_A_missense	1
A_31_T_missense	1
G_49_A_missense	1
T_110_C_missense	1
A_25_C_missense	1
T_169_C_missense	1
A_103_T_missense	1
A_20_C_missense	1
C_107_A_missense	1
A_125_G_missense	1
T_146_A_missense	1
C_32_G_missense	1
C_82_G_missense	1
T_111_A_synonymous	1
C_95_A_missense	1
G_19_C_missense	1
C_100_G_missense	1
C_69_G_missense	1
T_130_G_missense	1
T_101_A_missense	1
G_64_C_missense	1
C_99_G_missense	1
G_73_C_missense	1
A_20_T_missense	1
T_210_G_synonymous	1
G_33_C_synonymous	1
T_202_A_missense	1
A_114_T_synonymous	1
T_162_A_synonymous	1
A_21_T_missense	1
T_194_A_missense	1
C_179_T_missense	1
G_22_C_missense	1
T_76_G_missense	1
T_165_A_synonymous	1
A_37_T_missense	1
A_189_C_missense	1
T_10_A_missense	1
T_163_C_missense	1
T_168_G_missense	1
T_185_G_missense	1
A_157_C_missense	1
T_163_G_missense	1
T_92_C_missense	1
C_112_A_synonymous	1
T_67_G_missense	1
A_188_T_missense	1
T_192_A_missense	1
C_65_G_missense	1
T_105_C_synonymous	1
T_173_C_missense	1
C_200_G_missense	1
G_139_A_missense	1
A_191_T_missense	1
C_160_T_missense	1
C_89_G_missense	1
T_14_C_missense	1
A_176_T_missense	1
T_213_G_synonymous	1
