# Supplementary material for: Analysis of 3.5 million SARS-CoV-2 sequences reveals unique mutational trends with consistent nucleotide and codon frequencies
Source: Virol J. 2023 Feb 17;20:31. doi: 10.1186/s12985-023-01982-8 (PMC9936480; doi:10.1186/s12985-023-01982-8)
Supplement: Supplementary file 11 — Additional file 11. Tables S11-70: Counts of All Mutations for each Gene/Clade Combination. [file 12985_2023_1982_MOESM11_ESM.zip › Additional File 1 Tables S11-70/Additional File 1 Table S20_E_omicron_all_mut_info.csv]

	mutation_sum
C_26_T_missense	1186113
C_164_T_missense	2718
C_12_T_synonymous	1440
G_182_T_missense	1188
G_184_T_missense	663
C_69_T_synonymous	621
C_48_T_synonymous	498
C_52_A_missense	492
C_96_T_synonymous	492
C_61_T_missense	419
C_220_T_synonymous	364
C_181_T_missense	350
G_18_A_synonymous	317
C_203_T_missense	287
C_212_T_missense	240
C_217_T_missense	211
T_87_C_synonymous	198
G_149_T_missense	197
A_51_T_synonymous	183
T_165_C_synonymous	164
G_172_A_missense	162
G_184_A_missense	152
A_75_G_synonymous	142
A_25_G_missense	138
A_148_G_missense	137
G_18_T_synonymous	126
C_211_T_missense	115
C_151_A_missense	105
C_126_T_synonymous	104
T_42_C_synonymous	101
A_31_G_missense	89
C_225_T_synonymous	88
T_192_C_synonymous	83
T_57_C_synonymous	80
C_144_T_synonymous	79
C_82_T_synonymous	76
C_78_T_synonymous	75
A_215_G_missense	73
A_46_G_missense	67
T_204_C_synonymous	62
A_21_G_synonymous	61
G_172_T_missense	61
G_33_A_synonymous	60
T_166_C_missense	59
T_76_C_missense	58
T_180_C_synonymous	57
C_78_A_missense	57
G_214_C_missense	55
G_13_A_missense	54
C_200_T_missense	52
C_217_A_missense	49
G_28_A_missense	49
C_91_T_synonymous	48
G_195_T_synonymous	45
T_67_C_missense	45
T_201_C_synonymous	44
G_172_C_missense	44
C_171_T_synonymous	43
T_45_C_synonymous	43
T_210_C_synonymous	43
G_154_A_missense	40
C_65_T_missense	40
T_202_C_missense	40
T_153_C_synonymous	39
G_70_A_missense	39
G_70_T_missense	38
A_148_T_missense	36
C_203_G_missense	36
G_123_T_synonymous	34
G_145_T_missense	33
T_150_C_synonymous	33
G_19_A_missense	32
G_147_T_synonymous	32
A_196_T_missense	31
A_114_G_synonymous	31
A_197_G_missense	29
C_122_T_missense	27
A_25_T_missense	27
G_24_A_synonymous	27
C_217_G_missense	26
G_223_C_missense	26
A_9_T_synonymous	26
C_177_T_synonymous	25
G_81_A_synonymous	25
C_69_A_missense	25
T_63_C_synonymous	25
C_211_A_missense	24
G_214_T_missense	24
G_182_A_missense	24
C_109_T_missense	23
A_88_G_missense	23
T_180_G_synonymous	22
C_89_T_missense	22
A_37_G_missense	22
T_174_C_synonymous	21
C_32_T_missense	21
T_71_C_missense	21
G_208_A_missense	21
G_206_A_missense	21
T_198_G_missense	21
G_222_C_synonymous	21
G_47_A_missense	20
T_15_C_synonymous	20
G_18_C_synonymous	20
G_121_T_missense	20
T_68_G_missense	20
G_28_T_missense	20
A_90_G_synonymous	19
A_9_G_synonymous	19
A_90_C_synonymous	19
C_212_A_missense	19
C_129_T_synonymous	19
G_214_A_missense	19
G_33_T_synonymous	19
A_36_G_synonymous	18
T_15_G_synonymous	18
C_52_T_missense	18
C_151_T_missense	17
T_60_C_synonymous	17
G_206_T_missense	16
T_218_C_missense	16
C_12_A_missense	15
C_193_T_synonymous	15
T_163_G_missense	15
T_141_C_synonymous	14
T_219_C_synonymous	14
G_121_A_missense	14
A_75_T_synonymous	14
A_191_G_missense	13
G_72_T_synonymous	13
T_30_C_synonymous	13
A_159_G_synonymous	13
T_186_C_synonymous	13
G_117_A_synonymous	13
T_118_G_missense	13
A_51_G_synonymous	13
G_49_A_missense	13
A_189_G_synonymous	13
C_220_A_missense	13
A_207_G_synonymous	12
T_224_C_missense	12
A_156_G_synonymous	12
T_10_C_missense	12
T_198_C_synonymous	11
T_16_C_missense	11
G_222_T_synonymous	11
G_128_T_missense	11
G_24_T_missense	10
T_98_C_missense	10
T_7_C_missense	10
T_174_A_synonymous	10
T_57_A_synonymous	10
G_123_A_synonymous	10
C_164_G_missense	10
G_195_A_synonymous	10
C_6_T_synonymous	10
T_174_G_synonymous	9
T_162_C_synonymous	9
C_55_T_missense	9
T_209_C_missense	9
T_221_C_missense	9
C_61_A_missense	9
T_199_G_missense	8
C_203_A_missense	8
T_198_A_missense	8
C_8_T_missense	8
G_70_C_missense	8
A_188_G_missense	8
T_135_C_synonymous	8
G_119_T_missense	8
G_123_C_synonymous	8
G_13_T_missense	8
G_208_T_missense	8
C_132_T_synonymous	8
A_84_G_synonymous	8
T_199_C_missense	8
C_193_A_missense	7
T_162_A_synonymous	7
G_108_T_synonymous	7
T_218_A_missense	7
T_67_G_missense	7
T_183_C_synonymous	7
T_58_C_missense	7
G_195_C_synonymous	7
G_64_T_missense	7
T_141_A_synonymous	7
T_77_C_missense	6
G_81_T_missense	6
T_101_C_missense	6
T_216_C_synonymous	6
T_168_C_synonymous	6
T_79_C_synonymous	6
T_202_A_missense	6
A_27_T_synonymous	6
C_107_T_missense	6
T_74_C_missense	6
A_27_G_synonymous	6
C_69_G_missense	6
T_166_G_missense	6
T_202_G_missense	6
A_125_G_missense	5
G_184_C_missense	5
T_92_A_missense	5
G_145_A_missense	5
A_197_C_missense	5
G_49_T_missense	5
T_201_G_synonymous	5
C_225_A_synonymous	5
A_90_T_synonymous	5
G_113_T_missense	4
T_58_A_missense	4
T_219_G_synonymous	4
T_124_C_missense	4
T_201_A_synonymous	4
T_218_G_missense	4
G_139_T_missense	4
G_139_A_missense	4
G_147_A_synonymous	4
T_54_C_synonymous	4
T_15_A_synonymous	4
T_68_C_missense	4
T_221_A_missense	4
T_213_C_synonymous	4
A_205_G_missense	4
G_94_A_missense	4
G_40_T_missense	4
T_34_C_synonymous	4
T_216_G_missense	3
G_223_T_missense	3
T_63_A_synonymous	3
T_50_A_missense	3
C_61_G_missense	3
G_73_T_missense	3
C_212_G_missense	3
T_192_A_missense	3
T_66_C_synonymous	3
A_75_C_synonymous	3
A_136_G_missense	3
A_190_G_missense	3
A_43_G_missense	3
G_47_T_missense	3
G_154_T_missense	3
A_46_T_missense	3
C_17_T_missense	3
T_168_G_missense	3
G_22_A_missense	3
T_50_C_missense	3
A_88_T_missense	3
A_25_C_missense	3
G_131_T_missense	2
A_39_G_missense	2
T_162_G_synonymous	2
C_96_G_synonymous	2
G_117_T_missense	2
G_73_A_missense	2
C_32_A_missense	2
G_106_A_missense	2
T_180_A_synonymous	2
G_223_A_missense	2
T_192_G_missense	2
A_84_T_synonymous	2
G_113_A_missense	2
C_179_A_missense	2
T_87_G_synonymous	2
T_80_C_missense	2
A_190_T_missense	2
G_206_C_missense	2
G_85_T_missense	2
G_139_C_missense	2
C_122_G_missense	2
A_205_C_synonymous	2
C_100_G_missense	2
A_142_T_missense	2
G_222_A_synonymous	2
C_82_A_missense	2
A_93_G_synonymous	2
A_197_T_missense	2
A_46_C_missense	2
C_220_G_missense	2
T_210_G_synonymous	2
T_54_G_synonymous	2
T_59_C_missense	2
T_169_A_missense	2
A_125_T_missense	2
C_96_A_synonymous	2
G_29_T_missense	2
A_188_T_missense	2
G_40_C_missense	2
T_38_C_missense	2
A_21_T_missense	2
G_29_C_missense	2
G_64_A_missense	1
T_167_G_missense	1
C_160_A_missense	1
A_9_C_synonymous	1
T_7_A_missense	1
A_156_T_synonymous	1
T_115_C_synonymous	1
G_29_A_missense	1
C_200_G_missense	1
T_83_C_missense	1
T_185_C_missense	1
C_112_A_synonymous	1
A_103_G_missense	1
A_189_T_missense	1
A_114_C_synonymous	1
G_147_C_synonymous	1
T_66_A_synonymous	1
T_183_A_synonymous	1
T_221_G_missense	1
C_12_G_missense	1
C_55_A_missense	1
T_194_G_missense	1
C_112_G_missense	1
C_99_A_synonymous	1
T_42_A_synonymous	1
T_138_C_synonymous	1
T_140_C_missense	1
T_63_G_synonymous	1
G_94_T_missense	1
G_108_C_synonymous	1
T_135_G_missense	1
A_93_C_synonymous	1
T_116_C_missense	1
C_104_T_missense	1
T_105_C_synonymous	1
A_156_C_synonymous	1
A_125_C_missense	1
T_41_C_missense	1
C_91_G_missense	1
T_153_A_synonymous	1
T_135_A_missense	1
A_158_G_missense	1
T_178_C_missense	1
G_85_A_missense	1
T_110_C_missense	1
T_185_G_missense	1
T_213_G_synonymous	1
T_105_A_synonymous	1
T_35_C_missense	1
T_127_A_missense	1
G_128_C_missense	1
T_58_G_missense	1
A_103_T_missense	1
T_194_C_missense	1
A_21_C_missense	1
T_62_C_missense	1
C_160_T_missense	1
T_56_C_missense	1
A_39_C_synonymous	1
T_209_G_missense	1
G_119_C_missense	1
G_149_C_missense	1
G_13_C_missense	1
G_106_T_missense	1
T_199_A_missense	1
A_157_C_missense	1
G_154_C_missense	1
C_95_G_missense	1
T_127_G_missense	1
T_167_C_missense	1
A_134_G_missense	1
A_134_T_missense	1
A_44_G_missense	1
A_170_G_missense	1
G_208_C_missense	1
T_169_C_missense	1
A_133_T_missense	1
A_114_T_synonymous	1
C_129_G_missense	1
T_155_C_missense	1
A_215_C_missense	1
G_72_A_synonymous	1
A_23_T_missense	1
T_219_A_synonymous	1
A_207_T_missense	1
