# Supplementary material for: Analysis of 3.5 million SARS-CoV-2 sequences reveals unique mutational trends with consistent nucleotide and codon frequencies
Source: Virol J. 2023 Feb 17;20:31. doi: 10.1186/s12985-023-01982-8 (PMC9936480; doi:10.1186/s12985-023-01982-8)
Supplement: Supplementary file 11 — Additional file 11. Tables S11-70: Counts of All Mutations for each Gene/Clade Combination. [file 12985_2023_1982_MOESM11_ESM.zip › Additional File 1 Tables S11-70/Additional File 1 Table S40_M_alpha_all_mut_info.csv]

	mutation_sum
G_208_C_missense	9205
G_4_T_missense	3622
T_82_C_missense	2358
C_159_T_synonymous	1819
C_414_T_synonymous	1610
C_84_T_synonymous	1599
C_351_T_synonymous	1532
C_336_T_synonymous	1488
C_279_T_synonymous	1462
C_213_T_synonymous	1452
C_537_T_synonymous	1419
G_265_A_missense	1025
C_373_T_missense	919
T_207_C_synonymous	833
C_360_T_synonymous	746
C_621_T_synonymous	739
C_123_T_synonymous	650
G_241_T_missense	642
T_29_C_missense	606
G_396_A_synonymous	581
A_171_G_synonymous	571
C_372_T_synonymous	570
G_625_T_missense	569
C_385_T_synonymous	561
A_539_G_missense	560
A_6_G_synonymous	530
G_187_A_missense	522
C_311_T_missense	513
C_55_G_missense	504
C_100_T_missense	499
C_103_T_synonymous	489
T_245_C_missense	487
G_67_T_missense	461
G_429_C_synonymous	418
C_259_T_missense	417
G_312_T_synonymous	412
C_363_T_synonymous	401
C_390_T_synonymous	395
G_306_T_synonymous	391
C_570_T_synonymous	391
C_627_T_synonymous	381
C_5_T_missense	366
C_483_T_synonymous	363
C_400_T_synonymous	355
C_609_T_synonymous	339
A_226_G_missense	338
A_405_G_synonymous	335
C_480_T_synonymous	323
G_543_A_synonymous	322
C_606_T_synonymous	315
C_300_T_synonymous	310
G_429_T_synonymous	304
G_168_T_synonymous	303
G_396_T_synonymous	302
C_246_T_synonymous	289
G_67_C_missense	281
C_463_T_missense	275
C_282_T_synonymous	270
G_205_T_missense	270
C_85_T_missense	262
A_585_G_synonymous	258
C_597_T_synonymous	222
G_318_T_synonymous	219
G_196_T_missense	218
G_492_T_synonymous	216
C_254_T_missense	211
G_98_T_missense	210
A_601_G_missense	208
A_237_C_synonymous	200
G_224_T_missense	199
T_549_C_synonymous	198
G_320_A_missense	197
C_49_T_missense	190
C_360_G_synonymous	189
T_30_C_synonymous	183
A_6_T_synonymous	182
A_90_T_synonymous	181
C_588_T_synonymous	171
G_208_T_missense	171
G_312_A_synonymous	164
G_306_A_synonymous	163
C_20_T_missense	147
T_612_C_synonymous	147
G_327_T_missense	144
A_8_G_missense	141
C_231_T_synonymous	138
G_552_T_synonymous	138
C_228_T_synonymous	134
C_425_T_missense	131
T_297_C_synonymous	129
G_281_T_missense	128
C_623_T_missense	125
A_142_G_missense	115
A_219_T_synonymous	112
C_279_G_synonymous	112
C_12_T_synonymous	105
G_178_T_missense	99
T_354_C_synonymous	98
C_267_T_synonymous	98
G_118_T_missense	96
T_87_C_synonymous	94
C_633_T_synonymous	94
C_11_T_missense	93
G_525_T_synonymous	93
G_641_T_missense	91
T_339_C_synonymous	90
C_48_T_synonymous	89
G_45_A_synonymous	85
T_24_C_synonymous	81
C_27_T_synonymous	81
C_385_A_missense	79
T_255_C_synonymous	78
G_112_T_missense	78
G_407_A_missense	76
C_645_T_synonymous	76
G_292_A_missense	74
C_120_T_synonymous	70
G_387_T_synonymous	69
C_524_T_missense	69
T_517_A_missense	68
C_490_T_synonymous	67
C_79_T_synonymous	67
A_44_G_missense	67
G_252_T_missense	67
C_63_T_synonymous	66
G_253_T_missense	66
T_227_C_missense	66
C_474_T_synonymous	65
G_525_A_synonymous	64
G_292_T_missense	64
T_438_C_synonymous	64
G_486_T_missense	62
A_451_G_missense	62
A_516_T_synonymous	61
C_370_T_missense	60
C_162_T_synonymous	60
T_151_C_synonymous	60
T_456_C_synonymous	60
A_423_C_synonymous	59
G_138_T_missense	59
G_499_C_missense	58
G_202_T_missense	58
C_206_T_missense	55
G_232_T_missense	54
T_444_C_synonymous	54
C_466_T_synonymous	53
G_318_A_synonymous	53
T_450_C_synonymous	53
G_187_T_missense	53
G_473_T_missense	52
C_420_T_synonymous	52
C_49_A_missense	52
G_7_T_missense	52
C_504_T_synonymous	51
T_97_A_missense	51
G_36_A_synonymous	51
T_630_C_synonymous	50
C_639_T_synonymous	49
T_507_C_synonymous	49
A_342_G_synonymous	47
G_247_A_missense	46
G_7_A_missense	46
G_257_T_missense	45
C_15_T_synonymous	45
C_166_T_synonymous	44
C_304_T_synonymous	44
C_420_A_synonymous	44
G_270_T_missense	43
C_89_T_missense	43
C_594_T_synonymous	42
G_28_A_missense	42
T_309_C_synonymous	42
G_208_A_missense	41
C_472_T_missense	41
A_33_G_synonymous	40
A_177_T_synonymous	40
T_465_C_synonymous	40
G_16_A_missense	39
G_98_C_missense	39
G_93_T_missense	38
G_247_T_missense	37
A_180_G_synonymous	36
T_51_C_synonymous	36
C_606_A_synonymous	36
G_625_C_missense	35
A_423_G_synonymous	35
G_198_T_synonymous	34
A_481_G_missense	33
T_223_A_missense	33
T_541_C_synonymous	33
G_327_A_missense	33
G_552_A_synonymous	32
G_437_A_missense	32
A_374_G_missense	32
C_462_T_synonymous	31
A_220_G_missense	30
G_262_T_missense	30
G_415_A_missense	30
T_269_C_missense	30
G_252_A_missense	29
C_489_T_synonymous	29
T_603_C_synonymous	29
T_192_C_synonymous	28
G_387_C_synonymous	28
C_64_T_synonymous	28
T_239_C_missense	28
T_602_C_missense	28
T_477_C_synonymous	27
T_453_C_synonymous	27
A_402_G_synonymous	27
C_228_A_synonymous	27
G_486_C_missense	27
G_429_A_synonymous	27
C_230_T_missense	26
A_237_G_synonymous	26
A_569_G_missense	26
A_430_G_missense	25
A_88_G_missense	25
A_540_G_synonymous	25
G_36_T_missense	24
C_442_T_missense	24
T_383_C_missense	24
C_78_T_synonymous	24
A_516_G_synonymous	23
A_325_T_missense	23
G_125_A_missense	23
T_290_C_missense	23
A_573_T_synonymous	23
T_10_C_missense	22
G_236_T_missense	22
G_478_T_missense	21
G_555_T_missense	21
T_141_C_synonymous	21
T_534_C_synonymous	21
T_357_G_synonymous	21
T_357_C_synonymous	21
C_114_T_synonymous	20
T_201_A_synonymous	20
G_17_A_missense	20
G_270_A_synonymous	20
T_184_C_synonymous	20
C_78_A_missense	20
G_302_A_missense	20
T_18_C_synonymous	20
C_370_A_missense	20
A_289_G_missense	20
T_510_C_synonymous	20
G_635_A_missense	20
G_427_T_missense	20
A_585_T_synonymous	20
C_432_T_synonymous	19
T_240_C_synonymous	19
A_464_C_missense	19
T_77_C_missense	19
A_333_T_synonymous	19
G_191_T_missense	19
A_289_T_missense	19
G_73_A_missense	18
G_4_A_missense	18
A_249_T_synonymous	18
C_285_T_synonymous	18
T_245_G_missense	18
A_264_G_synonymous	18
T_528_C_synonymous	18
A_43_G_missense	18
A_217_G_missense	17
A_244_C_missense	17
G_562_T_missense	17
T_435_C_synonymous	17
T_102_C_synonymous	17
A_70_G_missense	17
A_459_G_synonymous	16
T_384_C_synonymous	16
G_205_A_missense	16
G_132_T_missense	16
A_374_T_missense	16
T_204_C_synonymous	16
A_42_G_synonymous	16
C_474_A_synonymous	16
T_222_C_synonymous	16
A_624_T_synonymous	16
T_71_C_missense	15
G_7_C_missense	15
G_67_A_missense	15
A_186_G_synonymous	15
T_375_G_missense	15
G_164_T_missense	15
G_232_A_missense	15
C_378_T_synonymous	15
T_9_C_synonymous	15
C_114_A_synonymous	15
G_17_T_missense	15
C_300_A_missense	15
A_333_G_synonymous	15
T_251_C_missense	15
A_546_G_synonymous	15
T_453_A_synonymous	14
A_342_T_synonymous	14
A_624_G_synonymous	14
G_600_A_synonymous	14
A_33_C_missense	14
C_254_A_missense	14
G_168_A_synonymous	14
G_28_T_missense	14
T_558_C_synonymous	14
G_16_T_missense	14
C_632_T_missense	14
T_272_C_missense	14
A_142_C_missense	14
G_392_T_missense	14
A_406_G_missense	14
T_155_C_missense	13
A_229_G_missense	13
C_231_A_synonymous	13
C_380_T_missense	13
A_634_T_missense	13
C_627_A_missense	13
C_188_T_missense	13
A_471_C_synonymous	13
G_486_A_synonymous	13
G_557_A_missense	13
G_253_A_missense	12
A_8_T_missense	12
C_324_T_synonymous	12
G_643_T_missense	12
C_581_T_missense	12
T_239_G_missense	12
T_197_C_missense	12
T_189_G_synonymous	12
A_221_G_missense	12
T_315_C_synonymous	12
T_209_C_missense	12
A_615_G_synonymous	11
T_315_A_synonymous	11
A_561_G_synonymous	11
G_407_T_missense	11
G_45_T_missense	11
A_145_C_missense	11
T_170_C_missense	11
C_288_T_synonymous	11
C_372_A_synonymous	11
A_411_G_synonymous	11
G_314_A_missense	11
C_389_T_missense	11
G_377_A_missense	11
G_165_T_missense	11
T_243_C_synonymous	11
T_240_A_synonymous	11
A_379_G_missense	11
G_625_A_missense	10
A_441_G_synonymous	10
G_473_A_missense	10
C_277_T_missense	10
A_54_G_synonymous	10
A_620_G_missense	10
G_424_T_missense	10
C_472_A_missense	10
G_562_A_missense	10
T_210_C_synonymous	10
C_373_A_missense	9
C_100_A_missense	9
T_211_C_missense	9
G_454_T_missense	9
T_99_C_synonymous	9
T_631_G_missense	9
C_556_T_missense	9
G_306_C_synonymous	9
T_156_C_synonymous	9
A_369_G_synonymous	9
A_72_T_synonymous	9
T_201_C_synonymous	9
A_393_G_synonymous	9
G_196_A_missense	9
T_513_C_synonymous	9
T_591_C_synonymous	9
G_641_C_missense	9
T_660_C_synonymous	8
T_77_G_missense	8
T_75_C_synonymous	8
A_249_G_synonymous	8
C_570_A_missense	8
T_603_A_synonymous	8
A_564_T_synonymous	8
C_313_A_missense	8
C_397_G_missense	8
T_447_G_synonymous	8
C_279_A_synonymous	8
G_150_A_synonymous	8
G_387_A_synonymous	8
C_436_T_missense	8
T_527_C_missense	8
T_375_C_synonymous	8
G_508_A_missense	8
T_298_A_missense	8
G_191_C_missense	8
C_394_T_missense	8
A_488_G_missense	8
A_57_G_synonymous	8
G_492_A_synonymous	7
T_117_C_synonymous	7
A_325_G_missense	7
A_40_G_missense	7
A_418_G_missense	7
C_433_T_missense	7
A_333_C_synonymous	7
T_39_C_synonymous	7
A_406_T_missense	7
C_248_T_missense	7
T_408_C_synonymous	7
T_76_C_missense	7
T_654_C_synonymous	7
C_11_A_missense	7
T_294_C_synonymous	7
T_299_C_missense	7
G_543_T_missense	7
G_273_T_missense	7
A_250_G_missense	7
G_224_C_missense	7
A_561_T_synonymous	7
G_437_T_missense	7
C_199_T_missense	7
T_129_C_synonymous	7
A_219_G_missense	7
C_367_T_missense	7
T_294_G_synonymous	6
A_128_G_missense	6
C_259_A_missense	6
C_358_A_missense	6
A_81_G_synonymous	6
G_521_A_missense	6
C_340_T_missense	6
T_183_C_synonymous	6
T_190_G_missense	6
G_565_A_missense	6
T_24_A_synonymous	6
A_171_T_missense	6
T_169_C_synonymous	6
A_56_G_missense	6
G_376_T_missense	6
G_310_A_missense	6
T_531_C_synonymous	6
A_122_G_missense	6
A_485_C_missense	6
G_590_T_missense	6
T_576_C_synonymous	6
G_178_A_missense	6
T_143_C_missense	6
A_105_G_synonymous	6
A_69_G_synonymous	6
T_183_G_synonymous	6
G_635_C_missense	6
G_565_C_missense	6
C_119_T_missense	6
G_604_C_missense	6
T_426_G_synonymous	6
C_370_G_missense	6
A_554_T_missense	6
C_412_A_missense	6
A_573_C_synonymous	6
A_216_G_synonymous	6
T_30_A_synonymous	6
A_382_G_missense	5
A_154_T_missense	5
A_221_C_missense	5
A_8_C_missense	5
A_629_G_missense	5
C_372_G_synonymous	5
G_376_A_missense	5
C_445_T_missense	5
G_366_A_synonymous	5
A_177_G_synonymous	5
T_348_C_synonymous	5
T_456_A_synonymous	5
A_303_G_synonymous	5
C_360_A_synonymous	5
T_308_A_missense	5
G_476_T_missense	5
T_291_C_synonymous	5
G_281_A_missense	5
T_616_C_synonymous	5
T_234_A_synonymous	5
C_27_A_synonymous	5
C_414_A_synonymous	5
A_622_T_missense	5
T_290_A_missense	5
T_291_A_synonymous	5
C_64_A_missense	5
C_385_G_missense	5
A_238_G_missense	5
A_391_C_synonymous	5
T_399_C_synonymous	5
A_501_T_missense	5
C_556_G_missense	5
A_468_G_synonymous	5
A_69_T_synonymous	5
A_352_G_missense	5
G_366_T_synonymous	5
G_262_A_missense	5
G_566_T_missense	5
A_90_G_synonymous	5
C_46_T_missense	5
C_623_G_missense	5
T_321_C_synonymous	5
A_402_T_synonymous	5
G_320_T_missense	5
G_131_T_missense	4
G_31_A_missense	4
A_271_G_missense	4
A_554_G_missense	4
G_196_C_missense	4
G_635_T_missense	4
T_234_C_synonymous	4
A_250_T_missense	4
T_185_C_missense	4
C_480_A_missense	4
G_310_T_missense	4
G_233_T_missense	4
C_84_A_missense	4
T_444_G_missense	4
G_92_T_missense	4
T_630_A_missense	4
T_155_G_missense	4
T_495_C_synonymous	4
A_502_G_missense	4
A_497_G_missense	4
A_640_G_missense	4
T_76_G_missense	4
G_266_A_missense	4
G_168_C_synonymous	4
A_501_G_synonymous	4
T_398_G_missense	4
C_483_A_synonymous	4
A_485_T_missense	4
C_46_A_missense	4
T_381_C_synonymous	4
G_590_C_missense	4
A_443_T_missense	4
A_485_G_missense	4
T_102_G_synonymous	4
G_487_A_missense	4
A_41_C_missense	4
G_643_A_missense	4
A_622_G_missense	4
G_59_T_missense	4
G_555_A_synonymous	4
T_386_A_missense	4
C_397_A_missense	4
T_610_C_missense	4
A_443_G_missense	4
C_293_T_missense	4
T_354_A_synonymous	4
T_326_C_missense	4
T_179_G_missense	4
A_264_T_synonymous	3
C_288_A_missense	3
G_559_A_missense	3
A_382_C_missense	3
C_206_G_missense	3
T_156_A_synonymous	3
T_307_A_missense	3
A_145_G_missense	3
T_9_G_missense	3
T_435_G_synonymous	3
T_133_C_missense	3
T_21_C_synonymous	3
T_51_A_synonymous	3
G_257_C_missense	3
T_223_C_missense	3
G_236_C_missense	3
G_131_A_missense	3
A_468_T_synonymous	3
A_6_C_synonymous	3
T_294_A_synonymous	3
C_313_T_missense	3
C_176_G_missense	3
G_327_C_missense	3
A_22_T_missense	3
T_413_C_missense	3
A_66_T_synonymous	3
C_182_T_missense	3
A_585_C_synonymous	3
C_460_T_missense	3
G_215_T_missense	3
A_379_T_missense	3
T_426_C_synonymous	3
C_228_G_missense	3
T_550_G_missense	3
C_311_A_missense	3
G_52_C_missense	3
T_261_A_synonymous	3
G_604_A_missense	3
A_19_G_missense	3
C_462_A_missense	3
A_471_G_synonymous	3
T_654_A_synonymous	3
C_351_A_missense	3
G_565_T_missense	3
A_217_C_missense	3
T_77_A_missense	3
A_369_T_synonymous	3
T_447_C_synonymous	3
A_244_G_missense	3
A_546_C_synonymous	3
C_380_A_missense	3
C_414_G_synonymous	3
A_229_T_missense	3
A_14_G_missense	3
C_368_T_missense	3
C_489_A_missense	3
C_594_A_synonymous	3
T_549_G_synonymous	3
A_57_T_missense	3
T_465_G_missense	3
A_22_G_missense	3
C_480_G_missense	2
A_154_C_missense	2
G_557_T_missense	2
A_573_G_synonymous	2
A_220_C_missense	2
G_521_T_missense	2
G_415_T_missense	2
G_198_C_synonymous	2
T_23_C_missense	2
A_417_G_synonymous	2
C_324_A_synonymous	2
T_157_C_missense	2
A_481_T_missense	2
T_255_G_synonymous	2
A_35_C_missense	2
A_519_G_synonymous	2
G_202_A_missense	2
A_154_G_missense	2
A_619_G_missense	2
A_250_C_missense	2
A_41_G_missense	2
C_159_G_missense	2
T_297_G_synonymous	2
T_305_A_missense	2
C_304_A_missense	2
C_293_A_missense	2
T_287_A_missense	2
G_364_T_missense	2
G_281_C_missense	2
A_626_G_missense	2
C_11_G_missense	2
A_423_T_synonymous	2
A_596_T_missense	2
T_97_G_missense	2
T_298_C_missense	2
T_631_C_missense	2
C_463_A_missense	2
C_79_A_missense	2
A_342_C_synonymous	2
A_289_C_missense	2
A_145_T_missense	2
T_189_C_synonymous	2
C_282_A_missense	2
G_643_C_missense	2
A_369_C_synonymous	2
C_347_G_missense	2
C_26_A_missense	2
T_68_C_missense	2
A_72_G_missense	2
T_309_A_missense	2
C_37_A_missense	2
G_511_T_missense	2
A_522_T_synonymous	2
A_498_G_synonymous	2
G_273_A_missense	2
T_227_A_missense	2
G_215_A_missense	2
A_404_G_missense	2
T_631_A_missense	2
C_162_G_synonymous	2
T_197_G_missense	2
T_71_G_missense	2
A_13_T_missense	2
A_459_C_synonymous	2
A_649_G_missense	2
G_31_C_missense	2
C_162_A_synonymous	2
A_464_T_missense	2
A_622_C_missense	2
A_500_C_missense	2
C_530_G_missense	2
T_353_C_missense	2
T_482_C_missense	2
A_153_G_synonymous	2
C_85_A_missense	2
C_628_T_missense	2
C_466_A_missense	2
T_195_C_synonymous	2
C_524_A_missense	2
C_504_A_synonymous	2
G_73_C_missense	2
T_261_C_synonymous	2
G_652_A_missense	2
A_238_C_missense	2
A_32_G_missense	2
C_55_A_missense	2
A_44_C_missense	2
A_619_T_missense	1
G_473_C_missense	1
A_634_G_missense	1
T_190_A_missense	1
A_124_C_synonymous	1
G_487_C_missense	1
A_569_T_missense	1
A_301_C_synonymous	1
G_73_T_missense	1
C_300_G_missense	1
A_441_C_synonymous	1
C_551_T_missense	1
T_227_G_missense	1
T_371_G_missense	1
T_204_A_synonymous	1
T_591_G_missense	1
T_256_G_missense	1
C_341_T_missense	1
T_268_C_synonymous	1
T_9_A_missense	1
C_267_A_synonymous	1
T_86_A_missense	1
T_274_A_missense	1
T_158_C_missense	1
C_37_G_missense	1
A_640_T_missense	1
T_510_A_synonymous	1
G_478_C_missense	1
T_517_C_missense	1
T_558_G_synonymous	1
T_579_C_synonymous	1
A_219_C_synonymous	1
T_582_C_synonymous	1
A_212_G_missense	1
G_599_T_missense	1
G_125_T_missense	1
C_84_G_missense	1
T_146_C_missense	1
T_189_A_synonymous	1
T_444_A_missense	1
T_111_C_synonymous	1
T_383_G_missense	1
A_212_T_missense	1
T_223_G_missense	1
C_203_T_missense	1
C_277_A_missense	1
G_568_A_missense	1
C_442_A_missense	1
T_109_A_missense	1
A_519_T_synonymous	1
T_183_A_synonymous	1
T_529_G_missense	1
G_652_T_missense	1
G_225_T_missense	1
A_618_C_missense	1
A_32_T_missense	1
G_314_C_missense	1
T_23_A_missense	1
T_39_G_synonymous	1
A_325_C_missense	1
T_83_G_missense	1
T_268_G_missense	1
G_605_A_missense	1
T_263_C_missense	1
T_278_C_missense	1
T_577_C_missense	1
A_81_T_synonymous	1
G_275_T_missense	1
T_193_C_missense	1
T_258_C_synonymous	1
C_336_A_missense	1
G_233_A_missense	1
C_341_A_missense	1
A_346_T_missense	1
C_363_A_missense	1
C_368_A_missense	1
C_389_A_missense	1
C_553_A_missense	1
T_560_C_missense	1
T_616_G_missense	1
A_644_T_missense	1
A_663_G_synonymous	1
C_373_G_missense	1
C_515_G_missense	1
T_47_G_missense	1
A_130_G_missense	1
C_246_A_synonymous	1
A_629_T_missense	1
C_390_A_synonymous	1
T_576_G_synonymous	1
T_399_G_synonymous	1
A_388_G_missense	1
C_460_A_missense	1
A_601_C_missense	1
T_567_C_synonymous	1
C_85_G_missense	1
G_118_C_missense	1
A_501_C_missense	1
C_442_G_missense	1
T_595_C_missense	1
G_270_C_missense	1
G_138_A_synonymous	1
A_61_G_missense	1
T_335_A_missense	1
T_491_C_missense	1
G_118_A_missense	1
A_128_T_missense	1
A_40_C_missense	1
G_508_C_missense	1
T_82_G_missense	1
C_367_A_missense	1
A_498_T_missense	1
G_638_A_missense	1
G_580_T_missense	1
G_600_T_missense	1
A_404_C_missense	1
T_467_C_missense	1
C_623_A_missense	1
C_199_A_missense	1
G_93_C_missense	1
C_340_A_missense	1
C_581_G_missense	1
G_492_C_synonymous	1
T_456_G_synonymous	1
A_405_T_missense	1
G_314_T_missense	1
G_449_T_missense	1
G_593_T_missense	1
G_590_A_missense	1
T_295_A_missense	1
C_296_T_missense	1
T_315_G_synonymous	1
G_265_T_missense	1
G_126_T_missense	1
C_20_A_missense	1
A_217_T_missense	1
T_286_C_missense	1
A_404_T_missense	1
G_126_A_synonymous	1
T_531_G_synonymous	1
A_271_T_missense	1
G_440_A_missense	1
T_384_G_missense	1
G_641_A_missense	1
C_351_G_missense	1
T_200_A_missense	1
G_476_A_missense	1
G_566_A_missense	1
G_421_A_missense	1
A_33_T_missense	1
A_105_T_synonymous	1
A_70_T_missense	1
A_471_T_synonymous	1
T_576_A_synonymous	1
G_233_C_missense	1
C_394_A_missense	1
G_661_A_missense	1
A_540_T_missense	1
G_552_C_synonymous	1
A_614_G_missense	1
A_13_C_missense	1
A_44_T_missense	1
A_564_G_synonymous	1
A_13_G_missense	1
A_66_G_synonymous	1
A_280_G_missense	1
T_95_C_missense	1
G_661_T_missense	1
C_347_A_missense	1
A_464_G_missense	1
T_192_G_missense	1
C_79_G_missense	1
