# Supplementary material for: Analysis of 3.5 million SARS-CoV-2 sequences reveals unique mutational trends with consistent nucleotide and codon frequencies
Source: Virol J. 2023 Feb 17;20:31. doi: 10.1186/s12985-023-01982-8 (PMC9936480; doi:10.1186/s12985-023-01982-8)
Supplement: Supplementary file 11 — Additional file 11. Tables S11-70: Counts of All Mutations for each Gene/Clade Combination. [file 12985_2023_1982_MOESM11_ESM.zip › Additional File 1 Tables S11-70/Additional File 1 Table S70_M_delta_all_mut_info.csv]

	mutation_sum
T_245_C_missense	1400361
C_483_T_synonymous	18058
C_159_T_synonymous	11852
G_241_T_missense	11568
G_492_T_synonymous	8484
G_590_A_missense	7413
C_89_T_missense	7281
A_264_G_synonymous	6999
A_237_G_synonymous	5440
C_336_T_synonymous	5292
C_279_T_synonymous	5039
C_351_T_synonymous	5016
C_363_T_synonymous	4964
C_621_T_synonymous	4703
G_306_T_synonymous	4181
T_465_C_synonymous	3954
C_300_T_synonymous	3910
C_84_T_synonymous	3868
G_187_A_missense	3813
G_4_T_missense	3793
C_55_G_missense	3761
C_123_T_synonymous	3701
C_372_T_synonymous	2810
A_342_T_synonymous	2755
G_429_T_synonymous	2740
C_385_T_synonymous	2512
C_213_T_synonymous	2494
C_609_T_synonymous	2276
C_360_T_synonymous	2218
C_537_T_synonymous	2214
C_103_T_synonymous	2168
C_5_T_missense	2061
C_85_T_missense	2001
T_339_C_synonymous	1874
C_414_T_synonymous	1793
G_525_A_synonymous	1780
A_405_G_synonymous	1728
C_373_T_missense	1690
G_168_T_synonymous	1661
G_625_T_missense	1492
C_606_T_synonymous	1456
G_396_T_synonymous	1421
C_480_T_synonymous	1420
G_292_T_missense	1351
G_312_T_synonymous	1332
G_318_T_synonymous	1327
C_15_T_synonymous	1268
G_198_A_synonymous	1256
G_205_T_missense	1214
G_67_T_missense	1103
A_280_G_missense	1094
A_6_T_synonymous	1089
C_100_T_missense	1081
C_570_T_synonymous	1038
C_228_T_synonymous	1031
G_387_A_synonymous	984
A_8_G_missense	951
G_429_C_synonymous	930
C_231_T_synonymous	903
G_552_T_synonymous	901
A_369_G_synonymous	892
C_390_T_synonymous	884
G_525_T_synonymous	861
A_634_G_missense	836
G_45_T_missense	835
G_327_T_missense	802
G_208_T_missense	798
C_48_T_synonymous	756
C_645_T_synonymous	705
T_495_A_synonymous	685
C_623_T_missense	676
T_155_C_missense	675
C_162_G_synonymous	649
A_244_C_missense	639
T_99_C_synonymous	636
G_118_T_missense	634
C_27_T_synonymous	629
C_474_T_synonymous	616
C_64_T_synonymous	579
G_138_T_missense	572
T_243_C_synonymous	542
G_306_A_synonymous	525
G_555_T_missense	518
C_463_T_missense	491
G_198_T_synonymous	481
C_49_T_missense	481
C_420_T_synonymous	478
T_210_C_synonymous	476
C_246_T_synonymous	475
T_549_C_synonymous	468
T_9_C_synonymous	462
G_552_A_synonymous	462
A_564_G_synonymous	457
C_254_T_missense	452
A_226_G_missense	429
C_490_T_synonymous	411
G_407_A_missense	409
C_432_T_synonymous	406
C_588_T_synonymous	405
C_11_T_missense	394
G_486_T_missense	383
A_402_G_synonymous	376
T_357_C_synonymous	375
G_257_T_missense	375
G_253_T_missense	375
G_187_T_missense	374
T_169_C_synonymous	372
C_594_T_synonymous	372
C_633_T_synonymous	364
C_524_T_missense	362
C_20_T_missense	358
G_641_T_missense	348
C_228_A_synonymous	346
T_24_C_synonymous	341
G_473_T_missense	335
G_98_T_missense	322
G_320_A_missense	318
T_435_C_synonymous	313
C_206_T_missense	304
G_196_T_missense	301
C_400_T_synonymous	300
C_12_T_synonymous	297
A_238_G_missense	295
G_7_A_missense	285
A_601_G_missense	280
T_348_C_synonymous	273
T_438_C_synonymous	272
G_437_A_missense	269
A_180_G_synonymous	267
G_7_T_missense	262
T_582_C_synonymous	260
T_450_C_synonymous	257
T_87_C_synonymous	253
A_585_G_synonymous	244
G_17_T_missense	243
G_499_C_missense	239
G_17_A_missense	236
A_333_G_synonymous	234
G_265_A_missense	233
C_462_T_synonymous	230
C_259_T_missense	225
T_207_C_synonymous	225
G_486_A_synonymous	215
C_304_T_synonymous	214
C_279_G_synonymous	211
G_67_A_missense	210
G_208_A_missense	208
C_79_T_synonymous	208
C_324_T_synonymous	207
A_171_G_synonymous	206
G_247_A_missense	205
G_131_A_missense	205
G_191_T_missense	203
G_232_T_missense	199
T_227_C_missense	199
T_51_C_synonymous	197
T_195_C_synonymous	195
C_188_T_missense	194
G_281_C_missense	192
G_224_T_missense	190
C_166_T_synonymous	189
T_591_C_synonymous	188
T_495_C_synonymous	188
T_30_C_synonymous	187
A_217_C_missense	187
C_442_T_missense	186
C_425_T_missense	177
G_387_T_synonymous	176
C_370_T_missense	174
T_129_C_synonymous	173
C_288_T_synonymous	172
C_489_T_synonymous	172
G_28_A_missense	170
G_302_A_missense	163
G_396_A_synonymous	163
T_444_C_synonymous	162
T_255_C_synonymous	161
T_612_C_synonymous	161
G_635_T_missense	160
G_492_A_synonymous	155
T_96_C_synonymous	154
C_597_T_synonymous	153
C_282_T_synonymous	153
T_513_C_synonymous	149
C_285_T_synonymous	148
A_423_G_synonymous	148
C_504_T_synonymous	146
C_277_T_missense	144
T_141_C_synonymous	144
C_621_A_missense	143
T_251_C_missense	141
C_360_G_synonymous	140
C_378_T_synonymous	139
A_342_G_synonymous	139
A_501_G_synonymous	139
A_573_T_synonymous	139
G_132_A_synonymous	138
A_561_G_synonymous	138
C_120_T_synonymous	137
A_464_G_missense	137
C_372_A_synonymous	136
T_111_C_synonymous	135
C_231_A_synonymous	133
G_292_A_missense	129
T_375_C_synonymous	128
G_625_C_missense	128
G_208_C_missense	128
C_472_T_missense	127
A_441_G_synonymous	125
A_90_T_synonymous	125
A_142_G_missense	125
T_234_C_synonymous	124
G_7_C_missense	124
G_16_A_missense	124
G_625_A_missense	123
C_293_T_missense	123
G_45_A_synonymous	123
G_202_T_missense	123
A_325_G_missense	123
G_98_C_missense	120
T_39_C_synonymous	120
T_222_C_synonymous	120
G_232_A_missense	119
T_616_C_synonymous	118
G_387_C_synonymous	118
G_236_T_missense	118
C_627_T_synonymous	116
C_466_T_synonymous	115
C_360_A_synonymous	114
A_244_G_missense	114
A_516_G_synonymous	114
C_267_T_synonymous	112
C_373_A_missense	112
T_534_C_synonymous	111
G_247_T_missense	111
T_297_C_synonymous	105
G_562_T_missense	105
G_252_T_missense	105
G_168_A_synonymous	105
G_312_A_synonymous	105
A_90_G_synonymous	103
T_408_C_synonymous	103
A_44_G_missense	102
A_546_G_synonymous	101
A_369_T_synonymous	101
G_112_T_missense	101
A_501_C_missense	101
T_456_C_synonymous	98
G_543_A_synonymous	97
T_381_C_synonymous	96
A_43_C_missense	95
C_63_T_synonymous	95
G_4_A_missense	93
A_345_G_synonymous	93
A_615_G_synonymous	92
A_516_T_synonymous	92
T_192_C_synonymous	90
C_78_T_synonymous	90
T_189_C_synonymous	89
A_250_T_missense	87
A_393_G_synonymous	87
G_486_C_missense	86
T_517_A_missense	86
T_201_C_synonymous	86
A_374_G_missense	86
C_570_A_missense	85
A_69_G_synonymous	84
A_271_C_missense	84
T_117_C_synonymous	83
G_478_T_missense	82
T_21_C_synonymous	82
A_540_G_synonymous	81
A_238_C_missense	81
G_36_T_missense	80
A_154_G_missense	80
T_354_C_synonymous	79
C_367_T_missense	79
T_268_C_synonymous	79
A_573_G_synonymous	79
A_237_C_synonymous	78
T_75_C_synonymous	78
T_143_C_missense	78
C_556_T_missense	77
T_146_C_missense	77
G_318_A_synonymous	77
G_600_A_synonymous	76
A_66_G_synonymous	76
G_306_C_synonymous	76
C_114_T_synonymous	76
A_481_G_missense	76
A_57_G_synonymous	75
A_430_G_missense	75
G_473_A_missense	75
A_289_G_missense	74
T_156_C_synonymous	72
T_567_C_synonymous	72
T_326_C_missense	72
A_128_G_missense	72
A_468_G_synonymous	71
C_162_T_synonymous	71
C_199_T_missense	71
G_392_T_missense	69
G_320_T_missense	68
A_443_G_missense	68
T_477_C_synonymous	68
C_380_A_missense	67
A_502_G_missense	67
A_42_G_synonymous	67
T_541_C_synonymous	67
C_639_T_synonymous	66
T_29_C_missense	65
A_221_C_missense	65
C_414_A_synonymous	65
A_249_T_synonymous	64
A_6_G_synonymous	64
A_626_G_missense	64
G_265_T_missense	63
T_157_C_missense	63
T_630_C_synonymous	63
A_325_T_missense	63
A_56_G_missense	63
A_177_T_synonymous	62
T_294_G_synonymous	62
T_426_C_synonymous	61
C_463_A_missense	61
A_70_G_missense	61
C_380_T_missense	61
G_196_C_missense	61
G_270_T_missense	61
G_635_A_missense	60
C_370_A_missense	59
T_291_A_synonymous	59
A_22_G_missense	59
G_415_A_missense	58
T_197_C_missense	58
T_528_C_synonymous	57
A_471_G_synonymous	57
T_603_C_synonymous	57
C_433_T_missense	56
C_420_A_synonymous	55
A_585_T_synonymous	54
T_603_A_synonymous	54
T_386_A_missense	53
G_565_A_missense	53
A_624_T_synonymous	52
G_555_A_synonymous	52
G_16_T_missense	52
G_191_C_missense	52
C_394_T_missense	51
A_634_T_missense	51
A_620_G_missense	51
T_291_C_synonymous	51
C_27_A_synonymous	50
A_451_G_missense	49
G_262_A_missense	49
A_250_G_missense	48
C_311_T_missense	48
A_382_G_missense	48
A_561_T_synonymous	47
T_558_C_synonymous	47
G_366_A_synonymous	47
A_459_G_synonymous	46
T_660_C_synonymous	46
G_327_A_missense	46
T_294_C_synonymous	46
A_624_G_synonymous	46
C_623_A_missense	46
G_262_T_missense	46
G_178_T_missense	45
C_267_A_synonymous	45
T_133_C_missense	44
A_271_G_missense	44
T_321_C_synonymous	43
C_230_T_missense	42
T_610_C_missense	42
A_177_G_synonymous	42
T_18_C_synonymous	42
G_377_A_missense	41
G_270_A_synonymous	41
G_67_C_missense	41
G_643_T_missense	41
A_637_G_missense	40
G_327_C_missense	40
G_92_T_missense	40
T_256_A_missense	40
C_246_A_synonymous	39
A_13_T_missense	39
T_510_C_synonymous	38
T_298_C_missense	38
G_565_T_missense	38
G_4_C_missense	38
A_411_G_synonymous	38
A_32_G_missense	38
G_93_T_missense	38
A_81_G_synonymous	38
A_629_G_missense	38
T_258_C_synonymous	38
G_36_A_synonymous	37
T_315_C_synonymous	37
A_333_T_synonymous	37
A_497_G_missense	37
C_114_A_synonymous	36
T_189_A_synonymous	36
T_261_C_synonymous	36
T_170_C_missense	36
C_372_G_synonymous	36
T_82_C_missense	35
C_79_A_missense	35
C_206_G_missense	35
A_186_G_synonymous	35
A_221_G_missense	35
T_383_C_missense	34
A_423_T_synonymous	34
A_145_G_missense	34
G_521_T_missense	34
T_68_C_missense	34
A_564_T_synonymous	34
C_12_A_synonymous	34
T_158_C_missense	33
A_219_G_missense	32
A_618_G_synonymous	32
C_49_A_missense	32
G_376_A_missense	32
A_418_G_missense	32
T_23_C_missense	31
G_150_A_synonymous	31
A_280_T_missense	31
A_40_G_missense	31
A_32_C_missense	31
T_10_G_missense	31
A_6_C_synonymous	31
G_521_A_missense	31
A_406_G_missense	31
C_248_T_missense	30
T_97_A_missense	30
G_437_T_missense	30
G_562_A_missense	30
G_178_A_missense	30
T_453_C_synonymous	30
A_72_T_synonymous	29
T_399_C_synonymous	29
A_153_G_synonymous	29
C_277_A_missense	29
A_649_G_missense	29
T_243_A_synonymous	28
T_453_A_synonymous	28
G_205_A_missense	28
A_219_T_synonymous	28
T_510_A_synonymous	28
A_502_C_missense	27
G_168_C_synonymous	27
G_28_T_missense	27
T_447_G_synonymous	27
T_76_C_missense	27
T_290_C_missense	27
T_642_C_synonymous	27
A_69_T_synonymous	26
T_209_C_missense	26
G_215_A_missense	26
C_412_A_missense	25
A_57_T_missense	25
A_498_G_synonymous	25
A_33_G_synonymous	25
C_606_A_synonymous	25
T_51_A_synonymous	25
G_366_T_synonymous	25
T_239_C_missense	25
C_474_A_synonymous	24
T_576_C_synonymous	24
T_636_C_synonymous	24
T_579_C_synonymous	24
A_546_T_synonymous	24
G_73_A_missense	24
T_297_A_synonymous	24
G_125_A_missense	24
C_385_G_missense	24
A_122_G_missense	23
T_204_C_synonymous	23
A_33_C_missense	23
G_429_A_synonymous	23
G_131_T_missense	23
G_132_T_missense	22
C_390_A_synonymous	22
T_51_G_synonymous	22
T_240_C_synonymous	22
A_54_G_synonymous	21
C_581_T_missense	21
C_351_A_missense	21
A_352_G_missense	21
C_520_A_synonymous	21
T_151_C_synonymous	21
A_264_T_synonymous	21
T_309_C_synonymous	21
G_566_T_missense	21
C_551_T_missense	21
A_379_G_missense	21
A_57_C_missense	21
G_661_T_missense	21
A_519_G_synonymous	20
A_32_T_missense	20
T_447_C_synonymous	20
C_489_A_missense	20
A_402_T_synonymous	20
G_126_A_synonymous	20
T_255_G_synonymous	20
G_508_A_missense	20
G_427_T_missense	20
G_165_T_missense	20
T_384_C_synonymous	20
G_487_A_missense	20
T_307_C_missense	19
G_196_A_missense	19
T_438_G_synonymous	19
G_138_A_synonymous	19
T_30_A_synonymous	19
A_417_G_synonymous	19
T_517_C_missense	19
T_549_G_synonymous	19
T_71_C_missense	19
T_381_A_synonymous	19
G_281_T_missense	19
C_378_G_synonymous	19
T_531_C_synonymous	19
A_108_G_synonymous	19
C_85_A_missense	18
C_628_T_missense	18
T_582_G_synonymous	18
G_164_T_missense	18
G_641_C_missense	18
A_374_T_missense	17
A_250_C_missense	17
C_37_T_missense	17
A_212_G_missense	17
T_240_G_missense	17
T_375_A_missense	17
C_162_A_synonymous	17
C_48_A_synonymous	17
C_385_A_missense	17
C_490_A_missense	16
G_376_T_missense	16
C_358_A_missense	16
G_312_C_synonymous	16
A_647_G_missense	16
G_454_T_missense	16
A_423_C_synonymous	16
A_43_G_missense	16
C_49_G_missense	16
A_105_G_synonymous	16
T_507_C_synonymous	16
C_370_G_missense	16
G_253_A_missense	16
A_640_G_missense	16
G_590_T_missense	15
A_217_G_missense	15
G_590_C_missense	15
A_33_T_missense	15
A_404_C_missense	15
A_289_T_missense	14
C_20_A_missense	14
A_19_G_missense	14
A_369_C_synonymous	14
T_413_C_missense	14
C_524_A_missense	14
A_81_T_synonymous	14
A_519_T_synonymous	14
A_350_G_missense	14
C_279_A_synonymous	14
C_436_T_missense	14
A_249_G_synonymous	14
C_563_T_missense	14
C_12_G_synonymous	14
T_183_C_synonymous	14
C_623_G_missense	14
T_299_C_missense	13
T_431_C_missense	13
T_444_G_missense	13
A_271_T_missense	13
G_273_T_missense	13
A_522_C_synonymous	13
A_88_G_missense	13
A_614_G_missense	13
C_466_A_missense	13
T_183_G_synonymous	13
C_46_T_missense	13
G_580_T_missense	13
G_31_A_missense	13
C_120_A_synonymous	13
G_364_T_missense	13
A_8_T_missense	13
C_351_G_missense	13
A_644_G_missense	12
T_240_A_synonymous	12
A_177_C_synonymous	12
C_11_A_missense	12
T_294_A_synonymous	12
T_184_C_synonymous	12
T_297_G_synonymous	12
C_504_A_synonymous	12
A_226_C_missense	12
A_573_C_synonymous	12
T_399_A_synonymous	12
T_660_G_synonymous	12
T_531_A_synonymous	12
T_357_G_synonymous	12
G_643_A_missense	12
A_626_T_missense	12
A_479_G_missense	11
A_216_G_synonymous	11
A_226_T_missense	11
G_641_A_missense	11
C_480_G_missense	11
A_342_C_synonymous	11
C_627_A_missense	11
T_97_C_missense	11
A_501_T_missense	11
T_258_G_missense	11
T_10_C_missense	11
T_654_C_synonymous	11
T_183_A_synonymous	11
A_70_T_missense	11
A_41_G_missense	11
A_333_C_synonymous	11
G_281_A_missense	11
C_397_G_missense	11
A_303_G_synonymous	11
T_24_A_synonymous	10
A_362_G_missense	10
G_599_A_missense	10
G_273_A_missense	10
G_73_T_missense	10
T_179_C_missense	10
T_456_A_synonymous	10
A_481_T_missense	10
T_299_G_missense	10
C_46_A_missense	10
G_233_T_missense	10
A_640_T_missense	10
T_102_C_synonymous	10
G_557_A_missense	10
T_227_G_missense	10
G_476_T_missense	10
A_468_T_synonymous	10
T_211_C_missense	10
C_400_A_missense	10
A_229_G_missense	9
A_142_T_missense	9
C_55_A_missense	9
C_230_A_missense	9
G_657_A_synonymous	9
A_238_T_missense	9
A_229_T_missense	9
G_392_A_missense	9
A_130_C_synonymous	9
G_525_C_synonymous	9
C_633_A_synonymous	9
G_318_C_synonymous	9
T_365_C_missense	9
T_290_G_missense	9
C_472_A_missense	9
C_259_A_missense	9
A_391_C_synonymous	9
A_154_T_missense	9
C_324_A_synonymous	9
T_189_G_synonymous	9
T_272_C_missense	9
T_136_C_synonymous	9
C_389_T_missense	9
A_554_G_missense	9
C_367_A_missense	9
C_556_G_missense	9
A_44_T_missense	8
A_349_G_missense	8
A_502_T_missense	8
T_655_C_synonymous	8
A_237_T_synonymous	8
A_22_T_missense	8
C_368_A_missense	8
A_498_T_missense	8
A_379_T_missense	8
T_83_C_missense	8
G_638_A_missense	8
A_646_G_missense	8
A_13_G_missense	8
T_243_G_synonymous	8
G_511_T_missense	8
A_217_T_missense	8
G_424_T_missense	8
G_568_A_missense	8
A_406_T_missense	8
T_595_C_missense	8
C_632_T_missense	8
C_199_A_missense	8
T_602_C_missense	8
G_638_T_missense	8
A_441_C_synonymous	8
A_8_C_missense	8
C_26_A_missense	8
T_9_G_missense	8
A_14_G_missense	8
A_325_C_missense	8
C_119_T_missense	8
T_334_C_missense	7
A_405_T_missense	7
T_23_G_missense	7
G_557_T_missense	7
T_39_A_synonymous	7
A_522_T_synonymous	7
G_252_A_missense	7
C_319_T_missense	7
A_417_T_synonymous	7
A_62_G_missense	7
T_102_G_synonymous	7
A_539_G_missense	7
A_634_C_missense	7
A_471_C_synonymous	7
C_78_A_missense	7
A_624_C_synonymous	7
T_549_A_synonymous	7
C_5_A_missense	7
T_631_C_missense	7
A_485_G_missense	7
C_432_A_synonymous	7
A_144_G_missense	7
T_435_G_synonymous	7
C_460_T_missense	7
G_364_A_missense	7
C_368_T_missense	7
T_567_A_synonymous	7
A_404_T_missense	7
G_492_C_synonymous	7
C_159_A_missense	7
C_462_A_missense	7
G_543_T_missense	7
C_628_A_missense	7
C_64_A_missense	7
C_664_G_missense	6
T_654_G_synonymous	6
C_397_A_missense	6
A_154_C_missense	6
A_25_T_missense	6
C_594_A_synonymous	6
T_648_C_synonymous	6
T_528_G_synonymous	6
C_373_G_missense	6
A_536_T_missense	6
G_440_T_missense	6
C_300_G_missense	6
T_339_A_missense	6
T_157_A_missense	6
A_42_T_missense	6
C_79_G_missense	6
A_124_C_synonymous	6
A_546_C_synonymous	6
G_635_C_missense	6
C_340_T_missense	6
A_622_G_missense	6
A_464_T_missense	6
C_442_A_missense	6
C_632_A_missense	5
T_354_A_synonymous	5
T_204_A_synonymous	5
T_375_G_missense	5
A_66_T_synonymous	5
A_484_G_missense	5
T_269_C_missense	5
A_505_G_missense	5
C_37_A_missense	5
A_554_T_missense	5
C_293_A_missense	5
T_77_G_missense	5
T_447_A_synonymous	5
A_522_G_synonymous	5
G_427_C_missense	5
T_475_A_missense	5
A_301_C_synonymous	5
T_201_A_synonymous	5
T_456_G_synonymous	5
C_390_G_synonymous	5
G_191_A_missense	5
G_310_T_missense	5
A_66_C_synonymous	5
A_497_T_missense	5
G_449_T_missense	5
T_76_G_missense	5
G_34_C_missense	5
A_70_C_missense	5
G_126_T_missense	4
T_357_A_synonymous	4
G_593_T_missense	4
G_262_C_missense	4
C_85_G_missense	4
A_500_G_missense	4
G_407_T_missense	4
A_54_T_missense	4
A_619_C_missense	4
T_86_C_missense	4
G_508_C_missense	4
A_145_T_missense	4
A_665_T_missense	4
A_405_C_missense	4
A_13_C_missense	4
T_576_G_synonymous	4
T_158_A_missense	4
A_107_G_missense	4
G_415_T_missense	4
A_622_T_missense	4
A_585_C_synonymous	4
G_314_T_missense	4
A_485_T_missense	4
T_309_A_missense	4
A_244_T_missense	4
G_552_C_synonymous	4
G_257_C_missense	4
T_353_C_missense	4
A_25_G_missense	4
G_666_T_missense	4
G_661_A_missense	4
C_231_G_synonymous	4
C_480_A_missense	4
G_499_A_missense	4
A_598_C_synonymous	4
A_663_G_synonymous	4
A_35_C_missense	3
T_291_G_missense	3
T_513_A_synonymous	3
T_30_G_synonymous	3
T_135_C_synonymous	3
A_418_C_missense	3
T_147_C_synonymous	3
A_338_G_missense	3
G_118_C_missense	3
A_564_C_synonymous	3
A_142_C_missense	3
A_404_G_missense	3
A_72_G_missense	3
G_329_T_missense	3
G_252_C_missense	3
G_266_T_missense	3
T_482_C_missense	3
C_474_G_synonymous	3
G_559_A_missense	3
A_180_T_synonymous	3
A_44_C_missense	3
A_640_C_missense	3
G_276_T_missense	3
A_105_T_synonymous	3
G_487_T_missense	3
C_182_G_missense	3
T_535_C_missense	3
G_555_C_missense	3
A_569_G_missense	3
G_396_C_synonymous	3
C_228_G_missense	3
C_188_A_missense	3
C_319_A_missense	3
T_194_A_missense	3
A_430_C_missense	3
T_426_A_synonymous	3
A_346_G_missense	3
T_453_G_missense	3
A_488_G_missense	3
T_383_G_missense	3
A_479_C_missense	3
T_218_G_missense	3
C_100_A_missense	3
G_198_C_synonymous	3
T_465_G_missense	3
C_5_G_missense	3
A_94_G_missense	3
A_596_T_missense	3
T_163_G_missense	3
T_184_G_missense	3
G_93_C_missense	3
T_256_G_missense	3
A_35_T_missense	3
T_550_G_missense	3
G_233_A_missense	3
T_223_C_missense	3
A_620_T_missense	3
T_133_G_missense	3
A_388_G_missense	3
A_485_C_missense	3
A_220_T_missense	3
A_88_T_missense	3
C_506_T_missense	3
A_505_T_missense	3
A_186_T_missense	2
A_144_T_synonymous	2
T_631_G_missense	2
C_414_G_synonymous	2
T_348_G_synonymous	2
T_76_A_missense	2
C_15_A_missense	2
T_287_A_missense	2
A_345_T_missense	2
A_122_C_missense	2
T_527_C_missense	2
T_278_C_missense	2
T_308_A_missense	2
G_476_A_missense	2
A_116_T_missense	2
G_314_A_missense	2
T_268_G_missense	2
G_31_C_missense	2
C_20_G_missense	2
C_293_G_missense	2
T_65_G_missense	2
T_507_G_synonymous	2
A_619_G_missense	2
A_249_C_synonymous	2
C_113_T_missense	2
C_48_G_synonymous	2
A_130_G_missense	2
A_145_C_missense	2
A_644_C_missense	2
T_234_A_synonymous	2
T_157_G_missense	2
T_567_G_synonymous	2
C_380_G_missense	2
C_242_G_missense	2
C_26_T_missense	2
T_87_A_synonymous	2
C_412_T_missense	2
C_442_G_missense	2
A_54_C_missense	2
C_64_G_missense	2
C_378_A_synonymous	2
T_328_C_missense	2
A_40_C_missense	2
C_483_A_synonymous	2
T_58_C_missense	2
A_382_T_missense	2
C_632_G_missense	2
G_566_A_missense	2
C_627_G_missense	2
A_533_T_missense	2
C_483_G_missense	2
G_478_C_missense	2
C_341_T_missense	2
T_386_C_missense	2
A_629_C_missense	2
T_156_A_synonymous	2
A_498_C_missense	2
T_321_G_synonymous	2
G_439_A_missense	2
A_589_T_missense	2
A_611_T_missense	2
T_91_G_missense	2
C_203_G_missense	2
C_160_G_missense	2
G_599_T_missense	2
A_637_T_missense	2
T_513_G_synonymous	2
A_471_T_synonymous	2
G_34_A_missense	2
C_530_T_missense	2
A_382_C_missense	2
G_74_C_missense	2
T_80_C_missense	2
A_443_T_missense	2
T_245_A_missense	2
C_445_T_missense	2
T_190_A_missense	2
C_570_G_missense	2
T_444_A_missense	2
T_77_C_missense	2
A_647_T_missense	2
G_236_C_missense	2
C_336_G_missense	2
C_254_G_missense	2
G_476_C_missense	2
T_401_A_missense	1
G_403_C_missense	1
A_619_T_missense	1
T_29_G_missense	1
T_86_A_missense	1
T_77_A_missense	1
T_507_A_synonymous	1
T_268_A_missense	1
C_389_A_missense	1
G_547_C_missense	1
A_514_G_missense	1
T_290_A_missense	1
A_25_C_missense	1
A_88_C_missense	1
G_74_T_missense	1
T_260_C_missense	1
C_313_A_missense	1
T_529_C_missense	1
C_526_T_missense	1
T_371_C_missense	1
C_584_T_missense	1
A_523_G_missense	1
C_633_G_synonymous	1
T_334_G_missense	1
C_313_G_missense	1
A_629_T_missense	1
C_358_G_missense	1
C_581_G_missense	1
A_144_C_synonymous	1
G_270_C_missense	1
A_459_T_synonymous	1
T_139_C_missense	1
T_95_G_missense	1
G_643_C_missense	1
A_220_G_missense	1
A_128_T_missense	1
C_27_G_synonymous	1
T_550_C_missense	1
C_584_A_missense	1
T_586_G_missense	1
A_589_G_missense	1
C_460_A_missense	1
G_652_T_missense	1
C_206_A_missense	1
A_451_T_missense	1
T_298_G_missense	1
A_611_G_missense	1
T_371_G_missense	1
G_547_T_missense	1
T_532_A_missense	1
G_52_A_missense	1
A_53_C_missense	1
T_58_G_missense	1
C_63_A_missense	1
T_287_C_missense	1
A_35_G_missense	1
A_69_C_synonymous	1
A_22_C_missense	1
C_176_T_missense	1
C_548_T_missense	1
T_308_G_missense	1
T_399_G_synonymous	1
A_344_G_missense	1
G_427_A_missense	1
G_364_C_missense	1
A_61_G_missense	1
T_509_C_missense	1
A_505_C_missense	1
A_461_G_missense	1
T_331_G_missense	1
A_338_C_missense	1
G_224_C_missense	1
T_255_A_synonymous	1
T_384_G_missense	1
T_155_G_missense	1
C_572_T_missense	1
T_156_G_missense	1
T_467_G_missense	1
G_173_C_missense	1
G_470_A_missense	1
C_355_G_missense	1
G_478_A_missense	1
T_558_G_synonymous	1
C_494_T_missense	1
C_530_G_missense	1
A_481_C_missense	1
T_541_G_missense	1
A_461_C_missense	1
C_628_G_missense	1
G_562_C_missense	1
T_359_C_missense	1
G_202_C_missense	1
A_459_C_synonymous	1
T_435_A_synonymous	1
C_182_T_missense	1
T_450_G_synonymous	1
G_583_T_missense	1
T_560_C_missense	1
A_41_C_missense	1
A_81_C_synonymous	1
T_465_A_missense	1
T_558_A_synonymous	1
A_569_T_missense	1
G_454_A_missense	1
T_586_C_missense	1
T_335_G_missense	1
C_363_A_missense	1
T_223_A_missense	1
A_540_T_missense	1
A_362_T_missense	1
G_544_A_missense	1
G_543_C_missense	1
G_241_A_missense	1
C_594_G_synonymous	1
C_259_G_missense	1
G_424_A_missense	1
T_475_C_missense	1
T_65_C_missense	1
G_275_T_missense	1
A_349_T_missense	1
T_261_A_synonymous	1
T_322_G_missense	1
A_441_T_synonymous	1
C_556_A_missense	1
C_653_T_missense	1
T_47_G_missense	1
G_45_C_missense	1
A_620_C_missense	1
T_82_A_missense	1
T_110_A_missense	1
A_42_C_missense	1
T_38_C_missense	1
C_553_A_missense	1
T_529_G_missense	1
A_214_G_missense	1
T_517_G_missense	1
A_569_C_missense	1
T_650_A_missense	1
C_506_A_missense	1
G_310_A_missense	1
A_220_C_missense	1
C_336_A_missense	1
C_609_A_missense	1
T_207_G_synonymous	1
G_92_C_missense	1
T_211_A_missense	1
A_500_T_missense	1
C_355_A_missense	1
G_604_A_missense	1
C_347_A_missense	1
C_520_G_missense	1
T_152_C_missense	1
G_604_T_missense	1
C_114_G_synonymous	1
T_9_A_missense	1
G_580_A_missense	1
A_41_T_missense	1
C_512_A_missense	1
T_10_A_missense	1
G_225_T_missense	1
T_68_G_missense	1
A_497_C_missense	1
T_295_G_missense	1
C_455_G_missense	1
A_649_T_missense	1
A_289_C_missense	1
C_463_G_missense	1
A_264_C_synonymous	1
A_500_C_missense	1
T_167_A_missense	1
A_587_C_missense	1
C_311_A_missense	1
G_409_A_missense	1
A_214_C_synonymous	1
C_425_A_missense	1
C_645_A_missense	1
C_455_T_missense	1
T_326_G_missense	1
T_662_C_missense	1
T_91_C_missense	1
G_652_A_missense	1
C_563_G_missense	1
G_487_C_missense	1
A_514_C_missense	1
