# Supplementary material for: Analysis of 3.5 million SARS-CoV-2 sequences reveals unique mutational trends with consistent nucleotide and codon frequencies
Source: Virol J. 2023 Feb 17;20:31. doi: 10.1186/s12985-023-01982-8 (PMC9936480; doi:10.1186/s12985-023-01982-8)
Supplement: Supplementary file 11 — Additional file 11. Tables S11-70: Counts of All Mutations for each Gene/Clade Combination. [file 12985_2023_1982_MOESM11_ESM.zip › Additional File 1 Tables S11-70/Additional File 1 Table S67_M_gamma_lambda_all_mut_info.csv]

	mutation_sum
T_82_C_missense	9803
T_245_C_missense	2949
C_372_T_synonymous	2232
C_159_T_synonymous	1941
A_405_G_synonymous	1205
G_208_C_missense	1105
C_279_T_synonymous	1046
C_480_T_synonymous	951
C_336_T_synonymous	918
C_123_T_synonymous	877
G_187_A_missense	874
C_537_T_synonymous	768
C_55_G_missense	759
C_373_T_missense	751
G_208_T_missense	748
C_524_T_missense	717
G_4_T_missense	716
C_84_T_synonymous	687
C_5_T_missense	668
C_621_T_synonymous	661
C_360_T_synonymous	661
T_612_C_synonymous	640
C_483_T_synonymous	580
C_213_T_synonymous	580
C_363_T_synonymous	538
G_429_C_synonymous	536
C_351_T_synonymous	533
G_396_T_synonymous	518
G_312_T_synonymous	498
C_300_T_synonymous	475
G_429_T_synonymous	422
G_208_A_missense	413
C_463_T_missense	403
C_385_T_synonymous	367
C_85_T_missense	328
G_625_T_missense	310
C_49_A_missense	309
G_67_T_missense	295
G_178_T_missense	277
G_131_A_missense	273
G_306_T_synonymous	271
C_414_T_synonymous	256
C_588_T_synonymous	253
C_103_T_synonymous	252
C_311_T_missense	249
G_4_A_missense	242
C_231_T_synonymous	242
G_168_T_synonymous	235
G_492_T_synonymous	208
G_241_T_missense	188
T_207_C_synonymous	187
G_265_A_missense	183
T_30_C_synonymous	179
G_196_T_missense	177
C_246_T_synonymous	169
A_226_G_missense	166
A_8_G_missense	161
C_609_T_synonymous	156
C_49_T_missense	156
C_228_T_synonymous	150
T_251_C_missense	150
G_205_T_missense	146
T_444_A_missense	144
T_339_C_synonymous	141
T_456_C_synonymous	139
G_318_T_synonymous	138
C_570_T_synonymous	135
C_63_T_synonymous	135
C_246_A_synonymous	129
C_27_T_synonymous	123
C_623_T_missense	120
C_420_T_synonymous	114
G_525_T_synonymous	113
G_437_A_missense	108
G_138_T_missense	107
G_327_T_missense	101
C_20_T_missense	100
C_259_T_missense	97
G_7_A_missense	95
C_11_T_missense	93
C_279_G_synonymous	93
A_6_G_synonymous	92
C_324_T_synonymous	87
G_396_A_synonymous	86
G_312_A_synonymous	86
C_606_T_synonymous	85
A_289_G_missense	84
G_318_A_synonymous	82
T_465_C_synonymous	81
C_100_T_missense	80
T_444_C_synonymous	79
C_390_T_synonymous	78
C_64_T_synonymous	78
G_232_T_missense	77
C_12_T_synonymous	75
G_473_T_missense	74
A_238_T_missense	71
C_79_T_synonymous	66
C_254_T_missense	66
T_18_C_synonymous	65
A_601_G_missense	64
G_236_T_missense	64
G_224_T_missense	63
C_120_T_synonymous	63
A_219_G_missense	63
A_244_G_missense	62
G_552_T_synonymous	62
C_48_T_synonymous	62
C_400_T_synonymous	62
C_425_T_missense	60
A_502_C_missense	58
T_315_C_synonymous	58
C_633_T_synonymous	53
G_320_A_missense	52
G_98_T_missense	51
A_585_G_synonymous	51
A_6_T_synonymous	50
G_292_T_missense	50
T_297_C_synonymous	50
T_541_C_synonymous	50
T_438_C_synonymous	49
T_375_C_synonymous	49
A_128_G_missense	47
A_43_G_missense	46
G_253_T_missense	45
G_232_A_missense	45
A_402_G_synonymous	44
T_435_C_synonymous	44
C_206_T_missense	44
C_490_T_synonymous	42
G_118_T_missense	42
A_90_T_synonymous	41
G_178_A_missense	41
G_486_T_missense	40
G_247_T_missense	40
C_78_T_synonymous	39
T_354_C_synonymous	39
G_407_A_missense	39
G_525_A_synonymous	38
G_257_T_missense	38
A_237_T_synonymous	38
A_481_C_missense	38
G_93_T_missense	38
A_154_T_missense	37
G_67_C_missense	37
C_230_T_missense	36
T_87_C_synonymous	36
A_250_G_missense	35
G_16_A_missense	35
G_7_T_missense	35
G_562_T_missense	35
T_24_C_synonymous	35
T_9_C_synonymous	35
C_15_T_synonymous	35
A_430_G_missense	34
G_387_C_synonymous	34
G_252_T_missense	33
G_191_T_missense	32
G_202_T_missense	32
A_342_T_synonymous	32
C_442_T_missense	32
G_98_C_missense	31
G_112_T_missense	31
G_387_T_synonymous	31
C_627_T_synonymous	31
G_543_A_synonymous	30
C_489_T_synonymous	30
T_227_C_missense	30
A_374_G_missense	30
T_245_G_missense	30
G_28_A_missense	30
A_516_G_synonymous	29
C_304_T_synonymous	29
T_29_C_missense	29
T_10_C_missense	29
C_166_T_synonymous	28
T_513_C_synonymous	27
C_462_T_synonymous	27
G_641_T_missense	26
G_270_T_missense	26
G_302_A_missense	26
A_70_G_missense	26
A_441_G_synonymous	26
C_474_T_synonymous	25
G_521_T_missense	25
T_255_C_synonymous	25
G_198_T_synonymous	25
G_635_A_missense	25
C_370_T_missense	25
T_450_C_synonymous	25
G_247_A_missense	25
G_625_A_missense	25
G_552_A_synonymous	24
G_486_A_synonymous	24
T_294_C_synonymous	24
T_75_C_synonymous	23
T_517_A_missense	23
C_188_T_missense	23
C_162_T_synonymous	23
G_36_A_synonymous	22
G_562_A_missense	22
C_597_T_synonymous	21
A_516_T_synonymous	21
A_382_G_missense	21
C_432_T_synonymous	21
A_90_G_synonymous	20
T_155_C_missense	20
T_169_C_synonymous	20
A_333_T_synonymous	20
A_342_C_synonymous	20
A_108_G_synonymous	19
G_7_C_missense	19
C_267_T_synonymous	19
A_573_T_synonymous	19
G_45_T_missense	19
T_99_C_synonymous	19
A_485_G_missense	18
G_499_C_missense	18
C_114_T_synonymous	18
G_17_T_missense	18
A_219_T_synonymous	18
T_399_C_synonymous	18
C_645_T_synonymous	18
C_472_T_missense	17
A_459_G_synonymous	17
C_378_T_synonymous	17
C_285_T_synonymous	17
G_600_A_synonymous	17
T_603_C_synonymous	17
G_306_A_synonymous	17
T_261_A_synonymous	16
G_45_A_synonymous	16
T_210_C_synonymous	16
A_229_G_missense	16
G_625_C_missense	16
G_281_T_missense	16
T_408_C_synonymous	16
C_282_T_synonymous	15
A_468_G_synonymous	15
T_204_C_synonymous	15
G_262_T_missense	15
A_221_C_missense	15
C_11_A_missense	15
G_187_T_missense	15
T_507_C_synonymous	14
A_186_G_synonymous	14
T_39_C_synonymous	14
T_534_C_synonymous	13
A_249_T_synonymous	13
A_180_T_synonymous	13
A_180_G_synonymous	13
A_264_G_synonymous	13
G_492_A_synonymous	13
T_357_C_synonymous	13
G_306_C_synonymous	13
G_16_T_missense	13
T_309_C_synonymous	12
A_171_G_synonymous	12
T_517_G_missense	12
G_262_A_missense	12
A_216_G_synonymous	11
C_556_G_missense	11
A_561_G_synonymous	11
C_594_T_synonymous	11
A_333_G_synonymous	11
G_191_C_missense	11
A_497_G_missense	11
C_504_T_synonymous	11
A_546_G_synonymous	11
T_21_C_synonymous	11
T_348_C_synonymous	10
T_453_C_synonymous	10
T_558_C_synonymous	10
T_141_C_synonymous	10
T_321_C_synonymous	10
A_72_T_synonymous	10
G_257_C_missense	10
A_423_G_synonymous	10
T_151_C_synonymous	10
A_564_G_synonymous	10
G_486_C_missense	10
C_367_T_missense	10
T_654_C_synonymous	10
G_429_A_synonymous	10
G_377_A_missense	10
T_630_C_synonymous	10
G_17_A_missense	10
A_57_G_synonymous	10
G_196_A_missense	10
A_44_G_missense	10
T_258_C_synonymous	9
T_290_C_missense	9
T_528_C_synonymous	9
A_624_T_synonymous	9
A_177_G_synonymous	9
A_81_G_synonymous	9
T_24_A_synonymous	9
G_233_T_missense	9
A_325_T_missense	9
A_177_T_synonymous	9
A_142_G_missense	9
A_443_G_missense	8
C_397_G_missense	8
C_231_A_synonymous	8
C_162_A_synonymous	8
A_325_G_missense	8
G_92_T_missense	8
T_222_C_synonymous	8
T_549_C_synonymous	8
A_342_G_synonymous	8
T_386_A_missense	8
T_477_C_synonymous	8
C_89_T_missense	8
T_261_C_synonymous	8
T_183_G_synonymous	8
C_288_T_synonymous	8
G_487_A_missense	8
T_642_C_synonymous	8
T_315_A_synonymous	8
T_381_C_synonymous	8
T_616_C_synonymous	7
C_606_A_synonymous	7
T_117_C_synonymous	7
T_68_C_missense	7
T_51_C_synonymous	7
C_300_A_missense	7
A_57_T_missense	7
A_471_G_synonymous	7
T_456_G_synonymous	7
G_661_T_missense	7
A_369_C_synonymous	7
T_201_A_synonymous	7
G_555_A_synonymous	7
T_510_G_synonymous	7
G_473_A_missense	7
C_420_A_synonymous	7
T_435_G_synonymous	7
A_481_G_missense	7
G_270_A_synonymous	7
C_373_A_missense	7
G_476_T_missense	7
T_204_A_synonymous	7
G_314_A_missense	7
T_456_A_synonymous	7
T_156_G_missense	6
G_292_A_missense	6
C_385_G_missense	6
T_510_C_synonymous	6
G_28_T_missense	6
C_556_T_missense	6
G_566_T_missense	6
A_88_G_missense	6
T_240_A_synonymous	6
A_229_T_missense	6
C_380_T_missense	6
T_156_C_synonymous	6
G_281_C_missense	6
T_426_G_synonymous	6
G_392_T_missense	6
G_565_C_missense	6
A_539_G_missense	6
C_433_T_missense	6
C_119_T_missense	6
C_46_T_missense	6
C_390_G_synonymous	6
C_300_G_missense	6
T_453_A_synonymous	6
T_384_C_synonymous	6
A_369_G_synonymous	6
A_180_C_synonymous	6
A_238_G_missense	6
C_277_T_missense	6
A_546_C_synonymous	6
C_259_A_missense	6
T_299_C_missense	6
A_573_G_synonymous	6
G_36_T_missense	6
T_192_C_synonymous	6
A_554_T_missense	6
C_313_A_missense	6
A_237_G_synonymous	6
A_221_G_missense	6
A_145_G_missense	6
G_132_A_synonymous	6
C_466_T_synonymous	6
A_451_G_missense	6
T_375_A_missense	6
G_604_C_missense	6
T_297_A_synonymous	5
T_184_C_synonymous	5
C_368_T_missense	5
G_590_C_missense	5
T_291_C_synonymous	5
G_73_A_missense	5
A_502_G_missense	5
A_33_G_synonymous	5
T_447_C_synonymous	5
A_540_G_synonymous	5
T_398_G_missense	5
C_385_A_missense	5
T_189_G_synonymous	5
T_23_G_missense	5
T_170_C_missense	5
A_280_G_missense	5
T_591_C_synonymous	5
A_56_G_missense	5
T_495_C_synonymous	5
G_125_A_missense	5
A_585_T_synonymous	5
C_581_T_missense	5
T_209_C_missense	5
T_291_A_synonymous	5
C_319_T_missense	5
A_646_G_missense	5
C_370_G_missense	5
T_183_C_synonymous	5
T_76_C_missense	5
G_131_T_missense	5
T_660_C_synonymous	5
C_463_A_missense	5
T_426_C_synonymous	5
A_417_G_synonymous	5
A_33_C_missense	5
G_233_A_missense	5
T_9_G_missense	5
G_4_C_missense	5
G_555_T_missense	5
G_478_T_missense	5
C_20_A_missense	4
G_168_C_synonymous	4
C_37_T_missense	4
C_372_A_synonymous	4
A_615_G_synonymous	4
C_176_G_missense	4
T_179_G_missense	4
T_630_A_missense	4
T_567_C_synonymous	4
C_162_G_synonymous	4
T_308_A_missense	4
A_142_C_missense	4
G_327_C_missense	4
A_519_G_synonymous	4
C_414_G_synonymous	4
T_96_C_synonymous	4
G_168_A_synonymous	4
C_230_A_missense	4
A_289_T_missense	4
T_102_C_synonymous	4
T_413_C_missense	4
A_405_T_missense	4
A_69_G_synonymous	4
G_387_A_synonymous	4
G_126_A_synonymous	4
G_407_T_missense	4
C_445_T_missense	4
A_626_C_missense	4
A_72_C_synonymous	4
C_46_A_missense	4
G_67_A_missense	4
C_389_T_missense	4
T_591_G_missense	4
T_157_C_missense	4
C_48_A_synonymous	4
A_634_G_missense	4
G_327_A_missense	4
G_164_T_missense	4
T_129_C_synonymous	4
C_199_A_missense	4
A_624_G_synonymous	4
C_639_T_synonymous	4
A_54_G_synonymous	4
A_217_G_missense	4
A_220_G_missense	4
A_634_T_missense	4
G_641_A_missense	4
G_273_A_missense	3
C_79_G_missense	3
C_373_G_missense	3
T_309_A_missense	3
G_253_A_missense	3
T_307_A_missense	3
A_640_G_missense	3
G_205_A_missense	3
G_427_T_missense	3
T_567_A_synonymous	3
G_310_A_missense	3
A_22_T_missense	3
C_311_A_missense	3
T_211_C_missense	3
G_376_A_missense	3
C_248_T_missense	3
T_642_A_missense	3
T_156_A_synonymous	3
A_249_G_synonymous	3
T_239_G_missense	3
T_223_A_missense	3
T_602_C_missense	3
A_402_T_synonymous	3
C_627_A_missense	3
T_290_A_missense	3
T_354_A_synonymous	3
T_207_G_synonymous	3
C_293_A_missense	3
T_294_A_synonymous	3
A_626_G_missense	3
T_383_G_missense	3
C_282_A_missense	3
G_265_T_missense	3
C_570_A_missense	3
T_295_A_missense	3
C_296_A_missense	3
T_298_A_missense	3
T_299_A_missense	3
C_304_A_missense	3
T_305_A_missense	3
T_294_G_synonymous	3
A_22_G_missense	3
T_190_G_missense	3
T_133_C_missense	3
T_195_C_synonymous	3
A_41_G_missense	3
A_105_G_synonymous	3
A_40_G_missense	3
G_424_T_missense	3
A_374_T_missense	3
C_394_T_missense	3
C_480_A_missense	3
T_102_G_synonymous	3
T_482_C_missense	3
C_27_A_synonymous	3
A_546_T_synonymous	3
G_565_A_missense	3
A_271_C_missense	3
G_198_A_synonymous	3
T_290_G_missense	3
T_239_C_missense	3
A_459_T_synonymous	3
A_250_T_missense	3
A_418_G_missense	3
C_64_A_missense	3
T_240_C_synonymous	3
C_432_A_synonymous	3
T_383_C_missense	3
T_357_G_synonymous	3
C_628_T_missense	3
T_190_A_missense	3
A_66_T_synonymous	3
T_23_C_missense	3
A_217_C_missense	3
C_120_A_synonymous	3
G_150_A_synonymous	3
A_618_G_synonymous	3
T_517_C_missense	3
A_81_T_synonymous	3
C_340_T_missense	3
A_505_G_missense	3
C_358_A_missense	3
C_78_A_missense	3
A_423_T_synonymous	3
A_564_T_synonymous	3
A_8_T_missense	3
A_250_C_missense	3
C_279_A_synonymous	2
A_464_G_missense	2
T_630_G_missense	2
C_442_G_missense	2
C_166_A_missense	2
G_31_A_missense	2
C_288_A_missense	2
G_415_A_missense	2
C_412_G_missense	2
G_215_A_missense	2
A_42_G_synonymous	2
G_580_A_missense	2
A_271_G_missense	2
C_632_T_missense	2
A_481_T_missense	2
T_234_C_synonymous	2
T_287_A_missense	2
A_624_C_synonymous	2
C_380_A_missense	2
A_629_G_missense	2
A_226_C_missense	2
T_146_C_missense	2
T_71_C_missense	2
T_447_A_synonymous	2
C_483_G_missense	2
A_303_G_synonymous	2
C_551_T_missense	2
G_580_T_missense	2
G_252_A_missense	2
A_153_G_synonymous	2
T_30_G_synonymous	2
T_631_C_missense	2
T_197_C_missense	2
C_397_A_missense	2
T_10_G_missense	2
G_543_T_missense	2
T_582_C_synonymous	2
T_189_C_synonymous	2
A_411_G_synonymous	2
T_183_A_synonymous	2
A_498_G_synonymous	2
G_508_A_missense	2
G_638_T_missense	2
G_118_C_missense	2
A_35_G_missense	2
A_649_G_missense	2
A_622_G_missense	2
G_508_C_missense	2
A_13_T_missense	2
A_171_T_missense	2
A_379_T_missense	2
A_554_G_missense	2
A_154_G_missense	2
T_185_C_missense	2
A_404_G_missense	2
A_70_T_missense	2
C_26_T_missense	2
G_74_C_missense	2
T_151_A_missense	2
A_212_T_missense	2
A_611_T_missense	2
G_643_T_missense	2
G_366_T_synonymous	2
T_223_C_missense	2
C_228_A_synonymous	2
C_621_G_missense	2
G_132_T_missense	2
C_360_A_synonymous	2
C_442_A_missense	2
C_182_T_missense	2
T_51_A_synonymous	2
C_114_A_synonymous	2
T_465_G_missense	2
T_298_C_missense	2
G_635_T_missense	2
G_590_T_missense	2
T_146_G_missense	2
A_417_T_synonymous	2
C_390_A_synonymous	2
A_629_C_missense	2
G_415_T_missense	2
G_364_T_missense	2
G_320_T_missense	2
T_291_G_missense	2
A_647_G_missense	2
A_333_C_synonymous	2
T_97_A_missense	2
A_43_C_missense	2
G_138_A_synonymous	2
C_199_T_missense	2
G_565_T_missense	2
T_381_A_synonymous	2
G_165_T_missense	2
T_549_G_synonymous	2
C_483_A_synonymous	2
A_153_T_missense	2
A_130_G_missense	1
T_147_A_synonymous	1
T_139_A_missense	1
G_138_C_missense	1
C_267_A_synonymous	1
T_158_A_missense	1
T_447_G_synonymous	1
C_159_A_missense	1
C_160_T_missense	1
A_464_C_missense	1
A_130_C_synonymous	1
T_571_A_missense	1
T_286_A_missense	1
G_215_C_missense	1
G_266_A_missense	1
G_236_C_missense	1
G_73_T_missense	1
G_593_T_missense	1
T_136_A_missense	1
A_41_T_missense	1
C_515_G_missense	1
A_249_C_synonymous	1
T_29_G_missense	1
T_603_A_synonymous	1
C_524_A_missense	1
C_506_T_missense	1
A_479_C_missense	1
G_492_C_synonymous	1
G_233_C_missense	1
C_645_A_missense	1
G_178_C_missense	1
A_522_G_synonymous	1
G_125_C_missense	1
C_370_A_missense	1
C_206_G_missense	1
A_345_G_synonymous	1
G_511_T_missense	1
C_319_A_missense	1
C_412_A_missense	1
C_394_A_missense	1
C_277_A_missense	1
C_351_A_missense	1
G_366_A_synonymous	1
T_258_G_missense	1
G_314_T_missense	1
G_487_C_missense	1
A_647_C_missense	1
T_610_C_missense	1
A_124_T_missense	1
T_453_G_missense	1
T_435_A_synonymous	1
A_13_G_missense	1
C_123_G_missense	1
G_525_C_synonymous	1
T_268_C_synonymous	1
A_522_C_synonymous	1
G_45_C_missense	1
T_18_A_synonymous	1
T_576_C_synonymous	1
C_592_T_missense	1
C_372_G_synonymous	1
G_557_T_missense	1
A_423_C_synonymous	1
G_112_A_missense	1
A_502_T_missense	1
C_520_A_synonymous	1
G_449_T_missense	1
A_237_C_synonymous	1
G_437_T_missense	1
C_188_A_missense	1
C_553_A_missense	1
T_577_C_missense	1
A_644_G_missense	1
C_85_A_missense	1
C_12_A_synonymous	1
T_21_G_synonymous	1
T_38_G_missense	1
T_39_G_synonymous	1
T_50_G_missense	1
T_58_G_missense	1
G_93_C_missense	1
G_98_A_missense	1
A_107_T_missense	1
T_298_G_missense	1
T_305_G_missense	1
A_459_C_synonymous	1
A_379_G_missense	1
A_485_T_missense	1
A_614_G_missense	1
G_657_T_missense	1
T_51_G_synonymous	1
G_52_A_missense	1
A_54_C_missense	1
C_55_A_missense	1
G_652_T_missense	1
A_154_C_missense	1
T_636_C_synonymous	1
T_243_C_synonymous	1
A_430_C_missense	1
C_474_A_synonymous	1
G_566_A_missense	1
C_360_G_synonymous	1
T_335_A_missense	1
G_499_A_missense	1
T_283_C_missense	1
G_59_T_missense	1
C_518_T_missense	1
C_515_A_missense	1
A_514_G_missense	1
T_513_A_synonymous	1
C_512_T_missense	1
G_273_T_missense	1
G_60_T_missense	1
A_69_C_synonymous	1
T_243_A_synonymous	1
C_436_T_missense	1
T_386_G_missense	1
T_631_G_missense	1
A_464_T_missense	1
T_39_A_synonymous	1
A_619_G_missense	1
C_293_G_missense	1
T_295_C_missense	1
C_296_T_missense	1
C_623_A_missense	1
G_266_C_missense	1
G_302_T_missense	1
T_197_G_missense	1
C_228_G_missense	1
G_439_A_missense	1
G_643_C_missense	1
G_666_A_synonymous	1
T_201_C_synonymous	1
T_268_G_missense	1
C_347_A_missense	1
C_489_A_missense	1
A_72_G_missense	1
G_312_C_synonymous	1
T_660_A_synonymous	1
A_107_G_missense	1
T_269_C_missense	1
C_246_G_missense	1
T_158_C_missense	1
T_283_A_missense	1
T_531_C_synonymous	1
C_100_A_missense	1
C_621_A_missense	1
T_136_C_synonymous	1
A_619_C_missense	1
G_641_C_missense	1
T_50_C_missense	1
C_490_A_missense	1
A_573_C_synonymous	1
A_629_T_missense	1
C_504_G_missense	1
A_601_T_missense	1
T_9_A_missense	1
C_254_G_missense	1
G_310_T_missense	1
T_163_G_missense	1
T_510_A_synonymous	1
C_412_T_missense	1
A_569_G_missense	1
C_347_G_missense	1
G_421_A_missense	1
G_225_T_missense	1
A_402_C_synonymous	1
A_501_T_missense	1
G_590_A_missense	1
A_533_T_missense	1
G_557_A_missense	1
T_582_G_synonymous	1
T_549_A_synonymous	1
T_550_G_missense	1
A_22_C_missense	1
A_212_G_missense	1
A_122_G_missense	1
C_563_G_missense	1
T_428_G_missense	1
T_399_G_synonymous	1
T_353_C_missense	1
T_261_G_synonymous	1
A_69_T_synonymous	1
A_640_T_missense	1
G_191_A_missense	1
A_345_C_missense	1
G_454_T_missense	1
T_348_A_synonymous	1
A_362_T_missense	1
A_561_T_synonymous	1
