# Supplementary material for: Analysis of 3.5 million SARS-CoV-2 sequences reveals unique mutational trends with consistent nucleotide and codon frequencies
Source: Virol J. 2023 Feb 17;20:31. doi: 10.1186/s12985-023-01982-8 (PMC9936480; doi:10.1186/s12985-023-01982-8)
Supplement: Supplementary file 11 — Additional file 11. Tables S11-70: Counts of All Mutations for each Gene/Clade Combination. [file 12985_2023_1982_MOESM11_ESM.zip › Additional File 1 Tables S11-70/Additional File 1 Table S30_M_omicron_all_mut_info.csv]

	mutation_sum
G_187_A_missense	1173921
C_55_G_missense	1170914
A_8_G_missense	577567
C_336_T_synonymous	557145
G_7_A_missense	35655
A_516_G_synonymous	8113
C_159_T_synonymous	5581
T_245_C_missense	4471
C_490_T_synonymous	2595
C_279_T_synonymous	2065
C_123_T_synonymous	1793
C_351_T_synonymous	1448
C_537_T_synonymous	1386
C_483_T_synonymous	1319
C_103_T_synonymous	1235
G_429_T_synonymous	1204
C_100_T_missense	1134
C_85_T_missense	1134
C_372_T_synonymous	1109
C_414_T_synonymous	1067
C_621_T_synonymous	950
C_363_T_synonymous	947
C_609_T_synonymous	941
C_480_T_synonymous	901
C_360_T_synonymous	890
C_373_T_missense	848
C_213_T_synonymous	832
C_231_T_synonymous	774
C_300_T_synonymous	758
G_168_T_synonymous	672
C_5_T_missense	654
C_49_T_missense	632
C_570_T_synonymous	632
C_385_T_synonymous	623
G_205_T_missense	622
C_588_T_synonymous	524
C_206_T_missense	504
G_4_T_missense	493
T_156_C_synonymous	483
C_78_T_synonymous	479
C_311_T_missense	458
C_12_T_synonymous	456
C_11_T_missense	446
C_606_T_synonymous	414
C_463_T_missense	398
C_474_T_synonymous	388
T_517_A_missense	363
A_405_G_synonymous	360
A_516_T_synonymous	353
C_84_T_synonymous	338
T_450_C_synonymous	335
T_456_C_synonymous	327
C_15_T_synonymous	307
A_374_G_missense	302
T_339_C_synonymous	299
G_525_A_synonymous	293
C_246_T_synonymous	292
T_591_C_synonymous	277
C_228_T_synonymous	271
G_437_A_missense	268
G_318_T_synonymous	267
C_79_T_synonymous	265
G_552_A_synonymous	261
G_625_T_missense	257
C_623_T_missense	243
C_27_T_synonymous	242
C_420_T_synonymous	241
G_112_T_missense	241
G_4_A_missense	238
G_429_C_synonymous	237
G_525_T_synonymous	223
T_444_C_synonymous	222
C_324_T_synonymous	208
T_381_C_synonymous	208
A_402_G_synonymous	206
G_208_T_missense	205
T_531_C_synonymous	202
C_504_T_synonymous	200
G_118_T_missense	197
C_89_T_missense	195
G_306_T_synonymous	192
C_230_T_missense	191
A_226_G_missense	186
T_99_C_synonymous	185
C_64_T_synonymous	184
T_447_C_synonymous	176
C_524_T_missense	175
T_24_C_synonymous	172
G_396_T_synonymous	170
C_20_T_missense	170
C_463_A_missense	163
G_270_A_synonymous	158
G_198_T_synonymous	155
C_489_T_synonymous	154
C_390_T_synonymous	151
G_208_A_missense	149
G_312_T_synonymous	140
C_48_T_synonymous	140
A_180_G_synonymous	140
T_541_C_synonymous	134
G_247_A_missense	133
T_612_C_synonymous	133
G_492_T_synonymous	132
C_304_T_synonymous	132
G_318_A_synonymous	132
G_407_A_missense	131
C_259_T_missense	125
C_254_T_missense	125
C_279_G_synonymous	125
G_67_T_missense	125
G_7_T_missense	122
T_211_C_missense	120
G_45_A_synonymous	118
C_425_T_missense	117
G_327_T_missense	117
T_76_C_missense	117
G_232_T_missense	115
A_325_G_missense	115
T_630_C_synonymous	115
T_207_C_synonymous	114
C_370_A_missense	112
G_552_T_synonymous	111
G_641_C_missense	110
C_267_T_synonymous	109
T_201_C_synonymous	109
A_6_T_synonymous	105
G_232_A_missense	105
C_462_T_synonymous	104
A_561_G_synonymous	100
C_246_A_synonymous	99
A_333_G_synonymous	99
C_380_A_missense	98
G_486_C_missense	97
G_312_A_synonymous	96
G_241_T_missense	96
G_98_T_missense	96
G_320_A_missense	96
T_435_C_synonymous	95
C_556_T_missense	93
C_277_T_missense	92
C_645_T_synonymous	92
C_466_T_synonymous	91
C_300_A_missense	89
G_562_T_missense	87
C_279_A_synonymous	87
T_29_C_missense	87
C_633_T_synonymous	87
T_157_C_missense	86
T_616_C_synonymous	85
G_28_A_missense	84
G_641_T_missense	83
G_543_A_synonymous	82
C_433_T_missense	79
T_227_C_missense	78
G_253_T_missense	78
G_257_T_missense	77
T_234_C_synonymous	76
C_162_T_synonymous	76
G_191_T_missense	76
A_186_G_synonymous	75
C_442_T_missense	74
C_63_T_synonymous	74
G_492_A_synonymous	74
G_521_A_missense	74
C_27_A_synonymous	73
C_55_A_missense	73
C_120_T_synonymous	73
T_326_C_missense	72
C_581_T_missense	70
T_465_C_synonymous	70
G_590_A_missense	69
T_375_C_synonymous	68
G_306_A_synonymous	68
G_224_T_missense	68
G_292_T_missense	68
C_285_T_synonymous	67
T_243_C_synonymous	66
C_282_T_synonymous	66
G_196_T_missense	66
T_51_C_synonymous	65
G_131_A_missense	65
G_36_A_synonymous	64
A_57_G_synonymous	63
C_432_T_synonymous	62
T_87_C_synonymous	62
T_297_C_synonymous	61
G_138_T_missense	61
A_171_G_synonymous	60
C_597_T_synonymous	60
T_438_C_synonymous	59
G_396_A_synonymous	59
T_76_A_missense	59
C_472_T_missense	59
G_473_A_missense	59
A_22_G_missense	58
T_21_C_synonymous	56
C_49_A_missense	55
T_9_C_synonymous	53
T_297_A_synonymous	53
T_245_G_missense	53
G_7_C_missense	53
T_268_C_synonymous	52
G_625_C_missense	52
T_251_C_missense	52
A_237_G_synonymous	52
G_150_A_synonymous	51
A_90_T_synonymous	51
A_90_G_synonymous	51
C_199_T_missense	51
G_205_A_missense	50
A_393_G_synonymous	50
T_68_C_missense	50
C_370_T_missense	50
C_358_A_missense	50
G_306_C_synonymous	50
A_498_G_synonymous	49
A_128_G_missense	48
G_555_T_missense	48
G_302_A_missense	48
A_342_T_synonymous	48
T_495_C_synonymous	47
T_261_C_synonymous	47
C_114_T_synonymous	47
T_354_C_synonymous	47
T_169_C_synonymous	46
A_280_G_missense	46
G_635_A_missense	46
G_202_T_missense	46
T_82_C_missense	45
T_23_C_missense	45
G_36_T_missense	45
A_585_T_synonymous	45
T_291_C_synonymous	44
G_265_A_missense	44
A_8_T_missense	44
C_288_T_synonymous	43
C_400_T_synonymous	43
T_240_C_synonymous	43
T_117_C_synonymous	43
A_573_G_synonymous	42
G_555_A_synonymous	42
T_155_C_missense	42
T_141_C_synonymous	42
C_367_T_missense	42
A_226_C_missense	42
T_321_C_synonymous	41
A_142_G_missense	41
A_618_G_synonymous	41
G_17_T_missense	40
G_252_T_missense	40
C_162_A_synonymous	40
A_264_G_synonymous	40
G_168_A_synonymous	40
T_534_C_synonymous	39
C_300_G_missense	39
T_294_C_synonymous	38
A_271_G_missense	38
G_429_A_synonymous	38
A_33_C_missense	38
A_369_G_synonymous	38
A_430_G_missense	37
T_513_C_synonymous	37
T_383_C_missense	36
T_183_C_synonymous	36
T_129_C_synonymous	36
A_546_G_synonymous	36
G_270_T_missense	35
A_497_G_missense	35
A_6_G_synonymous	35
G_600_A_synonymous	35
A_601_G_missense	34
A_441_G_synonymous	34
G_16_A_missense	34
C_570_A_missense	34
T_399_C_synonymous	34
A_634_G_missense	34
C_231_A_synonymous	34
C_627_T_synonymous	33
G_366_A_synonymous	33
T_18_C_synonymous	33
C_5_A_missense	33
G_281_C_missense	33
C_394_T_missense	33
T_357_C_synonymous	33
A_468_G_synonymous	32
A_451_G_missense	32
G_273_T_missense	32
G_312_C_synonymous	31
T_207_G_synonymous	31
G_281_T_missense	31
A_54_G_synonymous	31
A_264_T_synonymous	31
T_291_A_synonymous	31
A_622_T_missense	31
G_499_C_missense	31
C_228_A_synonymous	31
G_67_A_missense	30
T_610_C_missense	30
C_188_T_missense	30
C_414_A_synonymous	30
A_303_G_synonymous	30
T_239_C_missense	30
G_178_T_missense	30
A_615_G_synonymous	29
G_252_A_missense	29
T_299_C_missense	29
A_459_G_synonymous	29
C_37_T_missense	29
G_415_A_missense	29
C_360_A_synonymous	29
G_262_T_missense	29
A_620_T_missense	28
A_382_G_missense	28
A_33_G_synonymous	28
T_10_C_missense	28
G_28_T_missense	28
C_11_A_missense	27
G_625_A_missense	27
G_131_T_missense	27
C_594_T_synonymous	27
G_366_T_synonymous	27
T_39_C_synonymous	26
T_558_C_synonymous	26
A_81_G_synonymous	26
T_477_C_synonymous	26
A_624_G_synonymous	26
A_70_G_missense	26
G_292_A_missense	26
A_32_G_missense	26
T_642_C_synonymous	26
T_204_C_synonymous	26
T_408_C_synonymous	26
A_540_G_synonymous	26
A_238_G_missense	26
T_30_C_synonymous	25
G_486_A_synonymous	25
G_262_A_missense	25
A_177_C_synonymous	25
C_373_A_missense	25
A_289_G_missense	24
G_67_C_missense	24
G_478_T_missense	24
A_216_G_synonymous	24
A_406_G_missense	24
A_564_G_synonymous	24
A_108_G_synonymous	24
G_247_T_missense	24
G_376_A_missense	23
G_132_T_missense	23
A_423_G_synonymous	23
T_348_C_synonymous	23
T_151_C_synonymous	23
G_208_C_missense	23
T_631_A_missense	23
G_427_T_missense	23
T_222_C_synonymous	23
C_380_T_missense	23
T_426_C_synonymous	23
A_629_C_missense	23
T_75_C_synonymous	23
C_639_A_missense	22
A_177_G_synonymous	22
A_485_G_missense	22
A_217_G_missense	22
T_447_G_synonymous	22
T_567_C_synonymous	22
G_126_A_synonymous	22
A_464_G_missense	21
C_506_T_missense	21
G_473_T_missense	21
T_255_C_synonymous	21
A_154_G_missense	21
T_315_C_synonymous	21
C_627_A_missense	21
A_219_G_missense	21
C_606_A_synonymous	21
A_42_G_synonymous	21
A_471_T_synonymous	21
T_111_C_synonymous	20
A_249_T_synonymous	20
C_360_G_synonymous	20
C_412_A_missense	20
A_107_G_missense	20
C_436_T_missense	20
G_45_T_missense	20
G_327_A_missense	19
T_298_C_missense	19
C_46_T_missense	19
T_210_C_synonymous	19
T_192_C_synonymous	19
G_387_A_synonymous	19
A_585_G_synonymous	19
A_622_G_missense	19
A_214_C_synonymous	19
C_114_A_synonymous	18
A_250_T_missense	18
C_385_G_missense	18
A_629_G_missense	18
G_590_T_missense	18
G_236_T_missense	18
A_502_G_missense	18
A_44_G_missense	18
T_261_A_synonymous	18
G_487_A_missense	18
G_486_T_missense	18
C_248_T_missense	18
T_147_C_synonymous	18
T_444_G_missense	17
A_626_G_missense	17
C_378_T_synonymous	17
T_109_G_missense	17
G_377_A_missense	17
T_386_A_missense	17
A_325_T_missense	17
C_64_A_missense	17
T_102_C_synonymous	17
C_79_A_missense	17
G_178_A_missense	17
A_221_G_missense	17
C_324_A_synonymous	17
T_170_C_missense	17
G_566_T_missense	17
A_411_G_synonymous	17
A_122_G_missense	16
G_562_A_missense	16
C_420_A_synonymous	16
T_240_A_synonymous	16
A_105_C_synonymous	16
C_119_T_missense	16
T_549_C_synonymous	16
G_281_A_missense	16
T_495_G_synonymous	16
A_105_G_synonymous	16
C_432_A_synonymous	16
G_93_T_missense	16
A_219_T_synonymous	16
T_77_C_missense	16
T_30_A_synonymous	15
A_69_G_synonymous	15
T_96_C_synonymous	15
C_293_T_missense	15
A_177_T_synonymous	15
G_273_A_missense	15
G_252_C_missense	15
A_145_G_missense	15
G_387_T_synonymous	15
G_4_C_missense	15
G_590_C_missense	15
A_229_G_missense	15
T_76_G_missense	15
T_209_C_missense	15
A_154_C_missense	15
G_191_A_missense	14
T_309_C_synonymous	14
G_320_T_missense	14
A_369_T_synonymous	14
A_153_G_synonymous	14
G_16_T_missense	14
T_453_A_synonymous	14
T_184_C_synonymous	14
T_384_C_synonymous	14
T_535_A_missense	14
T_10_G_missense	14
T_261_G_synonymous	14
T_357_A_synonymous	14
A_634_T_missense	14
A_624_T_synonymous	13
T_582_C_synonymous	13
T_290_C_missense	13
A_561_C_synonymous	13
A_14_G_missense	13
G_168_C_synonymous	13
G_198_A_synonymous	13
G_387_C_synonymous	13
C_351_A_missense	13
C_188_A_missense	13
T_517_G_missense	13
T_456_G_synonymous	13
A_81_T_synonymous	13
G_196_A_missense	13
A_471_G_synonymous	13
A_443_G_missense	13
A_22_T_missense	12
C_372_A_synonymous	12
C_442_A_missense	12
T_517_C_missense	12
A_404_T_missense	12
A_539_G_missense	12
C_524_A_missense	12
A_620_G_missense	12
G_233_T_missense	12
A_564_T_synonymous	12
T_444_A_missense	12
C_85_A_missense	12
A_61_G_missense	12
G_310_T_missense	12
G_635_T_missense	11
G_265_T_missense	11
T_183_A_synonymous	11
C_474_A_synonymous	11
A_66_G_synonymous	11
C_26_A_missense	11
T_307_C_missense	11
T_438_G_synonymous	11
T_255_G_synonymous	11
A_626_C_missense	11
A_519_G_synonymous	11
T_189_G_synonymous	11
A_69_T_synonymous	11
A_417_G_synonymous	11
C_639_T_synonymous	11
A_271_C_missense	11
C_159_A_missense	11
A_342_G_synonymous	11
T_115_A_missense	11
T_507_C_synonymous	11
G_138_A_synonymous	10
G_98_C_missense	10
A_289_T_missense	10
C_400_A_missense	10
G_437_T_missense	10
A_66_T_synonymous	10
C_267_A_synonymous	10
A_35_G_missense	10
G_233_A_missense	10
A_388_G_missense	10
G_364_A_missense	10
C_49_G_missense	10
T_636_C_synonymous	10
G_125_A_missense	10
A_374_T_missense	10
T_272_C_missense	10
G_191_C_missense	10
T_510_C_synonymous	10
C_114_G_synonymous	10
C_230_A_missense	10
C_351_G_missense	10
A_649_G_missense	10
C_166_T_synonymous	10
G_202_A_missense	10
G_643_T_missense	10
A_619_G_missense	10
T_386_G_missense	10
A_546_C_synonymous	10
A_501_C_missense	9
A_644_G_missense	9
T_240_G_missense	9
G_233_C_missense	9
G_508_A_missense	9
C_633_A_synonymous	9
T_507_A_synonymous	9
A_481_T_missense	9
T_453_C_synonymous	9
T_258_C_synonymous	9
A_585_C_synonymous	9
C_551_T_missense	9
A_423_C_synonymous	9
T_179_C_missense	9
G_164_T_missense	9
T_143_C_missense	9
A_485_C_missense	9
C_259_A_missense	9
G_224_C_missense	8
C_206_G_missense	8
A_244_G_missense	8
A_333_C_synonymous	8
G_215_A_missense	8
A_646_G_missense	8
C_20_A_missense	8
T_298_A_missense	8
T_309_A_missense	8
A_464_T_missense	8
A_441_C_synonymous	8
C_490_A_missense	8
A_88_G_missense	8
G_327_C_missense	8
G_92_T_missense	8
A_418_G_missense	8
T_528_C_synonymous	8
C_389_T_missense	8
A_501_T_missense	8
A_32_T_missense	8
G_565_T_missense	8
G_253_A_missense	8
A_41_G_missense	8
C_203_G_missense	8
G_118_C_missense	8
G_521_T_missense	8
T_109_A_missense	8
G_557_T_missense	8
T_375_A_missense	7
A_144_G_missense	7
T_158_C_missense	7
A_280_T_missense	7
A_479_G_missense	7
A_54_C_missense	7
T_294_G_synonymous	7
T_102_G_synonymous	7
G_454_T_missense	7
G_657_A_synonymous	7
G_364_T_missense	7
G_661_T_missense	7
T_309_G_missense	7
C_37_A_missense	7
T_579_C_synonymous	7
G_73_A_missense	7
C_623_A_missense	7
C_48_G_synonymous	7
G_73_T_missense	7
T_660_C_synonymous	7
C_26_T_missense	7
T_223_C_missense	7
T_136_C_synonymous	7
A_402_C_synonymous	7
T_399_G_synonymous	7
T_510_A_synonymous	6
A_229_T_missense	6
A_481_G_missense	6
C_628_T_missense	6
G_52_C_missense	6
G_225_T_missense	6
A_522_G_synonymous	6
T_23_A_missense	6
G_262_C_missense	6
C_106_A_missense	6
A_25_G_missense	6
T_297_G_synonymous	6
T_435_G_synonymous	6
C_621_A_missense	6
T_357_G_synonymous	6
T_456_A_synonymous	6
C_520_A_synonymous	6
G_31_A_missense	6
T_295_G_missense	6
C_340_T_missense	6
T_109_C_missense	6
C_277_A_missense	6
T_115_C_missense	6
T_189_C_synonymous	6
A_40_G_missense	6
G_376_T_missense	6
C_623_G_missense	6
C_414_G_synonymous	6
A_369_C_synonymous	6
T_29_G_missense	6
A_468_T_synonymous	6
A_485_T_missense	6
C_563_T_missense	6
G_476_T_missense	6
G_132_A_synonymous	6
T_209_A_missense	6
T_210_G_synonymous	6
T_146_C_missense	6
A_498_C_missense	6
A_554_G_missense	6
A_637_G_missense	6
A_501_G_synonymous	6
A_43_G_missense	6
C_12_A_synonymous	6
A_640_G_missense	6
A_250_C_missense	6
T_135_C_synonymous	6
C_296_T_missense	5
C_372_G_synonymous	5
A_250_G_missense	5
T_190_C_missense	5
T_223_A_missense	5
A_573_T_synonymous	5
G_266_A_missense	5
A_220_G_missense	5
C_46_A_missense	5
C_231_G_synonymous	5
C_120_A_synonymous	5
G_392_T_missense	5
T_172_A_missense	5
A_611_T_missense	5
G_125_T_missense	5
T_9_G_missense	5
T_185_C_missense	5
T_353_C_missense	5
A_116_T_missense	5
A_70_T_missense	5
A_519_T_synonymous	5
G_17_A_missense	5
T_256_A_missense	5
A_404_G_missense	5
G_215_C_missense	5
T_334_C_missense	5
A_128_T_missense	5
G_439_A_missense	5
A_573_C_synonymous	5
A_249_G_synonymous	5
G_396_C_synonymous	5
A_8_C_missense	5
T_268_A_missense	5
G_492_C_synonymous	5
A_264_C_synonymous	5
T_348_A_synonymous	5
A_72_T_synonymous	5
T_184_A_missense	5
C_412_T_missense	5
C_113_T_missense	5
A_271_T_missense	5
T_603_A_synonymous	5
C_319_A_missense	5
C_462_A_missense	5
A_352_G_missense	5
A_13_G_missense	5
T_465_G_missense	5
C_106_G_missense	5
A_43_C_missense	5
C_78_A_missense	5
A_626_T_missense	5
A_502_C_missense	5
G_392_C_missense	5
T_294_A_synonymous	5
A_237_C_synonymous	5
T_513_G_synonymous	5
A_554_T_missense	4
T_513_A_synonymous	4
G_415_T_missense	4
A_130_C_synonymous	4
C_79_G_missense	4
C_504_A_synonymous	4
T_631_C_missense	4
A_325_C_missense	4
T_51_A_synonymous	4
A_496_C_missense	4
G_568_A_missense	4
C_645_A_missense	4
T_431_C_missense	4
A_62_G_missense	4
G_449_T_missense	4
T_269_C_missense	4
C_480_G_missense	4
A_217_C_missense	4
A_105_T_synonymous	4
A_186_T_missense	4
T_211_A_missense	4
G_257_C_missense	4
C_199_G_missense	4
T_197_A_missense	4
T_193_G_missense	4
A_345_T_missense	4
T_189_A_synonymous	4
T_227_G_missense	4
G_215_T_missense	4
T_139_C_missense	4
C_632_T_missense	4
T_549_A_synonymous	4
G_314_A_missense	4
C_460_T_missense	4
C_182_G_missense	4
A_481_C_missense	4
A_471_C_synonymous	4
A_72_G_missense	4
G_511_T_missense	4
G_557_A_missense	4
C_100_A_missense	4
T_111_A_missense	4
C_113_A_missense	4
T_137_C_missense	4
A_350_G_missense	4
T_211_G_missense	4
A_116_G_missense	4
G_487_T_missense	4
C_397_G_missense	4
A_212_T_missense	4
T_95_A_missense	4
T_549_G_synonymous	4
T_97_A_missense	4
A_417_T_synonymous	4
G_407_T_missense	4
T_603_C_synonymous	4
G_559_A_missense	4
T_195_C_synonymous	4
G_93_C_missense	3
T_413_C_missense	3
G_638_T_missense	3
A_238_T_missense	3
A_362_G_missense	3
G_310_A_missense	3
A_216_C_missense	3
C_390_A_synonymous	3
G_257_A_missense	3
T_110_G_missense	3
A_393_T_missense	3
C_293_A_missense	3
C_373_G_missense	3
A_107_T_missense	3
G_508_C_missense	3
A_663_G_synonymous	3
G_499_A_missense	3
C_389_A_missense	3
G_98_A_missense	3
T_278_C_missense	3
A_564_C_synonymous	3
A_32_C_missense	3
C_367_A_missense	3
T_535_C_missense	3
C_358_G_missense	3
T_71_C_missense	3
A_19_G_missense	3
A_614_G_missense	3
C_341_T_missense	3
G_112_C_missense	3
G_599_A_missense	3
T_197_C_missense	3
A_122_C_missense	3
C_420_G_missense	3
A_108_C_missense	3
T_91_G_missense	3
T_558_G_synonymous	3
A_333_T_synonymous	3
T_576_C_synonymous	3
C_397_A_missense	3
C_489_A_missense	3
G_270_C_missense	3
G_476_C_missense	3
C_621_G_missense	3
C_653_A_missense	3
T_654_G_synonymous	3
A_94_T_missense	3
T_96_G_missense	3
A_54_T_missense	3
T_24_G_missense	3
A_25_T_missense	3
A_66_C_synonymous	3
T_83_C_missense	3
C_627_G_missense	3
T_156_G_missense	3
G_525_C_synonymous	3
C_385_A_missense	3
G_31_C_missense	3
G_566_A_missense	3
T_234_A_synonymous	3
A_349_G_missense	3
T_648_C_synonymous	3
T_482_C_missense	3
T_435_A_synonymous	3
T_133_C_missense	3
C_113_G_missense	3
C_162_G_synonymous	3
G_314_T_missense	3
G_593_T_missense	3
A_130_G_missense	3
T_268_G_missense	3
T_77_G_missense	3
G_34_A_missense	3
A_88_T_missense	3
A_523_T_missense	3
T_453_G_missense	3
C_570_G_missense	3
T_529_G_missense	3
C_319_T_missense	3
T_239_G_missense	3
T_654_C_synonymous	3
T_582_A_synonymous	3
A_153_T_missense	3
C_175_G_missense	3
A_226_T_missense	3
G_236_A_missense	3
C_48_A_synonymous	3
C_460_A_missense	3
C_296_A_missense	3
G_196_C_missense	3
C_160_T_missense	3
A_57_C_missense	3
A_402_T_synonymous	3
C_288_A_missense	3
T_201_A_synonymous	3
C_466_A_missense	3
A_13_T_missense	3
A_497_C_missense	3
A_35_C_missense	3
T_286_A_missense	3
A_514_T_missense	3
T_308_A_missense	3
A_634_C_missense	3
G_173_C_missense	3
C_526_T_missense	3
T_299_A_missense	2
A_148_C_missense	2
T_110_A_missense	2
A_140_C_missense	2
G_235_A_missense	2
G_125_C_missense	2
A_379_G_missense	2
G_126_C_missense	2
C_480_A_missense	2
T_290_G_missense	2
T_134_A_missense	2
A_107_C_missense	2
A_498_T_missense	2
T_87_A_synonymous	2
T_218_A_missense	2
T_399_A_synonymous	2
T_139_A_missense	2
G_131_C_missense	2
T_133_A_missense	2
A_405_T_missense	2
T_283_A_missense	2
T_602_C_missense	2
A_663_C_synonymous	2
T_183_G_synonymous	2
T_631_G_missense	2
C_64_G_missense	2
A_33_T_missense	2
T_291_G_missense	2
T_91_A_missense	2
C_530_T_missense	2
T_234_G_synonymous	2
A_90_C_synonymous	2
T_495_A_synonymous	2
T_258_G_missense	2
C_103_A_missense	2
G_178_C_missense	2
T_384_G_missense	2
G_580_T_missense	2
G_92_C_missense	2
A_430_T_missense	2
C_347_A_missense	2
A_220_C_missense	2
A_345_G_synonymous	2
G_487_C_missense	2
A_533_C_missense	2
T_102_A_synonymous	2
C_123_A_missense	2
C_592_T_missense	2
C_175_A_missense	2
A_220_T_missense	2
A_502_T_missense	2
G_60_T_missense	2
A_522_C_synonymous	2
A_406_T_missense	2
T_51_G_synonymous	2
G_424_T_missense	2
G_635_C_missense	2
A_663_T_synonymous	2
G_666_T_missense	2
T_595_C_missense	2
T_616_G_missense	2
A_238_C_missense	2
G_566_C_missense	2
T_354_A_synonymous	2
T_274_A_missense	2
T_550_G_missense	2
G_638_A_missense	2
G_366_C_synonymous	2
A_284_T_missense	2
T_143_A_missense	2
T_272_G_missense	2
C_282_A_missense	2
T_204_A_synonymous	2
T_509_A_missense	2
T_136_G_missense	2
A_443_T_missense	2
C_664_G_missense	2
C_370_G_missense	2
G_318_C_synonymous	2
G_329_T_missense	2
T_375_G_missense	2
T_111_G_missense	2
T_386_C_missense	2
A_148_G_missense	2
G_118_A_missense	2
T_133_G_missense	2
T_269_G_missense	2
T_207_A_synonymous	2
A_523_G_missense	2
G_476_A_missense	2
T_531_G_synonymous	2
A_484_C_missense	2
A_418_C_missense	2
T_465_A_missense	2
A_496_G_missense	2
A_589_G_missense	2
C_89_A_missense	2
C_395_A_missense	2
T_381_A_synonymous	2
G_302_T_missense	2
T_426_G_synonymous	2
T_21_G_synonymous	2
T_38_C_missense	2
A_57_T_missense	2
A_44_T_missense	2
T_308_G_missense	2
T_263_A_missense	2
C_304_G_missense	2
T_650_A_missense	2
G_440_A_missense	2
A_145_T_missense	2
T_305_A_missense	2
A_649_T_missense	2
A_301_G_missense	2
G_643_A_missense	2
A_479_C_missense	2
A_647_G_missense	2
C_20_G_missense	2
T_91_C_missense	2
T_23_G_missense	2
T_77_A_missense	2
T_167_C_missense	2
C_176_A_missense	2
T_163_A_missense	2
T_200_A_missense	2
T_218_C_missense	2
C_199_A_missense	2
T_97_G_missense	2
T_194_C_missense	2
C_182_T_missense	2
A_180_C_synonymous	2
A_94_G_missense	2
C_160_A_missense	2
G_641_A_missense	2
T_260_A_missense	2
T_158_A_missense	2
A_388_T_missense	2
T_155_G_missense	2
T_169_A_missense	2
A_619_C_missense	1
T_283_G_missense	1
T_287_A_missense	1
G_469_A_missense	1
A_221_C_missense	1
T_204_G_synonymous	1
A_349_C_missense	1
T_243_A_synonymous	1
T_30_G_synonymous	1
T_95_G_missense	1
A_124_T_missense	1
A_624_C_synonymous	1
T_82_G_missense	1
C_228_G_missense	1
A_116_C_missense	1
T_491_G_missense	1
T_115_G_missense	1
A_249_C_synonymous	1
T_603_G_missense	1
A_130_T_missense	1
A_217_T_missense	1
C_572_T_missense	1
A_505_T_missense	1
T_426_A_synonymous	1
T_371_C_missense	1
T_383_A_missense	1
T_447_A_synonymous	1
T_255_A_synonymous	1
A_569_C_missense	1
C_203_T_missense	1
A_391_C_synonymous	1
C_89_G_missense	1
A_6_C_synonymous	1
C_63_G_missense	1
C_556_A_missense	1
T_167_G_missense	1
T_510_G_synonymous	1
T_83_A_missense	1
A_540_T_missense	1
G_36_C_missense	1
A_301_C_synonymous	1
T_331_G_missense	1
A_22_C_missense	1
A_647_T_missense	1
A_500_T_missense	1
T_434_A_missense	1
A_280_C_missense	1
C_355_G_missense	1
T_80_C_missense	1
T_428_C_missense	1
T_147_A_synonymous	1
C_367_G_missense	1
T_9_A_missense	1
T_75_G_synonymous	1
C_594_A_synonymous	1
C_347_T_missense	1
A_533_T_missense	1
G_439_C_missense	1
G_174_T_missense	1
A_459_C_synonymous	1
T_384_A_synonymous	1
C_12_G_synonymous	1
C_103_G_missense	1
A_19_C_missense	1
T_18_A_synonymous	1
T_558_A_synonymous	1
A_127_C_missense	1
A_379_T_missense	1
T_129_G_missense	1
G_150_C_missense	1
A_69_C_synonymous	1
A_53_C_missense	1
C_368_A_missense	1
T_58_A_missense	1
T_104_G_missense	1
C_632_A_missense	1
G_173_T_missense	1
A_342_C_synonymous	1
C_176_T_missense	1
C_445_A_missense	1
T_86_C_missense	1
G_392_A_missense	1
A_522_T_synonymous	1
C_472_A_missense	1
G_599_T_missense	1
G_165_T_missense	1
T_274_C_missense	1
A_56_C_missense	1
C_436_A_missense	1
C_442_G_missense	1
G_225_C_missense	1
A_596_T_missense	1
A_601_C_missense	1
G_198_C_synonymous	1
T_146_G_missense	1
A_70_C_missense	1
T_47_G_missense	1
A_345_C_missense	1
A_640_T_missense	1
A_665_G_missense	1
G_478_C_missense	1
C_653_T_missense	1
A_140_G_missense	1
C_15_A_missense	1
T_475_A_missense	1
T_651_A_synonymous	1
A_53_G_missense	1
T_135_G_missense	1
A_244_C_missense	1
G_652_T_missense	1
T_83_G_missense	1
A_618_T_missense	1
A_488_G_missense	1
T_660_G_synonymous	1
T_662_A_missense	1
A_237_T_synonymous	1
C_120_G_synonymous	1
A_646_C_missense	1
A_644_C_missense	1
A_391_G_missense	1
C_355_T_missense	1
A_81_C_synonymous	1
A_144_T_synonymous	1
A_441_T_synonymous	1
A_500_C_missense	1
C_368_T_missense	1
G_457_C_missense	1
G_521_C_missense	1
C_526_A_missense	1
A_40_C_missense	1
A_142_C_missense	1
C_100_G_missense	1
T_101_A_missense	1
T_104_C_missense	1
A_108_T_missense	1
A_122_T_missense	1
A_124_G_missense	1
T_129_A_missense	1
T_10_A_missense	1
G_275_T_missense	1
T_272_A_missense	1
T_260_C_missense	1
T_147_G_missense	1
T_146_A_missense	1
G_126_T_missense	1
T_243_G_synonymous	1
T_650_G_missense	1
T_222_G_missense	1
A_303_C_missense	1
T_39_G_synonymous	1
A_451_T_missense	1
T_218_G_missense	1
T_158_G_missense	1
A_349_T_missense	1
T_419_C_missense	1
A_144_C_synonymous	1
T_110_C_missense	1
C_296_G_missense	1
T_283_C_missense	1
C_293_G_missense	1
T_582_G_synonymous	1
C_463_G_missense	1
T_651_C_synonymous	1
G_544_A_missense	1
T_134_C_missense	1
G_565_A_missense	1
T_577_G_missense	1
T_560_C_missense	1
T_591_G_missense	1
T_595_G_missense	1
T_104_A_missense	1
T_210_A_synonymous	1
A_459_T_synonymous	1
A_145_C_missense	1
C_313_A_missense	1
C_254_A_missense	1
T_452_C_missense	1
G_112_A_missense	1
C_658_A_missense	1
T_642_A_missense	1
G_661_A_missense	1
A_451_C_missense	1
A_423_T_synonymous	1
G_407_C_missense	1
T_190_A_missense	1
A_516_C_synonymous	1
A_128_C_missense	1
C_336_A_missense	1
G_440_C_missense	1
T_659_C_missense	1
C_84_A_missense	1
G_543_T_missense	1
T_39_A_synonymous	1
A_598_C_synonymous	1
A_514_G_missense	1
T_156_A_synonymous	1
C_504_G_missense	1
C_483_G_missense	1
C_246_G_missense	1
G_74_T_missense	1
T_578_C_missense	1
T_86_A_missense	1
A_35_T_missense	1
A_154_T_missense	1
A_337_G_missense	1
T_322_G_missense	1
G_187_T_missense	1
T_299_G_missense	1
A_587_G_missense	1
G_605_T_missense	1
T_383_G_missense	1
G_470_C_missense	1
C_515_A_missense	1
G_575_A_missense	1
T_576_G_synonymous	1
G_580_C_missense	1
C_581_A_missense	1
T_602_G_missense	1
A_615_C_missense	1
C_483_A_synonymous	1
C_606_G_synonymous	1
