# Supplementary material for: Analysis of 3.5 million SARS-CoV-2 sequences reveals unique mutational trends with consistent nucleotide and codon frequencies
Source: Virol J. 2023 Feb 17;20:31. doi: 10.1186/s12985-023-01982-8 (PMC9936480; doi:10.1186/s12985-023-01982-8)
Supplement: Supplementary file 11 — Additional file 11. Tables S11-70: Counts of All Mutations for each Gene/Clade Combination. [file 12985_2023_1982_MOESM11_ESM.zip › Additional File 1 Tables S11-70/Additional File 1 Table S48_N_alpha_all_mut_info.csv]

	mutation_sum
G_608_A_missense	494673
G_610_C_missense	494644
G_609_A_synonymous	494595
C_704_T_missense	494204
T_9_A_missense	494180
A_8_T_missense	494006
G_7_C_missense	493760
G_611_C_missense	34440
C_225_T_synonymous	7565
A_604_T_missense	5595
G_605_C_missense	5541
C_999_T_synonymous	5270
T_1251_C_synonymous	4891
C_804_T_synonymous	3009
C_471_T_synonymous	2995
C_822_T_synonymous	2876
C_404_T_missense	2824
G_286_A_missense	2398
G_466_T_missense	2257
C_1148_T_missense	2126
C_40_T_missense	1940
C_836_A_missense	1869
A_22_G_missense	1771
C_976_T_missense	1722
G_1167_T_missense	1642
C_1011_T_synonymous	1613
C_1193_T_missense	1583
C_452_T_missense	1424
C_330_T_synonymous	1398
G_598_T_missense	1250
C_424_T_missense	1197
C_384_T_synonymous	1130
C_378_T_synonymous	1079
C_39_T_synonymous	1026
G_105_T_synonymous	1016
A_607_G_missense	1014
C_927_T_synonymous	1006
G_123_A_synonymous	1005
A_531_G_synonymous	984
C_581_T_missense	978
G_584_T_missense	945
C_1023_T_synonymous	934
C_459_T_synonymous	934
G_123_T_synonymous	932
G_408_T_missense	889
C_528_T_synonymous	884
C_1094_T_missense	881
C_1136_T_missense	851
C_1097_T_missense	851
C_1147_T_missense	846
C_812_T_missense	843
G_771_A_synonymous	833
C_433_T_missense	800
G_1149_T_synonymous	787
C_451_T_missense	780
C_898_T_missense	770
C_1080_T_synonymous	735
C_1001_T_missense	734
G_954_T_synonymous	716
G_631_T_missense	693
C_980_T_missense	690
G_454_T_missense	690
G_906_T_synonymous	688
C_518_T_missense	685
C_1236_T_synonymous	681
C_38_T_missense	679
C_876_T_synonymous	672
G_981_T_synonymous	666
A_583_C_synonymous	659
C_623_T_missense	658
G_727_T_missense	656
C_576_T_synonymous	650
C_894_T_synonymous	646
G_417_C_missense	635
G_1129_T_missense	610
C_1147_G_missense	584
G_1059_T_synonymous	583
C_684_T_synonymous	578
G_48_T_synonymous	577
G_268_T_missense	574
C_258_T_synonymous	572
C_1038_T_synonymous	567
T_109_C_missense	551
C_632_T_missense	528
C_37_T_missense	524
G_1201_T_missense	510
T_462_C_synonymous	508
C_435_T_synonymous	503
C_447_T_synonymous	496
G_163_T_missense	493
C_1172_T_missense	485
G_1075_T_missense	485
G_187_T_missense	484
C_871_T_synonymous	484
G_517_T_missense	471
G_687_T_missense	471
G_525_A_synonymous	464
G_544_T_missense	459
T_109_A_missense	456
G_1167_A_synonymous	449
C_200_T_missense	446
G_707_T_missense	446
C_688_T_missense	442
C_1085_T_missense	441
G_1238_T_missense	434
G_1176_T_synonymous	423
C_1093_T_missense	421
C_414_T_synonymous	419
G_981_A_synonymous	418
C_35_T_missense	418
G_817_T_missense	417
C_945_T_synonymous	415
C_642_T_synonymous	413
A_1237_C_missense	408
C_502_T_missense	405
C_675_T_synonymous	398
C_333_T_synonymous	397
C_159_T_synonymous	391
C_974_T_missense	389
C_1008_T_synonymous	386
C_18_T_synonymous	380
G_808_T_missense	375
C_180_T_synonymous	374
G_630_T_missense	361
C_655_A_missense	345
C_846_T_synonymous	342
G_631_A_missense	339
C_455_T_missense	337
C_422_T_missense	333
C_655_T_missense	332
C_1209_T_synonymous	330
G_1027_C_missense	328
G_474_T_synonymous	326
G_7_T_missense	323
C_864_T_synonymous	321
C_464_T_missense	321
G_608_T_missense	312
C_199_T_missense	311
A_694_G_missense	310
T_432_C_synonymous	305
C_1245_T_synonymous	300
G_727_A_missense	298
G_1119_T_missense	293
C_600_T_synonymous	291
C_71_T_missense	290
G_622_T_missense	289
C_794_T_missense	289
A_188_G_missense	288
G_355_T_missense	288
A_460_G_missense	287
G_417_T_missense	286
A_351_G_synonymous	286
C_401_T_missense	282
G_1132_C_missense	279
C_118_T_missense	276
G_987_T_synonymous	275
G_102_A_synonymous	274
C_977_T_missense	271
G_643_T_missense	269
G_439_A_missense	268
A_393_T_synonymous	266
C_1090_T_missense	263
G_105_A_synonymous	263
T_133_C_synonymous	261
G_41_T_missense	259
C_136_T_missense	258
C_497_T_missense	256
C_1089_T_synonymous	253
C_162_T_synonymous	248
G_53_T_missense	245
C_126_T_synonymous	239
C_435_A_missense	237
G_1204_T_missense	234
C_475_T_synonymous	234
G_706_T_missense	233
G_14_A_missense	231
C_60_T_synonymous	229
A_504_G_synonymous	228
T_1029_C_synonymous	226
G_214_A_missense	224
C_614_T_missense	223
G_922_T_missense	222
G_348_T_synonymous	219
T_690_C_synonymous	218
T_703_C_missense	212
T_1128_C_synonymous	212
C_596_T_missense	203
G_611_T_missense	200
G_178_C_missense	195
A_411_T_synonymous	193
G_578_C_missense	193
C_930_T_synonymous	189
G_41_A_missense	188
C_1074_T_synonymous	187
C_1247_T_missense	186
C_1030_T_missense	184
G_1072_A_missense	184
T_420_C_synonymous	179
C_887_T_missense	179
G_652_T_missense	175
G_867_T_missense	173
G_889_T_missense	170
G_27_T_missense	166
G_702_T_missense	164
G_1240_T_missense	164
G_569_A_missense	164
A_194_G_missense	160
A_57_G_synonymous	156
C_1113_A_missense	156
C_481_T_missense	156
A_1077_T_synonymous	154
C_595_T_missense	153
G_754_T_missense	151
C_1257_T_synonymous	149
A_882_G_synonymous	148
G_73_T_missense	148
C_655_G_missense	147
C_444_T_synonymous	147
A_519_T_synonymous	147
A_22_C_missense	143
C_534_T_synonymous	141
A_1061_C_missense	140
C_47_T_missense	139
C_484_T_missense	139
T_369_C_synonymous	138
G_578_T_missense	138
G_84_T_missense	135
A_637_T_missense	134
C_573_T_synonymous	134
T_415_C_synonymous	133
A_70_G_missense	133
G_535_A_missense	133
G_34_T_missense	132
G_634_A_missense	132
A_1253_G_missense	130
G_635_A_missense	129
C_924_T_synonymous	129
G_14_T_missense	128
C_234_T_synonymous	128
C_752_T_missense	125
G_611_A_missense	124
C_734_T_missense	122
A_1151_T_missense	122
T_288_C_synonymous	122
C_1178_T_missense	121
C_835_T_missense	121
G_1042_T_missense	121
G_939_T_synonymous	120
C_942_T_synonymous	119
C_1091_T_missense	118
A_97_T_missense	117
C_17_T_missense	117
G_122_A_missense	116
G_100_T_missense	115
G_1122_T_missense	114
G_652_A_missense	114
C_553_T_missense	114
C_71_A_missense	112
G_712_T_missense	112
A_1227_G_synonymous	112
G_1101_A_synonymous	111
A_111_T_synonymous	111
C_696_T_synonymous	111
C_714_T_synonymous	108
G_861_A_synonymous	108
C_189_T_synonymous	107
C_667_T_synonymous	105
G_906_A_synonymous	104
C_1007_T_missense	103
G_867_A_synonymous	103
C_443_T_missense	102
T_834_C_synonymous	102
G_658_T_missense	101
G_1195_T_missense	101
C_255_T_synonymous	99
G_1149_A_synonymous	99
G_987_A_synonymous	99
G_29_C_missense	98
G_1119_C_missense	98
A_627_T_missense	97
C_740_T_missense	97
G_98_T_missense	96
G_463_T_missense	96
A_726_G_synonymous	96
C_603_T_synonymous	95
T_1145_C_missense	94
G_954_A_synonymous	93
C_5_T_missense	93
C_636_T_synonymous	92
C_659_T_missense	91
G_599_A_missense	91
C_1113_T_synonymous	90
G_799_T_missense	89
C_846_A_synonymous	88
C_1085_A_missense	87
G_1254_T_missense	87
G_643_A_missense	86
C_104_T_missense	86
G_939_A_synonymous	85
T_450_C_synonymous	85
A_700_G_missense	85
T_639_C_synonymous	84
C_1241_T_missense	84
C_246_T_synonymous	84
G_34_A_missense	83
A_1096_G_missense	82
A_22_T_missense	81
G_236_T_missense	81
A_1160_G_missense	81
G_122_T_missense	81
A_1098_T_synonymous	81
G_84_C_missense	80
C_825_T_synonymous	80
C_1250_T_missense	80
A_195_G_synonymous	80
T_705_G_synonymous	80
C_494_T_missense	80
T_486_A_synonymous	79
A_426_T_synonymous	79
T_99_C_synonymous	79
G_1099_C_missense	78
G_626_T_missense	77
T_750_C_synonymous	77
T_978_C_synonymous	76
T_875_C_missense	76
G_751_T_missense	75
G_744_A_synonymous	75
A_1196_C_missense	75
G_412_T_missense	74
G_214_C_missense	73
C_81_T_synonymous	73
G_707_A_missense	73
G_348_A_synonymous	72
A_587_T_missense	72
G_956_A_missense	72
C_96_T_synonymous	70
G_641_A_missense	70
T_24_C_synonymous	70
A_522_G_synonymous	70
G_1154_T_missense	70
C_729_T_synonymous	69
A_23_G_missense	68
G_1195_A_missense	68
C_1102_T_missense	68
G_1119_A_synonymous	68
G_1125_A_synonymous	68
C_1230_G_synonymous	67
G_105_C_synonymous	67
A_732_G_synonymous	66
C_1143_T_synonymous	66
C_1183_T_missense	66
C_836_T_missense	66
G_706_A_missense	65
T_756_C_synonymous	65
A_1134_G_synonymous	65
G_1195_C_missense	65
T_1206_C_synonymous	64
C_37_A_missense	64
G_95_A_missense	64
T_1188_C_synonymous	63
C_1212_T_synonymous	62
G_605_A_missense	62
T_919_C_missense	62
C_957_T_synonymous	61
A_495_G_synonymous	61
C_845_T_missense	61
T_1131_C_synonymous	61
G_1204_C_missense	60
G_649_T_missense	60
G_1042_C_missense	59
T_1219_C_synonymous	59
G_1174_T_missense	59
G_533_A_missense	59
A_377_G_missense	58
C_455_A_missense	58
A_1205_G_missense	58
G_1048_T_missense	58
T_1044_C_synonymous	58
T_389_C_missense	57
T_679_C_synonymous	57
C_755_T_missense	57
G_1221_A_synonymous	57
C_75_T_synonymous	57
A_896_G_missense	57
G_27_A_synonymous	57
C_1142_T_missense	57
C_516_T_synonymous	57
G_1192_T_missense	57
C_996_T_synonymous	57
A_678_G_synonymous	56
A_1253_T_missense	56
G_966_A_missense	56
G_1101_T_missense	56
G_584_C_missense	55
C_269_T_missense	55
C_593_T_missense	55
A_837_T_synonymous	55
C_792_T_synonymous	54
C_294_T_synonymous	54
C_1230_T_synonymous	54
G_501_T_missense	54
A_32_G_missense	54
A_917_G_missense	54
A_108_G_synonymous	54
A_69_T_synonymous	53
A_506_G_missense	53
G_987_C_synonymous	53
C_800_T_missense	52
C_16_T_missense	52
G_1141_A_missense	52
A_899_G_missense	51
G_966_T_missense	51
G_89_A_missense	51
T_589_C_missense	51
A_1140_G_synonymous	51
C_740_G_missense	51
G_187_C_missense	50
A_240_T_synonymous	50
C_19_A_missense	50
A_890_G_missense	50
G_77_T_missense	50
T_120_C_synonymous	50
G_1235_T_missense	49
C_198_T_synonymous	49
T_540_C_synonymous	49
A_111_G_synonymous	49
A_449_G_missense	48
G_1110_A_synonymous	48
C_537_T_synonymous	47
A_625_G_missense	47
C_485_T_missense	47
A_519_G_synonymous	47
A_597_T_synonymous	47
C_620_T_missense	47
C_238_T_missense	47
T_1015_C_synonymous	46
G_808_C_missense	46
C_68_T_missense	46
A_910_G_missense	46
G_150_A_synonymous	46
A_85_G_missense	46
C_121_T_missense	45
G_937_T_missense	45
G_626_C_missense	45
G_961_A_missense	45
C_404_A_missense	45
T_629_C_missense	45
T_470_C_missense	44
G_1152_A_synonymous	44
G_359_T_missense	44
G_539_T_missense	44
T_270_C_synonymous	43
C_963_T_synonymous	43
C_546_A_synonymous	43
A_964_G_missense	43
C_213_T_synonymous	43
C_1147_A_missense	43
T_243_C_synonymous	43
C_239_T_missense	43
G_1233_T_missense	43
G_359_A_missense	43
A_26_T_missense	43
C_548_A_missense	42
G_635_T_missense	42
A_840_G_synonymous	42
A_948_C_synonymous	42
C_995_T_missense	42
G_1152_T_missense	42
C_168_T_synonymous	42
A_915_T_synonymous	42
C_337_T_synonymous	41
G_130_T_missense	41
C_138_T_synonymous	41
A_587_G_missense	41
G_532_A_missense	41
G_491_A_missense	41
T_456_C_synonymous	41
G_236_A_missense	41
A_779_T_missense	41
T_345_A_synonymous	40
C_364_T_missense	40
A_582_T_synonymous	40
C_336_T_synonymous	40
G_1141_T_missense	40
G_622_A_missense	40
G_993_T_missense	39
C_94_T_missense	39
A_1098_G_synonymous	39
G_303_T_missense	39
T_795_C_synonymous	39
G_52_T_missense	38
T_67_C_missense	38
C_146_A_missense	38
G_861_T_synonymous	38
T_499_C_synonymous	38
T_345_C_synonymous	38
T_580_C_missense	38
C_42_T_synonymous	38
A_1218_G_synonymous	38
G_989_T_missense	38
C_1245_A_missense	38
G_862_A_missense	38
A_747_G_synonymous	38
C_425_T_missense	38
G_962_T_missense	38
C_846_G_synonymous	38
G_970_A_missense	37
G_187_A_missense	37
G_1111_A_missense	37
A_936_G_synonymous	37
T_33_C_synonymous	37
C_749_T_missense	37
G_1154_A_missense	37
G_103_T_missense	36
G_525_T_synonymous	36
T_651_C_synonymous	36
G_702_A_missense	36
A_139_T_missense	36
G_663_T_missense	36
G_454_A_missense	36
T_158_A_missense	36
G_1192_A_missense	36
G_554_T_missense	36
C_558_T_synonymous	36
C_718_A_missense	36
T_1182_C_synonymous	35
C_1103_T_missense	35
A_207_G_synonymous	35
G_1158_T_missense	35
G_408_A_synonymous	35
G_1065_T_missense	35
G_382_A_missense	35
C_714_A_synonymous	34
G_382_T_missense	34
A_411_G_synonymous	34
G_183_A_synonymous	34
T_705_A_synonymous	34
A_219_G_synonymous	34
A_402_T_synonymous	33
A_1205_T_missense	33
C_904_T_missense	33
T_144_C_synonymous	33
T_552_C_synonymous	33
G_1075_A_missense	33
G_1161_A_synonymous	33
A_232_G_missense	33
A_46_G_missense	33
T_648_C_synonymous	33
A_637_G_missense	33
A_93_G_synonymous	33
G_1255_T_missense	33
G_1017_A_synonymous	33
G_373_T_missense	32
C_312_T_synonymous	32
T_741_C_synonymous	32
C_110_T_missense	32
T_309_C_synonymous	32
T_1198_C_synonymous	32
T_921_A_missense	32
A_63_T_synonymous	32
A_1116_G_synonymous	32
G_962_A_missense	31
C_239_G_missense	31
T_616_A_missense	31
A_468_T_synonymous	31
A_985_G_missense	31
C_1093_A_missense	30
T_399_A_synonymous	30
G_286_T_missense	30
G_827_A_missense	30
C_571_T_missense	30
C_546_T_synonymous	30
G_599_T_missense	30
C_614_A_missense	30
T_201_C_synonymous	30
G_687_A_synonymous	30
A_1226_T_missense	29
A_1164_G_synonymous	29
A_1009_T_missense	29
A_43_C_missense	29
C_972_T_synonymous	29
T_900_C_synonymous	29
G_1167_C_missense	29
G_777_A_synonymous	29
A_1139_T_missense	29
T_1197_C_synonymous	28
T_765_C_synonymous	28
A_601_G_missense	28
C_1136_G_missense	28
G_640_A_missense	28
G_1254_A_synonymous	27
T_891_C_synonymous	27
T_453_C_synonymous	27
T_1137_C_synonymous	27
A_210_G_synonymous	27
G_584_A_missense	27
A_142_T_missense	27
C_374_T_missense	27
T_753_C_synonymous	27
C_974_A_missense	27
G_712_A_missense	27
G_634_T_missense	27
T_618_C_synonymous	27
G_931_A_missense	27
G_1027_A_missense	26
T_933_A_synonymous	26
G_74_A_missense	26
C_149_T_missense	26
A_866_G_missense	26
C_246_A_missense	26
T_892_C_missense	26
G_760_T_missense	26
G_1042_A_missense	26
T_87_C_synonymous	26
A_429_G_synonymous	26
A_86_G_missense	26
A_1133_C_missense	26
A_1000_G_missense	25
G_533_T_missense	25
A_984_G_synonymous	25
G_759_A_synonymous	25
T_1068_C_synonymous	25
A_628_G_missense	25
A_419_G_missense	25
C_1127_T_missense	25
T_594_C_synonymous	25
A_949_G_missense	25
A_1095_C_synonymous	25
A_391_T_missense	25
G_1027_T_missense	25
G_1122_A_synonymous	25
T_921_C_synonymous	25
G_867_C_missense	24
A_928_G_missense	24
G_695_A_missense	24
T_555_C_synonymous	24
A_129_G_synonymous	24
C_365_T_missense	24
C_261_T_synonymous	24
G_990_T_missense	24
G_307_A_missense	24
G_693_T_missense	24
A_326_T_missense	24
G_266_T_missense	23
C_880_A_missense	23
A_1133_G_missense	23
A_723_T_missense	23
C_1257_A_synonymous	23
G_544_A_missense	23
G_713_T_missense	23
C_384_G_missense	23
C_390_T_synonymous	23
G_268_A_missense	23
G_29_T_missense	23
A_770_G_missense	23
T_654_C_synonymous	23
C_227_T_missense	22
A_1248_G_synonymous	22
G_98_A_missense	22
G_131_T_missense	22
G_287_T_missense	22
C_59_T_missense	22
T_588_C_synonymous	22
G_569_T_missense	22
C_1011_A_synonymous	22
G_768_A_synonymous	22
G_89_T_missense	22
G_103_A_missense	22
G_1158_A_synonymous	22
A_574_G_missense	22
C_16_A_missense	22
G_754_A_missense	21
T_61_G_missense	21
G_744_T_missense	21
C_1031_T_missense	21
G_1056_T_missense	21
T_44_C_missense	21
A_780_C_missense	21
C_146_T_missense	21
G_56_A_missense	21
G_1201_A_missense	21
G_993_A_synonymous	21
A_1121_G_missense	21
G_102_T_synonymous	21
C_664_T_synonymous	21
G_373_A_missense	21
C_715_A_missense	21
G_303_C_missense	21
T_819_C_synonymous	21
G_410_T_missense	21
G_644_A_missense	20
G_73_A_missense	20
A_638_G_missense	20
A_917_T_missense	20
A_842_T_missense	20
A_1106_G_missense	20
T_1239_C_synonymous	20
A_351_T_synonymous	20
C_387_T_synonymous	20
A_240_C_synonymous	20
T_1179_C_synonymous	20
A_844_G_missense	20
C_361_A_missense	20
A_1092_T_synonymous	20
G_1006_A_missense	20
T_624_C_synonymous	20
C_560_T_missense	20
T_615_C_synonymous	20
C_729_A_synonymous	20
G_713_A_missense	20
T_552_G_synonymous	20
T_327_C_synonymous	20
G_400_T_missense	20
G_430_C_missense	20
C_414_A_synonymous	20
T_61_C_missense	20
A_915_G_synonymous	20
G_728_T_missense	20
T_1173_A_synonymous	20
A_601_T_missense	19
C_513_T_synonymous	19
T_1188_G_synonymous	19
G_1200_A_synonymous	19
C_619_T_missense	19
G_1006_T_missense	19
A_948_G_synonymous	19
G_101_T_missense	19
A_810_T_synonymous	19
A_1133_T_missense	19
A_801_T_synonymous	19
C_485_A_missense	19
G_101_A_missense	19
G_951_T_missense	19
G_382_C_missense	19
T_912_C_synonymous	19
G_292_A_missense	19
A_204_C_synonymous	19
C_1057_T_synonymous	19
T_858_C_synonymous	18
G_1126_A_missense	18
A_564_G_synonymous	18
A_1069_G_missense	18
G_474_A_synonymous	18
G_1235_A_missense	18
A_975_G_synonymous	18
C_137_T_missense	18
G_572_T_missense	18
G_889_C_missense	18
G_29_A_missense	18
C_366_T_synonymous	18
C_565_T_missense	18
A_1009_G_missense	18
A_1043_G_missense	18
A_20_T_missense	18
A_1166_T_missense	18
A_108_C_synonymous	18
A_85_T_missense	18
A_686_T_missense	18
A_837_G_synonymous	18
A_1096_C_missense	17
T_661_C_synonymous	17
G_993_C_missense	17
G_307_T_missense	17
A_1135_G_missense	17
C_127_G_missense	17
C_481_A_missense	17
A_1095_T_synonymous	17
G_536_A_missense	17
G_48_A_synonymous	17
A_1248_T_synonymous	17
A_117_G_synonymous	17
G_666_A_synonymous	17
T_1078_C_missense	17
G_1110_T_missense	17
C_475_A_missense	17
G_554_A_missense	17
C_28_G_missense	17
A_391_G_missense	17
A_852_G_synonymous	17
G_681_A_synonymous	17
A_495_T_synonymous	17
G_1161_T_missense	17
G_410_A_missense	17
C_704_A_missense	16
G_1048_A_missense	16
A_240_G_synonymous	16
G_52_A_missense	16
A_10_G_missense	16
G_41_C_missense	16
T_1242_C_synonymous	16
C_62_T_missense	16
G_598_A_missense	16
T_786_C_synonymous	16
A_1170_T_missense	16
C_441_T_synonymous	16
A_1047_C_missense	16
G_1255_A_missense	16
G_491_T_missense	16
T_549_C_synonymous	16
A_393_G_missense	16
A_958_T_missense	16
T_807_C_synonymous	16
G_799_A_missense	16
T_708_C_synonymous	16
A_811_G_missense	16
A_1226_G_missense	16
C_35_A_missense	15
C_590_T_missense	15
C_593_A_missense	15
T_789_A_synonymous	15
C_670_T_missense	15
G_554_C_missense	15
A_504_C_synonymous	15
A_849_G_synonymous	15
A_1028_G_missense	15
G_1126_T_missense	15
G_759_T_missense	15
G_1059_C_synonymous	15
A_538_G_missense	15
A_1202_C_missense	15
A_63_G_synonymous	15
A_890_C_missense	15
T_405_C_synonymous	15
T_486_C_synonymous	15
T_965_C_missense	15
G_578_A_missense	15
A_1244_G_missense	15
A_575_G_missense	14
A_994_G_missense	14
G_602_A_missense	14
G_289_A_missense	14
C_1074_A_missense	14
C_60_A_synonymous	14
C_977_A_missense	14
A_743_G_missense	14
G_1021_A_missense	14
C_788_T_missense	14
A_1237_G_missense	14
C_202_A_synonymous	14
C_632_A_missense	14
A_1117_C_missense	14
C_996_A_synonymous	14
A_1077_G_synonymous	14
T_831_C_synonymous	14
C_1186_T_missense	14
T_297_C_synonymous	14
A_1095_G_synonymous	14
A_204_G_synonymous	14
G_736_T_missense	13
A_1224_G_synonymous	13
G_983_T_missense	13
A_498_G_synonymous	13
C_738_T_synonymous	13
A_984_T_synonymous	13
A_85_C_missense	13
C_1236_A_missense	13
C_58_T_missense	13
G_535_T_missense	13
T_819_G_synonymous	13
A_31_G_missense	13
G_1122_C_missense	13
G_385_A_missense	13
C_841_A_missense	13
C_40_A_missense	13
A_174_G_synonymous	13
A_305_G_missense	13
G_183_T_missense	13
T_153_A_synonymous	13
A_76_T_missense	13
C_503_A_missense	13
G_463_A_missense	13
T_1053_C_synonymous	13
G_1065_A_synonymous	13
A_321_G_synonymous	13
A_568_T_missense	13
A_1130_G_missense	13
A_564_T_synonymous	13
C_166_T_missense	13
C_1050_T_synonymous	13
A_723_G_synonymous	13
G_74_T_missense	12
T_633_C_synonymous	12
G_929_A_missense	12
T_1020_C_synonymous	12
T_991_C_synonymous	12
A_480_G_synonymous	12
G_669_A_synonymous	12
A_32_C_missense	12
A_381_G_synonymous	12
G_178_T_missense	12
G_728_A_missense	12
G_241_T_missense	12
C_1001_G_missense	12
C_1168_A_missense	12
G_98_C_missense	12
C_664_A_missense	12
A_79_G_missense	12
G_89_C_missense	12
A_798_G_synonymous	12
T_559_C_missense	12
G_1017_T_missense	12
G_640_T_missense	12
C_1001_A_missense	12
A_318_T_synonymous	12
A_722_G_missense	12
A_780_T_missense	12
G_64_T_missense	12
A_83_G_missense	12
T_237_C_synonymous	12
A_591_T_synonymous	11
C_617_T_missense	11
T_920_A_missense	11
C_283_T_missense	11
G_119_T_missense	11
A_574_T_missense	11
A_694_T_missense	11
T_855_C_synonymous	11
T_933_C_synonymous	11
A_1155_G_synonymous	11
A_958_C_missense	11
G_77_A_missense	11
G_501_A_synonymous	11
C_1229_T_missense	11
G_1176_A_synonymous	11
G_532_C_missense	11
T_888_C_synonymous	11
G_609_C_missense	11
T_789_C_synonymous	11
A_686_G_missense	11
C_239_A_missense	11
T_950_C_missense	11
C_927_G_synonymous	11
C_724_A_missense	11
A_725_C_missense	11
G_566_T_missense	11
G_1129_C_missense	11
A_468_G_synonymous	11
A_1124_G_missense	11
G_1059_A_synonymous	11
A_568_G_missense	11
G_768_T_missense	11
A_815_T_missense	11
T_657_A_synonymous	11
C_764_T_missense	11
A_783_G_synonymous	11
C_200_A_missense	11
C_121_A_synonymous	10
A_418_G_missense	10
A_449_C_missense	10
C_384_A_missense	10
A_498_T_synonymous	10
G_107_T_missense	10
C_1094_A_missense	10
G_472_T_missense	10
G_1243_A_missense	10
T_1104_A_synonymous	10
A_848_T_missense	10
C_924_A_synonymous	10
T_1185_C_synonymous	10
A_1163_G_missense	10
A_339_G_synonymous	10
C_487_G_missense	10
A_21_T_missense	10
A_1214_G_missense	10
T_416_C_missense	10
C_1143_A_synonymous	10
G_1240_A_missense	10
G_386_A_missense	10
A_90_G_synonymous	10
A_43_T_missense	10
T_399_C_synonymous	10
T_357_C_synonymous	10
A_1051_G_missense	10
G_626_A_missense	10
A_507_G_synonymous	10
G_1189_T_missense	10
A_423_G_synonymous	10
C_1091_A_missense	10
T_1144_C_synonymous	10
C_1257_G_synonymous	10
A_1153_C_synonymous	10
A_542_G_missense	10
A_816_G_synonymous	10
T_483_C_synonymous	10
G_1176_C_synonymous	10
G_931_T_missense	10
T_192_C_synonymous	10
A_1107_G_synonymous	10
C_932_T_missense	10
G_163_C_missense	10
A_813_T_synonymous	10
C_1148_A_missense	10
A_627_G_synonymous	10
C_740_A_missense	10
A_638_C_missense	9
A_79_T_missense	9
T_392_C_missense	9
A_1106_T_missense	9
A_726_T_missense	9
C_653_T_missense	9
T_606_G_missense	9
G_278_T_missense	9
A_36_G_synonymous	9
C_595_A_missense	9
C_845_A_missense	9
A_461_G_missense	9
T_1062_C_synonymous	9
A_360_G_synonymous	9
A_342_G_synonymous	9
G_307_C_missense	9
A_975_T_synonymous	9
G_1048_C_missense	9
A_582_G_synonymous	9
G_539_C_missense	9
A_1169_T_missense	9
A_1034_C_missense	9
A_306_G_synonymous	9
C_623_G_missense	9
T_660_C_synonymous	9
T_456_A_synonymous	9
T_550_C_missense	9
G_1233_A_missense	9
T_594_A_synonymous	9
A_480_C_missense	9
G_641_T_missense	9
A_1086_G_synonymous	9
A_1139_G_missense	9
T_559_G_missense	9
A_313_G_missense	9
C_502_G_missense	9
G_292_T_missense	9
T_900_G_missense	9
C_1091_G_missense	9
A_1171_G_missense	9
G_808_A_missense	9
G_1201_C_missense	9
G_84_A_synonymous	9
T_1203_C_synonymous	9
A_235_G_missense	9
G_119_A_missense	9
T_372_A_synonymous	8
C_39_G_synonymous	8
G_1174_A_missense	8
T_438_C_synonymous	8
A_628_T_missense	8
A_1217_T_missense	8
G_107_A_missense	8
G_203_A_missense	8
G_666_T_synonymous	8
A_193_G_missense	8
A_195_T_missense	8
A_908_T_missense	8
A_1118_G_missense	8
A_116_T_missense	8
T_512_A_missense	8
A_881_G_missense	8
A_613_T_missense	8
A_489_G_synonymous	8
A_220_C_missense	8
G_1125_T_missense	8
G_727_C_missense	8
C_788_A_missense	8
A_8_C_missense	8
A_230_C_missense	8
G_430_T_missense	8
C_1136_A_missense	8
T_971_C_missense	8
C_366_A_synonymous	8
G_663_A_synonymous	8
A_220_G_missense	8
A_866_T_missense	8
G_777_T_synonymous	8
T_357_G_synonymous	8
T_616_C_missense	8
A_885_C_synonymous	8
A_70_C_missense	8
A_849_T_missense	8
G_572_A_missense	8
G_203_T_missense	8
T_912_A_synonymous	8
A_380_G_missense	8
G_284_T_missense	8
T_405_G_synonymous	8
A_219_T_synonymous	8
A_280_G_missense	8
A_204_T_synonymous	8
C_273_T_synonymous	8
A_182_G_missense	8
A_1215_G_synonymous	8
G_430_A_missense	8
G_760_A_missense	8
C_464_A_missense	8
C_926_T_missense	8
A_1121_C_missense	8
G_150_T_synonymous	8
A_1109_G_missense	8
C_1076_T_missense	8
G_148_A_missense	8
A_604_G_missense	8
A_806_G_missense	7
A_113_G_missense	7
G_649_A_missense	7
C_537_A_synonymous	7
C_636_A_synonymous	7
G_1149_C_synonymous	7
A_936_T_synonymous	7
T_1184_G_missense	7
A_1040_G_missense	7
A_97_G_missense	7
G_605_T_missense	7
A_1130_C_missense	7
A_968_C_missense	7
A_683_G_missense	7
T_363_C_synonymous	7
A_577_G_missense	7
A_918_C_missense	7
C_600_A_synonymous	7
C_1190_T_missense	7
A_1194_T_synonymous	7
G_1238_A_missense	7
A_113_T_missense	7
G_406_C_missense	7
C_337_A_missense	7
A_585_C_missense	7
G_359_C_missense	7
G_951_A_missense	7
G_178_A_missense	7
C_424_A_missense	7
C_1093_G_missense	7
T_486_G_synonymous	7
C_545_T_missense	7
T_1191_C_synonymous	7
G_744_C_missense	7
C_1103_A_missense	7
A_1194_G_synonymous	7
C_199_A_missense	7
A_810_G_synonymous	7
G_536_T_missense	7
A_583_G_missense	7
A_1032_T_synonymous	7
A_423_T_synonymous	7
G_939_C_synonymous	7
T_201_G_synonymous	7
A_813_G_synonymous	7
A_711_G_synonymous	7
T_1104_C_synonymous	7
G_929_T_missense	7
A_114_G_synonymous	7
C_927_A_synonymous	6
G_266_A_missense	6
A_873_G_synonymous	6
G_179_T_missense	6
A_613_G_missense	6
A_529_C_synonymous	6
A_585_T_missense	6
T_660_G_synonymous	6
G_817_A_missense	6
A_592_G_missense	6
T_547_C_missense	6
G_1129_A_missense	6
A_1196_T_missense	6
T_67_G_missense	6
C_764_G_missense	6
A_837_C_synonymous	6
C_545_A_missense	6
G_646_C_missense	6
A_242_G_missense	6
T_12_C_synonymous	6
C_955_T_missense	6
A_1123_C_missense	6
C_1256_T_missense	6
C_1216_A_missense	6
G_1111_T_missense	6
A_264_G_synonymous	6
G_539_A_missense	6
A_488_G_missense	6
C_1212_A_synonymous	6
T_1144_G_missense	6
A_308_G_missense	6
G_1240_C_missense	6
G_967_A_missense	6
T_315_C_synonymous	6
C_58_A_missense	6
A_731_T_missense	6
A_1051_T_missense	6
C_773_T_missense	6
T_690_A_synonymous	6
A_585_G_synonymous	6
T_1220_C_missense	6
T_72_C_synonymous	6
G_409_A_missense	6
A_958_G_missense	6
G_400_A_missense	6
T_399_G_synonymous	6
T_570_C_synonymous	6
A_426_G_synonymous	6
A_710_G_missense	6
A_874_G_missense	6
T_45_C_synonymous	6
G_91_C_missense	6
A_26_C_missense	6
C_25_G_missense	6
G_53_C_missense	6
A_506_C_missense	6
A_194_T_missense	6
G_278_C_missense	6
G_253_C_missense	6
A_492_G_synonymous	6
G_358_C_missense	6
C_558_A_synonymous	6
A_869_G_missense	6
G_508_C_missense	6
C_620_A_missense	6
A_354_T_missense	6
G_981_C_synonymous	6
G_649_C_missense	6
C_1038_A_missense	6
A_267_C_missense	6
A_186_G_synonymous	6
G_370_A_missense	6
A_561_G_synonymous	6
A_1046_T_missense	6
C_364_G_missense	5
A_354_G_synonymous	5
A_135_G_synonymous	5
A_710_T_missense	5
G_677_A_missense	5
C_310_A_missense	5
C_623_A_missense	5
A_1115_C_missense	5
C_467_G_missense	5
A_249_G_synonymous	5
C_1089_A_missense	5
A_488_T_missense	5
T_672_C_synonymous	5
A_948_T_synonymous	5
A_267_G_synonymous	5
A_80_G_missense	5
A_402_G_synonymous	5
A_379_G_missense	5
A_897_G_synonymous	5
A_23_T_missense	5
G_961_T_missense	5
G_508_A_missense	5
T_556_G_missense	5
T_933_G_synonymous	5
G_1152_C_missense	5
C_847_A_missense	5
C_262_A_synonymous	5
T_657_C_synonymous	5
A_918_G_synonymous	5
A_725_G_missense	5
T_1191_A_synonymous	5
T_654_A_synonymous	5
G_55_C_missense	5
C_467_T_missense	5
T_61_A_missense	5
G_644_T_missense	5
A_969_G_synonymous	5
A_1041_C_missense	5
A_879_C_missense	5
A_318_G_synonymous	5
G_644_C_missense	5
A_354_C_missense	5
C_773_A_missense	5
A_896_T_missense	5
C_773_G_missense	5
A_849_C_missense	5
A_1162_C_missense	5
C_471_A_synonymous	5
C_986_T_missense	5
A_351_C_synonymous	5
T_1242_A_synonymous	5
G_610_A_missense	5
A_46_T_missense	5
C_378_A_missense	5
A_32_T_missense	5
G_1154_C_missense	5
T_651_A_synonymous	5
A_403_G_missense	5
G_88_C_missense	5
C_1230_A_synonymous	5
T_891_A_missense	5
C_272_A_missense	5
A_1026_G_synonymous	5
C_761_T_missense	5
G_566_A_missense	5
A_140_G_missense	5
A_1234_G_missense	5
G_295_T_missense	5
A_843_G_synonymous	5
A_1022_G_missense	5
A_839_T_missense	5
C_228_T_synonymous	5
A_699_G_synonymous	5
T_165_C_synonymous	5
T_633_A_synonymous	5
A_1082_G_missense	5
G_967_C_missense	5
C_696_A_missense	5
A_885_G_synonymous	5
T_819_A_synonymous	5
G_56_T_missense	5
A_746_G_missense	5
A_739_G_missense	5
C_563_T_missense	5
A_1205_C_missense	5
A_250_G_missense	5
G_95_T_missense	5
T_567_C_synonymous	5
A_1153_G_missense	5
C_1008_G_synonymous	5
G_630_A_missense	5
C_865_A_missense	5
A_881_T_missense	5
A_300_G_synonymous	4
T_834_A_synonymous	4
T_109_G_missense	4
G_241_C_missense	4
T_1173_C_synonymous	4
T_132_C_synonymous	4
T_547_G_missense	4
C_510_A_synonymous	4
A_732_C_missense	4
G_751_A_missense	4
A_1047_T_missense	4
G_913_T_missense	4
G_517_A_missense	4
A_434_T_missense	4
A_86_T_missense	4
C_28_A_synonymous	4
T_456_G_synonymous	4
C_565_A_missense	4
A_1084_G_missense	4
A_492_C_synonymous	4
G_284_A_missense	4
C_977_G_missense	4
A_1046_G_missense	4
A_376_G_missense	4
A_139_G_missense	4
G_1018_A_missense	4
C_104_A_missense	4
A_873_T_synonymous	4
C_1165_G_missense	4
G_275_A_missense	4
T_1087_C_missense	4
G_490_A_missense	4
G_776_T_missense	4
T_153_C_synonymous	4
G_1021_T_missense	4
G_776_A_missense	4
G_785_T_missense	4
T_1035_C_synonymous	4
G_681_T_missense	4
C_1031_A_missense	4
A_1002_G_synonymous	4
C_1225_A_missense	4
A_1060_C_missense	4
A_1077_C_synonymous	4
T_978_G_synonymous	4
T_900_A_missense	4
A_1100_C_missense	4
C_425_A_missense	4
T_580_A_missense	4
T_465_A_synonymous	4
G_1255_C_missense	4
A_504_T_synonymous	4
T_1071_C_synonymous	4
G_150_C_synonymous	4
A_76_G_missense	4
A_1223_G_missense	4
A_419_C_missense	4
A_143_G_missense	4
A_716_T_missense	4
A_431_G_missense	4
A_1227_C_missense	4
A_493_T_missense	4
C_356_A_missense	4
T_389_G_missense	4
G_355_A_missense	4
T_221_C_missense	4
C_749_A_missense	4
A_542_T_missense	4
C_208_A_missense	4
A_43_G_missense	4
A_1032_G_synonymous	4
G_878_A_missense	4
A_882_T_missense	4
G_868_C_missense	4
A_732_T_missense	4
A_1170_C_missense	4
C_721_A_missense	4
C_175_T_missense	4
G_244_T_missense	4
A_1013_G_missense	4
A_86_C_missense	4
A_699_T_missense	4
T_750_A_synonymous	4
G_290_A_missense	4
A_828_G_synonymous	4
A_975_C_synonymous	4
T_1036_C_missense	4
T_1053_A_synonymous	4
C_775_T_missense	4
G_1233_C_missense	4
T_216_A_synonymous	4
A_969_C_missense	4
G_530_T_missense	4
G_278_A_missense	4
A_1092_G_synonymous	4
A_1116_T_missense	4
A_716_C_missense	4
C_162_A_synonymous	4
A_505_C_missense	4
T_141_C_synonymous	4
G_827_T_missense	3
C_189_A_missense	3
T_651_G_synonymous	3
A_896_C_missense	3
A_726_C_missense	3
T_438_A_synonymous	3
A_1169_C_missense	3
T_921_G_missense	3
C_510_T_synonymous	3
T_6_C_synonymous	3
A_597_G_synonymous	3
T_1185_G_synonymous	3
T_177_C_synonymous	3
A_1108_G_missense	3
A_1117_G_missense	3
A_543_G_synonymous	3
G_203_C_missense	3
A_968_G_missense	3
G_289_T_missense	3
T_606_C_synonymous	3
G_609_T_missense	3
G_838_C_missense	3
G_757_A_missense	3
A_1160_C_missense	3
A_1061_G_missense	3
C_794_G_missense	3
A_815_G_missense	3
C_487_A_missense	3
A_1214_T_missense	3
G_530_A_missense	3
A_468_C_synonymous	3
G_295_A_missense	3
A_699_C_missense	3
A_114_C_missense	3
A_717_G_synonymous	3
T_978_A_synonymous	3
T_741_A_synonymous	3
C_534_A_synonymous	3
G_523_A_missense	3
G_183_C_missense	3
G_27_C_missense	3
C_1236_G_missense	3
C_1030_G_missense	3
A_1146_G_synonymous	3
C_35_G_missense	3
A_720_G_synonymous	3
A_280_C_missense	3
C_503_T_missense	3
A_612_T_synonymous	3
A_899_T_missense	3
C_914_T_missense	3
C_752_G_missense	3
A_271_T_missense	3
G_982_A_missense	3
C_190_T_missense	3
A_1000_T_missense	3
A_780_G_synonymous	3
A_973_G_missense	3
G_823_A_missense	3
G_1238_C_missense	3
G_669_T_synonymous	3
C_118_A_missense	3
G_599_C_missense	3
C_38_A_missense	3
G_1021_C_missense	3
A_418_T_missense	3
A_877_G_missense	3
G_693_A_synonymous	3
G_1221_T_missense	3
G_241_A_missense	3
C_1165_A_missense	3
A_1060_G_missense	3
A_1033_C_missense	3
T_500_C_missense	3
T_147_C_synonymous	3
T_965_A_missense	3
G_233_T_missense	3
G_88_A_missense	3
T_615_G_synonymous	3
A_301_C_missense	3
T_231_C_synonymous	3
T_222_C_synonymous	3
G_658_A_missense	3
A_421_G_missense	3
A_30_G_synonymous	3
A_733_G_missense	3
G_263_A_missense	3
T_302_C_missense	3
T_375_C_synonymous	3
G_371_A_missense	3
A_388_G_missense	3
T_960_C_synonymous	3
T_1251_G_synonymous	3
A_1134_T_missense	3
T_556_A_missense	3
A_128_T_missense	3
T_789_G_synonymous	3
T_1251_A_synonymous	3
G_906_C_synonymous	3
A_1196_G_missense	3
C_898_G_missense	3
G_956_T_missense	3
C_1252_A_missense	3
C_451_A_missense	3
C_447_A_synonymous	3
C_670_G_missense	3
G_608_C_missense	3
A_1028_T_missense	3
C_277_A_synonymous	3
A_918_T_missense	3
T_701_C_missense	3
G_1018_T_missense	3
G_7_A_missense	3
A_725_T_missense	3
A_111_C_synonymous	3
A_407_G_missense	3
A_1109_T_missense	3
C_126_A_synonymous	3
A_1151_C_missense	3
A_870_G_synonymous	3
G_1204_A_missense	3
A_852_T_synonymous	3
A_1100_T_missense	3
A_496_G_missense	3
A_479_T_missense	3
C_356_T_missense	3
T_562_C_missense	3
T_615_A_synonymous	3
A_842_G_missense	3
T_4_C_missense	2
T_552_A_synonymous	2
G_983_A_missense	2
C_238_G_missense	2
T_281_C_missense	2
C_121_G_missense	2
A_15_C_synonymous	2
A_11_G_missense	2
G_602_T_missense	2
T_511_A_missense	2
C_481_G_missense	2
C_425_G_missense	2
G_385_T_missense	2
A_457_T_missense	2
C_168_A_synonymous	2
C_1156_A_missense	2
T_1088_A_missense	2
T_1088_C_missense	2
T_9_G_missense	2
G_1192_C_missense	2
A_1116_C_missense	2
T_979_G_missense	2
C_1245_G_missense	2
T_579_G_missense	2
G_970_T_missense	2
T_282_C_synonymous	2
A_591_G_synonymous	2
A_426_C_synonymous	2
A_1155_C_missense	2
G_417_A_synonymous	2
G_440_A_missense	2
G_358_A_missense	2
A_1041_G_synonymous	2
C_272_T_missense	2
C_898_A_missense	2
A_909_G_synonymous	2
A_305_T_missense	2
T_737_C_missense	2
C_40_G_missense	2
G_1200_C_missense	2
G_687_C_missense	2
A_376_T_missense	2
A_793_G_missense	2
A_1064_G_missense	2
C_60_G_synonymous	2
T_594_G_synonymous	2
A_797_G_missense	2
A_1130_T_missense	2
A_1135_C_missense	2
A_984_C_synonymous	2
C_938_G_missense	2
G_1174_C_missense	2
C_642_A_synonymous	2
G_966_C_missense	2
A_1084_T_missense	2
C_734_A_missense	2
T_49_C_missense	2
A_1107_T_missense	2
A_1086_T_synonymous	2
A_722_T_missense	2
T_762_C_synonymous	2
C_571_A_missense	2
A_543_T_missense	2
T_802_C_missense	2
C_825_A_synonymous	2
A_210_C_missense	2
G_861_C_synonymous	2
C_1102_A_missense	2
G_677_T_missense	2
C_1180_A_missense	2
C_976_A_missense	2
T_960_A_synonymous	2
A_758_T_missense	2
C_792_A_synonymous	2
A_1009_C_missense	2
A_1123_G_missense	2
C_659_G_missense	2
A_869_T_missense	2
A_442_G_missense	2
C_190_A_missense	2
A_787_G_missense	2
A_828_T_missense	2
A_299_G_missense	2
A_852_C_synonymous	2
A_586_T_missense	2
C_614_G_missense	2
G_1110_C_missense	2
A_1100_G_missense	2
A_1108_C_missense	2
A_839_G_missense	2
G_702_C_missense	2
T_50_A_missense	2
T_559_A_missense	2
A_625_C_synonymous	2
A_949_T_missense	2
T_171_C_synonymous	2
C_443_A_missense	2
T_648_A_missense	2
C_1252_G_missense	2
G_100_A_missense	2
A_319_C_synonymous	2
C_81_A_missense	2
T_1197_G_missense	2
A_676_C_synonymous	2
A_1118_T_missense	2
G_1056_A_synonymous	2
C_573_A_synonymous	2
G_954_C_synonymous	2
G_163_A_missense	2
A_301_G_missense	2
A_90_T_synonymous	2
A_720_C_missense	2
T_345_G_synonymous	2
A_1169_G_missense	2
A_431_C_missense	2
T_1071_A_synonymous	2
G_48_C_synonymous	2
A_182_C_missense	2
A_69_G_synonymous	2
C_1057_G_missense	2
A_1019_T_missense	2
A_767_G_missense	2
A_113_C_missense	2
T_1087_A_missense	2
G_823_T_missense	2
A_719_T_missense	2
C_1172_A_missense	2
C_1156_G_missense	2
A_469_C_missense	2
C_551_T_missense	2
C_455_G_missense	2
C_772_T_missense	2
A_1034_G_missense	2
A_319_G_missense	2
T_357_A_synonymous	2
T_363_A_synonymous	2
A_1248_C_synonymous	2
T_756_A_synonymous	2
A_1249_C_missense	2
T_462_A_missense	2
A_612_C_synonymous	2
T_654_G_synonymous	2
A_1120_C_missense	2
C_553_G_missense	2
T_1188_A_synonymous	2
C_1180_T_missense	2
C_1030_A_missense	2
C_5_A_missense	2
G_439_T_missense	2
C_835_A_missense	2
G_508_T_missense	2
T_748_C_missense	2
A_964_T_missense	2
G_566_C_missense	2
T_621_A_synonymous	2
C_794_A_missense	2
A_586_G_missense	2
T_661_G_missense	2
C_484_A_missense	2
C_571_G_missense	2
A_1166_G_missense	2
T_1010_C_missense	2
T_1049_C_missense	2
A_879_T_missense	2
T_1052_C_missense	2
T_216_C_synonymous	2
T_763_G_missense	2
C_441_A_synonymous	2
C_818_T_missense	2
T_1054_C_synonymous	2
A_710_C_missense	2
T_944_A_missense	2
A_1151_G_missense	2
T_338_A_missense	2
T_171_A_synonymous	2
A_477_G_synonymous	2
A_23_C_missense	2
C_213_A_synonymous	2
A_1157_T_missense	2
T_9_C_synonymous	2
C_475_G_missense	2
A_235_T_missense	2
C_650_A_missense	2
A_717_T_missense	2
T_633_G_synonymous	2
A_489_C_missense	2
C_18_A_synonymous	2
C_82_G_missense	2
T_45_A_synonymous	2
A_139_C_missense	2
A_160_G_missense	2
T_1131_A_missense	2
T_1137_A_synonymous	2
A_843_T_missense	2
A_908_G_missense	2
C_1187_A_missense	2
C_1142_A_missense	2
A_1082_T_missense	2
A_383_G_missense	2
A_448_T_missense	2
C_541_G_missense	2
G_64_A_missense	2
A_1032_C_synonymous	2
C_557_T_missense	2
T_398_C_missense	2
A_716_G_missense	2
T_705_C_synonymous	2
A_886_G_missense	2
T_762_G_synonymous	2
G_236_C_missense	2
T_657_G_synonymous	2
G_695_T_missense	2
A_381_T_missense	2
C_115_G_missense	2
A_767_T_missense	2
G_673_T_missense	1
A_682_T_missense	1
C_887_A_missense	1
A_1083_C_missense	1
A_249_T_missense	1
C_775_A_synonymous	1
A_826_G_missense	1
T_171_G_synonymous	1
T_1197_A_missense	1
C_316_T_missense	1
G_544_C_missense	1
A_1105_C_missense	1
C_1211_T_missense	1
A_879_G_synonymous	1
T_1128_G_synonymous	1
A_1002_C_synonymous	1
T_735_A_synonymous	1
T_997_C_missense	1
C_836_G_missense	1
A_300_C_missense	1
C_502_A_missense	1
A_840_C_missense	1
A_407_C_missense	1
T_708_A_synonymous	1
T_1210_G_missense	1
A_313_T_missense	1
G_947_A_missense	1
A_436_G_missense	1
C_963_A_synonymous	1
T_1199_C_missense	1
C_957_A_synonymous	1
A_869_C_missense	1
C_603_A_missense	1
C_916_A_missense	1
C_1250_A_missense	1
T_372_C_synonymous	1
C_199_G_missense	1
C_310_G_missense	1
G_103_C_missense	1
A_507_C_missense	1
A_8_G_missense	1
A_70_T_missense	1
G_785_C_missense	1
T_1228_G_missense	1
G_903_T_missense	1
G_53_A_missense	1
G_922_A_missense	1
C_180_A_synonymous	1
C_685_A_missense	1
A_117_T_missense	1
C_1241_A_missense	1
A_1249_G_missense	1
A_839_C_missense	1
A_854_G_missense	1
A_577_T_missense	1
T_1131_G_missense	1
A_612_G_synonymous	1
A_143_C_missense	1
G_287_C_missense	1
G_131_C_missense	1
C_1168_G_missense	1
G_287_A_missense	1
T_960_G_missense	1
C_172_G_missense	1
A_597_C_synonymous	1
C_5_G_missense	1
T_201_A_synonymous	1
C_675_A_missense	1
G_474_C_synonymous	1
A_711_T_missense	1
T_133_G_missense	1
A_458_C_missense	1
A_969_T_missense	1
A_207_C_synonymous	1
A_698_G_missense	1
C_42_A_synonymous	1
A_711_C_missense	1
T_1020_G_missense	1
A_683_C_missense	1
A_717_C_missense	1
A_368_T_missense	1
T_872_A_missense	1
T_679_G_missense	1
G_320_A_missense	1
A_469_T_missense	1
A_994_C_missense	1
C_247_A_missense	1
C_871_A_missense	1
T_215_A_missense	1
C_447_G_synonymous	1
C_356_G_missense	1
A_627_C_missense	1
A_479_G_missense	1
A_1244_C_missense	1
T_1175_G_missense	1
C_974_G_missense	1
T_690_G_synonymous	1
C_1008_A_synonymous	1
A_1234_C_missense	1
T_1246_A_missense	1
A_840_T_missense	1
T_588_G_missense	1
A_806_C_missense	1
G_669_C_synonymous	1
A_20_C_missense	1
A_458_G_missense	1
T_120_A_synonymous	1
G_646_T_missense	1
A_895_C_missense	1
A_1114_C_missense	1
A_1026_C_missense	1
G_922_C_missense	1
A_140_T_missense	1
A_65_T_missense	1
T_1228_A_missense	1
A_30_C_synonymous	1
C_593_G_missense	1
A_561_T_synonymous	1
T_51_G_missense	1
T_618_A_synonymous	1
A_1215_T_missense	1
A_489_T_missense	1
A_1022_C_missense	1
C_374_A_missense	1
A_1155_T_missense	1
T_1053_G_missense	1
A_1096_T_missense	1
C_752_A_missense	1
C_596_A_missense	1
C_94_A_missense	1
G_77_C_missense	1
T_618_G_synonymous	1
T_67_A_missense	1
A_469_G_missense	1
G_634_C_missense	1
T_762_A_synonymous	1
G_123_C_synonymous	1
T_616_G_missense	1
A_873_C_synonymous	1
C_503_G_missense	1
T_309_A_missense	1
A_1118_C_missense	1
A_418_C_missense	1
T_54_C_synonymous	1
C_1187_G_missense	1
T_621_C_synonymous	1
T_1184_C_missense	1
A_1115_G_missense	1
A_1081_C_missense	1
G_572_C_missense	1
T_482_A_missense	1
T_570_G_missense	1
C_1076_A_missense	1
A_142_G_missense	1
A_342_T_synonymous	1
C_650_G_missense	1
G_646_A_missense	1
T_6_G_synonymous	1
T_919_A_missense	1
C_238_A_missense	1
A_461_T_missense	1
G_148_T_missense	1
A_83_T_missense	1
T_665_A_missense	1
A_210_T_missense	1
C_136_G_missense	1
A_1025_T_missense	1
A_1083_G_synonymous	1
G_34_C_missense	1
T_774_G_synonymous	1
C_603_G_missense	1
A_1047_G_synonymous	1
A_1033_T_missense	1
C_444_G_synonymous	1
C_738_G_synonymous	1
C_704_G_missense	1
C_200_G_missense	1
A_274_C_synonymous	1
G_55_A_missense	1
T_1198_G_missense	1
G_119_C_missense	1
T_965_G_missense	1
C_497_G_missense	1
A_360_C_synonymous	1
C_1211_A_missense	1
G_532_T_missense	1
C_650_T_missense	1
T_920_G_missense	1
T_834_G_synonymous	1
C_675_G_missense	1
A_135_T_missense	1
T_78_C_synonymous	1
A_264_C_synonymous	1
T_50_C_missense	1
T_1206_G_missense	1
T_512_G_missense	1
A_826_C_synonymous	1
G_303_A_missense	1
A_1134_C_missense	1
T_580_G_missense	1
C_227_A_missense	1
C_401_A_missense	1
A_1105_G_missense	1
A_449_T_missense	1
T_567_A_synonymous	1
T_1210_A_missense	1
T_750_G_synonymous	1
A_1231_C_missense	1
T_44_G_missense	1
G_148_C_missense	1
A_1043_T_missense	1
C_1090_A_missense	1
G_677_C_missense	1
T_589_A_missense	1
T_763_C_missense	1
A_63_C_synonymous	1
C_464_G_missense	1
A_564_C_synonymous	1
A_304_C_missense	1
C_361_T_missense	1
A_1231_T_missense	1
T_888_G_synonymous	1
C_497_A_missense	1
A_112_G_missense	1
T_1246_G_missense	1
T_774_C_synonymous	1
C_1066_A_missense	1
A_1170_G_synonymous	1
G_712_C_missense	1
C_424_G_missense	1
G_970_C_missense	1
A_380_T_missense	1
T_872_C_missense	1
G_1200_T_missense	1
C_1150_G_missense	1
A_1177_G_missense	1
A_964_C_missense	1
C_541_A_missense	1
C_1178_A_missense	1
G_290_T_missense	1
[truncated: 145 more rows]
