# Supplementary material for: Analysis of 3.5 million SARS-CoV-2 sequences reveals unique mutational trends with consistent nucleotide and codon frequencies
Source: Virol J. 2023 Feb 17;20:31. doi: 10.1186/s12985-023-01982-8 (PMC9936480; doi:10.1186/s12985-023-01982-8)
Supplement: Supplementary file 11 — Additional file 11. Tables S11-70: Counts of All Mutations for each Gene/Clade Combination. [file 12985_2023_1982_MOESM11_ESM.zip › Additional File 1 Tables S11-70/Additional File 1 Table S22_N_beta_mu_all_mut_info.csv]

	mutation_sum
C_596_T_missense	67983
C_199_T_missense	54797
C_614_T_missense	39979
G_702_A_missense	19101
G_1126_A_missense	18908
G_702_C_missense	18893
G_1129_T_missense	15555
C_581_T_missense	15377
C_1089_T_synonymous	15219
G_702_T_missense	10583
C_38_T_missense	7672
T_606_G_missense	5378
G_1201_T_missense	5145
G_906_T_synonymous	3926
C_548_A_missense	3531
A_1166_T_missense	2612
G_608_A_missense	2515
G_608_T_missense	2388
T_921_C_synonymous	2367
A_188_G_missense	2286
G_610_C_missense	2222
G_609_A_synonymous	2213
T_1104_A_synonymous	2206
C_404_T_missense	2189
G_569_T_missense	2157
G_1149_T_synonymous	2116
G_643_T_missense	2041
C_1172_T_missense	1952
C_822_T_synonymous	1941
C_258_T_synonymous	1883
G_27_T_missense	1845
C_333_T_synonymous	1836
G_1154_A_missense	1824
C_19_A_missense	1675
G_1132_C_missense	1643
C_620_T_missense	1636
C_619_T_missense	1601
C_617_T_missense	1551
C_384_T_synonymous	1487
C_1085_T_missense	1225
A_1237_C_missense	1211
G_981_T_synonymous	1177
C_1091_T_missense	1129
C_60_T_synonymous	1004
G_105_T_synonymous	895
C_1136_T_missense	853
G_7_T_missense	846
A_604_T_missense	840
T_4_C_missense	835
C_330_T_synonymous	833
C_1038_T_synonymous	831
T_462_C_synonymous	828
C_980_T_missense	780
C_1147_T_missense	776
G_95_A_missense	727
G_626_T_missense	694
C_560_T_missense	690
C_37_T_missense	690
C_576_T_synonymous	681
G_1240_T_missense	680
G_771_A_synonymous	671
C_704_T_missense	652
G_630_T_missense	651
C_999_T_synonymous	639
T_345_A_synonymous	636
C_1023_T_synonymous	609
C_927_T_synonymous	595
C_675_T_synonymous	583
C_590_T_missense	569
C_1080_T_synonymous	530
G_1176_T_synonymous	525
G_1238_T_missense	520
C_898_T_missense	514
C_1090_T_missense	510
C_1148_T_missense	503
G_867_A_synonymous	490
G_430_T_missense	486
G_631_T_missense	473
G_382_T_missense	471
C_595_T_missense	448
C_126_T_synonymous	437
G_417_T_missense	432
G_578_T_missense	424
C_740_T_missense	417
C_17_T_missense	404
G_727_T_missense	399
C_557_A_missense	399
C_18_T_synonymous	397
G_712_T_missense	390
A_8_T_missense	389
C_945_T_synonymous	389
T_9_A_missense	386
G_7_C_missense	386
C_1127_T_missense	386
C_502_T_missense	380
C_39_T_synonymous	380
G_430_C_missense	378
A_519_T_synonymous	372
C_1236_T_synonymous	371
C_1097_T_missense	367
G_544_T_missense	365
A_637_T_missense	358
C_642_T_synonymous	348
C_1245_T_synonymous	344
C_180_T_synonymous	343
G_454_T_missense	340
C_894_T_synonymous	338
C_475_T_synonymous	337
C_804_T_synonymous	336
C_435_T_synonymous	332
A_26_T_missense	330
G_1204_T_missense	323
C_1011_T_synonymous	322
G_987_T_synonymous	320
A_22_T_missense	312
T_369_C_synonymous	309
C_71_T_missense	301
G_1059_T_synonymous	300
G_307_T_missense	292
C_684_T_synonymous	291
C_1193_T_missense	288
C_378_T_synonymous	283
T_570_G_missense	280
C_1001_T_missense	280
G_53_T_missense	279
G_954_T_synonymous	278
G_605_A_missense	273
G_1254_T_missense	269
C_871_T_synonymous	266
G_626_A_missense	262
C_59_T_missense	257
C_447_T_synonymous	256
G_355_T_missense	253
G_64_T_missense	247
C_1178_T_missense	247
C_1094_T_missense	242
T_24_C_synonymous	236
A_57_G_synonymous	233
C_812_T_missense	233
G_1167_T_missense	232
C_238_T_missense	230
A_1133_T_missense	228
G_123_T_synonymous	225
C_471_T_synonymous	225
C_1241_T_missense	217
G_1101_A_synonymous	217
C_593_T_missense	213
C_433_T_missense	213
A_597_T_synonymous	211
T_1104_C_synonymous	210
G_808_T_missense	210
C_162_T_synonymous	204
C_200_T_missense	202
G_268_T_missense	200
G_103_T_missense	197
C_159_T_synonymous	193
C_876_T_synonymous	192
A_587_T_missense	183
A_1139_T_missense	173
C_422_T_missense	172
A_531_G_synonymous	172
C_424_T_missense	169
A_69_T_synonymous	167
C_47_T_missense	165
G_100_T_missense	165
G_939_A_synonymous	163
C_558_T_synonymous	162
A_83_G_missense	162
C_104_T_missense	162
C_667_T_synonymous	162
G_88_A_missense	161
G_584_A_missense	158
C_659_T_missense	157
G_1119_T_missense	156
G_98_T_missense	153
C_977_T_missense	153
G_643_A_missense	151
C_234_T_synonymous	149
A_1226_T_missense	148
C_198_T_synonymous	146
C_255_T_synonymous	145
C_976_T_missense	143
G_1075_T_missense	143
C_37_A_missense	143
G_1195_T_missense	142
C_452_T_missense	137
C_401_T_missense	136
A_1160_G_missense	136
G_73_T_missense	135
G_88_C_missense	132
G_103_A_missense	132
A_1130_G_missense	132
T_589_C_missense	131
T_660_C_synonymous	131
G_430_A_missense	130
A_1130_C_missense	129
A_732_C_missense	129
T_109_C_missense	128
T_432_C_synonymous	128
A_248_G_missense	127
G_34_T_missense	126
G_48_T_synonymous	125
G_584_T_missense	125
C_846_T_synonymous	124
G_48_A_synonymous	124
G_987_A_synonymous	124
C_414_A_synonymous	123
C_974_T_missense	123
G_777_A_synonymous	123
A_209_G_missense	123
G_759_T_missense	123
G_634_A_missense	121
G_666_T_synonymous	121
C_1093_T_missense	120
C_632_T_missense	120
G_867_T_missense	119
G_1111_T_missense	118
G_1174_T_missense	117
G_187_A_missense	116
C_42_T_synonymous	114
C_516_T_synonymous	114
C_255_A_synonymous	113
C_1247_T_missense	113
C_497_T_missense	112
G_105_C_synonymous	111
C_1074_T_synonymous	110
A_442_T_missense	108
C_773_T_missense	108
G_408_T_missense	106
A_63_T_synonymous	105
C_752_T_missense	105
C_573_T_synonymous	105
C_38_G_missense	104
G_981_A_synonymous	104
G_1042_T_missense	104
G_55_A_missense	102
G_29_A_missense	100
C_94_T_missense	98
C_836_A_missense	98
G_105_A_synonymous	97
G_1056_A_synonymous	97
G_602_T_missense	96
G_687_T_missense	96
C_558_A_synonymous	95
C_451_T_missense	95
G_677_A_missense	95
C_459_T_synonymous	94
A_111_T_synonymous	94
G_954_A_synonymous	93
C_924_T_synonymous	93
C_136_T_missense	92
G_966_A_missense	91
T_450_C_synonymous	89
C_996_T_synonymous	88
C_835_T_missense	88
A_92_G_missense	87
A_116_T_missense	87
C_553_T_missense	86
G_922_T_missense	85
G_578_C_missense	85
G_754_T_missense	85
T_420_C_synonymous	85
C_794_T_missense	84
C_464_T_missense	84
G_187_T_missense	84
A_710_G_missense	83
A_1100_G_missense	82
C_40_T_missense	81
G_539_T_missense	81
C_294_T_synonymous	81
T_875_C_missense	80
G_622_T_missense	80
G_535_A_missense	80
C_942_T_synonymous	79
C_239_G_missense	79
G_626_C_missense	78
G_634_T_missense	78
C_1102_T_missense	78
C_213_T_synonymous	78
G_751_T_missense	78
C_336_T_synonymous	77
A_1032_T_synonymous	77
C_930_T_synonymous	77
G_1195_A_missense	77
C_494_T_missense	74
T_606_A_missense	74
A_1096_C_missense	74
C_534_T_synonymous	74
G_539_C_missense	73
C_138_T_synonymous	73
T_327_C_synonymous	73
G_348_A_synonymous	73
G_1204_C_missense	72
G_649_T_missense	72
C_887_T_missense	71
A_746_G_missense	71
G_609_T_missense	69
G_1152_T_missense	69
G_1149_A_synonymous	69
G_630_A_missense	68
G_348_T_synonymous	68
A_431_G_missense	68
G_544_A_missense	68
G_1235_A_missense	67
C_225_T_synonymous	67
G_1042_C_missense	67
C_738_A_synonymous	67
T_774_C_synonymous	66
G_466_T_missense	66
T_24_A_missense	66
A_219_T_synonymous	66
T_1044_C_synonymous	65
G_52_T_missense	64
C_1257_T_synonymous	64
C_1250_T_missense	64
T_9_C_synonymous	64
C_444_T_synonymous	63
G_490_A_missense	63
G_64_A_missense	62
T_648_C_synonymous	62
T_606_C_synonymous	61
A_267_G_synonymous	61
G_663_T_missense	61
C_619_A_missense	60
A_783_G_synonymous	60
C_518_T_missense	60
C_864_T_synonymous	59
G_572_A_missense	59
G_525_A_synonymous	58
C_1212_T_synonymous	58
G_84_T_missense	58
G_122_A_missense	58
C_481_T_missense	57
G_241_T_missense	57
C_688_T_missense	57
C_1143_T_synonymous	56
G_214_A_missense	55
C_246_T_synonymous	54
G_867_C_missense	53
A_686_G_missense	53
A_1231_T_missense	53
G_707_T_missense	52
C_557_T_missense	52
G_184_C_missense	52
G_572_T_missense	52
T_1242_A_synonymous	52
A_984_G_synonymous	52
C_121_A_synonymous	52
C_1007_T_missense	51
G_602_A_missense	51
T_615_C_synonymous	51
A_32_T_missense	51
C_503_A_missense	51
G_666_A_synonymous	50
T_540_C_synonymous	50
G_611_T_missense	50
G_605_T_missense	50
G_1018_A_missense	49
G_307_A_missense	49
C_58_T_missense	49
A_1095_T_synonymous	49
G_123_A_synonymous	48
A_936_G_synonymous	47
G_605_C_missense	47
T_399_C_synonymous	47
C_534_A_synonymous	46
C_118_T_missense	46
G_34_A_missense	45
C_623_T_missense	45
A_70_G_missense	45
A_1026_G_synonymous	45
C_1142_T_missense	45
G_939_T_synonymous	45
T_651_C_synonymous	44
C_35_T_missense	44
C_1209_T_synonymous	44
G_644_T_missense	43
C_1008_T_synonymous	43
C_425_T_missense	43
T_1128_C_synonymous	43
C_721_A_missense	42
G_768_A_synonymous	42
G_1122_A_synonymous	42
A_426_T_synonymous	42
C_1030_T_missense	42
G_1254_A_synonymous	41
A_429_G_synonymous	41
G_409_A_missense	41
A_678_G_synonymous	41
A_837_T_synonymous	41
G_163_T_missense	41
A_627_C_missense	40
A_1096_G_missense	40
G_1192_T_missense	40
C_825_T_synonymous	39
G_817_T_missense	39
G_861_T_synonymous	39
C_880_A_missense	39
G_695_T_missense	38
G_861_A_synonymous	38
C_1113_T_synonymous	37
A_185_T_missense	37
G_649_A_missense	37
A_848_G_missense	37
T_1242_C_synonymous	37
G_89_C_missense	37
G_1152_A_synonymous	36
A_1214_G_missense	36
C_455_T_missense	36
G_408_A_synonymous	36
C_755_T_missense	36
G_578_A_missense	36
A_1124_G_missense	36
A_20_G_missense	35
T_831_C_synonymous	35
G_1017_A_synonymous	35
C_653_T_missense	35
G_566_A_missense	35
C_1103_T_missense	35
A_76_T_missense	35
C_487_A_missense	34
G_951_A_missense	34
C_696_T_synonymous	34
C_546_T_synonymous	34
C_414_T_synonymous	34
G_535_T_missense	34
G_74_A_missense	34
T_1219_C_synonymous	34
G_14_A_missense	34
G_1154_T_missense	34
C_664_T_synonymous	33
C_16_A_missense	33
T_315_C_synonymous	33
T_580_C_missense	33
T_633_A_synonymous	33
C_1230_T_synonymous	33
G_610_A_missense	33
C_115_A_missense	33
T_399_A_synonymous	33
C_1113_A_missense	33
A_726_G_synonymous	33
G_962_A_missense	33
G_989_T_missense	32
G_1075_A_missense	32
G_635_T_missense	32
A_65_G_missense	32
G_150_A_synonymous	32
A_1155_G_synonymous	31
A_915_G_synonymous	31
G_382_C_missense	31
T_705_A_synonymous	31
C_963_T_synonymous	31
A_1118_C_missense	31
G_987_C_synonymous	31
G_214_C_missense	31
A_1118_G_missense	31
A_840_G_synonymous	30
T_1137_C_synonymous	30
G_993_A_synonymous	30
C_1057_T_synonymous	29
C_537_T_synonymous	29
G_107_A_missense	29
A_1028_G_missense	29
G_799_T_missense	29
G_640_A_missense	29
A_402_G_synonymous	29
C_239_T_missense	29
G_993_T_missense	29
A_1034_G_missense	29
G_74_T_missense	28
G_268_A_missense	28
G_1141_T_missense	28
C_729_A_synonymous	28
C_836_T_missense	28
C_1147_G_missense	28
G_713_T_missense	28
C_364_T_missense	28
G_931_A_missense	28
C_137_T_missense	28
G_89_T_missense	27
A_522_G_synonymous	27
A_1139_G_missense	27
G_1200_A_synonymous	27
A_813_T_synonymous	27
T_900_G_missense	26
C_800_T_missense	26
G_966_T_missense	26
G_439_A_missense	26
C_1085_A_missense	26
G_1235_T_missense	26
A_732_T_missense	26
C_441_T_synonymous	26
T_243_C_synonymous	26
A_128_G_missense	25
A_722_T_missense	25
C_1136_A_missense	25
T_891_C_synonymous	25
C_208_A_missense	25
G_1119_C_missense	25
G_759_A_synonymous	25
C_247_A_missense	24
C_96_T_synonymous	24
A_1248_T_synonymous	24
A_249_C_missense	24
G_1101_T_missense	24
T_629_G_missense	24
A_843_G_synonymous	24
G_1027_C_missense	24
G_1048_T_missense	24
C_1103_A_missense	24
A_232_G_missense	24
G_712_A_missense	24
T_438_C_synonymous	24
A_1157_T_missense	24
A_204_G_synonymous	24
G_102_A_synonymous	23
A_8_G_missense	23
A_381_G_synonymous	23
G_303_T_missense	23
C_972_T_synonymous	23
A_747_G_synonymous	23
G_77_C_missense	23
G_77_T_missense	23
C_845_T_missense	23
A_342_G_synonymous	23
G_1167_A_synonymous	23
T_133_C_synonymous	23
T_61_C_missense	23
T_1197_C_synonymous	23
G_631_A_missense	22
T_345_C_synonymous	22
C_189_T_synonymous	22
T_960_C_synonymous	22
G_1161_C_missense	22
T_1062_C_synonymous	22
G_584_C_missense	22
T_1068_C_synonymous	22
A_23_T_missense	22
G_906_A_synonymous	22
T_1087_C_missense	22
A_604_G_missense	22
A_210_G_synonymous	22
A_767_G_missense	21
G_359_T_missense	21
G_641_T_missense	21
C_1057_A_missense	21
T_753_C_synonymous	21
C_110_T_missense	21
A_380_G_missense	21
G_1122_T_missense	21
G_599_A_missense	21
C_1031_T_missense	21
A_498_G_synonymous	21
A_21_C_missense	21
G_56_A_missense	21
G_889_T_missense	21
T_1251_A_synonymous	21
A_108_G_synonymous	20
A_568_G_missense	20
G_358_A_missense	20
A_32_G_missense	20
G_967_A_missense	20
T_735_C_synonymous	20
A_1051_G_missense	20
G_1006_T_missense	20
T_919_C_missense	20
G_64_C_missense	20
G_119_T_missense	20
G_474_T_synonymous	20
T_807_C_synonymous	19
A_21_T_missense	19
C_390_T_synonymous	19
A_85_C_missense	19
G_1021_T_missense	19
G_878_A_missense	19
A_1133_C_missense	19
A_129_G_synonymous	19
T_1029_C_synonymous	19
G_598_A_missense	19
T_900_C_synonymous	19
G_41_A_missense	19
G_1158_T_missense	19
G_13_A_missense	19
T_708_C_synonymous	19
C_262_A_synonymous	19
C_620_A_missense	19
G_1111_A_missense	19
A_607_G_missense	18
T_33_C_synonymous	18
T_1071_A_synonymous	18
A_186_G_synonymous	18
A_1205_C_missense	18
G_889_A_missense	18
C_25_A_missense	18
G_1195_C_missense	18
T_1188_C_synonymous	18
A_442_G_missense	18
C_957_T_synonymous	18
T_67_C_missense	18
C_365_T_missense	18
T_912_A_synonymous	18
A_813_G_synonymous	18
G_7_A_missense	18
G_1110_T_missense	18
C_378_A_missense	18
G_554_T_missense	18
C_5_T_missense	18
G_102_T_synonymous	18
T_1015_C_synonymous	17
T_144_C_synonymous	17
A_1224_G_synonymous	17
A_403_G_missense	17
C_337_T_synonymous	17
G_533_T_missense	17
T_120_C_synonymous	17
T_657_A_synonymous	17
A_1098_G_synonymous	17
C_484_T_missense	17
C_841_A_missense	17
C_593_A_missense	17
T_375_C_synonymous	17
G_100_A_missense	17
T_629_C_missense	17
G_501_T_missense	17
A_1133_G_missense	16
G_1099_C_missense	16
T_1185_C_synonymous	16
C_995_T_missense	16
A_93_G_synonymous	16
G_862_A_missense	16
T_556_C_missense	16
A_801_T_synonymous	16
T_679_C_synonymous	16
T_1206_C_synonymous	16
T_1020_C_synonymous	16
C_1186_T_missense	16
A_577_G_missense	16
G_187_C_missense	16
G_1255_T_missense	16
C_1143_A_synonymous	16
A_542_T_missense	16
T_483_C_synonymous	16
A_339_T_synonymous	16
C_563_T_missense	16
T_456_G_synonymous	15
G_474_A_synonymous	15
G_744_A_synonymous	15
C_655_T_missense	15
G_1017_T_missense	15
C_273_T_synonymous	15
G_183_A_synonymous	15
T_1251_C_synonymous	15
C_636_T_synonymous	15
G_178_C_missense	15
C_729_T_synonymous	15
G_1027_T_missense	15
G_417_A_synonymous	15
A_519_G_synonymous	15
A_65_T_missense	15
T_618_C_synonymous	15
C_16_T_missense	15
T_737_C_missense	15
T_559_C_missense	15
G_241_C_missense	15
T_594_C_synonymous	14
A_23_G_missense	14
C_261_T_synonymous	14
G_1161_T_missense	14
A_114_C_missense	14
G_1189_T_missense	14
A_810_G_synonymous	14
G_1110_A_synonymous	14
T_615_G_synonymous	14
T_654_C_synonymous	14
C_81_A_missense	14
C_239_A_missense	14
G_532_A_missense	14
A_318_C_synonymous	14
T_1035_C_synonymous	14
G_373_A_missense	14
T_624_C_synonymous	14
G_956_A_missense	14
C_1257_A_synonymous	14
A_583_C_synonymous	14
C_312_T_synonymous	14
C_1229_T_missense	14
A_587_G_missense	14
A_700_T_missense	14
G_290_T_missense	14
G_203_C_missense	14
A_964_G_missense	14
A_1083_G_synonymous	14
G_727_A_missense	14
T_486_C_synonymous	14
G_536_A_missense	14
A_1205_T_missense	13
C_5_A_missense	13
G_203_T_missense	13
A_26_G_missense	13
A_1169_T_missense	13
G_307_C_missense	13
G_84_A_synonymous	13
G_41_T_missense	13
C_82_A_missense	13
A_1107_G_synonymous	13
A_948_G_synonymous	13
T_639_C_synonymous	13
C_1136_G_missense	13
G_630_C_missense	13
A_488_G_missense	13
G_1243_A_missense	13
T_405_C_synonymous	13
A_601_G_missense	13
G_463_T_missense	13
G_981_C_synonymous	13
A_722_G_missense	13
A_574_T_missense	13
C_792_T_synonymous	13
G_929_A_missense	13
G_119_A_missense	13
T_309_C_synonymous	13
G_1158_A_synonymous	13
T_1203_C_synonymous	13
G_412_T_missense	12
A_480_T_missense	12
T_87_C_synonymous	12
G_681_A_synonymous	12
C_1090_A_missense	12
T_499_G_missense	12
T_44_C_missense	12
C_1183_T_missense	12
A_568_C_missense	12
G_736_A_missense	12
A_915_T_synonymous	12
A_801_G_synonymous	12
T_555_C_synonymous	12
G_1072_A_missense	12
A_240_G_synonymous	12
C_738_T_synonymous	12
A_468_T_synonymous	12
T_1179_C_synonymous	12
T_616_C_missense	12
G_284_T_missense	12
C_503_T_missense	12
G_1255_A_missense	12
T_933_C_synonymous	12
G_695_C_missense	11
A_1234_G_missense	11
C_283_T_missense	11
G_1201_C_missense	11
T_465_A_synonymous	11
A_975_G_synonymous	11
G_728_A_missense	11
G_52_A_missense	11
G_1201_A_missense	11
A_143_G_missense	11
C_977_A_missense	11
A_265_C_synonymous	11
T_672_A_synonymous	11
G_286_T_missense	11
C_18_A_synonymous	11
G_640_T_missense	11
A_339_G_synonymous	11
T_858_C_synonymous	11
G_554_A_missense	11
A_597_C_synonymous	11
G_410_A_missense	11
A_873_G_synonymous	11
G_236_A_missense	11
C_81_T_synonymous	11
A_1032_G_synonymous	11
C_600_T_synonymous	11
G_669_A_synonymous	11
C_17_A_missense	10
C_876_A_synonymous	10
A_489_G_synonymous	10
A_780_C_missense	10
A_1253_T_missense	10
G_287_T_missense	10
A_1134_T_missense	10
T_651_A_synonymous	10
G_184_A_missense	10
G_693_A_synonymous	10
G_1176_C_synonymous	10
A_582_T_synonymous	10
C_366_T_synonymous	10
G_203_A_missense	10
T_834_C_synonymous	10
C_146_T_missense	10
C_1076_T_missense	10
T_1071_C_synonymous	10
C_485_T_missense	10
T_888_C_synonymous	10
G_150_T_synonymous	10
G_122_T_missense	10
C_227_T_missense	10
A_1106_G_missense	10
A_909_G_synonymous	10
G_98_A_missense	10
A_207_T_synonymous	10
T_855_C_synonymous	10
T_1088_C_missense	10
G_107_T_missense	10
A_1002_T_synonymous	10
T_363_C_synonymous	10
T_819_C_synonymous	10
T_415_C_synonymous	10
A_468_G_synonymous	10
C_75_T_synonymous	10
G_1254_C_missense	10
A_1151_G_missense	10
T_550_C_missense	10
T_1145_C_missense	10
T_392_C_missense	10
C_704_A_missense	10
C_168_T_synonymous	10
T_594_G_synonymous	10
G_1200_T_missense	10
T_661_C_synonymous	10
G_961_T_missense	10
T_645_C_synonymous	10
A_43_G_missense	9
G_101_A_missense	9
G_1126_T_missense	9
G_687_A_synonymous	9
A_1135_G_missense	9
A_542_G_missense	9
G_635_A_missense	9
G_29_T_missense	9
T_486_G_synonymous	9
G_931_T_missense	9
T_357_C_synonymous	9
G_569_A_missense	9
C_374_T_missense	9
T_132_C_synonymous	9
G_539_A_missense	9
A_628_T_missense	9
C_904_T_missense	9
T_1131_C_synonymous	9
C_277_A_synonymous	9
G_1122_C_missense	9
A_917_T_missense	9
A_318_T_synonymous	9
A_973_T_missense	9
T_1191_C_synonymous	9
T_756_C_synonymous	9
G_130_T_missense	9
C_846_A_synonymous	9
G_658_A_missense	9
A_139_T_missense	9
C_149_T_missense	9
G_501_A_synonymous	9
T_750_C_synonymous	9
G_598_T_missense	9
A_770_G_missense	9
C_996_A_synonymous	9
G_706_A_missense	9
A_21_G_synonymous	9
T_201_C_synonymous	9
G_101_T_missense	9
A_984_T_synonymous	9
C_62_T_missense	9
A_726_T_missense	9
A_1244_G_missense	9
C_1216_A_missense	9
G_417_C_missense	9
G_868_A_missense	9
A_918_G_synonymous	9
T_1206_G_missense	9
C_571_A_missense	9
G_808_C_missense	9
C_68_T_missense	9
A_874_G_missense	9
T_470_C_missense	9
G_929_T_missense	8
C_497_A_missense	8
C_71_A_missense	8
G_1176_A_synonymous	8
G_289_A_missense	8
T_756_A_synonymous	8
G_370_A_missense	8
G_533_A_missense	8
A_870_G_synonymous	8
A_431_T_missense	8
G_768_T_missense	8
A_1095_G_synonymous	8
A_117_G_synonymous	8
T_499_C_synonymous	8
A_383_G_missense	8
A_958_T_missense	8
A_86_G_missense	8
A_423_G_synonymous	8
G_652_A_missense	8
A_495_T_synonymous	8
C_734_T_missense	8
A_391_T_missense	8
A_492_G_synonymous	8
T_456_C_synonymous	8
G_303_A_missense	8
A_591_T_synonymous	8
G_644_A_missense	8
T_363_G_synonymous	8
C_528_T_synonymous	8
T_588_C_synonymous	8
T_615_A_synonymous	8
C_714_T_synonymous	8
G_463_A_missense	8
C_825_A_synonymous	8
C_1148_A_missense	8
T_109_G_missense	8
T_6_C_synonymous	8
A_308_G_missense	8
G_827_A_missense	8
G_29_C_missense	8
A_1002_G_synonymous	8
G_760_A_missense	8
C_118_A_missense	8
A_351_T_synonymous	8
A_407_G_missense	8
A_1069_G_missense	8
G_56_T_missense	8
G_91_C_missense	8
A_725_G_missense	8
C_384_A_missense	8
A_1086_T_synonymous	8
C_1050_T_synonymous	8
C_603_T_synonymous	8
C_166_T_missense	8
A_1106_T_missense	8
A_411_C_synonymous	7
A_195_G_synonymous	7
A_321_G_synonymous	7
C_548_T_missense	7
T_950_C_missense	7
A_1153_C_synonymous	7
T_616_A_missense	7
C_730_A_missense	7
T_639_A_missense	7
A_638_G_missense	7
C_724_A_missense	7
A_250_G_missense	7
G_286_A_missense	7
A_828_G_synonymous	7
T_24_G_missense	7
A_93_C_missense	7
T_657_C_synonymous	7
A_1112_G_missense	7
C_836_G_missense	7
C_269_T_missense	7
C_60_A_synonymous	7
A_843_T_missense	7
C_551_T_missense	7
A_842_T_missense	7
G_937_T_missense	7
A_504_G_synonymous	7
A_870_C_missense	7
A_220_G_missense	7
G_1243_C_missense	7
A_108_T_synonymous	7
A_1140_G_synonymous	7
G_728_T_missense	7
A_561_G_synonymous	7
G_491_T_missense	7
G_713_A_missense	7
G_1141_A_missense	7
G_951_T_missense	7
G_266_A_missense	7
T_648_A_missense	7
A_388_G_missense	7
A_700_G_missense	7
T_705_C_synonymous	7
T_789_C_synonymous	7
C_387_T_synonymous	7
A_1171_G_missense	7
A_488_T_missense	7
A_97_T_missense	7
C_1180_T_missense	7
A_1123_C_missense	7
G_1238_A_missense	7
C_1011_A_synonymous	7
C_1190_T_missense	7
A_207_G_synonymous	7
T_580_G_missense	7
G_178_T_missense	7
A_1146_G_synonymous	7
A_1014_G_synonymous	7
A_219_G_synonymous	7
A_1194_G_synonymous	7
G_695_A_missense	7
A_506_G_missense	7
G_777_T_synonymous	7
C_1257_G_synonymous	7
T_45_C_synonymous	7
A_638_T_missense	7
A_301_G_missense	7
A_30_T_synonymous	7
T_588_G_missense	7
A_1248_G_synonymous	7
G_808_A_missense	7
A_968_T_missense	6
A_627_T_missense	6
C_761_T_missense	6
C_510_T_synonymous	6
A_815_T_missense	6
G_1174_A_missense	6
A_779_T_missense	6
G_1167_C_missense	6
G_27_C_missense	6
C_740_A_missense	6
A_280_G_missense	6
A_711_G_synonymous	6
G_303_C_missense	6
A_543_G_synonymous	6
A_496_G_missense	6
T_1137_G_synonymous	6
A_63_G_synonymous	6
C_650_T_missense	6
C_1236_A_missense	6
A_852_G_synonymous	6
G_1042_A_missense	6
A_1130_T_missense	6
A_811_G_missense	6
C_1089_A_missense	6
G_1018_T_missense	6
G_1099_A_missense	6
A_638_C_missense	6
C_1097_G_missense	6
T_120_G_synonymous	6
A_866_T_missense	6
T_616_G_missense	6
C_926_T_missense	6
C_792_A_synonymous	6
C_565_T_missense	6
A_731_G_missense	6
A_881_T_missense	6
A_597_G_synonymous	6
A_885_G_synonymous	6
A_411_G_synonymous	6
G_27_A_synonymous	6
A_85_T_missense	6
A_36_C_synonymous	6
A_20_T_missense	6
T_552_C_synonymous	6
G_970_A_missense	6
C_546_A_synonymous	6
A_710_T_missense	6
A_627_G_synonymous	6
G_768_C_missense	6
T_1239_C_synonymous	6
A_719_G_missense	6
A_958_G_missense	6
A_1215_G_synonymous	6
A_806_G_missense	6
T_1137_A_synonymous	6
A_879_G_synonymous	6
A_837_G_synonymous	6
A_564_G_synonymous	6
A_1227_G_synonymous	6
G_536_T_missense	6
G_382_A_missense	6
T_192_C_synonymous	6
G_993_C_missense	6
G_1161_A_synonymous	6
G_131_T_missense	6
A_628_G_missense	6
G_707_A_missense	6
C_1001_G_missense	6
G_89_A_missense	6
G_355_A_missense	6
A_1234_C_missense	6
A_936_C_synonymous	5
A_1022_T_missense	5
A_479_G_missense	5
A_354_G_synonymous	5
A_142_C_missense	5
T_1087_A_missense	5
C_422_A_missense	5
C_199_A_missense	5
G_744_T_missense	5
G_939_C_synonymous	5
A_426_G_synonymous	5
A_1205_G_missense	5
C_1165_A_missense	5
G_385_A_missense	5
C_772_T_missense	5
A_582_G_synonymous	5
A_271_G_missense	5
A_111_G_synonymous	5
A_613_G_missense	5
A_839_T_missense	5
G_1129_A_missense	5
A_116_G_missense	5
A_910_G_missense	5
A_1226_G_missense	5
A_113_G_missense	5
A_810_T_synonymous	5
A_377_C_missense	5
A_431_C_missense	5
A_716_G_missense	5
A_732_G_synonymous	5
C_1172_A_missense	5
A_577_T_missense	5
T_741_C_synonymous	5
T_618_G_synonymous	5
C_749_T_missense	5
C_541_G_missense	5
A_174_G_synonymous	5
G_406_A_missense	5
A_647_G_missense	5
A_240_T_synonymous	5
A_612_G_synonymous	5
G_961_A_missense	5
A_299_G_missense	5
G_400_A_missense	5
C_35_G_missense	5
G_525_T_synonymous	5
G_641_A_missense	5
G_970_T_missense	5
A_313_G_missense	5
C_365_A_missense	5
A_1043_G_missense	5
A_1116_G_synonymous	5
C_1168_A_missense	5
A_586_G_missense	5
A_601_T_missense	5
A_92_T_missense	5
T_672_C_synonymous	5
T_570_C_synonymous	5
T_621_C_synonymous	5
T_579_C_synonymous	5
A_733_G_missense	5
C_485_A_missense	5
A_716_T_missense	5
A_1169_G_missense	5
A_1151_T_missense	5
G_236_T_missense	5
A_973_G_missense	5
C_444_A_synonymous	5
A_897_C_missense	5
T_679_G_missense	5
A_575_G_missense	5
T_165_C_synonymous	5
A_1170_C_missense	5
A_489_C_missense	5
C_545_T_missense	5
T_762_C_synonymous	5
A_798_G_synonymous	5
A_1231_C_missense	5
G_799_A_missense	5
C_38_A_missense	5
G_1238_C_missense	5
A_811_T_missense	5
A_30_G_synonymous	5
G_1129_C_missense	5
T_960_A_synonymous	5
A_848_T_missense	5
A_507_G_synonymous	5
C_995_G_missense	5
T_141_C_synonymous	5
T_629_A_missense	5
G_530_A_missense	5
G_73_A_missense	5
T_765_C_synonymous	5
A_326_T_missense	5
G_760_T_missense	5
C_972_A_synonymous	5
C_986_T_missense	5
T_567_C_synonymous	5
A_1046_T_missense	5
G_646_C_missense	5
T_158_A_missense	5
A_694_G_missense	5
C_696_A_missense	4
T_99_C_synonymous	4
A_1019_G_missense	4
A_249_G_synonymous	4
T_201_G_synonymous	4
C_845_A_missense	4
A_108_C_synonymous	4
A_504_C_synonymous	4
A_869_C_missense	4
A_114_G_synonymous	4
T_1144_A_missense	4
C_1142_A_missense	4
C_907_A_missense	4
G_517_T_missense	4
G_440_A_missense	4
T_453_C_synonymous	4
A_46_G_missense	4
T_1144_C_synonymous	4
A_1169_C_missense	4
C_655_A_missense	4
A_1217_G_missense	4
A_305_G_missense	4
C_932_T_missense	4
T_1182_C_synonymous	4
A_1082_G_missense	4
A_1117_G_missense	4
G_646_T_missense	4
T_559_G_missense	4
A_1170_T_missense	4
A_194_G_missense	4
T_762_G_synonymous	4
A_984_C_synonymous	4
T_1087_G_missense	4
C_571_T_missense	4
G_266_T_missense	4
G_490_C_missense	4
A_1077_G_synonymous	4
G_1125_T_missense	4
A_92_C_missense	4
A_543_T_missense	4
C_887_G_missense	4
T_978_A_synonymous	4
T_965_C_missense	4
T_147_A_synonymous	4
A_1051_T_missense	4
A_1249_G_missense	4
A_1041_G_synonymous	4
G_1021_C_missense	4
A_948_C_synonymous	4
G_14_T_missense	4
C_788_T_missense	4
G_754_A_missense	4
C_772_A_missense	4
T_389_C_missense	4
G_962_T_missense	4
G_1154_C_missense	4
A_300_G_synonymous	4
A_964_T_missense	4
T_933_A_synonymous	4
C_924_A_synonymous	4
G_183_T_missense	4
A_969_T_missense	4
A_994_G_missense	4
C_715_A_missense	4
G_454_A_missense	4
T_621_A_synonymous	4
A_725_T_missense	4
T_153_C_synonymous	4
G_622_A_missense	4
A_393_G_missense	4
C_228_T_synonymous	4
T_87_A_missense	4
C_1023_A_missense	4
C_541_A_missense	4
G_352_C_missense	4
G_295_T_missense	4
C_980_G_missense	4
A_899_G_missense	4
T_562_C_missense	4
T_547_C_missense	4
T_216_G_synonymous	4
A_195_C_missense	4
C_202_G_missense	4
C_1094_G_missense	4
A_209_T_missense	4
T_991_C_synonymous	4
C_1256_T_missense	4
A_1163_G_missense	4
C_475_A_missense	4
C_1102_A_missense	4
A_839_G_missense	4
A_743_G_missense	4
A_97_G_missense	4
A_380_T_missense	4
A_1116_C_missense	4
G_663_A_synonymous	4
T_971_C_missense	4
A_1092_G_synonymous	4
G_706_T_missense	4
A_1163_T_missense	4
A_591_C_synonymous	4
A_1061_G_missense	4
G_1119_A_synonymous	4
G_1065_T_missense	4
G_687_C_missense	3
T_547_A_missense	3
G_759_C_missense	3
T_1185_G_synonymous	3
A_1013_G_missense	3
A_242_G_missense	3
A_1108_G_missense	3
G_1056_T_missense	3
G_491_C_missense	3
G_1027_A_missense	3
G_599_T_missense	3
T_741_A_synonymous	3
G_1132_A_missense	3
A_143_C_missense	3
C_39_G_synonymous	3
G_314_A_missense	3
A_538_C_missense	3
T_621_G_synonymous	3
C_775_A_synonymous	3
C_1252_A_missense	3
G_868_C_missense	3
G_1152_C_missense	3
C_927_A_synonymous	3
A_1084_G_missense	3
G_966_C_missense	3
T_216_C_synonymous	3
G_472_T_missense	3
C_761_A_missense	3
A_240_C_synonymous	3
C_180_G_synonymous	3
C_1230_A_synonymous	3
G_359_C_missense	3
T_1104_G_synonymous	3
A_377_G_missense	3
A_797_G_missense	3
G_359_A_missense	3
C_424_G_missense	3
G_652_T_missense	3
C_1143_G_synonymous	3
C_614_G_missense	3
A_461_T_missense	3
T_1131_G_missense	3
A_694_T_missense	3
A_585_G_synonymous	3
G_913_T_missense	3
G_373_T_missense	3
A_1009_C_missense	3
G_906_C_synonymous	3
C_734_A_missense	3
A_1164_G_synonymous	3
T_559_A_missense	3
C_47_A_missense	3
C_1031_A_missense	3
C_764_T_missense	3
A_479_T_missense	3
A_969_G_synonymous	3
C_670_T_missense	3
T_1198_C_synonymous	3
A_85_G_missense	3
A_489_T_missense	3
C_600_A_synonymous	3
A_899_T_missense	3
T_789_A_synonymous	3
C_121_T_missense	3
C_443_T_missense	3
A_561_T_synonymous	3
A_504_T_synonymous	3
G_1204_A_missense	3
C_1138_G_missense	3
A_1218_C_missense	3
A_1177_C_missense	3
G_275_A_missense	3
C_238_A_missense	3
G_206_A_missense	3
C_59_A_missense	3
T_556_G_missense	3
A_882_T_missense	3
A_308_T_missense	3
A_306_G_synonymous	3
T_1053_C_synonymous	3
G_1125_A_synonymous	3
A_79_T_missense	3
A_897_G_synonymous	3
A_852_C_synonymous	3
G_406_C_missense	3
A_1000_G_missense	3
A_918_C_missense	3
C_425_A_missense	3
A_1121_G_missense	3
T_748_C_missense	3
A_1166_G_missense	3
G_544_C_missense	3
A_686_T_missense	3
A_1022_C_missense	3
A_890_G_missense	3
T_933_G_synonymous	3
A_968_G_missense	3
T_774_G_synonymous	3
C_835_A_missense	3
G_508_A_missense	3
T_453_A_synonymous	3
C_162_A_synonymous	3
T_552_G_synonymous	3
T_651_G_synonymous	3
A_418_C_missense	3
A_585_T_missense	3
T_1053_A_synonymous	3
A_612_T_synonymous	3
T_398_C_missense	3
T_66_C_synonymous	3
A_1116_T_missense	3
T_1010_C_missense	3
A_36_G_synonymous	3
A_574_G_missense	3
G_1233_T_missense	3
A_587_C_missense	3
C_349_T_missense	3
G_278_T_missense	3
A_918_T_missense	3
A_43_T_missense	3
A_80_G_missense	3
T_465_C_synonymous	3
G_566_T_missense	3
A_1105_C_missense	3
A_720_G_synonymous	3
T_511_C_missense	3
A_731_T_missense	3
C_1180_A_missense	3
A_495_G_synonymous	3
T_1173_C_synonymous	3
C_200_A_missense	3
G_77_A_missense	3
T_978_C_synonymous	3
G_1240_C_missense	3
C_1245_A_missense	3
T_1210_G_missense	3
C_632_A_missense	3
A_1170_G_synonymous	3
C_927_G_synonymous	2
A_698_T_missense	2
A_1077_T_synonymous	2
C_617_A_missense	2
T_618_A_synonymous	2
G_244_T_missense	2
T_633_G_synonymous	2
C_814_A_missense	2
A_826_G_missense	2
T_1052_G_missense	2
T_819_A_synonymous	2
T_774_A_synonymous	2
T_547_G_missense	2
G_823_T_missense	2
G_41_C_missense	2
A_391_G_missense	2
C_401_A_missense	2
A_1163_C_missense	2
A_1237_G_missense	2
G_410_T_missense	2
A_758_C_missense	2
A_607_C_synonymous	2
G_673_C_missense	2
A_393_T_synonymous	2
G_491_A_missense	2
A_1025_T_missense	2
C_104_G_missense	2
C_471_A_synonymous	2
T_201_A_synonymous	2
G_53_A_missense	2
A_885_C_synonymous	2
A_488_C_missense	2
A_219_C_synonymous	2
A_1064_G_missense	2
C_39_A_synonymous	2
C_715_G_missense	2
A_1121_C_missense	2
T_33_A_missense	2
A_869_G_missense	2
G_693_T_missense	2
T_50_A_missense	2
G_785_A_missense	2
A_529_C_synonymous	2
G_95_T_missense	2
T_589_A_missense	2
A_22_G_missense	2
C_1212_A_synonymous	2
A_1153_G_missense	2
A_719_T_missense	2
T_432_G_missense	2
G_691_C_missense	2
A_1000_T_missense	2
C_623_G_missense	2
T_892_C_missense	2
G_712_C_missense	2
A_1060_T_missense	2
T_486_A_synonymous	2
G_983_T_missense	2
A_1196_T_missense	2
T_12_C_synonymous	2
A_1009_G_missense	2
C_596_G_missense	2
T_921_A_missense	2
A_407_T_missense	2
A_142_T_missense	2
A_700_C_missense	2
C_963_A_synonymous	2
G_533_C_missense	2
G_983_C_missense	2
A_279_T_synonymous	2
C_451_A_missense	2
T_978_G_synonymous	2
C_1001_A_missense	2
A_353_G_missense	2
C_390_A_synonymous	2
C_378_G_missense	2
A_31_C_missense	2
G_163_A_missense	2
A_264_T_synonymous	2
T_1251_G_synonymous	2
A_1060_C_missense	2
T_1246_A_missense	2
G_347_T_missense	2
T_473_C_missense	2
G_1233_A_missense	2
A_351_G_synonymous	2
A_949_G_missense	2
A_890_C_missense	2
T_1191_A_synonymous	2
A_1223_G_missense	2
A_403_C_missense	2
A_538_G_missense	2
C_740_G_missense	2
T_237_C_synonymous	2
A_726_C_missense	2
A_1134_G_synonymous	2
T_282_G_missense	2
A_852_T_synonymous	2
A_1194_T_synonymous	2
T_549_C_synonymous	2
G_163_C_missense	2
G_148_T_missense	2
G_744_C_missense	2
C_350_T_missense	2
A_1248_C_synonymous	2
A_31_G_missense	2
A_793_T_missense	2
C_104_A_missense	2
T_61_G_missense	2
T_133_G_missense	2
A_1025_G_missense	2
G_107_C_missense	2
A_1046_G_missense	2
T_690_A_synonymous	2
C_337_A_missense	2
G_53_C_missense	2
A_423_T_synonymous	2
G_1189_A_missense	2
T_432_A_missense	2
A_15_G_synonymous	2
C_213_A_synonymous	2
A_1040_G_missense	2
A_586_C_missense	2
T_550_G_missense	2
T_979_G_missense	2
C_1211_T_missense	2
T_654_G_synonymous	2
G_1048_C_missense	2
T_416_G_missense	2
C_976_A_missense	2
T_690_C_synonymous	2
T_633_C_synonymous	2
T_270_C_synonymous	2
T_405_A_synonymous	2
C_35_A_missense	2
A_293_G_missense	2
A_449_G_missense	2
A_1218_G_synonymous	2
T_1054_C_synonymous	2
A_1081_C_missense	2
A_419_C_missense	2
T_302_C_missense	2
A_767_C_missense	2
A_1092_T_synonymous	2
T_12_A_missense	2
A_342_T_synonymous	2
G_178_A_missense	2
A_842_G_missense	2
C_312_A_synonymous	2
A_1109_G_missense	2
C_366_A_synonymous	2
A_235_T_missense	2
A_469_G_missense	2
T_912_C_synonymous	2
A_886_G_missense	2
T_291_C_synonymous	2
A_160_T_missense	2
A_1047_C_missense	2
A_194_T_missense	2
C_404_A_missense	2
T_231_C_synonymous	2
G_122_C_missense	2
C_1030_A_missense	2
T_1239_G_missense	2
A_1164_T_missense	2
C_688_A_missense	2
A_866_C_missense	2
A_271_T_missense	2
A_360_G_synonymous	2
C_1091_A_missense	2
A_86_C_missense	2
A_76_G_missense	2
T_1005_A_synonymous	2
A_908_G_missense	2
T_1246_C_missense	2
A_694_C_missense	2
T_1029_G_missense	2
T_67_A_missense	2
A_249_T_missense	2
T_657_G_synonymous	2
C_905_A_missense	2
T_753_A_synonymous	2
A_434_G_missense	2
T_315_G_missense	2
A_461_G_missense	2
T_438_A_synonymous	2
A_1253_G_missense	2
A_204_C_synonymous	2
C_316_T_missense	2
A_936_T_synonymous	2
C_1094_A_missense	2
C_312_G_synonymous	2
A_1009_T_missense	2
A_423_C_synonymous	2
C_1093_A_missense	2
A_767_T_missense	2
T_177_C_synonymous	2
A_908_T_missense	2
C_1187_A_missense	2
A_90_C_synonymous	2
G_1255_C_missense	2
A_801_C_synonymous	2
A_928_T_missense	2
G_1065_A_synonymous	2
G_889_C_missense	2
G_292_A_missense	2
A_140_T_missense	1
A_849_G_synonymous	1
C_1225_G_missense	1
A_23_C_missense	1
G_254_T_missense	1
A_301_C_missense	1
C_537_A_synonymous	1
C_273_A_synonymous	1
T_462_G_missense	1
C_435_A_missense	1
C_413_A_missense	1
A_1112_C_missense	1
C_1252_G_missense	1
T_367_G_missense	1
G_52_C_missense	1
C_1256_A_missense	1
T_921_G_missense	1
A_388_C_missense	1
T_51_C_synonymous	1
C_749_A_missense	1
T_795_C_synonymous	1
A_492_C_synonymous	1
T_1208_A_missense	1
C_923_A_missense	1
G_983_A_missense	1
G_757_A_missense	1
C_996_G_synonymous	1
T_453_G_synonymous	1
G_532_C_missense	1
T_1197_A_missense	1
T_588_A_missense	1
C_513_A_missense	1
G_241_A_missense	1
T_1020_A_missense	1
C_356_T_missense	1
A_480_C_missense	1
T_134_C_missense	1
A_448_C_missense	1
C_246_A_missense	1
C_957_A_synonymous	1
G_631_C_missense	1
T_389_A_missense	1
A_1082_T_missense	1
C_451_G_missense	1
C_752_G_missense	1
G_736_T_missense	1
A_1060_G_missense	1
T_1198_A_missense	1
T_147_C_synonymous	1
A_969_C_missense	1
G_649_C_missense	1
G_400_T_missense	1
C_1211_A_missense	1
A_160_G_missense	1
G_673_A_missense	1
C_670_A_missense	1
A_787_T_missense	1
A_723_G_synonymous	1
C_642_A_synonymous	1
A_210_C_missense	1
T_99_A_missense	1
A_300_T_missense	1
A_796_C_missense	1
A_1123_G_missense	1
A_353_C_missense	1
C_595_G_missense	1
T_748_A_missense	1
A_683_C_missense	1
C_425_G_missense	1
A_1249_C_missense	1
T_512_A_missense	1
A_116_C_missense	1
A_592_G_missense	1
A_1033_G_missense	1
C_923_T_missense	1
A_407_C_missense	1
G_284_A_missense	1
C_202_A_synonymous	1
A_319_C_synonymous	1
G_611_C_missense	1
A_80_C_missense	1
A_816_G_synonymous	1
T_979_C_missense	1
G_640_C_missense	1
G_179_C_missense	1
T_282_C_synonymous	1
T_1037_C_missense	1
G_1065_C_missense	1
G_263_A_missense	1
A_949_T_missense	1
C_974_A_missense	1
C_361_T_missense	1
G_982_A_missense	1
C_1250_G_missense	1
G_832_A_missense	1
A_186_T_missense	1
A_1051_C_missense	1
T_44_G_missense	1
A_1034_T_missense	1
A_882_C_missense	1
C_82_G_missense	1
A_1114_C_missense	1
A_787_G_missense	1
T_500_G_missense	1
A_854_G_missense	1
T_237_A_missense	1
G_266_C_missense	1
A_1196_G_missense	1
A_743_T_missense	1
A_985_C_missense	1
G_254_A_missense	1
C_424_A_missense	1
T_1184_C_missense	1
A_226_G_missense	1
G_611_A_missense	1
T_594_A_synonymous	1
C_1190_A_missense	1
C_166_A_missense	1
C_1097_A_missense	1
C_42_A_synonymous	1
C_1168_G_missense	1
C_146_A_missense	1
C_1091_G_missense	1
T_789_G_synonymous	1
A_968_C_missense	1
G_658_T_missense	1
A_1084_C_missense	1
G_341_C_missense	1
A_717_T_missense	1
A_1117_C_missense	1
C_1172_G_missense	1
A_79_G_missense	1
T_555_A_synonymous	1
C_58_A_missense	1
A_674_C_missense	1
G_155_T_missense	1
C_864_A_missense	1
T_944_A_missense	1
G_156_T_missense	1
A_11_G_missense	1
C_528_A_missense	1
A_742_C_missense	1
C_685_A_missense	1
G_324_C_missense	1
A_135_T_missense	1
G_1189_C_missense	1
A_379_G_missense	1
A_112_G_missense	1
T_1128_A_synonymous	1
A_260_T_missense	1
G_292_T_missense	1
G_1048_A_missense	1
A_893_G_missense	1
T_756_G_synonymous	1
G_48_C_synonymous	1
C_200_G_missense	1
C_655_G_missense	1
G_790_T_missense	1
A_625_G_missense	1
A_368_T_missense	1
T_891_G_missense	1
A_780_G_synonymous	1
A_264_G_synonymous	1
G_439_T_missense	1
A_719_C_missense	1
A_1157_C_missense	1
G_1101_C_missense	1
A_1140_T_missense	1
A_139_G_missense	1
C_218_T_missense	1
C_217_T_missense	1
C_262_G_missense	1
G_103_C_missense	1
T_679_A_missense	1
C_126_A_synonymous	1
C_551_A_missense	1
T_900_A_missense	1
A_380_C_missense	1
A_376_C_missense	1
T_362_A_missense	1
A_339_C_synonymous	1
C_269_A_missense	1
A_185_G_missense	1
A_1086_G_synonymous	1
G_1059_C_synonymous	1
G_1192_A_missense	1
A_30_C_synonymous	1
C_484_G_missense	1
G_466_A_missense	1
C_614_A_missense	1
A_468_C_synonymous	1
A_1202_C_missense	1
G_523_A_missense	1
C_452_A_missense	1
C_180_A_synonymous	1
T_216_A_synonymous	1
G_673_T_missense	1
T_648_G_missense	1
A_22_C_missense	1
A_1244_C_missense	1
T_786_C_synonymous	1
G_517_A_missense	1
A_1135_C_missense	1
A_1100_T_missense	1
T_1175_C_missense	1
A_301_T_missense	1
T_415_G_missense	1
A_731_C_missense	1
A_928_G_missense	1
T_763_G_missense	1
G_95_C_missense	1
A_460_T_missense	1
C_1150_G_missense	1
G_1149_C_synonymous	1
A_682_G_missense	1
C_880_G_missense	1
G_1192_C_missense	1
T_500_C_missense	1
A_480_G_synonymous	1
A_637_G_missense	1
A_1253_C_missense	1
C_945_G_missense	1
A_866_G_missense	1
G_532_T_missense	1
C_168_A_synonymous	1
C_149_A_missense	1
T_66_A_missense	1
A_837_C_synonymous	1
C_37_G_missense	1
G_646_A_missense	1
C_907_G_missense	1
A_1028_T_missense	1
G_446_T_missense	1
A_1155_C_missense	1
T_1036_C_missense	1
C_974_G_missense	1
C_1193_G_missense	1
A_538_T_missense	1
T_372_C_synonymous	1
A_1218_T_missense	1
A_477_G_synonymous	1
A_873_T_synonymous	1
C_617_G_missense	1
G_1221_T_missense	1
A_877_G_missense	1
C_847_A_missense	1
T_580_A_missense	1
G_608_C_missense	1
A_1034_C_missense	1
T_750_A_synonymous	1
G_474_C_synonymous	1
A_1115_C_missense	1
T_297_C_synonymous	1
A_469_C_missense	1
A_607_T_missense	1
T_1037_A_missense	1
G_777_C_synonymous	1
T_763_C_missense	1
A_36_T_synonymous	1
T_309_G_missense	1
T_901_A_missense	1
C_904_A_missense	1
T_911_G_missense	1
A_564_T_synonymous	1
C_127_A_missense	1
C_361_A_missense	1
G_681_T_missense	1
T_1188_A_synonymous	1
T_660_A_synonymous	1
G_1021_A_missense	1
A_739_G_missense	1
G_530_T_missense	1
T_555_G_synonymous	1
A_267_T_missense	1
C_603_A_missense	1
T_171_G_synonymous	1
G_669_T_synonymous	1
T_919_A_missense	1
A_586_T_missense	1
A_1177_G_missense	1
C_25_G_missense	1
C_447_A_synonymous	1
T_919_G_missense	1
A_915_C_synonymous	1
T_549_G_synonymous	1
T_802_C_missense	1
G_677_T_missense	1
A_674_G_missense	1
T_570_A_missense	1
G_371_A_missense	1
T_1049_C_missense	1
A_11_T_missense	1
G_751_A_missense	1
A_117_C_missense	1
A_575_C_missense	1
T_1131_A_missense	1
A_318_G_synonymous	1
A_683_G_missense	1
A_360_C_synonymous	1
G_263_T_missense	1
A_111_C_synonymous	1
C_788_A_missense	1
A_142_G_missense	1
C_573_G_synonymous	1
G_296_T_missense	1
G_535_C_missense	1
A_1077_C_synonymous	1
A_793_G_missense	1
A_844_G_missense	1
A_958_C_missense	1
A_561_C_synonymous	1
C_764_G_missense	1
A_498_T_synonymous	1
T_552_A_synonymous	1
A_582_C_synonymous	1
A_1112_T_missense	1
G_827_C_missense	1
G_554_C_missense	1
C_1225_A_missense	1
A_207_C_synonymous	1
A_402_T_synonymous	1
A_10_C_missense	1
A_335_G_missense	1
A_585_C_missense	1
T_222_C_synonymous	1
A_90_G_synonymous	1
T_1078_C_missense	1
A_1115_G_missense	1
A_32_C_missense	1
A_230_T_missense	1
A_526_G_missense	1
C_189_A_missense	1
C_595_A_missense	1
C_484_A_missense	1
T_252_C_synonymous	1
A_568_T_missense	1
A_1086_C_synonymous	1
G_1235_C_missense	1
G_827_T_missense	1
A_1081_G_missense	1
A_519_C_synonymous	1
G_967_C_missense	1
T_1242_G_synonymous	1
T_1044_A_missense	1
C_773_A_missense	1
T_483_G_synonymous	1
C_1093_G_missense	1
C_1076_A_missense	1
A_332_T_missense	1
A_343_G_missense	1
C_914_T_missense	1
T_345_G_synonymous	1
A_909_C_missense	1
G_878_C_missense	1
T_857_C_missense	1
C_475_G_missense	1
G_1110_C_missense	1
A_529_G_missense	1
C_718_A_missense	1
A_873_C_synonymous	1
A_426_C_synonymous	1
T_367_C_missense	1
A_779_C_missense	1
T_45_A_synonymous	1
A_882_G_synonymous	1
C_775_T_missense	1
A_1002_C_synonymous	1
T_661_G_missense	1
T_660_G_synonymous	1
G_536_C_missense	1
G_1243_T_missense	1
A_411_T_synonymous	1
A_758_G_missense	1
T_1228_G_missense	1
A_1157_G_missense	1
C_764_A_missense	1
A_1227_C_missense	1
C_553_G_missense	1
