# Supplementary material for: Analysis of 3.5 million SARS-CoV-2 sequences reveals unique mutational trends with consistent nucleotide and codon frequencies
Source: Virol J. 2023 Feb 17;20:31. doi: 10.1186/s12985-023-01982-8 (PMC9936480; doi:10.1186/s12985-023-01982-8)
Supplement: Supplementary file 11 — Additional file 11. Tables S11-70: Counts of All Mutations for each Gene/Clade Combination. [file 12985_2023_1982_MOESM11_ESM.zip › Additional File 1 Tables S11-70/Additional File 1 Table S53_N_delta_all_mut_info.csv]

	mutation_sum
G_608_T_missense	1398898
G_1129_T_missense	1394121
A_188_G_missense	1389201
G_643_T_missense	1247033
A_26_T_missense	90148
C_1236_T_synonymous	61157
G_777_A_synonymous	60481
C_980_T_missense	22766
C_159_T_synonymous	20169
G_53_T_missense	19965
G_622_T_missense	15065
G_1149_T_synonymous	12853
G_105_T_synonymous	11549
G_123_A_synonymous	10179
A_1234_C_missense	10059
G_1119_T_missense	8371
G_808_T_missense	7726
C_435_T_synonymous	7494
C_822_T_synonymous	6966
A_694_G_missense	5840
C_1085_T_missense	5760
G_1154_A_missense	5729
G_454_T_missense	5596
C_384_T_synonymous	5460
G_906_T_synonymous	5328
G_981_T_synonymous	5302
C_894_T_synonymous	5214
C_636_T_synonymous	5167
G_417_T_missense	5151
G_187_A_missense	5026
C_404_T_missense	4978
C_38_T_missense	4631
G_268_T_missense	4502
C_1038_T_synonymous	4468
G_608_A_missense	4272
C_898_T_missense	4230
G_610_C_missense	4225
G_609_A_synonymous	4217
C_18_T_synonymous	4171
G_1176_T_synonymous	3976
C_330_T_synonymous	3932
C_871_T_synonymous	3789
C_688_T_missense	3595
G_605_T_missense	3519
C_675_T_synonymous	3371
C_1094_T_missense	3340
C_1023_T_synonymous	3297
C_927_T_synonymous	3246
C_1097_T_missense	3244
C_846_T_synonymous	3231
A_1237_C_missense	2995
G_687_T_missense	2929
C_619_T_missense	2900
T_648_C_synonymous	2858
C_1102_A_missense	2851
G_987_A_synonymous	2793
C_999_T_synonymous	2727
C_581_T_missense	2701
G_712_T_missense	2669
G_578_T_missense	2628
G_1059_T_synonymous	2617
G_355_T_missense	2598
T_547_A_missense	2583
C_1136_T_missense	2435
G_27_T_missense	2429
G_630_T_missense	2428
G_867_T_missense	2306
C_39_T_synonymous	2281
G_626_T_missense	2208
A_379_C_missense	2195
G_987_T_synonymous	2191
G_1149_A_synonymous	2175
C_945_T_synonymous	2167
C_471_T_synonymous	2076
C_447_T_synonymous	2076
C_333_T_synonymous	2055
A_732_T_missense	2017
C_1147_T_missense	1967
G_954_T_synonymous	1953
C_452_T_missense	1887
C_1080_T_synonymous	1877
C_378_T_synonymous	1877
G_989_T_missense	1847
C_684_T_synonymous	1833
G_1110_T_missense	1823
C_804_T_synonymous	1808
C_576_T_synonymous	1799
C_976_T_missense	1789
C_1011_T_synonymous	1734
G_544_T_missense	1713
G_727_T_missense	1708
G_535_A_missense	1706
G_34_T_missense	1696
C_17_T_missense	1663
T_1015_C_synonymous	1644
G_1167_A_synonymous	1631
G_105_A_synonymous	1616
C_424_T_missense	1476
C_451_T_missense	1420
C_234_T_synonymous	1363
C_136_T_missense	1337
C_614_T_missense	1335
C_258_T_synonymous	1324
C_71_T_missense	1316
C_1172_T_missense	1305
T_753_C_synonymous	1293
G_1204_T_missense	1286
C_595_T_missense	1242
C_40_T_missense	1182
G_1238_T_missense	1160
G_100_T_missense	1147
G_1075_T_missense	1146
C_1148_T_missense	1122
C_1257_T_synonymous	1096
G_584_T_missense	1096
G_1167_T_missense	1088
C_1250_T_missense	1077
C_642_T_synonymous	1069
G_1254_T_missense	1069
C_812_T_missense	1066
C_1245_T_synonymous	1053
C_199_T_missense	1038
C_573_T_synonymous	1015
C_835_T_missense	1012
G_652_T_missense	1002
C_1193_T_missense	992
C_876_T_synonymous	986
G_123_T_synonymous	977
T_891_C_synonymous	976
C_180_T_synonymous	976
C_60_T_synonymous	963
A_57_G_synonymous	957
C_752_T_missense	955
C_1001_T_missense	947
C_996_T_synonymous	946
C_518_T_missense	939
C_37_T_missense	936
G_751_T_missense	921
G_163_T_missense	920
C_475_T_synonymous	918
C_963_T_synonymous	918
G_817_T_missense	908
C_225_T_synonymous	907
G_466_T_missense	901
G_649_T_missense	891
G_348_T_synonymous	872
C_1089_T_synonymous	872
C_481_T_missense	871
G_430_C_missense	854
C_836_A_missense	852
C_365_T_missense	849
G_52_T_missense	846
A_426_T_synonymous	844
G_981_A_synonymous	843
T_1239_G_missense	841
C_104_T_missense	839
G_1152_T_missense	834
G_430_T_missense	826
G_754_T_missense	825
A_948_G_synonymous	817
G_48_T_synonymous	816
G_286_T_missense	810
G_939_A_synonymous	809
C_887_T_missense	808
A_637_T_missense	806
C_255_T_synonymous	800
C_534_T_synonymous	795
G_95_A_missense	794
G_1201_T_missense	792
G_408_T_missense	791
C_1008_T_synonymous	785
C_1093_T_missense	782
C_81_T_synonymous	775
C_738_T_synonymous	770
G_525_T_synonymous	769
C_502_T_missense	768
C_497_T_missense	768
C_1230_T_synonymous	761
C_422_T_missense	761
T_165_C_synonymous	747
C_94_T_missense	746
C_957_T_synonymous	735
C_930_T_synonymous	729
C_19_A_missense	719
G_1122_T_missense	719
G_103_A_missense	715
T_109_C_missense	713
C_96_T_synonymous	713
G_1240_T_missense	712
G_702_C_missense	710
C_974_T_missense	709
C_996_A_synonymous	708
G_922_T_missense	707
G_101_A_missense	703
C_16_A_missense	699
C_845_T_missense	692
G_98_T_missense	692
G_954_A_synonymous	690
C_433_T_missense	682
G_1200_A_synonymous	674
A_519_T_synonymous	671
C_42_T_synonymous	670
C_59_T_missense	667
C_617_T_missense	667
G_939_T_synonymous	650
C_1247_T_missense	646
G_105_C_synonymous	643
G_631_T_missense	634
T_462_C_synonymous	634
C_126_T_synonymous	634
T_648_A_missense	627
G_289_A_missense	626
G_474_T_synonymous	626
G_359_T_missense	625
C_755_T_missense	623
C_455_T_missense	618
C_1091_T_missense	617
C_459_T_synonymous	616
C_374_T_missense	611
A_188_T_missense	606
C_35_T_missense	605
A_607_G_missense	595
C_1074_T_synonymous	587
T_67_C_missense	582
C_516_T_synonymous	578
T_420_C_synonymous	577
G_609_T_missense	574
C_75_T_synonymous	571
C_977_T_missense	571
G_150_A_synonymous	561
C_620_T_missense	551
G_103_T_missense	549
G_1122_C_missense	548
T_486_C_synonymous	545
C_162_T_synonymous	544
A_1098_G_synonymous	543
C_623_T_missense	541
G_707_T_missense	541
G_214_A_missense	537
C_794_T_missense	534
A_1034_G_missense	530
C_596_T_missense	527
T_1029_C_synonymous	527
C_414_T_synonymous	525
G_578_C_missense	525
C_600_A_synonymous	520
G_626_A_missense	519
T_24_C_synonymous	518
G_1154_T_missense	517
C_464_T_missense	516
G_906_A_synonymous	513
G_956_A_missense	508
C_37_A_missense	504
A_113_G_missense	502
C_47_T_missense	501
G_73_T_missense	496
G_702_T_missense	493
G_777_T_synonymous	492
G_1042_C_missense	488
G_1158_T_missense	487
C_632_T_missense	486
A_936_G_synonymous	481
G_1158_A_synonymous	478
T_432_C_synonymous	476
A_108_G_synonymous	468
T_369_C_synonymous	466
G_41_T_missense	465
C_729_A_synonymous	463
G_89_C_missense	461
A_210_T_missense	460
C_146_T_missense	454
T_1251_C_synonymous	453
G_348_A_synonymous	452
C_696_T_synonymous	450
C_261_T_synonymous	446
C_864_T_synonymous	445
A_46_G_missense	443
G_598_T_missense	439
C_39_A_synonymous	438
C_238_T_missense	436
G_966_T_missense	435
G_119_T_missense	434
A_249_G_synonymous	433
G_993_T_missense	432
A_93_G_synonymous	425
G_400_T_missense	421
C_118_T_missense	418
C_200_T_missense	414
G_14_A_missense	413
G_1101_A_synonymous	413
C_401_T_missense	411
G_993_A_synonymous	407
C_593_T_missense	406
G_1235_T_missense	405
T_456_G_synonymous	404
G_799_T_missense	403
G_1192_T_missense	403
A_964_G_missense	400
C_590_T_missense	396
C_1212_T_synonymous	392
T_615_C_synonymous	390
G_491_T_missense	389
T_645_C_synonymous	382
A_1160_G_missense	377
T_1206_C_synonymous	372
T_858_C_synonymous	366
G_119_A_missense	366
C_704_T_missense	365
C_558_T_synonymous	362
G_77_T_missense	361
G_666_T_synonymous	359
G_41_A_missense	358
C_528_T_synonymous	358
G_412_T_missense	354
A_1226_G_missense	353
G_663_T_missense	350
C_655_T_missense	349
A_806_C_missense	349
G_107_A_missense	348
G_759_A_synonymous	348
G_463_T_missense	346
C_740_T_missense	342
T_61_C_missense	341
A_63_G_synonymous	339
C_1183_T_missense	338
C_189_T_synonymous	338
C_825_T_synonymous	336
C_942_T_synonymous	333
A_1106_G_missense	331
C_684_A_missense	331
G_584_C_missense	330
A_866_T_missense	328
G_130_T_missense	327
G_1042_T_missense	325
G_539_T_missense	325
G_84_T_missense	322
A_1096_T_missense	322
G_439_A_missense	322
G_608_C_missense	322
A_219_G_synonymous	322
A_8_T_missense	320
C_560_T_missense	319
C_444_T_synonymous	319
T_9_A_missense	317
G_52_A_missense	315
G_610_A_missense	314
G_7_C_missense	314
C_1113_A_missense	311
A_423_C_synonymous	311
A_522_G_synonymous	310
G_644_C_missense	310
A_1139_T_missense	309
G_295_A_missense	308
C_1143_T_synonymous	308
G_635_T_missense	301
C_1103_T_missense	301
C_16_T_missense	300
C_1007_T_missense	300
A_1135_G_missense	298
G_1233_T_missense	297
A_873_T_synonymous	297
A_597_G_synonymous	295
A_493_G_missense	294
G_1101_T_missense	293
T_450_C_synonymous	292
T_87_C_synonymous	292
T_327_C_synonymous	291
G_122_A_missense	290
A_899_G_missense	288
C_924_T_synonymous	283
G_501_T_missense	282
T_201_C_synonymous	282
G_7_T_missense	281
G_1141_T_missense	281
C_734_T_missense	281
G_861_A_synonymous	279
C_1030_T_missense	279
A_731_C_missense	278
A_111_T_synonymous	276
T_1062_C_synonymous	274
G_122_T_missense	274
C_485_T_missense	273
C_603_T_synonymous	271
A_722_T_missense	270
C_238_G_missense	269
A_1069_G_missense	268
G_889_T_missense	265
G_951_T_missense	265
A_411_G_synonymous	265
G_1141_A_missense	265
C_1090_T_missense	264
C_364_T_missense	264
C_494_T_missense	263
G_640_A_missense	263
G_236_A_missense	263
A_419_G_missense	258
G_1125_T_missense	256
A_1107_T_missense	255
C_664_T_synonymous	255
C_1085_A_missense	255
G_1176_C_synonymous	254
T_1228_G_missense	254
C_800_T_missense	252
T_243_C_synonymous	251
C_166_T_missense	250
A_86_G_missense	250
T_1044_C_synonymous	248
G_74_T_missense	247
G_644_T_missense	246
G_572_A_missense	244
T_1137_G_synonymous	244
A_1082_G_missense	242
A_488_T_missense	241
C_1113_T_synonymous	241
T_1068_C_synonymous	241
G_771_A_synonymous	240
T_120_C_synonymous	239
A_1226_T_missense	238
T_1191_C_synonymous	237
A_1248_T_synonymous	234
G_1065_T_missense	234
C_239_A_missense	234
G_611_T_missense	233
T_618_C_synonymous	231
G_626_C_missense	228
G_307_T_missense	227
A_108_C_synonymous	226
A_678_G_synonymous	226
T_960_C_synonymous	225
C_1127_T_missense	224
G_525_A_synonymous	223
A_321_G_synonymous	223
T_651_C_synonymous	221
A_431_G_missense	221
G_1174_T_missense	220
G_1048_T_missense	219
G_27_C_missense	218
T_618_G_synonymous	218
G_1161_T_missense	214
C_502_A_missense	213
A_798_G_synonymous	213
G_73_A_missense	212
C_1011_A_synonymous	211
C_337_T_synonymous	211
G_1195_T_missense	210
T_158_A_missense	210
G_56_A_missense	209
T_453_A_synonymous	207
G_867_A_synonymous	207
G_706_T_missense	206
A_837_T_synonymous	206
T_99_C_synonymous	205
G_867_C_missense	205
A_1124_C_missense	204
T_819_C_synonymous	204
A_1026_G_synonymous	203
T_616_C_missense	203
A_543_G_synonymous	203
A_542_T_missense	202
C_269_T_missense	202
G_77_A_missense	201
G_631_A_missense	199
G_102_T_synonymous	199
G_702_A_missense	198
G_584_A_missense	198
A_204_G_synonymous	196
A_342_C_synonymous	194
T_309_C_synonymous	193
G_1119_C_missense	193
C_246_T_synonymous	193
A_1120_G_missense	191
G_712_A_missense	191
G_713_T_missense	190
C_58_T_missense	190
G_286_A_missense	190
C_1241_T_missense	190
G_1006_T_missense	187
G_1255_T_missense	187
T_9_C_synonymous	187
G_602_A_missense	187
C_1209_T_synonymous	186
G_693_T_missense	186
G_268_A_missense	186
G_1195_C_missense	185
A_219_T_synonymous	182
A_23_G_missense	181
G_1056_T_missense	181
C_18_A_synonymous	181
G_759_T_missense	181
A_63_T_synonymous	180
G_533_T_missense	179
A_700_G_missense	179
A_984_C_synonymous	179
A_111_G_synonymous	178
A_837_G_synonymous	177
A_116_T_missense	176
G_727_A_missense	176
A_1215_G_synonymous	176
G_64_T_missense	174
A_65_C_missense	174
A_840_G_synonymous	174
T_971_C_missense	173
G_1126_T_missense	172
A_1118_G_missense	171
G_241_T_missense	170
A_1121_T_missense	170
A_1253_T_missense	170
A_1227_G_synonymous	170
A_97_G_missense	169
C_836_T_missense	169
G_961_A_missense	169
G_1152_C_missense	167
C_312_T_synonymous	166
G_744_T_missense	166
G_966_A_missense	166
C_600_T_synonymous	166
A_779_T_missense	165
A_801_T_synonymous	164
G_27_A_synonymous	164
C_1178_T_missense	164
G_808_A_missense	163
C_294_T_synonymous	162
A_36_G_synonymous	162
T_1137_C_synonymous	162
T_795_G_synonymous	161
T_1131_C_synonymous	161
G_1027_C_missense	160
A_85_T_missense	160
C_1136_A_missense	160
A_117_G_synonymous	159
T_1188_C_synonymous	158
A_86_T_missense	158
G_1254_A_synonymous	158
G_34_A_missense	157
A_585_G_synonymous	157
A_747_G_synonymous	157
C_558_A_synonymous	157
G_1027_T_missense	156
G_706_A_missense	156
C_553_T_missense	156
C_927_A_synonymous	155
T_919_C_missense	155
A_842_T_missense	155
A_519_G_synonymous	154
G_605_C_missense	154
G_808_C_missense	153
A_561_G_synonymous	153
G_417_A_synonymous	153
A_1153_C_synonymous	153
C_149_T_missense	152
C_749_T_missense	152
C_546_A_synonymous	151
G_241_C_missense	151
G_408_A_synonymous	150
G_55_A_missense	149
G_566_T_missense	148
T_456_C_synonymous	148
A_280_G_missense	147
C_213_T_synonymous	147
C_404_A_missense	147
T_624_C_synonymous	146
G_598_A_missense	146
G_658_T_missense	146
C_614_A_missense	145
A_1077_T_synonymous	145
C_596_A_missense	144
T_900_C_synonymous	144
G_760_T_missense	143
G_409_A_missense	143
T_33_C_synonymous	143
G_578_A_missense	143
G_768_T_missense	142
A_1009_G_missense	142
A_504_C_synonymous	142
G_533_A_missense	141
G_358_A_missense	141
T_660_C_synonymous	141
A_604_T_missense	141
G_1235_A_missense	140
C_198_T_synonymous	140
A_899_T_missense	140
C_537_T_synonymous	140
G_993_C_missense	140
C_126_A_synonymous	139
C_441_T_synonymous	139
A_507_G_synonymous	138
A_915_T_synonymous	138
G_736_A_missense	138
G_605_A_missense	137
C_1094_A_missense	137
G_1110_A_synonymous	137
A_204_C_synonymous	137
C_503_A_missense	136
T_1145_C_missense	136
G_566_A_missense	136
G_490_A_missense	136
C_200_A_missense	136
C_17_A_missense	135
A_393_G_missense	135
C_138_T_synonymous	134
G_131_T_missense	134
A_731_T_missense	134
T_750_C_synonymous	133
A_351_G_synonymous	133
T_345_C_synonymous	132
G_931_T_missense	132
G_644_A_missense	131
A_351_T_synonymous	131
G_102_A_synonymous	131
A_813_T_synonymous	131
G_307_A_missense	131
C_387_T_synonymous	130
C_670_T_missense	129
G_29_C_missense	129
T_1104_C_synonymous	129
G_101_T_missense	129
A_339_G_synonymous	128
A_21_G_synonymous	128
T_483_C_synonymous	128
A_468_T_synonymous	128
A_195_G_synonymous	127
G_861_T_synonymous	127
G_1018_A_missense	127
C_1142_T_missense	126
T_1128_C_synonymous	126
A_604_G_missense	126
G_652_A_missense	125
G_744_C_missense	125
A_8_G_missense	125
C_213_A_synonymous	124
A_1244_G_missense	123
C_846_G_synonymous	123
G_669_A_synonymous	122
G_14_T_missense	122
T_1197_C_synonymous	122
T_705_C_synonymous	122
T_594_C_synonymous	121
G_609_C_missense	121
G_544_A_missense	121
C_60_A_synonymous	121
C_336_T_synonymous	121
G_474_A_synonymous	120
G_454_A_missense	120
G_1017_A_synonymous	119
T_855_C_synonymous	119
G_937_T_missense	119
T_661_C_synonymous	117
C_534_A_synonymous	117
A_612_G_synonymous	117
C_1257_A_synonymous	117
T_1242_C_synonymous	116
A_1028_G_missense	116
G_707_A_missense	116
A_1248_G_synonymous	116
G_1189_T_missense	116
G_430_A_missense	115
C_1031_T_missense	114
A_917_T_missense	114
A_504_T_synonymous	114
A_381_G_synonymous	113
G_744_A_synonymous	113
G_84_A_synonymous	113
G_630_A_missense	112
A_531_G_synonymous	112
C_545_T_missense	112
G_1017_T_missense	112
T_654_C_synonymous	112
A_431_T_missense	112
G_29_A_missense	111
A_628_G_missense	111
G_183_A_synonymous	111
A_1051_G_missense	111
G_359_C_missense	111
G_666_A_synonymous	111
T_741_C_synonymous	111
G_535_T_missense	111
C_995_T_missense	110
C_548_A_missense	110
A_767_G_missense	110
G_599_A_missense	110
G_532_A_missense	109
A_495_G_synonymous	109
G_1149_C_synonymous	109
A_70_G_missense	109
T_1035_C_synonymous	109
A_391_G_missense	109
A_908_T_missense	108
G_768_C_missense	108
G_728_T_missense	107
G_1240_A_missense	107
C_696_A_missense	107
A_587_G_missense	106
A_601_G_missense	106
G_303_A_missense	106
G_622_C_missense	106
A_21_T_missense	105
A_271_G_missense	105
C_904_T_missense	105
A_1169_T_missense	105
A_388_G_missense	104
C_972_T_synonymous	104
T_756_A_synonymous	104
A_1106_T_missense	103
T_470_C_missense	103
T_201_A_synonymous	103
G_536_T_missense	103
A_948_T_synonymous	103
A_210_G_synonymous	102
G_303_C_missense	102
C_59_A_missense	102
A_495_T_synonymous	102
G_370_A_missense	102
T_629_C_missense	101
G_536_A_missense	101
G_1195_A_missense	100
C_932_T_missense	100
T_540_C_synonymous	100
C_595_A_missense	99
T_315_C_synonymous	99
A_1107_G_synonymous	98
T_639_C_synonymous	97
A_300_G_synonymous	97
T_1173_A_synonymous	97
T_547_G_missense	97
C_484_T_missense	96
A_92_C_missense	96
G_635_A_missense	96
C_667_T_synonymous	96
G_634_A_missense	96
T_1128_A_synonymous	96
A_1194_T_synonymous	96
G_862_A_missense	96
A_1218_G_synonymous	96
G_1221_A_synonymous	96
A_936_T_synonymous	96
A_32_G_missense	95
G_931_A_missense	95
C_729_T_synonymous	94
A_419_C_missense	94
T_132_C_synonymous	94
A_174_G_synonymous	94
C_471_A_synonymous	94
A_828_G_synonymous	93
T_657_C_synonymous	93
G_1161_A_synonymous	93
C_880_A_missense	92
C_565_T_missense	92
A_969_G_synonymous	92
C_788_T_missense	92
G_962_T_missense	91
T_756_C_synonymous	91
A_1000_G_missense	91
C_485_A_missense	90
A_209_G_missense	90
C_146_A_missense	90
G_987_C_synonymous	90
T_690_C_synonymous	90
A_1009_T_missense	90
C_28_A_synonymous	89
G_1122_A_synonymous	89
C_655_A_missense	89
A_852_G_synonymous	89
A_65_G_missense	89
C_510_T_synonymous	89
T_831_C_synonymous	88
G_148_T_missense	88
A_873_G_synonymous	88
T_789_C_synonymous	88
A_504_G_synonymous	88
G_695_A_missense	88
A_1043_G_missense	88
A_1237_G_missense	88
T_570_C_synonymous	87
A_1032_T_synonymous	87
A_489_C_missense	87
A_506_G_missense	87
A_897_G_synonymous	87
A_498_T_synonymous	86
G_1152_A_synonymous	86
T_606_C_synonymous	86
C_168_T_synonymous	86
C_121_T_missense	86
C_467_G_missense	86
A_882_G_synonymous	86
A_597_T_synonymous	86
C_366_A_synonymous	86
G_707_C_missense	86
A_583_C_synonymous	85
C_846_A_synonymous	85
A_874_G_missense	85
G_88_C_missense	84
C_1050_T_synonymous	84
A_79_G_missense	84
G_491_A_missense	84
G_622_A_missense	83
G_572_T_missense	83
G_929_A_missense	83
C_1102_T_missense	83
A_319_C_synonymous	82
A_815_T_missense	82
G_611_A_missense	82
C_546_T_synonymous	82
G_359_A_missense	81
C_366_T_synonymous	81
T_465_A_synonymous	80
C_659_T_missense	80
T_357_C_synonymous	80
G_84_C_missense	80
A_129_G_synonymous	80
A_582_T_synonymous	80
T_1206_G_missense	80
T_875_C_missense	79
C_337_A_missense	79
C_71_A_missense	79
A_411_T_synonymous	78
T_1242_A_synonymous	78
G_962_A_missense	78
C_835_A_missense	78
T_552_C_synonymous	77
C_792_T_synonymous	76
A_587_T_missense	76
T_765_C_synonymous	76
G_768_A_synonymous	76
A_207_T_synonymous	76
T_465_C_synonymous	76
A_318_G_synonymous	76
G_214_C_missense	76
C_730_A_missense	76
A_1061_G_missense	76
T_579_G_missense	75
A_958_G_missense	75
T_588_C_synonymous	75
A_726_G_synonymous	75
T_921_A_missense	74
A_240_G_synonymous	74
A_1095_T_synonymous	74
C_977_A_missense	74
A_910_G_missense	74
G_1125_A_synonymous	74
A_1166_T_missense	73
C_642_A_synonymous	73
G_1204_C_missense	73
G_1075_A_missense	73
T_978_C_synonymous	73
T_789_A_synonymous	72
G_1119_A_synonymous	72
A_477_G_synonymous	72
C_361_A_missense	72
G_693_A_synonymous	72
A_145_G_missense	72
A_342_G_synonymous	72
A_195_C_missense	71
A_76_G_missense	71
T_415_C_synonymous	70
C_924_A_synonymous	70
T_834_C_synonymous	70
G_658_A_missense	70
T_921_C_synonymous	70
T_594_A_synonymous	70
G_74_A_missense	69
G_410_T_missense	69
A_770_G_missense	69
A_76_T_missense	69
C_764_T_missense	69
T_795_C_synonymous	69
C_688_A_missense	69
T_753_A_synonymous	69
T_192_C_synonymous	69
C_714_T_synonymous	68
G_799_A_missense	68
C_773_T_missense	68
T_1087_C_missense	68
A_326_T_missense	68
G_951_A_missense	68
A_489_G_synonymous	68
A_710_G_missense	68
C_239_T_missense	67
T_144_C_synonymous	67
G_713_A_missense	66
G_183_T_missense	66
T_912_A_synonymous	66
G_73_C_missense	66
G_649_C_missense	66
A_723_G_synonymous	66
T_405_C_synonymous	66
A_1064_T_missense	66
G_266_T_missense	66
T_965_C_missense	66
C_283_T_missense	65
G_754_A_missense	65
A_318_T_synonymous	65
A_586_C_missense	65
A_844_T_missense	65
C_277_A_synonymous	64
A_574_T_missense	64
G_303_T_missense	64
T_633_A_synonymous	64
G_385_A_missense	64
A_1151_T_missense	64
A_496_C_missense	63
G_1201_A_missense	63
T_1185_C_synonymous	63
T_579_C_synonymous	63
C_614_G_missense	63
G_287_T_missense	63
A_1194_C_synonymous	63
T_933_C_synonymous	62
A_1234_G_missense	62
A_1108_G_missense	62
G_150_T_synonymous	62
A_22_T_missense	62
T_774_C_synonymous	62
T_633_C_synonymous	62
G_474_C_synonymous	61
G_48_A_synonymous	61
A_577_G_missense	61
A_984_T_synonymous	61
A_354_G_synonymous	61
T_580_C_missense	61
A_881_G_missense	61
G_417_C_missense	61
G_406_C_missense	61
G_1048_A_missense	61
G_539_C_missense	61
A_1164_G_synonymous	61
C_667_A_missense	60
A_90_G_synonymous	60
G_88_A_missense	60
A_936_C_synonymous	60
T_657_A_synonymous	60
C_414_A_synonymous	60
C_162_A_synonymous	60
G_906_C_synonymous	60
G_373_T_missense	60
A_964_T_missense	60
A_360_G_synonymous	60
A_1124_G_missense	60
T_708_C_synonymous	59
G_554_C_missense	59
G_187_T_missense	59
A_308_G_missense	59
A_733_C_missense	59
C_239_G_missense	59
C_927_G_synonymous	59
A_220_G_missense	58
T_1071_C_synonymous	58
A_928_G_missense	58
T_672_C_synonymous	58
A_407_C_missense	57
A_1205_G_missense	57
T_1173_C_synonymous	57
G_1059_A_synonymous	57
G_970_A_missense	57
G_1056_A_synonymous	57
T_438_C_synonymous	57
T_552_G_synonymous	57
C_715_A_missense	57
G_501_A_synonymous	57
G_643_A_missense	56
T_807_C_synonymous	56
A_881_T_missense	56
T_621_C_synonymous	56
A_725_T_missense	56
A_870_G_synonymous	56
G_1126_A_missense	56
A_1096_G_missense	55
A_1116_G_synonymous	55
G_663_A_synonymous	55
A_628_T_missense	55
T_345_A_synonymous	55
G_1111_A_missense	55
G_289_T_missense	55
G_569_T_missense	55
A_1086_G_synonymous	55
C_513_T_synonymous	54
A_32_T_missense	54
C_563_T_missense	54
A_112_C_missense	54
T_486_G_synonymous	54
A_890_G_missense	54
A_1140_G_synonymous	54
A_1086_T_synonymous	54
G_1110_C_missense	54
A_848_T_missense	53
G_602_T_missense	53
A_627_G_synonymous	53
C_316_T_missense	53
A_561_T_synonymous	53
A_468_G_synonymous	53
C_384_A_missense	53
G_236_C_missense	53
A_717_T_missense	53
A_31_T_missense	53
G_681_A_synonymous	52
G_1238_A_missense	52
G_966_C_missense	52
C_664_A_missense	52
T_750_A_synonymous	52
G_760_A_missense	52
T_701_C_missense	52
G_472_T_missense	52
T_979_G_missense	51
G_382_C_missense	51
C_443_T_missense	51
T_1246_A_missense	51
C_487_A_missense	51
C_1148_A_missense	51
G_517_T_missense	50
A_568_G_missense	50
T_405_A_synonymous	50
G_1027_A_missense	50
C_38_A_missense	50
A_186_G_synonymous	50
C_481_A_missense	50
T_950_C_missense	50
C_262_A_synonymous	49
G_373_A_missense	49
G_961_T_missense	49
A_882_T_missense	49
A_582_G_synonymous	49
T_762_C_synonymous	49
T_549_C_synonymous	49
T_1203_C_synonymous	49
A_1194_G_synonymous	49
C_841_A_missense	49
G_687_C_missense	49
T_486_A_synonymous	48
A_220_C_missense	48
A_699_G_synonymous	48
C_1057_T_synonymous	48
T_389_C_missense	48
A_949_T_missense	48
A_928_T_missense	48
C_571_T_missense	48
G_284_A_missense	48
C_623_G_missense	48
A_391_T_missense	48
G_290_T_missense	48
T_453_C_synonymous	47
A_492_G_synonymous	47
T_978_G_synonymous	47
A_783_G_synonymous	47
G_1176_A_synonymous	47
G_532_T_missense	47
G_569_A_missense	47
C_761_T_missense	47
A_801_G_synonymous	47
A_265_C_synonymous	47
T_1251_G_synonymous	47
C_1103_A_missense	47
A_1231_T_missense	47
T_703_C_missense	47
G_669_T_synonymous	47
G_178_A_missense	46
A_585_C_missense	46
C_425_A_missense	46
G_91_C_missense	46
C_593_A_missense	46
A_1117_G_missense	46
A_1047_C_missense	46
A_108_T_synonymous	46
C_356_T_missense	46
A_22_C_missense	46
T_735_C_synonymous	45
T_555_C_synonymous	45
A_1121_G_missense	45
A_1032_G_synonymous	45
A_90_C_synonymous	45
A_1026_C_missense	45
A_1107_C_missense	45
G_530_A_missense	45
G_827_A_missense	45
A_267_G_synonymous	45
G_599_T_missense	45
C_1190_T_missense	45
A_1109_G_missense	45
C_365_A_missense	45
A_90_T_synonymous	45
T_399_C_synonymous	45
C_1143_A_synonymous	45
G_649_A_missense	44
T_912_C_synonymous	44
G_1006_A_missense	44
G_107_T_missense	44
G_295_T_missense	44
G_178_T_missense	44
A_918_G_synonymous	44
C_487_G_missense	44
G_1065_A_synonymous	44
T_44_C_missense	44
C_1008_A_synonymous	44
C_390_T_synonymous	43
A_1026_T_missense	43
G_236_T_missense	43
A_1092_G_synonymous	43
G_1048_C_missense	43
C_115_G_missense	43
A_85_G_missense	43
A_1019_G_missense	43
A_426_C_synonymous	43
A_731_G_missense	43
G_1132_C_missense	43
T_705_G_synonymous	43
A_984_G_synonymous	43
A_638_G_missense	42
C_121_A_synonymous	42
G_64_A_missense	42
C_740_G_missense	42
A_1202_C_missense	41
C_619_A_missense	41
A_949_G_missense	41
A_114_C_missense	41
C_1225_G_missense	41
A_897_T_missense	41
G_517_A_missense	41
T_786_C_synonymous	41
T_133_C_synonymous	41
A_816_G_synonymous	41
T_748_G_missense	41
C_995_G_missense	41
A_529_G_missense	41
A_498_G_synonymous	41
C_1245_A_missense	40
G_728_A_missense	40
A_22_G_missense	40
T_606_G_missense	40
A_591_G_synonymous	40
A_1096_C_missense	40
G_539_A_missense	40
C_617_A_missense	40
C_1186_T_missense	40
G_889_C_missense	40
C_650_T_missense	40
A_380_G_missense	40
C_1138_G_missense	39
A_97_T_missense	39
A_601_T_missense	39
C_1093_A_missense	39
G_89_T_missense	39
G_640_T_missense	39
G_1238_C_missense	39
A_1134_G_synonymous	39
C_788_A_missense	39
A_407_G_missense	39
T_1182_C_synonymous	39
G_1167_C_missense	39
A_1034_C_missense	38
C_424_A_missense	38
C_425_T_missense	38
A_1077_G_synonymous	38
A_31_C_missense	38
A_128_G_missense	38
T_499_C_synonymous	38
A_975_G_synonymous	38
A_1095_G_synonymous	38
A_732_C_missense	38
A_442_G_missense	38
A_448_C_missense	37
G_266_C_missense	37
T_606_A_missense	37
A_686_G_missense	37
T_679_C_synonymous	37
G_400_A_missense	37
G_554_T_missense	37
G_287_A_missense	37
G_634_T_missense	37
A_1224_G_synonymous	37
A_93_C_missense	37
A_313_G_missense	37
T_629_A_missense	37
A_1105_C_missense	37
G_203_T_missense	37
A_574_G_missense	37
T_153_C_synonymous	36
A_1160_T_missense	36
G_89_A_missense	36
C_617_G_missense	36
A_1227_C_missense	36
T_392_C_missense	36
A_1146_G_synonymous	36
A_142_T_missense	36
T_375_C_synonymous	36
A_21_C_missense	36
A_232_G_missense	36
T_1104_A_synonymous	36
G_284_T_missense	36
A_242_G_missense	36
G_440_A_missense	36
A_305_G_missense	36
G_929_T_missense	36
A_758_G_missense	36
T_559_C_missense	35
G_29_T_missense	35
T_1182_G_synonymous	35
A_577_T_missense	35
G_827_T_missense	35
A_235_T_missense	35
T_372_C_synonymous	35
C_738_A_synonymous	35
A_1105_G_missense	35
C_40_A_missense	35
A_377_G_missense	35
T_1053_C_synonymous	35
T_960_A_synonymous	35
G_508_A_missense	35
A_958_T_missense	35
T_651_A_synonymous	35
T_1239_C_synonymous	35
A_293_G_missense	34
A_806_G_missense	34
A_843_T_missense	34
A_1109_C_missense	34
C_202_A_synonymous	34
G_241_A_missense	34
T_1052_C_missense	34
T_1251_A_synonymous	34
G_95_T_missense	34
G_611_C_missense	34
T_438_A_synonymous	34
G_463_A_missense	33
G_98_A_missense	33
A_1060_C_missense	33
C_1031_A_missense	33
G_371_A_missense	33
A_1116_T_missense	33
C_1142_A_missense	33
A_69_T_synonymous	33
A_733_G_missense	33
T_1144_C_synonymous	32
G_751_A_missense	32
C_685_A_missense	32
A_1171_G_missense	32
C_137_T_missense	32
A_449_G_missense	32
A_421_G_missense	32
A_1227_T_missense	32
A_242_T_missense	32
A_743_G_missense	32
T_1219_C_synonymous	31
G_1243_A_missense	31
C_1147_A_missense	31
T_1246_G_missense	31
C_1136_G_missense	31
C_5_T_missense	31
A_429_G_synonymous	31
G_1042_A_missense	31
T_1179_C_synonymous	31
G_990_T_missense	31
T_61_A_missense	31
A_194_T_missense	31
A_114_G_synonymous	31
A_1109_T_missense	31
A_564_G_synonymous	31
G_939_C_synonymous	30
C_653_T_missense	30
A_973_G_missense	30
T_109_A_missense	30
A_1114_G_missense	30
A_1134_T_missense	30
T_589_C_missense	30
C_1156_G_missense	30
C_1001_G_missense	30
G_1201_C_missense	30
C_199_A_missense	30
T_991_C_synonymous	30
G_307_C_missense	30
A_849_G_synonymous	30
A_810_T_synonymous	30
A_83_G_missense	30
A_1130_T_missense	30
A_542_G_missense	30
A_719_C_missense	29
G_314_A_missense	29
T_774_G_synonymous	29
C_1225_A_missense	29
T_888_C_synonymous	29
A_306_G_synonymous	29
C_724_A_missense	29
C_749_A_missense	29
C_452_A_missense	29
G_56_T_missense	29
A_885_C_synonymous	29
A_113_T_missense	29
A_354_T_missense	29
A_43_T_missense	29
G_695_T_missense	29
C_94_A_missense	29
C_310_A_missense	28
T_416_C_missense	28
A_1170_T_missense	28
T_49_C_missense	28
C_1076_T_missense	28
C_986_T_missense	28
T_547_C_missense	28
A_716_T_missense	28
T_819_G_synonymous	28
A_403_G_missense	28
G_1174_A_missense	27
A_1083_T_missense	27
T_1210_G_missense	27
A_69_G_synonymous	27
C_378_A_missense	27
T_679_A_missense	27
G_641_T_missense	27
C_794_G_missense	27
A_1040_G_missense	27
T_1188_G_synonymous	27
A_627_T_missense	27
A_26_G_missense	27
G_100_A_missense	27
G_1018_T_missense	27
C_632_A_missense	27
C_1252_A_missense	27
G_630_C_missense	27
G_1254_C_missense	27
A_700_T_missense	27
C_1091_A_missense	26
T_297_C_synonymous	26
G_386_A_missense	26
T_1020_C_synonymous	26
A_434_G_missense	26
G_641_C_missense	26
G_646_T_missense	26
C_704_A_missense	26
A_625_G_missense	26
C_238_A_missense	26
A_1041_G_synonymous	26
C_664_G_missense	25
A_1000_T_missense	25
T_892_C_missense	25
G_203_A_missense	25
A_235_G_missense	25
A_301_G_missense	25
A_1249_G_missense	25
A_726_T_missense	25
C_773_A_missense	25
C_772_T_missense	25
A_1117_C_missense	25
A_915_G_synonymous	25
A_492_C_synonymous	25
A_813_G_synonymous	25
C_724_G_missense	25
A_604_C_missense	25
G_203_C_missense	25
A_1014_G_synonymous	25
C_955_T_missense	25
A_402_T_synonymous	25
C_81_A_missense	25
A_797_G_missense	25
A_711_G_synonymous	25
A_886_G_missense	25
G_352_C_missense	25
A_1196_T_missense	25
A_585_T_missense	25
C_557_T_missense	25
A_870_C_missense	25
A_1130_G_missense	24
A_699_C_missense	24
A_1205_T_missense	24
A_431_C_missense	24
A_1135_C_missense	24
T_363_C_synonymous	24
C_775_T_missense	24
A_143_T_missense	24
A_79_T_missense	24
G_554_A_missense	24
A_1118_C_missense	24
G_382_T_missense	24
A_840_C_missense	24
A_674_G_missense	24
T_660_G_synonymous	24
A_896_G_missense	24
T_1078_C_missense	24
A_1123_C_missense	24
G_1021_T_missense	24
G_983_T_missense	24
G_681_T_missense	24
G_687_A_synonymous	24
T_302_C_missense	24
C_444_A_synonymous	24
T_109_G_missense	24
A_65_T_missense	24
A_810_G_synonymous	24
A_469_G_missense	24
T_562_C_missense	24
A_607_T_missense	23
C_433_A_missense	23
T_297_A_synonymous	23
T_748_C_missense	23
C_721_A_missense	23
G_1059_C_synonymous	23
A_597_C_synonymous	23
C_792_A_synonymous	23
A_538_G_missense	23
A_601_C_missense	23
A_207_G_synonymous	23
T_703_G_missense	23
T_570_G_missense	23
G_1255_A_missense	23
G_1158_C_missense	23
A_194_G_missense	23
A_780_G_synonymous	23
A_583_G_missense	23
A_264_C_synonymous	23
A_264_G_synonymous	23
T_594_G_synonymous	23
T_705_A_synonymous	23
C_565_A_missense	23
T_1246_C_missense	23
T_549_G_synonymous	23
A_725_G_missense	22
C_537_A_synonymous	22
C_623_A_missense	22
G_544_C_missense	22
A_711_T_missense	22
A_638_C_missense	22
C_620_A_missense	22
A_23_T_missense	22
A_1155_G_synonymous	22
A_699_T_missense	21
A_30_G_synonymous	21
G_278_T_missense	21
T_221_C_missense	21
A_918_C_missense	21
C_58_A_missense	21
T_399_A_synonymous	21
C_503_T_missense	21
A_719_G_missense	21
C_68_T_missense	21
A_1043_C_missense	21
C_1008_G_synonymous	21
C_475_G_missense	21
G_292_A_missense	21
A_1223_G_missense	21
A_308_C_missense	21
G_981_C_synonymous	21
G_954_C_synonymous	21
T_1188_A_synonymous	20
C_199_G_missense	20
A_628_C_missense	20
A_339_T_synonymous	20
A_582_C_synonymous	20
G_641_A_missense	20
G_929_C_missense	20
A_20_G_missense	20
A_575_G_missense	20
A_739_T_missense	20
T_978_A_synonymous	20
A_543_T_missense	20
A_477_C_synonymous	20
A_1106_C_missense	20
A_423_G_synonymous	20
G_1129_C_missense	20
C_576_A_missense	20
A_874_C_missense	20
A_918_T_missense	20
C_974_A_missense	20
T_1198_C_synonymous	20
T_615_A_synonymous	20
T_87_A_missense	20
C_1090_A_missense	19
A_1084_G_missense	19
A_716_G_missense	19
T_654_G_synonymous	19
A_426_G_synonymous	19
T_549_A_synonymous	19
A_129_C_missense	19
A_112_G_missense	19
G_292_T_missense	19
T_900_G_missense	19
G_970_T_missense	19
G_878_T_missense	19
G_163_C_missense	19
A_975_T_synonymous	19
A_586_T_missense	19
T_701_G_missense	19
A_592_G_missense	19
A_1098_T_synonymous	19
C_1076_G_missense	19
A_638_T_missense	19
C_1023_G_missense	19
G_1204_A_missense	19
A_538_T_missense	19
G_148_A_missense	18
A_479_G_missense	18
A_1253_G_missense	18
A_985_G_missense	18
A_1046_T_missense	18
A_1064_G_missense	18
A_308_T_missense	18
C_1172_A_missense	18
A_36_T_synonymous	18
G_178_C_missense	18
A_85_C_missense	18
C_110_T_missense	18
G_878_A_missense	18
A_826_G_missense	18
A_92_G_missense	18
T_933_G_synonymous	18
A_1047_G_synonymous	18
G_868_C_missense	18
A_423_T_synonymous	18
G_677_A_missense	18
A_1151_C_missense	17
A_543_C_missense	17
A_469_C_missense	17
A_519_C_synonymous	17
C_467_T_missense	17
T_499_G_missense	17
T_1088_C_missense	17
C_718_G_missense	17
C_1216_A_missense	17
T_580_G_missense	17
A_1108_C_missense	17
A_587_C_missense	17
A_30_T_synonymous	17
A_767_T_missense	17
A_969_T_missense	17
G_130_A_missense	17
T_222_C_synonymous	17
G_983_A_missense	17
A_46_T_missense	17
C_1030_A_missense	17
T_616_A_missense	17
G_64_C_missense	17
T_741_A_synonymous	17
A_948_C_synonymous	17
A_591_T_synonymous	17
C_443_A_missense	17
C_127_A_missense	17
C_576_G_missense	17
A_492_T_synonymous	17
A_869_T_missense	17
A_461_G_missense	17
G_776_A_missense	17
A_20_T_missense	17
G_1200_C_missense	17
G_1200_T_missense	17
G_646_A_missense	16
A_816_T_missense	16
T_398_C_missense	16
A_489_T_missense	16
G_187_C_missense	16
C_1180_T_missense	16
A_1217_T_missense	16
A_1051_T_missense	16
A_117_C_missense	16
A_1118_T_missense	16
A_826_C_synonymous	16
A_1116_C_missense	16
A_843_C_missense	16
A_1160_C_missense	16
C_650_G_missense	16
T_12_C_synonymous	16
C_273_T_synonymous	16
C_247_A_missense	16
A_351_C_synonymous	16
T_61_G_missense	16
A_1202_G_missense	16
A_80_G_missense	16
A_780_T_missense	16
T_540_G_missense	16
A_1025_G_missense	16
T_4_C_missense	16
A_143_G_missense	15
T_737_C_missense	15
A_230_G_missense	15
A_879_G_synonymous	15
C_1023_A_missense	15
C_475_A_missense	15
A_682_C_missense	15
T_1239_A_missense	15
C_208_A_missense	15
G_410_A_missense	15
A_248_G_missense	15
C_545_A_missense	15
T_556_C_missense	15
A_1060_G_missense	15
A_885_G_synonymous	15
T_618_A_synonymous	15
A_692_G_missense	15
C_464_A_missense	15
A_915_C_synonymous	15
A_43_G_missense	15
A_242_C_missense	15
A_843_G_synonymous	15
A_747_T_missense	15
T_1005_C_synonymous	15
T_511_A_missense	15
T_511_C_missense	15
A_1157_T_missense	15
C_1168_G_missense	14
A_1153_G_missense	14
A_379_G_missense	14
T_555_G_synonymous	14
A_301_T_missense	14
A_1002_T_synonymous	14
T_690_A_synonymous	14
A_195_T_missense	14
G_776_T_missense	14
A_86_C_missense	14
A_114_T_missense	14
T_45_C_synonymous	14
C_1229_T_missense	14
C_1045_G_missense	14
A_1120_C_missense	14
T_201_G_synonymous	14
A_418_G_missense	14
A_743_T_missense	14
A_1083_G_synonymous	14
G_889_A_missense	14
A_564_T_synonymous	14
C_82_A_missense	14
G_1243_C_missense	14
C_25_G_missense	14
T_589_G_missense	14
G_913_T_missense	14
T_802_C_missense	14
A_1082_T_missense	14
A_683_G_missense	14
G_41_C_missense	14
A_1084_T_missense	14
A_1115_G_missense	14
G_34_C_missense	13
T_33_G_missense	13
T_357_A_synonymous	13
A_434_T_missense	13
T_1049_C_missense	13
A_488_C_missense	13
A_949_C_missense	13
T_405_G_synonymous	13
A_1002_G_synonymous	13
T_639_A_missense	13
T_1054_C_synonymous	13
A_717_G_synonymous	13
A_139_T_missense	13
A_1170_G_synonymous	13
T_191_C_missense	13
A_1061_C_missense	13
A_1019_T_missense	13
A_694_T_missense	13
A_377_C_missense	13
A_402_G_synonymous	13
A_1155_C_missense	13
A_879_C_missense	13
C_451_A_missense	13
G_1192_A_missense	13
A_388_C_missense	13
A_1170_C_missense	13
A_1033_T_missense	13
A_129_T_missense	13
A_488_G_missense	13
A_637_G_missense	13
T_550_C_missense	13
A_586_G_missense	13
C_127_G_missense	13
A_1159_C_missense	12
G_53_C_missense	12
A_732_G_synonymous	12
A_250_G_missense	12
G_472_C_missense	12
G_355_A_missense	12
A_1046_G_missense	12
A_160_T_missense	12
C_714_A_synonymous	12
A_1163_G_missense	12
C_118_A_missense	12
C_47_A_missense	12
G_150_C_synonymous	12
A_612_T_synonymous	12
T_1242_G_synonymous	12
A_849_C_missense	12
T_1185_G_synonymous	12
C_976_A_missense	12
G_967_C_missense	12
A_1205_C_missense	12
G_1111_T_missense	12
C_963_A_synonymous	12
A_1123_G_missense	12
G_790_T_missense	12
T_237_C_synonymous	12
A_869_C_missense	12
A_1022_C_missense	12
A_613_T_missense	12
A_1223_T_missense	12
A_811_G_missense	12
T_345_G_synonymous	12
A_480_G_synonymous	12
A_1248_C_synonymous	12
T_679_G_missense	11
A_844_G_missense	11
C_1147_G_missense	11
A_380_T_missense	11
A_468_C_synonymous	11
A_627_C_missense	11
C_378_G_missense	11
T_357_G_synonymous	11
C_755_A_missense	11
C_356_A_missense	11
A_758_C_missense	11
C_42_A_synonymous	11
A_793_T_missense	11
T_363_G_synonymous	11
A_1253_C_missense	11
G_757_A_missense	11
G_119_C_missense	11
G_1154_C_missense	11
G_631_C_missense	11
G_406_A_missense	11
A_10_G_missense	11
C_772_A_missense	11
A_739_G_missense	11
G_7_A_missense	11
A_1115_C_missense	11
T_1182_A_synonymous	11
C_546_G_synonymous	11
G_123_C_synonymous	11
G_131_C_missense	11
A_719_T_missense	11
A_758_T_missense	11
G_382_A_missense	11
C_42_G_synonymous	11
C_104_A_missense	11
C_636_A_synonymous	11
A_1121_C_missense	11
G_1192_C_missense	11
C_734_A_missense	11
T_24_G_missense	11
T_1197_G_missense	11
A_496_G_missense	11
G_673_A_missense	11
A_896_T_missense	11
G_284_C_missense	10
G_823_T_missense	10
C_447_A_synonymous	10
T_1087_G_missense	10
C_162_G_synonymous	10
G_736_T_missense	10
C_600_G_synonymous	10
T_567_C_synonymous	10
C_995_A_missense	10
A_1025_T_missense	10
A_726_C_missense	10
G_1021_C_missense	10
G_1099_C_missense	10
C_387_A_synonymous	10
G_266_A_missense	10
C_1236_A_missense	10
A_613_C_missense	10
A_116_G_missense	10
A_780_C_missense	10
A_393_T_synonymous	10
G_677_T_missense	10
C_926_T_missense	10
T_483_G_synonymous	10
T_919_G_missense	10
C_312_G_synonymous	10
A_746_G_missense	10
A_193_G_missense	10
A_720_G_synonymous	10
C_175_T_missense	10
T_285_C_synonymous	10
C_62_T_missense	10
A_240_T_synonymous	10
A_230_C_missense	10
A_612_C_synonymous	10
C_1252_G_missense	10
G_233_T_missense	10
A_803_T_missense	10
T_66_C_synonymous	10
G_490_C_missense	10
A_885_T_synonymous	10
C_40_G_missense	10
A_1135_T_missense	10
C_435_G_missense	10
A_1214_G_missense	10
C_1212_A_synonymous	10
A_1019_C_missense	10
A_1217_G_missense	10
C_1089_A_missense	10
C_653_G_missense	10
C_876_A_synonymous	10
A_354_C_missense	10
T_834_A_synonymous	10
A_866_C_missense	10
C_455_G_missense	10
T_1173_G_synonymous	10
C_208_G_missense	10
C_1090_G_missense	10
A_26_C_missense	10
T_615_G_synonymous	9
A_1028_T_missense	9
A_842_G_missense	9
A_1162_C_missense	9
G_275_A_missense	9
A_1124_T_missense	9
G_982_A_missense	9
G_652_C_missense	9
C_510_A_synonymous	9
G_53_A_missense	9
A_140_T_missense	9
G_122_C_missense	9
C_898_A_missense	9
T_654_A_synonymous	9
C_1127_A_missense	9
C_35_G_missense	9
C_541_G_missense	9
C_794_A_missense	9
C_166_A_missense	9
T_1175_C_missense	9
C_96_G_synonymous	9
C_441_A_synonymous	9
C_825_A_synonymous	9
C_764_A_missense	9
A_1133_T_missense	9
A_1162_G_missense	9
A_1140_C_missense	9
A_460_G_missense	9
A_1234_T_missense	9
T_415_G_missense	9
C_1038_A_missense	9
A_418_T_missense	9
C_384_G_missense	9
G_385_T_missense	8
C_425_G_missense	8
A_92_T_missense	8
T_1184_C_missense	8
T_1010_C_missense	8
A_480_C_missense	8
A_1146_T_missense	8
C_655_G_missense	8
G_1129_A_missense	8
A_226_G_missense	8
A_353_C_missense	8
A_698_G_missense	8
C_5_A_missense	8
T_556_A_missense	8
A_1009_C_missense	8
T_147_A_synonymous	8
C_401_G_missense	8
T_67_A_missense	8
A_1092_T_synonymous	8
C_118_G_missense	8
A_300_T_missense	8
A_1077_C_synonymous	8
A_592_C_missense	8
C_972_A_synonymous	8
T_763_G_missense	8
C_548_T_missense	8
A_360_C_synonymous	8
A_1134_C_missense	8
G_635_C_missense	8
T_415_A_missense	8
C_670_A_missense	8
T_819_A_synonymous	8
C_755_G_missense	8
A_1231_C_missense	8
C_1256_T_missense	8
T_919_A_missense	8
G_956_T_missense	8
A_479_T_missense	8
G_233_A_missense	8
G_530_T_missense	8
T_1179_G_synonymous	8
T_933_A_synonymous	8
A_1051_C_missense	8
G_98_C_missense	8
A_411_C_synonymous	8
C_1074_A_missense	8
A_1140_T_missense	8
G_712_C_missense	8
C_553_A_missense	8
A_815_G_missense	8
A_625_C_synonymous	8
T_473_C_missense	8
G_296_A_missense	8
T_988_C_missense	8
T_657_G_synonymous	8
G_472_A_missense	8
C_685_G_missense	8
A_1041_T_missense	8
T_762_G_synonymous	7
C_1250_A_missense	7
G_410_C_missense	7
A_1063_G_missense	7
T_621_A_synonymous	7
A_797_T_missense	7
A_973_T_missense	7
A_1013_G_missense	7
A_1033_C_missense	7
C_227_T_missense	7
C_422_G_missense	7
T_735_G_synonymous	7
G_640_C_missense	7
A_448_T_missense	7
C_650_A_missense	7
A_76_C_missense	7
C_541_A_missense	7
T_511_G_missense	7
C_25_A_missense	7
C_35_A_missense	7
C_484_A_missense	7
C_980_G_missense	7
T_1037_C_missense	7
A_723_C_missense	7
A_1157_C_missense	7
G_878_C_missense	7
C_775_A_synonymous	7
T_432_G_missense	7
G_643_C_missense	7
C_740_A_missense	7
A_207_C_synonymous	7
T_363_A_synonymous	7
G_833_A_missense	7
T_99_G_missense	7
C_126_G_synonymous	7
A_23_C_missense	7
A_1086_C_synonymous	7
T_661_G_missense	7
C_1045_A_missense	7
A_877_G_missense	7
A_1060_T_missense	7
T_216_C_synonymous	7
C_1172_G_missense	7
T_6_A_synonymous	7
T_616_G_missense	7
A_869_G_missense	7
T_177_C_synonymous	7
C_675_A_missense	7
A_1214_T_missense	7
C_1011_G_missense	7
A_787_G_missense	7
C_659_G_missense	6
A_910_C_missense	6
A_1218_C_missense	6
A_186_T_missense	6
C_730_G_missense	6
A_975_C_synonymous	6
A_1164_C_missense	6
A_204_T_synonymous	6
A_418_C_missense	6
C_551_T_missense	6
C_1190_A_missense	6
C_422_A_missense	6
A_908_G_missense	6
A_15_T_synonymous	6
G_77_C_missense	6
T_920_G_missense	6
T_1020_A_missense	6
A_140_G_missense	6
C_653_A_missense	6
T_1137_A_synonymous	6
A_994_G_missense	6
G_851_C_missense	6
A_709_G_missense	6
T_1104_G_synonymous	6
A_917_G_missense	6
A_442_T_missense	6
T_690_G_synonymous	6
G_751_C_missense	6
A_421_T_missense	6
A_376_T_missense	6
C_435_A_missense	6
A_723_T_missense	6
A_419_T_missense	6
C_202_G_missense	6
G_1017_C_missense	6
A_897_C_missense	6
G_838_C_missense	6
T_483_A_synonymous	6
G_1101_C_missense	6
C_1187_A_missense	6
G_646_C_missense	6
A_1213_C_missense	6
C_916_A_missense	6
T_952_G_missense	6
T_888_G_synonymous	6
C_1230_A_synonymous	6
T_997_C_missense	6
C_189_A_missense	6
G_155_T_missense	6
T_855_A_missense	6
A_140_C_missense	6
T_774_A_synonymous	6
A_376_G_missense	6
T_1191_A_synonymous	6
G_355_C_missense	6
C_364_A_missense	6
G_233_C_missense	6
A_449_T_missense	6
C_887_G_missense	6
A_716_C_missense	6
G_931_C_missense	6
A_1177_G_missense	6
A_1133_G_missense	6
A_844_C_missense	6
C_1168_A_missense	6
C_675_G_missense	6
A_613_G_missense	6
[truncated: 747 more rows]
