# Supplementary material for: Analysis of 3.5 million SARS-CoV-2 sequences reveals unique mutational trends with consistent nucleotide and codon frequencies
Source: Virol J. 2023 Feb 17;20:31. doi: 10.1186/s12985-023-01982-8 (PMC9936480; doi:10.1186/s12985-023-01982-8)
Supplement: Supplementary file 11 — Additional file 11. Tables S11-70: Counts of All Mutations for each Gene/Clade Combination. [file 12985_2023_1982_MOESM11_ESM.zip › Additional File 1 Tables S11-70/Additional File 1 Table S18_N_gamma_lambda_all_mut_info.csv]

	mutation_sum
G_609_A_synonymous	262456
G_608_A_missense	262093
G_610_C_missense	262089
C_704_T_missense	74369
T_9_A_missense	74358
G_7_C_missense	74281
A_8_T_missense	74149
A_604_T_missense	47382
G_605_C_missense	47300
C_239_G_missense	45315
G_702_T_missense	23225
C_924_T_synonymous	10909
G_1254_T_missense	9779
C_452_T_missense	9422
C_560_T_missense	8529
G_268_A_missense	4271
C_330_T_synonymous	4040
C_1080_T_synonymous	3862
G_355_T_missense	3852
C_38_T_missense	3502
C_632_T_missense	2951
T_1251_C_synonymous	2766
C_1038_T_synonymous	2651
C_999_T_synonymous	2442
T_875_C_missense	2347
C_822_T_synonymous	2337
G_1129_T_missense	2271
G_640_T_missense	2161
G_611_C_missense	2097
C_1097_T_missense	2073
G_88_A_missense	1802
G_635_T_missense	1429
T_486_C_synonymous	1403
A_625_G_missense	1362
G_1204_T_missense	1214
G_611_T_missense	1204
C_581_T_missense	1195
G_954_T_synonymous	1177
C_1172_T_missense	1165
C_595_T_missense	1089
G_987_T_synonymous	1065
C_576_T_synonymous	1039
C_876_T_synonymous	982
G_1238_T_missense	975
G_214_A_missense	973
G_1149_T_synonymous	939
C_871_T_synonymous	912
G_105_T_synonymous	910
G_906_T_synonymous	831
G_1201_T_missense	793
C_1148_T_missense	757
T_748_A_missense	736
G_631_T_missense	736
C_37_T_missense	712
C_384_T_synonymous	696
G_27_T_missense	691
C_180_T_synonymous	669
C_424_T_missense	651
C_894_T_synonymous	649
A_1237_C_missense	643
C_1136_T_missense	635
C_804_T_synonymous	632
C_404_T_missense	627
C_1245_T_synonymous	618
C_1023_T_synonymous	616
G_981_T_synonymous	612
G_307_T_missense	611
G_1176_T_synonymous	608
C_684_T_synonymous	573
G_454_T_missense	571
C_471_T_synonymous	566
G_862_A_missense	566
C_1193_T_missense	562
G_1059_T_synonymous	548
G_712_T_missense	547
C_5_A_missense	533
G_643_T_missense	520
G_584_T_missense	514
G_634_T_missense	512
C_1085_T_missense	505
C_927_T_synonymous	501
A_188_G_missense	499
C_573_T_synonymous	495
G_727_T_missense	491
C_433_T_missense	483
C_980_T_missense	478
C_447_T_synonymous	471
C_516_T_synonymous	467
C_39_T_synonymous	457
C_1011_T_synonymous	451
C_614_T_missense	439
G_605_A_missense	417
G_7_T_missense	415
T_109_C_missense	413
G_608_T_missense	411
G_1167_T_missense	398
T_589_A_missense	398
G_626_T_missense	388
C_1147_T_missense	388
T_624_C_synonymous	386
T_432_C_synonymous	382
G_922_T_missense	381
C_258_T_synonymous	377
C_1001_T_missense	373
A_1077_G_synonymous	370
A_627_G_synonymous	366
G_1048_T_missense	364
C_378_T_synonymous	357
C_898_T_missense	354
C_18_T_synonymous	354
C_35_G_missense	339
G_861_A_synonymous	338
C_118_T_missense	335
G_1149_A_synonymous	332
G_578_T_missense	331
G_630_T_missense	329
C_459_T_synonymous	322
T_1044_C_synonymous	322
C_688_T_missense	313
G_359_T_missense	306
C_1094_T_missense	305
A_57_G_synonymous	300
C_333_T_synonymous	299
G_808_T_missense	297
A_1084_G_missense	297
C_225_T_synonymous	296
C_17_T_missense	296
C_794_T_missense	295
G_466_T_missense	290
C_451_T_missense	288
G_355_C_missense	281
G_981_A_synonymous	278
G_268_T_missense	277
A_22_G_missense	276
G_771_A_synonymous	271
A_637_T_missense	266
G_122_T_missense	263
A_250_G_missense	263
C_199_T_missense	263
C_435_T_synonymous	262
C_162_T_synonymous	258
G_544_T_missense	249
G_100_T_missense	247
C_40_T_missense	247
G_430_C_missense	246
G_53_T_missense	245
G_707_T_missense	245
G_939_A_synonymous	244
G_687_T_missense	244
G_1132_C_missense	240
G_1240_T_missense	233
C_945_T_synonymous	228
C_1093_T_missense	223
A_767_G_missense	222
C_659_T_missense	222
C_800_T_missense	221
A_1121_G_missense	220
G_163_T_missense	217
C_71_T_missense	216
A_582_G_synonymous	214
C_60_T_synonymous	208
G_417_T_missense	207
G_123_A_synonymous	206
G_48_T_synonymous	206
A_587_G_missense	205
A_591_T_synonymous	205
C_596_T_missense	204
G_123_T_synonymous	196
G_408_T_missense	196
C_401_T_missense	195
G_105_C_synonymous	186
G_1075_T_missense	184
T_450_C_synonymous	183
G_622_T_missense	181
C_518_T_missense	181
G_119_T_missense	181
G_1152_T_missense	181
C_835_T_missense	180
T_1191_C_synonymous	180
G_867_T_missense	177
C_812_T_missense	175
T_201_C_synonymous	175
C_976_T_missense	173
G_517_T_missense	172
A_519_T_synonymous	171
C_655_T_missense	169
A_65_G_missense	169
G_1021_A_missense	168
A_531_G_synonymous	168
C_846_T_synonymous	166
G_736_A_missense	166
C_464_T_missense	166
A_85_G_missense	165
G_1101_A_synonymous	163
C_675_T_synonymous	162
G_95_A_missense	161
C_104_T_missense	161
G_706_A_missense	159
T_616_C_missense	159
C_200_T_missense	159
G_430_T_missense	158
C_422_T_missense	158
G_658_T_missense	157
C_623_T_missense	156
G_122_A_missense	154
T_483_C_synonymous	153
C_1236_T_synonymous	150
C_37_A_missense	147
G_754_T_missense	146
C_5_T_missense	146
G_382_T_missense	145
A_716_T_missense	142
A_8_C_missense	140
C_974_T_missense	140
C_1212_T_synonymous	139
C_1091_T_missense	139
C_497_T_missense	139
C_887_T_missense	138
C_534_T_synonymous	135
G_348_A_synonymous	133
C_19_A_missense	132
C_502_T_missense	131
G_1042_C_missense	130
G_1119_T_missense	129
G_48_A_synonymous	128
G_939_T_synonymous	127
G_652_T_missense	127
C_836_A_missense	126
G_474_T_synonymous	121
C_752_T_missense	121
A_85_T_missense	119
A_460_G_missense	117
C_159_T_synonymous	116
G_966_T_missense	115
C_35_T_missense	114
C_740_T_missense	113
A_1248_T_synonymous	113
G_64_T_missense	112
C_617_T_missense	111
C_942_T_synonymous	111
T_67_C_missense	110
G_1042_T_missense	109
G_105_A_synonymous	109
C_47_T_missense	109
C_977_T_missense	108
C_365_A_missense	107
C_1089_T_synonymous	106
T_309_C_synonymous	103
C_1247_T_missense	102
C_996_T_synonymous	101
C_481_T_missense	100
C_1007_T_missense	99
A_1160_G_missense	99
T_420_C_synonymous	99
G_430_A_missense	97
G_286_A_missense	95
G_954_A_synonymous	94
G_817_T_missense	94
C_475_T_synonymous	93
G_98_T_missense	93
A_601_G_missense	92
C_825_T_synonymous	91
C_1074_T_synonymous	90
C_619_T_missense	90
C_238_T_missense	90
G_626_A_missense	90
A_1130_G_missense	90
T_243_C_synonymous	89
G_572_T_missense	88
G_666_T_synonymous	88
A_936_T_synonymous	87
C_126_T_synonymous	87
A_20_C_missense	85
G_103_A_missense	85
C_1257_T_synonymous	84
G_1195_T_missense	84
G_183_A_synonymous	84
C_1031_T_missense	83
C_930_T_synonymous	83
G_966_A_missense	82
G_706_T_missense	82
C_1142_T_missense	81
C_1090_T_missense	80
G_631_A_missense	80
C_138_T_synonymous	79
C_146_T_missense	78
G_539_T_missense	77
A_23_C_missense	77
G_41_T_missense	76
C_136_T_missense	76
C_1178_T_missense	76
A_1226_T_missense	76
T_900_C_synonymous	76
G_1122_T_missense	75
G_348_T_synonymous	75
A_194_G_missense	74
G_649_T_missense	74
C_42_T_synonymous	74
C_227_T_missense	74
C_864_T_synonymous	74
C_414_T_synonymous	73
G_241_C_missense	73
A_1133_C_missense	72
C_696_T_synonymous	72
G_34_A_missense	72
C_1030_T_missense	72
A_108_G_synonymous	71
C_261_T_synonymous	71
G_605_T_missense	71
T_629_C_missense	71
C_537_T_synonymous	70
G_906_A_synonymous	70
G_73_T_missense	70
C_234_T_synonymous	70
C_664_T_synonymous	70
G_611_A_missense	69
T_774_C_synonymous	68
A_32_G_missense	68
G_1154_T_missense	67
C_642_T_synonymous	66
G_861_T_synonymous	66
A_783_G_synonymous	66
G_1195_C_missense	66
A_607_G_missense	65
C_553_T_missense	65
C_636_T_synonymous	65
C_455_T_missense	64
C_126_A_synonymous	64
C_1008_T_synonymous	63
G_1167_A_synonymous	63
G_1125_T_missense	63
T_621_A_synonymous	62
T_415_C_synonymous	62
C_729_T_synonymous	60
G_187_T_missense	60
G_417_C_missense	59
C_17_A_missense	59
G_987_A_synonymous	59
G_578_C_missense	58
G_630_A_missense	58
G_777_A_synonymous	58
A_26_T_missense	58
G_599_A_missense	57
A_209_G_missense	57
G_1254_A_synonymous	57
G_1192_T_missense	56
T_499_C_synonymous	56
A_461_G_missense	56
G_439_A_missense	55
C_957_T_synonymous	55
C_593_T_missense	54
G_535_A_missense	54
C_1102_T_missense	53
G_107_A_missense	53
G_1122_A_synonymous	53
A_380_G_missense	53
C_444_T_synonymous	53
G_1110_A_synonymous	53
C_110_T_missense	52
T_750_C_synonymous	52
G_84_T_missense	52
C_1113_T_synonymous	52
G_150_A_synonymous	51
G_1021_C_missense	51
T_1137_C_synonymous	51
C_1094_G_missense	50
G_14_A_missense	50
G_52_T_missense	50
G_27_A_synonymous	50
G_27_C_missense	49
A_22_C_missense	49
C_503_A_missense	49
T_552_G_synonymous	48
G_491_T_missense	48
C_1103_T_missense	47
A_522_G_synonymous	47
G_663_T_missense	47
C_1209_T_synonymous	46
T_891_C_synonymous	46
A_232_G_missense	46
G_677_A_missense	46
G_203_T_missense	46
G_652_A_missense	46
G_34_T_missense	46
G_643_A_missense	45
A_442_G_missense	45
G_962_A_missense	45
C_198_T_synonymous	45
T_648_C_synonymous	45
C_1250_T_missense	45
A_694_G_missense	45
G_303_T_missense	45
G_1141_T_missense	45
G_951_T_missense	44
A_1098_C_synonymous	44
C_366_T_synonymous	44
G_640_A_missense	44
G_751_T_missense	44
C_255_T_synonymous	43
C_42_A_synonymous	43
G_634_A_missense	43
A_837_T_synonymous	43
T_1242_C_synonymous	43
T_741_C_synonymous	43
A_479_G_missense	42
G_501_T_missense	42
G_1027_C_missense	42
C_548_A_missense	41
C_603_T_synonymous	41
C_845_T_missense	41
A_628_T_missense	41
G_584_C_missense	41
C_576_G_missense	41
G_95_T_missense	41
G_7_A_missense	41
C_1241_T_missense	41
G_1174_T_missense	41
C_294_T_synonymous	40
G_967_A_missense	40
C_718_A_missense	40
C_312_T_synonymous	40
G_702_A_missense	40
C_836_T_missense	40
G_1027_T_missense	40
T_462_C_synonymous	39
T_372_C_synonymous	39
C_374_T_missense	39
C_614_A_missense	39
A_111_T_synonymous	39
A_568_G_missense	38
C_213_T_synonymous	38
C_1085_A_missense	38
G_598_A_missense	38
T_87_C_synonymous	38
C_239_T_missense	38
G_77_C_missense	38
G_808_C_missense	37
C_620_T_missense	37
C_71_A_missense	37
C_59_T_missense	37
G_290_T_missense	37
T_345_A_synonymous	37
T_594_C_synonymous	37
C_336_T_synonymous	37
C_1127_T_missense	37
C_734_T_missense	36
A_477_G_synonymous	36
G_52_A_missense	36
T_483_G_synonymous	36
T_750_A_synonymous	35
C_996_A_synonymous	35
G_214_C_missense	35
T_470_C_missense	35
C_75_T_synonymous	35
C_755_T_missense	35
A_85_C_missense	35
G_382_A_missense	35
G_712_A_missense	35
A_83_G_missense	35
G_744_A_synonymous	34
G_1200_A_synonymous	34
T_120_C_synonymous	34
G_777_T_synonymous	34
A_597_G_synonymous	33
T_1104_C_synonymous	33
A_411_T_synonymous	33
A_1134_G_synonymous	33
A_816_G_synonymous	33
C_1230_G_synonymous	32
A_305_G_missense	32
C_1103_G_missense	32
G_867_C_missense	32
C_1001_G_missense	32
T_618_G_synonymous	32
T_389_C_missense	32
C_545_A_missense	31
A_174_G_synonymous	31
C_16_T_missense	31
T_1185_C_synonymous	31
C_425_T_missense	31
C_590_T_missense	30
G_578_A_missense	30
A_678_G_synonymous	30
C_58_T_missense	30
A_1112_T_missense	30
C_749_T_missense	30
C_18_A_synonymous	30
G_626_C_missense	30
G_1111_T_missense	30
G_1017_T_missense	30
C_667_T_synonymous	30
A_86_G_missense	30
A_449_G_missense	29
T_978_C_synonymous	29
C_202_A_synonymous	29
G_759_T_missense	29
T_24_C_synonymous	29
A_837_G_synonymous	29
A_22_T_missense	29
G_1195_A_missense	29
A_1107_G_synonymous	29
G_644_T_missense	29
A_23_G_missense	29
G_1018_T_missense	29
G_103_T_missense	29
C_1143_T_synonymous	29
G_359_A_missense	29
A_116_T_missense	29
A_613_G_missense	28
C_714_T_synonymous	28
G_993_T_missense	28
G_307_C_missense	28
T_753_C_synonymous	28
C_39_A_synonymous	28
G_408_A_synonymous	27
A_806_G_missense	27
T_1029_C_synonymous	27
A_431_G_missense	27
A_1237_G_missense	27
A_964_G_missense	27
A_874_G_missense	27
T_1197_C_synonymous	27
C_1147_G_missense	27
T_345_C_synonymous	27
A_1098_G_synonymous	27
G_713_T_missense	27
G_84_A_synonymous	27
G_286_T_missense	27
T_1062_C_synonymous	26
A_1034_G_missense	26
C_60_A_synonymous	26
C_146_A_missense	26
G_989_T_missense	26
G_544_A_missense	26
T_61_C_missense	26
T_756_C_synonymous	26
C_841_A_missense	26
C_390_T_synonymous	26
T_589_C_missense	26
G_41_A_missense	26
C_1113_A_missense	26
A_1133_T_missense	25
A_710_G_missense	25
A_780_G_synonymous	25
G_889_T_missense	25
A_429_G_synonymous	25
C_972_T_synonymous	25
T_933_C_synonymous	25
A_725_T_missense	25
T_708_C_synonymous	25
G_572_A_missense	25
T_921_C_synonymous	25
A_842_T_missense	25
G_1110_T_missense	25
A_1025_G_missense	25
C_494_T_missense	25
T_1188_C_synonymous	25
G_1235_T_missense	25
C_378_A_missense	24
G_987_C_synonymous	24
A_881_T_missense	24
G_525_A_synonymous	24
A_591_G_synonymous	24
G_702_C_missense	24
G_56_A_missense	24
G_532_A_missense	24
A_585_T_missense	24
A_1095_G_synonymous	24
G_641_T_missense	24
C_510_T_synonymous	24
C_653_T_missense	24
G_119_A_missense	24
C_558_T_synonymous	23
G_1119_C_missense	23
A_1226_G_missense	23
G_536_T_missense	23
G_1158_T_missense	23
C_963_T_synonymous	23
G_931_A_missense	23
A_723_T_missense	23
G_187_A_missense	23
A_725_G_missense	23
A_351_T_synonymous	23
T_1206_C_synonymous	23
A_504_G_synonymous	22
A_489_G_synonymous	22
G_1176_C_synonymous	22
T_615_C_synonymous	22
T_4_C_missense	22
C_1057_T_synonymous	22
A_411_G_synonymous	22
A_1135_G_missense	22
A_1244_G_missense	22
C_1186_T_missense	22
A_1002_G_synonymous	22
G_307_A_missense	22
G_1161_A_synonymous	22
G_533_T_missense	22
C_623_A_missense	21
C_96_T_synonymous	21
G_382_C_missense	21
A_114_G_synonymous	21
A_1028_G_missense	21
G_77_T_missense	21
A_195_G_synonymous	21
T_639_C_synonymous	21
A_108_C_synonymous	21
A_506_G_missense	21
C_189_T_synonymous	21
A_495_T_synonymous	21
A_587_T_missense	20
C_246_T_synonymous	20
G_602_T_missense	20
G_74_T_missense	20
G_358_A_missense	20
C_571_T_missense	20
A_117_G_synonymous	20
G_1158_A_synonymous	20
C_1148_A_missense	20
A_638_G_missense	20
T_1188_A_synonymous	20
G_584_A_missense	20
G_412_T_missense	20
G_266_T_missense	19
G_1018_A_missense	19
T_1131_C_synonymous	19
C_247_A_missense	19
A_114_C_missense	19
G_799_T_missense	19
A_1157_G_missense	19
G_598_T_missense	19
A_628_G_missense	19
T_1242_A_synonymous	19
C_356_T_missense	19
A_204_G_synonymous	19
C_730_A_missense	19
C_596_A_missense	19
T_1104_A_synonymous	19
C_977_G_missense	19
G_88_C_missense	19
A_561_G_synonymous	19
G_1235_A_missense	19
C_1230_T_synonymous	19
A_699_G_synonymous	19
G_64_A_missense	18
G_554_T_missense	18
A_419_C_missense	18
G_635_A_missense	18
T_192_C_synonymous	18
G_1255_T_missense	18
T_1128_C_synonymous	18
G_1233_T_missense	18
T_618_C_synonymous	18
A_843_T_missense	18
G_760_T_missense	18
A_20_G_missense	18
A_1061_C_missense	18
T_888_C_synonymous	18
G_768_A_synonymous	18
C_738_T_synonymous	18
G_939_C_synonymous	18
T_795_C_synonymous	17
A_381_G_synonymous	17
A_1026_G_synonymous	17
G_130_T_missense	17
A_360_G_synonymous	17
A_495_G_synonymous	17
A_70_G_missense	17
G_569_T_missense	17
T_405_A_synonymous	17
A_1106_T_missense	17
G_1101_T_missense	17
G_569_A_missense	17
C_1050_T_synonymous	17
A_480_G_synonymous	17
G_1111_A_missense	17
A_391_T_missense	17
G_463_T_missense	17
A_1205_G_missense	17
C_924_A_synonymous	17
T_405_C_synonymous	17
G_107_T_missense	17
C_729_A_synonymous	17
G_284_T_missense	17
G_808_A_missense	17
A_1215_G_synonymous	16
C_81_T_synonymous	16
G_962_T_missense	16
C_880_A_missense	16
G_695_T_missense	16
A_1151_T_missense	16
A_468_G_synonymous	16
A_1166_T_missense	16
C_528_T_synonymous	16
A_1009_G_missense	16
G_727_A_missense	16
A_1123_G_missense	16
A_1214_G_missense	16
G_956_A_missense	16
T_705_C_synonymous	16
G_1075_A_missense	16
G_1255_A_missense	16
G_1238_A_missense	16
G_102_A_synonymous	16
C_623_G_missense	16
C_1076_T_missense	16
T_556_C_missense	16
A_1205_T_missense	15
T_606_C_synonymous	15
A_113_T_missense	15
G_385_A_missense	15
A_852_T_synonymous	15
G_1119_A_synonymous	15
A_828_G_synonymous	15
G_525_T_synonymous	15
A_1151_C_missense	15
C_1136_G_missense	15
T_33_C_synonymous	15
T_660_G_synonymous	15
G_1065_A_synonymous	15
G_1161_T_missense	15
G_539_C_missense	15
C_904_T_missense	15
G_744_T_missense	15
A_1009_T_missense	15
C_670_T_missense	15
C_546_A_synonymous	15
G_89_T_missense	15
C_94_T_missense	15
C_149_T_missense	15
A_210_G_synonymous	15
T_657_C_synonymous	15
A_249_G_synonymous	15
A_726_T_missense	14
A_1169_T_missense	14
G_14_T_missense	14
G_663_A_synonymous	14
T_1015_C_synonymous	14
C_337_A_missense	14
C_772_T_missense	14
A_1155_G_synonymous	14
C_546_T_synonymous	14
G_1042_A_missense	14
A_811_G_missense	14
G_203_C_missense	14
G_1152_A_synonymous	14
G_602_A_missense	14
G_289_A_missense	14
A_23_T_missense	14
T_49_C_missense	14
T_855_C_synonymous	14
T_144_C_synonymous	14
G_241_T_missense	14
G_409_A_missense	14
C_239_A_missense	14
G_29_A_missense	14
A_801_G_synonymous	14
A_21_T_missense	14
A_265_C_synonymous	14
C_365_T_missense	14
A_1164_G_synonymous	14
C_200_A_missense	14
A_1140_T_missense	14
A_638_T_missense	14
G_533_A_missense	14
T_375_C_synonymous	14
G_102_T_synonymous	13
A_948_G_synonymous	13
C_485_A_missense	13
T_621_C_synonymous	13
A_700_T_missense	13
A_899_G_missense	13
T_1068_C_synonymous	13
A_63_T_synonymous	13
G_1243_A_missense	13
A_93_G_synonymous	13
G_1126_A_missense	13
A_732_T_missense	13
G_178_C_missense	13
T_1144_C_synonymous	13
T_559_G_missense	13
G_55_A_missense	13
T_690_A_synonymous	13
T_1020_C_synonymous	13
A_1224_G_synonymous	13
A_271_T_missense	13
G_906_C_synonymous	13
G_1221_A_synonymous	13
C_1245_A_missense	13
C_995_T_missense	13
G_827_A_missense	13
A_20_T_missense	13
A_351_G_synonymous	13
A_339_G_synonymous	13
G_1154_A_missense	13
A_801_T_synonymous	13
T_1239_C_synonymous	13
G_566_A_missense	12
G_1059_C_synonymous	12
A_426_T_synonymous	12
T_1049_C_missense	12
G_77_A_missense	12
C_775_A_synonymous	12
A_917_T_missense	12
G_1204_C_missense	12
T_580_C_missense	12
A_1106_G_missense	12
G_658_A_missense	12
T_912_A_synonymous	12
A_719_T_missense	12
G_73_A_missense	12
T_588_C_synonymous	12
C_168_T_synonymous	12
T_453_C_synonymous	12
T_511_C_missense	12
A_1227_G_synonymous	12
A_910_G_missense	12
G_74_A_missense	12
G_474_A_synonymous	12
C_548_T_missense	12
T_1053_C_synonymous	12
T_327_C_synonymous	12
A_723_G_synonymous	12
A_1218_G_synonymous	12
G_150_T_synonymous	12
A_1116_G_synonymous	12
A_30_G_synonymous	12
A_1157_T_missense	12
T_165_C_synonymous	12
T_288_C_synonymous	12
C_484_T_missense	11
A_936_G_synonymous	11
T_45_C_synonymous	11
T_1087_C_missense	11
C_16_A_missense	11
G_400_T_missense	11
G_937_T_missense	11
T_645_C_synonymous	11
G_713_A_missense	11
G_417_A_synonymous	11
G_644_C_missense	11
A_1130_C_missense	11
C_593_A_missense	11
C_441_T_synonymous	11
A_76_T_missense	11
G_931_T_missense	11
G_101_A_missense	11
G_1201_A_missense	11
A_1096_G_missense	11
A_1194_G_synonymous	11
A_582_T_synonymous	11
C_364_T_missense	11
A_299_G_missense	11
A_207_G_synonymous	11
T_834_C_synonymous	11
T_633_C_synonymous	11
A_36_G_synonymous	11
A_1253_G_missense	11
T_44_C_missense	11
C_1143_A_synonymous	11
T_549_A_synonymous	11
G_681_A_synonymous	11
A_92_G_missense	11
G_91_C_missense	11
T_651_C_synonymous	11
A_813_G_synonymous	11
C_620_A_missense	11
G_1099_C_missense	11
A_849_G_synonymous	10
T_1179_C_synonymous	10
A_574_G_missense	10
T_705_A_synonymous	10
T_486_A_synonymous	10
T_1185_G_synonymous	10
T_555_C_synonymous	10
A_1092_T_synonymous	10
A_1234_G_missense	10
T_1035_A_missense	10
A_984_T_synonymous	10
C_356_A_missense	10
A_86_T_missense	10
G_610_A_missense	10
A_870_G_synonymous	10
G_1006_T_missense	10
G_287_T_missense	10
A_1140_G_synonymous	10
T_921_A_missense	10
G_98_A_missense	10
T_78_C_synonymous	10
A_79_G_missense	10
A_46_T_missense	10
G_535_T_missense	10
T_1251_G_synonymous	10
A_915_T_synonymous	10
A_1170_T_missense	10
A_543_G_synonymous	10
C_62_T_missense	10
T_819_C_synonymous	10
A_354_G_synonymous	10
A_469_G_missense	10
T_282_C_synonymous	10
C_1093_A_missense	10
A_426_G_synonymous	10
A_468_T_synonymous	10
A_90_T_synonymous	10
G_1021_T_missense	10
T_762_C_synonymous	10
A_731_T_missense	10
C_792_T_synonymous	10
C_1183_T_missense	9
G_1017_A_synonymous	9
A_488_G_missense	9
A_388_G_missense	9
C_269_T_missense	9
A_542_G_missense	9
A_866_T_missense	9
A_492_G_synonymous	9
A_743_G_missense	9
C_1008_A_synonymous	9
T_456_G_synonymous	9
T_556_G_missense	9
C_487_A_missense	9
G_1240_A_missense	9
G_649_A_missense	9
A_1115_G_missense	9
A_597_T_synonymous	9
T_1191_A_synonymous	9
C_166_T_missense	9
A_918_C_missense	9
G_695_A_missense	9
A_492_T_synonymous	9
T_657_A_synonymous	9
G_961_T_missense	9
C_932_T_missense	9
G_1189_T_missense	9
T_919_C_missense	9
A_1083_G_synonymous	9
G_101_T_missense	9
A_143_T_missense	9
T_616_G_missense	9
G_736_T_missense	9
A_852_G_synonymous	9
G_1141_A_missense	9
C_337_T_synonymous	9
A_747_G_synonymous	9
G_536_A_missense	9
G_929_A_missense	9
C_228_T_synonymous	9
C_642_A_synonymous	8
G_630_C_missense	8
G_406_C_missense	8
A_418_G_missense	8
G_1149_C_synonymous	8
T_633_A_synonymous	8
G_84_C_missense	8
G_981_C_synonymous	8
A_601_T_missense	8
T_933_G_synonymous	8
G_131_T_missense	8
C_361_A_missense	8
A_758_T_missense	8
G_501_A_synonymous	8
A_1163_G_missense	8
G_970_A_missense	8
G_867_A_synonymous	8
A_506_C_missense	8
C_444_A_synonymous	8
A_896_G_missense	8
G_100_A_missense	8
C_513_T_synonymous	8
T_1173_C_synonymous	8
C_573_G_synonymous	8
A_519_G_synonymous	8
C_137_T_missense	8
G_759_A_synonymous	8
C_545_T_missense	8
G_868_C_missense	8
G_644_A_missense	8
G_1027_A_missense	8
A_564_G_synonymous	8
C_82_A_missense	8
C_788_T_missense	8
T_1071_A_synonymous	8
C_28_G_missense	8
C_632_A_missense	8
G_539_A_missense	8
A_1234_T_missense	8
G_993_A_synonymous	8
C_283_T_missense	8
C_986_T_missense	8
A_1130_T_missense	8
T_132_C_synonymous	8
G_490_A_missense	8
G_1129_A_missense	8
A_779_T_missense	8
C_121_T_missense	8
C_1236_G_missense	8
A_407_G_missense	8
A_1234_C_missense	8
T_221_C_missense	8
A_240_G_synonymous	8
A_1253_T_missense	8
T_594_G_synonymous	8
T_819_A_synonymous	8
G_1006_A_missense	8
G_666_A_synonymous	8
A_1248_G_synonymous	8
A_1100_G_missense	8
G_410_A_missense	8
G_1056_T_missense	8
T_237_C_synonymous	8
T_133_C_synonymous	8
A_97_T_missense	8
C_773_T_missense	8
A_1096_C_missense	8
A_542_T_missense	8
A_1069_G_missense	7
C_696_A_missense	7
G_491_A_missense	7
A_700_G_missense	7
C_704_A_missense	7
A_403_G_missense	7
A_964_T_missense	7
C_106_A_synonymous	7
A_419_G_missense	7
T_786_C_synonymous	7
A_1134_C_missense	7
G_1072_A_missense	7
A_1146_G_synonymous	7
T_1219_C_synonymous	7
T_660_C_synonymous	7
A_969_C_missense	7
A_840_G_synonymous	7
T_369_C_synonymous	7
A_1116_T_missense	7
A_722_G_missense	7
C_557_T_missense	7
A_746_G_missense	7
A_1092_G_synonymous	7
A_1151_G_missense	7
A_585_G_synonymous	7
C_1229_T_missense	7
G_98_C_missense	7
A_885_T_synonymous	7
A_111_G_synonymous	7
A_583_C_synonymous	7
C_764_T_missense	7
A_86_C_missense	7
A_1109_T_missense	7
A_418_C_missense	7
G_236_T_missense	7
C_485_T_missense	7
T_357_G_synonymous	7
A_1032_T_synonymous	7
C_1190_T_missense	7
C_1225_A_missense	7
G_148_A_missense	7
A_63_G_synonymous	7
C_600_T_synonymous	7
A_423_C_synonymous	7
A_1051_C_missense	7
G_266_A_missense	7
T_589_G_missense	7
C_740_G_missense	7
A_97_G_missense	7
A_890_C_missense	7
A_442_T_missense	7
T_579_C_synonymous	7
A_720_G_synonymous	7
C_404_A_missense	7
G_53_C_missense	7
A_604_C_missense	7
G_669_A_synonymous	7
A_31_G_missense	7
G_669_T_synonymous	7
C_503_T_missense	7
C_974_A_missense	7
A_968_G_missense	7
A_220_G_missense	7
A_1139_T_missense	7
A_393_G_missense	7
A_780_C_missense	7
T_1198_C_synonymous	7
G_29_C_missense	7
G_532_T_missense	7
C_452_A_missense	7
A_26_G_missense	7
G_961_C_missense	7
C_199_A_missense	7
A_711_G_synonymous	7
A_90_G_synonymous	7
A_90_C_synonymous	6
T_345_G_synonymous	6
A_32_C_missense	6
A_1237_T_missense	6
A_899_C_missense	6
A_8_G_missense	6
C_773_G_missense	6
G_554_C_missense	6
A_1051_G_missense	6
A_242_T_missense	6
A_958_T_missense	6
T_201_A_synonymous	6
A_586_T_missense	6
T_735_C_synonymous	6
A_869_G_missense	6
G_532_C_missense	6
G_508_C_missense	6
G_440_A_missense	6
T_99_C_synonymous	6
G_1240_C_missense	6
T_500_C_missense	6
T_201_G_synonymous	6
C_364_G_missense	6
C_42_G_synonymous	6
A_975_G_synonymous	6
C_1230_A_synonymous	6
A_780_T_missense	6
A_1077_T_synonymous	6
C_764_G_missense	6
T_1220_C_missense	6
G_187_C_missense	6
A_890_G_missense	6
A_928_G_missense	6
G_278_C_missense	6
A_26_C_missense	6
G_951_A_missense	6
G_370_A_missense	6
G_55_C_missense	6
C_650_T_missense	6
C_600_G_synonymous	6
G_1099_A_missense	6
G_454_A_missense	6
T_594_A_synonymous	6
T_765_C_synonymous	6
A_585_C_missense	6
A_637_C_missense	6
A_604_G_missense	6
A_1000_G_missense	6
T_550_C_missense	6
G_728_A_missense	6
C_366_A_synonymous	6
G_352_C_missense	6
A_717_T_missense	6
C_464_A_missense	6
A_899_T_missense	6
A_575_G_missense	6
C_1168_A_missense	6
T_1145_C_missense	6
A_810_G_synonymous	6
A_142_T_missense	6
G_253_C_missense	6
A_318_T_synonymous	6
A_69_T_synonymous	6
G_1126_T_missense	6
A_11_G_missense	6
G_889_A_missense	6
G_56_T_missense	6
C_721_A_missense	6
G_29_T_missense	6
G_472_T_missense	6
G_566_T_missense	6
G_107_C_missense	6
T_831_C_synonymous	6
A_83_T_missense	6
T_912_C_synonymous	6
A_969_G_synonymous	6
A_1146_C_missense	6
C_443_T_missense	6
A_1133_G_missense	6
G_178_A_missense	5
T_1054_C_synonymous	5
A_1098_T_synonymous	5
C_1103_A_missense	5
C_865_A_missense	5
G_695_C_missense	5
T_1251_A_synonymous	5
A_770_G_missense	5
G_1167_C_missense	5
A_240_C_synonymous	5
G_292_T_missense	5
G_554_A_missense	5
A_1118_G_missense	5
G_178_T_missense	5
G_622_A_missense	5
A_849_C_missense	5
G_727_C_missense	5
A_529_C_synonymous	5
C_68_T_missense	5
A_574_T_missense	5
C_277_A_synonymous	5
T_960_A_synonymous	5
T_562_C_missense	5
G_410_T_missense	5
T_6_C_synonymous	5
G_371_A_missense	5
A_498_G_synonymous	5
A_733_C_missense	5
G_687_A_synonymous	5
A_492_C_synonymous	5
C_927_G_synonymous	5
C_1225_G_missense	5
A_300_G_synonymous	5
C_387_T_synonymous	5
G_1233_C_missense	5
T_933_A_synonymous	5
A_815_T_missense	5
A_10_G_missense	5
T_66_C_synonymous	5
C_121_A_synonymous	5
G_13_A_missense	5
T_1078_C_missense	5
C_734_A_missense	5
C_1094_A_missense	5
T_12_A_missense	5
G_827_T_missense	5
C_1008_G_synonymous	5
A_1120_G_missense	5
C_740_A_missense	5
A_985_G_missense	5
G_967_C_missense	5
T_624_A_synonymous	5
T_654_C_synonymous	5
T_61_A_missense	5
T_807_C_synonymous	5
T_9_C_synonymous	5
A_577_G_missense	5
T_654_A_synonymous	5
T_1203_C_synonymous	5
G_203_A_missense	5
G_878_A_missense	5
A_1124_G_missense	5
A_958_G_missense	5
T_580_A_missense	5
G_768_T_missense	5
A_113_G_missense	5
G_1048_C_missense	5
G_1125_A_synonymous	5
A_391_G_missense	5
C_534_A_synonymous	5
G_790_T_missense	5
T_357_A_synonymous	5
T_748_C_missense	5
G_744_C_missense	5
C_162_A_synonymous	5
A_984_G_synonymous	5
T_1191_G_synonymous	5
A_507_G_synonymous	5
A_586_G_missense	5
A_1064_G_missense	5
C_1147_A_missense	5
A_1032_C_synonymous	5
T_858_C_synonymous	5
T_892_C_missense	5
T_438_C_synonymous	5
A_469_C_missense	5
A_813_T_synonymous	4
C_614_G_missense	4
C_59_A_missense	4
G_961_A_missense	4
T_690_C_synonymous	4
T_991_C_synonymous	4
T_357_C_synonymous	4
C_104_A_missense	4
G_993_C_missense	4
T_552_C_synonymous	4
A_1112_G_missense	4
G_990_T_missense	4
G_929_T_missense	4
T_651_A_synonymous	4
T_679_C_synonymous	4
G_303_C_missense	4
A_928_T_missense	4
A_726_G_synonymous	4
C_455_A_missense	4
A_683_G_missense	4
C_926_T_missense	4
G_693_T_missense	4
G_1141_C_missense	4
G_287_A_missense	4
A_326_T_missense	4
A_731_G_missense	4
A_264_C_synonymous	4
A_1248_C_synonymous	4
T_615_A_synonymous	4
G_817_A_missense	4
A_376_T_missense	4
C_1030_G_missense	4
G_463_A_missense	4
G_508_A_missense	4
T_547_C_missense	4
T_540_C_synonymous	4
A_219_T_synonymous	4
T_756_A_synonymous	4
A_1109_G_missense	4
C_361_G_missense	4
G_278_T_missense	4
G_1201_C_missense	4
A_1000_T_missense	4
A_1166_G_missense	4
G_622_C_missense	4
A_1124_T_missense	4
A_694_T_missense	4
A_219_G_synonymous	4
A_1194_C_synonymous	4
A_318_C_synonymous	4
A_917_G_missense	4
C_563_T_missense	4
T_633_G_synonymous	4
A_949_G_missense	4
T_648_G_missense	4
G_799_A_missense	4
A_627_T_missense	4
G_889_C_missense	4
A_498_T_synonymous	4
A_564_T_synonymous	4
A_1134_T_missense	4
A_139_T_missense	4
A_1153_G_missense	4
G_970_T_missense	4
C_1011_A_synonymous	4
C_337_G_missense	4
C_617_A_missense	4
A_423_G_synonymous	4
A_918_G_synonymous	4
A_235_T_missense	4
C_487_G_missense	4
A_319_G_missense	4
G_373_T_missense	4
T_1239_A_missense	4
G_728_T_missense	4
A_204_C_synonymous	4
A_732_G_synonymous	4
A_1169_C_missense	4
A_758_G_missense	4
T_399_A_synonymous	4
T_453_A_synonymous	4
C_565_T_missense	4
A_318_G_synonymous	4
T_559_A_missense	4
G_641_A_missense	4
A_342_G_synonymous	4
C_1216_A_missense	4
T_153_C_synonymous	4
T_465_C_synonymous	4
G_183_T_missense	4
A_1034_C_missense	4
A_207_C_synonymous	4
T_1088_C_missense	4
T_270_C_synonymous	4
A_301_C_missense	4
A_264_G_synonymous	4
A_1249_G_missense	4
A_248_G_missense	4
A_36_C_synonymous	4
G_768_C_missense	4
A_882_G_synonymous	4
A_843_G_synonymous	4
T_570_A_missense	4
G_982_A_missense	4
A_810_T_synonymous	4
A_866_G_missense	4
A_129_G_synonymous	4
A_1231_T_missense	4
T_1071_C_synonymous	4
C_443_G_missense	4
T_570_C_synonymous	4
G_410_C_missense	4
A_210_C_missense	4
A_561_T_synonymous	4
G_1059_A_synonymous	4
T_549_C_synonymous	4
T_512_A_missense	4
T_549_G_synonymous	4
C_724_A_missense	4
A_1086_G_synonymous	3
A_182_G_missense	3
C_273_T_synonymous	3
T_415_A_missense	3
C_1097_G_missense	3
A_449_C_missense	3
C_94_A_missense	3
A_114_T_missense	3
A_1196_T_missense	3
A_306_G_synonymous	3
T_222_C_synonymous	3
A_505_C_missense	3
C_272_T_missense	3
C_655_A_missense	3
T_753_A_synonymous	3
T_61_G_missense	3
A_480_C_missense	3
T_456_C_synonymous	3
G_1204_A_missense	3
A_948_T_synonymous	3
C_502_A_missense	3
C_1257_G_synonymous	3
T_1053_A_synonymous	3
A_380_C_missense	3
A_826_C_synonymous	3
A_958_C_missense	3
A_1118_T_missense	3
T_965_G_missense	3
C_775_G_missense	3
A_1202_C_missense	3
A_745_C_missense	3
A_1249_T_missense	3
C_310_G_missense	3
T_399_C_synonymous	3
T_988_C_missense	3
A_798_G_synonymous	3
C_349_T_missense	3
A_1095_T_synonymous	3
T_648_A_missense	3
A_1033_T_missense	3
A_915_G_synonymous	3
A_848_T_missense	3
A_577_C_missense	3
T_662_C_missense	3
G_751_C_missense	3
C_761_T_missense	3
T_661_C_synonymous	3
A_1040_G_missense	3
A_293_G_missense	3
G_1129_C_missense	3
G_1254_C_missense	3
T_1137_G_synonymous	3
A_839_T_missense	3
G_760_A_missense	3
A_711_C_missense	3
A_1166_C_missense	3
C_1093_G_missense	3
T_1131_A_missense	3
T_654_G_synonymous	3
C_126_G_synonymous	3
T_285_C_synonymous	3
A_1047_C_missense	3
C_115_G_missense	3
T_741_G_synonymous	3
C_28_A_synonymous	3
T_109_A_missense	3
A_434_T_missense	3
A_342_T_synonymous	3
G_1243_C_missense	3
C_1212_A_synonymous	3
C_238_A_missense	3
C_467_G_missense	3
T_1128_A_synonymous	3
G_646_T_missense	3
G_236_A_missense	3
A_805_G_missense	3
G_34_C_missense	3
A_839_G_missense	3
T_979_G_missense	3
A_1107_T_missense	3
C_189_A_missense	3
C_447_A_synonymous	3
G_544_C_missense	3
G_89_A_missense	3
A_733_G_missense	3
A_1177_C_missense	3
C_1252_A_missense	3
A_79_T_missense	3
T_971_C_missense	3
A_612_G_synonymous	3
A_488_T_missense	3
A_242_G_missense	3
T_1206_A_missense	3
T_438_A_synonymous	3
C_422_G_missense	3
G_1192_C_missense	3
A_1171_G_missense	3
A_583_G_missense	3
A_421_G_missense	3
G_751_A_missense	3
G_707_A_missense	3
C_213_A_synonymous	3
A_496_G_missense	3
C_1136_A_missense	3
T_216_C_synonymous	3
C_1257_A_synonymous	3
C_478_A_missense	3
T_482_A_missense	3
A_674_G_missense	3
A_1196_C_missense	3
A_638_C_missense	3
C_1187_A_missense	3
A_1002_T_synonymous	3
G_681_T_missense	3
A_1046_G_missense	3
A_787_T_missense	3
G_289_T_missense	3
T_1052_C_missense	3
G_757_A_missense	3
G_983_T_missense	3
A_1046_T_missense	3
T_1182_C_synonymous	3
A_874_C_missense	3
T_6_A_synonymous	3
A_1177_G_missense	3
A_92_C_missense	3
T_762_A_synonymous	3
T_1188_G_synonymous	3
C_39_G_synonymous	3
A_612_C_synonymous	3
G_150_C_synonymous	3
A_360_T_synonymous	3
C_424_A_missense	3
A_32_T_missense	3
C_1091_G_missense	3
T_615_G_synonymous	3
G_89_C_missense	3
A_1063_G_missense	3
A_488_C_missense	2
A_461_T_missense	2
C_25_A_missense	2
T_133_A_missense	2
A_726_C_missense	2
C_96_A_synonymous	2
A_477_T_synonymous	2
C_749_G_missense	2
C_481_A_missense	2
A_739_C_missense	2
C_650_A_missense	2
T_979_A_missense	2
C_136_A_missense	2
C_1001_A_missense	2
A_195_C_missense	2
G_278_A_missense	2
C_38_G_missense	2
A_627_C_missense	2
C_1241_A_missense	2
A_1170_G_synonymous	2
A_1002_C_synonymous	2
A_308_C_missense	2
A_504_T_synonymous	2
A_910_C_missense	2
G_373_A_missense	2
T_1029_G_missense	2
A_716_C_missense	2
A_1041_G_synonymous	2
A_739_T_missense	2
T_1185_A_synonymous	2
C_1138_A_missense	2
A_852_C_synonymous	2
T_363_A_synonymous	2
T_416_C_missense	2
A_431_C_missense	2
A_531_C_missense	2
T_919_A_missense	2
A_407_T_missense	2
A_308_G_missense	2
T_1242_G_synonymous	2
C_25_G_missense	2
A_65_T_missense	2
A_908_T_missense	2
G_1158_C_missense	2
C_238_G_missense	2
G_1122_C_missense	2
A_267_G_synonymous	2
G_1056_A_synonymous	2
T_735_A_synonymous	2
G_646_A_missense	2
T_900_G_missense	2
G_677_T_missense	2
T_1228_G_missense	2
A_1214_T_missense	2
G_206_A_missense	2
A_235_G_missense	2
C_749_A_missense	2
T_141_C_synonymous	2
T_87_A_missense	2
A_543_T_missense	2
A_176_C_missense	2
A_1214_C_missense	2
A_1139_G_missense	2
C_636_A_synonymous	2
A_108_T_synonymous	2
C_846_A_synonymous	2
C_1097_A_missense	2
C_364_A_missense	2
G_1154_C_missense	2
A_826_G_missense	2
A_240_T_synonymous	2
G_359_C_missense	2
C_1172_A_missense	2
A_139_G_missense	2
G_1110_C_missense	2
C_1090_G_missense	2
A_280_G_missense	2
G_1161_C_missense	2
A_758_C_missense	2
T_50_A_missense	2
G_122_C_missense	2
A_1227_C_missense	2
A_1019_G_missense	2
A_1028_C_missense	2
A_65_C_missense	2
G_295_A_missense	2
A_628_C_missense	2
T_252_C_synonymous	2
A_468_C_synonymous	2
A_185_T_missense	2
A_69_G_synonymous	2
A_710_T_missense	2
A_504_C_synonymous	2
A_30_C_synonymous	2
C_312_G_synonymous	2
C_47_A_missense	2
A_1140_C_missense	2
A_80_G_missense	2
T_315_C_synonymous	2
A_803_T_missense	2
A_873_T_synonymous	2
A_43_T_missense	2
T_1173_G_synonymous	2
C_571_A_missense	2
G_1238_C_missense	2
A_529_G_missense	2
A_1041_C_missense	2
A_637_G_missense	2
A_321_G_synonymous	2
A_686_G_missense	2
A_694_C_missense	2
T_1131_G_missense	2
A_402_G_synonymous	2
A_1163_T_missense	2
G_400_A_missense	2
A_879_C_missense	2
A_908_G_missense	2
A_582_C_synonymous	2
C_414_A_synonymous	2
G_517_A_missense	2
T_67_G_missense	2
A_1043_T_missense	2
C_558_A_synonymous	2
G_966_C_missense	2
G_1174_C_missense	2
A_249_T_missense	2
A_949_C_missense	2
T_1246_C_missense	2
T_1208_A_missense	2
A_881_G_missense	2
A_1164_T_missense	2
T_672_C_synonymous	2
G_244_T_missense	2
G_608_C_missense	2
C_1091_A_missense	2
A_411_C_synonymous	2
C_593_G_missense	2
A_1159_G_missense	2
C_435_G_missense	2
T_398_C_missense	2
T_499_A_missense	2
A_732_C_missense	2
G_838_C_missense	2
C_715_A_missense	2
A_948_C_synonymous	2
T_618_A_synonymous	2
G_179_T_missense	2
G_163_A_missense	2
G_956_T_missense	2
C_1165_G_missense	2
C_471_A_synonymous	2
C_208_G_missense	2
A_1043_G_missense	2
A_1061_G_missense	2
A_592_G_missense	2
T_483_A_synonymous	2
C_571_G_missense	2
A_742_G_missense	2
G_355_A_missense	2
A_368_T_missense	2
C_127_A_missense	2
C_475_A_missense	2
T_748_G_missense	2
A_885_G_synonymous	2
T_465_A_synonymous	2
G_263_T_missense	2
T_950_C_missense	2
T_486_G_synonymous	2
C_835_A_missense	2
C_632_G_missense	2
G_241_A_missense	2
G_823_A_missense	2
A_1028_T_missense	2
T_1182_A_synonymous	2
T_559_C_missense	2
T_1035_C_synonymous	2
A_380_T_missense	2
T_177_C_synonymous	2
C_714_A_synonymous	2
T_1015_G_missense	2
C_794_A_missense	2
A_1014_G_synonymous	2
G_275_A_missense	2
C_976_A_missense	2
A_204_T_synonymous	2
C_1090_A_missense	2
A_1121_C_missense	2
T_960_C_synonymous	2
C_255_A_synonymous	2
A_747_T_missense	2
C_1142_A_missense	2
C_752_A_missense	2
C_546_G_synonymous	2
A_909_G_synonymous	2
A_612_T_synonymous	2
T_1053_G_missense	2
A_1223_C_missense	2
A_493_T_missense	2
A_842_G_missense	2
A_480_T_missense	2
A_698_G_missense	2
G_14_C_missense	2
C_955_T_missense	2
G_776_A_missense	2
C_312_A_synonymous	2
C_664_A_missense	2
C_738_G_synonymous	2
A_873_G_synonymous	2
G_303_A_missense	2
T_4_G_missense	2
A_1194_T_synonymous	2
T_555_G_synonymous	2
C_541_G_missense	2
A_21_G_synonymous	2
C_548_G_missense	2
C_58_A_missense	2
C_481_G_missense	2
A_1217_G_missense	2
A_308_T_missense	2
A_711_T_missense	2
G_663_C_missense	2
T_151_C_missense	2
G_1065_T_missense	2
C_118_A_missense	2
T_789_A_synonymous	2
T_12_C_synonymous	2
A_21_C_missense	2
A_210_T_missense	2
C_551_T_missense	1
A_577_T_missense	1
C_497_G_missense	1
G_669_C_synonymous	1
A_279_C_synonymous	1
A_521_T_missense	1
C_916_A_missense	1
A_725_C_missense	1
G_533_C_missense	1
C_316_T_missense	1
T_912_G_missense	1
T_328_C_missense	1
C_935_T_missense	1
A_1215_T_missense	1
A_353_G_missense	1
T_680_C_missense	1
A_293_C_missense	1
A_1123_C_missense	1
T_900_A_missense	1
T_500_G_missense	1
G_509_A_missense	1
T_580_G_missense	1
C_1074_A_missense	1
A_698_C_missense	1
G_386_A_missense	1
C_1212_G_synonymous	1
G_851_T_missense	1
T_1010_C_missense	1
A_719_G_missense	1
C_272_A_missense	1
A_339_T_synonymous	1
C_40_A_missense	1
T_997_C_missense	1
T_547_A_missense	1
C_350_T_missense	1
G_214_T_missense	1
C_37_G_missense	1
C_887_G_missense	1
A_767_T_missense	1
A_793_G_missense	1
T_920_A_missense	1
A_377_G_missense	1
A_561_C_synonymous	1
A_709_G_missense	1
G_53_A_missense	1
G_341_A_missense	1
A_1163_C_missense	1
T_99_A_missense	1
T_363_C_synonymous	1
C_344_A_missense	1
A_816_C_missense	1
G_631_C_missense	1
A_30_T_synonymous	1
T_703_C_missense	1
A_354_T_missense	1
C_1229_G_missense	1
T_270_A_synonymous	1
G_646_C_missense	1
A_117_C_missense	1
T_171_C_synonymous	1
G_830_T_missense	1
A_1079_T_missense	1
T_1182_G_synonymous	1
C_1245_G_missense	1
A_195_T_missense	1
T_1197_A_missense	1
G_1221_T_missense	1
A_1227_T_missense	1
A_723_C_missense	1
C_1156_G_missense	1
T_372_A_synonymous	1
A_46_G_missense	1
A_882_C_missense	1
A_1223_G_missense	1
G_641_C_missense	1
T_919_G_missense	1
A_436_T_missense	1
C_451_A_missense	1
A_746_C_missense	1
A_745_G_missense	1
A_15_G_synonymous	1
A_1202_T_missense	1
T_657_G_synonymous	1
T_737_G_missense	1
A_538_T_missense	1
A_717_C_missense	1
T_1184_A_missense	1
C_704_G_missense	1
C_447_G_synonymous	1
T_1005_C_synonymous	1
C_1038_A_missense	1
A_797_G_missense	1
A_586_C_missense	1
G_599_T_missense	1
A_918_T_missense	1
A_1107_C_missense	1
A_746_T_missense	1
C_752_G_missense	1
T_1029_A_missense	1
C_1030_A_missense	1
A_844_G_missense	1
C_537_A_synonymous	1
C_1252_G_missense	1
C_553_A_missense	1
A_722_T_missense	1
C_1127_G_missense	1
G_776_T_missense	1
A_335_C_missense	1
C_310_A_missense	1
A_1196_G_missense	1
G_463_C_missense	1
C_344_T_missense	1
G_446_T_missense	1
A_43_C_missense	1
G_385_T_missense	1
G_119_C_missense	1
A_1086_C_synonymous	1
T_338_A_missense	1
T_120_A_synonymous	1
C_484_A_missense	1
G_472_A_missense	1
G_295_T_missense	1
C_443_A_missense	1
G_687_C_missense	1
A_1082_G_missense	1
G_347_T_missense	1
C_670_A_missense	1
A_182_C_missense	1
G_785_T_missense	1
A_1060_G_missense	1
A_647_G_missense	1
C_1023_A_missense	1
G_823_T_missense	1
T_1175_C_missense	1
G_824_A_missense	1
T_802_C_missense	1
A_1081_G_missense	1
A_354_C_missense	1
A_460_T_missense	1
G_983_A_missense	1
C_778_A_missense	1
T_50_G_missense	1
T_547_G_missense	1
C_1236_A_missense	1
C_977_A_missense	1
A_879_G_synonymous	1
A_739_G_missense	1
A_403_C_missense	1
C_246_A_missense	1
A_1112_C_missense	1
A_1217_C_missense	1
A_866_C_missense	1
C_1156_A_missense	1
T_499_G_missense	1
G_673_T_missense	1
A_743_C_missense	1
G_634_C_missense	1
A_1086_T_synonymous	1
C_1168_G_missense	1
A_1032_G_synonymous	1
A_717_G_synonymous	1
A_1253_C_missense	1
A_1213_C_missense	1
C_1190_G_missense	1
T_952_G_missense	1
T_944_G_missense	1
T_99_G_missense	1
C_1045_G_missense	1
C_199_G_missense	1
C_513_A_missense	1
A_31_T_missense	1
A_1213_G_missense	1
G_123_C_synonymous	1
A_682_C_missense	1
G_878_T_missense	1
T_109_G_missense	1
A_10_T_missense	1
G_1125_C_missense	1
A_1082_C_missense	1
G_1174_A_missense	1
A_787_G_missense	1
G_1101_C_missense	1
T_965_C_missense	1
A_1231_C_missense	1
C_1050_G_synonymous	1
C_35_A_missense	1
A_885_C_synonymous	1
G_530_A_missense	1
T_311_A_missense	1
T_309_G_missense	1
A_264_T_synonymous	1
T_297_C_synonymous	1
A_76_C_missense	1
T_44_G_missense	1
G_490_C_missense	1
C_510_A_synonymous	1
C_792_A_synonymous	1
C_685_G_missense	1
A_973_G_missense	1
A_448_T_missense	1
A_298_C_missense	1
C_127_G_missense	1
A_128_T_missense	1
C_784_T_missense	1
G_962_C_missense	1
G_1176_A_synonymous	1
A_313_G_missense	1
A_143_G_missense	1
T_67_A_missense	1
A_391_C_missense	1
T_763_C_missense	1
A_1218_T_missense	1
C_425_A_missense	1
T_375_A_synonymous	1
A_1105_G_missense	1
A_538_G_missense	1
T_1173_A_synonymous	1
A_230_G_missense	1
G_346_A_missense	1
C_247_G_missense	1
C_190_T_missense	1
T_420_A_missense	1
G_439_T_missense	1
G_754_A_missense	1
A_877_G_missense	1
A_160_T_missense	1
G_566_C_missense	1
C_773_A_missense	1
C_1241_G_missense	1
T_703_G_missense	1
A_879_T_missense	1
T_196_C_missense	1
T_1246_G_missense	1
A_1170_C_missense	1
T_1020_A_missense	1
T_281_C_missense	1
C_980_G_missense	1
T_4_A_missense	1
A_1051_T_missense	1
A_431_T_missense	1
C_558_G_synonymous	1
A_839_C_missense	1
C_772_G_missense	1
T_1179_G_synonymous	1
A_160_G_missense	1
C_1138_G_missense	1
T_1078_A_missense	1
T_562_A_missense	1
C_845_A_missense	1
C_822_A_missense	1
T_820_C_missense	1
T_24_G_missense	1
A_1120_C_missense	1
G_1189_A_missense	1
A_897_G_synonymous	1
A_276_G_synonymous	1
G_525_C_synonymous	1
A_1096_T_missense	1
[truncated: 113 more rows]
