# Supplementary material for: Analysis of 3.5 million SARS-CoV-2 sequences reveals unique mutational trends with consistent nucleotide and codon frequencies
Source: Virol J. 2023 Feb 17;20:31. doi: 10.1186/s12985-023-01982-8 (PMC9936480; doi:10.1186/s12985-023-01982-8)
Supplement: Supplementary file 11 — Additional file 11. Tables S11-70: Counts of All Mutations for each Gene/Clade Combination. [file 12985_2023_1982_MOESM11_ESM.zip › Additional File 1 Tables S11-70/Additional File 1 Table S47_N_omicron_all_mut_info.csv]

	mutation_sum
G_608_A_missense	1187852
G_610_C_missense	1187155
G_609_A_synonymous	1186848
C_38_T_missense	1185517
A_90_T_synonymous	784558
A_1237_C_missense	596171
A_1028_G_missense	54613
A_604_T_missense	23648
G_605_C_missense	23423
C_451_T_missense	12655
A_57_G_synonymous	12161
C_199_T_missense	10807
C_162_T_synonymous	7577
G_1129_T_missense	4704
A_188_G_missense	4155
G_608_T_missense	4093
G_643_T_missense	3710
G_408_T_missense	3568
C_447_T_synonymous	3326
C_330_T_synonymous	3172
C_471_T_synonymous	3030
C_822_T_synonymous	2941
C_404_T_missense	2769
C_384_T_synonymous	2233
C_258_T_synonymous	2203
C_1011_T_synonymous	1883
C_1085_T_missense	1836
C_980_T_missense	1768
C_225_T_synonymous	1757
C_39_T_synonymous	1720
C_999_T_synonymous	1616
C_1023_T_synonymous	1542
C_812_T_missense	1509
C_1038_T_synonymous	1502
C_234_T_synonymous	1488
C_435_T_synonymous	1480
C_1097_T_missense	1463
C_401_T_missense	1418
C_927_T_synonymous	1413
C_576_T_synonymous	1387
G_669_A_synonymous	1382
C_159_T_synonymous	1361
C_898_T_missense	1318
C_871_T_synonymous	1302
C_433_T_missense	1299
G_98_T_missense	1275
T_24_C_synonymous	1169
C_1080_T_synonymous	1158
C_1094_T_missense	1153
A_97_T_missense	1150
A_543_G_synonymous	1081
C_1136_T_missense	1071
C_887_T_missense	1062
C_146_T_missense	1057
A_747_G_synonymous	1051
C_37_T_missense	1036
C_126_T_synonymous	1009
G_1042_C_missense	996
T_661_C_synonymous	995
C_189_T_synonymous	981
C_945_T_synonymous	970
C_804_T_synonymous	969
C_581_T_missense	921
C_378_T_synonymous	904
C_71_T_missense	898
C_424_T_missense	893
C_452_T_missense	871
T_1203_C_synonymous	868
G_906_T_synonymous	848
C_1148_T_missense	837
G_105_T_synonymous	825
C_333_T_synonymous	815
C_422_T_missense	803
C_894_T_synonymous	784
G_1195_T_missense	782
T_144_C_synonymous	780
G_203_A_missense	756
C_1001_T_missense	749
C_484_T_missense	740
C_1147_T_missense	728
G_417_T_missense	727
C_497_T_missense	727
C_684_T_synonymous	708
C_596_T_missense	707
C_1085_A_missense	656
C_502_T_missense	655
C_1093_T_missense	654
C_118_T_missense	652
G_727_T_missense	646
C_1193_T_missense	646
C_614_T_missense	643
C_876_T_synonymous	641
C_149_T_missense	621
T_309_C_synonymous	619
C_42_T_synonymous	604
C_688_T_missense	596
A_519_T_synonymous	588
C_704_T_missense	587
G_981_T_synonymous	586
A_8_T_missense	582
C_1257_A_synonymous	580
C_18_T_synonymous	572
A_90_G_synonymous	571
C_60_T_synonymous	568
G_53_T_missense	568
C_595_T_missense	563
T_9_A_missense	563
G_987_T_synonymous	563
G_1176_T_synonymous	561
G_7_C_missense	554
C_1250_T_missense	553
G_759_A_synonymous	550
C_1257_T_synonymous	550
C_518_T_missense	544
A_710_G_missense	540
T_900_C_synonymous	537
C_675_T_synonymous	531
C_1245_T_synonymous	528
C_1236_T_synonymous	516
C_459_T_synonymous	506
C_845_T_missense	505
C_573_T_synonymous	497
G_808_T_missense	489
G_150_T_synonymous	489
A_26_T_missense	477
C_1172_T_missense	474
C_180_T_synonymous	474
A_129_G_synonymous	472
C_846_T_synonymous	470
C_40_T_missense	470
C_632_T_missense	450
G_123_A_synonymous	432
T_420_C_synonymous	416
C_1091_T_missense	413
C_481_T_missense	409
C_136_T_missense	406
T_756_C_synonymous	404
A_411_G_synonymous	400
G_931_A_missense	395
G_584_T_missense	389
A_116_T_missense	386
G_1149_T_synonymous	386
G_105_A_synonymous	384
C_19_A_missense	374
C_623_T_missense	370
G_713_T_missense	369
G_867_T_missense	363
G_268_T_missense	363
T_875_C_missense	362
G_454_T_missense	361
G_525_A_synonymous	360
G_1059_T_synonymous	354
A_899_G_missense	353
C_168_T_synonymous	352
A_219_T_synonymous	351
C_17_T_missense	349
G_412_T_missense	343
C_1247_T_missense	341
G_150_C_synonymous	341
C_976_T_missense	341
G_1075_T_missense	341
G_103_A_missense	339
G_966_A_missense	335
G_906_A_synonymous	334
C_516_T_synonymous	333
G_663_T_missense	333
T_1131_C_synonymous	333
G_643_A_missense	331
T_432_C_synonymous	330
C_202_G_missense	327
C_794_T_missense	327
G_14_A_missense	326
C_294_T_synonymous	325
C_198_T_synonymous	323
T_405_C_synonymous	323
G_430_C_missense	322
C_534_T_synonymous	319
G_712_T_missense	318
T_109_C_missense	318
C_374_T_missense	317
A_1130_T_missense	316
C_930_T_synonymous	312
G_599_A_missense	309
G_622_T_missense	307
T_1044_C_synonymous	305
C_200_T_missense	305
A_93_G_synonymous	303
C_104_T_missense	301
G_1254_T_missense	300
C_475_T_synonymous	300
C_642_T_synonymous	298
A_97_G_missense	297
C_464_T_missense	295
C_974_T_missense	293
G_1072_A_missense	293
C_590_T_missense	293
G_1119_T_missense	292
C_752_T_missense	291
C_1074_T_synonymous	288
G_56_A_missense	282
C_1089_T_synonymous	279
G_861_A_synonymous	275
G_1192_T_missense	272
C_269_T_missense	271
G_1235_T_missense	271
G_501_T_missense	270
G_1238_T_missense	270
G_954_T_synonymous	269
C_977_T_missense	269
C_836_A_missense	267
G_1101_A_synonymous	267
T_9_C_synonymous	266
G_187_T_missense	266
G_727_A_missense	266
C_655_T_missense	266
C_365_T_missense	264
C_246_T_synonymous	263
G_987_A_synonymous	262
G_382_T_missense	262
G_939_A_synonymous	259
C_455_T_missense	259
G_544_T_missense	252
C_390_T_synonymous	250
A_111_T_synonymous	249
G_744_A_synonymous	247
T_559_A_missense	247
G_954_A_synonymous	246
G_578_T_missense	244
G_981_A_synonymous	241
C_996_T_synonymous	241
G_631_T_missense	240
C_71_A_missense	238
G_122_A_missense	238
G_119_A_missense	238
G_1149_A_synonymous	236
C_444_T_synonymous	232
A_108_G_synonymous	231
G_777_A_synonymous	231
G_27_T_missense	228
A_65_G_missense	228
G_355_T_missense	227
T_753_C_synonymous	226
G_630_T_missense	226
C_800_T_missense	226
G_77_A_missense	224
G_430_A_missense	224
G_687_T_missense	223
G_1235_A_missense	223
G_29_A_missense	222
G_1132_C_missense	219
G_611_A_missense	217
C_1209_T_synonymous	215
C_1090_T_missense	214
G_687_A_synonymous	213
C_636_T_synonymous	213
C_1230_T_synonymous	211
G_163_T_missense	211
G_1119_C_missense	211
G_373_T_missense	210
A_431_G_missense	209
G_1167_T_missense	209
G_649_T_missense	208
G_702_T_missense	208
C_238_T_missense	202
G_430_T_missense	202
T_345_C_synonymous	201
G_348_A_synonymous	198
C_642_A_synonymous	198
G_107_A_missense	198
G_102_T_synonymous	198
G_466_T_missense	197
A_896_G_missense	196
C_836_T_missense	195
C_255_T_synonymous	189
G_1201_T_missense	189
C_494_T_missense	189
T_1068_C_synonymous	188
T_67_C_missense	187
A_506_G_missense	186
T_486_C_synonymous	186
A_522_G_synonymous	184
T_450_C_synonymous	183
T_919_C_missense	183
G_1238_A_missense	182
G_598_A_missense	180
C_972_T_synonymous	178
G_1204_T_missense	178
C_740_T_missense	178
C_670_T_missense	177
C_1102_T_missense	176
G_611_T_missense	174
C_835_T_missense	174
C_239_A_missense	174
A_1109_G_missense	173
G_1042_T_missense	173
C_1103_T_missense	173
G_634_A_missense	172
C_864_T_synonymous	170
C_738_T_synonymous	169
A_637_T_missense	169
A_1134_T_missense	168
G_956_A_missense	167
C_729_A_synonymous	167
G_187_A_missense	165
C_94_T_missense	165
T_1251_C_synonymous	165
G_52_T_missense	165
C_1007_T_missense	164
C_213_T_synonymous	164
G_1167_A_synonymous	163
C_734_T_missense	162
A_219_G_synonymous	161
G_669_T_synonymous	158
C_667_T_synonymous	156
T_648_C_synonymous	155
C_384_A_missense	155
G_102_A_synonymous	155
C_1127_T_missense	154
C_1008_T_synonymous	153
A_195_G_synonymous	153
A_194_G_missense	152
C_336_T_synonymous	151
G_993_A_synonymous	151
G_1161_A_synonymous	151
G_214_A_missense	150
C_553_T_missense	149
C_924_T_synonymous	148
G_584_A_missense	148
G_307_A_missense	148
G_771_A_synonymous	143
A_1226_G_missense	143
C_788_T_missense	142
C_1178_T_missense	142
G_150_A_synonymous	142
T_243_C_synonymous	141
G_100_T_missense	139
G_1027_C_missense	139
A_86_C_missense	139
G_922_T_missense	139
G_74_A_missense	139
G_77_T_missense	138
T_1197_C_synonymous	138
C_904_T_missense	138
G_754_T_missense	137
G_408_A_synonymous	137
A_881_G_missense	137
G_817_T_missense	136
G_13_A_missense	136
A_339_G_synonymous	135
G_27_A_synonymous	135
G_584_C_missense	135
T_1206_C_synonymous	133
C_16_A_missense	133
C_414_T_synonymous	132
T_629_C_missense	132
A_964_G_missense	132
G_355_A_missense	132
G_539_T_missense	130
G_1075_A_missense	130
G_605_A_missense	130
G_236_T_missense	130
A_220_G_missense	130
G_1152_T_missense	130
G_1048_T_missense	130
C_138_T_synonymous	129
T_1029_C_synonymous	129
G_707_T_missense	129
G_533_A_missense	128
A_11_G_missense	127
T_933_C_synonymous	126
G_1240_T_missense	126
C_548_A_missense	125
G_359_T_missense	125
C_425_T_missense	125
C_47_T_missense	125
T_327_C_synonymous	124
G_1122_A_synonymous	123
A_839_T_missense	122
T_153_C_synonymous	122
G_73_T_missense	122
G_634_T_missense	122
G_148_T_missense	122
C_485_T_missense	122
G_1200_A_synonymous	122
G_630_A_missense	121
A_381_G_synonymous	121
C_312_T_synonymous	121
C_619_T_missense	121
C_1143_A_synonymous	120
C_239_G_missense	119
G_474_A_synonymous	119
T_606_C_synonymous	119
G_889_T_missense	118
C_166_T_missense	118
G_98_A_missense	117
A_495_G_synonymous	117
T_237_C_synonymous	116
C_696_T_synonymous	116
G_1195_A_missense	115
C_1113_T_synonymous	114
C_28_A_synonymous	114
G_867_C_missense	114
G_631_A_missense	114
C_1212_T_synonymous	114
G_635_T_missense	114
G_371_A_missense	114
G_1154_A_missense	113
A_204_T_synonymous	113
G_1126_A_missense	113
G_535_A_missense	113
A_1130_G_missense	113
A_1194_G_synonymous	112
C_593_T_missense	111
G_1141_T_missense	110
C_825_T_synonymous	110
T_345_A_synonymous	108
G_635_A_missense	108
T_594_C_synonymous	107
G_532_A_missense	107
A_1160_G_missense	107
A_36_G_synonymous	107
G_48_T_synonymous	106
G_1174_T_missense	106
C_942_T_synonymous	106
G_939_T_synonymous	105
G_163_C_missense	105
G_373_A_missense	104
G_307_T_missense	104
A_69_T_synonymous	104
T_1137_C_synonymous	102
A_726_G_synonymous	102
C_1113_A_missense	102
C_1143_T_synonymous	101
T_45_C_synonymous	101
C_503_T_missense	99
T_834_C_synonymous	99
G_119_T_missense	98
G_1158_A_synonymous	98
G_652_T_missense	98
A_1069_G_missense	98
C_957_T_synonymous	98
C_337_T_synonymous	97
A_837_T_synonymous	97
C_755_T_missense	97
G_1152_A_synonymous	96
C_1030_T_missense	96
G_385_A_missense	96
T_470_C_missense	95
A_1166_T_missense	94
G_652_A_missense	94
G_1243_A_missense	94
T_618_C_synonymous	94
A_504_G_synonymous	93
C_546_T_synonymous	93
T_12_C_synonymous	93
G_640_A_missense	93
C_749_T_missense	93
G_768_A_synonymous	93
G_712_A_missense	93
A_480_G_synonymous	92
G_808_A_missense	92
G_34_T_missense	92
C_1031_T_missense	92
A_117_G_synonymous	91
C_58_T_missense	91
G_241_C_missense	91
T_165_C_synonymous	91
C_600_T_synonymous	91
G_266_A_missense	90
G_611_C_missense	90
G_1027_T_missense	90
C_364_T_missense	90
G_474_T_synonymous	90
A_1217_G_missense	90
G_867_A_synonymous	90
A_711_G_synonymous	89
T_201_C_synonymous	89
A_1248_T_synonymous	88
T_1239_C_synonymous	87
G_1195_C_missense	87
A_63_T_synonymous	87
A_143_G_missense	87
C_81_T_synonymous	86
A_717_T_missense	86
C_721_A_missense	86
A_885_G_synonymous	86
T_120_C_synonymous	85
T_589_C_missense	85
G_123_T_synonymous	84
T_735_C_synonymous	84
T_1087_C_missense	84
G_1254_A_synonymous	84
G_713_A_missense	83
A_128_G_missense	83
G_101_A_missense	83
G_993_T_missense	82
T_1145_C_missense	82
A_531_G_synonymous	82
A_83_G_missense	81
G_122_T_missense	81
T_1062_C_synonymous	81
G_41_A_missense	81
T_588_C_synonymous	81
C_277_A_synonymous	80
A_1025_G_missense	80
T_1242_C_synonymous	80
G_1255_A_missense	79
C_528_T_synonymous	79
G_598_T_missense	79
A_114_G_synonymous	79
T_1191_C_synonymous	79
A_76_T_missense	79
T_672_C_synonymous	79
G_286_T_missense	79
T_61_C_missense	79
C_620_T_missense	78
T_639_C_synonymous	78
G_626_T_missense	78
C_59_T_missense	78
C_729_T_synonymous	77
G_14_T_missense	77
G_707_A_missense	77
T_580_C_missense	76
G_289_A_missense	76
G_52_A_missense	76
G_409_A_missense	76
G_1042_A_missense	76
A_780_G_synonymous	76
T_621_C_synonymous	75
A_393_G_missense	75
C_560_T_missense	75
C_239_T_missense	75
A_426_G_synonymous	75
C_659_T_missense	75
T_540_C_synonymous	74
G_649_A_missense	74
G_702_A_missense	73
T_555_C_synonymous	73
T_708_C_synonymous	73
G_84_A_synonymous	73
C_16_T_missense	73
C_792_T_synonymous	72
A_837_G_synonymous	72
A_743_G_missense	72
A_80_G_missense	71
G_105_C_synonymous	71
T_624_A_synonymous	71
G_602_C_missense	71
G_103_T_missense	70
G_566_A_missense	70
G_236_A_missense	70
C_977_A_missense	70
A_815_T_missense	70
C_356_T_missense	70
A_1086_G_synonymous	70
T_807_C_synonymous	70
G_525_T_synonymous	70
A_613_C_missense	70
G_544_A_missense	70
G_55_A_missense	69
G_536_A_missense	69
G_578_C_missense	69
A_519_G_synonymous	69
G_307_C_missense	69
A_1034_G_missense	69
T_855_C_synonymous	68
G_359_A_missense	68
C_137_T_missense	68
A_488_G_missense	68
A_1133_T_missense	68
C_603_T_synonymous	68
G_29_C_missense	68
T_297_C_synonymous	68
C_565_T_missense	67
C_773_T_missense	67
T_891_C_synonymous	67
T_795_C_synonymous	67
A_678_G_synonymous	66
A_204_G_synonymous	66
T_921_A_missense	66
G_183_A_synonymous	66
A_1107_G_synonymous	66
C_75_T_synonymous	66
G_1110_A_synonymous	66
C_1142_T_missense	66
G_1018_A_missense	66
T_615_C_synonymous	66
T_462_C_synonymous	65
T_33_C_synonymous	65
G_439_A_missense	65
A_1139_G_missense	65
A_625_G_missense	65
G_1122_C_missense	64
A_426_T_synonymous	64
T_222_C_synonymous	64
G_1161_T_missense	64
G_1176_A_synonymous	64
A_489_G_synonymous	64
G_1122_T_missense	64
C_835_A_missense	64
G_1154_T_missense	64
G_861_T_synonymous	64
T_762_C_synonymous	63
A_801_G_synonymous	63
G_889_C_missense	63
T_389_C_missense	63
C_558_T_synonymous	63
G_641_A_missense	63
C_59_A_missense	62
G_1017_A_synonymous	62
G_970_A_missense	62
A_813_T_synonymous	62
G_508_A_missense	62
T_965_C_missense	62
C_617_T_missense	61
A_22_T_missense	61
C_227_T_missense	61
A_612_G_synonymous	61
T_549_C_synonymous	61
C_714_T_synonymous	61
G_1221_A_synonymous	61
A_90_C_synonymous	61
A_1140_G_synonymous	61
A_23_G_missense	60
T_921_C_synonymous	60
C_96_T_synonymous	60
G_382_C_missense	60
G_759_T_missense	60
C_1031_A_missense	60
G_1119_A_synonymous	60
C_1148_A_missense	60
T_153_G_synonymous	59
T_1104_C_synonymous	59
A_419_G_missense	59
G_951_T_missense	59
C_366_T_synonymous	59
G_370_A_missense	59
C_880_A_missense	59
C_1076_T_missense	58
C_545_T_missense	58
A_209_G_missense	58
G_566_T_missense	58
G_751_T_missense	58
C_273_T_synonymous	58
A_597_G_synonymous	58
A_300_G_synonymous	57
A_1164_G_synonymous	57
G_1111_A_missense	57
T_1015_C_synonymous	57
C_653_T_missense	57
T_679_C_synonymous	57
A_1205_G_missense	57
G_7_T_missense	57
G_728_T_missense	57
G_64_T_missense	56
A_725_G_missense	56
T_559_C_missense	56
A_975_T_synonymous	56
G_1110_T_missense	56
A_1133_G_missense	56
G_799_T_missense	56
A_63_G_synonymous	56
T_912_A_synonymous	56
C_510_T_synonymous	56
G_640_T_missense	56
C_1147_A_missense	55
G_73_A_missense	55
C_60_A_synonymous	55
A_442_G_missense	55
A_1163_G_missense	55
C_1241_T_missense	55
A_1134_G_synonymous	55
A_591_T_synonymous	54
G_602_A_missense	54
C_932_T_missense	54
C_162_A_synonymous	54
C_963_T_synonymous	54
A_1116_G_synonymous	54
A_1224_G_synonymous	54
C_441_T_synonymous	54
G_303_C_missense	54
T_132_C_synonymous	54
G_84_T_missense	54
T_633_C_synonymous	53
C_443_T_missense	53
C_1190_T_missense	53
G_572_T_missense	52
T_192_C_synonymous	52
G_268_A_missense	52
A_113_G_missense	52
C_664_T_synonymous	52
A_597_T_synonymous	52
A_1098_G_synonymous	52
G_286_A_missense	52
C_261_T_synonymous	52
A_890_G_missense	52
T_133_C_synonymous	52
G_1125_A_synonymous	52
A_495_T_synonymous	52
A_79_T_missense	51
T_438_C_synonymous	51
G_539_A_missense	51
C_1103_A_missense	51
G_1141_A_missense	51
T_657_A_synonymous	51
A_1171_G_missense	51
G_34_A_missense	51
A_429_G_synonymous	51
T_1020_C_synonymous	51
T_979_G_missense	51
G_862_A_missense	51
G_569_T_missense	51
G_539_C_missense	51
T_978_C_synonymous	51
A_601_T_missense	51
G_74_T_missense	50
G_178_C_missense	50
C_926_T_missense	50
C_39_A_synonymous	50
A_842_T_missense	50
G_130_T_missense	50
C_986_T_missense	50
G_658_T_missense	50
A_204_C_synonymous	50
T_971_C_missense	50
G_1111_T_missense	49
C_146_A_missense	49
T_741_C_synonymous	49
G_989_T_missense	49
G_695_A_missense	49
A_76_G_missense	49
A_874_G_missense	49
A_638_G_missense	48
A_1135_G_missense	48
T_357_C_synonymous	48
G_966_T_missense	48
C_1136_A_missense	48
T_690_C_synonymous	48
A_1226_T_missense	48
G_1176_C_synonymous	48
C_537_T_synonymous	48
G_382_A_missense	48
T_819_C_synonymous	48
G_491_A_missense	47
T_748_C_missense	47
A_917_T_missense	47
A_1100_G_missense	47
G_1158_T_missense	47
G_808_C_missense	46
T_633_A_synonymous	46
G_1017_T_missense	46
T_363_C_synonymous	46
G_1255_T_missense	46
A_1106_G_missense	46
G_491_T_missense	46
C_558_A_synonymous	46
G_706_A_missense	46
C_1011_A_synonymous	46
A_582_T_synonymous	46
C_110_T_missense	46
T_888_C_synonymous	46
G_241_T_missense	46
A_843_C_missense	46
C_534_A_synonymous	45
C_1090_A_missense	45
A_1096_G_missense	45
G_100_A_missense	45
G_535_T_missense	45
A_22_G_missense	45
C_503_A_missense	45
A_719_T_missense	45
A_928_G_missense	45
G_1018_T_missense	45
A_1153_C_synonymous	45
A_561_G_synonymous	44
A_779_T_missense	44
C_202_A_synonymous	44
A_86_G_missense	44
T_369_C_synonymous	44
A_747_T_missense	44
A_70_G_missense	44
A_8_G_missense	44
G_736_A_missense	44
A_843_G_synonymous	44
C_1225_A_missense	44
A_383_G_missense	44
T_499_C_synonymous	44
G_1056_A_synonymous	44
A_388_G_missense	44
A_1083_G_synonymous	44
G_490_A_missense	44
G_1204_C_missense	43
A_30_G_synonymous	43
C_596_A_missense	43
G_358_A_missense	43
C_724_A_missense	43
T_786_C_synonymous	43
G_178_A_missense	43
G_961_A_missense	43
A_210_G_synonymous	43
C_995_T_missense	43
G_214_C_missense	42
A_816_G_synonymous	42
G_572_A_missense	42
A_587_G_missense	42
C_283_T_missense	42
A_958_G_missense	42
C_378_A_missense	42
A_910_G_missense	42
T_750_C_synonymous	41
A_308_G_missense	41
C_35_G_missense	41
A_1124_G_missense	41
A_813_G_synonymous	41
A_628_T_missense	41
G_107_T_missense	41
G_728_A_missense	41
A_1118_G_missense	41
A_46_G_missense	41
A_1169_T_missense	41
C_1168_A_missense	41
C_247_A_missense	41
A_423_G_synonymous	40
A_767_G_missense	40
C_996_A_synonymous	40
G_937_T_missense	40
G_626_C_missense	40
G_348_T_synonymous	40
T_960_C_synonymous	40
A_936_G_synonymous	40
A_577_G_missense	40
C_37_A_missense	40
G_406_A_missense	40
A_984_G_synonymous	40
G_1021_T_missense	40
A_882_G_synonymous	39
A_280_G_missense	39
C_614_A_missense	39
G_501_A_synonymous	39
C_200_A_missense	39
G_605_T_missense	39
T_415_C_synonymous	39
G_101_T_missense	39
A_1000_G_missense	39
T_774_C_synonymous	39
G_578_A_missense	38
C_121_T_missense	38
A_46_T_missense	38
C_126_A_synonymous	38
T_372_C_synonymous	38
G_53_A_missense	38
G_610_A_missense	38
C_841_A_missense	38
G_266_T_missense	38
A_849_G_synonymous	37
A_468_T_synonymous	37
C_1186_T_missense	37
A_380_G_missense	37
A_10_C_missense	37
C_366_A_synonymous	37
T_1185_C_synonymous	37
C_262_A_synonymous	37
A_592_G_missense	37
A_719_G_missense	37
A_342_G_synonymous	37
A_601_G_missense	37
A_264_G_synonymous	37
A_1009_T_missense	37
A_783_G_synonymous	36
T_405_A_synonymous	36
G_987_C_synonymous	36
A_1043_G_missense	36
G_1174_A_missense	36
A_582_G_synonymous	36
T_1185_G_synonymous	36
A_568_G_missense	36
G_287_T_missense	36
A_638_C_missense	36
A_1092_G_synonymous	36
G_951_A_missense	36
G_929_A_missense	36
A_1014_G_synonymous	35
C_846_A_synonymous	35
T_654_C_synonymous	35
T_1088_C_missense	35
A_607_G_missense	35
A_1095_T_synonymous	35
A_1051_G_missense	35
A_843_T_missense	35
T_1104_A_synonymous	35
A_321_G_synonymous	35
C_1245_G_missense	35
T_765_C_synonymous	35
C_696_A_missense	35
C_361_A_missense	35
T_1251_G_synonymous	34
C_927_A_synonymous	34
G_48_A_synonymous	34
C_546_A_synonymous	34
A_1155_G_synonymous	34
G_1240_A_missense	34
A_733_G_missense	33
G_931_T_missense	33
T_375_C_synonymous	33
T_933_G_synonymous	33
C_924_A_synonymous	33
A_306_G_synonymous	32
A_267_G_synonymous	32
T_216_C_synonymous	32
G_663_A_synonymous	32
G_1125_T_missense	32
A_230_C_missense	32
C_1050_T_synonymous	32
A_1002_G_synonymous	32
G_406_C_missense	32
T_831_C_synonymous	32
A_731_T_missense	32
A_585_G_synonymous	32
T_1188_A_synonymous	32
G_1101_T_missense	32
A_936_T_synonymous	32
A_351_T_synonymous	32
C_213_A_synonymous	32
G_677_A_missense	32
T_511_C_missense	31
A_30_T_synonymous	31
G_64_A_missense	31
A_1140_C_missense	31
A_507_G_synonymous	31
T_950_C_missense	31
G_1006_T_missense	31
A_806_G_missense	31
G_744_T_missense	31
G_533_T_missense	31
G_417_C_missense	31
G_602_T_missense	31
C_387_T_synonymous	31
A_840_G_synonymous	31
A_1253_G_missense	31
C_730_A_missense	31
C_718_A_missense	31
A_240_G_synonymous	31
A_725_T_missense	31
A_780_C_missense	31
A_32_G_missense	30
C_1138_A_missense	30
T_1219_C_synonymous	30
C_1245_A_missense	30
A_899_T_missense	30
C_1093_A_missense	30
G_303_T_missense	30
G_203_T_missense	30
G_993_C_missense	30
A_1051_T_missense	30
A_21_G_synonymous	30
G_827_A_missense	30
A_1120_C_missense	30
T_1188_C_synonymous	30
T_624_C_synonymous	30
G_284_A_missense	30
A_1234_C_missense	30
G_768_T_missense	30
A_574_G_missense	30
A_964_T_missense	30
G_1233_T_missense	30
T_552_G_synonymous	30
A_917_G_missense	29
A_969_G_synonymous	29
A_538_G_missense	29
A_866_G_missense	29
G_530_A_missense	29
G_622_A_missense	29
T_87_C_synonymous	29
C_58_A_missense	29
C_68_T_missense	29
C_593_A_missense	29
C_62_T_missense	29
G_693_A_synonymous	29
G_1126_T_missense	29
A_143_T_missense	29
C_487_A_missense	28
T_570_C_synonymous	28
C_238_A_missense	28
C_365_A_missense	28
T_858_C_synonymous	28
A_732_G_synonymous	28
G_868_C_missense	28
T_1078_C_missense	28
A_318_G_synonymous	28
A_722_T_missense	28
A_207_G_synonymous	28
A_561_T_synonymous	28
T_648_A_missense	28
G_130_A_missense	28
A_142_T_missense	28
C_792_A_synonymous	28
T_438_A_synonymous	28
A_1084_G_missense	28
A_1026_G_synonymous	28
C_685_A_missense	28
A_1227_G_synonymous	28
G_1243_C_missense	28
A_716_T_missense	28
A_65_T_missense	27
A_628_G_missense	27
G_53_C_missense	27
A_975_G_synonymous	27
A_232_G_missense	27
A_489_C_missense	27
T_960_A_synonymous	27
A_1248_G_synonymous	27
G_681_A_synonymous	27
A_720_G_synonymous	27
T_629_A_missense	27
G_287_A_missense	27
G_1204_A_missense	27
G_463_A_missense	27
G_889_A_missense	27
T_432_A_missense	27
G_352_C_missense	27
A_866_T_missense	27
A_722_G_missense	27
T_651_C_synonymous	27
G_440_A_missense	26
A_271_G_missense	26
G_1099_C_missense	26
A_301_G_missense	26
G_284_T_missense	26
G_695_T_missense	26
T_645_C_synonymous	26
T_109_G_missense	26
G_833_A_missense	26
T_399_C_synonymous	26
A_591_G_synonymous	26
A_69_G_synonymous	26
T_315_C_synonymous	26
A_627_G_synonymous	26
A_1139_T_missense	26
A_948_G_synonymous	26
T_465_C_synonymous	26
A_1025_T_missense	26
G_777_T_synonymous	26
A_407_C_missense	26
A_700_G_missense	25
T_1239_A_missense	25
C_775_T_missense	25
A_174_G_synonymous	25
A_351_G_synonymous	25
C_794_A_missense	25
A_909_G_synonymous	25
T_1173_C_synonymous	25
G_641_T_missense	25
A_869_G_missense	25
A_488_T_missense	25
G_290_T_missense	25
A_492_T_synonymous	25
A_647_C_missense	25
A_1151_G_missense	25
G_554_A_missense	25
G_658_A_missense	25
G_754_A_missense	25
A_612_T_synonymous	25
A_852_G_synonymous	25
G_454_A_missense	25
T_660_C_synonymous	24
C_481_A_missense	24
A_195_T_missense	24
C_1180_T_missense	24
C_1097_A_missense	24
G_962_A_missense	24
C_1252_A_missense	24
T_456_C_synonymous	24
A_613_G_missense	24
G_706_T_missense	24
A_1096_C_missense	24
A_377_G_missense	24
A_240_C_synonymous	24
T_900_G_missense	24
A_403_G_missense	24
T_44_C_missense	24
A_26_C_missense	24
A_419_C_missense	24
A_1009_G_missense	24
A_468_G_synonymous	24
T_789_C_synonymous	24
A_586_G_missense	24
C_704_A_missense	23
T_221_C_missense	23
C_738_A_synonymous	23
C_688_A_missense	23
A_15_G_synonymous	23
A_504_T_synonymous	23
A_770_G_missense	23
G_760_T_missense	23
T_579_C_synonymous	23
C_825_A_synonymous	23
A_111_G_synonymous	23
C_422_G_missense	23
G_982_A_missense	23
C_764_T_missense	23
C_104_A_missense	23
T_621_A_synonymous	23
T_252_C_synonymous	23
C_17_A_missense	23
A_1061_G_missense	23
A_564_G_synonymous	23
A_1002_T_synonymous	23
G_183_T_missense	23
T_547_C_missense	23
T_547_A_missense	23
T_1128_C_synonymous	23
A_542_T_missense	22
A_194_T_missense	22
T_51_C_synonymous	22
T_483_C_synonymous	22
C_684_A_missense	22
A_637_G_missense	22
G_1201_A_missense	22
A_1108_G_missense	22
T_1071_C_synonymous	22
A_402_G_synonymous	22
T_392_C_missense	22
A_186_G_synonymous	22
C_1136_G_missense	22
G_666_T_synonymous	22
A_1151_T_missense	22
G_536_T_missense	22
G_599_T_missense	21
C_478_A_missense	21
A_973_G_missense	21
A_1227_T_missense	21
G_702_C_missense	21
A_1166_G_missense	21
T_933_A_synonymous	21
A_583_C_synonymous	21
A_496_G_missense	21
T_651_A_synonymous	21
C_39_G_synonymous	21
A_694_T_missense	21
A_604_G_missense	21
T_1144_C_synonymous	21
C_475_A_missense	20
A_318_T_synonymous	20
G_13_C_missense	20
A_393_T_synonymous	20
G_236_C_missense	20
G_1189_T_missense	20
T_231_C_synonymous	20
C_404_A_missense	20
A_577_T_missense	20
G_517_A_missense	20
C_189_A_missense	20
A_418_G_missense	20
C_927_G_synonymous	20
A_1140_T_missense	20
A_1196_G_missense	20
G_962_T_missense	20
G_205_A_missense	20
A_293_G_missense	20
C_485_A_missense	20
G_472_T_missense	20
A_391_G_missense	20
C_715_A_missense	20
C_337_A_missense	20
T_979_A_missense	20
T_556_C_missense	20
A_1218_G_synonymous	20
A_723_G_synonymous	20
T_705_C_synonymous	20
G_644_A_missense	20
A_881_T_missense	19
A_1095_G_synonymous	19
G_1027_A_missense	19
G_386_A_missense	19
A_249_G_synonymous	19
T_559_G_missense	19
G_569_A_missense	19
T_1182_C_synonymous	19
A_897_G_synonymous	19
A_586_C_missense	19
A_647_G_missense	19
A_842_G_missense	19
G_203_C_missense	19
A_848_T_missense	19
G_1149_C_synonymous	19
A_694_G_missense	19
A_1077_G_synonymous	19
A_717_G_synonymous	19
T_1251_A_synonymous	19
A_815_G_missense	19
C_513_T_synonymous	19
A_908_T_missense	19
A_731_G_missense	19
A_746_G_missense	19
T_1242_A_synonymous	19
T_99_C_synonymous	19
C_1001_G_missense	19
T_1035_C_synonymous	18
C_82_A_missense	18
C_925_A_missense	18
G_906_C_synonymous	18
A_113_T_missense	18
G_1192_A_missense	18
G_644_C_missense	18
A_26_G_missense	18
T_1191_A_synonymous	18
T_552_C_synonymous	18
G_666_A_synonymous	18
C_121_A_synonymous	18
T_1198_C_synonymous	18
A_339_C_synonymous	18
A_683_G_missense	18
T_789_A_synonymous	18
A_250_G_missense	18
C_441_A_synonymous	18
A_318_C_synonymous	18
T_61_A_missense	18
A_108_C_synonymous	18
G_1254_C_missense	18
G_790_T_missense	18
C_1094_G_missense	18
A_140_G_missense	18
G_967_A_missense	18
C_1057_T_synonymous	18
G_517_T_missense	18
A_360_G_synonymous	18
A_117_T_missense	18
T_177_C_synonymous	18
T_201_A_synonymous	17
T_639_A_missense	17
G_289_T_missense	17
C_425_A_missense	17
C_1225_G_missense	17
T_616_C_missense	17
T_4_C_missense	17
C_487_G_missense	17
C_571_T_missense	17
C_312_A_synonymous	17
A_460_T_missense	17
T_547_G_missense	17
T_657_C_synonymous	17
C_1045_A_missense	17
C_623_G_missense	17
C_1241_G_missense	17
A_21_T_missense	17
A_421_G_missense	17
A_407_G_missense	17
A_1082_G_missense	17
A_575_C_missense	17
G_463_T_missense	17
T_616_A_missense	17
A_1249_G_missense	17
C_1168_G_missense	17
A_1041_G_synonymous	17
C_1091_A_missense	16
T_1131_A_missense	16
C_71_G_missense	16
T_302_C_missense	16
G_878_A_missense	16
A_434_G_missense	16
C_199_A_missense	16
C_772_T_missense	16
G_27_C_missense	16
G_64_C_missense	16
A_1170_T_missense	16
A_498_G_synonymous	16
T_750_A_synonymous	16
G_929_T_missense	16
T_1137_G_synonymous	16
A_1253_T_missense	16
T_165_A_synonymous	16
A_583_G_missense	16
A_949_G_missense	16
G_417_A_synonymous	16
T_432_G_missense	16
T_1242_G_synonymous	16
A_1112_G_missense	16
C_761_T_missense	16
C_972_A_synonymous	16
A_235_G_missense	16
A_1146_G_synonymous	16
C_18_A_synonymous	16
A_1234_G_missense	16
C_464_A_missense	16
A_1106_T_missense	16
G_400_A_missense	16
A_1237_T_missense	16
A_1086_T_synonymous	16
T_87_A_missense	16
G_1129_A_missense	16
G_693_T_missense	16
T_735_A_synonymous	16
A_627_T_missense	15
A_434_T_missense	15
C_1165_G_missense	15
G_266_C_missense	15
T_550_C_missense	15
G_400_T_missense	15
G_644_T_missense	15
T_660_G_synonymous	15
G_148_A_missense	15
T_357_A_synonymous	15
A_492_G_synonymous	15
T_61_G_missense	15
G_913_T_missense	15
C_475_G_missense	15
C_632_A_missense	15
A_305_G_missense	15
G_98_C_missense	15
A_587_T_missense	15
T_398_C_missense	15
T_737_C_missense	15
A_686_G_missense	15
T_399_A_synonymous	15
C_208_A_missense	15
T_50_A_missense	15
G_1021_C_missense	15
G_1056_T_missense	15
A_145_G_missense	15
A_43_T_missense	15
A_1100_T_missense	15
G_206_A_missense	15
A_839_G_missense	15
G_131_T_missense	15
T_1179_C_synonymous	15
A_1028_T_missense	15
A_1253_C_missense	15
T_120_G_synonymous	15
G_554_C_missense	15
A_1133_C_missense	15
T_549_A_synonymous	14
T_270_C_synonymous	14
A_1077_T_synonymous	14
T_1015_G_missense	14
G_1059_A_synonymous	14
A_538_T_missense	14
A_1196_T_missense	14
A_852_T_synonymous	14
T_1029_G_missense	14
A_339_T_synonymous	14
G_799_A_missense	14
A_1040_C_missense	14
A_242_G_missense	14
C_650_T_missense	14
T_6_G_synonymous	14
A_21_C_missense	14
C_1183_T_missense	14
G_626_A_missense	14
A_1040_G_missense	14
G_84_C_missense	14
C_576_A_missense	14
A_797_G_missense	14
T_78_C_synonymous	14
T_500_C_missense	14
A_879_G_synonymous	14
C_1097_G_missense	14
A_140_C_missense	14
T_703_G_missense	14
A_498_T_synonymous	14
A_866_C_missense	14
A_918_G_synonymous	14
G_981_C_synonymous	14
C_384_G_missense	14
C_620_A_missense	14
A_354_G_synonymous	14
G_278_T_missense	14
T_486_G_synonymous	14
T_978_G_synonymous	14
A_32_C_missense	13
A_380_T_missense	13
T_888_G_synonymous	13
T_756_A_synonymous	13
A_1064_C_missense	13
G_970_T_missense	13
C_106_A_synonymous	13
G_509_A_missense	13
A_726_T_missense	13
C_1230_A_synonymous	13
T_1173_A_synonymous	13
C_5_T_missense	13
G_961_T_missense	13
G_939_C_synonymous	13
A_1047_T_missense	13
A_1124_T_missense	13
A_787_G_missense	13
T_285_C_synonymous	13
C_749_A_missense	13
T_453_C_synonymous	13
T_1049_C_missense	13
A_1157_G_missense	13
A_1231_C_missense	13
A_351_C_synonymous	13
T_892_C_missense	13
C_1023_A_missense	13
T_1005_C_synonymous	13
A_542_G_missense	13
T_416_C_missense	13
C_1147_G_missense	13
A_301_T_missense	13
C_1257_G_synonymous	13
A_489_T_missense	13
C_557_T_missense	13
A_1022_G_missense	13
A_801_T_synonymous	13
A_949_T_missense	13
G_677_T_missense	13
A_220_C_missense	13
G_931_C_missense	13
A_870_G_synonymous	13
C_548_T_missense	13
T_201_G_synonymous	13
A_1061_C_missense	13
A_79_G_missense	13
G_554_T_missense	13
C_847_A_missense	13
T_54_C_synonymous	12
A_1121_T_missense	12
A_207_C_synonymous	12
A_1237_G_missense	12
T_705_A_synonymous	12
G_1167_C_missense	12
A_402_T_synonymous	12
C_25_G_missense	12
A_479_T_missense	12
A_469_G_missense	12
G_1233_A_missense	12
G_211_A_missense	12
A_1215_G_synonymous	12
G_532_T_missense	12
A_182_G_missense	12
C_614_G_missense	12
C_272_T_missense	12
A_376_G_missense	12
A_240_T_synonymous	12
T_1053_C_synonymous	12
A_423_T_synonymous	12
C_433_A_missense	12
A_92_G_missense	12
C_571_A_missense	12
T_618_G_synonymous	12
C_127_A_missense	12
A_85_G_missense	12
C_40_A_missense	12
G_687_C_missense	12
G_206_C_missense	12
A_882_T_missense	12
T_690_A_synonymous	12
A_710_T_missense	12
C_1212_A_synonymous	12
A_1117_G_missense	12
A_379_G_missense	12
T_891_G_missense	12
A_848_G_missense	12
T_171_C_synonymous	12
G_295_A_missense	12
A_733_C_missense	12
C_655_A_missense	12
A_1000_T_missense	11
A_1130_C_missense	11
T_921_G_missense	11
T_66_C_synonymous	11
T_580_G_missense	11
G_275_A_missense	11
A_449_G_missense	11
T_802_C_missense	11
G_1059_C_synonymous	11
C_35_T_missense	11
A_1153_G_missense	11
A_1043_T_missense	11
C_1236_A_missense	11
A_780_T_missense	11
C_1085_G_missense	11
A_575_G_missense	11
A_70_T_missense	11
C_502_A_missense	11
A_1194_T_synonymous	11
G_314_A_missense	11
C_1094_A_missense	11
T_363_G_synonymous	11
A_873_T_synonymous	11
A_798_G_synonymous	11
C_374_A_missense	11
C_650_G_missense	11
A_699_G_synonymous	11
C_1030_A_missense	11
T_282_C_synonymous	11
A_612_C_synonymous	11
A_716_G_missense	11
G_385_T_missense	11
T_67_A_missense	11
A_461_G_missense	11
A_1227_C_missense	11
C_740_A_missense	11
A_810_G_synonymous	11
T_465_A_synonymous	11
A_828_G_synonymous	11
A_1046_T_missense	11
A_918_T_missense	11
C_977_G_missense	11
A_574_T_missense	11
A_20_T_missense	11
A_1019_G_missense	11
C_595_A_missense	10
C_1229_T_missense	10
A_431_T_missense	10
T_1088_A_missense	10
C_619_A_missense	10
T_997_C_missense	10
A_1107_T_missense	10
T_141_C_synonymous	10
T_1052_C_missense	10
A_686_T_missense	10
G_838_C_missense	10
A_479_G_missense	10
G_1065_T_missense	10
G_757_A_missense	10
G_410_A_missense	10
C_865_A_missense	10
A_758_T_missense	10
A_1064_G_missense	10
G_1048_A_missense	10
A_313_G_missense	10
G_410_T_missense	10
C_146_G_missense	10
C_444_A_synonymous	10
C_218_T_missense	10
C_1074_A_missense	10
A_844_G_missense	10
C_115_A_missense	10
A_811_G_missense	10
A_1170_G_synonymous	10
T_580_A_missense	10
A_108_T_synonymous	10
A_418_T_missense	10
A_758_C_missense	10
T_615_A_synonymous	10
C_349_T_missense	10
A_725_C_missense	10
C_718_G_missense	10
A_1034_C_missense	10
A_890_C_missense	10
A_726_C_missense	10
C_773_A_missense	10
C_1156_A_missense	10
A_958_T_missense	10
A_1096_T_missense	10
T_221_A_missense	10
T_1175_C_missense	10
G_983_T_missense	10
A_870_C_missense	10
A_1205_T_missense	10
T_453_A_synonymous	10
A_469_C_missense	10
A_1231_T_missense	10
A_839_C_missense	10
G_278_A_missense	10
T_900_A_missense	10
T_1137_A_synonymous	9
A_698_G_missense	9
C_414_A_synonymous	9
T_654_A_synonymous	9
A_65_C_missense	9
A_1121_C_missense	9
A_85_T_missense	9
C_81_A_missense	9
A_30_C_synonymous	9
A_116_G_missense	9
A_142_G_missense	9
A_1109_C_missense	9
A_477_G_synonymous	9
G_241_A_missense	9
G_1006_A_missense	9
C_1008_A_synonymous	9
A_758_G_missense	9
A_209_C_missense	9
T_499_A_missense	9
A_1121_G_missense	9
G_751_A_missense	9
T_291_C_synonymous	9
A_984_C_synonymous	9
G_609_T_missense	9
G_7_A_missense	9
C_75_A_synonymous	9
A_1106_C_missense	9
G_1099_A_missense	9
T_633_G_synonymous	9
A_585_T_missense	9
G_303_A_missense	9
A_1116_T_missense	9
A_114_T_missense	9
A_391_C_missense	9
T_1182_G_synonymous	9
C_424_A_missense	9
A_342_C_synonymous	9
G_646_C_missense	9
C_5_A_missense	9
C_541_G_missense	9
A_1060_C_missense	9
C_845_A_missense	9
T_912_C_synonymous	9
A_207_T_synonymous	9
A_1115_G_missense	9
A_376_T_missense	9
G_187_C_missense	9
A_948_T_synonymous	9
C_452_A_missense	9
C_1156_G_missense	9
G_56_T_missense	9
G_951_C_missense	9
C_37_G_missense	9
T_456_G_synonymous	9
A_1032_T_synonymous	9
G_295_T_missense	9
A_342_T_synonymous	9
A_20_G_missense	8
A_493_G_missense	8
T_216_A_synonymous	8
T_134_C_missense	8
C_451_A_missense	8
G_530_T_missense	8
C_162_G_synonymous	8
A_1109_T_missense	8
T_1087_G_missense	8
T_1228_G_missense	8
T_645_A_synonymous	8
C_976_A_missense	8
G_1065_A_synonymous	8
A_743_T_missense	8
A_23_C_missense	8
A_994_G_missense	8
G_95_A_missense	8
A_915_T_synonymous	8
G_29_T_missense	8
T_215_A_missense	8
C_974_A_missense	8
T_49_C_missense	8
A_519_C_synonymous	8
A_915_G_synonymous	8
T_988_C_missense	8
G_440_C_missense	8
A_1107_C_missense	8
C_502_G_missense	8
C_1089_A_missense	8
G_1129_C_missense	8
A_908_G_missense	8
C_623_A_missense	8
G_649_C_missense	8
T_594_G_synonymous	8
A_1202_C_missense	8
G_823_A_missense	8
A_984_T_synonymous	8
G_205_C_missense	8
A_985_G_missense	8
C_228_T_synonymous	8
C_963_A_synonymous	8
T_222_G_missense	8
C_217_A_missense	8
G_681_T_missense	8
A_226_G_missense	8
G_212_C_missense	8
A_1047_G_synonymous	8
A_308_C_missense	8
T_774_A_synonymous	8
T_567_C_synonymous	8
A_1083_T_missense	8
T_1087_A_missense	8
T_12_A_missense	8
C_316_T_missense	8
A_1244_G_missense	8
C_841_G_missense	8
A_849_T_missense	8
A_210_C_missense	8
G_385_C_missense	8
A_1157_T_missense	8
G_736_T_missense	8
A_1244_C_missense	8
A_1134_C_missense	8
A_492_C_synonymous	8
A_193_G_missense	8
C_1256_T_missense	8
A_276_G_synonymous	8
G_263_A_missense	8
G_122_C_missense	7
A_230_G_missense	7
A_235_T_missense	7
T_147_A_synonymous	7
A_813_C_synonymous	7
C_217_T_missense	7
G_646_T_missense	7
G_823_T_missense	7
A_732_C_missense	7
G_646_A_missense	7
A_1105_G_missense	7
A_918_C_missense	7
T_762_G_synonymous	7
G_1235_C_missense	7
A_249_T_missense	7
A_379_C_missense	7
A_210_T_missense	7
A_140_T_missense	7
A_694_C_missense	7
T_562_C_missense	7
A_1223_T_missense	7
G_776_A_missense	7
A_1082_T_missense	7
G_179_T_missense	7
A_23_T_missense	7
G_439_T_missense	7
T_72_C_synonymous	7
A_8_C_missense	7
A_112_G_missense	7
A_1060_G_missense	7
G_41_T_missense	7
C_775_A_synonymous	7
A_97_C_missense	7
A_391_T_missense	7
T_153_A_synonymous	7
A_793_G_missense	7
C_553_A_missense	7
A_1135_C_missense	7
T_12_G_missense	7
T_979_C_missense	7
A_948_C_synonymous	7
C_1165_A_missense	7
C_467_T_missense	7
T_215_C_missense	7
A_411_C_synonymous	7
A_896_T_missense	7
A_1123_C_missense	7
C_218_G_missense	7
A_31_C_missense	7
G_233_A_missense	7
C_791_T_missense	7
T_762_A_synonymous	7
C_361_T_missense	7
A_300_T_missense	7
T_1197_G_missense	7
C_494_A_missense	7
T_991_C_synonymous	7
C_1001_A_missense	7
G_878_T_missense	7
T_405_G_synonymous	7
T_158_A_missense	7
A_1047_C_missense	7
C_1230_G_synonymous	7
G_572_C_missense	7
G_292_A_missense	7
T_1239_G_missense	7
C_166_A_missense	7
A_1202_T_missense	7
G_776_T_missense	6
T_971_G_missense	6
C_636_A_synonymous	6
C_228_A_synonymous	6
T_196_C_missense	6
T_1144_A_missense	6
T_1197_A_missense	6
G_1201_C_missense	6
A_1025_C_missense	6
T_222_A_synonymous	6
T_756_G_synonymous	6
A_86_T_missense	6
A_1214_G_missense	6
C_1172_A_missense	6
G_634_C_missense	6
C_1093_G_missense	6
T_875_G_missense	6
A_826_C_synonymous	6
C_1138_G_missense	6
T_701_A_missense	6
A_587_C_missense	6
A_22_C_missense	6
C_356_A_missense	6
G_631_C_missense	6
C_213_G_synonymous	6
T_978_A_synonymous	6
A_1163_C_missense	6
T_589_G_missense	6
T_549_G_synonymous	6
A_1009_C_missense	6
C_118_A_missense	6
G_88_A_missense	6
T_556_G_missense	6
G_1132_A_missense	6
A_139_T_missense	6
A_1013_G_missense	6
T_499_G_missense	6
G_14_C_missense	6
T_216_G_synonymous	6
A_1177_C_missense	6
T_500_G_missense	6
A_267_T_missense	6
A_803_T_missense	6
A_1028_C_missense	6
A_1064_T_missense	6
A_1114_C_missense	6
A_840_T_missense	6
C_974_G_missense	6
A_1092_T_synonymous	6
T_456_A_synonymous	6
A_242_C_missense	6
G_1189_A_missense	6
A_326_T_missense	6
A_220_T_missense	6
A_299_G_missense	6
A_1046_G_missense	6
C_734_A_missense	6
C_310_A_missense	6
A_739_G_missense	6
C_818_T_missense	6
C_1008_G_synonymous	6
T_763_G_missense	6
A_507_C_missense	6
T_512_A_missense	6
T_588_G_missense	6
A_1118_T_missense	6
A_717_C_missense	6
T_594_A_synonymous	6
T_1185_A_synonymous	6
G_95_T_missense	6
A_1077_C_synonymous	6
T_1071_A_synonymous	6
T_701_C_missense	6
A_968_G_missense	6
A_1170_C_missense	6
C_788_A_missense	6
G_956_T_missense	6
A_300_C_missense	6
T_1246_C_missense	6
G_263_T_missense	5
T_372_A_synonymous	5
A_419_T_missense	5
G_178_T_missense	5
A_235_C_missense	5
G_1200_T_missense	5
A_998_T_missense	5
G_827_T_missense	5
A_1098_T_synonymous	5
C_650_A_missense	5
A_1043_C_missense	5
A_837_C_synonymous	5
A_112_C_missense	5
A_418_C_missense	5
T_1010_C_missense	5
C_238_G_missense	5
C_664_A_missense	5
C_175_T_missense	5
A_682_G_missense	5
C_447_A_synonymous	5
C_422_A_missense	5
T_819_G_synonymous	5
T_1144_G_missense	5
T_748_G_missense	5
C_443_A_missense	5
A_886_G_missense	5
T_1044_G_missense	5
G_983_C_missense	5
T_1054_C_synonymous	5
C_1011_G_missense	5
C_510_A_synonymous	5
A_732_T_missense	5
G_1154_C_missense	5
C_995_A_missense	5
G_348_C_synonymous	5
A_1196_C_missense	5
A_186_T_missense	5
A_504_C_synonymous	5
A_1022_C_missense	5
C_537_A_synonymous	5
G_533_C_missense	5
A_1002_C_synonymous	5
T_952_G_missense	5
A_219_C_synonymous	5
A_209_T_missense	5
A_975_C_synonymous	5
C_164_A_missense	5
A_852_C_synonymous	5
T_1088_G_missense	5
G_1238_C_missense	5
T_919_A_missense	5
A_43_G_missense	5
T_362_G_missense	5
G_501_C_missense	5
G_212_T_missense	5
G_284_C_missense	5
A_1041_C_missense	5
A_264_T_synonymous	5
A_442_T_missense	5
G_359_C_missense	5
C_471_A_synonymous	5
G_184_A_missense	5
T_415_A_missense	5
G_961_C_missense	5
T_237_G_missense	5
T_1173_G_synonymous	5
G_760_A_missense	5
G_527_C_missense	5
G_673_T_missense	5
T_6_C_synonymous	5
T_735_G_synonymous	5
C_47_A_missense	5
C_545_A_missense	5
A_968_T_missense	5
A_264_C_synonymous	5
A_973_T_missense	5
G_768_C_missense	5
A_873_G_synonymous	5
C_846_G_synonymous	5
A_431_C_missense	5
A_697_G_missense	5
T_645_G_synonymous	5
A_529_G_missense	5
A_1248_C_synonymous	5
A_1205_C_missense	5
C_986_A_missense	5
A_1124_C_missense	5
G_608_C_missense	5
A_1169_G_missense	5
A_145_T_missense	5
T_221_G_missense	5
G_868_A_missense	5
T_1035_G_missense	5
T_147_C_synonymous	5
C_180_A_synonymous	5
T_9_G_missense	5
A_1117_C_missense	5
T_606_G_missense	5
G_212_A_missense	5
T_831_G_synonymous	5
C_25_A_missense	5
A_232_T_missense	5
T_67_G_missense	5
C_425_G_missense	5
T_1128_A_synonymous	5
T_774_G_synonymous	5
C_1180_A_missense	5
G_214_T_missense	5
C_1250_A_missense	5
G_211_T_missense	5
G_292_T_missense	5
A_723_T_missense	5
C_513_A_missense	5
A_63_C_synonymous	5
A_160_G_missense	5
A_767_C_missense	5
T_1020_A_missense	5
T_662_C_missense	5
A_129_T_missense	4
T_763_C_missense	4
A_460_G_missense	4
C_255_A_synonymous	4
A_93_C_missense	4
C_481_G_missense	4
G_103_C_missense	4
A_711_T_missense	4
T_512_G_missense	4
G_102_C_synonymous	4
T_552_A_synonymous	4
C_845_G_missense	4
A_1022_T_missense	4
C_675_A_missense	4
A_402_C_synonymous	4
A_711_C_missense	4
A_353_G_missense	4
A_461_T_missense	4
A_426_C_synonymous	4
A_265_C_synonymous	4
C_1038_A_missense	4
T_1206_G_missense	4
C_356_G_missense	4
A_793_T_missense	4
A_185_T_missense	4
C_1172_G_missense	4
A_319_C_synonymous	4
C_980_G_missense	4
G_824_A_missense	4
A_628_C_missense	4
T_960_G_missense	4
C_19_G_missense	4
C_876_A_synonymous	4
A_969_C_missense	4
A_279_G_synonymous	4
G_790_A_missense	4
C_435_A_missense	4
A_885_T_synonymous	4
G_1152_C_missense	4
A_936_C_synonymous	4
G_107_C_missense	4
A_1160_C_missense	4
A_1139_C_missense	4
A_874_C_missense	4
G_544_C_missense	4
A_195_C_missense	4
C_424_G_missense	4
C_447_G_synonymous	4
A_897_T_missense	4
A_893_T_missense	4
C_871_A_missense	4
C_551_T_missense	4
[truncated: 772 more rows]
