# Supplementary material for: Analysis of 3.5 million SARS-CoV-2 sequences reveals unique mutational trends with consistent nucleotide and codon frequencies
Source: Virol J. 2023 Feb 17;20:31. doi: 10.1186/s12985-023-01982-8 (PMC9936480; doi:10.1186/s12985-023-01982-8)
Supplement: Supplementary file 11 — Additional file 11. Tables S11-70: Counts of All Mutations for each Gene/Clade Combination. [file 12985_2023_1982_MOESM11_ESM.zip › Additional File 1 Tables S11-70/Additional File 1 Table S12_ORF10_alpha_all_mut_info.csv]

	mutation_sum
C_57_T_synonymous	3607
C_28_T_missense	2276
G_91_T_missense	762
C_78_T_synonymous	748
C_83_T_missense	615
C_70_T_missense	579
C_109_T_missense	480
C_23_T_missense	465
C_75_T_synonymous	367
T_32_C_missense	309
G_88_T_missense	300
C_113_T_missense	264
C_68_T_missense	242
C_102_T_synonymous	226
G_71_T_missense	164
A_10_G_missense	140
C_111_T_synonymous	124
C_35_T_missense	120
C_21_T_synonymous	95
G_30_A_synonymous	75
C_15_T_synonymous	74
C_29_T_missense	74
G_82_T_missense	70
A_39_G_missense	68
G_36_T_synonymous	67
A_10_C_missense	57
A_43_G_missense	56
T_18_A_synonymous	49
T_108_C_synonymous	46
T_24_C_synonymous	46
G_63_C_missense	44
G_22_T_missense	44
C_51_T_synonymous	43
C_23_A_missense	41
A_60_G_synonymous	36
G_88_A_missense	36
G_16_A_missense	31
A_100_T_missense	29
A_79_T_missense	28
T_40_C_missense	26
G_71_A_missense	26
C_6_T_synonymous	26
T_76_C_missense	26
T_47_C_missense	25
T_9_C_synonymous	24
G_30_T_synonymous	24
A_73_T_missense	23
G_91_A_missense	22
A_41_G_missense	21
C_75_A_missense	21
A_8_G_missense	20
T_103_A_missense	19
C_28_G_missense	19
G_16_T_missense	18
A_65_G_missense	18
G_59_T_missense	18
A_92_G_missense	15
A_61_G_missense	15
A_64_T_missense	15
A_77_G_missense	15
A_58_G_missense	14
G_88_C_missense	14
A_112_G_missense	14
A_106_T_missense	14
A_96_T_synonymous	14
G_94_T_missense	13
T_27_C_synonymous	13
A_107_C_missense	12
G_63_T_missense	11
A_84_G_synonymous	11
A_81_G_missense	11
T_31_C_missense	10
T_80_C_missense	10
A_74_T_missense	10
T_25_C_missense	10
T_11_C_missense	10
T_62_A_missense	10
A_79_G_missense	10
T_89_C_missense	9
T_18_G_synonymous	9
T_103_C_missense	9
G_22_A_missense	9
T_67_C_missense	9
T_42_C_synonymous	8
G_36_A_synonymous	8
T_99_C_synonymous	8
T_24_A_synonymous	8
T_20_A_missense	8
A_14_G_missense	8
G_91_C_missense	7
T_93_C_synonymous	7
T_38_C_missense	7
C_70_A_missense	7
C_29_A_missense	7
A_90_G_synonymous	7
T_24_G_synonymous	7
T_66_A_missense	7
T_72_C_synonymous	6
C_21_G_missense	6
A_87_G_synonymous	6
T_20_C_missense	6
C_49_A_missense	6
A_43_T_missense	6
T_33_C_synonymous	6
T_50_C_missense	6
G_59_A_missense	6
C_109_A_missense	6
G_16_C_missense	6
T_26_C_missense	6
A_86_G_missense	5
A_92_T_missense	5
A_112_T_missense	5
G_97_T_missense	5
T_19_G_missense	5
A_13_G_missense	5
T_104_G_missense	5
T_104_C_missense	5
G_97_A_missense	5
G_5_A_missense	4
A_114_G_synonymous	4
T_18_C_synonymous	4
C_28_A_missense	4
T_17_C_missense	4
T_45_C_synonymous	4
C_49_T_missense	4
A_37_G_missense	4
G_59_C_missense	4
A_64_G_missense	4
A_100_G_missense	3
A_73_G_missense	3
C_21_A_missense	3
A_86_T_missense	3
T_32_A_missense	3
T_95_C_missense	3
G_94_A_missense	3
A_13_C_missense	3
T_25_A_missense	3
A_96_G_synonymous	3
T_98_G_missense	3
G_71_C_missense	2
A_106_G_missense	2
A_84_T_synonymous	2
T_25_G_missense	2
T_66_C_synonymous	2
T_69_C_synonymous	2
A_13_T_missense	2
G_97_C_missense	2
G_5_T_missense	2
A_101_G_missense	2
T_110_C_missense	2
T_105_C_synonymous	2
A_64_C_missense	2
T_98_C_missense	2
T_33_A_missense	1
C_15_A_missense	1
A_101_C_missense	1
G_44_A_missense	1
T_93_G_missense	1
A_87_C_missense	1
A_92_C_missense	1
T_26_A_missense	1
A_96_C_synonymous	1
G_22_C_missense	1
C_51_A_synonymous	1
T_110_A_missense	1
G_54_T_missense	1
A_37_C_missense	1
G_56_T_missense	1
A_34_G_missense	1
G_56_A_missense	1
C_46_T_synonymous	1
A_61_T_missense	1
A_100_C_missense	1
A_65_C_missense	1
G_30_C_synonymous	1
A_65_T_missense	1
T_80_A_missense	1
T_17_G_missense	1
A_107_T_missense	1
T_108_G_missense	1
