# Supplementary material for: Analysis of 3.5 million SARS-CoV-2 sequences reveals unique mutational trends with consistent nucleotide and codon frequencies
Source: Virol J. 2023 Feb 17;20:31. doi: 10.1186/s12985-023-01982-8 (PMC9936480; doi:10.1186/s12985-023-01982-8)
Supplement: Supplementary file 11 — Additional file 11. Tables S11-70: Counts of All Mutations for each Gene/Clade Combination. [file 12985_2023_1982_MOESM11_ESM.zip › Additional File 1 Tables S11-70/Additional File 1 Table S60_ORF10_beta_mu_all_mut_info.csv]

	mutation_sum
C_57_T_synonymous	1469
C_29_T_missense	1124
C_68_T_missense	1012
C_109_T_missense	515
C_70_T_missense	483
C_28_T_missense	343
C_23_T_missense	285
C_83_T_missense	243
G_88_T_missense	163
A_10_G_missense	146
G_91_T_missense	142
C_113_T_missense	137
C_102_T_synonymous	122
C_78_T_synonymous	97
G_71_T_missense	92
C_75_T_synonymous	88
C_111_T_synonymous	75
A_96_G_synonymous	73
C_49_T_missense	70
G_22_T_missense	61
T_9_C_synonymous	54
A_8_G_missense	52
T_80_C_missense	47
T_76_C_missense	47
G_71_A_missense	45
A_37_G_missense	43
G_16_A_missense	42
A_43_G_missense	38
T_31_C_missense	36
G_30_T_synonymous	30
C_109_A_missense	28
A_10_C_missense	28
C_21_A_missense	28
G_36_T_synonymous	28
A_87_G_synonymous	27
C_21_T_synonymous	27
C_15_T_synonymous	25
G_30_A_synonymous	24
A_84_G_synonymous	23
A_73_G_missense	22
G_97_T_missense	22
G_63_C_missense	21
A_65_G_missense	20
T_108_C_synonymous	19
C_35_T_missense	19
T_67_C_missense	17
T_24_C_synonymous	17
A_39_G_missense	17
T_66_C_synonymous	15
G_94_T_missense	14
T_38_C_missense	14
A_86_T_missense	14
T_11_C_missense	13
A_65_T_missense	13
A_41_G_missense	13
A_74_G_missense	12
G_59_T_missense	12
G_71_C_missense	12
G_91_A_missense	12
A_79_G_missense	12
T_18_C_synonymous	11
A_34_G_missense	11
G_82_T_missense	11
G_36_A_synonymous	10
T_98_C_missense	10
T_26_C_missense	9
A_90_G_synonymous	9
G_5_A_missense	9
T_62_A_missense	9
T_80_A_missense	9
G_88_C_missense	9
C_102_G_missense	9
G_59_A_missense	9
A_64_G_missense	9
C_51_T_synonymous	9
T_25_C_missense	8
A_87_T_missense	8
A_86_G_missense	8
T_40_C_missense	6
A_92_G_missense	6
T_33_C_synonymous	6
A_58_G_missense	5
G_59_C_missense	5
T_93_C_synonymous	5
T_69_C_synonymous	5
T_108_A_missense	5
T_45_C_synonymous	4
T_42_C_synonymous	4
C_70_A_missense	4
T_25_A_missense	4
T_24_A_synonymous	4
C_28_A_missense	4
T_110_G_missense	4
T_19_C_missense	4
A_74_C_missense	4
A_100_T_missense	4
T_47_C_missense	4
T_99_C_synonymous	4
A_13_G_missense	3
A_65_C_missense	3
A_58_C_synonymous	3
G_88_A_missense	3
A_14_G_missense	3
T_80_G_missense	3
G_63_T_missense	3
A_100_G_missense	3
G_97_A_missense	3
T_20_G_missense	3
T_17_C_missense	3
T_110_C_missense	3
T_104_C_missense	3
T_103_C_missense	3
A_106_T_missense	3
T_27_C_synonymous	3
G_91_C_missense	2
G_44_T_missense	2
T_72_A_synonymous	2
C_70_G_missense	2
T_89_C_missense	2
T_55_A_missense	2
A_77_G_missense	2
T_108_G_missense	2
A_37_T_missense	2
T_7_C_missense	2
T_72_C_synonymous	2
A_14_T_missense	2
A_8_T_missense	2
G_5_C_missense	2
C_83_A_missense	2
A_39_T_synonymous	2
G_16_T_missense	2
G_54_A_synonymous	2
T_105_A_missense	2
G_94_A_missense	2
A_79_T_missense	2
A_37_C_missense	2
A_61_G_missense	2
A_107_G_missense	2
T_95_G_missense	2
C_102_A_missense	2
T_20_C_missense	2
A_60_G_synonymous	2
A_81_G_missense	2
T_104_G_missense	2
T_104_A_missense	1
T_99_A_synonymous	1
A_106_G_missense	1
G_63_A_missense	1
A_107_T_missense	1
T_95_A_missense	1
G_5_T_missense	1
C_75_G_missense	1
T_18_G_synonymous	1
G_56_T_missense	1
A_101_T_missense	1
A_81_C_synonymous	1
A_12_T_synonymous	1
A_96_C_synonymous	1
T_103_A_missense	1
A_86_C_missense	1
T_26_A_missense	1
A_87_C_missense	1
A_101_C_missense	1
A_114_G_synonymous	1
C_85_G_missense	1
A_84_T_synonymous	1
A_92_C_missense	1
C_6_T_synonymous	1
T_67_G_missense	1
T_53_C_missense	1
T_76_G_missense	1
A_13_C_missense	1
A_64_T_missense	1
A_92_T_missense	1
C_29_A_missense	1
C_75_A_missense	1
A_84_C_synonymous	1
T_50_A_missense	1
G_82_A_missense	1
G_22_A_missense	1
T_52_C_synonymous	1
T_24_G_synonymous	1
A_77_T_missense	1
T_95_C_missense	1
C_23_A_missense	1
T_55_C_missense	1
A_114_T_synonymous	1
