# Supplementary material for: Analysis of 3.5 million SARS-CoV-2 sequences reveals unique mutational trends with consistent nucleotide and codon frequencies
Source: Virol J. 2023 Feb 17;20:31. doi: 10.1186/s12985-023-01982-8 (PMC9936480; doi:10.1186/s12985-023-01982-8)
Supplement: Supplementary file 11 — Additional file 11. Tables S11-70: Counts of All Mutations for each Gene/Clade Combination. [file 12985_2023_1982_MOESM11_ESM.zip › Additional File 1 Tables S11-70/Additional File 1 Table S37_ORF10_delta_all_mut_info.csv]

	mutation_sum
G_36_T_synonymous	7276
C_57_T_synonymous	6349
G_91_T_missense	4550
C_23_T_missense	3644
T_47_C_missense	3625
C_109_T_missense	3429
G_59_T_missense	2637
C_70_T_missense	2395
C_28_T_missense	2148
T_67_C_missense	2126
C_113_T_missense	2082
C_68_T_missense	1987
G_88_T_missense	1847
A_10_G_missense	1758
G_30_A_synonymous	1680
C_83_T_missense	1496
G_71_T_missense	1468
C_102_T_synonymous	1359
C_78_T_synonymous	1200
G_71_A_missense	1174
C_35_T_missense	1077
G_22_T_missense	1029
C_75_T_synonymous	731
T_80_C_missense	702
T_9_C_synonymous	608
C_29_T_missense	607
G_22_A_missense	525
T_27_C_synonymous	380
T_103_A_missense	369
C_15_T_synonymous	343
G_82_T_missense	327
A_43_G_missense	312
A_8_G_missense	300
C_111_T_synonymous	290
A_73_G_missense	281
T_66_C_synonymous	275
A_65_G_missense	249
C_49_T_missense	240
G_59_C_missense	239
G_63_T_missense	211
G_71_C_missense	197
T_62_A_missense	194
A_74_G_missense	193
A_112_G_missense	192
C_21_T_synonymous	191
A_100_G_missense	190
T_7_C_missense	183
G_16_A_missense	178
T_108_C_synonymous	177
T_11_C_missense	175
A_39_G_missense	169
T_53_C_missense	167
G_97_A_missense	160
T_40_C_missense	146
A_90_T_synonymous	146
T_25_C_missense	144
A_92_G_missense	142
G_88_C_missense	137
C_6_T_synonymous	133
G_30_T_synonymous	132
G_36_A_synonymous	132
G_88_A_missense	128
T_38_C_missense	123
A_114_G_synonymous	121
T_104_C_missense	112
G_91_C_missense	112
G_97_T_missense	111
A_10_C_missense	104
A_100_T_missense	99
T_110_C_missense	97
T_76_C_missense	92
A_41_G_missense	91
G_63_C_missense	90
T_26_C_missense	89
C_102_A_missense	84
T_110_G_missense	83
A_60_C_missense	79
A_90_G_synonymous	76
A_34_G_missense	75
A_61_G_missense	74
C_21_A_missense	73
T_18_A_synonymous	73
G_94_T_missense	72
A_107_G_missense	69
G_16_T_missense	66
G_82_C_missense	64
T_24_C_synonymous	64
A_64_T_missense	62
A_64_G_missense	62
T_93_C_synonymous	62
A_96_G_synonymous	62
C_70_G_missense	61
G_5_A_missense	61
C_109_A_missense	59
T_69_C_synonymous	58
T_98_C_missense	57
T_52_C_synonymous	57
A_37_C_missense	57
G_91_A_missense	55
A_79_T_missense	53
T_89_C_missense	53
A_60_G_synonymous	50
A_13_C_missense	50
T_31_C_missense	47
A_13_G_missense	47
A_87_G_synonymous	47
T_33_A_missense	47
T_32_A_missense	47
C_70_A_missense	46
A_79_G_missense	44
A_14_T_missense	43
C_51_T_synonymous	43
A_37_G_missense	42
A_86_T_missense	42
A_106_T_missense	41
T_105_C_synonymous	38
G_94_A_missense	37
T_99_C_synonymous	36
A_58_G_missense	34
T_108_G_missense	33
A_87_C_missense	33
A_86_G_missense	33
T_42_C_synonymous	32
A_65_C_missense	32
A_77_G_missense	30
T_55_C_missense	29
A_81_G_missense	29
A_84_T_synonymous	29
G_5_T_missense	28
A_106_G_missense	28
G_59_A_missense	28
A_14_G_missense	27
T_103_C_missense	24
G_56_T_missense	24
T_62_C_missense	24
T_27_G_missense	23
G_54_T_missense	23
A_60_T_missense	22
A_61_T_missense	21
G_54_A_synonymous	20
A_37_T_missense	20
T_17_C_missense	20
A_84_G_synonymous	19
A_39_T_synonymous	18
C_75_A_missense	18
A_101_C_missense	18
T_72_C_synonymous	18
T_45_C_synonymous	17
A_114_T_synonymous	16
A_12_G_missense	15
T_50_C_missense	15
T_32_C_missense	15
C_28_G_missense	14
A_92_T_missense	14
C_28_A_missense	14
T_20_C_missense	13
T_19_C_missense	13
T_19_G_missense	12
C_23_A_missense	12
C_57_G_missense	12
A_107_C_missense	11
A_65_T_missense	11
G_82_A_missense	11
A_87_T_missense	11
A_92_C_missense	10
A_8_C_missense	10
T_66_A_missense	10
C_15_A_missense	9
A_101_G_missense	9
A_43_T_missense	9
T_69_G_synonymous	9
T_26_G_missense	8
A_61_C_missense	8
T_98_G_missense	8
T_18_C_synonymous	8
A_81_T_synonymous	8
A_58_C_synonymous	7
T_18_G_synonymous	7
T_76_G_missense	7
T_103_G_missense	7
A_41_T_missense	7
T_99_A_synonymous	7
T_20_G_missense	7
C_23_G_missense	7
T_25_G_missense	7
C_102_G_missense	6
T_19_A_missense	6
C_29_G_missense	6
A_64_C_missense	6
G_44_T_missense	6
T_67_A_missense	6
A_73_T_missense	6
C_83_G_missense	6
T_52_A_missense	6
A_10_T_missense	6
T_20_A_missense	5
A_13_T_missense	5
G_5_C_missense	5
G_4_T_missense	5
T_33_C_synonymous	5
T_99_G_synonymous	5
C_35_G_missense	5
C_35_A_missense	5
T_105_A_missense	5
T_66_G_missense	5
A_101_T_missense	5
C_15_G_missense	5
C_83_A_missense	4
G_63_A_missense	4
A_86_C_missense	4
C_68_A_missense	4
T_108_A_missense	4
G_22_C_missense	4
A_48_G_synonymous	4
T_95_C_missense	4
T_76_A_missense	4
C_46_T_synonymous	4
T_104_G_missense	4
G_56_A_missense	4
A_100_C_missense	3
T_38_G_missense	3
A_107_T_missense	3
T_25_A_missense	3
C_46_A_missense	3
T_110_A_missense	3
A_74_C_missense	3
C_85_G_missense	3
T_11_A_missense	3
A_112_T_missense	3
T_80_A_missense	3
T_17_G_missense	3
C_51_A_synonymous	3
T_7_G_missense	3
A_48_T_synonymous	3
G_94_C_missense	3
G_36_C_synonymous	3
C_113_A_missense	3
G_56_C_missense	3
T_32_G_missense	2
A_90_C_synonymous	2
A_34_C_missense	2
A_43_C_missense	2
A_12_T_synonymous	2
C_29_A_missense	2
G_4_A_missense	2
A_14_C_missense	2
T_52_G_missense	2
A_114_C_synonymous	2
T_31_G_missense	2
T_89_G_missense	2
A_96_T_synonymous	2
C_111_G_synonymous	2
G_97_C_missense	2
T_104_A_missense	2
A_106_C_missense	2
A_8_T_missense	2
T_7_A_missense	2
A_77_T_missense	2
A_39_C_synonymous	1
A_73_C_missense	1
T_45_A_missense	1
C_46_G_missense	1
C_109_G_missense	1
T_24_G_synonymous	1
T_55_G_missense	1
T_27_A_missense	1
T_47_A_missense	1
T_40_A_missense	1
T_24_A_synonymous	1
T_17_A_missense	1
T_62_G_missense	1
T_11_G_missense	1
C_6_A_synonymous	1
A_34_T_missense	1
T_50_G_missense	1
T_67_G_missense	1
G_30_C_synonymous	1
C_49_A_missense	1
C_75_G_missense	1
