# Supplementary material for: Analysis of 3.5 million SARS-CoV-2 sequences reveals unique mutational trends with consistent nucleotide and codon frequencies
Source: Virol J. 2023 Feb 17;20:31. doi: 10.1186/s12985-023-01982-8 (PMC9936480; doi:10.1186/s12985-023-01982-8)
Supplement: Supplementary file 11 — Additional file 11. Tables S11-70: Counts of All Mutations for each Gene/Clade Combination. [file 12985_2023_1982_MOESM11_ESM.zip › Additional File 1 Tables S11-70/Additional File 1 Table S45_ORF10_gamma_lambda_all_mut_info.csv]

	mutation_sum
C_57_T_synonymous	2533
C_28_T_missense	1593
C_83_T_missense	606
C_70_T_missense	596
C_75_T_synonymous	524
C_109_T_missense	503
G_88_T_missense	394
G_91_T_missense	322
C_78_T_synonymous	280
C_68_T_missense	235
C_23_T_missense	230
G_71_T_missense	203
C_102_T_synonymous	167
T_104_C_missense	153
C_113_T_missense	151
A_10_G_missense	130
C_21_A_missense	114
C_29_T_missense	94
G_30_A_synonymous	74
G_36_A_synonymous	62
C_21_T_synonymous	60
C_15_T_synonymous	60
A_106_G_missense	60
T_32_C_missense	59
G_82_T_missense	58
T_11_C_missense	48
C_111_T_synonymous	45
C_35_T_missense	43
A_65_G_missense	40
A_8_G_missense	40
A_60_G_synonymous	40
G_63_T_missense	38
G_22_T_missense	37
A_43_G_missense	35
G_36_T_synonymous	27
A_39_G_missense	27
G_71_A_missense	26
T_80_C_missense	24
G_22_A_missense	24
T_50_C_missense	23
T_25_C_missense	22
A_74_G_missense	21
A_92_G_missense	19
T_24_C_synonymous	18
C_49_A_missense	17
A_106_T_missense	16
A_41_G_missense	16
T_108_C_synonymous	14
T_31_C_missense	14
G_30_T_synonymous	14
T_42_C_synonymous	13
C_23_A_missense	13
G_63_C_missense	13
G_94_T_missense	12
A_96_G_synonymous	12
A_86_T_missense	12
G_59_T_missense	11
T_66_C_synonymous	11
T_40_C_missense	11
T_69_C_synonymous	11
T_9_C_synonymous	11
T_27_C_synonymous	10
A_100_T_missense	10
A_10_C_missense	10
A_81_G_missense	9
A_86_G_missense	9
A_114_T_synonymous	9
C_49_T_missense	9
T_26_C_missense	9
A_84_G_synonymous	9
G_91_A_missense	8
G_16_T_missense	8
G_97_A_missense	8
C_109_A_missense	8
A_90_G_synonymous	8
T_18_C_synonymous	7
T_20_C_missense	7
G_88_A_missense	7
G_5_A_missense	7
T_47_C_missense	7
G_94_A_missense	7
T_67_C_missense	7
G_16_A_missense	7
A_112_G_missense	7
T_45_C_synonymous	6
C_6_T_synonymous	6
A_114_C_synonymous	6
A_34_G_missense	6
T_18_G_synonymous	6
C_21_G_missense	6
T_24_G_synonymous	6
T_76_C_missense	6
T_24_A_synonymous	6
G_97_T_missense	6
T_62_C_missense	6
G_71_C_missense	6
C_51_T_synonymous	6
T_20_A_missense	6
G_91_C_missense	5
G_88_C_missense	5
T_105_C_synonymous	5
T_95_C_missense	5
T_99_C_synonymous	5
A_114_G_synonymous	5
T_33_C_synonymous	5
A_37_G_missense	4
A_87_G_synonymous	4
A_81_T_synonymous	4
A_64_G_missense	4
A_14_G_missense	4
T_108_G_missense	4
A_64_T_missense	4
T_20_G_missense	4
T_17_C_missense	3
C_70_A_missense	3
T_89_C_missense	3
T_110_A_missense	3
T_98_A_missense	3
A_87_C_missense	3
T_93_C_synonymous	3
A_73_T_missense	3
C_75_A_missense	3
A_12_G_missense	3
C_70_G_missense	3
C_51_G_synonymous	2
C_49_G_missense	2
G_44_C_missense	2
A_92_T_missense	2
T_25_A_missense	2
A_61_G_missense	2
T_66_A_missense	2
C_28_G_missense	2
A_107_G_missense	2
G_63_A_missense	2
T_72_A_synonymous	2
C_102_A_missense	2
C_83_A_missense	2
T_103_G_missense	2
A_43_T_missense	2
A_37_C_missense	2
A_77_G_missense	2
G_59_C_missense	2
A_100_C_missense	2
T_18_A_synonymous	2
C_29_A_missense	2
A_100_G_missense	2
A_79_T_missense	2
T_103_C_missense	2
A_73_G_missense	2
A_101_T_missense	2
T_98_C_missense	2
A_87_T_missense	2
G_97_C_missense	1
A_96_C_synonymous	1
T_62_A_missense	1
T_98_G_missense	1
A_90_T_synonymous	1
A_60_C_missense	1
T_53_C_missense	1
A_61_T_missense	1
T_69_A_synonymous	1
T_19_A_missense	1
T_72_C_synonymous	1
C_46_A_missense	1
T_80_G_missense	1
A_13_T_missense	1
T_52_C_synonymous	1
G_36_C_synonymous	1
A_37_T_missense	1
T_55_C_missense	1
T_67_A_missense	1
A_58_G_missense	1
G_82_C_missense	1
A_64_C_missense	1
T_19_C_missense	1
A_13_C_missense	1
T_7_C_missense	1
G_44_T_missense	1
T_55_A_missense	1
A_92_C_missense	1
C_109_G_missense	1
A_65_C_missense	1
A_84_T_synonymous	1
T_69_G_synonymous	1
A_79_G_missense	1
G_44_A_missense	1
A_10_T_missense	1
G_56_A_missense	1
T_38_C_missense	1
C_29_G_missense	1
G_5_T_missense	1
A_112_T_missense	1
