# Supplementary material for: Analysis of 3.5 million SARS-CoV-2 sequences reveals unique mutational trends with consistent nucleotide and codon frequencies
Source: Virol J. 2023 Feb 17;20:31. doi: 10.1186/s12985-023-01982-8 (PMC9936480; doi:10.1186/s12985-023-01982-8)
Supplement: Supplementary file 11 — Additional file 11. Tables S11-70: Counts of All Mutations for each Gene/Clade Combination. [file 12985_2023_1982_MOESM11_ESM.zip › Additional File 1 Tables S11-70/Additional File 1 Table S50_ORF10_omicron_all_mut_info.csv]

	mutation_sum
C_75_T_synonymous	30538
C_109_T_missense	13470
C_57_T_synonymous	5507
C_68_T_missense	1811
C_70_T_missense	1212
C_83_T_missense	971
A_43_G_missense	769
C_28_T_missense	754
G_36_T_synonymous	738
C_102_T_synonymous	554
C_78_T_synonymous	551
C_23_T_missense	517
C_21_A_missense	497
C_111_T_synonymous	491
A_10_G_missense	436
C_29_T_missense	422
G_71_T_missense	360
T_11_C_missense	308
C_113_T_missense	293
G_88_T_missense	291
C_15_T_synonymous	273
T_40_C_missense	247
G_30_T_synonymous	221
G_91_T_missense	181
G_71_A_missense	176
T_66_C_synonymous	124
A_79_G_missense	121
T_67_C_missense	119
A_39_G_missense	118
T_24_C_synonymous	113
A_90_G_synonymous	99
G_16_T_missense	89
C_21_T_synonymous	82
G_30_A_synonymous	82
G_16_A_missense	81
A_96_G_synonymous	75
G_91_A_missense	74
T_18_A_synonymous	73
G_22_T_missense	70
T_9_C_synonymous	62
A_41_G_missense	61
A_8_G_missense	60
A_107_G_missense	59
T_38_C_missense	57
G_5_A_missense	56
A_13_G_missense	54
A_73_G_missense	54
A_65_G_missense	52
T_80_C_missense	52
A_92_G_missense	52
G_22_A_missense	51
C_35_T_missense	50
G_97_T_missense	49
G_94_A_missense	48
T_76_C_missense	47
A_114_G_synonymous	46
T_25_C_missense	44
T_26_C_missense	43
T_47_C_missense	42
C_70_A_missense	41
T_27_C_synonymous	41
G_59_T_missense	38
C_29_A_missense	38
T_31_C_missense	38
A_87_G_synonymous	38
G_82_T_missense	38
A_64_G_missense	36
T_93_C_synonymous	36
G_94_T_missense	36
A_60_G_synonymous	36
T_89_C_missense	36
A_14_G_missense	35
G_63_C_missense	34
A_86_G_missense	34
T_99_C_synonymous	33
A_10_C_missense	33
A_112_G_missense	33
T_108_C_synonymous	32
T_104_C_missense	32
C_28_A_missense	30
C_109_A_missense	29
C_102_G_missense	29
A_106_G_missense	28
G_63_T_missense	26
C_6_T_synonymous	26
T_18_G_synonymous	25
A_77_G_missense	25
C_51_T_synonymous	24
T_69_C_synonymous	24
A_92_T_missense	24
T_105_C_synonymous	22
T_110_C_missense	22
G_97_A_missense	21
G_88_A_missense	21
A_8_C_missense	21
G_36_A_synonymous	20
A_106_T_missense	20
T_62_A_missense	20
A_86_T_missense	19
A_79_T_missense	19
A_100_T_missense	19
T_110_G_missense	18
A_64_T_missense	18
A_100_G_missense	18
T_42_C_synonymous	18
A_107_C_missense	16
G_88_C_missense	16
T_20_C_missense	16
T_18_C_synonymous	15
T_33_C_synonymous	15
A_61_G_missense	14
A_14_T_missense	14
A_84_T_synonymous	14
T_95_C_missense	14
C_51_A_synonymous	14
A_114_T_synonymous	13
T_26_A_missense	13
T_45_C_synonymous	13
G_59_C_missense	13
C_15_A_missense	12
T_72_C_synonymous	12
T_103_C_missense	12
C_23_A_missense	12
A_37_G_missense	12
T_55_C_missense	11
T_19_C_missense	11
G_82_A_missense	10
T_62_C_missense	10
T_32_C_missense	10
A_100_C_missense	10
A_12_G_missense	10
G_91_C_missense	10
C_70_G_missense	9
A_73_T_missense	9
T_33_A_missense	9
G_56_A_missense	9
T_66_A_missense	9
G_97_C_missense	9
T_32_A_missense	9
A_74_G_missense	8
G_5_T_missense	8
A_92_C_missense	8
G_54_A_synonymous	8
A_86_C_missense	8
T_99_A_synonymous	8
A_58_G_missense	7
A_65_T_missense	7
T_67_G_missense	7
C_109_G_missense	7
A_81_G_missense	7
T_52_C_synonymous	7
A_39_T_synonymous	7
T_7_C_missense	6
A_107_T_missense	6
A_60_T_missense	6
A_61_T_missense	6
T_20_G_missense	6
A_84_G_synonymous	6
A_101_T_missense	6
T_108_G_missense	6
A_65_C_missense	6
C_49_T_missense	6
T_98_C_missense	6
A_34_G_missense	6
T_24_G_synonymous	5
A_12_T_synonymous	5
A_112_T_missense	5
C_102_A_missense	5
C_75_A_missense	5
C_46_T_synonymous	4
A_114_C_synonymous	4
G_56_T_missense	4
T_67_A_missense	4
T_27_A_missense	4
A_87_T_missense	4
T_50_C_missense	4
A_37_C_missense	4
T_69_G_synonymous	4
T_103_A_missense	4
A_101_C_missense	3
A_37_T_missense	3
A_101_G_missense	3
G_30_C_synonymous	3
T_17_C_missense	3
T_98_G_missense	3
A_77_T_missense	3
A_81_T_synonymous	3
T_11_G_missense	3
T_103_G_missense	3
T_53_C_missense	3
G_44_T_missense	3
T_110_A_missense	3
G_82_C_missense	3
T_11_A_missense	3
T_38_A_missense	3
T_105_A_missense	3
G_59_A_missense	3
G_16_C_missense	3
A_74_C_missense	2
A_60_C_missense	2
T_27_G_missense	2
A_90_T_synonymous	2
T_32_G_missense	2
T_25_A_missense	2
A_8_T_missense	2
A_77_C_missense	2
A_13_C_missense	2
T_93_G_missense	2
G_36_C_synonymous	2
A_48_T_synonymous	2
A_13_T_missense	2
T_7_A_missense	2
T_89_A_missense	2
T_17_A_missense	2
T_104_G_missense	2
G_22_C_missense	2
A_87_C_missense	2
T_80_A_missense	2
T_104_A_missense	1
T_99_G_synonymous	1
T_24_A_synonymous	1
C_29_G_missense	1
C_49_A_missense	1
C_21_G_missense	1
G_94_C_missense	1
T_33_G_missense	1
T_47_G_missense	1
T_95_A_missense	1
T_62_G_missense	1
T_69_A_synonymous	1
T_80_G_missense	1
G_54_T_missense	1
C_23_G_missense	1
A_106_C_missense	1
C_28_G_missense	1
C_111_G_synonymous	1
T_40_A_missense	1
C_111_A_synonymous	1
C_75_G_missense	1
A_79_C_missense	1
G_71_C_missense	1
G_44_A_missense	1
T_19_A_missense	1
