# Supplementary material for: Analysis of 3.5 million SARS-CoV-2 sequences reveals unique mutational trends with consistent nucleotide and codon frequencies
Source: Virol J. 2023 Feb 17;20:31. doi: 10.1186/s12985-023-01982-8 (PMC9936480; doi:10.1186/s12985-023-01982-8)
Supplement: Supplementary file 11 — Additional file 11. Tables S11-70: Counts of All Mutations for each Gene/Clade Combination. [file 12985_2023_1982_MOESM11_ESM.zip › Additional File 1 Tables S11-70/Additional File 1 Table S41_ORF1ab_alpha_all_mut_info.csv]

	mutation_sum
C_14143_T_synonymous	496284
C_2772_T_synonymous	496216
C_5123_A_missense	494714
T_15911_C_missense	494657
C_5721_T_synonymous	494611
C_648_T_synonymous	494597
C_14411_T_missense	494562
C_3002_T_missense	494480
C_15014_T_missense	494078
T_6689_C_missense	493674
A_17350_G_missense	103922
T_14831_C_missense	95656
C_1845_T_synonymous	61882
C_2188_T_missense	38552
C_5679_T_synonymous	33178
A_11897_G_missense	25478
G_6777_T_missense	22643
C_12705_T_synonymous	20619
T_8338_C_missense	19775
C_19125_T_synonymous	17773
A_1378_T_missense	17023
C_2912_T_missense	16980
A_20872_G_missense	16322
C_15455_T_missense	14835
C_11485_T_missense	14516
G_16754_T_missense	13313
G_11242_A_missense	11410
T_7719_C_synonymous	10937
C_20969_T_missense	9579
A_9930_G_synonymous	9383
G_3990_A_synonymous	8931
C_8685_T_synonymous	8777
C_19589_T_missense	8163
C_16622_T_missense	7954
C_16203_T_synonymous	7874
A_18814_G_missense	7808
A_10058_G_missense	7235
C_19259_T_missense	6505
C_7034_T_missense	6456
C_4635_T_synonymous	6285
C_558_T_synonymous	6101
C_6703_T_synonymous	5436
C_18290_T_missense	5363
A_13450_G_missense	4989
C_12544_T_missense	4943
T_17753_C_missense	4856
A_17072_G_missense	4856
G_3871_T_missense	4834
C_4317_T_synonymous	4653
G_2739_T_missense	4636
G_3373_T_missense	4620
G_10818_T_missense	4550
C_1796_T_missense	4539
C_6465_T_synonymous	4459
A_13860_G_synonymous	4200
G_20010_T_missense	4113
G_11805_T_synonymous	4090
C_12260_T_missense	4001
A_4776_G_synonymous	3921
C_17866_T_synonymous	3812
C_3941_T_missense	3807
C_11310_T_synonymous	3701
C_6441_T_synonymous	3613
G_10131_T_synonymous	3519
G_9928_A_missense	3500
A_9930_T_missense	3486
G_20697_A_missense	3326
C_13955_T_missense	3319
G_4758_A_missense	3306
C_17497_T_synonymous	3291
T_9588_C_synonymous	3195
C_4519_T_missense	3165
A_20929_G_missense	2976
A_3668_C_missense	2958
C_5019_T_synonymous	2937
T_12123_C_synonymous	2904
C_12092_T_missense	2890
C_6303_T_synonymous	2823
A_4699_G_missense	2818
C_18899_T_missense	2782
A_8247_G_synonymous	2745
C_6371_T_missense	2741
C_12668_T_missense	2706
C_5775_T_synonymous	2703
C_4191_T_synonymous	2665
G_1555_A_missense	2626
C_2244_T_synonymous	2614
C_21039_A_missense	2600
C_6764_T_missense	2542
T_13008_C_synonymous	2531
C_11850_T_synonymous	2526
A_9264_G_synonymous	2506
C_27_T_synonymous	2489
G_7007_A_missense	2480
C_6308_T_missense	2417
G_9645_A_synonymous	2406
C_15275_T_missense	2395
C_10104_T_synonymous	2394
C_11760_T_synonymous	2384
C_10908_T_synonymous	2374
C_19968_T_synonymous	2370
C_1419_T_synonymous	2368
T_2991_C_synonymous	2364
C_2358_T_synonymous	2336
C_9165_T_synonymous	2286
T_17600_C_missense	2280
C_13400_T_missense	2265
C_4278_T_synonymous	2264
G_2985_T_missense	2206
C_8721_T_synonymous	2197
C_7499_T_missense	2191
C_3744_T_synonymous	2176
C_14213_T_missense	2168
C_18998_T_missense	2166
C_2069_T_missense	2157
C_12794_T_missense	2152
C_18243_T_synonymous	2148
C_10014_T_synonymous	2129
T_5497_C_missense	2124
T_11031_G_missense	2122
A_4985_G_missense	2119
C_18382_T_synonymous	2109
C_14540_T_missense	2104
C_19883_T_missense	2103
C_16058_T_missense	2074
G_21040_A_missense	2066
C_14975_T_missense	2051
C_18482_T_missense	2046
C_5931_T_synonymous	2039
A_6832_G_missense	2038
C_328_T_missense	2014
T_18234_C_synonymous	2005
A_4394_G_missense	2002
C_9921_T_synonymous	1974
C_5247_T_synonymous	1965
C_11784_T_synonymous	1963
T_13754_C_missense	1922
C_4879_T_synonymous	1921
C_19718_T_missense	1904
C_2279_T_missense	1901
G_12627_A_synonymous	1887
C_10111_T_missense	1883
C_13064_T_missense	1864
C_2577_T_synonymous	1858
C_7470_T_synonymous	1855
C_14334_T_synonymous	1855
G_18626_T_missense	1852
C_1329_T_synonymous	1842
C_10704_T_synonymous	1829
G_20313_T_missense	1826
G_966_T_missense	1822
A_17231_G_missense	1808
A_2005_G_missense	1806
G_8307_T_missense	1803
C_9891_T_synonymous	1777
T_1027_C_missense	1770
C_9714_T_synonymous	1758
G_2517_T_synonymous	1758
C_16650_T_synonymous	1754
T_555_C_synonymous	1740
C_2831_T_missense	1736
C_16126_T_missense	1716
C_6341_T_missense	1702
A_11209_G_missense	1696
C_9300_T_synonymous	1668
C_17712_T_synonymous	1661
T_6314_C_missense	1647
C_11190_T_synonymous	1630
G_7819_A_missense	1625
C_16310_T_missense	1620
C_14459_T_missense	1608
C_12135_T_synonymous	1606
T_135_C_synonymous	1597
A_2011_G_missense	1593
G_1692_A_synonymous	1590
G_430_T_missense	1584
C_5045_T_missense	1582
G_11026_A_missense	1581
C_21037_T_missense	1572
C_7299_T_synonymous	1562
G_10268_T_missense	1548
C_3337_T_missense	1544
C_20438_T_missense	1535
C_19913_T_missense	1507
C_6548_T_missense	1489
C_3354_T_synonymous	1478
C_16739_T_missense	1474
G_10605_T_synonymous	1471
C_926_T_missense	1459
C_3522_T_synonymous	1457
T_4812_C_synonymous	1454
C_13091_T_missense	1451
C_1854_T_synonymous	1447
C_12174_T_synonymous	1437
C_70_T_missense	1437
T_13014_C_synonymous	1433
C_7858_T_missense	1423
C_15473_T_missense	1422
C_20454_T_synonymous	1417
C_3552_T_synonymous	1414
C_10755_T_synonymous	1412
C_3848_T_missense	1400
C_4308_T_synonymous	1399
C_9447_T_synonymous	1386
C_16128_T_synonymous	1384
C_7982_T_missense	1381
C_7155_T_synonymous	1376
C_19690_T_synonymous	1373
C_1647_T_synonymous	1370
C_9428_T_missense	1368
C_9346_T_missense	1355
C_9126_T_synonymous	1354
C_4011_T_synonymous	1346
G_3729_T_synonymous	1345
C_17821_T_synonymous	1338
C_2597_T_missense	1337
G_2994_T_missense	1337
C_13832_T_missense	1337
T_5514_C_synonymous	1329
C_8958_T_synonymous	1325
C_18746_T_missense	1315
C_418_T_synonymous	1312
C_72_T_synonymous	1311
C_1493_T_missense	1311
G_11256_T_missense	1297
G_1114_A_missense	1290
C_19004_T_missense	1288
A_15382_G_missense	1281
C_4529_T_missense	1272
T_9988_C_synonymous	1270
C_4760_T_missense	1268
C_9079_T_missense	1265
C_8390_T_missense	1264
C_2041_T_missense	1262
T_12600_C_synonymous	1252
C_11493_T_synonymous	1249
C_7335_T_synonymous	1249
C_9459_T_synonymous	1246
C_19597_T_synonymous	1243
C_16028_T_missense	1234
T_13649_C_missense	1233
C_15995_T_missense	1232
C_9987_T_synonymous	1229
C_5232_T_synonymous	1228
G_9035_A_missense	1227
C_18612_T_synonymous	1224
C_1882_T_missense	1224
C_11811_T_synonymous	1222
C_10012_T_missense	1221
C_8729_T_missense	1218
G_16562_A_missense	1209
C_13465_T_synonymous	1202
C_18563_T_missense	1200
C_9626_T_missense	1196
C_9267_T_synonymous	1188
C_7875_T_synonymous	1188
C_13252_T_synonymous	1180
C_1560_T_synonymous	1177
C_17906_T_missense	1173
C_4927_T_synonymous	1167
C_613_T_synonymous	1167
C_10568_T_missense	1163
G_5901_A_synonymous	1161
C_2576_T_missense	1154
C_12615_T_synonymous	1147
C_9771_T_synonymous	1138
C_5584_T_missense	1131
C_12030_T_synonymous	1126
G_18386_T_missense	1120
C_7463_T_missense	1116
C_5547_T_synonymous	1115
C_11307_T_synonymous	1115
C_17411_T_missense	1113
C_4755_T_synonymous	1102
C_10242_T_synonymous	1101
C_4734_T_synonymous	1100
T_8751_C_synonymous	1095
C_15695_T_missense	1091
C_794_T_missense	1088
C_18392_T_missense	1078
C_953_T_missense	1077
C_11482_T_synonymous	1073
C_998_T_missense	1072
C_11355_T_synonymous	1071
A_11705_G_missense	1071
C_11090_T_missense	1066
C_7263_T_synonymous	1065
C_12476_T_missense	1060
C_1023_T_synonymous	1052
C_619_T_missense	1047
C_11232_T_synonymous	1042
C_14660_T_missense	1042
C_671_T_missense	1042
C_16468_T_missense	1031
C_1619_T_missense	1030
C_9764_T_missense	1026
A_10451_G_missense	1024
C_11691_T_synonymous	1022
T_1936_A_missense	1020
C_5990_T_missense	1016
A_11517_G_synonymous	1014
G_4020_A_synonymous	1011
T_5094_G_synonymous	1004
A_16344_G_synonymous	999
C_3011_T_missense	991
C_13271_T_missense	990
C_13032_T_synonymous	990
T_18785_C_missense	989
C_2430_T_synonymous	988
C_17145_T_synonymous	988
A_12671_G_missense	984
C_18303_T_synonymous	979
A_11832_G_missense	977
C_4918_T_missense	972
T_8100_C_synonymous	967
C_9592_T_synonymous	962
C_11559_T_synonymous	961
C_19055_T_missense	958
C_9873_T_synonymous	954
C_6137_T_missense	952
G_13500_T_synonymous	951
C_3132_T_synonymous	950
C_4628_T_missense	949
A_640_G_missense	947
C_10317_T_synonymous	947
C_13171_T_missense	946
C_6274_T_missense	945
C_17597_T_missense	943
C_19307_T_missense	941
C_5621_T_missense	941
C_11409_T_synonymous	940
G_11152_T_missense	939
C_10930_T_missense	935
C_13355_T_missense	934
C_5642_T_missense	930
C_9774_T_synonymous	927
C_6136_T_missense	923
C_11249_T_missense	917
C_564_T_synonymous	915
C_17910_T_synonymous	914
C_12208_T_synonymous	909
C_4625_T_missense	909
T_9795_C_synonymous	909
C_6631_T_synonymous	901
G_14282_A_missense	901
C_1115_T_missense	899
G_2229_T_missense	898
C_4700_T_missense	896
C_14761_T_missense	896
C_3544_T_missense	894
C_4368_T_synonymous	894
C_16192_T_missense	893
G_14760_T_synonymous	891
C_6368_T_missense	887
C_16870_T_missense	883
C_9963_T_synonymous	878
T_8208_C_synonymous	874
C_12524_T_missense	872
C_15695_A_missense	870
G_20211_A_synonymous	870
C_12248_T_missense	867
C_9021_T_synonymous	867
C_5766_T_synonymous	865
A_6146_T_missense	863
C_12269_T_missense	862
G_2019_A_synonymous	859
C_655_T_synonymous	858
C_4056_T_synonymous	856
C_4626_T_synonymous	856
C_6071_T_missense	854
C_5100_T_synonymous	852
G_1039_A_missense	850
C_5604_T_synonymous	849
C_1081_T_missense	847
C_17039_T_missense	847
T_453_C_synonymous	847
C_17987_T_missense	845
C_3609_T_synonymous	840
G_607_A_missense	839
C_17501_T_missense	838
C_17285_T_missense	838
G_20990_T_missense	837
C_12746_T_missense	837
C_13159_T_missense	836
C_6410_T_missense	835
G_6987_A_synonymous	835
C_7943_T_missense	834
C_12754_T_synonymous	833
C_17237_T_missense	832
C_6959_T_missense	830
C_2875_T_missense	828
T_17698_C_missense	827
T_7995_C_synonymous	825
T_2433_C_synonymous	824
C_8808_T_synonymous	820
C_9333_T_synonymous	820
C_10809_T_synonymous	818
G_7128_T_synonymous	818
C_9813_T_synonymous	815
A_4088_G_missense	813
C_15908_T_missense	811
T_16674_C_synonymous	811
C_1248_T_synonymous	807
C_6848_T_missense	803
C_15846_T_synonymous	802
C_6578_T_missense	801
C_13919_T_missense	801
C_11803_T_synonymous	801
T_21098_C_missense	799
C_10278_T_synonymous	798
C_12386_T_missense	798
C_20558_T_missense	794
T_6007_A_missense	791
G_5250_T_synonymous	791
C_8025_T_synonymous	790
C_480_T_synonymous	789
G_264_T_synonymous	789
C_10482_T_synonymous	788
C_12850_T_synonymous	788
C_8062_T_missense	786
C_7484_T_missense	785
C_8699_T_missense	785
C_13286_T_missense	781
C_6045_T_synonymous	780
C_11439_T_synonymous	779
C_11676_T_synonymous	779
C_2911_T_missense	777
C_4974_T_synonymous	776
C_7500_T_synonymous	776
C_3756_T_synonymous	775
C_3747_T_synonymous	775
C_7751_T_missense	774
C_10569_T_synonymous	773
A_19790_G_missense	772
C_20793_T_synonymous	772
C_12911_T_missense	772
C_7680_T_synonymous	771
C_6021_T_synonymous	770
C_14000_T_missense	767
C_1772_T_missense	766
C_1872_T_synonymous	765
C_20665_T_missense	764
G_17162_T_missense	763
C_8537_T_missense	762
C_20218_T_synonymous	762
C_13918_T_missense	761
C_3546_T_synonymous	759
C_4066_T_synonymous	758
C_11388_T_synonymous	757
C_4517_T_missense	755
C_15059_T_missense	754
C_8691_T_synonymous	751
C_13955_A_missense	751
C_7569_T_synonymous	746
C_20279_T_missense	745
T_9153_C_synonymous	744
C_18305_T_missense	742
C_19619_T_missense	742
C_10524_T_synonymous	740
G_1279_T_missense	738
C_7578_T_synonymous	736
C_3478_T_missense	734
C_795_T_synonymous	732
C_2034_T_synonymous	730
C_5619_T_synonymous	727
C_10511_T_missense	725
C_3322_T_missense	723
C_12194_T_missense	723
C_2220_T_synonymous	721
C_15449_T_missense	721
C_2123_T_missense	720
C_12204_T_synonymous	716
C_20497_T_missense	716
C_8652_T_synonymous	714
C_10437_T_synonymous	711
C_318_T_synonymous	710
C_5261_T_missense	705
C_11300_T_missense	702
C_2582_T_missense	701
C_18905_T_missense	697
C_7467_T_synonymous	694
C_2645_T_missense	690
C_8028_T_synonymous	690
C_16502_T_missense	689
C_6052_T_missense	688
C_18422_T_missense	687
C_6362_T_missense	687
C_6047_T_missense	687
C_3430_T_synonymous	685
C_8981_T_missense	685
C_570_T_synonymous	684
C_7813_T_missense	684
C_18416_T_missense	682
C_19839_T_synonymous	681
C_2462_T_missense	681
C_19101_T_synonymous	677
C_3929_T_missense	677
C_16854_T_synonymous	676
C_18921_T_synonymous	675
G_15407_T_missense	672
C_7874_T_missense	672
G_7410_T_synonymous	670
C_10272_T_synonymous	670
C_17253_T_synonymous	669
G_1473_T_synonymous	669
C_1829_T_missense	668
G_16004_A_missense	667
C_9702_T_synonymous	664
C_4403_T_missense	663
C_2780_T_missense	662
C_3819_T_synonymous	662
C_81_T_synonymous	661
A_16269_G_synonymous	657
A_13447_G_missense	657
C_2190_T_synonymous	654
C_20215_T_missense	653
C_5541_T_synonymous	646
C_546_T_synonymous	646
C_4715_T_missense	645
G_9491_A_missense	644
C_1127_T_missense	643
G_13632_T_synonymous	643
T_18200_C_missense	642
C_2996_T_missense	638
C_12491_T_missense	638
C_5805_T_synonymous	637
G_631_A_missense	637
C_18311_T_missense	635
C_20722_T_missense	634
C_1208_T_missense	633
C_17108_T_missense	633
C_5465_T_missense	632
C_5127_T_synonymous	631
C_1120_T_missense	630
A_1581_G_synonymous	629
C_17795_T_missense	628
C_18479_T_missense	625
C_10844_T_missense	621
C_9678_T_synonymous	621
G_15692_A_missense	619
C_12516_T_synonymous	618
G_20133_A_synonymous	614
C_19867_T_missense	614
C_1344_T_synonymous	613
C_14612_T_missense	613
A_17079_G_missense	612
T_11257_G_missense	610
T_17300_C_missense	609
C_15389_T_missense	609
C_6725_T_missense	607
C_4487_T_missense	607
C_16737_T_synonymous	606
C_18236_T_missense	604
C_4055_T_missense	604
C_11035_T_synonymous	604
G_4035_T_synonymous	604
C_17481_T_synonymous	603
C_1077_T_synonymous	603
A_1942_C_missense	603
C_20579_T_missense	602
C_5761_T_missense	601
G_7030_A_missense	600
C_5561_T_missense	599
T_14381_A_missense	599
C_15077_T_missense	597
C_18130_T_synonymous	597
C_2637_T_synonymous	596
T_9189_C_synonymous	596
C_4790_T_missense	595
G_13853_T_missense	595
G_17456_T_missense	593
C_9933_T_synonymous	593
A_1196_G_missense	593
C_18752_T_missense	592
C_17999_T_missense	591
C_1328_T_missense	587
C_7827_T_synonymous	586
C_2441_T_missense	586
C_3834_T_synonymous	586
C_925_T_missense	584
G_15186_A_synonymous	580
C_7586_T_missense	580
G_7914_T_synonymous	579
T_6372_C_synonymous	578
C_7002_T_synonymous	578
C_5965_T_missense	578
C_310_A_missense	578
C_6821_T_missense	574
G_3883_T_missense	574
C_14972_T_missense	573
C_8553_T_synonymous	572
C_10463_T_missense	572
C_632_T_missense	572
G_4020_T_missense	571
C_5880_T_synonymous	569
C_48_T_synonymous	569
C_9731_T_missense	568
C_1826_T_missense	567
C_5714_T_missense	567
C_18192_T_synonymous	566
A_16209_G_synonymous	566
C_15314_T_missense	565
T_6307_G_missense	564
C_2445_T_synonymous	564
C_14672_T_missense	562
C_2204_T_missense	562
C_7661_T_missense	562
C_1664_T_missense	561
C_16163_T_missense	560
C_9294_T_synonymous	559
C_13161_T_synonymous	557
C_15012_T_synonymous	555
T_16916_C_missense	553
C_2613_T_synonymous	552
C_1878_T_synonymous	552
C_5920_T_missense	551
C_20843_T_missense	550
C_3893_T_missense	550
C_4919_T_missense	550
C_75_T_synonymous	550
C_5557_T_missense	549
C_9750_T_synonymous	546
C_11820_T_synonymous	545
C_18221_T_missense	545
A_8973_G_synonymous	542
C_1362_T_synonymous	541
A_10610_G_missense	541
G_20990_C_missense	539
G_20858_T_missense	539
C_2708_T_missense	539
C_5356_T_missense	538
C_16485_T_synonymous	533
C_20171_T_missense	533
C_1206_T_synonymous	532
C_1360_T_missense	529
C_5762_T_missense	528
G_19412_T_missense	528
C_1797_T_synonymous	527
A_14924_G_missense	525
C_635_T_missense	524
C_9538_T_synonymous	524
C_6130_T_synonymous	523
C_6671_T_missense	523
C_13595_T_missense	520
C_798_T_synonymous	520
C_6717_T_synonymous	519
C_20164_T_synonymous	519
G_3075_T_synonymous	517
C_1176_T_synonymous	517
C_6521_T_missense	516
T_13730_G_missense	516
C_8061_T_synonymous	515
C_10184_A_missense	515
T_3827_C_missense	514
C_4545_T_synonymous	513
G_3355_A_missense	512
C_6260_T_missense	511
A_17898_G_synonymous	511
C_19868_T_missense	510
T_5013_C_synonymous	510
G_1315_T_missense	508
C_6278_T_missense	507
C_6373_T_missense	506
C_8868_T_synonymous	506
C_2130_T_synonymous	506
C_133_T_missense	505
G_1009_A_missense	505
C_576_T_synonymous	504
T_6009_C_synonymous	504
C_20743_T_synonymous	504
C_4567_T_synonymous	503
C_3563_T_missense	503
C_3503_T_missense	501
C_8079_T_synonymous	499
C_21041_T_missense	499
C_6900_T_synonymous	498
C_12482_T_missense	497
C_6020_T_missense	495
G_16793_T_missense	494
G_17414_T_missense	491
C_4321_T_synonymous	491
C_6516_T_synonymous	490
C_4305_T_synonymous	489
C_17530_T_synonymous	489
G_8038_A_missense	488
C_9269_T_missense	488
T_3906_C_synonymous	487
T_6294_G_synonymous	487
G_82_A_missense	487
C_11697_T_synonymous	487
C_18083_T_missense	487
A_3934_G_missense	486
C_11114_T_missense	486
C_6276_T_synonymous	486
T_341_C_missense	484
C_9296_T_missense	483
G_19253_T_missense	482
A_20831_G_missense	482
C_3146_T_missense	481
C_6313_T_missense	481
C_8124_T_synonymous	481
A_8994_G_synonymous	480
C_4662_T_synonymous	479
C_11514_T_synonymous	479
C_550_T_missense	477
C_10935_T_synonymous	476
A_2829_T_synonymous	475
G_13980_A_synonymous	475
C_1703_T_missense	475
C_18038_T_missense	474
C_17361_T_synonymous	474
T_789_C_synonymous	472
T_15029_C_missense	471
C_17981_T_missense	471
C_2525_T_missense	471
C_5519_T_missense	468
C_4490_T_missense	468
C_1155_T_synonymous	468
G_18821_T_missense	468
C_16461_T_synonymous	468
C_20949_T_synonymous	467
C_13193_T_missense	467
G_8388_T_missense	467
T_2859_C_synonymous	465
A_5482_G_missense	463
C_8418_T_synonymous	462
C_14759_T_missense	461
C_3659_T_missense	461
C_6791_T_missense	461
C_1122_T_synonymous	460
C_2439_T_synonymous	460
G_3919_A_missense	459
C_5407_T_missense	458
G_3606_T_missense	457
G_19697_T_missense	456
C_10076_T_missense	455
C_15106_T_missense	454
C_5669_T_missense	454
G_1885_A_missense	453
C_18886_T_missense	453
C_8495_T_missense	453
C_3222_T_synonymous	452
C_2180_T_missense	449
T_4953_C_synonymous	446
C_16331_T_missense	446
C_8215_T_missense	445
C_11849_T_missense	445
C_21099_T_synonymous	444
G_7791_A_synonymous	444
C_9601_T_missense	443
C_2999_T_missense	441
T_1662_A_synonymous	440
C_4421_T_missense	440
C_7825_T_missense	440
C_20363_T_missense	440
C_5357_T_missense	439
C_15498_T_synonymous	439
C_1967_T_missense	439
C_2271_T_synonymous	439
G_12936_A_synonymous	438
C_6431_T_missense	438
C_16201_T_missense	438
C_1956_T_synonymous	437
C_567_T_synonymous	437
C_13913_T_missense	437
C_2755_T_missense	434
G_10182_A_synonymous	433
C_18999_T_synonymous	432
G_19260_T_synonymous	432
C_6436_T_missense	431
C_1775_T_missense	431
C_5933_T_missense	429
C_7239_T_synonymous	429
C_17864_T_missense	428
C_6732_T_synonymous	428
C_8999_T_missense	426
C_4199_T_missense	426
C_1924_T_missense	426
A_9159_G_synonymous	425
C_16541_T_missense	425
C_837_T_synonymous	424
T_18572_C_missense	424
C_10350_T_synonymous	424
C_14525_T_missense	423
C_8399_T_missense	423
C_8034_T_synonymous	423
C_18716_T_missense	420
G_8821_A_missense	419
G_16785_A_synonymous	418
C_4158_T_synonymous	417
C_11406_T_synonymous	417
G_15107_T_missense	417
C_1559_T_missense	417
C_16720_T_synonymous	414
G_15387_T_missense	414
T_19256_C_missense	414
T_5802_C_synonymous	413
C_15827_T_missense	413
C_6897_T_synonymous	412
C_6184_T_missense	412
C_6859_A_missense	411
C_11906_T_missense	408
G_20224_A_missense	408
G_2323_A_missense	407
C_1588_T_synonymous	406
C_19498_T_missense	405
C_3065_T_missense	405
C_6167_T_missense	404
C_20792_T_missense	404
A_11922_G_synonymous	404
T_405_G_missense	404
C_1037_T_missense	403
C_4550_T_missense	402
C_3908_T_missense	401
C_20560_T_missense	401
C_6843_T_synonymous	401
G_18233_T_missense	401
C_441_T_synonymous	400
C_10054_T_missense	400
C_11819_T_missense	400
G_109_A_missense	399
C_10476_T_synonymous	398
C_15545_T_missense	398
C_6363_T_synonymous	397
C_14423_T_missense	396
G_1334_T_missense	396
C_1469_T_missense	395
C_9276_T_synonymous	395
G_6072_T_synonymous	395
C_11189_T_missense	395
C_9256_T_missense	394
G_3916_A_missense	394
C_6746_T_missense	394
G_105_T_synonymous	393
C_6317_T_missense	393
T_12_C_synonymous	393
G_4772_A_missense	392
C_548_T_missense	392
G_4023_T_missense	391
C_16110_T_synonymous	391
A_5424_G_synonymous	391
C_18218_T_missense	391
C_4956_T_synonymous	391
C_7014_T_synonymous	391
C_3519_T_synonymous	390
A_4691_C_missense	390
T_8644_G_missense	389
G_7914_A_synonymous	388
C_534_T_synonymous	387
G_19348_A_missense	385
T_15674_C_missense	385
C_3324_T_synonymous	385
C_20845_T_missense	384
T_15302_C_missense	383
T_14656_C_missense	382
C_12513_T_synonymous	381
C_17209_T_synonymous	380
G_8335_T_missense	380
C_6497_T_missense	379
G_17904_T_synonymous	379
C_5363_T_missense	379
C_9851_T_missense	379
C_5709_T_synonymous	377
A_7520_G_missense	377
C_4530_T_synonymous	377
C_3388_T_missense	376
C_11619_T_synonymous	376
A_8311_C_missense	376
C_7595_T_missense	376
C_19630_T_missense	375
C_17384_T_missense	375
C_9571_T_synonymous	373
C_5993_T_missense	371
C_7975_T_missense	370
A_664_G_missense	370
T_4579_C_missense	370
C_17767_T_missense	370
C_5036_T_missense	369
A_4832_G_missense	369
A_20741_G_missense	368
G_14609_T_missense	367
C_8361_T_synonymous	367
G_10678_A_missense	366
C_19751_T_missense	366
G_4245_T_synonymous	365
C_20951_T_missense	365
G_19458_T_missense	365
C_6172_A_missense	365
T_18671_C_missense	364
C_10191_T_synonymous	363
C_609_T_synonymous	363
C_1457_T_missense	363
C_4190_T_missense	361
C_13320_T_synonymous	361
C_13729_T_missense	361
C_20681_T_missense	361
C_1249_T_missense	361
A_6804_C_missense	360
G_4747_T_missense	360
G_3942_T_synonymous	359
C_14752_T_missense	358
G_50_T_missense	357
C_12519_T_synonymous	357
C_7125_T_synonymous	356
T_8862_C_synonymous	356
C_11253_T_synonymous	355
C_18341_T_missense	355
C_5283_T_synonymous	355
T_8590_C_missense	354
T_15365_C_missense	354
G_9591_T_synonymous	354
C_1738_T_missense	354
A_7598_G_missense	353
C_15687_T_synonymous	352
G_7533_T_missense	352
C_14057_T_missense	352
G_4965_T_missense	351
C_17585_T_missense	351
G_9537_T_synonymous	350
C_19109_T_missense	350
G_7480_A_missense	349
A_740_T_missense	349
C_3161_T_missense	349
C_7339_T_synonymous	349
C_1049_T_missense	348
C_4390_T_missense	347
C_10624_T_missense	347
G_16635_A_synonymous	346
C_8055_T_synonymous	346
C_1622_T_missense	346
C_11743_T_missense	344
A_496_G_missense	344
C_18198_T_synonymous	344
T_11790_C_synonymous	344
C_15518_T_missense	344
A_3129_T_synonymous	343
C_3423_T_synonymous	342
G_20892_A_synonymous	342
C_7604_T_missense	342
C_12625_T_synonymous	342
C_647_T_missense	341
C_18767_T_missense	341
C_6386_T_missense	340
C_19328_T_missense	340
G_19419_T_missense	340
C_15630_T_synonymous	339
G_17814_T_missense	337
G_1807_A_missense	337
C_1161_T_synonymous	337
C_13159_A_missense	337
A_19698_C_synonymous	336
T_21104_A_missense	336
C_8717_T_missense	336
C_4454_T_missense	336
C_1708_T_synonymous	336
C_7844_T_missense	335
C_8726_T_missense	335
C_17468_T_missense	335
G_19031_A_missense	334
C_17198_T_missense	334
G_19734_T_missense	334
C_4031_T_missense	333
C_12219_T_synonymous	333
A_1846_G_missense	333
C_8087_T_missense	332
C_4905_T_synonymous	332
G_17904_A_synonymous	331
C_5930_A_missense	331
G_20414_T_missense	331
G_17990_T_missense	331
T_6114_C_synonymous	330
C_4910_T_missense	329
T_9738_C_synonymous	329
C_6859_T_missense	329
C_2379_T_synonymous	328
T_16728_C_synonymous	327
C_6364_T_missense	327
A_15013_G_missense	327
G_11136_T_missense	326
G_3218_T_missense	326
C_18853_T_missense	326
A_6339_G_synonymous	325
C_8517_T_synonymous	325
T_4005_C_synonymous	325
G_360_T_missense	324
C_16043_T_missense	323
C_17648_T_missense	323
C_1547_T_missense	323
T_19265_C_missense	322
A_253_G_missense	322
C_4418_T_missense	322
G_3936_T_missense	321
G_695_A_missense	321
G_18551_T_missense	321
C_8615_T_missense	321
G_18672_T_missense	319
C_8961_T_synonymous	319
C_16745_T_missense	318
C_18549_T_synonymous	318
C_4835_T_missense	318
G_4941_A_missense	317
A_10381_G_missense	317
C_2184_T_synonymous	316
C_1841_T_missense	316
C_2891_T_missense	316
C_6089_T_missense	315
G_10581_T_missense	315
C_14951_T_missense	315
A_2510_C_missense	314
G_9663_T_missense	314
C_12620_T_missense	314
G_18491_T_missense	314
C_13015_T_missense	313
A_8095_G_missense	312
C_4286_T_missense	312
C_11876_A_missense	311
A_19986_G_synonymous	311
G_4318_A_missense	311
C_12521_T_missense	311
C_12854_T_missense	310
C_13788_T_synonymous	309
C_18920_T_missense	308
C_14053_T_missense	307
C_585_T_synonymous	307
A_10496_G_missense	307
C_1654_T_missense	306
C_8468_T_missense	306
C_16097_T_missense	306
C_8046_T_synonymous	306
G_6616_A_missense	306
C_3987_T_synonymous	306
C_5202_T_synonymous	306
C_1652_T_missense	305
C_14384_T_missense	304
G_7095_T_missense	304
G_7837_T_missense	304
C_17850_T_synonymous	304
C_2243_T_missense	303
G_17376_A_synonymous	303
C_11988_T_synonymous	303
G_20955_T_synonymous	303
C_19548_T_synonymous	302
C_848_T_missense	302
G_18147_T_missense	301
G_2260_A_missense	301
C_12932_T_missense	301
C_15663_T_synonymous	301
C_6854_T_missense	301
C_13289_T_missense	301
C_6816_T_synonymous	300
G_11152_A_missense	300
G_3037_A_missense	299
A_20567_C_missense	299
T_16191_C_synonymous	299
G_8598_A_synonymous	299
C_5577_T_synonymous	298
C_20769_T_synonymous	298
A_377_G_missense	298
C_4275_T_synonymous	298
C_18064_T_synonymous	297
T_3665_G_missense	297
C_18389_T_missense	296
C_7593_T_synonymous	296
T_363_C_synonymous	296
C_19295_T_missense	295
G_19551_T_missense	295
C_7263_A_synonymous	294
C_11755_T_missense	294
A_18917_G_missense	293
C_3774_T_synonymous	293
C_20139_T_synonymous	293
G_449_T_missense	293
C_2852_T_missense	292
C_10067_T_missense	292
G_8865_T_synonymous	292
C_10185_T_synonymous	291
T_930_C_synonymous	290
A_6054_G_synonymous	290
A_2655_G_synonymous	289
G_3517_A_missense	289
A_13818_T_synonymous	289
C_3473_T_missense	289
G_11070_T_synonymous	289
C_13140_T_synonymous	288
C_8053_A_missense	288
C_20055_T_synonymous	288
G_3490_T_missense	288
C_905_T_missense	287
G_1396_T_missense	287
C_17983_T_synonymous	287
T_6857_C_missense	286
C_3512_T_missense	286
C_17174_T_missense	285
T_2784_A_missense	285
C_5863_T_missense	285
T_4948_C_synonymous	284
C_13181_T_missense	284
T_2724_C_synonymous	284
C_6096_T_synonymous	284
C_12043_A_missense	284
T_417_C_synonymous	284
C_1848_T_synonymous	283
C_3369_T_synonymous	283
T_18434_C_missense	283
C_1891_T_missense	283
C_21039_T_synonymous	283
C_1224_T_synonymous	282
C_9860_T_missense	282
C_19289_T_missense	282
G_11767_C_missense	281
G_14106_T_synonymous	281
G_6181_T_missense	281
A_3829_G_missense	281
A_1724_G_missense	280
C_17413_T_missense	280
A_2583_G_synonymous	280
C_4489_T_missense	279
C_4210_T_missense	279
C_15659_T_missense	279
G_17491_A_missense	278
C_812_T_missense	277
A_10392_G_synonymous	277
G_6629_T_missense	277
C_11074_T_synonymous	276
C_2151_T_synonymous	276
C_1083_T_synonymous	276
T_6699_C_synonymous	276
G_2040_T_missense	276
G_8106_T_missense	276
G_8788_T_missense	275
C_14666_T_missense	275
C_17669_A_missense	275
C_378_T_synonymous	274
C_18805_T_synonymous	274
G_13547_T_missense	274
G_4698_T_missense	274
C_20942_T_missense	274
C_17321_T_missense	274
A_12329_G_missense	273
T_6069_C_synonymous	273
C_4908_T_synonymous	273
A_5280_T_synonymous	272
G_16588_T_missense	272
C_669_T_synonymous	271
G_17840_T_missense	271
T_2322_C_synonymous	271
C_8949_T_synonymous	271
T_11023_A_missense	271
C_5429_T_missense	270
C_17669_T_missense	270
G_17763_T_missense	270
T_17498_C_missense	269
C_4919_A_missense	269
A_1323_G_synonymous	269
G_11802_T_missense	269
A_3511_G_missense	269
C_10859_T_missense	269
C_6273_T_synonymous	269
A_2382_G_synonymous	268
C_2184_A_synonymous	268
C_16064_T_missense	267
G_7866_T_missense	267
C_15087_T_synonymous	267
G_7671_T_synonymous	267
G_20132_T_missense	267
T_19034_C_missense	266
C_18047_T_missense	266
G_11100_T_synonymous	266
G_15179_T_missense	266
C_15592_T_synonymous	266
T_16418_C_missense	266
G_3138_T_synonymous	265
C_19594_T_synonymous	265
C_20205_A_synonymous	265
T_19098_C_synonymous	264
A_3652_G_missense	264
T_5687_G_missense	264
A_20019_G_synonymous	264
G_8189_A_missense	264
C_16907_T_missense	264
C_20119_T_synonymous	264
G_16382_A_missense	264
T_20327_C_missense	263
C_486_T_synonymous	263
T_3126_C_synonymous	263
G_11047_A_missense	262
G_8925_T_synonymous	262
C_12550_T_synonymous	262
C_10380_T_synonymous	262
C_3508_T_missense	261
A_18335_G_missense	261
C_8625_T_synonymous	261
G_12249_T_synonymous	261
T_17078_C_missense	261
C_13597_T_missense	261
G_1770_T_missense	260
C_13852_T_missense	260
G_3063_T_missense	260
C_8576_T_missense	259
C_11601_T_synonymous	258
C_5930_T_missense	258
T_702_C_synonymous	258
C_14306_T_missense	258
C_1613_T_missense	258
T_1038_A_synonymous	257
C_6137_G_missense	257
C_17480_T_missense	257
T_4314_A_synonymous	256
C_4766_T_missense	256
C_291_T_synonymous	256
G_10721_A_missense	256
A_10052_G_missense	255
G_1879_T_missense	255
C_13070_T_missense	255
C_11854_T_missense	254
C_18955_T_synonymous	254
A_838_T_missense	254
C_4173_T_synonymous	254
G_3916_T_missense	253
G_6087_T_missense	253
G_2182_T_missense	253
G_15278_T_missense	253
C_1263_T_synonymous	253
G_13497_T_synonymous	252
A_11067_G_synonymous	252
G_677_A_missense	252
C_8016_T_synonymous	252
C_6053_T_missense	252
C_8815_T_synonymous	252
G_14135_T_missense	252
C_10254_T_synonymous	251
A_10855_G_missense	251
C_408_T_synonymous	251
C_2205_T_synonymous	251
A_19990_G_missense	251
A_10936_G_missense	250
C_1215_T_synonymous	250
C_3658_T_missense	250
T_1119_C_synonymous	250
G_20622_A_synonymous	249
G_2007_T_missense	249
C_10829_T_missense	249
C_6899_T_missense	249
A_1567_G_missense	248
C_2674_T_missense	248
A_9583_G_missense	247
C_12589_T_missense	247
C_8900_T_missense	247
G_4743_T_synonymous	247
C_5310_T_synonymous	247
C_20137_T_missense	246
C_10525_T_missense	246
C_9_T_synonymous	246
G_16112_T_missense	246
G_3166_T_missense	246
C_16683_T_synonymous	246
C_11299_T_missense	245
G_20739_T_synonymous	245
C_3638_T_missense	245
C_3737_T_missense	245
C_10887_T_synonymous	245
C_3164_T_missense	244
A_13583_C_missense	244
C_16111_T_missense	244
G_19_A_missense	244
G_3958_T_missense	243
G_13853_A_missense	243
G_3206_A_missense	243
T_13943_C_missense	243
G_2044_A_missense	243
C_18990_T_synonymous	242
A_7916_G_missense	242
C_8930_T_missense	242
C_12659_T_missense	242
C_19321_T_missense	241
C_16451_G_missense	241
G_9208_A_missense	241
T_2634_C_synonymous	241
C_4498_T_missense	241
T_7788_C_synonymous	241
G_3463_T_missense	241
C_2342_T_missense	241
C_885_T_synonymous	240
T_8466_A_synonymous	240
C_1932_T_synonymous	240
C_17485_T_missense	240
C_20880_T_synonymous	239
C_17482_T_synonymous	239
G_21110_A_missense	239
C_6236_T_missense	239
C_18002_T_missense	238
C_3421_T_missense	238
C_5381_T_missense	238
T_20492_C_missense	238
C_7986_T_synonymous	238
C_2060_T_missense	237
A_3360_G_synonymous	237
T_19649_C_missense	236
C_8549_T_missense	236
C_3619_T_missense	236
C_10416_T_synonymous	236
G_10377_T_synonymous	236
G_6079_A_missense	235
C_6005_T_missense	235
C_5389_T_synonymous	234
C_4269_T_synonymous	234
C_9054_T_synonymous	234
G_1715_A_missense	234
T_8620_C_synonymous	234
T_9434_C_missense	234
C_9765_T_synonymous	234
A_3542_G_missense	233
C_5855_T_missense	233
T_4428_A_synonymous	233
C_79_T_missense	233
C_4202_T_missense	233
C_4145_T_missense	233
C_2654_T_missense	232
G_14135_A_missense	232
C_8672_T_missense	232
C_13559_T_missense	232
G_13461_A_synonymous	232
C_8380_T_missense	232
A_17558_G_missense	232
C_20186_T_missense	232
A_11565_G_synonymous	231
A_7214_G_missense	231
C_10183_T_missense	231
C_8507_T_missense	231
C_4036_T_missense	231
A_9219_G_synonymous	230
C_9414_T_synonymous	230
C_11976_T_synonymous	230
A_20288_G_missense	230
C_11851_T_missense	230
C_1980_T_synonymous	229
C_6207_T_synonymous	229
C_6115_T_missense	229
C_8354_T_missense	228
C_14142_T_synonymous	228
A_10021_G_missense	228
G_3427_T_missense	228
C_7782_T_synonymous	228
G_5293_A_missense	227
A_7716_G_synonymous	227
C_6618_T_synonymous	227
C_15668_T_missense	226
C_18764_T_missense	226
G_4455_T_synonymous	226
C_11206_T_missense	225
C_958_T_missense	224
C_7575_T_synonymous	224
G_9493_A_missense	224
C_14624_T_missense	224
A_11796_G_synonymous	224
T_14048_C_missense	223
C_16689_T_synonymous	223
T_1481_C_missense	223
G_2133_A_synonymous	223
C_2711_T_missense	223
C_15095_T_missense	222
C_12999_T_synonymous	222
T_17184_C_synonymous	222
G_18836_T_missense	222
A_9154_G_missense	221
C_578_T_missense	221
A_18417_G_synonymous	221
C_6455_T_missense	221
C_19616_T_missense	221
G_13922_A_missense	221
A_10563_G_synonymous	220
C_18663_T_synonymous	220
G_6619_T_missense	220
G_4015_A_missense	220
C_15487_T_missense	219
T_11904_A_synonymous	219
T_8902_C_missense	218
C_1644_T_synonymous	218
C_7223_T_missense	218
C_3722_T_missense	218
T_17995_C_missense	218
T_3972_A_missense	218
C_9659_T_missense	218
G_5677_T_missense	217
G_4239_T_missense	217
C_3793_T_missense	217
G_15329_T_missense	217
A_9376_G_missense	217
C_3472_T_missense	217
C_10071_T_synonymous	216
G_18719_T_missense	216
C_836_T_missense	216
C_10738_T_missense	216
G_17297_T_missense	215
A_8580_G_synonymous	215
C_19063_T_missense	215
G_20168_T_missense	215
G_18594_T_missense	215
G_3674_T_missense	215
C_1732_T_synonymous	215
A_1901_G_missense	215
G_18281_T_missense	214
G_13458_T_missense	214
A_11631_G_synonymous	214
C_4433_T_missense	214
A_173_G_missense	214
C_6908_T_missense	212
C_1162_T_missense	212
T_16406_C_missense	212
C_336_T_synonymous	212
A_20966_G_missense	212
C_8332_T_missense	212
G_6406_A_missense	212
C_19337_T_missense	211
C_8901_T_synonymous	211
T_5028_C_synonymous	211
G_5592_A_synonymous	211
C_5074_T_missense	211
A_2796_G_synonymous	211
G_7791_T_synonymous	211
A_15514_G_missense	210
C_11808_T_synonymous	210
T_7566_C_synonymous	210
C_13167_T_synonymous	210
A_12555_G_synonymous	209
C_6458_T_missense	209
A_3294_G_synonymous	209
C_8001_T_synonymous	208
C_16084_T_missense	208
G_12256_T_missense	208
A_7605_G_synonymous	208
C_9222_T_synonymous	208
C_12411_T_synonymous	208
G_1000_T_missense	207
C_14356_T_missense	207
C_9186_T_synonymous	207
A_10094_G_missense	207
C_10367_T_missense	207
T_16889_C_missense	207
T_15791_C_missense	206
C_19765_T_missense	206
T_9105_C_synonymous	206
G_13194_T_synonymous	206
T_10485_C_synonymous	206
A_19634_G_missense	206
G_18386_A_missense	206
G_7491_T_missense	206
C_12109_T_missense	206
G_4179_A_synonymous	206
C_14528_T_missense	205
C_2592_T_synonymous	205
G_1933_A_missense	205
G_4179_T_synonymous	205
T_15584_C_missense	205
G_2680_T_missense	205
C_3318_T_synonymous	204
C_14219_T_missense	204
A_12864_C_synonymous	204
T_20696_C_missense	204
G_892_A_missense	204
T_14211_C_synonymous	204
T_13634_G_missense	204
A_7075_G_missense	203
G_13921_A_missense	203
A_4921_G_missense	203
C_8487_T_synonymous	203
C_16343_T_missense	203
C_2410_T_missense	203
C_920_T_missense	203
C_21175_T_missense	202
C_1881_T_synonymous	202
C_14780_T_missense	202
C_10175_T_missense	202
G_178_A_missense	202
G_4639_T_missense	202
C_2411_T_missense	202
C_8613_T_synonymous	201
G_18132_A_synonymous	201
C_5279_T_missense	201
A_11281_G_missense	201
G_14012_A_missense	201
C_1002_T_synonymous	200
G_20730_T_missense	200
G_20414_A_missense	199
C_14957_T_missense	199
C_20789_T_missense	199
G_7993_T_missense	199
C_13119_T_synonymous	199
C_9177_T_synonymous	199
A_387_G_synonymous	199
A_11335_G_missense	198
G_4134_T_missense	198
A_11969_T_missense	198
C_90_T_synonymous	198
A_19556_T_missense	198
A_3630_G_synonymous	197
G_5102_A_missense	197
A_7917_G_synonymous	197
C_843_T_synonymous	197
C_10361_T_missense	197
A_11174_G_missense	197
C_6098_T_missense	197
G_3690_T_missense	197
G_2941_T_missense	197
C_10136_T_missense	197
T_6903_C_synonymous	196
G_1230_T_synonymous	196
C_13061_T_missense	196
C_13283_T_missense	196
G_820_T_missense	196
C_17205_T_synonymous	196
C_6003_A_synonymous	196
A_11718_G_synonymous	195
C_9900_T_synonymous	195
G_3217_A_missense	195
C_12047_T_missense	195
C_3452_T_missense	195
A_6394_G_missense	194
C_21265_G_missense	194
C_13478_T_missense	194
T_2830_C_missense	194
C_13997_T_missense	193
A_17002_G_missense	193
A_3683_G_missense	193
A_6150_C_missense	193
C_14648_T_missense	193
G_19837_T_missense	192
T_17180_C_missense	192
A_21271_C_missense	192
C_10329_T_synonymous	192
G_15107_A_missense	192
C_15776_T_missense	192
T_8589_C_synonymous	192
T_3855_C_synonymous	191
C_14876_T_missense	191
T_15519_G_synonymous	190
G_4671_T_missense	190
C_1451_T_missense	190
A_6547_G_missense	190
C_8216_T_missense	190
C_3471_T_synonymous	190
A_7707_G_missense	190
T_18206_C_missense	190
T_20690_C_missense	189
C_1783_A_missense	189
C_8474_T_missense	189
G_7879_A_missense	189
C_20364_T_synonymous	189
T_513_C_synonymous	189
C_13527_T_synonymous	189
T_9243_C_synonymous	188
G_198_A_synonymous	188
C_274_T_missense	188
A_6954_G_synonymous	188
G_15115_T_missense	187
T_332_C_missense	187
C_10984_T_missense	187
C_17175_T_synonymous	187
C_3104_T_missense	187
C_3969_T_synonymous	186
A_16046_G_missense	186
A_2589_G_synonymous	186
T_21269_A_missense	186
C_2827_T_missense	186
C_1958_T_missense	186
C_17902_T_synonymous	186
A_131_G_missense	186
C_6818_T_missense	186
C_7683_T_synonymous	185
C_493_T_missense	185
A_965_G_missense	185
T_1884_C_synonymous	185
G_21270_T_synonymous	185
C_2168_T_missense	184
A_684_G_synonymous	184
A_9205_C_synonymous	184
C_15910_T_missense	184
C_18848_T_missense	184
G_17069_A_missense	184
A_6008_G_missense	183
C_5772_T_synonymous	183
C_10075_T_missense	183
T_18152_C_missense	183
G_111_T_missense	183
T_1887_G_missense	183
C_8853_T_synonymous	183
A_4028_C_missense	183
G_18538_T_missense	182
T_6670_G_missense	182
G_15641_T_missense	182
C_19247_T_missense	182
C_589_T_missense	182
C_10449_T_synonymous	182
T_13685_C_missense	182
C_11079_T_synonymous	182
A_16922_G_missense	182
G_412_A_missense	182
G_2490_T_synonymous	181
C_2258_T_missense	181
C_617_T_missense	181
T_1887_C_synonymous	181
C_13475_T_missense	181
C_324_T_synonymous	181
T_4479_C_synonymous	181
C_5570_T_missense	181
A_5874_G_synonymous	181
C_18061_T_synonymous	181
G_14564_T_missense	181
A_1896_G_synonymous	181
G_6301_T_missense	181
G_6072_A_synonymous	180
A_9349_G_missense	180
G_8401_A_missense	180
T_1977_C_synonymous	180
C_12873_T_synonymous	180
G_4758_T_missense	180
C_9396_T_synonymous	180
C_10689_T_synonymous	179
T_6144_C_synonymous	179
T_16391_C_missense	179
A_13503_G_synonymous	179
C_9605_T_missense	179
C_10736_T_missense	179
G_16382_T_missense	179
G_4391_A_missense	179
A_2521_G_missense	179
C_14633_T_missense	179
T_10473_C_synonymous	178
C_2976_T_synonymous	178
G_13352_T_missense	178
A_5816_G_missense	177
C_15898_T_synonymous	177
T_10452_C_synonymous	177
A_15344_G_missense	177
C_6836_T_missense	177
A_964_G_missense	177
T_16874_A_missense	177
G_78_T_synonymous	177
C_15350_T_missense	177
C_11977_T_missense	176
C_5849_T_missense	176
A_7283_G_missense	176
G_1981_A_missense	176
C_12654_A_missense	175
C_4786_T_missense	175
C_13658_T_missense	175
C_610_T_missense	175
T_1327_C_missense	175
C_10743_T_synonymous	175
G_12739_T_missense	175
A_7766_G_missense	175
C_9642_T_synonymous	175
C_21248_T_missense	175
A_6525_G_synonymous	174
G_4_A_missense	174
T_11354_C_missense	174
G_8248_A_missense	174
C_14521_T_synonymous	174
C_10339_T_missense	174
T_2769_C_synonymous	174
G_14978_T_missense	174
G_16994_T_missense	173
C_20954_T_missense	173
G_1879_A_missense	173
C_17023_T_missense	173
C_1192_T_missense	173
A_3026_G_missense	173
C_15185_T_missense	173
C_9720_T_synonymous	172
C_9173_T_missense	172
G_916_T_missense	172
T_1782_C_synonymous	172
C_8640_T_synonymous	172
A_1048_G_missense	172
C_6487_T_missense	172
G_1556_T_missense	172
G_16476_T_missense	172
C_11400_T_synonymous	172
A_18159_G_synonymous	172
C_11888_T_missense	172
G_1333_A_missense	171
C_16073_T_missense	171
C_18057_T_synonymous	171
T_1217_G_missense	171
C_201_T_synonymous	171
T_2487_C_synonymous	171
C_357_T_synonymous	171
G_21107_T_missense	171
G_883_T_missense	171
C_12654_T_synonymous	171
C_9924_T_synonymous	171
G_19869_T_synonymous	170
G_20465_T_missense	170
C_9729_T_synonymous	170
C_10970_T_missense	169
G_16131_T_missense	169
G_16678_T_missense	169
T_16256_C_missense	169
C_6839_T_missense	169
T_427_C_missense	169
C_2672_T_missense	169
G_17013_T_missense	169
T_12951_C_synonymous	169
A_9777_G_synonymous	168
C_19913_A_missense	168
A_2245_G_missense	168
T_19118_C_missense	168
C_19115_T_missense	168
G_18720_T_missense	168
C_20140_T_missense	168
T_634_C_missense	167
C_7447_T_missense	167
G_423_A_synonymous	167
C_16067_T_missense	167
G_8022_T_missense	167
C_12356_T_missense	167
G_8616_A_synonymous	167
C_13951_T_synonymous	167
T_14933_G_missense	167
C_2169_T_synonymous	167
C_18753_T_synonymous	166
G_17307_T_synonymous	166
G_19391_T_missense	166
G_5307_T_missense	166
C_19078_T_missense	166
A_7164_G_synonymous	166
A_9063_G_synonymous	166
T_8212_G_missense	166
T_972_C_synonymous	166
C_19970_T_missense	166
T_21197_C_missense	166
T_16742_C_missense	166
G_11369_T_missense	166
C_19008_T_synonymous	166
G_6211_T_missense	165
C_3701_T_missense	165
G_6139_T_missense	165
C_16351_T_synonymous	165
G_2148_A_synonymous	164
G_19133_T_missense	164
C_1445_T_missense	164
C_10184_T_missense	164
T_7806_C_synonymous	164
C_4312_T_missense	164
C_3339_T_synonymous	164
T_3282_C_synonymous	163
C_3620_T_missense	163
C_13158_T_synonymous	163
T_18188_C_missense	163
C_11341_T_synonymous	163
C_213_T_synonymous	163
C_1172_T_missense	163
G_1821_T_missense	163
C_577_T_missense	163
G_11937_A_synonymous	163
G_9540_T_synonymous	163
C_13622_T_missense	162
C_8211_T_synonymous	162
C_11502_T_synonymous	162
T_591_C_synonymous	162
C_15338_T_missense	162
T_12930_C_synonymous	162
G_3181_A_missense	162
G_1890_T_missense	162
C_18381_T_synonymous	162
C_16869_T_synonymous	162
G_2782_T_missense	162
C_18261_T_synonymous	162
C_8904_T_synonymous	162
G_13497_A_synonymous	162
C_4621_T_missense	162
C_16451_T_missense	161
C_519_T_synonymous	161
A_2208_G_synonymous	161
C_16839_T_synonymous	161
G_6198_T_synonymous	161
G_11586_T_missense	161
T_3276_G_synonymous	161
A_5271_G_synonymous	161
G_20672_T_missense	161
A_11272_G_missense	161
T_91_C_missense	160
G_261_A_synonymous	160
C_18428_T_missense	160
C_9095_T_missense	160
G_13083_T_synonymous	160
C_8395_T_missense	160
G_19737_T_missense	160
C_11778_T_synonymous	160
C_8374_T_missense	160
C_20005_T_synonymous	160
C_6283_T_synonymous	160
C_3850_T_missense	160
G_3840_T_missense	160
C_18187_T_synonymous	159
G_1899_T_missense	159
A_3694_G_missense	159
C_9226_T_missense	159
C_276_T_synonymous	159
G_4594_A_missense	159
A_2519_G_missense	159
C_13187_T_missense	159
T_19286_C_missense	159
C_13382_T_missense	159
G_9013_A_missense	158
G_20453_T_missense	158
C_2876_T_missense	158
T_17318_G_missense	158
G_17069_T_missense	158
G_12936_T_synonymous	158
C_12996_T_synonymous	158
G_12420_A_synonymous	158
G_19284_T_missense	158
G_2229_A_synonymous	157
C_6529_T_synonymous	157
G_9664_A_missense	157
T_17045_C_missense	157
A_903_G_synonymous	157
C_7038_T_synonymous	157
G_6220_A_missense	157
C_7503_T_synonymous	157
C_7053_T_synonymous	157
C_1405_T_missense	157
C_2775_T_synonymous	157
C_13679_T_missense	156
C_12498_T_synonymous	156
G_15852_T_missense	156
A_6351_G_synonymous	156
T_10810_C_missense	156
C_20771_T_missense	156
T_3261_A_synonymous	156
G_18053_T_missense	156
C_6003_T_synonymous	156
T_17354_C_missense	155
C_12990_T_synonymous	155
C_18156_T_synonymous	155
G_20224_T_missense	155
A_13144_G_missense	155
G_261_T_missense	155
A_5342_G_missense	155
G_21030_A_synonymous	154
A_7521_G_synonymous	154
T_11544_C_synonymous	154
C_2573_T_missense	154
A_984_G_synonymous	153
C_18832_T_missense	153
C_17473_T_missense	153
C_5768_T_missense	153
T_2678_A_missense	153
T_10044_C_synonymous	153
C_9033_T_synonymous	153
T_1672_C_missense	152
A_3607_G_missense	152
G_20_T_missense	152
T_13026_G_missense	152
C_16565_T_missense	152
C_4481_T_missense	152
T_6999_C_synonymous	152
A_18861_G_synonymous	152
A_4605_G_synonymous	152
C_6399_T_synonymous	152
A_3675_G_synonymous	152
C_11298_T_synonymous	151
C_4562_T_missense	151
C_909_T_synonymous	151
C_18733_T_missense	151
C_4728_T_synonymous	151
G_3463_A_missense	151
A_12145_G_missense	151
G_9990_T_missense	151
T_19724_C_missense	150
A_5626_G_missense	150
G_15941_T_missense	150
T_14744_C_missense	150
T_16340_C_missense	150
G_20398_T_missense	150
C_956_T_missense	150
G_6429_T_missense	150
C_8715_T_synonymous	150
C_13009_T_missense	150
G_17756_A_missense	150
G_1592_A_missense	150
T_19574_C_missense	150
G_14708_A_missense	150
G_11806_A_missense	150
G_6802_A_missense	150
C_6661_T_missense	149
A_8622_G_synonymous	149
A_3271_G_missense	149
G_2019_T_missense	149
C_2305_T_missense	149
C_15686_T_missense	149
T_7654_C_missense	149
G_19560_T_missense	149
G_3022_A_missense	149
A_14509_G_missense	149
C_7554_T_synonymous	149
A_224_G_missense	148
T_8550_C_synonymous	148
T_5208_C_synonymous	148
G_331_A_missense	148
C_10031_T_missense	148
C_2030_T_missense	148
T_20156_C_missense	148
G_17441_A_missense	147
C_2223_T_synonymous	147
G_13449_A_synonymous	147
T_9819_C_synonymous	147
T_3882_C_synonymous	147
C_18530_T_missense	147
T_1236_C_synonymous	147
C_21144_A_missense	147
C_4633_T_missense	147
C_18623_T_missense	147
G_3274_A_missense	147
C_9697_T_missense	147
C_1661_T_missense	146
C_12489_T_synonymous	146
T_13152_C_synonymous	146
G_18184_T_missense	146
C_4655_T_missense	146
C_8340_T_synonymous	146
C_18664_T_synonymous	146
G_12984_A_synonymous	146
G_4245_A_synonymous	145
G_16879_A_missense	145
C_19397_T_missense	145
C_411_T_synonymous	145
C_18482_G_missense	145
T_17732_C_missense	145
A_2141_G_missense	145
G_3153_A_synonymous	145
A_10464_G_synonymous	145
T_9636_C_synonymous	145
G_6267_T_missense	145
C_14663_T_missense	145
A_13767_G_synonymous	145
T_5073_C_synonymous	145
A_16765_G_missense	145
A_13268_G_missense	145
C_18041_T_missense	144
A_20814_C_missense	144
C_13378_T_missense	144
G_142_A_missense	144
A_4687_G_missense	144
C_1351_T_missense	144
A_16616_G_missense	144
C_14021_T_missense	144
C_9918_T_synonymous	144
C_11246_T_missense	144
T_12495_C_synonymous	144
G_8347_T_missense	144
C_4523_T_missense	144
C_10447_T_missense	144
C_12399_T_synonymous	144
T_19208_C_missense	143
A_10875_T_synonymous	143
G_6271_T_missense	143
T_10611_C_synonymous	143
C_1648_T_missense	143
T_13499_C_missense	143
C_20913_T_synonymous	143
C_18542_T_missense	143
A_1886_G_missense	143
G_12504_T_synonymous	143
T_11750_C_missense	142
G_19626_T_missense	142
C_8142_T_synonymous	142
C_509_T_missense	142
A_10465_T_missense	142
T_11709_C_synonymous	142
G_3055_T_missense	142
C_811_T_missense	142
C_11063_T_missense	142
T_5569_C_missense	142
G_3862_A_missense	142
G_1833_T_missense	142
G_6093_A_synonymous	141
A_19829_G_missense	141
C_17918_T_missense	141
C_10874_T_missense	141
G_5596_A_missense	141
T_11844_C_synonymous	141
C_18317_T_missense	141
G_1649_A_missense	141
T_3399_G_missense	141
C_14556_T_synonymous	141
T_12510_C_synonymous	140
C_11142_T_synonymous	140
T_6726_C_synonymous	140
T_6057_A_synonymous	140
C_14432_T_missense	140
C_9480_T_synonymous	140
T_9515_G_missense	140
C_6235_T_missense	140
G_19943_T_missense	140
C_8129_T_missense	140
A_13948_G_missense	140
C_6180_T_synonymous	140
[truncated: 25,299 more rows]
