# Supplementary material for: Analysis of 3.5 million SARS-CoV-2 sequences reveals unique mutational trends with consistent nucleotide and codon frequencies
Source: Virol J. 2023 Feb 17;20:31. doi: 10.1186/s12985-023-01982-8 (PMC9936480; doi:10.1186/s12985-023-01982-8)
Supplement: Supplementary file 11 — Additional file 11. Tables S11-70: Counts of All Mutations for each Gene/Clade Combination. [file 12985_2023_1982_MOESM11_ESM.zip › Additional File 1 Tables S11-70/Additional File 1 Table S51_ORF1ab_beta_mu_all_mut_info.csv]

	mutation_sum
C_2772_T_synonymous	206449
C_14143_T_synonymous	205261
C_794_T_missense	145376
C_10054_T_missense	58596
A_18159_G_synonymous	54963
C_21039_T_synonymous	52912
C_18612_T_synonymous	48344
T_9602_C_missense	23945
C_14540_T_missense	23117
G_7818_A_missense	22583
G_16754_T_missense	20012
C_4278_T_synonymous	19467
G_9261_T_missense	19062
G_13728_T_missense	18990
C_11232_T_synonymous	18926
A_16624_G_missense	18916
G_5364_T_synonymous	18440
A_16235_C_missense	18265
G_16749_T_missense	16209
A_12613_G_missense	12045
C_2130_T_synonymous	11953
T_2332_C_synonymous	11881
C_8682_T_synonymous	11370
A_10058_G_missense	11365
C_11835_T_synonymous	11362
C_9764_T_missense	10175
T_1662_C_synonymous	8702
A_11186_G_missense	7157
T_1682_C_missense	7037
G_4965_T_missense	6715
C_9626_T_missense	6451
G_10818_T_missense	6239
A_6936_G_synonymous	6043
G_5836_A_missense	6038
A_9484_G_missense	5603
G_11539_A_missense	5598
C_8544_T_synonymous	5436
C_19883_T_missense	5158
C_11651_T_missense	5128
C_2151_T_synonymous	4987
C_17226_T_synonymous	4982
C_5772_T_synonymous	4938
C_4613_T_missense	4926
A_3163_G_missense	4886
A_12792_T_synonymous	4867
T_18770_C_missense	4671
A_2427_T_synonymous	4641
A_889_G_missense	4366
C_7887_T_synonymous	4259
A_11856_G_synonymous	4195
G_13448_A_missense	4176
G_9473_C_missense	4172
C_5316_T_synonymous	4144
C_15995_T_missense	3741
G_4179_T_synonymous	3614
C_12615_T_synonymous	3577
C_17866_T_synonymous	3562
G_9663_T_missense	3544
C_19295_T_missense	3542
G_17213_A_missense	3493
A_8820_G_synonymous	3231
C_12260_T_missense	3139
G_5035_T_missense	3040
C_6137_T_missense	3003
C_418_T_synonymous	2956
T_7083_A_missense	2943
G_17307_T_synonymous	2806
C_16201_T_missense	2768
G_18273_T_missense	2717
G_15186_A_synonymous	2604
C_2831_T_missense	2452
C_7263_T_synonymous	2409
G_11152_T_missense	2400
C_4919_T_missense	2309
A_5684_G_missense	2275
C_5604_T_synonymous	2251
C_3046_T_missense	2236
C_15455_T_missense	2197
C_8721_T_synonymous	2134
G_7999_T_missense	2131
C_6859_T_missense	2083
C_6465_T_synonymous	2074
C_18955_T_synonymous	2072
A_10936_G_missense	2037
C_16385_T_missense	2037
G_3916_T_missense	2034
A_20410_T_missense	2027
A_11067_G_synonymous	2023
G_8788_T_missense	2017
C_19247_T_missense	2011
C_16622_T_missense	1990
C_11249_T_missense	1983
A_20872_G_missense	1960
C_3503_T_missense	1942
T_12363_C_synonymous	1933
C_18290_T_missense	1925
C_17712_T_synonymous	1819
T_15011_A_missense	1819
C_18733_T_missense	1809
C_3552_T_synonymous	1788
C_8855_T_missense	1771
C_17145_T_synonymous	1731
C_9079_T_missense	1646
C_9165_T_synonymous	1631
C_12754_T_synonymous	1626
G_15173_T_missense	1616
C_4191_T_synonymous	1613
G_17762_T_missense	1600
C_2403_T_synonymous	1590
C_18716_T_missense	1583
G_1677_T_synonymous	1550
C_10510_T_missense	1541
A_4746_C_missense	1540
C_1647_T_synonymous	1533
C_12208_T_synonymous	1521
C_4927_T_synonymous	1521
G_7762_T_missense	1511
C_19690_T_synonymous	1504
C_10184_A_missense	1490
A_17898_G_synonymous	1489
T_13926_C_synonymous	1487
C_6821_T_missense	1483
C_5232_T_synonymous	1482
C_16461_T_synonymous	1481
G_3871_T_missense	1469
C_10185_T_synonymous	1468
G_8106_T_missense	1463
G_21040_A_missense	1455
C_21099_T_synonymous	1452
C_11876_T_missense	1450
G_18915_T_synonymous	1447
C_10930_T_missense	1443
C_4056_T_synonymous	1434
A_11517_G_synonymous	1424
C_15473_T_missense	1419
C_12854_T_missense	1417
G_2966_T_missense	1405
C_15449_T_missense	1397
G_12936_T_synonymous	1390
C_14459_T_missense	1386
C_5247_T_synonymous	1386
A_19790_G_missense	1378
C_7569_T_synonymous	1363
C_17442_T_synonymous	1361
A_14094_G_synonymous	1360
C_8942_T_missense	1357
C_6671_T_missense	1344
C_11691_T_synonymous	1337
C_9933_T_synonymous	1336
C_20137_T_missense	1334
C_21039_A_missense	1332
C_8124_T_synonymous	1326
C_16110_T_synonymous	1324
T_20483_C_missense	1317
C_3002_T_missense	1314
C_9269_T_missense	1285
C_19259_T_missense	1257
G_3919_A_missense	1253
C_9601_T_missense	1243
C_2525_T_missense	1239
A_9159_G_synonymous	1232
G_10182_A_synonymous	1226
A_915_G_synonymous	1224
C_17413_T_missense	1223
C_5805_T_synonymous	1220
G_3606_T_missense	1220
C_16429_T_synonymous	1219
C_3508_T_missense	1214
T_20327_C_missense	1212
T_405_G_missense	1196
C_8808_T_synonymous	1163
A_14737_G_missense	1162
C_336_T_synonymous	1160
A_12585_G_synonymous	1159
C_18479_T_missense	1144
C_8537_T_missense	1139
C_4835_T_missense	1135
C_20926_T_synonymous	1135
A_6586_C_missense	1129
C_1192_T_missense	1121
C_81_T_synonymous	1097
C_5721_T_synonymous	1092
C_5775_T_synonymous	1087
C_9765_T_synonymous	1086
C_10376_T_missense	1075
C_20792_T_missense	1074
C_7875_T_synonymous	1060
C_10075_T_missense	1051
C_1648_T_missense	1047
C_6276_T_synonymous	1041
C_7038_T_synonymous	1034
C_6260_T_missense	1030
C_19008_T_synonymous	1018
C_10844_T_missense	1013
T_568_C_missense	999
G_2263_A_missense	976
C_20769_T_synonymous	965
C_4286_T_missense	961
C_9173_T_missense	958
C_10317_T_synonymous	953
C_16541_T_missense	952
G_1473_T_synonymous	952
A_16483_G_missense	951
C_12705_T_synonymous	947
A_6439_G_missense	944
C_5931_T_synonymous	943
C_13400_T_missense	939
C_1329_T_synonymous	929
C_19718_T_missense	928
C_10104_T_synonymous	926
C_10242_T_synonymous	921
C_8981_T_missense	921
A_19898_G_missense	915
G_20414_T_missense	915
C_4418_T_missense	912
C_70_T_missense	909
C_11676_T_synonymous	909
A_6531_G_synonymous	908
G_14988_A_synonymous	905
A_13268_G_missense	900
C_19616_T_missense	897
C_11307_T_synonymous	893
G_10131_T_synonymous	888
C_18130_T_synonymous	885
C_21037_T_missense	877
C_20497_T_missense	875
G_17990_T_missense	873
G_15641_T_missense	871
C_20793_T_synonymous	868
G_14978_T_missense	859
C_328_T_missense	855
C_12248_T_missense	854
G_10605_T_synonymous	854
C_19968_T_synonymous	852
C_13692_T_synonymous	848
C_9538_T_synonymous	846
C_18392_T_missense	845
G_18050_A_missense	843
C_9873_T_synonymous	835
A_21125_G_missense	832
C_17501_T_missense	831
C_5990_T_missense	827
C_14975_T_missense	827
T_15713_C_missense	826
G_20990_T_missense	824
A_20938_G_missense	823
C_1083_T_synonymous	818
C_14143_A_missense	817
C_7155_T_synonymous	815
A_20333_G_missense	811
G_12567_T_missense	809
G_18147_T_missense	807
C_18221_T_missense	804
C_2571_T_synonymous	798
C_425_T_missense	795
G_1093_A_missense	794
C_6308_T_missense	789
C_11388_T_synonymous	788
T_1671_C_synonymous	784
C_11190_T_synonymous	782
C_8517_T_synonymous	781
C_19004_T_missense	777
C_2996_T_missense	777
C_15827_T_missense	774
G_3166_T_missense	774
C_5547_T_synonymous	771
C_11409_T_synonymous	767
C_13193_T_missense	763
C_14761_T_missense	754
C_16860_T_synonymous	752
C_926_T_missense	750
C_15908_T_missense	750
C_3221_T_missense	748
C_10755_T_synonymous	743
C_14411_T_missense	742
C_7874_T_missense	739
C_3937_T_synonymous	739
C_16163_T_missense	735
C_15695_T_missense	735
C_20845_T_missense	732
C_7239_T_synonymous	732
C_5019_T_synonymous	731
C_5761_T_missense	729
C_1848_T_synonymous	727
C_619_T_missense	726
C_12223_T_missense	725
C_9702_T_synonymous	724
C_7500_T_synonymous	723
G_16722_A_synonymous	722
C_5465_T_missense	722
C_10014_T_synonymous	719
C_17039_T_missense	719
C_15059_T_missense	713
C_10437_T_synonymous	711
C_7586_T_missense	711
C_16687_T_missense	707
C_2441_T_missense	707
C_9963_T_synonymous	704
C_1120_T_missense	699
G_1555_A_missense	696
C_2775_T_synonymous	694
T_5388_C_synonymous	693
C_11784_T_synonymous	692
G_2602_T_missense	688
C_5261_T_missense	687
T_17142_C_synonymous	687
C_2613_T_synonymous	677
C_5100_T_synonymous	671
C_10959_T_synonymous	670
A_17350_G_missense	669
G_5787_A_synonymous	668
C_3146_T_missense	667
T_1217_A_missense	666
G_11369_T_missense	661
T_12546_A_synonymous	659
C_5389_T_synonymous	658
C_14972_T_missense	650
G_2994_T_missense	647
C_12443_T_missense	646
C_10568_T_missense	645
C_16497_T_synonymous	642
C_6290_T_missense	642
C_558_T_synonymous	637
C_11654_T_missense	635
C_18303_T_synonymous	634
C_7299_T_synonymous	632
G_2394_T_missense	631
G_19419_T_missense	628
C_7470_T_synonymous	628
C_14573_T_missense	628
A_12555_G_synonymous	626
G_19154_A_missense	626
G_8283_T_missense	621
C_19538_T_missense	611
C_16351_T_synonymous	611
C_7680_T_synonymous	610
C_7661_T_missense	610
A_11765_G_missense	606
G_10957_T_missense	605
G_1945_T_missense	604
T_11367_A_missense	603
G_20358_T_missense	603
G_19551_T_missense	602
G_2977_A_missense	601
G_17456_T_missense	601
C_15545_T_missense	600
C_17285_T_missense	600
C_9428_T_missense	598
C_1037_T_missense	597
C_1419_T_synonymous	593
A_15212_T_missense	592
A_20357_T_missense	592
A_20359_T_missense	592
T_17486_G_missense	591
C_5619_T_synonymous	589
C_12135_T_synonymous	588
C_16310_T_missense	587
C_16043_T_missense	586
G_7671_T_synonymous	584
T_10784_G_missense	583
G_657_A_synonymous	583
C_8507_T_missense	582
C_1328_T_missense	580
G_15062_T_missense	577
C_15389_T_missense	575
C_18752_T_missense	574
C_12219_T_synonymous	574
C_18920_T_missense	573
C_2041_T_missense	573
C_12521_T_missense	573
A_8976_G_synonymous	571
C_4636_T_synonymous	569
C_8625_T_synonymous	569
C_14142_T_synonymous	569
G_5685_A_synonymous	569
C_8418_T_synonymous	566
A_7755_G_synonymous	565
C_19913_T_missense	565
G_18538_T_missense	563
C_15087_T_synonymous	562
C_11977_T_missense	562
C_1845_T_synonymous	561
C_11778_T_synonymous	561
C_10111_T_missense	561
G_2058_A_synonymous	558
C_3430_T_synonymous	558
C_8930_T_missense	556
C_8630_T_missense	555
A_19250_G_missense	554
C_10524_T_synonymous	554
T_10566_A_synonymous	551
C_16111_T_missense	550
G_9703_T_missense	547
G_18386_T_missense	546
G_16793_T_missense	544
C_19630_T_missense	542
C_9300_T_synonymous	542
C_7335_T_synonymous	541
C_16486_A_missense	539
C_15314_T_missense	539
C_3893_T_missense	538
T_12951_C_synonymous	538
C_2979_T_synonymous	538
C_14334_T_synonymous	537
C_2220_T_synonymous	537
C_274_T_missense	535
G_20858_T_missense	534
T_2433_C_synonymous	534
C_17481_T_synonymous	533
A_7787_G_missense	533
C_15498_T_synonymous	533
C_11114_T_missense	532
C_7499_T_missense	531
C_6141_T_synonymous	531
C_11355_T_synonymous	526
C_3322_T_missense	519
C_648_T_synonymous	519
C_4908_T_synonymous	516
C_9813_T_synonymous	515
C_12589_T_missense	514
C_11439_T_synonymous	512
C_14057_T_missense	512
A_16967_G_missense	511
G_13922_A_missense	510
C_18767_T_missense	509
C_9605_T_missense	508
C_15014_T_missense	508
G_13853_T_missense	508
C_5584_T_missense	507
C_14660_T_missense	506
C_6746_T_missense	505
C_12194_T_missense	505
T_16160_G_missense	505
C_1493_T_missense	502
G_4648_T_missense	500
T_5349_C_synonymous	499
C_11811_T_synonymous	498
C_4066_T_synonymous	497
C_17411_T_missense	496
T_6114_C_synonymous	495
C_1841_T_missense	494
C_795_T_synonymous	493
C_11493_T_synonymous	493
G_1230_T_synonymous	490
C_837_T_synonymous	490
C_5541_T_synonymous	490
C_5519_T_missense	487
G_18686_T_missense	485
C_238_T_missense	485
G_18707_A_missense	485
G_2269_T_missense	485
C_8900_T_missense	485
C_20558_T_missense	484
C_655_T_synonymous	484
C_10859_T_missense	483
C_3848_T_missense	483
C_6631_T_synonymous	482
C_5357_T_missense	482
G_18184_T_missense	481
C_15275_T_missense	480
C_9891_T_synonymous	480
C_1122_T_synonymous	479
C_2190_T_synonymous	479
C_4879_T_synonymous	477
C_9021_T_synonymous	477
G_15187_T_missense	475
C_18905_T_missense	474
C_4974_T_synonymous	474
T_11153_C_missense	474
C_6373_T_missense	473
C_17482_T_synonymous	472
T_19124_G_missense	472
G_1143_T_missense	471
G_17402_A_missense	471
C_2708_T_missense	471
C_17850_T_synonymous	469
C_1457_T_missense	468
C_20363_T_missense	467
C_925_T_missense	467
C_11310_T_synonymous	467
C_11229_T_synonymous	466
C_9659_T_missense	465
C_6717_T_synonymous	464
C_11697_T_synonymous	464
C_6725_T_missense	462
G_3274_T_missense	462
A_10946_G_missense	462
G_16994_T_missense	461
A_3273_G_missense	460
C_4190_T_missense	460
G_18053_T_missense	460
C_19867_T_missense	459
C_3473_T_missense	459
C_318_T_synonymous	458
G_17699_T_missense	458
C_11485_T_missense	458
C_2912_T_missense	457
C_11482_T_synonymous	457
C_3324_T_synonymous	456
G_11898_T_missense	456
G_13593_T_synonymous	455
C_6368_T_missense	455
C_2180_T_missense	453
C_13509_T_synonymous	452
C_10260_T_synonymous	452
C_18243_T_synonymous	451
C_9923_T_missense	451
A_13012_G_missense	451
C_1023_T_synonymous	450
C_13595_T_missense	450
G_18821_T_missense	449
C_20438_T_missense	449
C_13919_T_missense	448
G_4138_A_missense	447
C_7604_T_missense	447
G_20823_T_missense	446
A_17372_G_missense	446
A_2141_G_missense	446
G_16647_T_missense	445
A_5587_G_missense	445
C_4011_T_synonymous	444
C_12351_T_synonymous	443
C_18382_T_synonymous	443
C_2911_T_missense	442
G_306_A_synonymous	442
C_953_T_missense	441
G_7410_T_synonymous	441
G_12829_T_missense	440
C_13955_T_missense	440
C_6741_T_synonymous	439
C_7002_T_synonymous	436
T_15256_A_missense	436
C_3337_T_missense	436
C_11803_T_synonymous	435
C_17156_T_missense	434
C_15687_T_synonymous	434
C_2445_T_synonymous	434
C_291_T_synonymous	433
C_3819_T_synonymous	432
C_12174_T_synonymous	432
C_15846_T_synonymous	431
C_11788_T_missense	430
C_3478_T_missense	430
C_11559_T_synonymous	427
C_6900_T_synonymous	425
C_4633_T_missense	425
C_8062_T_missense	425
C_11080_T_missense	425
T_6227_C_missense	424
C_2342_T_missense	424
C_13252_T_synonymous	423
C_19223_T_missense	422
G_1830_T_synonymous	422
G_4695_T_synonymous	421
C_1249_T_missense	420
T_8439_C_synonymous	420
C_72_T_synonymous	420
C_262_T_synonymous	419
T_9170_C_missense	418
C_4918_T_missense	417
C_1206_T_synonymous	416
T_5760_C_synonymous	416
C_2900_T_missense	416
C_10740_A_missense	416
G_18491_T_missense	416
C_6020_T_missense	415
A_3841_C_missense	415
T_6689_C_missense	415
T_1586_C_missense	414
A_6106_G_missense	413
C_11206_T_missense	412
G_14294_A_missense	411
C_4700_T_missense	411
C_13679_T_missense	410
C_6816_T_synonymous	410
C_18886_T_missense	410
C_9987_T_synonymous	410
C_114_A_synonymous	410
C_1797_T_synonymous	410
C_2573_T_missense	409
T_6513_C_synonymous	409
C_12850_T_synonymous	409
C_8028_T_synonymous	408
A_19738_G_missense	408
T_11308_G_missense	407
G_11898_A_synonymous	406
C_9628_T_missense	406
C_11760_T_synonymous	405
C_1967_T_missense	404
C_17253_T_synonymous	404
C_20954_T_missense	404
C_19109_T_missense	403
C_18563_T_missense	403
C_5123_A_missense	403
C_10191_T_synonymous	403
C_17218_T_missense	402
C_99_T_synonymous	401
A_5515_G_missense	400
C_6497_T_missense	400
C_15686_T_missense	400
C_6136_T_missense	397
A_3614_C_missense	397
C_9267_T_synonymous	397
C_9592_T_synonymous	397
C_2258_T_missense	397
G_11802_T_missense	397
C_16064_T_missense	396
C_567_T_synonymous	396
C_3388_T_missense	393
C_3472_T_missense	393
C_2244_T_synonymous	392
C_6045_T_synonymous	392
G_13701_A_synonymous	391
T_15911_C_missense	391
C_16650_T_synonymous	391
C_17175_T_synonymous	391
C_9435_T_synonymous	390
G_11586_T_missense	390
T_13749_G_missense	390
T_6129_C_synonymous	389
C_6021_T_synonymous	389
C_17237_T_missense	388
C_6278_T_missense	387
G_6357_C_missense	387
C_18317_T_missense	387
C_16468_T_missense	387
C_11820_T_synonymous	387
T_6603_C_synonymous	386
A_17444_G_missense	383
T_11336_C_missense	383
A_17166_G_synonymous	383
C_1139_T_missense	381
C_1547_T_missense	381
C_564_T_synonymous	381
C_13355_T_missense	380
C_15716_T_missense	380
C_13729_T_missense	378
G_1416_A_synonymous	377
C_480_T_synonymous	377
C_4317_T_synonymous	376
G_7533_T_missense	376
C_610_T_missense	375
G_19470_T_missense	375
T_7565_C_missense	375
C_798_T_synonymous	375
C_15660_T_synonymous	373
C_14521_T_synonymous	373
C_15015_T_synonymous	372
C_10012_T_missense	372
C_10350_T_synonymous	371
C_13286_T_missense	369
C_8685_T_synonymous	368
T_3792_C_synonymous	367
A_1512_G_synonymous	367
C_9714_T_synonymous	366
C_12190_A_missense	366
C_11151_T_synonymous	364
G_10423_T_missense	364
C_2780_T_missense	364
C_6047_T_missense	364
T_7368_C_synonymous	363
C_14306_T_missense	363
A_13020_G_synonymous	362
C_1738_T_missense	362
C_13161_T_synonymous	362
G_14235_T_missense	362
C_2834_T_missense	362
C_11850_T_synonymous	362
C_5930_T_missense	361
G_13352_A_missense	359
C_5766_T_synonymous	359
G_10377_T_synonymous	359
G_3936_T_missense	359
C_5561_T_missense	358
G_20405_A_missense	357
C_17902_T_synonymous	357
T_19574_C_missense	357
C_3619_T_missense	357
C_1362_T_synonymous	356
C_11547_A_synonymous	356
C_16907_T_missense	355
C_1189_G_missense	355
C_857_T_missense	354
C_7014_T_synonymous	354
C_19868_T_missense	354
C_10809_T_synonymous	354
C_13465_T_synonymous	354
T_2784_G_missense	354
T_3948_C_synonymous	353
G_17162_T_missense	353
G_14564_T_missense	353
C_3620_T_missense	353
C_12911_T_missense	352
C_998_T_missense	352
C_17795_T_missense	352
C_12516_T_synonymous	351
C_5407_T_missense	351
T_5312_C_missense	351
G_5812_T_missense	351
G_17214_A_synonymous	351
C_16058_T_missense	349
C_20364_T_synonymous	348
C_6516_T_synonymous	347
C_17821_T_synonymous	347
G_1473_C_synonymous	346
C_4567_T_synonymous	346
A_15382_G_missense	345
C_570_T_synonymous	345
G_415_A_missense	345
C_9678_T_synonymous	344
C_10036_A_missense	344
C_14752_T_missense	344
C_16839_T_synonymous	341
C_9396_T_synonymous	340
C_13658_T_missense	340
A_6683_C_missense	339
C_16028_T_missense	339
C_6774_T_synonymous	338
G_20313_T_missense	338
C_1924_T_missense	337
C_4625_T_missense	336
C_2645_T_missense	336
G_17296_A_missense	335
C_16067_T_missense	335
A_1832_G_missense	333
C_13032_T_synonymous	333
C_6235_T_missense	332
C_8652_T_synonymous	332
T_4419_C_synonymous	332
C_4321_T_synonymous	331
C_671_T_missense	331
T_13049_C_missense	330
C_15687_A_synonymous	330
C_19498_T_missense	329
G_1420_T_missense	329
C_5045_T_missense	328
C_48_T_synonymous	328
C_4055_T_missense	328
G_20666_T_missense	328
G_18638_A_missense	327
C_6071_T_missense	327
A_13447_G_missense	327
C_13965_A_missense	326
G_1689_T_missense	326
C_12047_T_missense	325
C_6274_T_missense	325
C_4530_T_synonymous	325
T_13945_C_synonymous	324
A_12472_G_missense	324
T_17705_C_missense	323
C_2188_T_missense	322
C_1829_T_missense	322
G_1821_T_missense	321
C_8390_T_missense	321
A_9575_G_missense	320
C_16745_T_missense	320
C_2875_T_missense	320
C_8069_T_missense	319
T_17698_C_missense	319
A_3140_G_missense	319
C_10367_T_missense	318
C_4734_T_synonymous	318
G_7837_T_missense	318
C_1619_T_missense	317
A_10639_G_missense	316
G_20010_T_missense	315
C_669_T_synonymous	315
C_3658_T_missense	313
A_17615_G_missense	313
G_8383_A_missense	313
C_1162_T_missense	313
C_10704_T_synonymous	313
G_7410_C_synonymous	312
A_11272_G_missense	311
C_18549_T_synonymous	311
G_19837_T_missense	311
C_19619_T_missense	310
A_874_C_missense	310
C_13271_T_missense	309
C_2379_T_synonymous	309
C_905_T_missense	308
G_1770_T_missense	308
C_17767_T_missense	307
C_17987_T_missense	307
T_12930_C_synonymous	307
C_9446_T_missense	306
A_16422_G_synonymous	305
G_11256_T_missense	305
C_12524_T_missense	304
G_11754_A_synonymous	304
C_11298_T_synonymous	303
A_2567_G_missense	303
C_5363_T_missense	303
C_18853_T_missense	303
A_8247_G_synonymous	303
C_15927_T_synonymous	302
T_6270_A_synonymous	302
C_6184_T_missense	301
G_4134_T_missense	301
C_6303_T_synonymous	300
T_9888_C_synonymous	300
T_9612_C_synonymous	300
C_6578_T_missense	299
G_16928_T_missense	298
C_6848_T_missense	297
C_8777_T_missense	297
T_15138_C_synonymous	297
C_399_T_synonymous	296
C_21041_T_missense	296
C_7751_T_missense	295
C_17425_T_missense	295
C_450_T_synonymous	295
C_16073_T_missense	295
C_9774_T_synonymous	294
C_8330_T_missense	294
A_1426_G_missense	293
C_15592_T_synonymous	293
A_1701_G_missense	293
G_1198_A_missense	292
G_3897_T_synonymous	291
G_14322_T_synonymous	291
C_13918_T_missense	291
C_7339_T_synonymous	290
C_885_T_synonymous	289
C_20139_T_synonymous	288
G_15407_T_missense	287
C_11819_T_missense	287
A_867_T_missense	287
C_12269_T_missense	287
T_16775_C_missense	287
C_21166_T_synonymous	287
C_12632_T_missense	287
G_18836_T_missense	287
C_1155_T_synonymous	286
G_4929_A_synonymous	286
A_420_G_synonymous	286
G_12249_T_synonymous	285
G_4747_T_missense	285
A_20490_C_synonymous	284
C_18998_T_missense	284
C_9294_T_synonymous	284
G_5160_T_missense	284
C_5880_T_synonymous	284
C_7503_T_synonymous	284
C_18083_T_missense	284
C_3354_A_synonymous	284
C_3609_T_synonymous	283
C_6897_T_synonymous	283
C_6364_T_missense	282
G_7128_T_synonymous	282
A_5482_G_missense	281
C_5202_T_synonymous	281
C_17108_T_missense	281
C_10361_T_missense	280
T_18206_C_missense	280
C_14053_T_missense	280
C_5074_T_missense	279
C_14138_T_missense	278
C_19137_T_synonymous	278
C_828_T_synonymous	278
T_9687_C_synonymous	278
C_9054_T_synonymous	277
C_8034_T_synonymous	277
G_17904_A_synonymous	276
T_14744_C_missense	276
G_8353_A_missense	276
T_341_C_missense	276
T_906_C_synonymous	276
G_8128_A_missense	276
C_19597_T_synonymous	275
C_3638_T_missense	275
T_5121_G_synonymous	275
A_16971_G_synonymous	274
G_17525_T_missense	274
G_3990_A_synonymous	274
G_6600_T_missense	273
C_2271_T_synonymous	272
C_12544_T_missense	272
C_18899_T_missense	271
G_6248_A_missense	271
C_1082_T_missense	271
C_9226_T_missense	270
G_19734_T_missense	269
T_1818_C_synonymous	269
A_7992_C_missense	269
C_20579_T_missense	268
C_20140_T_missense	268
C_14318_T_missense	268
G_2482_T_missense	267
C_1111_T_missense	267
C_9414_T_synonymous	267
G_4648_A_missense	267
C_12150_T_synonymous	266
C_3354_T_synonymous	266
G_6087_T_missense	266
G_4035_T_synonymous	266
G_11275_T_missense	265
C_11601_T_synonymous	265
G_16476_T_missense	265
C_11960_T_missense	265
C_7943_T_missense	265
A_6440_G_missense	264
T_6504_C_synonymous	264
C_2637_T_synonymous	264
G_20491_T_missense	264
G_19795_T_missense	264
A_6351_G_synonymous	263
C_10887_T_synonymous	263
C_1703_T_missense	263
T_7359_C_synonymous	263
C_3563_T_missense	263
C_18663_T_synonymous	262
C_18433_T_missense	262
C_14672_T_missense	262
C_16024_T_missense	262
C_6436_T_missense	261
C_10603_T_synonymous	261
G_14609_T_missense	260
A_15224_G_missense	260
C_8672_T_missense	259
G_17763_T_missense	259
C_17485_T_missense	259
G_9214_T_missense	258
C_2223_T_synonymous	258
C_18921_T_synonymous	257
G_7491_T_missense	257
G_19697_T_missense	257
C_2674_T_missense	256
C_8553_T_synonymous	256
C_4766_T_missense	255
T_4806_C_synonymous	255
C_16485_T_synonymous	254
G_4710_T_synonymous	254
C_13064_T_missense	254
T_17966_C_missense	253
C_12746_T_missense	253
C_7827_T_synonymous	253
C_8055_T_synonymous	252
C_6618_T_synonymous	252
G_16670_T_missense	252
C_17209_T_synonymous	251
T_321_C_synonymous	251
G_11536_A_missense	251
C_4275_T_synonymous	250
C_6362_T_missense	250
G_7752_T_synonymous	249
C_14525_T_missense	249
G_348_A_synonymous	249
C_20743_T_synonymous	248
C_9601_A_missense	247
C_9731_T_missense	247
C_617_T_missense	247
G_21107_T_missense	247
C_378_T_synonymous	247
G_11978_T_missense	247
C_13597_T_missense	246
C_5709_T_synonymous	246
C_19852_T_missense	245
G_19391_T_missense	245
C_2205_T_synonymous	245
C_11854_T_missense	245
G_11070_T_synonymous	245
G_11007_T_missense	245
G_17393_T_missense	244
C_12386_T_missense	244
C_9250_T_synonymous	243
T_4375_C_synonymous	243
C_6317_T_missense	243
C_1208_T_missense	243
C_3128_T_missense	242
C_17480_T_missense	242
A_440_G_missense	241
C_20164_T_synonymous	240
C_20186_T_missense	240
C_7034_T_missense	240
A_9660_G_synonymous	239
G_17066_T_missense	239
C_4269_T_synonymous	239
C_17468_T_missense	238
C_19307_T_missense	238
C_3423_T_synonymous	238
T_5025_C_synonymous	238
G_20990_C_missense	237
C_4421_T_missense	237
A_11330_G_missense	237
G_7063_T_missense	237
A_11932_C_missense	236
C_9209_T_missense	236
G_15656_A_missense	236
C_10476_T_synonymous	235
T_16052_C_missense	235
C_16192_T_missense	235
C_7463_T_missense	235
A_20815_G_missense	234
C_9771_T_synonymous	234
G_6156_T_synonymous	234
C_14093_T_missense	233
T_6903_C_synonymous	233
G_1198_T_missense	233
G_7914_T_synonymous	233
C_10482_T_synonymous	232
C_6371_T_missense	232
C_19751_T_missense	232
C_10490_T_missense	232
G_11331_T_missense	232
G_4245_T_synonymous	232
C_13913_T_missense	231
G_16382_T_missense	231
A_8083_G_missense	231
A_10052_G_missense	231
G_361_A_missense	231
C_1049_T_missense	231
C_1077_T_synonymous	231
C_5826_T_synonymous	230
C_13070_T_missense	230
C_9459_T_synonymous	230
G_16762_A_missense	230
C_11851_T_missense	230
C_12659_T_missense	230
T_16982_C_missense	229
C_16443_T_synonymous	229
C_20891_T_missense	229
C_3834_T_synonymous	229
G_19626_T_missense	228
C_4628_T_missense	227
T_18894_G_missense	227
C_10272_T_synonymous	227
A_279_C_missense	227
C_5762_T_missense	226
A_8508_G_synonymous	225
C_5127_T_synonymous	225
C_20681_T_missense	225
C_12667_T_missense	225
C_6341_T_missense	224
C_1652_T_missense	224
G_82_A_missense	223
C_4910_T_missense	223
C_1161_T_synonymous	223
C_14384_T_missense	222
C_9346_T_missense	222
G_11895_A_synonymous	222
G_10777_A_missense	222
C_2677_T_synonymous	222
G_15107_T_missense	222
C_17901_T_synonymous	221
C_14876_T_missense	221
G_13352_T_missense	220
G_1879_T_missense	220
A_13520_G_missense	220
C_10569_T_synonymous	220
T_17516_C_missense	219
C_12743_T_missense	219
T_5484_C_synonymous	219
T_12741_C_synonymous	219
C_8495_T_missense	219
T_13640_C_missense	218
C_11808_T_synonymous	218
T_427_C_missense	218
G_10488_T_synonymous	218
G_15115_T_missense	217
C_12620_T_missense	217
C_10830_T_synonymous	216
C_12489_T_synonymous	216
C_12476_T_missense	215
A_5384_C_missense	215
A_9132_G_synonymous	215
A_13360_G_missense	215
C_4487_T_missense	215
C_2069_T_missense	215
A_5319_G_synonymous	214
A_3735_G_synonymous	214
A_1724_G_missense	214
C_2577_T_synonymous	214
C_12491_T_missense	213
C_8025_T_synonymous	213
C_7484_T_missense	213
C_6441_T_synonymous	212
C_12654_T_synonymous	212
C_9937_T_missense	212
C_3369_T_synonymous	212
C_17023_T_missense	212
T_20258_C_missense	211
C_19059_T_synonymous	211
C_13751_T_missense	211
A_2997_G_synonymous	211
A_7766_G_missense	211
C_16739_T_missense	210
C_4790_T_missense	210
A_4220_G_missense	210
C_16870_T_missense	210
C_5568_T_synonymous	210
C_11487_T_synonymous	210
T_9819_C_synonymous	210
C_10586_T_missense	210
C_1176_T_synonymous	210
G_256_T_missense	209
A_10392_G_synonymous	209
C_9296_T_missense	209
C_7223_A_missense	209
A_3185_G_missense	209
G_2262_T_missense	208
C_8877_T_synonymous	208
C_5310_T_synonymous	208
G_6777_T_missense	208
C_12263_T_missense	208
A_10609_G_missense	208
A_6466_G_missense	208
A_4518_G_synonymous	207
C_7467_T_synonymous	207
C_5855_T_missense	207
C_16689_T_synonymous	207
C_3519_T_synonymous	206
C_17864_T_missense	205
C_20454_T_synonymous	205
C_5933_T_missense	205
A_1554_G_synonymous	205
G_17915_A_missense	205
C_2123_T_missense	205
C_5557_T_missense	204
G_6696_T_missense	204
T_4857_C_synonymous	204
G_18260_T_missense	203
G_10965_T_missense	203
C_17906_T_missense	202
C_589_T_missense	202
T_2160_C_synonymous	202
C_17290_T_missense	201
A_11197_G_missense	201
C_6548_T_missense	201
T_1358_C_missense	201
C_19839_T_synonymous	200
G_12439_A_missense	200
G_7095_T_missense	200
C_3065_T_missense	199
C_7825_T_missense	199
G_2787_T_missense	199
G_18744_T_missense	199
C_19548_T_synonymous	199
C_3659_T_missense	198
C_20018_T_missense	198
C_10908_T_synonymous	198
C_10076_T_missense	198
C_6661_T_missense	198
A_8386_C_missense	198
T_4314_A_synonymous	197
C_2243_T_missense	197
C_1878_T_synonymous	197
C_1127_T_missense	196
G_163_A_missense	196
C_6854_T_missense	196
C_8061_T_synonymous	196
A_8148_G_synonymous	196
C_15012_T_synonymous	196
T_21197_A_missense	195
C_4529_T_missense	195
C_4368_T_synonymous	195
G_20939_T_missense	195
C_2999_T_missense	195
C_18754_A_missense	195
T_15073_C_missense	194
C_14266_T_synonymous	194
A_10088_G_missense	194
G_18318_T_synonymous	194
C_4158_T_synonymous	194
C_10183_T_missense	193
C_16604_T_missense	193
C_9851_T_missense	193
A_11810_G_missense	192
C_8815_T_synonymous	192
C_1932_T_synonymous	191
T_6111_C_synonymous	191
A_431_C_missense	191
C_8403_T_synonymous	190
C_18753_T_synonymous	190
C_2430_T_synonymous	190
G_4455_T_synonymous	189
C_18422_T_missense	189
C_9256_T_missense	188
T_19325_C_missense	188
A_6877_G_missense	188
G_2788_T_missense	188
C_2672_T_missense	187
A_9349_G_missense	187
G_16131_A_synonymous	187
T_8523_C_synonymous	187
A_5288_G_missense	187
G_9491_A_missense	187
C_1881_T_synonymous	186
C_19610_T_missense	186
A_253_G_missense	186
C_4662_T_synonymous	186
A_426_G_synonymous	185
G_8875_A_missense	185
A_9489_C_missense	185
C_11867_T_missense	185
G_4915_A_missense	184
C_936_T_synonymous	184
G_3427_T_missense	184
C_12558_T_synonymous	184
C_4519_T_missense	184
T_16499_C_missense	184
G_14508_A_synonymous	184
C_6089_T_missense	184
A_18120_G_synonymous	184
G_18318_A_synonymous	184
C_14666_T_missense	183
C_18746_T_missense	183
T_9411_G_synonymous	182
C_8361_T_synonymous	182
C_6096_T_synonymous	181
T_3006_C_synonymous	181
G_19253_T_missense	181
G_18551_T_missense	181
G_1649_A_missense	181
C_6703_T_synonymous	181
C_1002_T_synonymous	180
G_111_T_missense	180
G_3341_T_missense	180
G_8925_T_synonymous	180
G_8865_T_synonymous	180
G_18594_T_missense	180
A_2789_G_missense	180
C_6052_T_missense	180
C_8691_T_synonymous	180
C_4626_T_synonymous	180
C_14002_T_missense	180
C_1772_T_missense	179
G_1630_A_missense	179
G_2229_T_missense	179
C_7158_T_synonymous	177
T_11436_C_synonymous	177
C_1826_T_missense	177
C_17648_T_missense	177
A_11897_G_missense	177
C_1796_T_missense	177
C_1115_T_missense	176
G_105_T_synonymous	176
G_4743_T_synonymous	176
G_2040_T_missense	176
C_354_T_synonymous	175
G_16112_T_missense	175
G_11805_T_synonymous	175
C_15698_T_missense	175
C_10689_T_synonymous	174
C_20119_T_synonymous	174
C_13283_T_missense	174
C_10358_T_missense	174
C_6363_T_synonymous	174
T_3666_C_synonymous	173
A_1355_G_missense	173
C_578_T_missense	173
C_6930_T_synonymous	173
C_3318_T_synonymous	173
A_13971_G_synonymous	173
C_8949_T_synonymous	173
C_4523_T_missense	173
C_5356_T_missense	172
C_4489_T_missense	172
C_9924_T_synonymous	172
C_17171_T_missense	171
G_13695_A_synonymous	170
C_18482_T_missense	170
C_3522_T_synonymous	170
C_7813_T_missense	170
C_4632_T_synonymous	170
C_2668_T_missense	169
A_20152_G_missense	169
C_15752_T_missense	169
T_12171_C_synonymous	169
G_19737_T_missense	169
C_19337_T_missense	169
C_8726_T_missense	168
C_17321_T_missense	168
T_1327_C_missense	168
G_6357_T_missense	167
G_7906_A_missense	167
G_17013_T_missense	167
T_3506_C_missense	166
C_6455_T_missense	166
C_7575_T_synonymous	166
C_10935_T_synonymous	166
G_19768_A_missense	166
A_10879_G_missense	165
G_7296_A_synonymous	165
C_20215_T_missense	165
C_2654_T_missense	165
C_10449_T_synonymous	164
G_980_A_missense	164
G_3996_A_synonymous	164
C_12358_T_missense	164
C_4975_T_missense	164
C_20665_T_missense	164
C_2411_T_missense	164
C_1224_T_synonymous	163
G_11937_T_missense	163
A_12145_G_missense	163
T_2469_C_synonymous	163
C_4956_T_synonymous	163
C_609_T_synonymous	163
C_5036_T_missense	162
G_13194_T_synonymous	162
C_18305_T_missense	162
A_18749_G_missense	162
C_18236_T_missense	161
G_13632_T_synonymous	161
C_20218_T_synonymous	161
T_6984_C_synonymous	161
T_20066_C_missense	161
T_19763_C_missense	160
C_7308_T_synonymous	160
C_5642_T_missense	160
C_17585_T_missense	160
C_588_T_synonymous	160
C_9675_T_synonymous	160
T_225_A_missense	160
C_6386_T_missense	160
A_18910_C_missense	160
T_17546_C_missense	159
G_17496_T_missense	159
G_10258_C_missense	159
G_17414_T_missense	159
C_6899_T_missense	159
A_3932_G_missense	159
C_5570_T_missense	159
G_19458_T_missense	159
G_11926_T_missense	158
G_222_T_synonymous	158
A_21271_C_missense	158
G_14357_T_missense	158
C_14238_T_synonymous	158
A_17079_G_missense	158
A_5793_C_synonymous	158
G_20132_A_missense	158
A_18019_G_missense	158
C_90_T_synonymous	158
C_21265_G_missense	158
G_18117_T_synonymous	157
C_2358_T_synonymous	157
G_19697_C_missense	157
T_21269_A_missense	157
T_4143_C_synonymous	157
T_16742_C_missense	156
C_2436_T_synonymous	156
C_4913_T_missense	156
T_8031_C_synonymous	156
A_2704_G_missense	156
G_18807_T_synonymous	155
T_11925_A_synonymous	155
G_3729_A_synonymous	155
A_5724_G_synonymous	155
C_19397_T_missense	155
G_10709_A_missense	155
C_19826_T_missense	155
A_17371_G_missense	154
T_702_C_synonymous	154
C_7578_T_synonymous	154
G_21270_T_synonymous	154
C_1708_T_synonymous	154
C_12999_T_synonymous	154
C_1695_T_synonymous	154
C_3510_T_synonymous	154
T_10457_C_missense	154
G_3063_T_missense	154
C_79_T_missense	153
G_18720_T_missense	153
C_1263_T_synonymous	153
C_10340_T_missense	153
C_1583_T_missense	153
C_4635_T_synonymous	152
T_17373_G_missense	152
C_14612_T_missense	152
G_8388_T_missense	152
T_6640_G_missense	152
C_12482_T_missense	152
C_1673_T_missense	152
A_1282_G_missense	152
G_607_A_missense	151
C_17924_T_missense	150
G_3218_T_missense	150
G_13944_T_missense	150
C_6461_T_missense	150
C_3471_T_synonymous	150
A_3457_G_missense	150
C_1172_T_missense	150
C_7683_T_synonymous	150
T_1653_C_synonymous	149
G_3075_T_synonymous	149
C_1644_T_synonymous	149
C_3737_T_missense	149
G_17679_T_missense	149
C_21284_T_missense	149
G_10423_A_missense	149
C_3132_T_synonymous	149
C_8487_T_synonymous	149
G_6181_T_missense	149
T_1173_C_synonymous	148
G_13083_T_synonymous	148
C_4994_T_missense	148
T_12639_C_synonymous	148
G_20739_T_synonymous	148
C_18539_T_missense	147
C_3804_T_synonymous	147
G_1009_T_missense	147
A_11165_G_missense	147
C_3941_T_missense	147
G_945_A_missense	147
G_109_A_missense	147
A_18533_G_missense	147
C_2410_T_missense	146
G_15813_A_missense	146
A_10981_T_missense	146
G_6835_A_missense	146
G_21030_A_synonymous	146
T_18471_C_synonymous	146
G_1334_T_missense	146
C_1732_T_synonymous	145
C_6563_T_missense	145
A_18992_G_missense	145
C_14219_T_missense	145
C_1112_T_missense	145
C_11404_T_missense	144
T_1437_C_synonymous	144
G_10848_T_missense	144
G_15278_T_missense	144
G_17775_T_missense	144
C_7136_T_missense	143
C_210_T_synonymous	143
C_13009_T_missense	143
C_12932_T_missense	143
C_11147_T_missense	143
T_18426_G_missense	143
T_11499_C_synonymous	142
A_8438_C_missense	142
A_6286_G_missense	142
C_16203_T_synonymous	142
G_20955_T_synonymous	142
T_16529_C_missense	142
G_2951_T_missense	142
C_7206_T_synonymous	141
A_5166_G_synonymous	141
C_8079_T_synonymous	141
C_1654_T_missense	141
C_8699_T_missense	141
C_15077_T_missense	141
A_10852_G_missense	141
T_7884_C_synonymous	141
T_19184_C_missense	141
C_5601_T_synonymous	141
C_4828_T_missense	141
A_10820_T_missense	140
A_4726_T_missense	140
C_7550_T_missense	140
C_8427_T_synonymous	140
C_1336_T_missense	140
C_16097_T_missense	140
C_11743_T_missense	140
A_7572_G_synonymous	140
C_18381_T_synonymous	139
C_1775_T_missense	139
C_10736_T_missense	139
T_11031_G_missense	138
C_16984_T_missense	138
C_6236_T_missense	138
C_441_T_synonymous	138
C_6458_T_missense	138
C_15583_T_synonymous	138
C_14356_T_missense	137
T_16976_C_missense	137
T_8557_C_synonymous	137
G_1681_T_missense	137
C_133_T_missense	137
C_635_T_missense	137
C_18064_T_synonymous	137
T_17818_C_missense	136
C_2435_T_missense	136
C_408_T_synonymous	136
G_7866_T_missense	136
C_2397_T_synonymous	136
C_20055_T_synonymous	136
C_1891_T_missense	136
C_10753_A_missense	136
G_2466_A_synonymous	136
C_2185_T_synonymous	136
G_6139_T_missense	136
C_20171_T_missense	136
G_2182_T_missense	136
T_2694_C_synonymous	136
C_9729_T_synonymous	135
G_8671_A_missense	135
T_11184_C_synonymous	135
C_3725_T_missense	135
G_3840_T_missense	135
C_18895_T_synonymous	135
A_19049_C_missense	135
C_16594_T_synonymous	134
T_20156_G_missense	134
C_2576_T_missense	134
A_11574_G_synonymous	134
G_6452_T_missense	134
A_4605_G_synonymous	134
T_6347_C_missense	134
C_2034_T_synonymous	134
G_8388_C_missense	134
T_8212_G_missense	134
G_21031_A_missense	134
C_16128_T_synonymous	133
C_20309_T_missense	133
C_8340_T_synonymous	133
A_1667_T_missense	133
T_7023_A_synonymous	133
C_19289_T_missense	133
G_264_T_synonymous	133
T_11322_C_synonymous	132
A_3966_C_synonymous	132
T_7548_C_synonymous	132
G_5767_A_missense	132
C_14311_T_synonymous	132
A_2832_T_synonymous	132
G_3042_T_missense	132
C_2508_T_synonymous	132
C_438_T_synonymous	132
T_7027_C_synonymous	132
T_4506_A_synonymous	132
C_18311_T_missense	131
G_20009_T_missense	131
G_18885_A_missense	131
T_6018_C_synonymous	131
C_534_T_synonymous	131
C_17138_T_missense	131
C_6383_T_missense	131
C_19603_T_synonymous	131
G_15941_T_missense	131
C_3160_T_missense	131
C_2168_T_missense	131
A_17694_G_synonymous	130
A_9472_G_missense	130
G_876_T_missense	130
C_20705_T_missense	130
C_10447_T_missense	130
C_2451_T_synonymous	130
G_15810_T_synonymous	130
G_6084_T_synonymous	129
C_3637_T_missense	129
C_2682_T_synonymous	129
T_18152_C_missense	129
C_9750_T_synonymous	129
C_17369_T_missense	129
C_14624_T_missense	129
G_2680_A_missense	128
G_13763_T_missense	128
A_13023_G_synonymous	128
C_276_T_synonymous	128
A_2011_G_missense	128
G_12936_A_synonymous	128
G_14751_T_missense	128
G_11256_A_missense	128
T_8464_C_missense	128
C_20896_T_synonymous	127
T_21092_C_missense	127
C_14759_T_missense	127
C_3747_T_synonymous	127
A_19142_T_missense	127
C_1854_T_synonymous	127
C_19934_T_missense	127
C_13402_T_missense	127
A_3688_G_missense	126
T_18161_C_missense	126
G_15179_T_missense	126
A_3955_G_missense	126
C_9276_T_synonymous	126
G_15803_T_missense	125
C_8399_T_missense	125
C_509_T_missense	125
G_4945_T_missense	125
C_8901_T_synonymous	125
C_10483_T_missense	125
A_6358_G_missense	125
T_15666_C_synonymous	125
G_5771_A_missense	125
A_14123_G_missense	125
C_12109_T_missense	125
T_3900_C_synonymous	125
A_3227_G_missense	125
G_19682_T_missense	124
T_6389_C_missense	124
A_11191_G_missense	124
C_10624_T_missense	124
A_8897_G_missense	124
C_9400_T_missense	124
A_4282_G_missense	124
C_8395_T_missense	124
C_1351_T_missense	124
G_1830_A_synonymous	124
G_222_A_synonymous	124
G_3138_T_synonymous	124
C_7975_T_missense	123
T_2400_C_synonymous	123
C_2852_T_missense	123
G_14388_T_missense	123
C_8898_T_synonymous	123
C_2523_T_synonymous	123
C_13319_T_missense	123
C_10143_T_synonymous	123
G_3627_T_missense	123
C_13289_T_missense	123
C_10943_T_missense	123
T_5817_C_synonymous	122
C_7853_T_missense	122
C_16502_T_missense	122
T_6939_C_synonymous	122
T_12465_G_synonymous	122
T_7560_G_missense	122
A_15361_C_missense	122
G_2320_T_missense	122
C_8215_T_missense	122
C_1061_T_missense	122
A_15161_G_missense	122
C_10525_T_missense	121
T_6783_C_synonymous	121
C_19321_T_missense	121
G_13743_A_synonymous	121
G_9440_T_missense	121
G_3463_T_missense	121
T_243_C_synonymous	121
C_3183_T_synonymous	121
C_16393_T_synonymous	120
C_8571_T_synonymous	120
C_12294_T_synonymous	120
C_20969_T_missense	120
C_18887_T_missense	120
C_11502_T_synonymous	120
C_10461_T_synonymous	120
G_17069_T_missense	119
C_3104_T_missense	119
C_3701_T_missense	119
C_16735_T_missense	119
C_11976_T_synonymous	119
A_416_G_missense	119
T_8230_G_missense	119
C_1877_T_missense	119
C_18061_T_synonymous	118
C_3981_T_synonymous	118
G_19123_T_missense	118
C_5459_T_missense	118
C_1445_T_missense	118
T_16191_C_synonymous	118
A_807_G_synonymous	118
T_2065_G_missense	118
C_15815_A_missense	117
T_19202_C_missense	117
C_13061_T_missense	117
C_1280_T_missense	117
G_19911_T_missense	117
A_11658_G_synonymous	117
G_19260_T_synonymous	117
C_11131_T_missense	117
G_17297_T_missense	117
C_20124_T_synonymous	117
T_16289_C_missense	117
G_18707_T_missense	116
C_7053_T_synonymous	116
G_19869_T_synonymous	116
C_10136_T_missense	116
C_6959_T_missense	116
C_12982_T_synonymous	116
C_960_T_synonymous	116
C_14320_T_synonymous	116
G_5352_T_missense	116
C_3245_T_missense	116
T_14723_C_missense	115
C_10643_T_missense	115
A_6394_G_missense	115
G_1715_A_missense	115
C_1081_A_missense	115
C_15659_T_missense	115
A_1896_G_synonymous	115
G_7522_A_missense	115
G_11814_A_synonymous	115
C_15784_T_synonymous	114
C_15583_A_missense	114
G_1294_A_missense	114
A_6443_G_missense	114
C_20874_T_synonymous	114
A_13842_T_synonymous	114
G_6196_A_missense	114
T_1662_A_synonymous	114
G_3967_T_missense	114
T_10398_C_synonymous	113
A_13648_G_missense	113
C_4905_T_synonymous	113
A_496_G_missense	113
C_14633_T_missense	113
G_7122_A_missense	113
C_7841_T_missense	113
T_7000_C_missense	113
G_11026_A_missense	113
C_10184_T_missense	113
C_1405_T_missense	113
A_1862_G_missense	113
C_12281_T_missense	113
C_1254_T_synonymous	113
G_19791_A_synonymous	112
G_10980_A_synonymous	112
C_13119_T_synonymous	112
G_15717_T_synonymous	112
C_18430_T_synonymous	112
G_16587_T_missense	112
C_3339_T_synonymous	112
G_12504_T_synonymous	112
C_21287_T_missense	112
G_2966_A_missense	112
G_2517_T_synonymous	112
A_1886_G_missense	112
C_8001_T_synonymous	111
T_16196_C_missense	111
G_3915_T_missense	111
G_15980_A_missense	111
T_15089_C_missense	111
C_9942_T_synonymous	111
C_18764_T_missense	111
C_156_T_synonymous	111
C_10738_T_missense	110
G_1394_T_missense	110
C_18292_T_missense	110
C_19125_T_synonymous	110
T_525_C_synonymous	110
A_16743_G_missense	110
A_6176_G_missense	110
A_12454_G_missense	110
A_4401_G_synonymous	109
G_9540_T_synonymous	109
G_16299_T_missense	109
C_6399_T_synonymous	109
A_9450_G_synonymous	109
C_6082_T_synonymous	109
A_4004_G_missense	109
A_5438_T_missense	109
G_16445_T_missense	109
C_4512_T_synonymous	109
A_6885_G_synonymous	109
C_18002_T_missense	109
A_20135_G_missense	109
T_8334_C_synonymous	109
G_16678_T_missense	108
G_19982_T_missense	108
G_4023_T_missense	108
G_360_T_missense	108
C_18261_T_synonymous	108
C_17939_A_missense	108
T_1623_C_synonymous	108
C_5621_T_missense	108
C_8154_T_synonymous	108
G_3942_T_synonymous	108
C_20192_T_missense	107
C_11771_T_missense	107
C_3246_T_synonymous	107
A_3814_G_missense	107
G_4639_T_missense	107
C_3161_T_missense	107
C_12708_T_synonymous	107
C_6203_T_missense	107
G_883_T_missense	107
C_17609_T_missense	107
G_15824_A_missense	106
C_10385_T_missense	106
C_4875_T_synonymous	106
G_12723_T_missense	106
C_8595_T_synonymous	106
C_4498_T_missense	106
A_971_G_missense	106
C_13912_T_missense	105
C_269_T_missense	105
C_8958_T_synonymous	105
C_4728_T_synonymous	105
T_180_C_synonymous	105
G_18315_A_synonymous	105
C_9671_A_missense	105
G_2797_A_missense	105
C_6206_T_missense	105
G_1270_A_missense	105
G_7526_A_missense	105
C_18999_T_synonymous	105
G_1879_A_missense	105
T_8902_C_missense	104
C_14503_T_missense	104
G_3373_T_missense	104
A_2792_G_missense	104
C_6416_T_missense	104
A_18974_G_missense	104
C_6003_T_synonymous	104
T_20642_A_missense	104
C_8468_T_missense	104
C_550_T_missense	104
G_5289_T_missense	104
C_10209_T_synonymous	104
G_3153_T_missense	104
C_3452_T_missense	104
C_8385_T_synonymous	104
C_17911_T_synonymous	103
T_1582_C_missense	103
T_7893_C_synonymous	103
G_10275_T_missense	103
C_17560_T_missense	103
C_8915_T_missense	103
G_11806_A_missense	103
G_11674_T_missense	103
T_18223_C_missense	103
C_15131_T_missense	103
C_1622_T_missense	103
G_6895_A_missense	103
C_13091_T_missense	103
G_1933_A_missense	103
T_20522_C_missense	103
A_12369_G_synonymous	102
C_613_T_synonymous	102
G_13359_T_missense	102
A_8293_G_missense	102
C_1980_T_synonymous	102
C_12092_T_missense	102
T_3501_C_synonymous	102
A_19695_G_synonymous	102
G_10863_A_missense	102
A_18205_G_missense	102
A_18029_G_missense	102
T_2054_C_missense	102
G_9664_A_missense	102
G_9496_T_missense	102
C_19328_T_missense	102
G_17325_T_synonymous	102
G_4054_A_missense	102
C_3890_T_missense	101
C_10175_T_missense	101
A_14762_G_missense	101
G_18836_C_missense	101
C_11948_T_missense	101
G_19133_T_missense	101
C_4490_T_missense	101
C_10511_T_missense	101
T_11675_G_missense	101
A_11134_G_missense	101
C_4062_T_synonymous	100
C_9967_T_missense	100
T_6213_C_synonymous	100
A_9790_G_missense	100
A_3216_G_synonymous	100
C_364_T_missense	100
A_10610_G_missense	100
T_8499_C_synonymous	100
C_8831_T_missense	100
C_17497_T_synonymous	100
G_1899_T_missense	100
C_21036_T_synonymous	100
G_1771_T_missense	100
G_7128_A_synonymous	100
A_7214_G_missense	100
G_6607_A_missense	99
A_1397_G_missense	99
C_2908_A_missense	99
C_16286_T_missense	99
C_623_T_missense	99
C_3969_T_synonymous	99
G_2021_A_missense	99
A_19402_G_missense	99
A_13745_G_missense	99
C_8564_T_missense	99
G_20132_T_missense	99
G_13866_A_synonymous	99
G_2565_T_missense	98
G_5685_T_missense	98
C_15668_T_missense	98
G_9591_T_synonymous	98
G_2739_T_missense	98
C_2988_T_synonymous	98
T_9984_C_synonymous	98
C_12589_A_missense	98
T_9783_C_synonymous	98
C_4454_T_missense	98
G_3615_A_synonymous	98
C_19078_T_missense	98
G_19216_T_missense	98
C_1307_T_missense	98
T_7502_C_missense	98
A_10577_G_missense	98
C_2616_T_synonymous	98
G_6388_T_missense	97
G_412_A_missense	97
C_3756_T_synonymous	97
T_1620_C_synonymous	97
A_1753_G_missense	97
A_11690_C_missense	97
T_3948_G_synonymous	97
C_14957_T_missense	97
G_6198_T_synonymous	97
G_16946_T_missense	97
C_12180_T_synonymous	97
C_6764_T_missense	97
C_8053_A_missense	97
G_16548_T_missense	97
G_178_A_missense	97
C_20880_T_synonymous	97
A_2461_G_missense	97
G_541_A_missense	97
T_5841_C_synonymous	96
G_3883_T_missense	96
G_19284_T_missense	96
C_13700_T_missense	96
T_6080_C_missense	96
A_8939_G_missense	96
C_18038_T_missense	96
G_677_A_missense	96
C_10994_T_missense	96
G_3317_A_missense	96
C_12996_T_synonymous	96
G_10716_T_synonymous	96
C_4621_T_missense	95
C_6791_T_missense	95
T_16728_C_synonymous	95
T_5892_C_synonymous	95
C_13165_T_missense	95
C_17982_T_synonymous	95
T_13514_C_missense	95
G_3352_A_missense	95
G_17814_T_missense	95
G_7689_T_missense	95
C_6273_T_synonymous	95
G_3420_A_synonymous	95
C_1837_T_synonymous	95
T_15334_C_missense	95
G_11991_T_missense	94
G_11136_T_missense	94
G_19412_T_missense	94
T_507_C_synonymous	94
C_8016_T_synonymous	94
G_1617_A_synonymous	94
G_19467_T_synonymous	94
C_14986_T_synonymous	94
C_7125_T_synonymous	94
A_13934_G_missense	94
G_921_T_synonymous	94
G_1693_A_missense	94
G_261_T_missense	94
C_7223_T_missense	94
C_13187_T_missense	94
C_10151_T_missense	93
C_11816_T_missense	93
G_15084_A_synonymous	93
C_18935_T_missense	93
C_20279_T_missense	93
C_12234_T_synonymous	93
C_13455_T_synonymous	93
C_14432_T_missense	93
T_9425_C_missense	93
G_8827_A_missense	93
C_9095_T_missense	93
A_965_G_missense	93
C_9237_T_synonymous	93
C_7056_T_synonymous	93
A_16269_G_synonymous	93
C_14663_T_missense	93
C_1302_T_synonymous	92
T_9828_C_synonymous	92
T_2035_C_missense	92
A_11739_G_synonymous	92
T_11029_C_missense	92
G_2985_T_missense	92
T_3918_C_synonymous	92
G_21016_C_missense	92
C_12519_T_synonymous	92
C_3433_T_missense	92
G_20444_T_missense	92
A_13375_C_missense	92
T_1327_A_missense	92
T_1341_C_synonymous	91
G_1693_T_missense	91
C_16084_T_missense	91
C_18694_T_missense	91
G_1621_A_missense	91
G_17037_T_missense	91
C_9546_T_synonymous	91
A_12268_G_missense	91
C_9513_T_synonymous	91
A_14647_G_missense	91
A_6263_G_missense	91
G_20403_A_synonymous	91
A_990_G_synonymous	91
A_8319_G_synonymous	91
C_1248_T_synonymous	91
C_12498_T_synonymous	91
C_14351_T_missense	91
T_1857_C_synonymous	91
C_213_T_synonymous	91
G_15841_A_missense	91
C_413_T_missense	91
A_16209_G_synonymous	90
T_4685_C_missense	90
G_11269_A_missense	90
C_3783_T_synonymous	90
C_12990_T_synonymous	90
T_15482_C_missense	90
[truncated: 23,525 more rows]
