# Supplementary material for: Analysis of 3.5 million SARS-CoV-2 sequences reveals unique mutational trends with consistent nucleotide and codon frequencies
Source: Virol J. 2023 Feb 17;20:31. doi: 10.1186/s12985-023-01982-8 (PMC9936480; doi:10.1186/s12985-023-01982-8)
Supplement: Supplementary file 11 — Additional file 11. Tables S11-70: Counts of All Mutations for each Gene/Clade Combination. [file 12985_2023_1982_MOESM11_ESM.zip › Additional File 1 Tables S11-70/Additional File 1 Table S36_ORF1ab_delta_all_mut_info.csv]

	mutation_sum
C_14143_T_synonymous	1406848
C_2772_T_synonymous	1402858
G_15186_A_synonymous	1392804
C_16201_T_missense	1392596
C_9764_T_missense	1254344
C_6137_T_missense	1250521
A_10936_G_missense	1250201
C_18955_T_synonymous	1250011
C_6859_T_missense	1249705
C_8721_T_synonymous	1249599
G_3916_T_missense	1249528
A_11067_G_synonymous	1248467
G_8788_T_missense	1247495
C_7586_T_missense	307754
C_4919_T_missense	149470
T_16775_C_missense	145594
C_9626_T_missense	142013
T_11153_C_missense	140948
C_11249_T_missense	118368
A_5319_G_synonymous	112444
C_12754_T_synonymous	112078
A_16971_G_synonymous	109760
C_15687_A_synonymous	90440
C_5775_T_synonymous	88294
T_13749_G_missense	86135
C_4974_T_synonymous	81853
T_5249_C_missense	80209
C_7661_T_missense	79194
C_18479_T_missense	71595
G_783_T_missense	63726
G_11297_T_missense	63496
A_11191_G_missense	60328
A_3683_G_missense	59946
C_16461_T_synonymous	56964
C_14975_T_missense	52292
C_5100_T_synonymous	45178
C_6373_T_missense	43861
G_10818_T_missense	37825
T_15256_A_missense	35234
C_926_T_missense	35141
C_9294_T_synonymous	33983
G_21107_T_missense	33932
C_1002_T_synonymous	33867
C_19259_T_missense	30835
T_3972_C_synonymous	25673
T_12681_C_synonymous	24229
A_10058_G_missense	23827
G_261_T_missense	22614
C_17821_T_synonymous	21226
G_1555_A_missense	21177
C_1419_T_synonymous	21047
C_11784_T_synonymous	19414
T_8570_C_missense	19309
C_17911_T_synonymous	18784
G_20672_T_missense	18560
G_13765_A_missense	18352
G_1464_A_synonymous	18271
G_12536_A_missense	18160
C_10712_T_missense	18110
G_4899_T_missense	18064
C_8564_T_missense	17948
C_4056_T_synonymous	17695
T_6396_C_synonymous	16218
C_6143_T_missense	15679
A_20872_G_missense	15535
C_19969_T_missense	15081
A_18095_G_missense	14229
G_2299_A_missense	13254
C_8691_T_synonymous	13214
C_18392_T_missense	13207
C_16073_T_missense	13138
C_15455_T_missense	12946
T_2646_G_synonymous	12812
G_2253_T_synonymous	12786
G_17990_T_missense	12619
C_19594_T_synonymous	12355
C_12260_T_missense	12172
C_1796_T_missense	12123
C_18895_T_synonymous	12041
C_2244_T_synonymous	12036
C_17285_T_missense	11647
C_12903_T_synonymous	11640
C_4662_T_synonymous	11047
G_7128_T_synonymous	11029
C_5547_T_synonymous	10820
G_10605_T_synonymous	10799
G_5172_T_missense	10772
C_14972_T_missense	10658
G_17066_T_missense	10598
T_11673_C_synonymous	10457
A_14210_G_missense	10349
G_9166_A_missense	10231
C_564_T_synonymous	10220
C_480_T_synonymous	10164
C_2136_A_missense	10104
C_8699_T_missense	10058
A_3271_G_missense	9978
T_12951_C_synonymous	9852
C_15012_T_synonymous	9644
G_17162_T_missense	9643
A_4573_G_missense	9635
C_8900_T_missense	9623
G_2071_A_missense	9605
G_16599_A_synonymous	9539
C_3719_T_missense	9344
C_11808_T_synonymous	9321
C_14660_T_missense	9301
C_16622_T_missense	9275
G_17582_A_missense	9256
C_619_T_missense	9136
C_11307_T_synonymous	9083
A_5373_G_synonymous	9060
C_7503_T_synonymous	9049
G_15641_T_missense	9010
C_20186_T_missense	8807
A_4140_T_synonymous	8800
T_1818_C_synonymous	8702
C_21039_A_missense	8695
C_4626_T_synonymous	8691
A_1476_G_synonymous	8593
C_6045_T_synonymous	8588
C_1208_T_missense	8509
C_6465_T_synonymous	8469
C_1493_T_missense	8400
C_6274_T_missense	8307
C_19718_T_missense	8297
C_16028_T_missense	8166
C_20792_T_missense	8075
T_16721_C_missense	8026
T_561_C_synonymous	7955
G_21040_A_missense	7904
G_11152_T_missense	7883
A_20131_G_missense	7767
C_1328_T_missense	7502
T_9413_C_missense	7442
G_8938_A_missense	7439
A_17231_G_missense	7419
G_1993_A_missense	7312
C_8061_T_synonymous	7306
C_18422_T_missense	7263
C_17850_T_synonymous	7254
C_7155_T_synonymous	7235
C_15545_T_missense	7167
C_5247_T_synonymous	7165
C_18221_T_missense	7140
C_10740_A_missense	7087
G_18640_A_missense	7072
C_12248_T_missense	7042
C_20139_T_synonymous	6939
C_5604_T_synonymous	6842
C_20793_T_synonymous	6839
C_1647_T_synonymous	6800
C_13679_T_missense	6673
C_2831_T_missense	6667
T_2481_C_synonymous	6641
C_12615_T_synonymous	6620
C_4487_T_missense	6557
C_1155_T_synonymous	6529
C_3544_T_missense	6414
C_2441_T_missense	6409
T_14999_C_missense	6383
G_8084_A_missense	6187
C_20055_T_synonymous	6163
C_14334_T_synonymous	6148
G_1473_T_synonymous	6110
C_1139_T_missense	6082
C_14459_T_missense	6057
C_8487_T_synonymous	6006
C_6308_T_missense	5954
G_11100_T_synonymous	5901
C_5762_A_missense	5871
C_5127_T_synonymous	5866
C_10104_T_synonymous	5833
G_20453_T_missense	5817
G_13921_T_missense	5746
C_3546_T_synonymous	5741
C_1016_T_missense	5695
C_8915_T_missense	5687
C_16650_T_synonymous	5653
C_15304_T_synonymous	5542
C_9165_T_synonymous	5535
G_13922_A_missense	5501
G_15810_A_synonymous	5453
C_19934_T_missense	5444
C_570_T_synonymous	5423
C_5232_T_synonymous	5390
T_2709_C_synonymous	5369
G_3379_T_missense	5346
G_1937_T_missense	5293
G_9176_T_missense	5287
C_1845_T_synonymous	5279
A_9420_G_missense	5253
G_1981_A_missense	5250
C_18130_T_synonymous	5221
C_3658_A_missense	5220
A_19790_G_missense	5136
C_17145_T_synonymous	5127
G_6357_A_synonymous	5123
C_558_T_synonymous	5099
T_1612_G_missense	5075
G_14246_C_missense	5053
C_12491_T_missense	5053
C_8034_T_synonymous	4990
G_16754_T_missense	4977
C_12544_T_missense	4974
G_5274_A_synonymous	4942
C_1329_T_synonymous	4922
C_19004_T_missense	4920
C_10568_T_missense	4900
C_4879_T_synonymous	4861
C_5519_T_missense	4859
G_2679_A_synonymous	4856
G_10377_T_synonymous	4855
C_21037_T_missense	4853
G_8296_T_missense	4834
C_12174_T_synonymous	4827
C_19690_T_synonymous	4820
G_14564_T_missense	4801
G_17814_T_missense	4795
G_6156_T_synonymous	4794
C_9592_T_synonymous	4783
C_15389_T_missense	4777
A_12507_G_synonymous	4746
C_9209_T_missense	4726
C_20497_T_missense	4717
C_15473_T_missense	4715
G_16649_T_missense	4651
G_16994_T_missense	4637
C_4191_T_synonymous	4633
G_12453_T_missense	4632
C_795_T_synonymous	4620
A_2011_G_missense	4564
G_10423_T_missense	4476
T_2043_C_synonymous	4436
T_9819_A_synonymous	4435
T_15363_C_synonymous	4427
A_20267_G_missense	4394
G_20990_T_missense	4359
G_20414_T_missense	4353
C_72_T_synonymous	4351
C_4190_T_missense	4337
T_3918_C_synonymous	4307
C_12519_T_synonymous	4288
C_20579_T_missense	4265
T_15617_G_missense	4263
C_9714_T_synonymous	4256
A_10052_G_missense	4255
C_18716_T_missense	4243
C_2220_T_synonymous	4237
C_18290_T_missense	4235
C_81_T_synonymous	4220
T_15977_G_missense	4200
G_3168_T_synonymous	4195
G_16928_T_missense	4190
A_21140_G_missense	4176
C_9079_T_missense	4164
C_19115_T_missense	4120
A_253_G_missense	4103
C_15449_T_missense	4101
C_17999_T_missense	4075
C_18083_T_missense	4075
C_10014_T_synonymous	4052
G_3729_A_synonymous	4029
G_19298_A_missense	4000
C_5931_T_synonymous	3963
C_4055_T_missense	3960
G_3606_T_missense	3951
C_9538_T_synonymous	3949
C_11190_T_synonymous	3948
C_18899_T_missense	3887
C_9933_T_synonymous	3882
G_2040_T_missense	3880
C_1362_T_synonymous	3878
C_10184_A_missense	3864
A_17898_G_synonymous	3841
A_11330_G_missense	3819
C_3819_T_synonymous	3816
C_17411_T_missense	3788
C_2130_T_synonymous	3763
C_10755_T_synonymous	3762
C_4927_T_synonymous	3755
T_1358_C_missense	3724
C_11482_T_synonymous	3723
C_1687_A_missense	3701
C_8390_T_missense	3700
A_20929_G_missense	3691
G_12528_T_missense	3659
C_14540_T_missense	3657
C_12197_T_missense	3648
C_9226_T_missense	3634
C_4066_T_synonymous	3634
C_9428_T_missense	3620
C_9269_T_missense	3576
C_3893_T_missense	3568
C_2708_T_missense	3558
C_5762_T_missense	3541
A_13447_G_missense	3519
C_11721_A_synonymous	3515
G_10006_A_missense	3513
A_117_G_synonymous	3502
C_15827_T_missense	3496
A_822_G_synonymous	3490
C_16745_T_missense	3482
A_5757_G_synonymous	3481
C_11803_T_synonymous	3477
A_4068_G_synonymous	3467
G_20858_T_missense	3465
C_318_T_synonymous	3449
A_10564_C_missense	3446
T_12945_C_synonymous	3445
C_10437_T_synonymous	3434
G_10258_C_missense	3430
C_70_T_missense	3417
A_2295_G_synonymous	3413
C_9873_T_synonymous	3412
C_19913_T_missense	3409
C_4011_T_synonymous	3406
T_17309_C_missense	3394
C_13070_T_missense	3393
C_418_T_synonymous	3378
C_7499_T_missense	3362
G_3039_T_missense	3360
C_669_T_synonymous	3356
C_11788_T_missense	3353
C_11760_T_synonymous	3351
C_20558_T_missense	3351
C_7470_T_synonymous	3338
C_21036_A_missense	3323
C_2525_T_missense	3289
G_348_A_synonymous	3270
C_15784_T_synonymous	3270
A_18203_G_missense	3255
C_14761_T_missense	3250
C_11559_T_synonymous	3249
G_4710_A_synonymous	3249
G_10182_A_synonymous	3246
G_17699_T_missense	3243
C_9891_T_synonymous	3235
C_9173_T_missense	3221
G_10131_T_synonymous	3195
G_7671_T_synonymous	3191
C_1023_T_synonymous	3184
C_18920_T_missense	3184
A_12201_G_synonymous	3151
C_8652_T_synonymous	3150
G_3919_A_missense	3148
C_13729_T_missense	3139
C_16043_T_missense	3133
C_10242_T_synonymous	3133
C_9054_T_synonymous	3130
C_18905_T_missense	3130
C_184_T_missense	3124
A_5726_C_missense	3103
C_15314_T_missense	3102
C_5761_T_missense	3092
C_6631_T_synonymous	3091
C_4918_T_missense	3082
C_12524_T_missense	3077
A_9159_G_synonymous	3072
T_18611_C_missense	3062
G_6600_T_missense	3042
G_4758_T_missense	3032
C_14443_T_synonymous	3029
C_328_T_missense	3025
A_13981_G_missense	3019
C_18752_T_missense	3017
G_18386_C_missense	3013
C_7263_T_synonymous	3008
G_12504_A_synonymous	2997
G_18807_T_synonymous	2991
C_19867_T_missense	2980
G_14978_T_missense	2975
G_19837_T_missense	2973
G_3075_T_synonymous	2955
T_405_G_missense	2953
C_12482_T_missense	2937
C_19109_T_missense	2936
C_8468_T_missense	2936
C_10935_T_synonymous	2930
G_10849_T_missense	2914
C_4530_T_synonymous	2911
G_20990_C_missense	2896
C_13271_T_missense	2895
C_9601_T_missense	2895
G_13627_A_missense	2889
C_1826_T_missense	2887
C_6821_T_missense	2879
C_7827_T_synonymous	2879
C_9300_T_synonymous	2877
C_19597_T_synonymous	2868
A_9810_G_synonymous	2865
C_12746_T_missense	2858
G_1009_T_missense	2846
C_11355_T_synonymous	2844
C_7335_T_synonymous	2843
C_1772_T_missense	2841
C_5019_T_synonymous	2841
C_5619_T_synonymous	2840
C_15659_T_missense	2836
C_8001_T_synonymous	2825
C_10728_T_synonymous	2818
C_6725_T_missense	2818
G_4965_T_missense	2808
C_10184_T_missense	2807
C_20438_T_missense	2805
T_4314_A_synonymous	2804
G_4035_T_synonymous	2801
C_15846_T_synonymous	2801
C_4317_T_synonymous	2796
G_19298_T_missense	2793
A_7621_G_missense	2792
C_5261_T_missense	2790
C_17795_T_missense	2783
C_6703_T_synonymous	2782
C_9256_T_missense	2782
T_15584_C_missense	2781
C_6997_T_missense	2772
A_1699_G_missense	2772
C_18980_T_missense	2771
C_18305_T_missense	2768
C_11850_T_synonymous	2764
C_7943_T_missense	2759
C_10447_T_missense	2757
A_11517_G_synonymous	2756
C_1560_T_synonymous	2756
G_14609_T_missense	2750
C_836_T_missense	2739
G_17013_T_missense	2733
C_12208_T_synonymous	2725
C_13193_T_missense	2714
C_336_T_synonymous	2711
C_1161_T_synonymous	2707
C_5465_T_missense	2694
A_3294_C_missense	2693
G_15810_T_synonymous	2689
C_6184_T_missense	2686
T_17498_C_missense	2680
C_9659_T_missense	2660
C_17039_T_missense	2658
C_11409_T_synonymous	2658
C_1172_T_missense	2656
G_17456_T_missense	2655
C_3423_T_synonymous	2652
C_21039_T_synonymous	2648
C_11811_T_synonymous	2639
C_14053_T_missense	2634
C_8808_T_synonymous	2621
G_13352_A_missense	2619
C_3981_T_synonymous	2616
C_3354_T_synonymous	2612
C_2912_T_missense	2607
A_6531_G_synonymous	2606
C_2180_T_missense	2600
C_660_T_synonymous	2597
C_4567_T_synonymous	2595
C_6020_T_missense	2594
C_6136_T_missense	2592
C_6368_T_missense	2591
G_19412_T_missense	2589
C_11388_T_synonymous	2589
C_13706_T_missense	2586
T_3617_C_missense	2585
G_3990_A_synonymous	2585
C_2123_T_missense	2583
G_8925_T_synonymous	2576
C_17481_T_synonymous	2573
C_20119_T_synonymous	2571
G_19470_T_missense	2570
A_14927_G_missense	2565
C_18243_T_synonymous	2564
C_1120_T_missense	2563
C_13400_T_missense	2554
G_15107_T_missense	2553
C_18921_T_synonymous	2553
C_9702_T_synonymous	2549
C_18382_T_synonymous	2533
C_19839_T_synonymous	2530
C_15081_T_synonymous	2521
C_7014_T_synonymous	2506
C_2780_T_missense	2505
C_7875_T_synonymous	2504
C_7500_T_synonymous	2495
C_13919_T_missense	2494
C_953_T_missense	2487
G_19284_T_missense	2480
C_20845_T_missense	2466
G_7914_T_synonymous	2466
G_12420_T_missense	2464
G_18744_T_missense	2451
C_7299_T_synonymous	2450
T_8472_C_synonymous	2449
C_13913_T_missense	2433
C_6441_T_synonymous	2433
C_1797_T_synonymous	2431
C_6843_T_synonymous	2431
T_17483_A_missense	2426
C_10830_T_synonymous	2407
A_17141_G_missense	2404
C_9678_T_synonymous	2404
G_11331_T_missense	2399
C_19968_T_synonymous	2394
C_1122_T_synonymous	2386
A_3085_G_missense	2380
C_7841_T_missense	2373
G_15115_T_missense	2371
C_16024_T_missense	2370
C_4734_T_synonymous	2369
C_5561_T_missense	2367
C_13252_T_synonymous	2356
C_2996_T_missense	2345
C_21099_T_synonymous	2344
C_18539_T_missense	2341
A_174_G_synonymous	2338
G_8955_A_synonymous	2331
A_443_G_missense	2325
C_8028_T_synonymous	2324
C_10185_T_synonymous	2324
G_17525_T_missense	2321
C_8958_T_synonymous	2321
C_5261_A_missense	2319
C_10175_T_missense	2317
C_9987_T_synonymous	2316
A_4283_G_missense	2315
A_2521_G_missense	2315
C_2271_T_synonymous	2315
G_12936_T_synonymous	2313
C_6516_T_synonymous	2308
C_11743_T_missense	2306
C_1111_T_missense	2304
G_15048_A_synonymous	2300
G_19734_T_missense	2299
C_4625_T_missense	2293
C_6276_T_synonymous	2291
G_3427_T_missense	2284
C_3503_T_missense	2284
T_12375_C_synonymous	2284
G_2985_T_missense	2284
G_360_T_missense	2277
C_3609_T_synonymous	2276
C_13700_T_missense	2274
C_794_T_missense	2269
C_17864_T_missense	2269
G_3463_T_missense	2267
G_11070_T_synonymous	2265
C_7002_T_synonymous	2265
C_6235_T_missense	2261
C_7223_T_missense	2256
C_7680_T_synonymous	2255
C_6364_T_missense	2253
C_20769_T_synonymous	2253
C_1848_T_synonymous	2248
A_14617_C_missense	2246
G_82_A_missense	2243
C_8981_T_missense	2239
C_17902_T_synonymous	2234
A_11067_T_synonymous	2233
C_3848_T_missense	2225
C_8726_T_missense	2224
C_11493_T_synonymous	2221
C_12705_T_synonymous	2220
G_741_T_missense	2215
C_8142_T_synonymous	2215
C_925_T_missense	2214
G_9537_T_synonymous	2213
A_10426_G_missense	2213
T_15791_C_missense	2212
T_18365_C_missense	2212
G_299_A_missense	2210
T_17966_C_missense	2205
A_2643_G_synonymous	2204
G_17393_T_missense	2202
C_6461_T_missense	2199
C_12269_T_missense	2199
C_16064_T_missense	2188
C_1841_T_missense	2188
C_14525_T_missense	2186
C_17138_T_missense	2184
A_18410_G_missense	2177
C_16870_T_missense	2176
C_6260_T_missense	2172
C_15592_T_synonymous	2171
C_2875_T_missense	2169
C_3747_T_synonymous	2169
C_6371_T_missense	2165
C_17585_T_missense	2159
C_14876_T_missense	2158
C_15583_T_synonymous	2147
C_4158_T_synonymous	2147
C_19337_T_missense	2147
C_3388_T_missense	2137
A_7644_G_synonymous	2137
G_19551_T_missense	2125
T_20822_C_missense	2109
C_7604_T_missense	2109
C_19321_T_missense	2103
C_15275_T_missense	2100
A_4311_T_synonymous	2098
A_1467_G_synonymous	2091
C_19548_T_synonymous	2091
C_16310_T_missense	2090
C_8025_T_synonymous	2086
C_7847_T_missense	2083
C_15695_T_missense	2083
C_12135_T_synonymous	2083
C_7569_T_synonymous	2079
C_4278_T_synonymous	2079
C_18192_T_synonymous	2078
G_7533_T_missense	2075
T_21200_G_missense	2075
C_5766_T_synonymous	2071
C_21077_T_missense	2065
C_567_T_synonymous	2064
G_18072_T_missense	2064
C_13355_T_missense	2063
A_16206_G_synonymous	2061
A_18861_G_synonymous	2060
C_11691_T_synonymous	2058
C_4286_T_missense	2056
C_6458_T_missense	2054
C_1967_T_missense	2053
G_16357_A_missense	2052
G_18184_T_missense	2050
C_6618_T_synonymous	2048
C_13064_T_missense	2044
C_10809_T_synonymous	2043
C_16739_T_missense	2042
T_5388_C_synonymous	2036
T_17177_C_missense	2035
C_3522_T_synonymous	2034
T_2433_C_synonymous	2029
C_1206_T_synonymous	2027
C_14672_T_missense	2025
C_9021_T_synonymous	2024
G_19419_T_missense	2024
T_12923_C_missense	2024
C_10416_T_synonymous	2024
G_16670_T_missense	2023
C_11820_T_synonymous	2021
C_5930_T_missense	2021
C_10191_T_synonymous	2019
G_15645_T_synonymous	2013
C_19541_T_missense	2011
C_3337_T_missense	2011
C_18387_T_synonymous	2005
A_10852_G_missense	2001
G_7410_T_synonymous	1999
C_6854_T_missense	1997
C_8053_A_missense	1992
G_6777_T_missense	1989
C_7975_T_missense	1984
C_11676_T_synonymous	1979
C_13595_T_missense	1969
C_18176_T_missense	1964
C_6071_T_missense	1964
G_20313_T_missense	1963
C_8847_T_synonymous	1960
C_5721_T_synonymous	1959
C_14320_T_synonymous	1955
A_9442_G_missense	1949
G_1312_A_missense	1944
C_9296_T_missense	1944
G_16112_A_missense	1942
C_9765_T_synonymous	1940
C_16058_T_missense	1935
C_48_T_synonymous	1929
C_1644_T_synonymous	1929
G_13985_T_missense	1927
C_3472_T_missense	1926
C_1664_T_missense	1923
C_14411_T_missense	1919
C_5880_T_synonymous	1918
C_4321_T_synonymous	1915
C_6047_T_missense	1912
G_19795_T_missense	1909
C_20171_T_missense	1909
C_11439_T_synonymous	1907
C_8507_T_missense	1906
G_2887_T_missense	1904
A_2811_G_synonymous	1903
C_2430_T_synonymous	1903
C_5772_T_synonymous	1901
C_10111_T_missense	1897
C_2069_T_missense	1894
G_15407_T_missense	1894
C_20364_T_synonymous	1892
T_11466_C_synonymous	1891
G_20955_T_synonymous	1889
T_2790_C_synonymous	1886
T_252_G_synonymous	1885
C_18746_T_missense	1883
C_837_T_synonymous	1882
C_17501_T_missense	1880
C_8395_T_missense	1877
C_2305_T_missense	1877
C_10736_T_missense	1876
C_18612_T_synonymous	1871
C_647_A_missense	1869
C_16485_T_synonymous	1865
C_3519_T_synonymous	1860
C_10569_T_synonymous	1856
C_5045_T_missense	1855
C_6436_T_missense	1853
C_10738_T_missense	1853
C_798_T_synonymous	1853
C_3430_T_synonymous	1848
G_9387_T_missense	1846
A_5106_T_synonymous	1843
A_19695_G_synonymous	1842
C_15490_T_missense	1837
T_13436_C_missense	1832
C_408_T_synonymous	1831
C_13061_T_missense	1830
C_4628_T_missense	1827
C_20665_T_missense	1825
A_833_G_missense	1821
G_8516_A_missense	1821
A_15331_G_missense	1820
C_9963_T_synonymous	1820
G_14507_A_missense	1819
C_2484_T_synonymous	1818
G_19866_T_missense	1818
G_18491_T_missense	1812
G_20010_T_missense	1807
C_1249_T_missense	1805
G_145_T_missense	1803
A_14747_G_missense	1800
C_20363_T_missense	1797
C_10704_T_synonymous	1796
G_6087_A_synonymous	1794
G_2007_T_missense	1791
C_4632_T_synonymous	1789
G_6981_T_missense	1788
C_7751_T_missense	1785
C_550_T_missense	1785
G_15278_T_missense	1781
C_5805_T_synonymous	1780
C_1829_T_missense	1780
G_4245_T_synonymous	1778
C_15995_T_missense	1777
C_15908_T_missense	1772
C_6899_T_missense	1771
A_16247_G_missense	1771
C_4956_T_synonymous	1770
T_20126_G_missense	1763
C_12516_T_synonymous	1763
C_3658_T_missense	1762
C_12194_T_missense	1760
C_11485_T_missense	1759
C_3552_T_synonymous	1753
G_7866_T_missense	1752
T_3927_C_synonymous	1750
C_10254_T_synonymous	1748
C_7484_T_missense	1748
C_12219_T_synonymous	1745
A_5319_T_synonymous	1739
G_18897_A_synonymous	1738
C_17987_T_missense	1736
A_7134_G_synonymous	1736
G_18027_T_synonymous	1732
T_7845_C_synonymous	1732
C_1083_T_synonymous	1731
C_17767_T_missense	1730
C_19883_T_missense	1727
C_2999_T_missense	1726
G_2517_T_synonymous	1726
G_11926_T_missense	1723
C_2041_T_missense	1722
A_2131_G_missense	1721
G_3166_T_missense	1720
C_14142_T_synonymous	1717
C_12386_T_missense	1716
C_3002_T_missense	1712
C_2190_T_synonymous	1711
T_6369_C_synonymous	1708
C_17308_T_synonymous	1708
C_17866_T_synonymous	1701
C_3478_T_missense	1700
C_812_T_missense	1699
C_17023_T_missense	1697
C_2410_T_missense	1691
A_16379_G_missense	1691
C_16689_T_synonymous	1690
C_11298_T_synonymous	1689
A_20268_G_synonymous	1685
C_12489_T_synonymous	1684
T_8391_C_synonymous	1684
G_18744_A_synonymous	1683
G_9915_T_synonymous	1680
C_10844_T_missense	1680
C_12850_T_synonymous	1678
T_14096_C_missense	1677
T_708_C_synonymous	1675
C_3563_T_missense	1674
T_11364_C_synonymous	1674
C_15660_T_synonymous	1673
G_16476_T_missense	1671
C_399_T_synonymous	1668
C_20215_T_missense	1665
G_5347_T_missense	1663
C_905_T_missense	1661
T_6213_C_synonymous	1656
G_3138_T_synonymous	1655
G_2994_T_missense	1654
G_3211_A_missense	1654
C_11697_T_synonymous	1654
C_20880_T_synonymous	1653
G_7752_T_synonymous	1653
A_20996_G_missense	1651
C_6317_T_missense	1647
G_5364_T_synonymous	1646
C_1138_T_missense	1646
C_5481_T_synonymous	1639
G_4239_T_missense	1638
C_6848_T_missense	1638
C_10908_T_synonymous	1634
C_7825_T_missense	1634
C_9774_T_synonymous	1632
C_2577_T_synonymous	1627
G_19391_T_missense	1626
A_14192_G_missense	1626
C_6717_T_synonymous	1626
C_2205_T_synonymous	1622
C_9346_T_missense	1622
C_5585_T_missense	1620
C_7467_T_synonymous	1615
C_16468_T_missense	1614
G_13853_T_missense	1613
C_6840_T_synonymous	1613
A_15170_G_missense	1613
C_4418_T_missense	1612
G_13194_T_synonymous	1611
G_6139_T_missense	1611
C_2645_T_missense	1610
C_20454_T_synonymous	1609
C_370_T_missense	1607
C_11502_T_synonymous	1604
C_19766_T_missense	1603
G_6102_T_missense	1600
C_10260_T_synonymous	1593
C_1619_T_missense	1593
C_2911_T_missense	1588
C_13101_T_synonymous	1587
G_2635_A_missense	1585
A_20302_G_missense	1584
C_17712_T_synonymous	1581
C_15087_T_synonymous	1580
C_16163_T_missense	1578
C_17468_T_missense	1576
C_18303_T_synonymous	1576
G_18053_T_missense	1574
T_2012_C_missense	1573
G_13547_T_missense	1565
C_6021_T_synonymous	1563
A_13483_G_missense	1562
T_18206_C_missense	1560
C_17237_T_missense	1556
C_5557_T_missense	1555
C_3473_T_missense	1555
G_13763_T_missense	1554
C_13475_T_missense	1551
C_12620_T_missense	1551
C_20475_A_missense	1549
C_4700_T_missense	1548
C_8124_T_synonymous	1543
G_18821_T_missense	1542
A_496_G_missense	1541
C_5036_T_missense	1537
C_19610_T_missense	1537
C_2445_T_synonymous	1536
C_18433_T_missense	1534
C_10272_T_synonymous	1533
C_6089_T_missense	1533
G_916_T_missense	1532
C_16604_T_missense	1530
C_13009_T_missense	1530
G_19626_T_missense	1530
C_12840_T_synonymous	1527
G_9540_T_synonymous	1527
C_10361_T_missense	1525
C_9813_T_synonymous	1525
C_17482_T_synonymous	1524
C_10183_T_missense	1523
G_20398_A_missense	1521
C_21041_T_missense	1521
G_9591_T_synonymous	1519
C_3322_T_missense	1519
C_291_T_synonymous	1519
G_8865_T_synonymous	1516
G_17414_T_missense	1513
C_19751_T_missense	1513
C_7535_T_missense	1513
C_1176_T_synonymous	1512
T_4551_C_synonymous	1511
C_5357_T_missense	1510
C_2243_T_missense	1507
C_11310_T_synonymous	1507
C_20290_T_synonymous	1498
C_12558_T_synonymous	1495
C_19328_T_missense	1495
T_17861_C_missense	1494
G_16530_T_synonymous	1490
T_7551_C_synonymous	1489
G_5250_T_synonymous	1487
A_11272_G_missense	1486
G_11806_A_missense	1481
C_8685_T_synonymous	1479
C_14057_T_missense	1479
C_3146_T_missense	1478
C_19307_T_missense	1477
C_1708_T_synonymous	1476
C_5389_T_synonymous	1476
C_13159_T_missense	1476
C_18549_T_synonymous	1473
C_17108_T_missense	1472
C_19137_T_synonymous	1472
C_413_T_missense	1470
G_20703_A_synonymous	1468
C_8537_T_missense	1464
C_5642_T_missense	1463
C_2674_T_missense	1462
G_13944_T_missense	1460
C_13622_T_missense	1459
G_5615_A_missense	1451
C_7760_T_missense	1451
A_15811_G_missense	1450
G_3897_T_synonymous	1444
C_15687_T_synonymous	1442
C_10887_T_synonymous	1440
C_11835_T_synonymous	1436
C_5990_T_missense	1436
G_4648_T_missense	1432
G_19697_T_missense	1431
G_105_T_synonymous	1431
C_10317_T_synonymous	1424
C_15498_T_synonymous	1423
C_19813_T_missense	1422
G_16793_T_missense	1421
T_2562_C_synonymous	1420
G_2983_A_missense	1419
C_10524_T_synonymous	1418
C_6900_T_synonymous	1416
C_274_T_missense	1414
C_1924_T_missense	1413
G_1920_T_missense	1412
C_8517_T_synonymous	1411
C_4790_T_missense	1410
T_8301_C_synonymous	1409
G_7095_T_missense	1408
G_10777_T_missense	1407
G_20009_T_missense	1404
G_15062_T_missense	1403
C_1891_T_missense	1398
C_6746_T_missense	1397
T_1860_C_synonymous	1394
C_378_T_synonymous	1392
C_14384_T_missense	1389
C_18482_T_missense	1388
G_11136_T_missense	1388
G_15265_T_missense	1387
C_11511_T_synonymous	1382
C_12659_T_missense	1381
C_20124_T_synonymous	1378
C_17553_T_synonymous	1376
C_16351_T_synonymous	1375
C_3161_T_missense	1374
T_14477_C_missense	1368
C_5363_T_missense	1365
G_14106_T_synonymous	1363
C_13032_T_synonymous	1363
C_1162_T_missense	1362
C_6897_T_synonymous	1362
G_883_T_missense	1360
C_13955_T_missense	1355
C_5541_T_synonymous	1350
C_13286_T_missense	1349
C_19619_T_missense	1348
G_6087_T_missense	1347
A_1293_G_missense	1346
C_1192_T_missense	1341
T_16949_C_missense	1339
A_13856_G_missense	1339
C_4938_T_synonymous	1337
C_19223_T_missense	1333
C_10476_T_synonymous	1332
G_3942_T_synonymous	1331
T_15905_C_missense	1331
A_5748_G_synonymous	1330
A_1323_G_synonymous	1330
G_15642_T_missense	1330
C_8615_T_missense	1330
G_14447_T_missense	1328
C_5279_T_missense	1328
C_1738_T_missense	1327
G_5196_T_missense	1327
C_6671_T_missense	1325
A_4183_G_missense	1323
A_6351_G_synonymous	1322
C_15008_T_missense	1321
G_1890_T_missense	1321
T_21193_C_missense	1320
C_1703_T_missense	1319
C_14654_T_missense	1319
T_6495_G_missense	1318
G_1618_T_missense	1317
C_14612_T_missense	1316
C_10012_T_missense	1315
C_2627_T_missense	1314
C_7447_T_missense	1314
C_534_T_synonymous	1312
C_8901_T_synonymous	1311
C_2637_T_synonymous	1310
A_162_G_synonymous	1307
G_3436_A_missense	1307
C_2775_T_synonymous	1306
C_6278_T_missense	1303
A_11859_G_synonymous	1303
C_2358_T_synonymous	1303
G_16710_T_missense	1300
C_671_T_missense	1298
C_9731_T_missense	1297
C_21251_T_missense	1295
C_15716_T_missense	1293
T_5073_C_synonymous	1293
T_20646_C_synonymous	1293
A_13401_G_synonymous	1292
C_8079_T_synonymous	1289
G_4134_T_missense	1286
C_3531_T_synonymous	1285
C_11185_A_missense	1284
G_198_A_synonymous	1284
C_16097_T_missense	1283
C_2060_T_missense	1283
G_18538_T_missense	1281
C_2654_T_missense	1280
C_8361_T_synonymous	1274
T_13664_C_missense	1272
C_17263_T_synonymous	1272
T_12405_A_synonymous	1271
T_8339_C_missense	1268
T_9243_C_synonymous	1266
G_9261_T_missense	1266
C_3471_T_synonymous	1265
G_4179_T_synonymous	1264
T_2081_C_missense	1264
C_8418_T_synonymous	1264
C_18998_T_missense	1263
A_4663_G_missense	1263
G_3373_T_missense	1263
A_19802_T_missense	1262
C_10603_T_synonymous	1261
C_1082_T_missense	1258
G_2490_T_synonymous	1257
G_6084_T_synonymous	1255
C_609_T_synonymous	1255
G_6377_T_missense	1254
C_1457_T_missense	1250
A_11658_G_synonymous	1250
C_6363_T_synonymous	1250
C_7986_T_synonymous	1250
C_438_T_synonymous	1249
C_1800_T_synonymous	1246
C_8121_T_synonymous	1246
G_9518_A_missense	1243
A_664_G_missense	1243
C_5407_T_missense	1241
C_10490_T_missense	1239
C_17413_T_missense	1234
G_11766_T_missense	1229
C_10340_A_missense	1228
G_16647_T_missense	1228
C_133_T_missense	1227
C_998_T_missense	1224
C_19498_T_missense	1222
T_14078_C_missense	1221
C_3619_T_missense	1219
C_15059_T_missense	1219
C_3324_T_synonymous	1218
C_2576_T_missense	1216
G_6181_T_missense	1215
C_6497_T_missense	1215
T_14744_C_missense	1210
C_10449_T_synonymous	1210
C_19616_T_missense	1208
C_648_T_synonymous	1207
C_4489_T_missense	1207
T_3816_A_missense	1206
T_9501_C_synonymous	1205
T_20045_C_missense	1204
C_14318_T_missense	1200
G_5666_A_missense	1200
C_4275_T_synonymous	1198
C_885_T_synonymous	1198
G_18551_T_missense	1198
C_1547_T_missense	1196
C_5016_T_synonymous	1196
C_6180_T_synonymous	1194
C_8682_T_synonymous	1192
C_16907_T_missense	1191
C_15927_T_synonymous	1189
C_2439_T_synonymous	1189
G_1821_T_missense	1189
G_16382_T_missense	1186
C_10350_T_synonymous	1183
G_16112_T_missense	1182
C_8613_T_synonymous	1182
G_13922_T_missense	1182
C_2508_T_synonymous	1182
G_2251_T_missense	1179
G_9658_T_missense	1174
G_5274_T_missense	1173
A_2083_G_missense	1173
C_6123_T_synonymous	1172
G_1009_A_missense	1172
C_655_T_synonymous	1172
C_5074_T_missense	1171
C_1666_A_missense	1170
G_18318_A_synonymous	1170
G_11256_T_missense	1168
C_6052_T_missense	1167
C_4519_T_missense	1166
G_19404_A_missense	1163
C_4908_T_synonymous	1162
C_12873_T_synonymous	1161
A_7808_G_missense	1161
T_4665_C_synonymous	1157
G_7187_T_missense	1157
C_6836_T_missense	1155
C_14759_T_missense	1153
G_19869_T_synonymous	1151
A_18547_C_missense	1149
A_10758_G_synonymous	1148
C_18047_T_missense	1148
C_11398_T_missense	1147
T_3228_C_synonymous	1144
C_3164_T_missense	1143
C_20346_T_synonymous	1143
C_1646_T_missense	1142
C_2379_T_synonymous	1141
C_8717_T_missense	1138
C_2188_T_missense	1138
C_18767_T_missense	1138
C_2197_T_synonymous	1137
G_13194_A_synonymous	1135
A_12145_G_missense	1132
C_7344_T_synonymous	1132
C_600_T_synonymous	1132
C_7463_T_missense	1131
C_8630_T_missense	1131
C_14666_T_missense	1130
A_2567_G_missense	1129
G_1899_T_missense	1127
C_12498_T_synonymous	1126
T_1782_C_synonymous	1124
C_11711_T_missense	1122
G_4743_T_synonymous	1122
G_2857_T_missense	1121
C_13597_T_missense	1119
G_2739_T_missense	1116
G_12249_T_synonymous	1114
A_7797_G_synonymous	1113
C_18236_T_missense	1112
C_11654_T_missense	1109
C_11601_T_synonymous	1108
C_10482_T_synonymous	1108
C_4368_T_synonymous	1107
A_8324_G_missense	1106
G_4639_T_missense	1106
G_17297_T_missense	1104
C_14633_T_missense	1102
G_1966_T_missense	1101
G_13655_T_missense	1100
C_19868_T_missense	1099
C_6828_T_synonymous	1096
G_10978_T_missense	1095
G_11805_T_synonymous	1095
C_7874_T_missense	1094
C_13997_T_missense	1093
T_15332_C_missense	1092
G_13083_T_synonymous	1091
C_8399_T_missense	1090
C_18563_T_missense	1090
C_2677_T_synonymous	1089
C_9546_T_synonymous	1087
G_1681_T_missense	1086
G_18386_T_missense	1085
T_3975_C_synonymous	1085
C_792_T_synonymous	1083
C_6929_T_missense	1079
G_111_T_missense	1079
G_4695_T_synonymous	1079
G_18594_T_missense	1078
G_15270_T_missense	1077
C_2258_T_missense	1077
G_6044_A_missense	1076
C_4490_T_missense	1073
G_20790_A_synonymous	1072
G_8725_T_missense	1072
G_17763_T_missense	1072
A_3675_G_synonymous	1071
G_18147_A_missense	1071
G_18551_A_missense	1066
C_241_T_missense	1061
C_13556_T_missense	1061
C_6303_T_synonymous	1060
C_9435_T_synonymous	1060
A_12186_T_synonymous	1059
C_14392_T_missense	1059
A_1359_G_missense	1058
T_17025_C_synonymous	1057
C_10143_T_synonymous	1053
C_18889_T_missense	1053
G_8986_A_missense	1053
G_12504_T_synonymous	1052
C_6386_T_missense	1050
C_20681_T_missense	1050
C_17209_T_synonymous	1050
G_18318_T_synonymous	1049
T_19254_C_synonymous	1049
G_4455_T_synonymous	1047
C_11206_T_missense	1046
C_1062_T_synonymous	1045
G_3685_A_missense	1044
G_6629_T_missense	1043
C_1049_T_missense	1041
T_17429_C_missense	1041
A_13920_G_synonymous	1040
G_8784_T_missense	1039
G_1770_T_missense	1038
C_1854_T_synonymous	1036
C_14213_T_missense	1034
C_8354_T_missense	1032
C_7982_T_missense	1031
G_3043_A_missense	1029
C_20137_T_missense	1029
C_7379_T_missense	1029
C_18853_T_missense	1029
A_5964_G_synonymous	1028
G_20939_T_missense	1026
C_19247_T_missense	1025
C_744_T_synonymous	1025
C_10959_T_synonymous	1024
G_2007_A_synonymous	1024
C_6273_T_synonymous	1022
A_7254_C_synonymous	1018
G_3203_T_missense	1017
G_13638_A_missense	1017
A_13062_T_synonymous	1016
G_15387_T_missense	1016
C_1837_T_synonymous	1016
C_6930_T_synonymous	1014
C_19397_T_missense	1014
C_1878_T_synonymous	1012
C_12476_T_missense	1011
C_1775_T_missense	1010
C_10012_A_missense	1008
T_7487_C_missense	1008
C_6578_T_missense	1007
T_13794_C_synonymous	1003
T_6684_C_synonymous	1002
G_13593_T_synonymous	1001
G_18147_T_missense	1001
G_15852_T_missense	1000
C_13703_T_missense	996
G_11124_T_synonymous	996
C_8853_T_synonymous	996
C_2852_T_missense	996
C_3508_T_missense	996
C_6341_T_missense	995
C_19970_T_missense	994
A_20488_G_missense	991
C_6908_T_missense	991
C_7034_T_missense	990
C_13091_T_missense	990
C_13107_T_synonymous	990
C_3638_T_missense	989
C_12411_T_synonymous	986
C_6455_T_missense	985
C_4498_T_missense	985
T_21164_A_missense	983
C_3053_T_missense	982
A_16209_G_synonymous	981
G_14315_T_missense	981
C_9459_T_synonymous	980
C_5310_T_synonymous	979
C_18261_T_synonymous	979
A_2382_G_synonymous	979
A_17372_G_missense	978
C_2436_A_synonymous	976
C_15142_T_synonymous	974
T_135_C_synonymous	973
G_17990_A_missense	972
C_7910_T_missense	972
T_15521_C_missense	971
C_15668_T_missense	970
G_19741_T_missense	968
A_17588_T_missense	968
A_19950_G_synonymous	967
C_588_T_synonymous	967
G_18273_T_missense	967
C_19008_T_synonymous	967
A_1727_G_missense	964
T_3743_C_missense	964
C_16862_T_missense	964
T_15134_C_missense	963
T_11880_C_synonymous	962
T_14711_C_missense	962
G_12300_T_missense	962
C_632_T_missense	962
G_3136_A_missense	961
G_18633_T_missense	960
C_14648_T_missense	960
C_17906_T_missense	959
T_3792_C_synonymous	959
C_3029_T_missense	959
C_4976_T_missense	957
C_13951_T_synonymous	957
A_780_T_synonymous	953
C_1405_T_missense	953
C_12911_T_missense	953
C_17174_T_missense	952
C_7339_T_synonymous	951
C_5621_T_missense	950
C_8877_T_synonymous	950
C_247_T_missense	949
T_20236_C_synonymous	949
G_21220_T_missense	946
A_17350_G_missense	945
G_2782_T_missense	945
G_2739_A_synonymous	945
G_3690_T_missense	944
C_6130_T_synonymous	943
C_17669_T_missense	942
T_7869_C_synonymous	942
C_1254_T_synonymous	941
C_17873_T_missense	939
C_3527_T_missense	938
C_15185_T_missense	938
C_10376_T_missense	936
G_2142_A_synonymous	934
C_9267_T_synonymous	934
C_1559_T_missense	934
G_18260_T_missense	933
C_3659_T_missense	932
C_617_T_missense	931
T_12930_C_synonymous	931
C_1035_T_synonymous	931
G_2681_A_missense	930
A_16553_G_missense	930
C_1115_T_missense	929
C_14929_T_synonymous	928
C_18663_T_synonymous	928
G_11802_T_missense	927
C_15808_T_synonymous	925
G_11199_A_missense	925
C_14097_T_synonymous	924
A_3304_G_missense	920
G_2800_T_missense	920
A_6325_G_missense	919
C_14556_T_synonymous	918
A_6994_G_missense	918
C_19289_T_missense	917
C_9937_T_missense	916
C_9628_T_missense	916
C_15106_T_missense	915
G_2182_T_missense	915
C_9642_T_synonymous	914
C_3941_T_missense	914
C_7038_T_synonymous	910
G_7491_T_missense	909
T_18698_G_missense	908
G_20444_T_missense	907
G_19982_T_missense	907
G_1830_A_synonymous	906
C_10970_T_missense	905
G_17073_T_missense	904
G_20173_T_missense	904
A_2027_C_missense	904
T_1140_C_synonymous	901
C_9942_T_synonymous	900
C_10934_T_missense	900
C_1673_T_missense	899
C_15_T_synonymous	897
G_6145_A_missense	896
C_1445_T_missense	896
G_3936_T_missense	895
G_21255_T_missense	894
A_13697_G_missense	893
G_264_T_synonymous	893
G_17775_T_missense	891
G_10933_A_missense	889
A_20172_G_synonymous	888
C_13465_T_synonymous	886
A_2031_G_synonymous	885
C_1077_T_synonymous	882
G_12552_T_synonymous	882
C_17154_T_synonymous	880
C_3696_T_synonymous	879
G_2966_T_missense	878
T_9189_C_synonymous	878
G_20027_A_missense	878
G_2618_A_missense	878
G_3631_T_missense	878
A_1004_G_missense	878
T_16477_G_missense	876
C_14667_T_synonymous	875
T_16411_G_missense	875
T_16427_C_missense	873
G_14589_A_synonymous	873
C_8553_T_synonymous	870
T_3789_C_synonymous	870
A_15412_G_missense	870
G_3631_A_missense	867
T_6029_C_missense	867
G_20061_A_synonymous	866
A_9705_G_synonymous	865
T_13361_C_missense	864
C_15014_T_missense	864
C_16128_T_synonymous	863
G_19253_T_missense	861
G_11937_T_missense	861
C_7579_T_synonymous	861
C_6203_T_missense	861
C_18764_T_missense	860
C_7125_T_synonymous	860
A_17079_G_missense	860
G_1179_A_synonymous	859
C_13161_T_synonymous	856
G_8128_A_missense	855
G_6055_T_missense	855
T_14325_C_synonymous	855
A_6801_G_synonymous	854
C_12550_T_synonymous	854
C_5567_T_missense	853
C_1127_T_missense	851
T_8649_C_synonymous	848
G_19380_T_missense	848
C_9723_T_synonymous	848
C_9771_T_synonymous	845
C_5202_T_synonymous	845
A_965_G_missense	844
C_9068_T_missense	843
C_11568_T_synonymous	843
C_19686_T_synonymous	841
T_15476_C_missense	841
C_9396_T_synonymous	839
T_2580_C_synonymous	838
C_10859_T_missense	838
C_1678_T_missense	838
G_1230_T_synonymous	838
C_1154_T_missense	837
C_18886_T_missense	837
C_10930_T_missense	837
C_8544_T_synonymous	836
G_21273_T_missense	836
G_11805_A_synonymous	835
C_10837_T_missense	835
C_15015_T_synonymous	835
C_12030_T_synonymous	834
T_5121_G_synonymous	833
C_18246_T_synonymous	832
G_1334_T_missense	832
G_3706_T_missense	831
C_15077_T_missense	830
C_578_T_missense	830
C_1695_T_synonymous	830
C_20896_T_synonymous	830
C_11819_T_missense	829
T_18662_C_missense	829
C_14306_T_missense	828
C_20164_T_synonymous	828
T_18280_C_missense	827
C_2613_T_synonymous	827
A_9349_G_missense	827
C_12513_T_synonymous	827
C_2672_T_missense	827
C_3620_T_missense	827
C_610_T_missense	827
T_5379_C_synonymous	824
C_4529_T_missense	823
C_18623_T_missense	823
G_2951_A_missense	821
C_13553_T_missense	820
T_11184_C_synonymous	820
C_35_T_missense	818
C_20279_T_missense	817
C_13854_T_synonymous	817
C_10112_T_missense	817
G_20199_T_missense	816
C_3286_T_missense	816
A_17849_G_missense	816
C_5761_A_missense	816
T_5157_C_synonymous	814
C_13343_T_missense	813
G_18831_A_missense	813
A_20670_G_synonymous	812
A_6877_G_missense	812
C_3369_T_synonymous	812
C_9447_T_synonymous	811
G_2016_A_synonymous	810
C_5047_A_missense	810
A_2052_G_synonymous	810
G_5289_T_missense	810
A_7766_G_missense	810
C_20140_T_missense	809
C_9851_T_missense	809
C_1624_T_missense	808
C_8729_T_missense	807
A_3457_G_missense	807
C_6475_T_missense	806
G_8223_A_synonymous	805
C_16502_T_missense	804
C_12294_T_synonymous	804
G_19405_A_missense	804
G_8674_T_missense	803
A_4849_G_missense	803
T_7027_C_synonymous	803
C_13692_T_synonymous	802
G_6678_T_synonymous	801
G_11958_T_synonymous	798
C_6082_T_synonymous	797
G_11866_A_missense	796
G_18695_A_missense	796
A_15288_G_synonymous	796
C_18999_T_synonymous	796
C_16178_T_missense	795
G_222_A_synonymous	795
G_2262_T_missense	795
T_6282_C_synonymous	795
C_2979_T_synonymous	795
C_2891_T_missense	794
C_11888_T_missense	794
C_12359_A_missense	793
C_11299_T_missense	792
C_14405_T_missense	790
T_303_C_synonymous	790
C_18061_T_synonymous	788
T_327_A_synonymous	787
C_5570_T_missense	786
C_2223_T_synonymous	785
A_9489_C_missense	785
T_10158_C_synonymous	785
G_6181_A_missense	784
C_5709_T_synonymous	784
G_11958_A_synonymous	783
G_820_T_missense	783
C_3065_T_missense	782
C_119_T_missense	781
G_18642_T_synonymous	780
T_18674_C_missense	780
A_11908_G_missense	779
C_4421_T_missense	779
G_17069_T_missense	779
A_6925_G_missense	778
A_13446_G_synonymous	778
C_1613_T_missense	777
C_8491_T_missense	777
C_9177_T_synonymous	777
C_6818_T_missense	775
C_432_T_synonymous	774
T_15974_C_missense	773
A_426_T_synonymous	773
T_20573_C_missense	772
C_4031_T_missense	772
C_17480_T_missense	772
T_12231_C_synonymous	771
G_4020_T_missense	771
C_17369_T_missense	771
C_3620_A_missense	769
A_20135_G_missense	769
C_6575_T_missense	769
C_13167_T_synonymous	767
A_4161_G_synonymous	767
G_9214_T_missense	766
G_861_A_synonymous	766
G_18852_T_missense	766
A_6642_C_synonymous	765
C_8576_T_missense	765
A_16276_G_missense	765
G_11068_T_missense	764
C_6362_T_missense	763
C_11114_T_missense	761
G_8972_A_missense	761
G_7478_T_missense	760
C_12709_T_synonymous	760
A_1056_C_missense	760
C_12807_T_synonymous	759
C_4562_T_missense	759
C_7578_T_synonymous	758
A_9144_G_synonymous	756
C_6096_T_synonymous	756
C_7858_T_missense	756
C_4835_T_missense	756
G_14133_T_missense	755
C_20940_A_missense	754
C_6661_T_missense	754
C_17485_T_missense	754
C_20502_T_synonymous	754
C_17530_G_missense	754
C_14957_T_missense	752
C_12236_T_missense	752
T_11874_C_synonymous	751
A_10134_G_synonymous	749
C_8785_T_missense	747
C_7053_T_synonymous	747
C_18381_T_synonymous	746
G_259_A_missense	746
T_14153_C_missense	745
T_8805_C_synonymous	744
C_1648_T_missense	744
C_18218_T_missense	743
C_2169_T_synonymous	743
C_12521_T_missense	741
C_10075_T_missense	740
A_3852_G_synonymous	740
C_3246_T_synonymous	739
A_929_C_missense	739
C_19630_T_missense	739
C_8483_T_missense	738
C_9720_T_synonymous	737
G_20414_A_missense	737
G_19260_T_synonymous	737
G_8992_A_missense	734
C_9255_T_synonymous	732
G_17679_T_missense	732
G_860_A_missense	731
C_12990_T_synonymous	729
T_7219_C_missense	728
G_12857_A_missense	728
G_12936_A_synonymous	727
A_8191_G_missense	727
G_20730_T_missense	726
C_27_T_synonymous	725
A_6525_G_synonymous	724
C_18448_T_missense	721
A_18134_G_missense	721
T_16889_C_missense	721
A_298_T_missense	721
C_12588_T_synonymous	719
A_426_G_synonymous	718
C_10785_T_synonymous	717
T_5883_C_synonymous	717
C_8549_T_missense	717
A_15640_T_missense	716
T_1815_G_synonymous	715
G_18672_T_missense	715
C_5123_A_missense	714
C_6098_T_missense	714
C_3744_T_synonymous	713
C_11685_T_synonymous	713
A_3699_G_synonymous	713
A_8628_G_synonymous	712
C_1081_A_missense	712
G_16587_T_missense	711
G_17069_A_missense	709
A_20506_G_missense	709
G_3840_T_missense	708
C_13289_T_missense	708
A_16422_G_synonymous	708
G_16678_T_missense	708
C_4269_T_synonymous	707
C_15559_T_synonymous	707
T_5700_C_synonymous	706
G_19682_T_missense	704
C_2436_T_synonymous	704
A_13360_G_missense	702
G_21243_A_synonymous	702
C_79_T_missense	702
C_4766_T_missense	702
A_19550_T_missense	701
T_459_C_synonymous	701
C_8055_T_synonymous	700
C_4828_T_missense	700
C_2976_T_synonymous	699
C_16860_T_synonymous	699
C_13724_T_missense	699
T_586_C_missense	699
C_15789_T_synonymous	699
G_218_A_missense	699
G_20739_T_synonymous	698
A_7490_G_missense	697
C_5459_T_missense	697
C_13119_T_synonymous	697
C_4910_T_missense	697
C_1515_T_synonymous	696
C_16192_T_missense	696
A_20775_G_synonymous	696
C_635_T_missense	694
T_4917_C_synonymous	694
G_1755_A_missense	693
G_280_T_missense	692
A_13905_G_synonymous	691
C_6816_T_synonymous	691
C_3804_T_synonymous	690
C_8715_T_synonymous	690
C_8949_T_synonymous	690
G_16588_T_missense	690
C_14432_T_missense	690
C_2827_T_missense	689
A_1543_C_missense	689
A_10981_G_missense	689
C_6563_T_missense	688
A_15627_G_synonymous	688
C_16331_T_missense	687
G_17840_T_missense	686
G_8388_T_missense	686
G_10731_T_missense	685
C_14093_T_missense	685
G_222_T_synonymous	683
T_16589_A_missense	683
G_17841_T_missense	682
A_1975_G_missense	682
A_11726_G_missense	682
C_10537_T_synonymous	682
C_1184_T_missense	682
C_3221_T_missense	681
A_7532_G_missense	681
C_411_T_synonymous	681
G_3220_A_missense	681
C_90_T_synonymous	680
C_10054_T_missense	679
G_778_A_missense	678
T_18735_C_synonymous	678
C_15982_T_missense	678
G_14135_T_missense	678
A_13647_G_synonymous	677
G_15020_T_missense	676
G_3615_T_missense	676
C_2309_T_missense	675
A_8700_G_synonymous	675
C_6741_T_synonymous	674
C_4675_T_missense	674
A_3607_G_missense	673
C_14784_T_synonymous	673
C_18753_T_synonymous	673
G_3883_T_missense	673
A_1632_G_synonymous	672
C_3756_T_synonymous	671
C_9513_T_synonymous	668
G_11586_T_missense	668
C_1351_T_missense	668
T_13994_C_missense	667
A_18737_G_missense	667
G_2499_T_synonymous	666
G_658_T_missense	666
C_9095_T_missense	664
T_16916_C_missense	664
C_10076_T_missense	663
G_19737_T_missense	663
G_2007_C_missense	662
C_11854_T_missense	662
C_11876_T_missense	662
T_19640_C_missense	662
C_11651_T_missense	661
C_11487_T_synonymous	661
T_1606_C_missense	659
C_12473_T_missense	659
T_17142_C_synonymous	658
G_11991_A_missense	658
C_3452_T_missense	658
C_9276_T_synonymous	657
A_2704_G_missense	657
C_6737_T_missense	657
C_4210_T_missense	657
G_20224_T_missense	656
C_15050_T_missense	656
C_1360_T_missense	656
A_11311_T_missense	655
T_19901_C_missense	655
A_5874_G_synonymous	655
T_2607_A_missense	654
G_7837_T_missense	653
C_8276_T_missense	653
A_18445_G_missense	653
G_2193_T_missense	653
G_18050_A_missense	652
C_17924_T_missense	651
T_12510_C_synonymous	651
C_21105_G_missense	650
C_7575_T_synonymous	650
C_4403_T_missense	649
A_7616_G_missense	649
T_12189_C_synonymous	648
C_11142_T_synonymous	648
C_1980_T_synonymous	647
C_6904_T_missense	647
G_999_T_synonymous	646
C_647_T_missense	644
G_2941_T_missense	644
T_6408_C_synonymous	644
C_8567_T_missense	643
A_12555_G_synonymous	643
C_2151_T_synonymous	642
C_10278_T_synonymous	641
C_12468_T_synonymous	641
C_11906_T_missense	641
T_13373_C_missense	640
G_5307_T_missense	640
C_10067_T_missense	639
A_1750_G_missense	638
C_414_T_synonymous	638
G_540_T_synonymous	638
C_4814_T_missense	638
G_13352_T_missense	638
C_9186_T_synonymous	638
G_3883_A_missense	637
G_1174_T_missense	637
G_14149_T_missense	637
C_18199_A_missense	637
C_7374_T_synonymous	637
T_7817_C_missense	636
C_5381_T_missense	635
C_6791_T_missense	635
C_19331_T_missense	634
C_6764_T_missense	634
C_13564_T_missense	634
T_16941_C_synonymous	633
C_6313_T_missense	633
C_8380_T_missense	633
G_2229_T_missense	633
G_16100_T_missense	633
T_3886_C_synonymous	632
A_16733_G_missense	632
C_2459_T_missense	632
T_6985_G_missense	631
C_5493_T_synonymous	631
T_20344_C_missense	631
C_13116_T_synonymous	631
T_7548_C_synonymous	631
C_1064_A_missense	630
C_4559_T_missense	630
T_7107_C_synonymous	629
C_14376_T_synonymous	629
C_5669_T_missense	629
C_8215_T_missense	628
C_11060_T_missense	627
C_3369_A_missense	627
C_2385_T_synonymous	627
C_9918_T_synonymous	627
C_11361_T_synonymous	626
C_6053_T_missense	626
G_10806_T_missense	626
C_7667_T_missense	626
G_1244_A_missense	625
A_5197_C_missense	624
C_826_T_missense	624
G_6267_T_missense	624
C_14423_T_missense	624
C_14219_T_missense	624
G_5685_T_missense	624
T_16728_C_synonymous	623
C_11755_T_missense	623
C_2373_T_synonymous	622
T_1645_A_missense	622
G_20666_T_missense	621
C_13415_T_missense	621
G_17073_A_synonymous	621
G_8827_T_missense	621
T_15710_C_missense	620
T_1327_C_missense	619
A_8897_G_missense	619
C_1654_T_missense	619
T_15623_C_missense	619
A_15171_G_synonymous	619
T_13838_C_missense	619
C_1248_T_synonymous	619
C_12135_A_synonymous	618
C_5356_T_missense	618
A_15161_G_missense	618
G_10089_T_missense	617
C_3725_T_missense	617
C_15898_T_synonymous	617
C_3722_T_missense	616
C_3783_T_synonymous	616
G_16749_T_missense	616
G_7041_T_missense	616
T_14849_C_missense	615
C_9924_T_synonymous	615
T_4473_G_synonymous	615
C_20743_T_synonymous	614
C_828_T_synonymous	614
G_15717_A_synonymous	614
T_8031_C_synonymous	614
C_10329_T_synonymous	614
A_12379_G_missense	614
C_7853_T_missense	613
C_11057_T_missense	612
C_6283_T_synonymous	612
C_3659_A_missense	612
T_11709_C_synonymous	611
T_16535_C_missense	610
T_1851_A_missense	609
T_3801_A_synonymous	608
A_927_G_synonymous	608
G_20745_T_synonymous	608
G_145_A_missense	608
G_19_A_missense	608
G_921_A_synonymous	608
A_7492_C_missense	607
C_13852_T_missense	606
C_1872_A_synonymous	606
A_17409_G_synonymous	606
G_1964_A_missense	605
C_9729_T_synonymous	604
G_18836_T_missense	604
C_11385_T_synonymous	603
T_912_C_synonymous	603
C_18990_T_synonymous	603
T_16758_G_missense	603
G_18233_T_missense	603
T_17538_G_synonymous	602
T_19187_A_missense	602
C_12794_T_missense	602
G_7722_A_synonymous	601
C_4550_T_missense	601
G_1394_T_missense	601
G_6397_A_missense	600
A_11682_G_synonymous	600
C_13187_T_missense	600
C_1497_T_synonymous	599
G_15364_T_missense	599
T_3177_C_synonymous	599
G_3915_T_missense	598
C_693_T_synonymous	598
A_9838_G_missense	598
C_1215_A_synonymous	598
A_9001_G_missense	597
T_15485_C_missense	596
G_7428_T_missense	596
G_19027_T_missense	595
T_8862_C_synonymous	595
C_8505_T_synonymous	594
A_2829_G_synonymous	594
G_14025_T_missense	594
G_14319_A_synonymous	593
C_156_T_synonymous	592
C_20218_T_synonymous	592
C_9921_T_synonymous	592
G_19244_T_missense	592
C_13236_T_synonymous	591
G_20491_T_missense	591
G_10939_A_missense	591
C_11074_T_synonymous	591
T_7368_C_synonymous	591
C_12658_T_missense	591
C_17711_T_missense	590
G_2016_T_missense	590
C_6897_A_missense	590
C_14986_T_synonymous	590
T_646_G_missense	589
G_17628_T_missense	589
A_9385_G_missense	589
G_13458_T_missense	589
G_19383_T_missense	587
C_5584_T_missense	587
C_9126_T_synonymous	587
A_14571_G_missense	587
C_2900_T_missense	587
C_3240_T_synonymous	586
T_15061_C_missense	586
G_11262_T_missense	586
C_14311_T_synonymous	585
T_14129_C_missense	583
G_10806_A_synonymous	583
T_9419_C_missense	582
G_19973_T_missense	581
G_5815_T_missense	581
G_1879_T_missense	580
C_589_T_missense	580
C_9400_T_missense	579
C_11948_T_missense	578
G_20212_T_missense	578
G_5425_A_missense	578
G_4929_T_synonymous	578
G_5767_A_missense	577
C_9926_T_missense	577
C_15943_T_synonymous	577
C_16720_T_synonymous	577
A_13688_G_missense	576
C_2136_T_synonymous	576
C_13646_T_missense	576
A_15514_G_missense	576
G_2986_T_missense	576
G_7872_T_synonymous	576
C_4390_T_missense	575
A_4970_G_missense	575
T_341_C_missense	574
C_13918_T_missense	574
A_1907_G_missense	574
C_99_T_synonymous	573
C_12781_T_missense	573
C_7217_T_missense	573
G_8596_A_missense	571
A_2638_G_missense	571
T_13649_C_missense	571
C_21265_G_missense	570
T_6111_C_synonymous	570
G_18197_A_missense	570
C_19714_A_missense	570
G_18841_A_missense	570
[truncated: 36,332 more rows]
