# Supplementary material for: Analysis of 3.5 million SARS-CoV-2 sequences reveals unique mutational trends with consistent nucleotide and codon frequencies
Source: Virol J. 2023 Feb 17;20:31. doi: 10.1186/s12985-023-01982-8 (PMC9936480; doi:10.1186/s12985-023-01982-8)
Supplement: Supplementary file 11 — Additional file 11. Tables S11-70: Counts of All Mutations for each Gene/Clade Combination. [file 12985_2023_1982_MOESM11_ESM.zip › Additional File 1 Tables S11-70/Additional File 1 Table S61_ORF1ab_gamma_lambda_all_mut_info.csv]

	mutation_sum
C_2772_T_synonymous	263423
C_14143_T_synonymous	263035
C_14411_T_missense	74525
C_648_T_synonymous	74467
C_3002_T_missense	74403
C_5721_T_synonymous	74339
C_15014_T_missense	74288
T_6689_C_missense	74240
T_15911_C_missense	74200
C_5123_A_missense	74122
C_3563_T_missense	45635
A_6054_G_synonymous	45505
A_6348_G_synonymous	45407
A_5383_C_missense	45371
G_16994_T_missense	45251
C_13595_T_missense	45245
T_468_C_synonymous	45242
C_12513_T_synonymous	45123
C_2484_T_synonymous	44967
C_48_T_synonymous	35793
T_19574_C_missense	27053
C_17902_T_synonymous	18511
C_9764_T_missense	15111
T_14831_C_missense	13590
G_16754_T_missense	12957
C_21041_T_missense	12295
C_1845_T_synonymous	12234
A_17350_G_missense	11980
C_12524_T_missense	11440
C_2875_T_missense	11196
A_10852_G_missense	10909
C_10689_T_synonymous	10873
C_8652_T_synonymous	10045
C_10111_T_missense	9798
C_9021_T_synonymous	9615
C_14443_T_synonymous	9235
T_4081_C_missense	9189
C_18612_T_synonymous	8903
G_8840_A_missense	8790
A_18902_G_missense	8519
C_14075_T_missense	8516
G_17286_A_synonymous	8508
C_19009_A_missense	8506
G_9832_A_missense	8349
C_13271_T_missense	7972
C_3737_T_missense	7795
A_898_T_missense	7655
C_18290_T_missense	7017
G_16382_T_missense	6548
T_7275_C_synonymous	6203
G_10818_T_missense	5931
C_6168_T_synonymous	5823
C_16622_T_missense	5573
G_6777_T_missense	5295
C_11784_T_synonymous	5126
C_11788_T_missense	4854
G_1473_T_synonymous	4490
C_1647_T_synonymous	4456
G_1473_A_synonymous	4252
A_6327_G_synonymous	4249
C_14975_T_missense	4227
A_20872_G_missense	4109
A_19709_G_missense	4034
C_11559_T_synonymous	3846
C_15455_T_missense	3819
C_6859_T_missense	3782
C_19259_T_missense	3750
C_10908_T_synonymous	3669
C_19125_T_synonymous	3550
C_11310_T_synonymous	3543
C_11485_T_missense	3535
A_4776_G_synonymous	3501
C_20969_T_missense	3494
C_8685_T_synonymous	3452
T_9588_C_synonymous	3396
T_10402_G_missense	3326
C_9626_T_missense	3306
G_8106_T_missense	3296
A_10058_G_missense	3217
A_12699_G_synonymous	3160
A_11897_G_missense	3074
C_81_T_synonymous	3036
C_9592_T_synonymous	2995
C_8942_T_missense	2982
C_2445_T_synonymous	2913
C_18752_T_missense	2794
C_671_T_missense	2775
T_7811_C_missense	2712
C_619_T_missense	2679
C_16203_T_synonymous	2659
C_4879_T_synonymous	2645
T_9602_C_missense	2640
G_9645_A_synonymous	2636
C_2188_T_missense	2602
C_7943_T_missense	2564
G_264_T_synonymous	2541
C_17237_T_missense	2468
A_9930_G_synonymous	2392
G_10000_A_missense	2390
C_8418_T_synonymous	2386
C_9428_T_missense	2334
C_16028_T_missense	2334
G_9537_T_synonymous	2312
A_10718_G_missense	2221
C_4317_T_synonymous	2196
C_6115_T_missense	2186
T_5970_C_synonymous	2185
T_7159_G_missense	2122
C_6441_T_synonymous	2121
C_5679_T_synonymous	2073
T_8338_C_missense	2036
C_20438_T_missense	2016
C_2577_T_synonymous	1982
C_12544_T_missense	1937
C_2576_T_missense	1897
C_9891_T_synonymous	1884
G_2994_T_missense	1873
C_9459_T_synonymous	1831
C_9165_T_synonymous	1801
C_1162_T_missense	1799
C_14540_T_missense	1791
C_5100_T_synonymous	1786
G_10965_T_missense	1781
T_9402_C_synonymous	1766
C_17145_T_synonymous	1762
C_10930_T_missense	1761
G_7533_T_missense	1760
G_9002_A_missense	1742
T_13754_C_missense	1736
C_6362_T_missense	1685
G_21040_A_missense	1683
C_7034_T_missense	1676
G_11802_T_missense	1637
T_1027_C_missense	1618
C_18236_T_missense	1611
C_18083_T_missense	1605
C_4625_T_missense	1605
C_6371_T_missense	1601
G_17990_T_missense	1583
G_1555_A_missense	1581
C_6725_T_missense	1574
T_7719_C_synonymous	1566
C_9851_T_missense	1564
G_14502_T_missense	1547
G_607_A_missense	1538
A_16658_G_missense	1537
C_12476_T_missense	1533
A_1056_C_missense	1533
C_11493_T_synonymous	1529
C_10104_T_synonymous	1515
T_18674_C_missense	1514
C_13064_T_missense	1498
C_15995_T_missense	1475
C_3696_T_synonymous	1472
G_11026_T_missense	1470
C_21039_A_missense	1469
C_13997_T_missense	1465
C_17864_T_missense	1452
C_5619_T_synonymous	1451
T_3501_C_synonymous	1426
C_12269_T_missense	1420
C_8807_T_missense	1415
C_18905_T_missense	1415
C_6276_T_synonymous	1409
C_7056_T_synonymous	1408
G_11152_T_missense	1400
C_4635_T_synonymous	1388
C_11326_T_missense	1387
C_15518_T_missense	1382
A_2077_G_missense	1382
C_2831_T_missense	1380
C_16351_T_synonymous	1377
A_19790_G_missense	1370
C_17501_T_missense	1366
C_6137_T_missense	1359
C_1560_T_synonymous	1357
C_13622_T_missense	1345
C_19597_T_synonymous	1341
C_2912_T_missense	1335
C_925_T_missense	1331
G_20313_A_synonymous	1331
G_11136_T_missense	1310
C_11691_T_synonymous	1309
C_5775_T_synonymous	1292
C_3108_A_missense	1288
C_15449_T_missense	1263
A_2331_G_synonymous	1263
C_9079_T_missense	1252
C_6308_T_missense	1247
C_3473_T_missense	1246
G_5685_T_missense	1245
C_17597_T_missense	1244
G_2739_T_missense	1242
C_16310_T_missense	1241
G_945_T_missense	1233
C_21037_T_missense	1233
C_15695_T_missense	1226
C_9987_T_synonymous	1221
A_5606_G_missense	1221
G_8865_T_synonymous	1213
C_3819_T_synonymous	1208
C_12615_T_synonymous	1193
G_9664_A_missense	1190
C_13101_T_synonymous	1181
C_19968_T_synonymous	1179
C_5045_T_missense	1179
C_15846_T_synonymous	1177
A_3587_T_missense	1156
G_17699_T_missense	1155
C_7467_T_synonymous	1132
G_9124_A_missense	1128
C_3146_T_missense	1124
C_16201_T_missense	1123
C_1077_T_synonymous	1122
C_12260_T_missense	1119
C_6180_T_synonymous	1106
G_19629_T_missense	1101
C_558_T_synonymous	1098
T_11031_G_missense	1095
C_7463_T_missense	1094
C_18899_T_missense	1083
C_12174_T_synonymous	1080
G_15387_T_missense	1070
C_4191_T_synonymous	1067
C_15668_T_missense	1059
C_20497_T_missense	1057
C_17285_T_missense	1049
C_2180_T_missense	1043
C_418_T_synonymous	1037
A_19695_G_synonymous	1030
C_2190_T_synonymous	1030
A_2604_G_synonymous	1029
G_4035_T_synonymous	1024
C_6497_T_missense	1023
C_12705_T_synonymous	1009
C_5459_T_missense	1008
G_4915_A_missense	1007
C_926_T_missense	1006
G_304_A_missense	1005
G_3606_T_missense	1004
C_2852_T_missense	1003
A_11165_G_missense	1002
G_16814_A_missense	1001
C_4278_T_synonymous	1001
C_17413_T_missense	993
G_19244_A_missense	993
C_20558_T_missense	990
T_507_C_synonymous	988
C_3893_T_missense	988
G_3427_T_missense	987
G_11806_A_missense	982
C_13955_T_missense	971
C_17497_T_synonymous	969
T_11072_C_missense	968
C_4056_T_synonymous	960
C_19690_T_synonymous	960
C_9538_T_synonymous	955
C_4790_T_missense	952
C_17480_T_missense	950
C_10603_T_synonymous	944
C_11355_T_synonymous	932
T_4861_C_synonymous	927
C_15473_T_missense	925
C_1154_T_missense	923
C_17411_T_missense	920
C_953_T_missense	915
G_966_T_missense	911
C_11190_T_synonymous	902
G_3075_T_synonymous	900
C_18482_T_missense	900
G_3990_A_synonymous	897
C_18479_T_missense	897
C_10184_A_missense	893
C_4918_T_missense	893
G_15186_A_synonymous	888
C_10350_T_synonymous	888
C_2279_T_missense	886
A_4026_T_synonymous	884
A_9777_G_synonymous	884
C_998_T_missense	882
G_16703_T_missense	877
C_18305_T_missense	877
C_2358_T_synonymous	876
C_564_T_synonymous	875
C_15583_T_synonymous	868
T_7995_C_synonymous	866
G_17297_T_missense	865
C_16097_T_missense	865
C_19913_T_missense	863
C_18382_T_synonymous	861
C_5435_A_missense	858
C_1797_T_synonymous	857
T_1079_C_missense	853
C_13289_T_missense	848
G_5364_T_synonymous	847
G_6087_T_missense	839
T_327_C_synonymous	839
C_885_T_synonymous	834
C_9702_T_synonymous	832
C_18746_T_missense	830
A_1766_G_missense	830
C_5880_T_synonymous	829
A_6439_G_missense	829
C_6184_T_missense	825
C_9933_T_synonymous	825
C_3848_T_missense	825
C_9774_T_synonymous	824
C_18243_T_synonymous	823
T_16191_C_synonymous	822
T_15332_C_missense	818
C_10755_T_synonymous	817
G_10605_T_synonymous	816
C_18422_T_missense	813
T_20987_C_missense	811
G_15692_T_missense	811
A_11517_G_synonymous	807
C_1383_T_synonymous	804
G_10182_A_synonymous	801
C_17767_T_missense	799
C_6578_T_missense	799
C_5642_T_missense	796
C_8390_T_missense	795
G_19734_T_missense	795
G_11026_A_missense	793
G_8938_A_missense	792
G_20858_T_missense	791
C_14660_T_missense	788
C_10317_T_synonymous	787
C_5547_T_synonymous	784
A_2103_G_synonymous	776
C_10437_T_synonymous	775
A_17898_G_synonymous	775
C_7680_T_synonymous	775
G_10957_T_missense	773
C_13402_T_missense	772
C_7335_T_synonymous	771
C_7604_T_missense	770
C_14459_T_missense	769
C_2525_T_missense	768
C_8517_T_synonymous	763
G_111_T_missense	761
C_5247_T_synonymous	761
C_1127_T_missense	757
C_794_T_missense	755
C_5561_T_missense	747
C_1829_T_missense	745
C_328_T_missense	745
C_12850_T_synonymous	740
C_7002_T_synonymous	733
T_18632_C_missense	729
C_567_T_synonymous	728
C_7569_T_synonymous	727
C_2708_T_missense	727
C_7500_T_synonymous	724
C_12516_T_synonymous	724
C_11060_T_missense	723
G_17162_T_missense	721
T_9654_C_synonymous	719
G_11926_T_missense	719
C_5019_T_synonymous	719
C_8537_T_missense	714
G_16284_T_synonymous	714
G_18807_T_synonymous	714
C_5519_T_missense	713
G_10131_T_synonymous	712
G_5815_A_missense	711
A_10683_G_synonymous	711
C_6368_T_missense	710
C_1547_T_missense	710
C_9269_T_missense	709
C_13400_T_missense	707
C_18920_T_missense	706
T_14048_C_missense	697
C_1493_T_missense	694
T_8886_C_synonymous	694
C_4927_T_synonymous	694
T_8357_C_missense	692
C_14334_T_synonymous	689
T_21104_A_missense	677
C_17585_T_missense	676
C_20792_T_missense	676
G_3919_A_missense	672
C_4734_T_synonymous	670
C_9346_T_missense	670
C_6703_T_synonymous	669
C_20681_T_missense	666
A_1378_T_missense	665
C_16058_T_missense	663
C_7263_T_synonymous	661
C_6821_T_missense	657
C_5357_T_missense	657
C_13919_T_missense	656
A_7766_G_missense	654
C_19328_T_missense	653
C_12135_T_synonymous	651
C_10014_T_synonymous	648
A_9159_G_synonymous	646
T_18488_C_missense	645
T_7776_C_synonymous	643
G_9968_T_missense	643
C_14761_T_missense	642
C_570_T_synonymous	642
C_3803_T_missense	642
C_19004_T_missense	642
G_19467_T_synonymous	641
C_7155_T_synonymous	641
C_8855_T_missense	640
C_10859_T_missense	639
T_1327_C_missense	636
C_1155_T_synonymous	634
C_10511_T_missense	632
G_6001_A_missense	632
T_405_G_missense	632
A_11067_G_synonymous	631
C_1083_T_synonymous	629
C_18303_T_synonymous	628
G_15278_T_missense	628
C_1619_T_missense	627
C_480_T_synonymous	627
G_6198_T_synonymous	627
C_2123_T_missense	626
A_232_G_missense	624
T_3480_C_synonymous	623
G_18594_T_missense	623
C_9813_T_synonymous	622
C_12668_T_missense	619
C_9300_T_synonymous	617
C_11307_T_synonymous	615
G_11007_A_missense	614
C_1307_T_missense	613
C_5074_T_missense	613
T_13586_C_missense	612
T_732_C_synonymous	612
C_10569_T_synonymous	610
C_5604_T_synonymous	607
A_16817_G_missense	604
C_9601_T_missense	604
A_7598_G_missense	604
C_19223_T_missense	603
G_7128_T_synonymous	603
C_2996_T_missense	602
C_15434_T_missense	597
C_12854_T_missense	596
C_15275_T_missense	593
C_632_T_missense	591
C_4066_T_synonymous	588
C_10844_T_missense	586
C_5709_T_synonymous	585
C_13965_T_synonymous	585
C_826_T_missense	583
C_12873_T_synonymous	583
C_798_T_synonymous	580
C_16907_T_missense	580
C_11760_T_synonymous	580
C_20579_T_missense	579
C_6278_T_missense	578
C_1878_T_synonymous	577
C_16121_T_missense	577
C_19589_T_missense	576
C_2645_T_missense	576
C_3354_T_synonymous	575
C_8053_A_missense	571
C_9873_T_synonymous	570
G_7187_T_missense	570
G_7007_A_missense	570
C_19718_T_missense	566
C_12558_T_synonymous	566
G_333_A_synonymous	565
A_17072_G_missense	565
C_1023_T_synonymous	563
C_1329_T_synonymous	561
C_7299_T_synonymous	560
C_12092_T_missense	560
C_72_T_synonymous	559
G_1617_A_synonymous	557
C_18998_T_missense	556
C_3322_T_missense	555
C_7586_T_missense	553
G_3936_T_missense	552
G_4245_T_synonymous	551
C_6661_T_missense	550
C_7874_T_missense	548
G_8088_A_synonymous	543
C_18716_T_missense	541
C_1249_T_missense	539
C_1419_T_synonymous	539
C_4011_T_synonymous	538
C_6274_T_missense	537
C_9731_T_missense	535
G_6181_T_missense	535
C_10525_T_missense	534
C_318_T_synonymous	534
C_10278_T_synonymous	533
A_10936_G_missense	531
C_2220_T_synonymous	529
C_10568_T_missense	528
C_8721_T_synonymous	528
C_16689_T_synonymous	526
C_11850_T_synonymous	526
C_14226_T_synonymous	524
C_8981_T_missense	521
C_7014_T_synonymous	520
C_2637_T_synonymous	518
T_15377_C_missense	516
C_13252_T_synonymous	515
G_11242_A_missense	515
C_13340_T_missense	515
T_9024_C_synonymous	514
G_15641_T_missense	513
C_15498_T_synonymous	513
C_6548_T_missense	513
C_12219_T_synonymous	511
G_6211_T_missense	511
G_7914_T_synonymous	510
C_17924_T_missense	509
A_11726_G_missense	508
C_16870_T_missense	506
C_16043_T_missense	506
C_5557_T_missense	506
C_10112_T_missense	504
G_4318_A_missense	503
G_20675_T_missense	502
A_7807_G_missense	502
C_70_T_missense	501
C_14672_T_missense	499
C_11249_T_missense	497
C_4055_T_missense	497
C_4919_A_missense	496
C_4742_T_missense	495
C_10076_T_missense	495
C_8699_T_missense	493
C_12386_T_missense	492
T_8907_C_synonymous	490
G_14319_A_synonymous	490
G_3916_T_missense	490
C_6897_T_synonymous	489
A_3525_T_missense	488
G_11070_T_synonymous	488
C_19548_T_synonymous	485
C_13286_T_missense	485
T_14696_C_missense	484
A_3775_G_missense	484
G_17755_A_missense	484
G_8788_T_missense	484
G_7671_T_synonymous	483
C_11409_T_synonymous	482
G_6139_T_missense	482
C_18955_T_synonymous	482
C_4974_T_synonymous	482
G_10095_A_synonymous	481
T_18911_C_missense	480
G_3488_A_missense	480
C_5761_T_missense	478
C_1457_T_missense	477
G_3729_T_synonymous	477
C_10524_T_synonymous	475
G_11100_T_synonymous	473
C_16854_T_synonymous	473
G_15656_T_missense	472
C_4519_T_missense	472
T_14849_C_missense	471
C_5036_T_missense	471
G_19419_T_missense	470
G_677_A_missense	470
C_9054_T_synonymous	469
A_9168_T_synonymous	469
C_5283_T_synonymous	468
G_15329_T_missense	465
C_11651_T_missense	465
C_6136_T_missense	465
C_3430_T_synonymous	464
C_17866_T_synonymous	464
T_19034_C_missense	464
C_6021_T_synonymous	464
A_3692_G_missense	462
C_15077_T_missense	462
T_17867_C_missense	461
A_9015_G_synonymous	461
C_18392_T_missense	460
A_13767_G_synonymous	460
C_17987_T_missense	460
C_6631_T_synonymous	460
C_14972_T_missense	459
C_12445_T_synonymous	458
C_669_T_synonymous	458
T_2224_C_synonymous	458
G_2517_T_synonymous	457
C_812_T_missense	456
C_9446_T_missense	456
C_4913_T_missense	455
T_13943_C_missense	454
C_16451_G_missense	453
C_5465_T_missense	449
C_9714_T_synonymous	448
A_16209_G_synonymous	446
C_7470_T_synonymous	443
C_12208_T_synonymous	443
G_10258_C_missense	441
C_5601_T_synonymous	439
G_360_T_missense	438
C_7499_T_missense	438
C_5541_T_synonymous	437
C_17039_T_missense	436
C_2271_T_synonymous	436
G_3915_T_missense	435
C_9678_T_synonymous	433
G_19551_T_missense	433
G_17456_T_missense	433
T_11023_A_missense	431
C_4662_T_synonymous	431
C_5931_T_synonymous	431
C_3132_T_synonymous	431
G_20313_T_missense	430
C_1206_T_synonymous	430
C_408_T_synonymous	429
C_20171_T_missense	426
A_7093_G_missense	426
C_639_T_synonymous	426
G_15173_T_missense	426
C_8055_T_synonymous	426
G_6469_A_missense	426
C_18130_T_synonymous	426
A_20477_C_missense	426
T_252_G_synonymous	425
C_10242_T_synonymous	424
C_6618_T_synonymous	423
G_3883_T_missense	423
C_10712_T_missense	422
G_3037_A_missense	421
C_5805_T_synonymous	421
C_17712_T_synonymous	421
C_1796_T_missense	420
A_13447_G_missense	420
C_8053_T_missense	420
C_12754_T_synonymous	420
A_12145_G_missense	419
G_11256_T_missense	419
C_8028_T_synonymous	419
G_18821_T_missense	419
G_20666_A_missense	418
A_11186_G_missense	417
A_3258_G_synonymous	417
C_4559_T_missense	417
A_3795_G_synonymous	416
C_14666_T_missense	415
G_430_T_missense	415
C_13091_T_missense	414
G_18707_T_missense	414
C_6516_T_synonymous	414
C_16739_T_missense	413
G_15115_T_missense	412
C_20363_T_missense	412
C_10809_T_synonymous	410
C_3065_T_missense	409
T_582_C_synonymous	409
C_16485_T_synonymous	406
C_1176_T_synonymous	406
A_1886_G_missense	406
A_12254_G_missense	405
G_14916_T_synonymous	404
G_4245_A_synonymous	404
C_6303_T_synonymous	403
G_11805_T_synonymous	403
G_4758_A_missense	403
C_1703_T_missense	402
G_20414_T_missense	402
G_20697_A_missense	402
C_2069_T_missense	401
A_2285_G_missense	401
C_3337_T_missense	400
C_11114_T_missense	400
G_15749_T_missense	399
C_4567_T_synonymous	399
A_11953_C_missense	398
C_3478_T_missense	398
C_9294_T_synonymous	398
C_12794_T_missense	398
C_6854_T_missense	398
C_6071_T_missense	398
G_5940_A_synonymous	397
C_7844_T_missense	396
A_18814_G_missense	395
C_7374_T_synonymous	394
C_20926_T_synonymous	393
C_10012_T_missense	392
G_8337_T_synonymous	392
C_655_T_synonymous	391
G_3138_T_synonymous	391
C_9468_T_synonymous	390
G_12249_T_synonymous	390
T_20783_C_missense	390
C_6746_T_missense	389
G_20990_C_missense	389
C_1708_T_synonymous	388
C_16860_T_synonymous	387
T_5539_A_missense	387
C_11511_T_synonymous	386
G_9387_T_missense	386
C_13355_T_missense	386
G_9663_T_missense	386
C_20843_T_missense	385
C_1049_T_missense	385
C_12147_T_synonymous	384
C_17821_T_synonymous	384
C_5232_T_synonymous	384
G_7866_T_missense	384
C_15389_T_missense	384
C_7875_T_synonymous	383
C_14521_T_synonymous	382
C_11811_T_synonymous	381
G_18491_T_missense	381
C_3609_T_synonymous	380
G_17582_A_missense	380
C_16745_T_missense	379
A_9753_G_synonymous	379
C_20047_T_missense	378
C_4321_T_synonymous	378
A_4775_G_missense	377
G_3373_T_missense	376
C_8640_T_synonymous	375
C_15827_T_missense	375
C_8958_T_synonymous	375
T_16214_C_missense	375
C_11439_T_synonymous	375
C_13161_T_synonymous	374
C_2430_T_synonymous	373
C_11388_T_synonymous	373
C_16461_T_synonymous	373
A_11700_G_synonymous	372
C_19883_T_missense	372
C_6020_T_missense	371
C_17468_T_missense	371
C_19307_T_missense	368
T_12795_C_synonymous	367
G_14294_T_missense	366
G_4134_T_missense	365
A_971_G_missense	365
T_4859_G_missense	365
T_372_C_synonymous	364
C_6363_T_synonymous	363
C_16024_T_missense	363
C_1161_T_synonymous	362
C_8025_T_synonymous	362
C_7975_T_missense	362
T_8874_A_missense	362
A_3252_G_synonymous	362
G_13186_A_missense	362
C_2891_T_missense	362
A_19087_G_missense	362
C_14525_T_missense	361
G_1770_T_missense	361
G_11586_T_missense	360
C_18663_T_synonymous	359
G_13921_A_missense	358
C_1613_T_missense	358
C_1841_T_missense	358
C_4529_T_missense	357
C_12248_T_missense	357
C_7813_T_missense	357
C_7344_T_synonymous	357
C_3423_T_synonymous	357
G_2370_A_synonymous	356
G_20990_T_missense	356
C_5762_T_missense	356
C_9771_T_synonymous	356
A_21286_T_missense	356
G_439_T_missense	355
C_1695_T_synonymous	354
C_10054_T_missense	354
C_19867_T_missense	354
C_6900_T_synonymous	352
C_3522_T_synonymous	352
A_6150_G_synonymous	352
C_15281_T_missense	351
C_8571_T_synonymous	351
C_5389_T_synonymous	351
A_3304_G_missense	351
C_3472_T_missense	351
A_18737_G_missense	351
C_8034_T_synonymous	350
C_15687_T_synonymous	349
C_10193_T_missense	349
C_7751_T_missense	349
C_2379_T_synonymous	349
C_2780_T_missense	349
C_3619_T_missense	349
G_4695_T_synonymous	347
C_13382_T_missense	346
C_12911_T_missense	346
C_5429_T_missense	345
G_19869_T_synonymous	345
C_7239_T_synonymous	345
G_17013_T_missense	345
C_17253_T_synonymous	344
A_329_G_missense	344
G_19253_T_missense	342
G_3058_T_missense	341
C_744_T_synonymous	340
T_14645_C_missense	340
T_10188_C_synonymous	338
G_5659_A_missense	337
C_10185_T_synonymous	337
G_12504_T_synonymous	336
C_357_T_synonymous	336
A_17231_G_missense	336
T_2272_G_missense	335
A_20411_G_missense	335
G_20666_T_missense	335
T_17826_C_synonymous	335
C_17263_T_synonymous	335
C_17669_T_missense	335
C_4908_T_synonymous	335
G_6344_T_missense	333
G_19682_T_missense	333
C_13913_T_missense	333
C_10490_T_missense	333
C_16064_T_missense	331
C_14876_T_missense	331
C_15059_T_missense	330
C_13465_T_synonymous	330
T_10456_G_missense	330
C_3638_T_missense	330
C_2441_T_missense	328
G_20010_T_missense	328
C_12194_T_missense	327
C_6260_T_missense	327
C_5363_T_missense	326
G_3871_T_missense	326
C_19619_T_missense	325
C_2462_T_missense	324
C_11185_A_missense	324
C_3941_T_missense	324
C_11808_T_synonymous	324
C_6848_T_missense	324
C_14612_T_missense	324
C_13032_T_synonymous	323
G_2849_T_missense	323
C_4875_T_synonymous	323
G_17840_T_missense	323
G_15107_T_missense	323
G_18791_A_missense	322
C_6047_T_missense	322
C_4628_T_missense	321
C_9296_T_missense	321
C_10070_T_missense	320
C_2041_T_missense	320
G_2182_T_missense	319
C_20665_T_missense	319
C_7827_T_synonymous	318
C_3552_T_synonymous	318
C_20454_T_synonymous	318
G_4965_T_missense	318
C_837_T_synonymous	318
G_2857_T_missense	317
C_8330_T_missense	317
T_17300_C_missense	316
G_18281_T_missense	316
T_12238_C_missense	316
C_15338_T_missense	315
G_16112_T_missense	315
C_15314_T_missense	315
C_3471_T_synonymous	314
C_15545_T_missense	314
C_2244_T_synonymous	314
A_3968_G_missense	314
G_8938_C_missense	314
C_9963_T_synonymous	313
A_2704_G_missense	313
G_11539_A_missense	313
G_1879_T_missense	311
G_883_T_missense	311
G_12627_A_synonymous	310
C_8900_T_missense	310
T_1191_C_synonymous	309
G_10345_T_missense	309
C_79_A_missense	308
G_20739_T_synonymous	308
A_822_G_synonymous	308
C_1208_T_missense	308
G_11331_T_missense	307
C_9_T_synonymous	306
G_15642_T_missense	305
G_13861_A_missense	305
C_10191_T_synonymous	304
C_10272_T_synonymous	303
C_11482_T_synonymous	303
C_16720_T_synonymous	302
G_1902_T_missense	301
G_18233_T_missense	301
C_3388_T_missense	301
T_5013_C_synonymous	299
C_5766_T_synonymous	299
T_555_C_synonymous	298
C_6130_T_synonymous	298
C_9918_T_synonymous	298
C_2911_T_missense	297
A_4699_G_missense	296
T_4953_C_synonymous	296
C_16192_T_missense	296
C_1826_T_missense	295
C_1360_T_missense	295
C_10704_T_synonymous	295
C_3164_T_missense	294
C_12482_T_missense	294
C_10183_T_missense	294
G_9591_T_synonymous	294
C_1122_T_synonymous	293
G_3166_T_missense	293
C_18753_T_synonymous	293
C_20218_T_synonymous	293
C_3508_T_missense	293
G_14012_T_missense	292
C_17485_T_missense	292
G_3840_T_missense	292
C_17906_T_missense	292
C_17850_T_synonymous	291
C_4910_T_missense	291
A_2606_G_missense	291
G_7410_T_synonymous	290
C_11676_T_synonymous	290
C_8061_T_synonymous	289
G_14106_T_synonymous	289
C_20541_T_synonymous	289
G_892_A_missense	288
C_1362_T_synonymous	288
A_601_G_missense	288
A_496_G_missense	287
C_6045_T_synonymous	287
G_18386_T_missense	287
C_15230_T_missense	287
C_12223_T_missense	287
G_4089_A_synonymous	287
T_5514_C_synonymous	287
C_16468_T_missense	287
C_4190_T_missense	286
C_3503_T_missense	286
G_1334_T_missense	285
C_795_T_synonymous	285
C_19109_T_missense	285
C_4418_T_missense	284
C_6082_T_synonymous	284
G_16588_T_missense	284
C_4700_T_missense	283
C_7661_T_missense	283
T_15929_C_missense	282
A_9349_G_missense	282
A_1345_G_missense	281
C_1172_T_missense	281
C_10482_T_synonymous	280
C_16111_T_missense	280
C_6163_T_missense	280
C_3725_T_missense	279
C_6053_T_missense	279
G_6600_T_missense	279
C_13729_T_missense	278
G_10696_A_missense	277
T_10215_C_synonymous	277
C_20845_T_missense	276
G_7752_T_synonymous	276
C_6458_T_missense	276
G_8925_T_synonymous	276
G_5307_T_missense	275
T_19595_A_missense	275
C_19839_T_synonymous	274
C_13597_T_missense	274
G_15692_A_missense	274
C_6465_T_synonymous	274
G_16749_T_missense	273
C_10361_T_missense	273
A_2046_G_synonymous	273
C_5933_T_missense	273
C_11820_T_synonymous	273
A_5946_G_synonymous	272
C_9173_T_missense	272
C_12491_T_missense	272
C_17481_T_synonymous	271
G_2986_A_missense	271
T_3212_C_missense	271
C_13193_T_missense	271
A_4985_G_missense	271
T_4983_C_synonymous	270
A_11209_G_missense	269
C_1772_T_missense	269
T_2821_C_missense	269
C_6052_T_missense	269
C_1732_T_synonymous	269
A_13450_G_missense	268
C_1328_T_missense	268
G_3942_T_synonymous	268
C_10449_T_synonymous	267
T_9354_C_synonymous	267
A_9489_C_missense	267
G_7689_T_missense	267
A_6720_T_synonymous	267
G_19973_T_missense	265
A_6877_G_missense	265
C_7484_T_missense	265
A_2325_G_synonymous	265
C_18767_T_missense	265
G_15407_T_missense	265
T_14243_C_missense	265
G_10636_A_missense	265
C_3744_T_synonymous	263
C_18563_T_missense	262
A_20929_G_missense	261
C_18399_T_synonymous	261
T_20008_C_missense	261
C_16502_T_missense	260
G_4929_T_synonymous	260
C_11559_A_synonymous	259
T_2433_C_synonymous	259
G_21107_T_missense	258
G_14609_T_missense	258
C_4632_T_synonymous	258
C_5714_T_missense	258
C_17009_T_missense	257
G_19391_T_missense	257
C_18921_T_synonymous	257
C_16128_T_synonymous	257
G_607_T_missense	257
C_4390_T_missense	257
G_12559_A_missense	257
C_6764_T_missense	256
C_12519_T_synonymous	256
C_11619_T_synonymous	256
C_16361_T_missense	256
A_8394_G_synonymous	255
G_19959_A_synonymous	255
C_1336_T_missense	255
A_140_G_missense	255
T_14303_C_missense	254
C_4613_T_missense	254
C_1924_T_missense	254
A_9264_G_synonymous	253
G_1009_T_missense	253
C_6373_T_missense	253
T_1341_C_synonymous	252
A_12555_G_synonymous	251
C_10067_T_missense	251
G_675_A_synonymous	250
C_16393_T_synonymous	250
C_19337_T_missense	250
C_13854_T_synonymous	250
C_9177_T_synonymous	250
G_10377_T_synonymous	250
C_4626_T_synonymous	248
G_2614_A_missense	248
T_19628_C_missense	248
C_9396_T_synonymous	247
G_5767_A_missense	246
C_5407_T_missense	246
C_20137_T_missense	245
T_9087_C_synonymous	245
C_1115_T_missense	245
C_10184_T_missense	245
G_4798_A_missense	244
C_3519_T_synonymous	244
C_4487_T_missense	244
T_17753_C_missense	243
C_5127_T_synonymous	243
C_1622_T_missense	242
C_17795_T_missense	241
C_16163_T_missense	241
G_657_T_synonymous	241
C_613_T_synonymous	241
C_8124_T_synonymous	240
G_4239_T_missense	240
A_19313_G_missense	240
C_635_T_missense	240
C_13918_T_missense	239
C_905_T_missense	239
C_1775_T_missense	239
A_2005_G_missense	239
A_377_G_missense	238
T_3608_C_missense	238
G_2040_T_missense	238
C_9267_T_synonymous	237
C_6966_T_synonymous	237
C_18341_T_missense	237
T_1977_C_synonymous	237
C_13070_T_missense	237
C_550_T_missense	237
A_33_G_synonymous	236
A_1293_G_missense	235
C_1848_T_synonymous	235
A_9484_G_missense	235
G_19260_T_synonymous	235
C_15087_T_synonymous	235
A_253_G_missense	234
C_2411_T_missense	233
G_2782_T_missense	233
A_12531_C_synonymous	233
T_17334_A_synonymous	233
T_240_C_synonymous	233
G_18147_T_missense	233
G_18551_T_missense	232
G_11182_A_missense	232
G_4743_T_synonymous	232
C_3987_T_synonymous	231
G_8307_T_missense	231
C_90_T_synonymous	231
A_17201_G_missense	231
G_6267_T_missense	230
T_17394_G_missense	230
C_21039_T_synonymous	230
A_17478_T_synonymous	230
C_8544_T_synonymous	230
G_20465_T_missense	228
G_18409_A_missense	228
C_18549_T_synonymous	228
G_10980_A_synonymous	228
C_10075_T_missense	228
C_12521_T_missense	228
C_11697_T_synonymous	227
C_20769_T_synonymous	227
G_2977_A_missense	227
C_9186_T_synonymous	227
G_10300_A_missense	227
C_7038_T_synonymous	226
C_8900_A_missense	226
C_8215_T_missense	226
T_8127_A_synonymous	226
C_18198_T_synonymous	225
C_1002_T_synonymous	225
C_12411_T_synonymous	225
G_14995_T_missense	224
C_8915_T_missense	223
G_11937_T_missense	223
C_7825_T_missense	223
A_18680_G_missense	223
C_1738_T_missense	221
G_3690_T_missense	221
C_20364_T_synonymous	221
G_13853_T_missense	221
C_20164_T_synonymous	220
A_14483_G_missense	220
C_6899_T_missense	220
C_12990_T_synonymous	219
G_4941_T_missense	219
C_2223_T_synonymous	219
A_6394_G_missense	219
A_14699_G_missense	218
C_2999_T_missense	218
C_19101_T_synonymous	218
C_17911_T_synonymous	218
G_10621_A_missense	217
A_14817_G_synonymous	217
G_6097_A_missense	217
G_17414_T_missense	216
C_6436_T_missense	216
C_8726_T_missense	216
G_18626_T_missense	216
G_1230_T_synonymous	216
C_20560_T_missense	215
C_8507_T_missense	215
C_4275_T_synonymous	215
C_8079_T_synonymous	215
A_283_G_missense	214
C_11851_T_missense	214
G_14447_T_missense	213
C_11743_T_missense	213
C_7858_T_missense	213
A_9583_G_missense	212
T_9819_G_synonymous	212
G_18836_T_missense	212
C_8901_T_synonymous	212
C_5202_T_synonymous	212
C_4938_T_synonymous	212
C_17996_T_missense	212
C_10476_T_synonymous	212
C_3701_T_missense	212
C_17209_T_synonymous	211
G_7478_T_missense	210
T_3827_C_missense	210
C_1192_T_missense	210
T_10974_C_synonymous	210
C_12659_T_missense	209
G_18397_C_missense	209
C_12294_T_synonymous	209
C_3659_T_missense	209
A_2011_G_missense	208
A_8247_G_synonymous	208
C_10260_T_synonymous	208
G_3451_A_missense	207
G_16793_T_missense	207
C_1263_T_synonymous	207
C_18824_T_missense	207
C_15614_T_missense	207
T_10371_A_synonymous	206
C_8691_T_synonymous	205
A_16091_G_missense	205
C_3620_T_missense	205
C_9921_T_synonymous	204
C_1624_T_missense	204
C_10511_A_missense	204
C_10624_T_missense	204
G_7491_T_missense	204
G_12429_A_synonymous	203
C_14752_T_missense	203
C_18746_A_missense	203
T_2991_C_synonymous	202
C_16541_T_missense	202
C_17482_T_synonymous	202
C_20186_T_missense	202
C_11487_T_synonymous	202
C_9333_T_synonymous	202
C_15908_T_missense	201
C_12550_T_synonymous	201
C_11803_T_synonymous	201
C_14438_T_missense	201
C_7982_T_missense	200
C_4919_T_missense	200
A_267_G_synonymous	200
C_6431_T_missense	200
G_18525_A_synonymous	199
G_4179_T_synonymous	199
G_1279_T_missense	199
C_6317_T_missense	198
G_14282_A_missense	198
A_10052_G_missense	198
C_9659_T_missense	198
C_2672_T_missense	198
T_4074_C_synonymous	197
C_10380_T_synonymous	197
C_17361_T_synonymous	197
C_3128_T_missense	197
C_617_T_missense	196
C_14057_T_missense	196
C_18221_T_missense	196
A_1282_G_missense	196
C_3727_T_synonymous	196
T_9069_C_synonymous	196
C_17023_T_missense	195
C_5621_T_missense	195
C_262_T_synonymous	195
C_1081_T_missense	195
G_4455_T_synonymous	194
G_18744_T_missense	194
G_18989_T_missense	193
C_5570_T_missense	193
C_14306_T_missense	193
C_15592_T_synonymous	193
C_2613_T_synonymous	193
C_18187_T_synonymous	192
G_12646_A_missense	192
C_8361_T_synonymous	191
G_7837_T_missense	191
C_12468_A_synonymous	191
C_13415_T_missense	191
C_3339_T_synonymous	191
C_4882_T_missense	191
C_11253_T_synonymous	191
G_15179_T_missense	190
T_11198_C_missense	190
C_16491_T_synonymous	189
C_14759_T_missense	189
C_18192_T_synonymous	189
C_19498_T_missense	188
C_19868_T_missense	188
T_12168_C_synonymous	188
G_19626_T_missense	188
A_17474_G_missense	188
T_9153_C_synonymous	188
C_8553_T_synonymous	187
A_17706_G_missense	187
C_4530_T_synonymous	187
T_16982_C_missense	187
G_19837_T_missense	187
G_18852_T_missense	187
C_20793_T_synonymous	187
A_4028_C_missense	186
C_16451_T_missense	186
C_4956_T_synonymous	186
G_16476_T_missense	186
A_3062_G_missense	186
C_6671_T_missense	186
A_3162_T_synonymous	186
C_11063_T_missense	186
C_14957_T_missense	185
G_3631_T_missense	185
C_1967_T_missense	185
T_20828_C_missense	184
C_2410_T_missense	184
C_5751_T_synonymous	184
T_5758_C_missense	184
C_8615_T_missense	184
G_12936_T_synonymous	184
T_15674_C_missense	184
A_11272_G_missense	184
C_8216_T_missense	183
C_6386_T_missense	183
C_4126_A_synonymous	183
G_999_T_synonymous	183
C_18156_T_synonymous	183
C_12620_T_missense	183
C_14648_T_missense	183
C_2130_T_synonymous	183
A_3668_C_missense	183
C_5768_T_missense	183
C_578_T_missense	183
C_10935_T_synonymous	183
C_13700_T_missense	182
C_7881_T_synonymous	182
C_1037_T_missense	182
C_13455_T_synonymous	182
C_4545_T_synonymous	182
G_13194_T_synonymous	182
C_11514_T_synonymous	182
A_13050_G_synonymous	181
C_5567_T_missense	181
C_19289_T_missense	181
G_19697_T_missense	181
C_10829_T_missense	180
C_11206_T_missense	180
G_18053_T_missense	180
A_10708_G_missense	180
C_20215_T_missense	180
G_6156_T_synonymous	180
C_836_T_missense	180
C_9209_T_missense	180
C_10906_T_missense	179
A_5343_G_synonymous	179
C_8717_T_missense	179
A_15811_G_missense	179
C_4158_T_synonymous	178
C_9276_T_synonymous	178
C_4515_T_synonymous	177
C_4173_T_synonymous	177
A_16304_G_missense	177
T_4314_A_synonymous	177
G_12936_A_synonymous	177
C_7223_T_missense	177
C_13852_T_missense	176
T_18446_C_missense	176
C_11873_T_missense	176
C_324_T_synonymous	176
T_11709_C_synonymous	175
G_2788_T_missense	175
G_7762_T_missense	175
T_3860_C_missense	175
T_7420_G_missense	175
G_1114_A_missense	174
C_7578_T_synonymous	174
C_291_T_synonymous	174
C_600_T_synonymous	174
G_19123_A_missense	174
T_6088_C_missense	174
C_6364_T_missense	173
C_936_T_synonymous	173
G_10978_T_missense	173
T_2830_C_missense	173
G_14564_T_missense	173
C_9480_T_synonymous	173
C_10887_T_synonymous	173
C_11849_T_missense	173
C_10500_T_synonymous	173
C_3324_T_synonymous	172
G_8388_T_missense	172
G_142_A_missense	172
G_222_T_synonymous	172
G_7819_A_missense	172
C_9765_T_synonymous	171
A_12103_G_missense	171
C_17369_T_missense	171
G_19737_T_missense	171
C_2258_T_missense	171
C_610_T_missense	170
G_13944_T_missense	170
T_15172_C_missense	170
C_11300_T_missense	170
C_4489_T_missense	170
C_6818_T_missense	170
C_11695_A_missense	170
T_3327_C_synonymous	169
C_6341_T_missense	169
G_5289_T_missense	169
C_5261_T_missense	169
A_9635_C_missense	169
T_1297_C_missense	169
C_11035_T_synonymous	168
T_801_A_missense	168
C_19321_T_missense	168
C_12498_T_synonymous	168
C_8046_T_synonymous	168
C_14915_T_missense	168
A_2519_G_missense	168
C_4498_T_missense	167
T_9989_C_missense	167
G_1039_A_missense	167
C_19137_T_synonymous	167
G_13458_T_missense	167
C_14667_T_synonymous	167
T_7518_C_synonymous	167
C_12934_A_missense	166
C_588_T_synonymous	166
C_4760_T_missense	166
C_19751_T_missense	166
G_5040_A_synonymous	166
C_18311_T_missense	166
C_1120_T_missense	166
C_6013_T_missense	164
C_11988_T_synonymous	164
G_1394_T_missense	164
C_133_T_missense	164
G_21030_A_synonymous	164
C_4286_T_missense	163
G_7872_T_synonymous	163
G_18027_T_synonymous	163
C_13509_T_synonymous	163
T_6372_C_synonymous	163
C_11819_T_missense	163
G_14527_T_missense	162
C_15659_T_missense	162
A_14348_G_missense	162
G_17904_T_synonymous	162
T_15797_C_missense	162
C_10736_T_missense	161
G_2193_T_missense	161
C_1854_T_synonymous	161
A_6351_G_synonymous	161
A_2311_T_missense	161
C_20119_T_synonymous	160
C_13679_T_missense	160
C_4490_T_missense	160
G_2394_T_missense	160
A_16798_G_missense	160
C_14503_T_missense	160
T_8058_C_synonymous	160
C_18539_T_missense	159
C_414_T_synonymous	159
A_8939_C_missense	159
C_11601_T_synonymous	159
A_2388_G_synonymous	159
G_1692_A_synonymous	159
C_1740_T_synonymous	159
G_1416_T_missense	159
T_7817_C_missense	159
G_13547_T_missense	159
C_16839_T_synonymous	158
C_16650_T_synonymous	158
C_11854_T_missense	158
C_13116_T_synonymous	158
C_17819_T_missense	158
G_18672_T_missense	158
C_6235_T_missense	158
C_12060_T_synonymous	157
A_1867_C_missense	157
A_18159_G_synonymous	156
C_4728_T_synonymous	156
C_14219_T_missense	156
C_15898_T_synonymous	156
G_1821_T_missense	156
C_1082_T_missense	156
C_3104_T_missense	155
T_9458_C_missense	155
T_4812_C_synonymous	155
C_6461_T_missense	155
C_11074_T_synonymous	155
G_17775_T_missense	155
G_19404_A_missense	155
G_2269_T_missense	155
C_14384_T_missense	154
T_20327_C_missense	154
T_7869_C_synonymous	154
G_3509_A_missense	154
C_19397_T_missense	154
G_16548_A_synonymous	154
C_14053_T_missense	154
G_7581_A_synonymous	154
C_6141_T_synonymous	154
C_11984_T_missense	154
T_13074_C_synonymous	153
C_2205_T_synonymous	153
C_12141_T_synonymous	153
G_19458_T_missense	153
C_12468_T_synonymous	153
C_3756_T_synonymous	153
C_11740_T_synonymous	153
C_17918_T_missense	153
A_5693_G_missense	152
T_13014_C_synonymous	152
G_6958_A_missense	152
C_4835_T_missense	152
G_4771_A_missense	152
C_20139_T_synonymous	152
A_2567_G_missense	152
G_9540_T_synonymous	152
C_19594_T_synonymous	152
C_9937_T_missense	152
T_8805_C_synonymous	151
G_2543_A_missense	151
C_2674_T_missense	151
A_6576_G_synonymous	151
T_6906_C_synonymous	151
G_5307_A_missense	150
T_14080_C_missense	150
C_19541_T_missense	150
C_6328_T_missense	150
G_5061_T_missense	149
C_14356_T_missense	149
G_6124_A_missense	149
C_17108_T_missense	149
G_20939_T_missense	149
C_8276_T_missense	149
C_274_T_missense	149
C_20880_T_synonymous	149
A_5088_G_synonymous	149
T_11153_G_missense	148
G_1981_A_missense	148
T_14744_C_missense	148
G_7564_T_missense	148
C_18061_T_synonymous	148
C_21099_T_synonymous	148
C_2204_T_missense	148
T_6307_G_missense	148
C_7595_T_missense	148
A_17994_G_synonymous	147
C_6455_T_missense	147
A_15799_G_missense	147
T_18164_C_missense	147
C_16073_T_missense	147
C_3969_T_synonymous	147
G_1041_C_missense	147
C_926_A_missense	147
G_6772_T_missense	147
A_11168_G_missense	147
A_6832_G_missense	147
T_2853_C_synonymous	146
T_17477_C_missense	146
T_10869_C_synonymous	146
C_15192_T_synonymous	146
T_15326_C_missense	146
C_8808_T_synonymous	146
T_13413_C_synonymous	146
G_7855_C_missense	146
C_8904_T_synonymous	146
T_10813_C_missense	145
C_2243_T_missense	145
G_11145_A_synonymous	145
C_6778_T_missense	145
A_10590_G_synonymous	145
C_7554_T_synonymous	145
T_11673_C_synonymous	145
C_12590_T_missense	145
C_19630_T_missense	145
C_14093_T_missense	145
A_6281_G_missense	144
C_8069_T_missense	144
C_3052_T_missense	144
C_5848_T_missense	144
C_20290_A_missense	143
T_2784_C_synonymous	143
G_5274_A_synonymous	143
C_7579_T_synonymous	143
C_6732_T_synonymous	143
C_1348_T_missense	143
T_16728_C_synonymous	143
T_4893_C_synonymous	143
C_1648_T_missense	142
A_15595_G_missense	142
G_9214_T_missense	142
C_8062_T_missense	142
A_6101_T_missense	142
G_19383_T_missense	142
C_19934_T_missense	142
G_19391_A_missense	142
A_6556_G_missense	141
C_18261_T_synonymous	141
G_876_T_missense	141
T_7677_C_synonymous	141
C_3747_T_synonymous	141
C_27_T_synonymous	141
C_11755_T_missense	141
A_3963_T_synonymous	141
C_9571_T_synonymous	141
T_12930_C_synonymous	141
C_11568_T_synonymous	141
C_21251_T_missense	140
C_5310_T_synonymous	140
C_14160_T_synonymous	140
G_10017_T_missense	140
C_17165_T_missense	140
C_2034_T_synonymous	140
T_180_C_synonymous	139
G_16678_T_missense	139
G_16562_A_missense	139
C_4156_T_missense	139
A_12320_G_missense	139
G_1324_A_missense	139
C_11246_T_missense	139
C_6089_T_missense	139
T_18206_C_missense	138
C_956_T_missense	138
A_8303_G_missense	138
G_17393_T_missense	138
C_10738_T_missense	138
C_2373_T_synonymous	138
T_930_C_synonymous	138
A_3643_G_missense	138
C_14142_T_synonymous	137
C_17910_T_synonymous	137
C_12996_T_synonymous	137
T_9175_G_missense	137
C_13171_T_missense	137
C_5990_T_missense	136
T_1656_C_synonymous	136
C_10329_T_synonymous	136
G_6794_T_missense	136
A_664_G_missense	136
A_11832_G_missense	136
T_11153_C_missense	136
G_2820_T_missense	136
T_13730_G_missense	136
A_8160_G_synonymous	136
G_8128_A_missense	135
G_6752_T_missense	135
C_6273_T_synonymous	135
G_4747_T_missense	135
C_441_T_synonymous	135
G_18538_T_missense	135
C_8549_T_missense	135
G_3086_A_missense	135
C_18764_T_missense	135
T_12347_C_missense	135
G_306_A_synonymous	135
G_20211_A_synonymous	135
T_5121_G_synonymous	134
C_6959_T_missense	134
C_12746_T_missense	134
A_9665_C_missense	134
C_20279_T_missense	134
C_17530_T_synonymous	134
C_8847_T_synonymous	134
G_18720_T_missense	134
A_20023_G_missense	134
G_169_A_missense	134
C_7887_T_synonymous	133
C_6676_T_synonymous	133
A_194_C_missense	133
T_8590_C_missense	133
G_11536_A_missense	133
C_411_T_synonymous	133
C_11080_T_missense	133
A_2210_G_missense	133
T_9666_A_missense	133
G_5250_T_synonymous	133
G_6099_A_synonymous	132
G_2844_T_missense	132
C_4368_T_synonymous	132
C_11232_T_synonymous	132
C_14360_T_missense	132
A_7916_G_missense	132
C_589_T_missense	131
A_13948_G_missense	131
G_5901_A_synonymous	131
G_13922_A_missense	131
G_14445_T_synonymous	131
G_6055_T_missense	131
C_17226_T_synonymous	131
T_6142_A_missense	131
A_19986_G_synonymous	131
T_12_C_synonymous	130
T_9243_C_synonymous	130
C_19429_T_synonymous	130
C_11654_T_missense	130
C_2668_T_missense	130
C_8672_T_missense	129
G_6072_A_synonymous	129
A_13860_G_synonymous	129
A_6428_G_missense	129
C_8016_T_synonymous	129
G_13937_T_missense	129
G_7738_T_missense	129
G_10268_T_missense	129
C_4766_T_missense	129
C_7550_T_missense	129
A_11934_G_synonymous	129
C_1111_T_missense	128
C_276_T_synonymous	128
C_9226_T_missense	128
A_3843_G_synonymous	128
A_7932_G_synonymous	128
G_20928_T_synonymous	128
C_1661_A_missense	128
G_9840_T_missense	128
G_82_A_missense	128
G_14310_T_synonymous	128
G_16670_T_missense	128
C_16126_T_missense	128
C_18047_T_missense	127
C_2523_T_synonymous	127
C_11298_T_synonymous	127
C_15012_T_synonymous	127
T_5335_C_missense	126
C_14423_T_missense	126
C_18416_T_missense	126
T_12392_C_missense	126
G_6357_A_synonymous	126
C_509_T_missense	126
C_378_T_synonymous	126
G_4639_T_missense	126
C_14320_T_synonymous	126
G_13083_T_synonymous	126
C_486_T_synonymous	125
C_21265_G_missense	125
G_3463_T_missense	125
G_1899_T_missense	125
G_3218_T_missense	125
C_13832_T_missense	125
G_5289_A_synonymous	125
G_448_A_missense	124
T_1662_A_synonymous	124
C_9095_T_missense	124
A_21271_C_missense	124
A_17708_G_missense	123
G_261_T_missense	123
G_178_A_missense	123
C_20163_T_synonymous	123
G_21270_T_synonymous	123
A_4107_G_synonymous	123
G_13238_T_missense	123
G_13359_T_missense	123
C_1515_T_synonymous	123
A_10575_G_synonymous	123
G_19470_T_missense	123
C_10959_T_synonymous	123
G_12861_T_synonymous	122
T_4389_C_synonymous	122
C_210_T_synonymous	122
A_20948_G_missense	122
A_1942_C_missense	122
C_5584_T_missense	122
A_16559_T_missense	122
T_1278_A_synonymous	122
A_16269_G_synonymous	122
T_21269_A_missense	122
T_11220_C_synonymous	121
C_8395_T_missense	121
C_3544_A_missense	121
G_11895_A_synonymous	121
C_9435_T_synonymous	121
G_8596_A_missense	121
A_5295_G_synonymous	121
G_15062_T_missense	121
G_11369_T_missense	121
C_10175_T_missense	121
G_16647_T_missense	121
T_10938_C_synonymous	121
C_9750_T_synonymous	121
C_9860_T_missense	121
T_6007_A_missense	121
G_19682_C_missense	121
T_11712_C_synonymous	121
G_7095_T_missense	120
A_18270_G_synonymous	120
A_9376_G_missense	120
C_6718_T_synonymous	120
G_5688_T_missense	120
A_20334_G_synonymous	120
C_1445_T_missense	120
C_79_T_missense	120
C_15686_T_missense	120
G_17915_A_missense	120
T_3687_C_synonymous	120
C_18853_T_missense	119
C_576_T_synonymous	119
C_7166_T_missense	119
G_17055_A_missense	119
T_4104_C_synonymous	119
C_8468_T_missense	119
C_948_T_synonymous	119
C_5965_T_missense	119
C_15716_T_missense	119
A_1974_G_synonymous	119
T_19403_C_missense	119
T_18248_A_missense	119
G_13976_T_missense	119
A_17426_C_missense	118
C_2439_T_synonymous	118
C_7308_T_synonymous	118
C_1779_T_synonymous	118
G_19795_T_missense	118
C_1783_T_synonymous	118
T_14186_C_missense	118
C_6717_T_synonymous	118
G_14009_T_missense	118
G_14246_C_missense	118
G_3615_A_synonymous	118
T_5497_C_missense	118
C_4621_T_missense	118
T_4038_C_synonymous	118
G_2466_A_synonymous	117
A_13819_G_missense	117
G_16587_T_missense	117
G_13176_A_synonymous	117
A_9188_C_missense	117
T_15959_C_missense	117
C_3161_T_missense	117
T_9783_C_synonymous	117
C_6786_T_synonymous	117
T_7891_C_missense	117
T_19763_C_missense	117
T_6489_C_synonymous	117
T_12123_C_synonymous	117
G_13311_T_missense	117
C_6313_T_missense	117
G_657_A_synonymous	117
A_14220_G_synonymous	116
G_3187_A_missense	116
A_6128_G_missense	116
T_10847_C_missense	116
G_8326_T_missense	116
C_5356_T_missense	116
C_7782_T_synonymous	116
C_10416_T_synonymous	116
A_18329_G_missense	116
G_3355_A_missense	116
A_13043_G_missense	116
C_20055_T_synonymous	116
G_9261_T_missense	116
C_2060_T_missense	116
C_8715_T_synonymous	115
C_6596_T_missense	115
G_412_A_missense	115
G_17763_T_missense	115
G_3897_T_synonymous	115
C_7053_T_synonymous	115
C_6096_T_synonymous	115
G_1890_T_missense	115
G_7818_A_missense	115
A_1100_G_missense	115
C_19969_T_missense	115
G_13632_T_synonymous	115
G_8022_T_missense	115
A_10320_G_synonymous	115
C_14528_T_missense	115
A_1196_G_missense	114
C_2106_T_synonymous	114
G_916_T_missense	114
C_5925_T_synonymous	114
C_660_T_synonymous	114
T_18473_C_missense	114
G_18050_A_missense	114
C_5522_T_missense	114
C_8729_T_missense	114
T_1743_A_synonymous	114
C_12786_T_synonymous	114
C_18041_T_missense	113
T_591_G_synonymous	113
T_3993_C_synonymous	113
C_2184_T_synonymous	113
C_20722_T_missense	113
C_5834_T_missense	113
G_1174_T_missense	113
A_3934_G_missense	113
G_1830_A_synonymous	113
A_11330_G_missense	113
C_12109_T_missense	113
A_990_G_synonymous	113
C_19970_T_missense	113
C_11142_T_synonymous	113
T_1936_A_missense	113
G_1546_A_missense	113
C_1678_T_missense	113
T_15461_A_missense	113
C_17901_T_synonymous	112
A_16705_G_missense	112
C_7125_T_synonymous	112
C_7575_T_synonymous	112
C_12654_T_synonymous	112
C_3828_T_synonymous	112
A_5424_G_synonymous	112
C_1215_T_synonymous	112
C_6047_A_missense	112
C_4439_T_missense	112
G_14282_T_missense	111
A_965_G_missense	111
T_17879_C_missense	111
A_12042_G_synonymous	111
A_12490_G_missense	111
C_4633_T_missense	110
C_12030_T_synonymous	110
T_15584_C_missense	110
T_19232_C_missense	110
T_12255_C_synonymous	110
C_3981_T_synonymous	110
C_9126_T_synonymous	110
C_12982_T_synonymous	110
C_18886_T_missense	110
C_9942_T_synonymous	109
A_339_G_synonymous	109
C_3722_T_missense	109
C_11977_T_missense	109
C_12489_T_synonymous	109
C_1112_T_missense	109
G_436_T_missense	109
G_18633_T_missense	108
G_4044_T_missense	108
G_20199_A_synonymous	108
C_10447_T_missense	108
C_2003_T_missense	108
T_11373_C_synonymous	108
T_1005_C_synonymous	108
T_10971_A_synonymous	108
G_13922_T_missense	108
C_6741_T_synonymous	108
C_6123_T_synonymous	108
C_399_T_synonymous	108
G_12984_T_synonymous	108
C_16067_T_missense	108
C_4786_T_missense	107
C_9543_T_synonymous	107
G_20955_T_synonymous	107
C_5585_T_missense	107
T_6078_C_synonymous	107
G_17069_T_missense	107
T_417_G_missense	107
A_17002_G_missense	107
C_18990_T_synonymous	107
C_8332_A_missense	107
C_3240_T_synonymous	107
G_1222_A_missense	107
G_1041_T_missense	107
T_10077_C_synonymous	107
G_19284_T_missense	107
C_9924_T_synonymous	106
C_18218_T_missense	106
A_12621_G_synonymous	106
A_3677_G_missense	106
C_4421_T_missense	106
C_2711_T_missense	106
A_3107_C_missense	106
G_2887_A_missense	106
C_4145_T_missense	106
C_15095_T_missense	106
C_4269_T_synonymous	106
G_12396_A_synonymous	106
C_75_T_synonymous	106
C_2732_T_missense	106
G_18719_T_missense	105
A_13682_G_missense	105
C_5993_T_missense	105
C_18875_T_missense	105
T_20492_C_missense	105
C_2597_T_missense	105
C_6399_T_synonymous	105
A_96_G_synonymous	105
C_15323_T_missense	105
G_20444_T_missense	105
T_19139_C_missense	104
C_15943_A_missense	104
C_1347_T_synonymous	104
A_7326_G_synonymous	104
C_5886_T_synonymous	104
G_11902_T_missense	104
G_20133_A_synonymous	104
C_10367_T_missense	104
C_21287_T_missense	104
G_3352_A_missense	104
G_20453_T_missense	104
C_609_T_synonymous	104
G_2499_T_synonymous	103
C_10785_T_synonymous	103
A_4661_C_missense	103
A_2804_G_missense	103
C_11778_T_synonymous	103
A_15667_G_missense	103
G_2007_T_missense	103
G_20730_T_missense	103
C_3100_T_missense	103
C_20140_T_missense	103
A_11235_G_synonymous	102
G_20894_T_missense	102
T_544_C_missense	102
C_3850_T_missense	102
G_7030_A_missense	102
G_10731_T_missense	102
C_828_T_synonymous	102
A_3419_G_missense	102
T_13008_C_synonymous	102
T_7502_C_missense	102
C_9256_T_missense	102
C_9255_T_synonymous	102
T_8751_C_synonymous	102
A_4394_G_missense	102
C_7809_T_synonymous	102
T_10727_C_missense	102
G_18016_A_missense	102
G_6072_T_synonymous	102
G_19791_A_synonymous	102
C_16084_T_missense	102
C_13658_T_missense	102
G_6271_A_missense	102
C_18389_T_missense	102
G_16112_A_missense	102
A_6336_G_synonymous	101
G_1879_A_missense	101
T_4335_C_synonymous	101
T_15938_C_missense	101
[truncated: 24,738 more rows]
