# Supplementary material for: Analysis of 3.5 million SARS-CoV-2 sequences reveals unique mutational trends with consistent nucleotide and codon frequencies
Source: Virol J. 2023 Feb 17;20:31. doi: 10.1186/s12985-023-01982-8 (PMC9936480; doi:10.1186/s12985-023-01982-8)
Supplement: Supplementary file 11 — Additional file 11. Tables S11-70: Counts of All Mutations for each Gene/Clade Combination. [file 12985_2023_1982_MOESM11_ESM.zip › Additional File 1 Tables S11-70/Additional File 1 Table S11_ORF1ab_omicron_all_mut_info.csv]

	mutation_sum
C_14143_T_synonymous	1195077
C_2772_T_synonymous	1194567
C_9764_T_missense	1190908
A_17898_G_synonymous	1184804
C_10184_A_missense	1184233
C_12615_T_synonymous	599000
C_17145_T_synonymous	598975
C_19690_T_synonymous	598455
A_19790_G_missense	598372
C_15449_T_missense	598090
G_10182_A_synonymous	596548
C_9079_T_missense	596410
C_9269_T_missense	595988
G_3919_A_missense	595859
C_4056_T_synonymous	595480
A_9159_G_synonymous	595353
C_2525_T_missense	595266
C_9933_T_synonymous	594936
C_14975_T_missense	592299
T_5121_G_synonymous	591163
G_8128_A_missense	590795
A_11272_G_missense	589634
A_2567_G_missense	589428
T_12930_C_synonymous	588959
T_405_G_missense	587948
T_6250_A_missense	543277
C_9601_T_missense	541985
C_2205_T_synonymous	327987
C_11409_T_synonymous	93873
T_14744_C_missense	83747
T_9870_C_synonymous	54647
C_10295_G_missense	50652
C_8726_T_missense	50378
G_5659_A_missense	49552
G_11895_A_synonymous	48885
C_2976_T_synonymous	30809
T_16077_C_synonymous	18264
G_5250_T_synonymous	18176
C_7661_T_missense	17327
A_15799_G_missense	17157
C_1362_T_synonymous	13397
C_16622_T_missense	12218
C_5465_T_missense	11994
A_14675_G_missense	11043
C_11685_T_synonymous	9774
C_4628_T_missense	9771
G_10818_T_missense	9725
A_1320_C_synonymous	7835
A_10058_G_missense	7794
G_16479_A_synonymous	7355
C_12524_T_missense	7194
A_253_G_missense	6800
C_16461_T_synonymous	6694
C_2637_T_synonymous	6191
A_8037_G_synonymous	5334
C_5407_T_missense	5333
C_5568_T_synonymous	5330
A_13842_G_synonymous	5310
G_15186_A_synonymous	5300
A_20872_G_missense	5199
C_11485_T_missense	5186
T_6714_G_synonymous	5097
C_2073_T_synonymous	5046
C_9592_T_synonymous	5008
C_11310_T_synonymous	4885
C_15827_T_missense	4870
C_5931_T_synonymous	4800
C_6137_T_missense	4682
C_13852_T_missense	4531
T_11257_G_missense	4411
C_1666_A_missense	4365
C_5247_T_synonymous	4321
T_4314_A_synonymous	4296
C_16201_T_missense	4239
A_5842_G_missense	4235
G_13305_A_synonymous	4219
C_17411_T_missense	4203
C_12521_T_missense	3979
C_10242_T_synonymous	3906
C_8721_T_synonymous	3876
G_1747_A_missense	3866
C_6859_T_missense	3862
G_12045_A_synonymous	3829
C_18955_T_synonymous	3819
A_11067_G_synonymous	3807
C_12260_T_missense	3799
A_10936_G_missense	3765
C_10012_T_missense	3728
C_12516_T_synonymous	3654
G_3916_T_missense	3630
G_8788_T_missense	3621
C_19913_T_missense	3539
T_20783_C_missense	3522
C_1647_T_synonymous	3460
C_17795_T_missense	3369
C_4760_T_missense	3294
G_2016_T_missense	3166
C_19052_T_missense	3164
C_13400_T_missense	3158
C_2831_T_missense	3086
G_19734_T_missense	3058
T_11157_C_synonymous	3023
C_14334_T_synonymous	3022
C_17237_T_missense	3019
C_3388_T_missense	2978
A_3671_T_missense	2910
C_6516_T_synonymous	2874
C_16178_T_missense	2869
C_370_T_missense	2863
C_16351_A_missense	2780
C_17039_T_missense	2762
C_10104_T_synonymous	2747
C_19259_T_missense	2699
C_9165_T_synonymous	2697
G_16670_A_missense	2682
C_9300_T_synonymous	2655
T_2839_C_missense	2613
C_4879_T_synonymous	2598
C_9891_T_synonymous	2575
G_1555_A_missense	2574
C_8474_T_missense	2538
C_5604_T_synonymous	2515
G_4262_A_missense	2512
C_7155_T_synonymous	2502
C_7604_T_missense	2500
C_6020_T_missense	2479
C_14540_T_missense	2457
C_11249_T_missense	2439
C_15455_T_missense	2428
G_14003_A_missense	2415
C_21039_A_missense	2401
T_7548_C_synonymous	2401
C_4918_T_missense	2385
C_15473_T_missense	2384
C_6371_T_missense	2374
C_418_T_synonymous	2359
C_12208_T_synonymous	2356
C_13919_T_missense	2339
T_15256_A_missense	2288
T_9735_C_synonymous	2274
G_2176_A_missense	2267
G_21040_A_missense	2254
C_18479_T_missense	2249
C_1161_T_synonymous	2245
C_8053_A_missense	2225
G_11898_T_missense	2175
C_6045_T_synonymous	2159
C_16331_T_missense	2149
C_13680_T_synonymous	2127
C_18243_T_synonymous	2125
C_15695_T_missense	2119
C_9714_T_synonymous	2115
C_5019_T_synonymous	2111
T_6833_C_missense	2105
C_9873_T_synonymous	2103
C_12248_T_missense	2094
C_10844_T_missense	2085
C_18290_T_missense	2068
C_11482_T_synonymous	2025
C_17285_T_missense	2005
C_17413_T_missense	1981
C_5100_T_synonymous	1974
G_20894_T_missense	1969
T_6723_C_synonymous	1964
C_564_T_synonymous	1964
A_11517_G_synonymous	1962
C_4275_T_synonymous	1959
C_10755_T_synonymous	1935
C_5721_T_synonymous	1915
C_15077_T_missense	1907
C_794_T_missense	1905
C_12174_T_synonymous	1902
C_10809_T_synonymous	1887
A_20153_G_missense	1884
G_20990_C_missense	1883
C_5547_T_synonymous	1881
A_18320_C_missense	1868
C_3965_T_missense	1867
A_14695_T_missense	1863
C_18303_T_synonymous	1842
C_558_T_synonymous	1838
C_7263_T_synonymous	1837
C_20497_T_missense	1834
G_19253_T_missense	1813
C_3937_T_synonymous	1810
G_13632_T_synonymous	1810
C_72_T_synonymous	1804
C_14459_T_missense	1797
C_19718_T_missense	1782
T_252_G_synonymous	1780
T_10784_C_missense	1780
C_1419_T_synonymous	1769
C_1980_T_synonymous	1755
C_13355_T_missense	1752
C_3819_T_synonymous	1746
C_70_T_missense	1742
A_13491_G_synonymous	1737
C_16024_T_missense	1712
C_11803_T_synonymous	1706
G_1692_T_missense	1700
C_1738_T_missense	1690
A_13268_G_missense	1679
C_9222_T_synonymous	1678
C_926_T_missense	1661
C_3337_T_missense	1650
C_15687_T_synonymous	1644
C_2508_T_synonymous	1639
C_567_T_synonymous	1638
G_921_T_synonymous	1629
C_648_T_synonymous	1629
C_13595_T_missense	1628
C_17137_T_missense	1627
C_2430_T_synonymous	1626
T_4641_C_synonymous	1613
C_4523_A_missense	1612
C_10014_T_synonymous	1578
C_9054_T_synonymous	1577
C_2220_T_synonymous	1573
C_21041_T_missense	1569
C_4317_T_synonymous	1569
T_18692_C_missense	1555
A_3594_G_synonymous	1555
C_19004_T_missense	1553
C_7875_T_synonymous	1552
C_1023_T_synonymous	1548
C_15846_T_synonymous	1544
C_5709_T_synonymous	1539
C_8685_T_synonymous	1536
C_10350_T_synonymous	1535
C_18392_T_missense	1529
C_5619_T_synonymous	1528
C_7335_T_synonymous	1527
C_1932_T_synonymous	1527
G_8784_A_synonymous	1524
C_1797_T_synonymous	1516
C_7002_T_synonymous	1503
C_693_T_synonymous	1503
C_2677_A_missense	1498
C_11502_T_synonymous	1495
C_13465_T_synonymous	1490
C_19109_T_missense	1484
C_328_T_missense	1482
C_17501_T_missense	1478
C_6274_T_missense	1475
G_16977_T_synonymous	1475
C_12482_T_missense	1466
C_318_T_synonymous	1466
C_4011_T_synonymous	1464
C_5775_T_synonymous	1459
C_18905_T_missense	1458
C_15995_T_missense	1457
C_17481_T_synonymous	1456
C_6052_T_missense	1456
C_2912_T_missense	1454
C_1924_T_missense	1453
C_81_T_synonymous	1426
C_13064_T_missense	1424
C_20789_T_missense	1423
C_6441_T_synonymous	1419
C_4910_T_missense	1405
G_2787_A_synonymous	1404
C_9702_T_synonymous	1399
T_7719_C_synonymous	1395
G_259_A_missense	1384
G_19419_T_missense	1382
G_15407_T_missense	1382
C_5232_T_synonymous	1379
T_2689_C_synonymous	1369
C_13061_T_missense	1360
C_12850_T_synonymous	1351
C_7569_T_synonymous	1349
T_2580_C_synonymous	1346
A_5106_G_synonymous	1337
C_18746_T_missense	1333
C_4321_T_synonymous	1329
C_11190_T_synonymous	1329
C_905_T_missense	1327
C_1493_T_missense	1325
T_3846_C_synonymous	1325
C_378_T_synonymous	1323
C_2672_T_missense	1311
C_9963_T_synonymous	1306
C_9428_T_missense	1301
C_11784_T_synonymous	1298
C_14411_T_missense	1295
C_2180_T_missense	1293
C_2379_T_synonymous	1292
C_18921_T_synonymous	1291
T_6903_C_synonymous	1290
C_16064_T_missense	1288
C_7680_T_synonymous	1287
C_7586_T_missense	1286
C_3893_T_missense	1286
C_12854_T_missense	1278
C_6021_T_synonymous	1278
C_14660_T_missense	1277
C_18221_T_missense	1275
C_6136_T_missense	1274
C_3609_T_synonymous	1274
C_7500_T_synonymous	1273
C_13729_T_missense	1269
T_17309_A_missense	1266
C_8025_T_synonymous	1264
C_18317_T_missense	1264
C_4530_T_synonymous	1261
C_16839_T_synonymous	1259
C_9538_T_synonymous	1258
C_8901_T_synonymous	1253
C_17821_T_synonymous	1253
C_10704_T_synonymous	1248
G_2394_T_missense	1246
C_3354_T_synonymous	1245
C_4974_T_synonymous	1245
C_20665_T_missense	1244
C_480_T_synonymous	1239
C_16058_T_missense	1237
G_2679_A_synonymous	1233
C_10908_T_synonymous	1229
C_1122_T_synonymous	1229
C_671_T_missense	1225
C_5762_T_missense	1218
G_19869_T_synonymous	1215
C_18083_T_missense	1215
C_10569_T_synonymous	1204
C_4734_T_synonymous	1202
C_11439_T_synonymous	1199
C_7507_T_missense	1198
C_4191_T_synonymous	1194
C_12754_T_synonymous	1193
C_8034_T_synonymous	1189
C_16028_T_missense	1189
A_18214_G_missense	1188
C_18382_T_synonymous	1179
C_1829_T_missense	1171
A_19949_G_missense	1165
C_2151_T_synonymous	1164
C_570_T_synonymous	1164
C_5761_T_missense	1162
C_13955_T_missense	1161
C_10111_T_missense	1161
C_1248_T_synonymous	1157
C_16541_T_missense	1153
C_6578_T_missense	1151
C_16745_T_missense	1148
T_14354_C_missense	1146
C_1547_T_missense	1144
C_1120_T_missense	1142
C_18752_T_missense	1142
C_12135_T_synonymous	1138
C_4190_T_missense	1138
C_3052_T_missense	1132
A_17350_G_missense	1132
C_336_T_synonymous	1130
C_11743_T_missense	1127
C_6821_T_missense	1126
C_18130_T_synonymous	1118
C_12386_T_missense	1118
T_8676_C_synonymous	1114
C_20792_T_missense	1114
C_5561_T_missense	1112
C_10437_T_synonymous	1112
C_6899_T_missense	1111
C_2445_T_synonymous	1106
C_9294_T_synonymous	1102
A_932_G_missense	1099
C_6959_T_missense	1098
C_8981_T_missense	1097
C_2069_T_missense	1097
A_474_G_synonymous	1093
C_5557_T_missense	1092
C_6308_T_missense	1092
C_4511_T_missense	1091
C_4066_T_synonymous	1091
C_9267_T_synonymous	1090
C_7827_T_synonymous	1089
C_4545_A_synonymous	1088
C_13252_T_synonymous	1084
G_108_A_synonymous	1083
C_2996_T_missense	1078
C_19968_T_synonymous	1074
C_6455_T_missense	1072
C_15275_T_missense	1072
C_1967_T_missense	1071
C_3002_T_missense	1071
C_1619_T_missense	1070
C_9813_T_synonymous	1069
C_16097_T_missense	1067
C_6303_T_synonymous	1064
C_11307_T_synonymous	1063
C_5519_T_missense	1061
C_11691_T_synonymous	1057
C_6276_T_synonymous	1056
C_8069_T_missense	1056
C_12519_T_synonymous	1054
C_12705_T_synonymous	1054
C_2708_T_missense	1052
C_3478_T_missense	1045
C_21037_T_missense	1045
C_392_T_missense	1043
C_4626_T_synonymous	1041
C_11493_T_synonymous	1041
C_953_T_missense	1038
C_1329_T_synonymous	1035
C_6363_T_synonymous	1035
C_227_T_missense	1033
C_8028_T_synonymous	1033
C_11850_T_synonymous	1031
C_9765_T_synonymous	1029
C_6774_T_synonymous	1029
T_10431_C_synonymous	1027
C_5127_T_synonymous	1027
A_1042_G_missense	1026
C_2190_T_synonymous	1025
C_20218_T_synonymous	1024
A_20957_G_missense	1021
C_2271_T_synonymous	1020
C_6071_T_missense	1019
C_15389_T_missense	1018
C_10930_T_missense	1015
C_3503_T_missense	1015
C_3563_T_missense	1010
C_16853_T_missense	1008
C_3848_T_missense	1007
C_4662_T_synonymous	1007
A_13447_G_missense	1006
C_9851_T_missense	1004
C_10380_T_synonymous	1003
C_3473_T_missense	999
C_11820_T_synonymous	996
C_5045_T_missense	995
C_20769_T_synonymous	995
C_1083_T_synonymous	994
C_12194_T_missense	994
C_11388_T_synonymous	993
C_10054_T_missense	993
C_2999_T_missense	991
C_6047_T_missense	990
C_6184_T_missense	990
C_19883_T_missense	989
C_20438_T_missense	989
C_1845_T_synonymous	988
C_4567_T_synonymous	983
G_21255_T_missense	982
C_7499_T_missense	982
C_20454_T_synonymous	981
A_3514_G_missense	978
T_4425_C_synonymous	978
A_12276_G_synonymous	974
C_6725_T_missense	974
A_11692_G_missense	972
C_1206_T_synonymous	972
C_7470_T_synonymous	968
C_19868_T_missense	961
T_1305_C_synonymous	957
C_925_T_missense	956
C_7825_T_missense	955
C_17482_T_synonymous	954
C_13913_T_missense	954
C_6368_T_missense	954
C_3552_T_synonymous	951
C_6631_T_synonymous	950
C_4487_T_missense	949
C_619_T_missense	948
C_4489_T_missense	947
C_885_T_synonymous	945
C_6897_T_synonymous	942
C_5990_T_missense	940
C_8061_T_synonymous	939
C_6373_T_missense	938
G_3217_A_missense	936
G_2133_A_synonymous	935
C_16111_T_missense	935
C_9296_T_missense	932
C_17712_T_synonymous	931
C_18612_T_synonymous	930
C_4919_T_missense	928
C_9860_T_missense	928
C_10191_T_synonymous	926
C_291_T_synonymous	926
C_13070_T_missense	926
C_48_T_synonymous	925
C_4725_T_synonymous	924
C_4790_T_missense	923
C_10476_T_synonymous	920
C_3722_T_missense	920
C_9021_T_synonymous	919
C_8958_T_synonymous	919
C_1049_T_missense	914
G_20313_T_missense	912
C_550_T_missense	911
C_3472_T_missense	907
C_3430_T_synonymous	907
C_6848_T_missense	906
C_10887_T_synonymous	905
C_20558_T_missense	904
G_17013_T_missense	902
T_19367_C_missense	901
C_11811_T_synonymous	900
T_19628_C_missense	899
C_8699_T_missense	899
C_7751_T_missense	898
C_12269_T_missense	897
C_1328_T_missense	895
A_630_G_synonymous	895
C_15545_T_missense	894
C_14528_T_missense	894
C_12668_T_missense	892
C_6436_T_missense	892
C_7206_T_synonymous	890
C_7034_T_missense	886
C_8652_T_synonymous	885
C_4055_T_missense	884
C_2123_T_missense	882
C_6854_T_missense	882
A_14555_G_missense	880
C_295_T_missense	879
C_4519_T_missense	877
C_3658_T_missense	877
G_3627_A_synonymous	875
C_3522_T_synonymous	874
G_11026_A_missense	871
C_9987_T_synonymous	870
C_11760_T_synonymous	869
C_14761_T_missense	866
C_18899_T_missense	866
C_2041_T_missense	861
C_6260_T_missense	860
C_18482_T_missense	859
G_20990_T_missense	859
C_5541_T_synonymous	859
G_20414_C_missense	858
C_1192_T_missense	857
C_9626_T_missense	854
T_8387_C_missense	854
C_18998_T_missense	851
C_18064_T_synonymous	848
G_436_A_missense	847
C_14612_T_missense	847
G_13944_T_missense	846
C_1176_T_synonymous	845
C_11559_T_synonymous	838
C_13193_T_missense	835
C_16163_T_missense	834
T_18206_C_missense	833
C_3638_T_missense	832
C_3146_T_missense	831
C_17468_T_missense	830
C_14759_T_missense	830
C_9771_T_synonymous	830
G_4710_A_synonymous	829
C_20106_T_synonymous	828
C_16514_T_missense	827
C_9459_T_synonymous	825
C_21039_T_synonymous	824
C_15498_T_synonymous	821
C_1208_T_missense	820
C_20055_T_synonymous	818
A_3216_G_synonymous	817
C_18192_T_synonymous	817
C_9678_T_synonymous	814
C_19289_T_missense	814
C_1249_T_missense	814
C_1826_T_missense	813
A_13907_G_missense	813
A_17256_G_synonymous	813
T_3442_C_synonymous	811
C_15014_T_missense	808
C_18920_T_missense	808
C_10416_T_synonymous	807
C_11697_T_synonymous	805
C_1703_T_missense	805
C_8390_T_missense	805
G_1964_A_missense	805
C_1796_T_missense	803
C_10067_T_missense	799
A_20207_C_missense	796
A_841_G_missense	793
G_6181_A_missense	793
C_19839_T_synonymous	792
C_998_T_missense	791
A_6332_G_missense	790
C_5766_T_synonymous	788
C_6278_T_missense	787
C_6386_T_missense	787
G_3427_T_missense	784
C_3747_T_synonymous	781
C_798_T_synonymous	780
C_18305_T_missense	776
C_17023_T_missense	772
C_2911_T_missense	772
C_11355_T_synonymous	772
C_20137_T_missense	771
C_12990_T_synonymous	770
C_10524_T_synonymous	768
C_11676_T_synonymous	767
C_588_T_synonymous	765
A_8498_G_missense	765
C_5310_T_synonymous	764
C_12476_T_missense	763
C_2358_T_synonymous	761
A_17900_G_missense	760
G_11806_A_missense	759
A_267_G_synonymous	759
C_1162_T_missense	757
C_7014_T_synonymous	756
A_704_G_missense	755
C_14972_T_missense	755
C_16310_T_missense	754
C_35_T_missense	751
C_408_T_synonymous	751
C_5016_T_synonymous	750
C_6900_T_synonymous	749
T_2433_C_synonymous	747
T_14588_C_missense	747
C_5357_T_missense	747
C_7463_T_missense	746
C_19397_T_missense	745
C_13171_T_missense	743
C_11808_T_synonymous	741
G_17066_T_missense	740
C_7299_T_synonymous	740
C_20743_T_synonymous	737
T_13074_C_synonymous	731
C_20139_T_synonymous	731
G_1711_T_missense	730
C_16739_T_missense	728
C_4927_T_synonymous	728
C_8418_T_synonymous	727
C_1848_T_synonymous	727
C_4210_T_missense	726
C_13271_T_missense	726
C_1172_T_missense	725
G_2089_A_missense	724
T_9636_C_synonymous	724
C_2674_T_missense	724
C_6089_T_missense	723
C_16043_T_missense	723
C_16689_T_synonymous	723
G_2854_A_missense	722
C_5933_T_missense	722
C_12219_T_synonymous	722
T_8058_C_synonymous	722
C_15314_T_missense	720
C_17497_T_synonymous	720
C_5642_T_missense	719
C_19619_T_missense	718
C_20215_T_missense	716
C_16907_T_missense	715
C_4278_T_synonymous	713
C_10317_T_synonymous	712
G_19412_T_missense	712
C_2244_T_synonymous	711
C_3161_T_missense	711
G_8980_A_missense	710
C_17209_T_synonymous	710
C_5074_T_missense	710
C_18261_T_synonymous	708
C_2441_T_missense	706
G_3990_A_synonymous	705
C_5217_T_synonymous	705
C_3452_T_missense	701
C_6746_T_missense	699
G_14564_T_missense	699
T_11031_G_missense	697
C_13918_T_missense	696
C_6703_T_synonymous	695
C_7484_T_missense	695
G_892_A_missense	694
C_12654_T_synonymous	694
C_795_T_synonymous	694
C_2592_T_synonymous	690
G_4929_A_synonymous	688
C_8808_T_synonymous	687
C_319_T_missense	687
C_18563_T_missense	686
C_8537_T_missense	686
C_6497_T_missense	683
C_5363_T_missense	682
C_17850_T_synonymous	682
C_18716_T_missense	682
G_18050_A_missense	682
C_1457_T_missense	682
C_8380_T_missense	682
A_3964_G_missense	681
C_5805_T_synonymous	680
C_2645_T_missense	679
C_17987_T_missense	678
C_8079_T_synonymous	677
T_15911_C_missense	677
C_4632_T_synonymous	677
C_10859_T_missense	676
C_17767_T_missense	673
C_7467_T_synonymous	671
A_9099_G_synonymous	669
C_7053_T_synonymous	669
C_13679_T_missense	666
T_1337_C_missense	666
C_19867_T_missense	665
C_18663_T_synonymous	665
C_669_T_synonymous	663
T_8823_C_synonymous	663
C_4529_T_missense	662
C_17910_T_synonymous	661
C_6618_T_synonymous	661
C_1708_T_synonymous	661
C_3117_T_synonymous	661
C_15784_T_synonymous	660
C_2900_T_missense	656
C_2258_T_missense	655
C_20171_T_missense	655
C_20364_T_synonymous	654
C_276_T_synonymous	650
C_2875_T_missense	650
A_6601_C_missense	650
C_13101_T_synonymous	650
C_609_T_synonymous	649
C_11404_T_missense	649
C_8395_T_missense	648
C_8507_T_missense	647
C_3519_T_synonymous	647
C_1127_T_missense	647
A_18159_G_synonymous	646
C_13032_T_synonymous	646
C_16351_T_synonymous	644
C_10511_T_missense	643
G_3598_A_missense	642
C_8847_A_synonymous	642
G_4245_T_synonymous	641
T_834_C_synonymous	641
C_18047_T_missense	641
C_8124_T_synonymous	640
C_8361_T_synonymous	640
A_1293_G_missense	635
C_837_T_synonymous	634
C_8517_T_synonymous	634
C_19826_T_missense	633
C_2484_T_synonymous	632
C_6317_T_missense	630
T_9164_C_missense	630
C_2577_T_synonymous	628
C_13597_T_missense	627
C_18886_T_missense	627
C_5261_T_missense	626
C_7874_T_missense	626
C_79_T_missense	624
T_11751_C_synonymous	623
T_2505_C_synonymous	622
C_9918_T_synonymous	622
G_11344_A_missense	621
C_6235_T_missense	621
C_6273_T_synonymous	620
C_10568_T_missense	619
C_18422_T_missense	618
C_1775_T_missense	618
G_10131_T_synonymous	614
G_11536_A_missense	614
C_5880_T_synonymous	613
C_8468_T_missense	612
C_14002_T_missense	612
C_10482_T_synonymous	611
A_16209_G_synonymous	610
C_247_T_missense	610
T_20489_C_missense	608
C_1878_T_synonymous	607
C_19307_T_missense	606
C_12489_T_synonymous	606
C_1077_T_synonymous	606
G_16994_T_missense	604
A_16942_G_missense	602
A_11915_G_missense	599
C_12746_T_missense	598
C_20880_T_synonymous	597
C_11778_T_synonymous	597
C_2852_T_missense	596
C_1155_T_synonymous	594
C_3508_T_missense	593
C_5279_T_missense	593
C_17469_T_synonymous	592
C_18061_T_synonymous	591
T_12753_C_synonymous	591
G_3610_A_missense	589
G_7128_T_synonymous	589
C_9396_T_synonymous	588
G_3220_A_missense	586
C_17864_T_missense	586
G_2040_T_missense	584
T_9711_G_synonymous	584
G_18491_A_missense	583
C_655_T_synonymous	582
C_486_T_synonymous	582
A_6125_C_missense	582
A_1282_G_missense	580
C_11888_T_missense	580
C_12911_T_missense	579
C_3981_T_synonymous	579
C_411_T_synonymous	578
T_10506_C_synonymous	576
C_19337_T_missense	575
C_9346_T_missense	575
C_6341_T_missense	573
G_3517_A_missense	572
C_4814_T_missense	571
C_12932_T_missense	570
T_14243_C_missense	570
T_19208_C_missense	567
C_18539_T_missense	566
C_17560_T_missense	566
G_10605_T_synonymous	565
T_427_C_missense	564
C_5389_T_synonymous	563
G_18707_T_missense	563
T_7929_C_synonymous	562
C_19321_T_missense	561
T_6689_C_missense	560
A_13697_G_missense	559
C_10185_T_synonymous	559
A_17426_G_missense	557
C_19751_T_missense	557
G_1852_T_missense	557
C_18980_T_missense	557
G_16814_A_missense	555
C_7683_T_synonymous	554
C_660_T_synonymous	554
C_17585_T_missense	553
C_4490_T_missense	552
A_3239_G_missense	552
C_10272_T_synonymous	551
C_5202_T_synonymous	550
A_5397_G_synonymous	550
C_18187_T_synonymous	550
G_21030_A_synonymous	549
C_13158_T_synonymous	549
A_965_G_missense	548
C_1841_T_missense	548
G_21031_A_missense	547
C_4956_T_synonymous	547
C_11298_T_synonymous	546
T_1963_C_missense	546
C_4892_T_missense	546
C_4938_T_synonymous	545
C_18549_T_synonymous	544
C_14432_T_missense	543
T_2727_C_synonymous	540
A_4311_T_synonymous	539
C_5284_T_missense	538
C_14957_T_missense	538
G_175_A_missense	537
G_19244_A_missense	537
C_15928_T_synonymous	536
C_1037_T_missense	536
C_7308_T_synonymous	535
T_2349_C_synonymous	532
T_6243_C_synonymous	531
C_11601_T_synonymous	530
C_4766_T_missense	530
C_27_T_synonymous	530
A_1724_G_missense	529
C_3471_T_synonymous	528
C_20579_T_missense	528
C_1112_T_missense	528
C_5381_T_missense	528
C_5123_A_missense	527
G_18719_T_missense	526
C_17902_T_synonymous	526
C_14057_T_missense	525
C_1360_T_missense	525
C_2243_T_missense	525
C_17108_T_missense	524
C_16128_T_synonymous	524
C_274_T_missense	524
A_7766_G_missense	523
G_20414_T_missense	523
G_3871_T_missense	522
C_12558_T_synonymous	522
C_1624_G_missense	522
G_1649_A_missense	522
C_10071_T_synonymous	522
C_20186_T_missense	522
C_14672_T_missense	521
C_16468_T_missense	521
C_9173_T_missense	520
C_19597_T_synonymous	519
G_19614_A_synonymous	518
C_1111_T_missense	518
C_13556_T_missense	517
T_12813_C_synonymous	516
G_677_A_missense	516
C_4625_T_missense	515
C_1772_T_missense	515
C_12468_T_synonymous	514
C_3324_T_synonymous	514
G_6262_A_missense	514
C_3696_T_synonymous	513
C_1891_T_missense	513
C_1002_T_synonymous	512
C_16192_T_missense	512
T_10810_C_missense	511
G_18538_A_missense	511
C_17253_T_synonymous	511
T_5850_A_synonymous	510
C_8553_T_synonymous	510
G_123_A_synonymous	509
C_6798_T_synonymous	509
C_4908_A_missense	509
C_18381_T_synonymous	509
C_15012_T_synonymous	508
C_13113_T_synonymous	507
C_12491_T_missense	507
A_16777_G_missense	506
G_82_A_missense	506
C_8717_T_missense	505
C_18767_T_missense	505
C_15686_T_missense	503
C_534_T_synonymous	502
G_575_A_missense	502
C_7423_T_synonymous	501
C_4158_T_synonymous	501
C_1694_T_missense	501
T_19325_C_missense	498
G_5844_A_synonymous	498
C_6671_T_missense	497
C_19137_T_synonymous	497
C_21284_T_missense	496
C_2410_T_missense	496
C_17897_T_missense	496
C_8640_T_synonymous	495
C_7038_T_synonymous	495
C_2093_T_missense	494
C_14495_T_missense	494
T_18458_C_missense	494
G_2966_A_missense	491
C_6717_T_synonymous	490
C_20896_T_synonymous	490
C_399_T_synonymous	490
C_16720_T_synonymous	490
C_19630_T_missense	489
G_1193_A_missense	489
C_2188_T_missense	489
C_17866_T_synonymous	488
G_14106_T_synonymous	488
C_635_T_missense	487
C_14666_T_missense	487
C_11090_T_missense	486
G_261_T_missense	485
C_1673_T_missense	485
C_14876_T_missense	485
A_15591_G_synonymous	484
G_2966_T_missense	484
C_21099_T_synonymous	484
T_12945_C_synonymous	484
C_3164_T_missense	483
C_14306_T_missense	483
T_16481_C_missense	482
C_2523_T_synonymous	482
G_804_T_synonymous	481
C_16870_T_missense	481
C_16650_T_synonymous	480
C_5036_T_missense	480
C_6465_T_synonymous	479
C_14384_T_missense	479
C_13161_T_synonymous	479
G_20858_T_missense	478
C_15716_T_missense	478
C_3969_T_synonymous	477
C_3322_T_missense	477
G_14436_A_missense	477
G_10119_A_synonymous	475
C_20969_T_missense	475
G_11001_T_missense	474
T_20144_G_missense	474
C_3423_T_synonymous	474
C_20793_T_synonymous	472
C_1648_T_missense	471
A_1750_G_missense	471
C_13289_T_missense	470
G_12859_A_missense	470
G_3166_T_missense	470
T_5022_C_synonymous	470
C_9628_T_missense	469
C_11988_T_synonymous	468
C_14053_T_missense	467
C_8777_T_missense	465
C_11074_T_synonymous	465
C_2780_T_missense	465
G_15641_T_missense	464
G_15515_A_missense	464
C_3828_T_synonymous	463
C_133_T_missense	463
C_20681_T_missense	462
C_19223_T_missense	462
C_8372_T_missense	462
T_12168_C_synonymous	461
C_4286_T_missense	461
C_4653_T_synonymous	461
G_360_T_missense	461
A_5343_G_synonymous	461
C_11206_T_missense	460
C_17165_T_missense	459
C_3756_T_synonymous	459
C_8351_T_missense	458
A_16971_G_synonymous	457
T_20837_C_missense	456
C_20845_T_missense	456
G_4965_T_missense	455
C_6362_T_missense	454
A_16616_G_missense	454
T_10847_C_missense	453
C_5459_T_missense	453
C_15059_T_missense	453
C_16073_T_missense	453
C_18440_T_missense	452
C_6735_T_synonymous	452
C_11253_T_synonymous	451
T_4558_C_missense	450
C_18002_T_missense	450
G_10377_T_synonymous	450
C_12513_T_synonymous	450
C_9731_T_missense	450
G_2994_T_missense	450
C_19101_T_synonymous	449
C_16485_T_synonymous	448
C_1254_T_synonymous	447
G_11152_T_missense	447
C_16203_T_synonymous	447
C_7447_T_missense	447
C_7975_T_missense	446
G_10721_A_missense	446
C_13091_T_missense	446
G_1696_A_missense	446
C_6461_T_missense	445
C_5426_T_missense	445
C_9998_T_missense	444
C_14423_T_missense	443
C_19610_T_missense	443
A_496_G_missense	442
C_441_T_synonymous	442
C_17226_T_synonymous	442
T_10296_C_synonymous	441
C_7943_T_missense	441
C_17174_T_missense	441
C_3546_T_synonymous	441
C_7223_T_missense	440
G_11773_A_missense	435
C_12589_T_missense	434
C_13286_T_missense	434
C_2828_T_missense	433
G_17162_T_missense	433
T_11153_C_missense	432
T_16889_C_missense	432
C_16860_T_synonymous	430
G_7914_T_synonymous	430
C_10031_T_missense	430
C_2223_T_synonymous	430
C_20843_T_missense	430
C_14648_T_missense	429
T_21092_C_missense	428
C_11788_T_missense	428
C_552_T_synonymous	428
C_8487_T_synonymous	427
T_11184_C_synonymous	427
C_17924_T_missense	426
C_15583_T_synonymous	426
A_14924_G_missense	425
G_12567_T_missense	425
C_3104_T_missense	424
C_1644_T_synonymous	424
C_1646_T_missense	424
C_15687_A_synonymous	423
G_7818_A_missense	422
C_4700_T_missense	420
C_12794_T_missense	420
C_610_T_missense	420
G_3606_T_missense	420
C_4173_T_synonymous	419
C_956_T_missense	419
C_1307_T_missense	418
A_13446_G_synonymous	418
C_509_T_missense	417
C_3065_T_missense	417
C_3825_T_synonymous	417
C_5826_T_synonymous	416
C_11114_T_missense	416
A_3829_G_missense	415
C_4368_T_synonymous	415
C_15659_T_missense	415
C_7339_T_synonymous	415
C_5049_T_synonymous	414
C_20363_T_missense	413
A_3875_G_missense	412
A_14737_G_missense	412
C_4728_T_synonymous	411
C_10533_T_synonymous	411
C_1035_T_synonymous	410
A_6286_C_missense	410
A_11595_G_synonymous	409
A_1374_C_missense	409
G_16793_T_missense	409
C_14752_T_missense	409
T_19753_C_missense	408
C_3774_T_synonymous	408
G_4797_A_synonymous	407
T_4178_C_missense	407
C_17906_T_missense	407
G_11369_T_missense	406
C_438_T_synonymous	406
T_5814_C_synonymous	406
G_17628_A_synonymous	406
C_1445_T_missense	405
T_1612_C_missense	405
C_12650_T_missense	404
C_8567_T_missense	404
C_8483_T_missense	404
C_2905_T_missense	402
C_13941_T_synonymous	402
C_14624_T_missense	402
G_4743_T_synonymous	401
C_20691_T_synonymous	401
C_9186_T_synonymous	401
G_1009_T_missense	401
G_11572_T_missense	401
C_3941_T_missense	400
A_3360_T_synonymous	400
C_3160_T_missense	399
A_17195_G_missense	398
A_3542_C_missense	398
C_11189_T_missense	398
T_1358_C_missense	398
C_8672_T_missense	397
A_6351_G_synonymous	397
C_3737_T_missense	396
C_1870_T_missense	396
C_17205_T_synonymous	396
T_5491_C_missense	395
C_15_T_synonymous	395
C_7578_T_synonymous	394
C_17485_T_missense	394
G_1473_T_synonymous	394
C_8154_T_synonymous	394
A_20082_G_missense	393
C_4421_T_missense	393
C_1263_T_synonymous	393
G_17456_T_missense	393
C_1347_T_synonymous	392
T_258_G_synonymous	392
T_19631_C_missense	391
C_12905_T_missense	391
G_404_A_missense	391
C_8332_T_missense	391
C_18764_T_missense	391
C_10935_T_synonymous	391
C_4755_T_synonymous	390
G_21107_T_missense	390
C_18753_T_synonymous	390
C_15908_T_missense	389
C_6741_T_synonymous	389
G_19911_T_missense	388
G_16754_T_missense	388
C_241_T_missense	388
C_9498_T_synonymous	387
A_1116_G_synonymous	387
A_11718_G_synonymous	386
C_13119_T_synonymous	386
A_1907_G_missense	385
A_5441_G_missense	385
C_12999_T_synonymous	385
C_5316_T_synonymous	385
C_20163_T_synonymous	384
C_3544_T_missense	384
C_2169_T_synonymous	384
C_5584_T_missense	384
C_17321_T_missense	384
C_578_T_missense	384
C_8949_T_synonymous	384
A_7475_G_missense	383
A_5319_G_synonymous	383
C_17171_T_missense	382
C_8807_T_missense	382
C_6283_T_synonymous	382
C_4418_T_missense	382
C_1348_T_missense	382
C_2613_T_synonymous	381
C_10738_A_missense	381
T_5575_C_missense	381
C_11487_T_synonymous	381
G_15278_T_missense	380
C_8055_T_synonymous	380
T_20258_C_missense	380
G_1879_A_missense	380
C_3659_T_missense	379
C_18236_T_missense	379
C_11854_T_missense	379
C_6096_T_synonymous	379
C_12411_T_synonymous	378
G_18821_T_missense	377
T_19601_C_missense	377
C_10738_T_missense	376
C_20164_T_synonymous	376
G_17414_T_missense	376
C_201_A_synonymous	375
T_16728_C_synonymous	375
T_10065_C_synonymous	374
T_15674_C_missense	374
C_7982_T_missense	373
C_4994_T_missense	373
C_14525_T_missense	373
C_639_T_synonymous	372
C_4269_T_synonymous	372
G_18053_T_missense	372
G_1464_A_synonymous	371
T_6018_C_synonymous	370
C_16854_T_synonymous	369
C_12294_T_synonymous	369
C_1515_T_synonymous	369
C_10970_T_missense	369
C_4908_T_synonymous	369
C_1613_T_missense	369
C_12659_T_missense	369
G_18909_A_synonymous	369
T_2481_C_synonymous	369
C_17480_T_missense	368
C_3421_A_missense	368
G_1394_T_missense	368
G_6072_T_synonymous	368
T_341_C_missense	367
C_8900_T_missense	367
C_5471_T_missense	366
C_6676_T_synonymous	366
C_1189_T_missense	366
G_16587_T_missense	365
C_6816_T_synonymous	365
C_11835_T_synonymous	365
C_4515_T_synonymous	365
C_102_T_synonymous	364
G_3672_A_synonymous	363
C_18887_T_missense	363
C_6364_T_missense	362
C_1344_T_synonymous	362
A_6101_G_missense	362
C_6180_T_synonymous	362
C_2197_T_synonymous	362
C_10278_T_synonymous	361
C_5985_T_synonymous	361
C_877_A_missense	360
A_10052_G_missense	360
C_4882_T_missense	360
G_3463_T_missense	360
C_1019_T_missense	359
G_3690_T_missense	359
T_6796_C_missense	358
C_3100_T_missense	358
T_13152_C_synonymous	357
C_4835_T_missense	355
G_1821_T_missense	355
C_16434_T_synonymous	355
G_21157_A_missense	355
G_5274_A_synonymous	355
C_20279_T_missense	353
C_4139_T_missense	353
C_17901_T_synonymous	353
C_6548_T_missense	353
C_15323_T_missense	352
C_6416_T_missense	352
C_11568_T_synonymous	351
C_10785_T_synonymous	351
T_15332_C_missense	351
C_2130_T_synonymous	350
C_11177_T_missense	350
C_9921_T_synonymous	350
C_9095_T_missense	349
T_16631_C_missense	349
C_19247_T_missense	349
C_17138_T_missense	349
C_8089_G_missense	349
C_10151_T_missense	349
T_16191_C_synonymous	349
C_19008_T_synonymous	348
C_1115_T_missense	348
A_4032_T_synonymous	347
C_17453_T_missense	347
C_1233_T_synonymous	347
C_11151_T_synonymous	347
G_356_A_missense	346
T_52_A_missense	346
C_10959_T_synonymous	345
G_8177_A_missense	345
C_2168_T_missense	345
A_6394_G_missense	345
C_4523_T_missense	345
A_3657_G_synonymous	345
C_10525_T_missense	344
C_12473_T_missense	344
G_6072_A_synonymous	344
C_6908_T_missense	344
C_1082_T_missense	344
C_12996_T_synonymous	344
C_836_T_missense	344
T_12171_C_synonymous	343
C_14951_T_missense	343
G_657_A_synonymous	343
G_8955_A_synonymous	342
C_10829_T_missense	340
G_12541_A_missense	340
G_8827_A_missense	340
A_10609_G_missense	340
G_222_A_synonymous	339
C_20119_T_synonymous	339
G_13352_T_missense	339
G_18744_T_missense	338
C_9276_T_synonymous	338
G_17543_A_missense	338
C_16594_T_synonymous	338
A_19590_G_synonymous	338
C_6098_T_missense	338
C_13832_T_missense	338
C_7986_T_synonymous	338
C_986_T_missense	337
C_690_T_synonymous	337
G_19244_T_missense	337
G_7752_T_synonymous	337
A_9144_G_synonymous	336
C_2385_T_synonymous	336
A_17888_G_missense	336
G_6103_A_missense	336
C_13760_T_missense	336
C_3619_T_missense	336
C_2827_T_missense	336
T_2961_C_synonymous	336
T_10620_C_synonymous	335
C_3510_T_synonymous	335
T_18446_C_missense	335
G_1879_T_missense	333
A_16919_G_missense	333
G_3297_A_synonymous	333
C_6966_T_synonymous	333
C_1280_T_missense	332
C_8595_T_synonymous	332
C_17720_T_missense	332
C_10830_T_synonymous	332
C_6740_T_missense	332
C_10537_T_synonymous	332
C_8691_T_synonymous	331
C_2279_T_missense	331
T_2853_A_synonymous	331
G_16479_T_missense	330
C_7760_T_missense	330
C_9942_T_synonymous	330
G_7095_T_missense	330
G_17840_A_missense	330
C_10311_T_synonymous	328
C_1654_T_missense	328
C_11079_T_synonymous	328
T_544_C_missense	328
C_2653_T_missense	328
A_3932_C_missense	327
C_6590_T_missense	327
C_6458_T_missense	327
A_2804_G_missense	326
C_2184_T_synonymous	326
A_6028_G_missense	326
C_12840_T_synonymous	326
C_3381_T_synonymous	326
G_3042_A_missense	325
C_14521_T_synonymous	325
T_2907_C_synonymous	325
C_6115_T_missense	324
C_221_T_missense	324
C_14142_T_synonymous	324
G_20132_A_missense	324
C_11131_T_missense	323
C_14311_T_synonymous	323
C_13283_T_missense	322
C_1398_T_synonymous	322
C_8399_T_missense	322
C_2953_A_missense	321
T_12951_C_synonymous	321
T_3873_C_synonymous	321
C_8505_T_synonymous	320
C_12141_T_synonymous	320
C_6399_T_synonymous	319
A_698_G_missense	319
C_9446_T_missense	319
C_1882_T_missense	319
G_8283_A_synonymous	318
C_11755_T_missense	318
C_11976_T_synonymous	317
C_10449_T_synonymous	317
C_2309_T_missense	317
A_16422_G_synonymous	317
C_10075_T_missense	316
C_9256_T_missense	316
G_17840_T_missense	315
C_9237_T_synonymous	315
C_5613_T_synonymous	315
C_9750_T_synonymous	315
A_17447_G_missense	315
C_8576_T_missense	315
C_10624_T_missense	313
G_4035_T_synonymous	313
C_11214_T_synonymous	313
A_9063_G_synonymous	312
C_826_T_missense	312
C_16502_T_missense	312
T_9627_C_synonymous	312
T_3417_C_synonymous	312
C_1204_T_missense	312
C_7256_T_missense	311
T_1188_C_synonymous	311
C_46_T_missense	311
G_1981_A_missense	311
C_9774_T_synonymous	311
C_589_T_missense	310
C_4498_T_missense	310
C_3128_T_missense	310
C_13159_T_missense	309
C_136_T_missense	309
T_14042_C_missense	309
A_18008_G_missense	308
A_6419_G_missense	308
A_11516_G_missense	308
A_545_G_missense	308
C_14915_T_missense	308
T_14345_C_missense	307
G_7671_T_synonymous	307
A_12145_G_missense	306
C_2411_T_missense	306
C_8092_T_missense	306
G_638_A_missense	306
C_19594_T_synonymous	305
C_3240_T_synonymous	305
C_13700_T_missense	305
C_12550_T_synonymous	305
C_1081_A_missense	305
A_14699_G_missense	305
C_1678_T_missense	305
C_2891_T_missense	304
C_5570_T_missense	304
G_2040_A_synonymous	304
C_2185_T_synonymous	304
A_131_T_missense	303
C_8046_T_synonymous	303
C_10463_T_missense	302
A_9665_C_missense	302
A_2141_G_missense	302
A_4595_G_missense	302
T_18164_C_missense	302
G_6600_T_missense	301
T_6615_C_synonymous	301
A_9670_G_missense	301
C_6786_T_synonymous	300
C_4742_T_missense	300
C_11511_T_synonymous	300
C_812_T_missense	298
T_16847_C_missense	298
C_7056_T_synonymous	298
C_10984_T_missense	298
G_3181_A_missense	298
C_3834_T_synonymous	298
C_1695_T_synonymous	297
G_333_T_synonymous	297
C_1290_T_synonymous	296
C_5772_T_synonymous	296
G_1920_A_synonymous	295
C_12102_T_synonymous	295
A_19540_G_missense	295
G_17990_T_missense	294
T_18302_C_missense	294
G_3218_T_missense	294
C_8340_T_synonymous	294
C_10260_T_synonymous	294
C_19115_T_missense	294
A_15514_G_missense	294
C_5679_T_synonymous	294
T_2685_C_synonymous	293
A_1323_G_synonymous	293
C_14093_T_missense	292
C_8853_T_synonymous	291
G_105_T_synonymous	291
C_8564_T_missense	291
C_4562_T_missense	291
C_3132_T_synonymous	291
T_17506_G_missense	290
C_11984_T_missense	290
C_15434_T_missense	290
C_2305_T_missense	290
C_3421_T_missense	290
T_2328_C_synonymous	289
C_8062_T_missense	289
T_13749_G_missense	289
C_3357_T_synonymous	289
C_12632_T_missense	289
C_7503_T_synonymous	289
C_17845_T_synonymous	288
A_9159_T_synonymous	288
A_684_G_synonymous	288
C_2892_T_synonymous	288
C_8001_T_synonymous	288
A_664_G_missense	288
G_223_A_missense	288
A_21005_G_missense	287
T_6579_C_synonymous	287
C_523_T_missense	287
T_14474_C_missense	287
C_5930_T_missense	287
C_4628_A_missense	287
C_8051_T_missense	287
C_3318_T_synonymous	287
G_18538_T_missense	287
A_6348_G_synonymous	287
C_8053_T_missense	287
A_16577_G_missense	286
A_20870_G_missense	286
T_2595_C_synonymous	286
C_1664_T_missense	286
C_828_T_synonymous	285
A_17576_G_missense	285
C_9033_T_synonymous	285
G_658_A_missense	285
A_5305_G_missense	285
T_14630_C_missense	285
G_6777_T_missense	285
C_19395_T_synonymous	284
G_753_T_missense	284
C_9414_T_synonymous	284
C_18311_T_missense	284
A_9436_G_missense	284
C_8330_T_missense	284
C_18623_T_missense	284
G_5289_T_missense	283
G_6091_A_missense	283
C_10629_T_synonymous	283
C_13997_T_missense	283
C_3744_T_synonymous	283
G_2007_T_missense	283
C_12620_T_missense	282
C_20849_T_missense	282
G_19391_A_missense	282
A_19794_G_synonymous	282
G_7410_T_synonymous	282
C_17384_T_missense	281
A_9583_G_missense	281
T_15519_C_synonymous	281
T_20429_C_missense	281
C_14318_T_missense	281
G_19804_T_missense	281
C_4390_T_missense	281
C_14213_T_missense	281
C_17669_T_missense	281
G_1198_A_missense	281
T_19388_C_missense	281
A_19175_G_missense	281
C_1405_T_missense	281
C_11400_T_synonymous	280
C_17618_T_missense	280
C_15592_T_synonymous	280
C_4305_T_synonymous	280
C_1215_T_synonymous	280
C_7844_T_missense	280
C_12358_T_missense	279
C_14986_T_synonymous	279
C_15660_T_synonymous	279
C_5552_T_missense	279
G_296_A_missense	279
C_7125_T_synonymous	278
T_11322_C_synonymous	278
C_2362_T_missense	278
C_6239_T_missense	278
C_16067_T_missense	277
G_11251_T_missense	277
C_16604_T_missense	277
G_13853_A_missense	277
C_13378_T_missense	277
C_1351_T_missense	275
G_2229_T_missense	275
G_3075_T_synonymous	275
C_19498_T_missense	275
A_3912_G_synonymous	275
A_6234_G_synonymous	274
G_2517_T_synonymous	274
C_11379_T_synonymous	274
A_387_G_synonymous	274
G_19075_T_missense	273
G_111_A_synonymous	273
A_14954_G_missense	273
C_11613_T_synonymous	273
G_3420_A_synonymous	273
A_1417_G_missense	273
T_6227_C_missense	273
G_3218_A_missense	273
C_16683_T_synonymous	273
C_10736_T_missense	273
A_997_G_missense	273
C_9720_T_synonymous	273
C_11063_T_missense	273
C_6839_T_missense	273
C_8427_T_synonymous	272
C_18853_T_missense	272
C_647_A_missense	272
C_8385_T_synonymous	272
A_1476_G_synonymous	272
A_10610_G_missense	271
C_10143_T_synonymous	271
G_695_A_missense	271
C_1661_T_missense	271
C_1501_A_missense	271
C_282_T_synonymous	270
C_20954_T_missense	270
C_10339_T_missense	270
C_13077_T_synonymous	270
C_510_T_synonymous	270
C_17648_T_missense	270
T_4617_C_synonymous	269
C_12987_T_synonymous	269
G_17358_T_missense	269
C_12873_T_synonymous	269
C_13965_T_synonymous	269
G_13359_T_missense	269
C_920_T_missense	269
A_17745_G_synonymous	268
C_12544_T_missense	267
C_5669_T_missense	267
G_1477_A_missense	267
C_4080_T_synonymous	267
G_19119_A_synonymous	267
C_12047_T_missense	266
C_3050_T_missense	266
G_17915_A_missense	266
C_2597_T_missense	266
G_19837_T_missense	265
C_1740_T_synonymous	265
T_6513_C_synonymous	265
A_18974_G_missense	265
G_13858_A_missense	265
C_14580_T_synonymous	265
C_11651_T_missense	265
G_11749_A_missense	265
T_19256_C_missense	265
A_18408_G_missense	264
C_19548_T_synonymous	264
C_8898_T_synonymous	264
C_5714_T_missense	263
C_15668_T_missense	263
A_4192_G_missense	263
G_1830_A_synonymous	263
G_2008_A_missense	263
C_12807_T_synonymous	263
T_20696_C_missense	263
C_4512_T_synonymous	263
C_10254_T_synonymous	262
C_12030_T_synonymous	262
C_7031_T_missense	262
C_210_T_synonymous	262
A_7592_G_missense	262
T_586_C_missense	261
C_2105_T_missense	261
A_13963_G_missense	261
C_11547_T_synonymous	261
C_17263_T_synonymous	261
A_16217_G_missense	261
C_262_T_synonymous	261
A_9154_G_missense	260
G_11802_T_missense	260
A_6556_G_missense	260
T_2716_C_missense	260
C_10943_T_missense	260
G_13701_A_synonymous	260
T_4521_C_synonymous	259
G_19943_T_missense	259
G_1000_A_missense	259
G_1556_T_missense	259
C_8142_T_synonymous	259
C_19970_T_missense	258
C_4062_T_synonymous	258
C_10136_T_missense	258
C_6130_T_synonymous	258
T_3608_C_missense	258
G_8388_C_missense	258
C_8847_T_synonymous	258
T_8805_C_synonymous	258
G_5545_A_missense	258
C_445_T_missense	258
C_20140_T_missense	258
G_8143_A_missense	258
C_18990_T_synonymous	258
C_9924_T_synonymous	257
G_18438_T_missense	257
C_6203_T_missense	257
C_5768_T_missense	257
T_5532_C_synonymous	257
C_4786_T_missense	257
C_8904_T_synonymous	256
C_5356_T_missense	256
C_10500_T_synonymous	256
C_8715_T_synonymous	256
C_18382_A_missense	256
T_7449_C_synonymous	255
G_1334_T_missense	255
C_12498_T_synonymous	255
T_15458_C_missense	255
G_8548_A_missense	255
C_12708_T_synonymous	255
G_17297_T_missense	255
C_7575_T_synonymous	255
T_8360_C_missense	254
G_14447_T_missense	254
C_11060_T_missense	254
G_388_A_missense	254
C_14663_T_missense	254
G_6127_A_missense	254
T_5354_C_missense	253
C_5855_T_missense	253
C_10689_T_synonymous	253
G_3895_T_missense	253
C_16730_T_missense	252
C_18433_T_missense	252
T_3345_C_synonymous	252
G_13114_A_missense	252
C_1758_T_synonymous	251
C_9126_T_synonymous	251
G_18491_T_missense	251
A_11191_G_missense	251
C_13419_T_synonymous	251
A_13503_G_synonymous	251
C_8682_T_synonymous	251
T_16196_C_missense	250
C_8374_T_missense	250
T_2487_C_synonymous	250
C_11229_T_synonymous	250
A_19547_G_missense	250
C_5567_T_missense	250
C_1560_T_synonymous	249
T_3501_C_synonymous	249
C_414_T_synonymous	249
C_4633_T_missense	248
T_16742_C_missense	248
A_18947_G_missense	248
G_16112_A_missense	248
C_3725_T_missense	248
C_913_T_missense	247
T_9588_C_synonymous	247
C_2654_T_missense	247
C_1284_T_synonymous	247
C_16346_T_missense	247
C_21287_T_missense	247
C_613_T_synonymous	247
T_15731_C_missense	247
C_7217_T_missense	247
A_2704_G_missense	247
G_1794_A_missense	247
C_90_T_synonymous	247
T_6088_C_missense	247
T_3000_C_synonymous	246
C_5993_T_missense	246
A_12555_G_synonymous	246
T_20187_C_synonymous	246
C_17711_T_missense	246
C_13559_T_missense	246
C_13455_T_synonymous	246
A_813_T_synonymous	246
T_7518_C_synonymous	246
C_8942_T_missense	246
G_6087_T_missense	246
C_6764_T_missense	246
A_4283_G_missense	246
A_19069_G_missense	246
C_843_T_synonymous	245
C_4031_T_missense	245
C_6791_T_missense	245
G_11269_A_missense	245
C_811_T_missense	245
G_15956_A_missense	245
C_1650_T_synonymous	245
C_13692_T_synonymous	244
C_11043_T_synonymous	244
T_4086_C_synonymous	244
C_1154_T_missense	244
C_914_T_missense	244
C_19328_T_missense	243
C_14356_T_missense	243
C_8868_T_synonymous	243
C_6661_T_missense	243
C_13724_A_missense	243
T_14450_C_missense	243
T_7121_C_missense	242
C_15185_T_missense	242
G_16476_T_missense	242
T_6318_C_synonymous	242
T_5923_C_missense	242
A_4829_G_missense	242
T_4620_C_synonymous	242
G_2233_A_missense	242
G_1132_A_missense	242
G_11100_T_synonymous	242
C_2660_T_missense	241
C_18895_T_synonymous	241
C_1881_T_synonymous	241
C_9543_T_synonymous	241
C_15095_T_missense	240
G_3936_T_missense	240
C_8905_T_missense	240
G_1677_A_synonymous	240
C_9900_T_synonymous	240
A_11565_G_synonymous	239
G_412_A_missense	239
A_3304_G_missense	239
T_7899_C_synonymous	239
G_18318_A_synonymous	239
C_4295_T_missense	239
C_7344_T_synonymous	239
A_2630_C_missense	239
C_3783_T_synonymous	239
T_2790_C_synonymous	238
T_17078_C_missense	238
A_14288_G_missense	238
G_7128_A_synonymous	238
C_5925_T_synonymous	238
C_12147_T_synonymous	238
G_1201_A_missense	237
T_17348_C_missense	237
C_5691_T_synonymous	237
C_39_T_synonymous	237
C_12376_T_missense	237
T_18044_C_missense	237
G_13922_A_missense	237
C_5621_T_missense	236
G_12627_A_synonymous	236
C_20115_T_synonymous	236
A_750_G_synonymous	236
C_355_T_missense	236
G_259_C_missense	236
G_6429_A_synonymous	236
C_2439_T_synonymous	236
C_9513_T_synonymous	236
C_213_T_synonymous	235
G_4743_A_synonymous	235
C_3512_T_missense	235
C_9183_T_synonymous	235
C_7136_T_missense	235
G_4023_A_synonymous	235
G_14453_A_missense	235
C_6930_T_synonymous	235
A_7501_G_missense	234
C_8341_T_missense	234
G_4020_T_missense	234
G_20235_A_synonymous	234
T_9966_C_synonymous	234
G_111_T_missense	234
T_10215_C_synonymous	233
C_6082_T_synonymous	233
C_2136_T_synonymous	233
C_11035_T_synonymous	233
C_8786_T_missense	233
C_13459_T_synonymous	233
C_8961_T_synonymous	232
G_783_T_missense	232
C_2903_T_missense	232
G_19697_A_missense	232
C_12942_T_synonymous	232
A_12369_G_synonymous	232
G_4798_A_missense	232
A_674_G_missense	232
C_13187_T_missense	232
G_9488_A_missense	231
C_5751_T_synonymous	231
C_13912_T_missense	231
C_3391_T_missense	231
G_8865_T_synonymous	231
C_11514_T_synonymous	231
A_2793_G_synonymous	231
T_11259_C_synonymous	231
C_18389_T_missense	230
C_2373_T_synonymous	230
C_10361_T_missense	230
C_5585_T_missense	230
C_1624_T_missense	230
C_7374_T_synonymous	230
C_3222_T_synonymous	230
C_12625_T_synonymous	230
G_7533_A_synonymous	230
T_2670_C_synonymous	230
G_12532_T_missense	230
G_3283_A_missense	230
C_7809_T_synonymous	229
C_3620_T_missense	229
C_1800_T_synonymous	229
C_3637_T_missense	229
A_15830_G_missense	228
C_17530_T_synonymous	228
C_9_T_synonymous	228
C_1995_T_synonymous	228
C_13241_T_missense	228
C_12060_T_synonymous	228
A_2738_G_missense	227
T_3115_C_missense	227
C_4875_T_synonymous	227
G_2917_A_missense	227
A_18945_G_missense	227
C_10070_T_missense	227
A_17729_C_missense	226
C_1421_T_missense	226
G_18197_A_missense	226
T_823_C_missense	226
G_292_A_missense	226
C_632_T_missense	226
G_3455_A_missense	226
T_15873_C_synonymous	226
G_17441_A_missense	226
C_7853_T_missense	226
T_6433_C_missense	225
G_3631_T_missense	225
C_9435_T_synonymous	225
C_12263_T_missense	225
A_6381_G_synonymous	225
C_4787_T_missense	225
G_12528_A_synonymous	225
T_4917_C_synonymous	225
C_12223_T_missense	225
C_2775_T_synonymous	225
C_8855_T_missense	225
T_3568_C_missense	224
C_4082_T_missense	224
C_1336_T_missense	224
G_3897_T_synonymous	224
G_5439_A_synonymous	224
C_2451_T_synonymous	223
C_9177_T_synonymous	223
C_6120_T_synonymous	223
C_14667_T_synonymous	223
C_687_T_synonymous	223
C_18952_A_missense	223
C_8915_T_missense	223
C_184_T_missense	223
C_744_T_synonymous	223
C_4613_T_missense	222
G_18551_T_missense	222
C_647_T_missense	222
C_15943_T_synonymous	222
T_8464_C_missense	222
A_19402_G_missense	222
C_7579_T_synonymous	222
C_7158_T_synonymous	222
C_13788_T_synonymous	221
C_8215_T_missense	221
G_20414_A_missense	221
T_9717_C_synonymous	221
C_11740_T_synonymous	221
T_16463_C_missense	221
G_15107_T_missense	221
C_8276_T_missense	221
A_10521_G_synonymous	221
T_18944_G_missense	221
C_13751_T_missense	221
C_11299_T_missense	221
G_3355_A_missense	221
C_6123_T_synonymous	221
T_6369_C_synonymous	220
G_2262_A_synonymous	220
C_17911_T_synonymous	220
A_9349_G_missense	220
T_2406_G_synonymous	220
C_21062_T_missense	220
C_4905_T_synonymous	220
C_4353_T_synonymous	219
T_12618_C_synonymous	219
C_10525_A_missense	219
C_14226_T_synonymous	219
T_2784_C_synonymous	219
A_1886_G_missense	219
C_2034_T_synonymous	219
G_20087_A_missense	219
G_8596_A_missense	218
C_10175_T_missense	218
C_10167_T_synonymous	218
C_17996_T_missense	218
G_3298_A_missense	218
C_1588_T_synonymous	218
C_7778_T_missense	218
A_18949_G_missense	218
G_15692_A_missense	217
C_16907_A_missense	217
G_18409_T_missense	217
A_11897_G_missense	217
C_17999_T_missense	217
C_16451_T_missense	216
C_7841_T_missense	216
C_17983_T_synonymous	216
A_7644_G_synonymous	216
C_10743_T_synonymous	216
C_324_T_synonymous	216
C_4611_T_synonymous	216
A_11335_G_missense	216
C_20541_T_synonymous	216
G_20892_A_synonymous	215
T_13005_C_synonymous	215
C_18448_T_missense	215
C_1139_T_missense	215
C_10183_T_missense	215
T_2081_C_missense	215
G_16397_A_missense	215
C_119_T_missense	214
[truncated: 32,812 more rows]
