# Supplementary material for: Analysis of 3.5 million SARS-CoV-2 sequences reveals unique mutational trends with consistent nucleotide and codon frequencies
Source: Virol J. 2023 Feb 17;20:31. doi: 10.1186/s12985-023-01982-8 (PMC9936480; doi:10.1186/s12985-023-01982-8)
Supplement: Supplementary file 11 — Additional file 11. Tables S11-70: Counts of All Mutations for each Gene/Clade Combination. [file 12985_2023_1982_MOESM11_ESM.zip › Additional File 1 Tables S11-70/Additional File 1 Table S63_ORF3a_alpha_all_mut_info.csv]

	mutation_sum
G_393_T_missense	23553
G_45_T_missense	17833
C_452_T_missense	9646
G_298_T_missense	5056
C_718_T_missense	4445
G_670_T_missense	2951
G_673_T_missense	2842
C_234_T_synonymous	2683
C_512_T_missense	2567
G_268_T_missense	2352
C_125_A_missense	1988
G_562_T_missense	1893
C_524_T_missense	1797
G_252_T_synonymous	1776
C_668_T_missense	1633
C_339_T_synonymous	1607
C_60_T_synonymous	1533
C_232_T_missense	1485
C_544_T_missense	1468
C_316_T_missense	1426
G_255_T_missense	1370
C_129_T_synonymous	1328
G_79_T_missense	1323
C_180_T_synonymous	1289
C_21_T_synonymous	1210
C_246_T_synonymous	1208
G_97_T_missense	1207
G_463_T_missense	1186
C_666_T_synonymous	1154
C_310_T_missense	1101
G_229_T_missense	1085
C_68_T_missense	1079
C_222_T_synonymous	1077
C_161_T_missense	1033
C_266_T_missense	1020
C_621_T_synonymous	1015
C_186_T_synonymous	996
C_77_T_missense	956
C_179_T_missense	952
C_497_T_missense	951
G_514_T_missense	937
C_318_T_synonymous	928
C_192_T_synonymous	848
A_355_C_missense	841
C_195_T_synonymous	806
G_171_T_missense	789
C_119_T_missense	788
G_53_T_missense	780
G_225_T_missense	775
C_157_T_missense	739
G_604_T_missense	734
G_328_T_missense	730
C_35_T_missense	714
C_296_T_missense	711
C_390_T_synonymous	709
C_90_T_synonymous	700
C_418_T_missense	693
A_204_T_missense	669
C_799_T_missense	627
C_719_T_missense	620
A_182_T_missense	605
G_203_C_missense	605
C_494_T_missense	603
A_181_C_missense	602
G_295_A_missense	582
C_784_T_missense	582
C_121_T_missense	580
C_211_T_synonymous	575
T_707_C_missense	553
T_771_C_synonymous	539
G_134_T_missense	537
C_322_T_missense	530
C_803_T_missense	522
C_41_T_missense	516
C_630_T_synonymous	511
C_336_T_synonymous	509
A_113_T_missense	509
C_219_T_synonymous	507
C_221_T_missense	478
C_809_T_missense	452
C_311_T_missense	442
G_252_A_synonymous	441
G_401_T_missense	434
G_639_T_missense	434
C_117_T_synonymous	430
C_686_T_missense	424
C_24_T_synonymous	421
C_125_T_missense	416
C_636_T_synonymous	415
G_375_T_missense	410
G_299_A_missense	407
C_400_T_missense	396
G_825_T_missense	393
A_103_G_missense	393
T_340_G_missense	382
C_123_T_synonymous	380
C_154_T_missense	374
C_329_T_missense	373
T_86_C_missense	371
C_95_T_missense	365
G_207_T_missense	348
G_63_T_missense	347
G_766_T_missense	340
C_759_T_synonymous	339
C_275_T_missense	338
G_160_T_missense	333
G_67_T_missense	328
G_285_T_missense	327
C_71_T_missense	321
A_726_G_synonymous	320
G_334_T_missense	318
C_191_T_missense	315
A_204_G_synonymous	310
G_171_C_missense	304
G_102_T_synonymous	302
G_463_C_missense	301
G_163_T_missense	300
C_273_T_synonymous	299
G_515_T_missense	298
C_439_T_missense	289
G_295_T_missense	288
G_48_T_missense	284
G_214_T_missense	281
G_130_A_missense	275
G_258_T_missense	274
A_153_G_synonymous	272
C_637_A_missense	271
G_628_T_missense	269
G_761_T_missense	265
G_424_C_missense	257
C_668_A_missense	257
G_37_T_missense	252
C_773_A_missense	250
C_816_T_synonymous	249
G_201_T_missense	237
G_203_T_missense	234
C_527_T_missense	226
G_377_T_missense	226
G_64_T_missense	225
C_301_T_missense	224
T_319_C_missense	220
G_146_T_missense	218
A_51_T_missense	218
G_307_T_missense	216
G_555_T_missense	215
C_250_T_synonymous	213
A_723_C_missense	212
T_104_C_missense	210
C_308_T_missense	209
C_800_T_missense	206
C_280_T_missense	202
A_99_G_synonymous	198
C_399_T_synonymous	196
G_214_A_missense	195
G_657_A_synonymous	195
T_764_C_missense	193
T_164_G_missense	193
C_124_T_missense	190
C_650_T_missense	187
A_139_G_missense	184
C_193_T_missense	182
T_274_C_missense	180
G_604_A_missense	179
G_664_T_missense	179
C_379_T_missense	175
C_405_T_synonymous	175
T_133_C_missense	170
G_392_T_missense	169
C_98_T_missense	169
G_89_A_missense	159
C_806_T_missense	155
G_521_A_missense	150
G_85_T_missense	149
G_447_T_missense	149
C_444_T_synonymous	149
G_751_A_missense	148
T_194_C_missense	146
G_201_C_missense	146
A_172_G_missense	146
C_732_T_synonymous	145
G_555_C_missense	145
A_518_T_missense	145
G_148_A_missense	143
C_293_T_missense	143
G_175_T_missense	142
C_277_T_missense	142
A_306_G_synonymous	141
T_536_C_missense	140
A_591_G_synonymous	138
G_671_T_missense	133
G_807_T_synonymous	132
G_249_T_missense	130
T_188_C_missense	127
G_383_T_missense	125
T_321_C_synonymous	122
T_220_G_missense	122
G_299_T_missense	122
A_566_G_missense	122
C_475_T_missense	119
A_523_G_missense	118
T_220_C_missense	118
A_223_G_missense	116
G_175_A_missense	115
G_142_T_missense	115
G_520_T_missense	113
C_101_T_missense	112
A_132_G_synonymous	112
C_785_T_missense	111
G_173_A_missense	111
C_759_A_synonymous	110
G_131_A_missense	110
A_588_C_synonymous	110
T_69_C_synonymous	110
C_755_T_missense	108
G_108_T_synonymous	107
T_651_C_synonymous	107
C_462_T_synonymous	107
A_467_G_missense	105
C_217_T_missense	105
C_174_T_synonymous	104
G_262_T_missense	103
T_30_A_synonymous	103
G_89_T_missense	102
A_305_T_missense	102
A_182_G_missense	101
G_206_T_missense	101
G_717_T_missense	101
C_288_T_synonymous	98
T_795_C_synonymous	97
A_472_G_missense	97
G_547_A_missense	97
G_79_C_missense	97
T_471_C_synonymous	96
T_294_A_synonymous	95
A_582_G_synonymous	95
C_243_T_synonymous	94
G_807_A_synonymous	94
A_661_G_missense	94
A_769_G_missense	93
C_300_T_synonymous	93
A_814_G_missense	91
C_569_T_missense	90
T_185_C_missense	90
T_118_G_missense	88
T_126_C_synonymous	88
T_577_C_missense	85
C_432_T_synonymous	85
C_584_A_missense	85
T_93_A_synonymous	85
A_65_G_missense	83
C_687_T_synonymous	83
A_109_G_missense	83
C_618_T_synonymous	83
T_83_C_missense	81
C_385_T_missense	81
C_301_A_missense	80
G_589_T_missense	80
G_102_A_synonymous	80
C_552_T_synonymous	79
G_63_A_synonymous	79
C_88_T_missense	78
C_411_T_synonymous	78
T_683_C_missense	77
T_149_C_missense	75
G_392_C_missense	75
G_520_A_missense	74
G_289_A_missense	70
A_198_T_missense	70
T_757_C_missense	69
C_318_A_synonymous	69
T_110_C_missense	69
T_646_C_missense	69
G_752_T_missense	68
G_775_T_missense	68
G_530_T_missense	68
G_487_T_missense	68
T_81_C_synonymous	67
T_93_C_synonymous	66
G_378_T_missense	66
T_423_C_synonymous	65
T_38_C_missense	65
A_513_T_synonymous	65
T_294_G_synonymous	65
C_279_T_synonymous	64
A_352_G_missense	63
G_15_A_missense	63
T_633_C_synonymous	62
T_374_C_missense	62
G_819_T_synonymous	62
G_289_T_missense	61
A_414_T_synonymous	61
G_52_T_missense	61
G_85_C_missense	61
C_193_A_missense	60
C_152_T_missense	60
A_582_C_missense	60
T_323_A_missense	60
G_804_T_synonymous	60
A_706_G_missense	59
C_812_T_missense	59
A_778_G_missense	59
G_304_C_missense	58
C_690_T_synonymous	58
T_702_C_synonymous	58
T_156_C_synonymous	58
C_74_T_missense	57
A_58_G_missense	57
C_288_A_synonymous	56
C_92_T_missense	56
A_572_T_missense	55
C_195_A_synonymous	55
T_82_C_missense	55
G_4_T_missense	55
G_53_A_missense	54
T_297_G_synonymous	53
C_152_A_missense	53
T_684_C_synonymous	53
T_178_C_missense	53
G_628_A_missense	52
G_763_T_missense	52
A_47_G_missense	51
G_817_T_missense	51
G_780_T_missense	51
A_408_G_synonymous	50
T_538_C_missense	50
A_406_G_missense	50
G_262_C_missense	50
C_739_T_missense	50
G_599_T_missense	49
A_326_G_missense	49
G_521_T_missense	49
G_709_T_missense	49
C_136_T_missense	48
G_32_T_missense	48
G_579_T_missense	48
G_131_T_missense	47
G_393_C_missense	47
T_138_C_synonymous	47
G_97_A_missense	47
T_550_C_missense	47
G_517_A_missense	47
C_584_T_missense	47
C_180_A_synonymous	46
C_309_T_synonymous	46
C_301_G_missense	45
A_518_G_missense	45
G_670_A_missense	45
G_298_A_missense	45
G_108_A_synonymous	45
T_790_C_missense	44
G_657_T_missense	44
G_458_A_missense	44
T_281_C_missense	44
A_627_G_synonymous	44
C_215_T_missense	44
A_80_C_missense	44
G_760_A_missense	44
C_318_G_synonymous	44
T_327_C_synonymous	43
C_747_T_synonymous	42
T_337_C_missense	42
C_286_T_missense	42
G_446_T_missense	42
C_773_T_missense	41
T_674_C_missense	41
A_513_G_synonymous	41
G_595_T_missense	40
G_659_T_missense	40
C_176_T_missense	40
T_779_A_missense	40
G_15_T_missense	40
G_664_A_missense	40
A_202_G_missense	40
G_401_A_missense	39
T_297_A_synonymous	39
T_402_C_synonymous	39
A_39_G_synonymous	39
A_694_G_missense	39
T_287_C_missense	39
G_766_A_missense	38
T_128_C_missense	38
A_576_G_synonymous	38
T_493_C_missense	38
T_127_C_missense	37
C_121_A_missense	37
G_670_C_missense	37
C_597_A_missense	37
T_241_G_missense	36
T_737_C_missense	36
G_163_A_missense	36
A_224_G_missense	36
G_91_A_missense	36
T_323_C_missense	35
A_606_G_synonymous	35
G_817_C_missense	35
A_394_C_missense	35
G_751_T_missense	35
A_591_T_synonymous	35
C_428_T_missense	35
G_485_C_missense	34
T_240_C_synonymous	34
T_426_C_synonymous	34
T_235_A_missense	34
C_539_A_missense	34
A_34_C_missense	34
G_384_T_missense	33
A_51_G_synonymous	33
T_368_C_missense	33
T_122_C_missense	33
T_291_C_synonymous	33
A_267_G_synonymous	33
G_514_A_missense	33
A_461_G_missense	33
A_265_G_missense	32
G_793_T_missense	32
C_107_T_missense	32
A_209_G_missense	32
A_396_G_synonymous	32
G_173_T_missense	32
G_115_T_missense	32
A_50_T_missense	31
G_717_A_synonymous	31
C_342_A_missense	31
G_225_A_synonymous	31
A_484_G_missense	31
T_540_A_synonymous	31
T_291_A_synonymous	31
T_492_G_synonymous	30
C_439_A_missense	30
A_535_T_missense	30
T_643_C_missense	30
T_731_C_missense	30
C_147_T_synonymous	30
G_9_T_missense	30
C_679_T_missense	30
G_226_A_missense	30
T_710_C_missense	29
C_750_T_synonymous	29
G_807_C_synonymous	29
T_282_C_synonymous	29
C_640_T_synonymous	29
C_509_T_missense	29
G_307_A_missense	29
C_73_T_missense	29
G_292_A_missense	29
A_355_G_missense	28
C_429_T_synonymous	28
G_171_A_synonymous	28
A_498_G_synonymous	27
T_297_C_synonymous	27
A_197_G_missense	27
C_626_T_missense	27
G_37_A_missense	27
A_200_T_missense	27
A_653_G_missense	27
A_665_C_missense	27
G_91_T_missense	27
C_741_T_synonymous	27
G_427_A_missense	26
T_605_C_missense	26
G_285_A_synonymous	26
C_733_A_missense	26
T_118_C_missense	26
G_45_A_synonymous	26
T_519_A_missense	26
A_113_G_missense	26
C_336_A_synonymous	26
G_229_A_missense	26
C_60_A_synonymous	26
A_678_G_synonymous	25
G_242_T_missense	25
G_825_C_missense	25
T_507_C_synonymous	25
T_669_C_synonymous	25
A_791_T_missense	25
G_601_C_missense	25
T_488_C_missense	24
T_269_C_missense	24
T_166_C_missense	24
T_731_G_missense	24
T_433_C_missense	24
G_350_T_missense	24
G_375_C_missense	24
T_205_C_missense	24
C_820_T_missense	24
T_185_G_missense	24
T_353_C_missense	24
A_722_G_missense	24
T_283_G_missense	24
T_317_C_missense	24
A_499_G_missense	24
A_658_C_missense	24
A_449_G_missense	23
G_365_T_missense	23
T_689_G_missense	23
G_817_A_missense	23
G_252_C_synonymous	23
C_95_A_missense	23
T_631_C_missense	23
A_680_G_missense	23
C_26_T_missense	23
C_250_A_missense	23
A_181_G_missense	22
A_797_G_missense	22
C_232_G_missense	22
G_151_T_missense	22
A_407_T_missense	22
G_108_C_synonymous	22
T_546_C_synonymous	22
A_556_G_missense	22
C_686_G_missense	22
T_624_C_synonymous	22
A_184_T_missense	22
G_262_A_missense	22
A_100_G_missense	22
T_738_C_synonymous	22
A_725_G_missense	21
T_6_A_missense	21
A_172_C_missense	21
G_148_T_missense	21
T_387_C_synonymous	21
A_78_T_synonymous	21
G_146_A_missense	21
A_80_G_missense	21
C_539_T_missense	21
G_642_A_synonymous	21
G_67_A_missense	21
A_51_C_missense	21
T_651_G_synonymous	20
T_303_C_synonymous	20
T_150_A_synonymous	20
A_200_G_missense	20
T_466_C_missense	20
G_17_T_missense	20
C_280_A_missense	20
T_76_C_missense	20
G_31_C_missense	20
G_487_C_missense	20
A_665_G_missense	20
G_55_A_missense	20
T_235_G_missense	20
G_715_C_missense	20
C_465_T_synonymous	19
T_150_C_synonymous	19
C_217_A_missense	19
G_255_A_synonymous	19
G_712_T_missense	19
T_496_C_missense	19
A_658_G_missense	19
A_430_G_missense	19
A_705_T_missense	19
C_71_A_missense	19
T_557_C_missense	19
A_638_T_missense	19
G_115_A_missense	19
T_330_C_synonymous	19
G_48_A_synonymous	19
G_796_A_missense	19
T_473_C_missense	18
C_400_A_missense	18
G_673_A_missense	18
A_113_C_missense	18
C_693_T_synonymous	18
C_179_A_missense	18
G_135_T_missense	18
A_756_G_synonymous	18
G_781_A_missense	18
T_382_C_missense	18
A_187_T_missense	18
T_768_C_synonymous	18
C_98_A_missense	18
C_26_A_missense	18
A_58_C_missense	18
T_141_C_synonymous	18
T_177_A_synonymous	17
A_414_G_synonymous	17
G_517_C_missense	17
T_468_C_synonymous	17
T_312_C_synonymous	17
C_154_A_missense	17
A_114_G_synonymous	17
C_107_A_missense	17
T_789_C_synonymous	17
T_302_C_missense	17
C_73_A_missense	17
A_498_T_synonymous	17
A_566_C_missense	17
C_357_T_synonymous	17
G_443_T_missense	17
A_518_C_missense	17
A_198_G_synonymous	17
A_364_G_missense	17
T_714_C_synonymous	17
T_162_C_synonymous	16
A_653_C_missense	16
T_388_G_missense	16
C_662_T_missense	16
C_186_G_missense	16
G_85_A_missense	16
A_525_G_synonymous	16
G_258_A_synonymous	16
C_645_T_synonymous	16
T_388_A_missense	16
A_170_G_missense	16
A_56_C_missense	16
G_348_A_synonymous	16
T_660_G_missense	16
T_165_G_synonymous	16
T_271_C_missense	16
A_13_G_missense	16
T_84_C_synonymous	16
T_450_C_synonymous	16
C_800_A_missense	16
A_554_G_missense	16
T_167_C_missense	16
A_554_C_missense	16
C_221_A_missense	15
A_706_T_missense	15
T_792_C_synonymous	15
G_487_A_missense	15
T_159_C_synonymous	15
A_210_G_synonymous	15
T_59_C_missense	15
G_48_C_missense	15
A_56_G_missense	15
A_39_C_synonymous	15
A_431_T_missense	15
T_325_C_missense	15
T_616_C_missense	15
A_406_C_missense	15
A_451_G_missense	15
T_30_C_synonymous	15
A_613_T_missense	14
A_61_G_missense	14
G_586_A_missense	14
T_212_C_missense	14
A_740_G_missense	14
C_222_A_synonymous	14
T_251_C_missense	14
G_563_A_missense	14
G_485_T_missense	14
A_529_C_missense	14
T_445_A_missense	14
G_45_C_missense	14
C_293_A_missense	14
G_377_A_missense	14
T_391_G_missense	14
C_621_A_missense	14
A_120_G_synonymous	14
C_411_A_missense	14
C_277_A_missense	14
G_587_A_missense	14
A_305_G_missense	14
A_551_G_missense	14
G_130_C_missense	14
A_422_G_missense	14
A_648_T_synonymous	14
T_466_A_missense	13
C_219_A_synonymous	13
A_347_G_missense	13
T_702_A_missense	13
A_209_T_missense	13
A_629_G_missense	13
G_64_A_missense	13
A_677_G_missense	13
A_677_T_missense	13
C_652_G_missense	13
A_734_G_missense	13
A_786_G_synonymous	13
C_180_G_synonymous	13
A_663_G_synonymous	13
C_429_A_synonymous	13
G_64_C_missense	13
A_27_G_synonymous	13
A_370_G_missense	13
T_615_C_synonymous	13
A_535_G_missense	13
T_43_C_synonymous	13
C_647_T_missense	13
T_478_C_missense	13
T_283_C_synonymous	13
C_129_A_missense	13
T_459_C_synonymous	13
G_201_A_synonymous	13
G_825_A_synonymous	13
G_639_A_synonymous	13
T_290_C_missense	13
T_76_G_missense	13
A_170_T_missense	12
A_572_C_missense	12
T_36_C_synonymous	12
A_434_G_missense	12
G_142_A_missense	12
G_559_T_missense	12
G_249_A_synonymous	12
C_612_T_synonymous	12
A_713_G_missense	12
A_354_G_missense	12
A_576_C_missense	12
G_673_C_missense	12
A_306_T_missense	12
G_145_T_missense	12
T_495_C_synonymous	12
T_177_C_synonymous	12
T_178_A_missense	12
A_46_G_missense	12
G_763_A_missense	12
T_776_C_missense	12
T_218_C_missense	12
T_168_A_missense	12
A_213_G_synonymous	12
T_164_C_missense	12
G_724_A_missense	12
A_593_G_missense	12
A_778_T_missense	12
T_456_C_synonymous	12
G_238_A_missense	12
T_344_C_missense	12
C_95_G_missense	11
A_199_G_missense	11
C_192_G_synonymous	11
C_234_A_missense	11
G_463_A_missense	11
G_37_C_missense	11
A_542_G_missense	11
A_449_T_missense	11
C_696_T_synonymous	11
T_691_C_missense	11
T_720_C_synonymous	11
A_244_T_missense	11
A_592_C_missense	11
A_736_G_missense	11
A_606_C_synonymous	11
T_317_G_missense	11
T_140_C_missense	11
A_505_G_missense	11
G_4_A_missense	11
A_705_G_synonymous	11
A_548_G_missense	11
A_99_T_synonymous	11
T_44_C_missense	11
A_638_G_missense	11
T_228_C_synonymous	11
G_348_T_missense	11
G_378_A_synonymous	11
A_132_C_synonymous	11
T_259_C_missense	11
A_762_G_synonymous	11
T_313_C_missense	11
A_189_G_missense	10
G_206_C_missense	10
A_183_C_missense	10
G_31_A_missense	10
G_145_A_missense	10
C_772_T_missense	10
C_74_A_missense	10
A_454_G_missense	10
A_264_G_synonymous	10
T_84_G_missense	10
A_703_G_missense	10
C_533_T_missense	10
C_719_A_missense	10
T_711_A_synonymous	10
T_720_A_synonymous	10
C_597_T_synonymous	10
G_334_C_missense	10
A_794_T_missense	10
A_734_T_missense	10
T_415_C_synonymous	10
A_111_G_missense	10
C_116_T_missense	10
T_435_C_synonymous	10
C_549_A_missense	10
T_453_C_synonymous	10
A_373_G_missense	10
A_592_G_missense	10
T_270_C_synonymous	10
A_594_G_synonymous	10
T_282_G_synonymous	10
T_14_C_missense	10
T_6_C_synonymous	10
G_345_A_synonymous	10
C_117_A_synonymous	10
A_783_G_synonymous	9
C_743_T_missense	9
T_319_A_missense	9
T_511_G_missense	9
T_567_C_synonymous	9
G_79_A_missense	9
C_90_A_synonymous	9
T_619_C_missense	9
C_296_A_missense	9
T_779_C_missense	9
G_292_T_missense	9
G_268_C_missense	9
T_519_C_synonymous	9
A_663_T_synonymous	9
A_575_G_missense	9
C_432_A_missense	9
A_109_T_missense	9
G_238_C_missense	9
T_714_A_missense	9
C_21_A_synonymous	9
A_593_T_missense	9
A_474_G_missense	9
G_555_A_synonymous	9
T_426_A_missense	9
G_804_A_synonymous	9
G_389_T_missense	9
T_754_C_missense	9
C_428_A_missense	9
T_460_C_missense	9
A_782_G_missense	9
A_18_G_synonymous	9
A_663_C_synonymous	9
T_75_G_synonymous	9
G_52_A_missense	9
A_99_C_synonymous	9
C_68_A_missense	9
A_103_C_missense	9
A_525_T_synonymous	9
A_596_G_missense	9
G_32_C_missense	9
T_438_C_synonymous	9
T_104_A_missense	9
T_765_C_synonymous	9
A_364_C_synonymous	9
C_452_A_missense	9
T_144_A_synonymous	8
C_322_A_missense	8
T_38_G_missense	8
C_741_A_missense	8
C_193_G_missense	8
T_248_C_missense	8
T_239_C_missense	8
C_610_T_missense	8
C_699_T_synonymous	8
T_607_C_synonymous	8
A_80_T_missense	8
T_315_C_synonymous	8
G_17_A_missense	8
A_627_T_synonymous	8
G_307_C_missense	8
G_599_A_missense	8
T_96_A_synonymous	8
T_20_C_missense	8
G_398_C_missense	8
T_241_C_missense	8
A_65_T_missense	8
C_759_G_synonymous	8
C_234_G_missense	8
T_457_C_missense	8
T_477_G_synonymous	8
A_588_G_synonymous	8
C_279_A_missense	8
T_87_C_synonymous	8
C_504_T_synonymous	8
G_361_A_missense	8
G_587_T_missense	8
A_644_G_missense	8
T_75_A_synonymous	8
A_33_T_synonymous	8
G_345_T_missense	8
C_623_T_missense	8
A_105_T_synonymous	8
A_431_G_missense	8
G_268_A_missense	7
A_722_T_missense	7
G_580_A_missense	7
A_513_C_synonymous	7
C_357_A_missense	7
G_514_C_missense	7
C_250_G_missense	7
T_54_C_synonymous	7
T_810_A_synonymous	7
G_32_A_missense	7
C_211_A_missense	7
T_75_C_synonymous	7
A_667_G_missense	7
A_34_G_missense	7
A_187_G_missense	7
T_445_C_missense	7
A_455_G_missense	7
A_794_G_missense	7
A_19_C_missense	7
A_588_T_synonymous	7
A_320_G_missense	7
A_196_G_missense	7
T_660_C_synonymous	7
A_543_G_synonymous	7
A_39_T_synonymous	7
A_105_G_missense	7
A_654_G_synonymous	7
A_774_G_synonymous	7
G_578_T_missense	7
A_653_T_missense	7
C_719_G_missense	7
G_709_A_missense	7
A_685_G_missense	7
G_659_A_missense	7
T_150_G_synonymous	7
G_361_T_missense	7
T_442_A_missense	7
A_735_G_synonymous	7
G_328_A_missense	7
A_395_T_missense	7
T_561_C_synonymous	7
T_138_A_synonymous	7
G_458_T_missense	7
T_753_G_synonymous	7
A_786_T_synonymous	7
A_581_G_missense	7
T_620_G_missense	7
T_42_C_synonymous	7
A_798_G_synonymous	7
T_341_G_missense	7
C_418_A_missense	7
G_427_T_missense	7
T_96_C_synonymous	7
T_247_A_missense	7
G_530_A_missense	7
T_420_C_synonymous	7
G_541_A_missense	7
G_214_C_missense	7
A_369_G_missense	7
A_367_C_missense	7
G_775_A_missense	6
C_211_G_missense	6
T_261_C_synonymous	6
A_78_G_synonymous	6
G_730_A_missense	6
T_692_C_missense	6
A_700_T_missense	6
A_18_C_missense	6
G_255_C_missense	6
G_671_C_missense	6
G_517_T_missense	6
A_333_G_synonymous	6
T_340_C_missense	6
A_528_G_synonymous	6
C_316_A_missense	6
A_736_C_missense	6
A_723_T_missense	6
G_203_A_missense	6
A_528_T_synonymous	6
A_632_G_missense	6
A_395_G_missense	6
A_782_C_missense	6
C_186_A_synonymous	6
A_120_C_synonymous	6
A_545_G_missense	6
T_122_A_missense	6
G_715_A_missense	6
C_308_A_missense	6
T_655_C_synonymous	6
A_490_G_missense	6
G_295_C_missense	6
T_557_G_missense	6
A_184_G_missense	6
T_692_G_missense	6
T_380_G_missense	6
G_289_C_missense	6
A_70_G_missense	6
T_143_C_missense	6
C_24_A_missense	6
G_502_A_missense	6
T_746_C_missense	6
G_530_C_missense	6
A_716_T_missense	6
G_63_C_missense	6
T_577_A_missense	6
T_256_C_synonymous	6
C_342_T_synonymous	6
G_793_A_missense	6
A_425_G_missense	6
A_172_T_missense	5
A_701_T_missense	5
C_476_T_missense	5
A_526_G_missense	5
A_376_G_missense	5
A_306_C_missense	5
G_229_C_missense	5
C_621_G_missense	5
T_358_C_missense	5
A_103_T_missense	5
T_483_C_synonymous	5
G_601_A_missense	5
T_672_C_synonymous	5
T_303_A_synonymous	5
G_595_C_missense	5
T_558_C_synonymous	5
G_775_C_missense	5
A_114_C_missense	5
A_706_C_missense	5
T_118_A_missense	5
A_414_C_synonymous	5
T_602_C_missense	5
G_443_A_missense	5
A_648_G_synonymous	5
T_675_C_synonymous	5
A_196_C_missense	5
T_87_G_synonymous	5
C_732_A_synonymous	5
T_43_G_missense	5
A_376_C_synonymous	5
T_236_C_missense	5
A_216_G_synonymous	5
A_62_G_missense	5
G_559_A_missense	5
T_165_C_synonymous	5
T_237_C_synonymous	5
C_584_G_missense	5
C_311_G_missense	5
C_129_G_missense	5
G_238_T_missense	5
A_366_G_synonymous	5
C_26_G_missense	5
T_281_A_missense	5
A_46_C_missense	5
A_568_G_missense	5
C_112_G_missense	5
G_748_C_missense	5
T_282_A_synonymous	5
A_745_C_missense	5
T_382_G_missense	5
C_821_T_missense	5
C_650_A_missense	5
G_175_C_missense	5
G_563_T_missense	5
A_434_T_missense	5
C_553_A_missense	5
G_151_A_missense	5
C_154_G_missense	5
T_315_G_missense	5
T_231_C_synonymous	5
T_287_G_missense	5
C_192_A_synonymous	5
A_333_T_missense	5
G_547_T_missense	5
T_335_C_missense	5
C_311_A_missense	5
A_349_G_missense	5
G_671_A_missense	5
A_566_T_missense	5
C_101_A_missense	5
G_642_T_synonymous	5
G_515_A_missense	5
C_157_A_missense	5
T_391_A_missense	5
A_47_C_missense	5
G_761_A_missense	5
G_424_T_missense	5
A_770_G_missense	5
G_17_C_missense	5
G_298_C_missense	5
T_598_C_missense	5
C_106_T_missense	5
A_200_C_missense	5
T_456_G_missense	5
A_33_G_synonymous	5
C_630_A_missense	5
T_235_C_missense	4
T_655_G_missense	4
A_680_T_missense	4
C_147_G_synonymous	4
C_161_A_missense	4
C_773_G_missense	4
C_174_G_missense	4
A_489_G_synonymous	4
A_464_G_missense	4
T_753_C_synonymous	4
T_360_C_synonymous	4
G_604_C_missense	4
A_33_C_synonymous	4
T_708_C_synonymous	4
A_244_G_missense	4
A_183_G_synonymous	4
A_611_G_missense	4
T_585_C_synonymous	4
A_355_T_missense	4
T_577_G_missense	4
A_782_T_missense	4
G_547_C_missense	4
A_581_C_missense	4
C_809_A_missense	4
G_375_A_missense	4
G_724_C_missense	4
A_704_T_missense	4
T_284_C_missense	4
T_82_G_missense	4
A_573_C_missense	4
G_801_T_synonymous	4
C_532_T_missense	4
T_253_C_synonymous	4
C_246_A_missense	4
T_315_A_missense	4
T_241_A_missense	4
T_313_G_missense	4
A_678_C_missense	4
A_19_G_missense	4
G_815_T_missense	4
T_212_A_missense	4
C_169_A_missense	4
C_812_G_missense	4
A_700_G_missense	4
A_197_T_missense	4
T_564_C_synonymous	4
A_409_G_missense	4
A_629_C_missense	4
C_116_A_missense	4
T_391_C_missense	4
T_230_C_missense	4
T_674_G_missense	4
A_114_T_missense	4
G_560_A_missense	4
T_795_A_missense	4
A_409_T_missense	4
C_803_A_missense	4
A_529_G_missense	4
T_381_C_synonymous	4
C_439_G_missense	4
A_189_T_synonymous	4
C_686_A_missense	4
A_716_C_missense	4
T_570_C_synonymous	4
T_625_G_missense	4
G_304_A_missense	4
T_397_A_missense	4
G_730_T_missense	4
T_140_G_missense	4
A_725_T_missense	4
A_542_T_missense	4
T_12_C_synonymous	4
A_347_C_missense	4
T_331_C_synonymous	4
C_41_A_missense	4
C_668_G_missense	4
T_302_G_missense	4
G_541_C_missense	4
T_565_C_missense	4
T_314_C_missense	4
A_573_T_missense	4
A_574_C_missense	4
T_159_A_synonymous	4
A_774_T_synonymous	4
A_481_G_missense	4
A_50_G_missense	4
T_600_C_synonymous	3
T_110_A_missense	3
T_84_A_missense	3
A_777_G_synonymous	3
A_370_C_missense	3
T_133_A_missense	3
A_735_T_missense	3
A_396_T_missense	3
A_356_C_missense	3
C_527_A_missense	3
C_448_T_missense	3
G_712_A_missense	3
T_583_C_missense	3
T_166_G_missense	3
T_359_G_missense	3
A_28_G_missense	3
C_758_T_missense	3
T_323_G_missense	3
T_768_G_synonymous	3
A_481_T_missense	3
C_405_A_synonymous	3
T_421_C_missense	3
A_725_C_missense	3
A_213_T_synonymous	3
G_595_A_missense	3
T_540_G_synonymous	3
A_698_G_missense	3
T_271_G_missense	3
C_524_A_missense	3
A_791_G_missense	3
T_29_G_missense	3
A_787_C_missense	3
T_128_A_missense	3
C_522_T_synonymous	3
T_371_C_missense	3
A_265_C_missense	3
G_721_A_missense	3
G_571_A_missense	3
T_445_G_missense	3
A_27_T_synonymous	3
A_233_C_missense	3
A_505_T_missense	3
T_162_G_synonymous	3
T_194_A_missense	3
G_398_T_missense	3
T_516_C_synonymous	3
T_254_C_missense	3
A_16_C_synonymous	3
G_97_C_missense	3
G_559_C_missense	3
A_245_G_missense	3
C_179_G_missense	3
G_365_A_missense	3
C_316_G_missense	3
G_760_C_missense	3
T_695_C_missense	3
A_617_G_missense	3
C_329_A_missense	3
T_754_G_missense	3
A_417_G_synonymous	3
T_459_G_missense	3
A_454_T_missense	3
A_57_G_synonymous	3
A_613_G_missense	3
A_278_G_missense	3
C_597_G_missense	3
C_217_G_missense	3
T_240_G_synonymous	3
T_503_C_missense	3
T_341_C_missense	3
A_16_G_missense	3
A_56_T_missense	3
T_236_G_missense	3
G_614_A_missense	3
A_320_T_missense	3
A_223_C_missense	3
T_43_A_missense	3
T_506_A_missense	3
C_400_G_missense	3
G_614_C_missense	3
T_624_G_synonymous	3
T_767_C_missense	3
C_124_A_missense	3
T_126_G_synonymous	3
A_276_G_synonymous	3
G_819_A_synonymous	3
T_387_G_synonymous	3
T_822_C_synonymous	3
A_556_C_missense	3
A_430_T_missense	3
A_434_C_missense	3
T_128_G_missense	3
G_717_C_missense	3
T_711_C_synonymous	3
T_441_C_synonymous	3
T_332_C_missense	3
T_651_A_synonymous	3
C_385_A_missense	3
T_162_A_synonymous	3
T_477_C_synonymous	2
G_365_C_missense	2
A_736_T_missense	2
A_410_C_missense	2
C_553_G_missense	2
A_5_G_missense	2
T_218_A_missense	2
T_324_C_synonymous	2
T_86_G_missense	2
C_49_A_missense	2
G_578_C_missense	2
A_713_T_missense	2
A_347_T_missense	2
C_452_G_missense	2
A_184_C_missense	2
G_163_C_missense	2
T_20_G_missense	2
A_183_T_missense	2
C_35_A_missense	2
T_155_C_missense	2
A_482_C_missense	2
C_652_A_missense	2
A_545_T_missense	2
T_144_C_synonymous	2
G_55_C_missense	2
G_53_C_missense	2
C_169_G_missense	2
T_516_A_synonymous	2
C_336_G_synonymous	2
A_704_G_missense	2
T_54_A_synonymous	2
A_556_T_missense	2
C_385_G_missense	2
T_537_A_synonymous	2
C_208_G_missense	2
T_177_G_synonymous	2
C_465_G_missense	2
T_178_G_missense	2
A_408_T_missense	2
T_137_C_missense	2
T_359_C_missense	2
A_769_C_missense	2
T_358_A_missense	2
C_690_G_missense	2
A_25_G_missense	2
G_819_C_synonymous	2
G_350_A_missense	2
T_550_A_missense	2
C_809_G_missense	2
T_122_G_missense	2
T_607_A_missense	2
A_542_C_missense	2
G_242_A_missense	2
A_356_G_missense	2
C_816_G_missense	2
A_352_T_missense	2
T_303_G_synonymous	2
T_764_G_missense	2
C_687_A_synonymous	2
T_536_G_missense	2
A_770_C_missense	2
C_191_A_missense	2
T_688_A_missense	2
A_224_C_missense	2
T_72_C_synonymous	2
T_477_A_synonymous	2
A_545_C_missense	2
C_92_A_missense	2
A_609_G_synonymous	2
T_501_A_synonymous	2
C_772_A_missense	2
A_276_C_synonymous	2
C_309_A_synonymous	2
T_519_G_missense	2
T_603_C_synonymous	2
G_378_C_missense	2
A_57_T_missense	2
T_30_G_missense	2
A_572_G_missense	2
G_9_A_synonymous	2
G_52_C_missense	2
G_258_C_missense	2
T_331_A_missense	2
G_562_A_missense	2
A_57_C_missense	2
A_5_C_missense	2
A_694_C_missense	2
A_667_C_missense	2
A_396_C_missense	2
T_247_C_synonymous	2
C_480_T_synonymous	2
C_812_A_missense	2
T_312_G_synonymous	2
A_233_G_missense	2
A_622_G_missense	2
A_132_T_synonymous	2
T_823_C_synonymous	2
C_346_A_missense	2
G_601_T_missense	2
G_748_A_missense	2
A_649_C_missense	2
C_310_A_missense	2
T_669_A_synonymous	2
A_198_C_missense	2
T_263_C_missense	2
T_507_A_synonymous	2
G_102_C_synonymous	2
G_682_A_missense	2
A_276_T_synonymous	2
T_631_A_missense	2
A_716_G_missense	2
A_472_T_missense	2
T_603_A_synonymous	2
T_362_C_missense	2
A_139_T_missense	2
G_285_C_missense	2
A_762_C_synonymous	2
T_590_C_missense	2
C_727_T_missense	2
C_718_A_missense	2
C_494_A_missense	2
C_136_A_missense	2
T_540_C_synonymous	2
T_788_C_missense	2
G_334_A_missense	2
C_623_A_missense	2
T_331_G_missense	2
A_153_T_synonymous	2
T_274_A_missense	2
A_658_T_missense	2
T_10_C_missense	2
A_199_C_missense	2
A_111_T_synonymous	2
T_156_G_synonymous	2
T_256_G_missense	2
A_742_G_missense	2
G_796_C_missense	1
T_822_A_synonymous	1
T_570_A_synonymous	1
C_509_A_missense	1
T_511_C_missense	1
T_590_A_missense	1
A_769_T_missense	1
A_372_C_synonymous	1
T_167_G_missense	1
A_505_C_missense	1
A_224_T_missense	1
T_493_G_missense	1
A_372_G_missense	1
A_654_T_missense	1
T_66_A_missense	1
A_47_T_missense	1
C_300_A_synonymous	1
G_752_A_missense	1
T_419_G_missense	1
C_277_G_missense	1
T_546_G_missense	1
C_157_G_missense	1
A_479_G_missense	1
A_326_T_missense	1
T_23_C_missense	1
C_806_A_missense	1
T_330_G_synonymous	1
T_510_A_synonymous	1
A_749_G_missense	1
C_418_G_missense	1
C_279_G_missense	1
C_390_G_missense	1
A_808_C_missense	1
T_144_G_synonymous	1
C_750_A_missense	1
A_482_T_missense	1
C_106_A_missense	1
A_728_G_missense	1
T_274_G_missense	1
T_441_A_synonymous	1
A_430_C_missense	1
A_523_T_missense	1
A_204_C_missense	1
A_573_G_synonymous	1
A_794_C_missense	1
T_402_A_synonymous	1
C_544_A_missense	1
T_616_A_missense	1
G_761_C_missense	1
C_569_A_missense	1
T_82_A_missense	1
C_309_G_synonymous	1
G_780_A_missense	1
T_205_A_missense	1
A_464_T_missense	1
A_40_T_missense	1
C_41_G_missense	1
T_281_G_missense	1
T_59_G_missense	1
T_531_C_synonymous	1
T_247_G_missense	1
T_619_G_missense	1
A_811_G_missense	1
C_772_G_missense	1
T_66_C_synonymous	1
A_272_G_missense	1
A_461_T_missense	1
A_704_C_missense	1
A_529_T_missense	1
C_221_G_missense	1
C_68_G_missense	1
A_575_C_missense	1
T_707_G_missense	1
A_489_T_synonymous	1
C_524_G_missense	1
A_305_C_missense	1
T_168_C_synonymous	1
A_267_T_synonymous	1
C_310_G_missense	1
A_62_T_missense	1
T_767_A_missense	1
A_526_T_missense	1
T_738_A_synonymous	1
T_710_G_missense	1
T_675_A_synonymous	1
C_491_T_missense	1
A_756_T_synonymous	1
C_533_A_missense	1
T_771_A_missense	1
T_486_C_synonymous	1
A_455_T_missense	1
T_473_A_missense	1
T_433_A_missense	1
C_475_G_missense	1
C_412_T_missense	1
A_797_C_missense	1
T_254_G_missense	1
C_288_G_synonymous	1
G_676_A_missense	1
A_638_C_missense	1
C_509_G_missense	1
C_329_G_missense	1
A_19_T_missense	1
T_795_G_missense	1
T_403_G_missense	1
T_500_C_missense	1
T_358_G_missense	1
C_195_G_synonymous	1
T_511_A_missense	1
T_495_G_synonymous	1
C_696_A_synonymous	1
T_194_G_missense	1
T_501_C_synonymous	1
T_457_A_missense	1
T_22_C_missense	1
C_147_A_synonymous	1
G_160_A_missense	1
T_36_G_synonymous	1
T_29_C_missense	1
C_784_A_missense	1
A_705_C_missense	1
A_50_C_missense	1
A_787_G_missense	1
G_589_A_missense	1
T_188_A_missense	1
T_340_A_missense	1
T_287_A_missense	1
T_42_A_synonymous	1
C_412_G_missense	1
A_548_T_missense	1
T_731_A_missense	1
T_496_G_missense	1
T_506_C_missense	1
G_748_T_missense	1
A_498_C_synonymous	1
A_574_G_missense	1
T_442_C_missense	1
A_408_C_missense	1
T_729_C_synonymous	1
G_398_A_missense	1
T_137_A_missense	1
A_233_T_missense	1
A_366_C_missense	1
T_813_C_synonymous	1
T_619_A_missense	1
C_92_G_missense	1
T_483_A_missense	1
A_139_C_missense	1
A_723_G_synonymous	1
A_25_T_missense	1
A_363_T_synonymous	1
T_697_C_missense	1
T_441_G_synonymous	1
G_521_C_missense	1
T_314_G_missense	1
T_534_C_synonymous	1
A_726_T_missense	1
A_482_G_missense	1
T_779_G_missense	1
T_141_A_synonymous	1
G_752_C_missense	1
A_581_T_missense	1
T_230_G_missense	1
T_624_A_synonymous	1
A_548_C_missense	1
A_28_C_missense	1
T_538_G_missense	1
A_58_T_missense	1
T_684_G_synonymous	1
T_36_A_synonymous	1
T_510_G_synonymous	1
C_739_G_missense	1
T_263_G_missense	1
T_382_A_missense	1
T_325_G_missense	1
A_94_G_missense	1
T_691_A_missense	1
A_425_C_missense	1
A_805_C_missense	1
A_28_T_missense	1
A_770_T_missense	1
C_491_A_missense	1
C_35_G_missense	1
T_818_A_missense	1
T_469_C_missense	1
T_691_G_missense	1
T_343_A_missense	1
T_620_C_missense	1
T_72_A_synonymous	1
T_231_G_synonymous	1
C_88_A_missense	1
C_465_A_missense	1
T_824_C_missense	1
T_86_A_missense	1
T_776_A_missense	1
A_777_C_synonymous	1
T_205_G_missense	1
T_22_G_missense	1
T_493_A_missense	1
G_709_C_missense	1
T_510_C_synonymous	1
A_333_C_missense	1
G_67_C_missense	1
A_722_C_missense	1
G_227_T_missense	1
T_126_A_synonymous	1
G_227_A_missense	1
T_768_A_synonymous	1
T_314_A_missense	1
G_15_C_missense	1
C_296_G_missense	1
A_654_C_missense	1
C_687_G_synonymous	1
T_269_G_missense	1
G_207_C_missense	1
T_69_A_synonymous	1
C_693_G_missense	1
A_464_C_missense	1
A_40_G_missense	1
A_703_C_missense	1
C_121_G_missense	1
