# Supplementary material for: Analysis of 3.5 million SARS-CoV-2 sequences reveals unique mutational trends with consistent nucleotide and codon frequencies
Source: Virol J. 2023 Feb 17;20:31. doi: 10.1186/s12985-023-01982-8 (PMC9936480; doi:10.1186/s12985-023-01982-8)
Supplement: Supplementary file 11 — Additional file 11. Tables S11-70: Counts of All Mutations for each Gene/Clade Combination. [file 12985_2023_1982_MOESM11_ESM.zip › Additional File 1 Tables S11-70/Additional File 1 Table S23_ORF3a_beta_mu_all_mut_info.csv]

	mutation_sum
G_171_T_missense	202406
G_515_T_missense	54865
C_125_T_missense	24135
C_318_T_synonymous	19347
C_512_T_missense	7456
C_668_T_missense	5912
A_576_G_synonymous	5416
C_311_T_missense	4912
C_21_T_synonymous	4553
G_285_T_missense	4371
T_538_C_missense	2646
C_77_T_missense	2485
C_452_T_missense	1848
C_192_T_synonymous	1601
G_97_T_missense	1505
G_463_T_missense	1487
G_670_T_missense	1315
C_129_T_synonymous	1078
C_316_T_missense	1031
G_775_T_missense	1028
C_310_T_missense	988
A_58_G_missense	983
G_392_T_missense	974
A_326_G_missense	967
C_719_T_missense	936
C_524_T_missense	923
A_756_G_synonymous	848
C_60_G_missense	825
C_154_T_missense	786
C_195_T_synonymous	774
C_296_T_missense	746
G_521_A_missense	729
C_71_T_missense	693
G_520_T_missense	620
G_52_T_missense	613
C_95_T_missense	591
G_173_A_missense	585
C_24_T_synonymous	580
G_48_T_missense	576
G_102_T_synonymous	534
C_758_T_missense	494
G_63_T_missense	490
C_119_T_missense	460
T_81_C_synonymous	460
G_463_C_missense	458
G_160_T_missense	446
G_752_T_missense	436
G_334_T_missense	432
G_659_T_missense	431
C_211_T_synonymous	430
G_45_T_missense	421
G_345_T_missense	416
C_221_T_missense	416
G_229_T_missense	415
C_217_A_missense	412
T_75_C_synonymous	404
C_222_T_synonymous	404
G_214_T_missense	400
T_771_G_missense	394
T_646_C_missense	393
C_121_T_missense	393
C_161_T_missense	393
G_79_T_missense	392
C_232_T_missense	386
C_180_T_synonymous	385
C_288_T_synonymous	382
C_234_T_synonymous	372
G_393_T_missense	371
G_258_T_missense	363
C_60_T_synonymous	362
G_115_A_missense	357
C_418_T_missense	355
G_295_T_missense	354
G_547_A_missense	349
G_298_T_missense	345
C_339_T_synonymous	345
G_604_T_missense	343
G_819_T_synonymous	333
C_117_T_synonymous	331
C_266_T_missense	326
C_41_T_missense	325
C_400_T_missense	325
G_664_T_missense	318
G_134_T_missense	302
C_35_T_missense	298
G_328_T_missense	291
C_277_T_missense	289
A_28_C_missense	288
G_131_T_missense	286
G_249_T_missense	282
A_99_G_synonymous	280
C_718_T_missense	279
G_163_T_missense	274
C_219_T_synonymous	274
T_319_C_missense	263
T_771_C_synonymous	261
G_514_T_missense	261
G_717_T_missense	259
T_674_C_missense	258
C_666_T_synonymous	256
G_64_T_missense	251
C_759_T_synonymous	245
G_79_A_missense	244
C_322_T_missense	243
G_555_C_missense	241
C_280_T_missense	239
C_336_T_synonymous	236
G_520_A_missense	234
C_157_T_missense	231
G_555_T_missense	228
C_68_T_missense	225
C_193_T_missense	224
A_376_C_synonymous	223
G_760_A_missense	222
C_273_T_synonymous	220
G_375_T_missense	220
G_201_A_synonymous	218
C_497_T_missense	217
C_630_T_synonymous	216
C_621_T_synonymous	214
C_390_T_synonymous	208
C_329_T_missense	207
C_275_T_missense	205
C_405_T_synonymous	201
T_164_G_missense	196
C_816_T_synonymous	196
G_252_T_synonymous	192
G_89_T_missense	191
G_37_T_missense	190
C_636_T_synonymous	188
A_667_G_missense	187
C_527_T_missense	184
G_262_T_missense	184
G_225_T_missense	181
C_385_T_missense	180
T_185_C_missense	180
G_401_T_missense	179
G_15_T_missense	178
G_401_A_missense	178
C_191_T_missense	175
T_110_C_missense	174
G_268_T_missense	174
C_686_T_missense	172
G_79_C_missense	168
G_67_T_missense	165
G_203_T_missense	164
G_766_T_missense	158
C_806_T_missense	158
G_53_T_missense	157
G_825_T_missense	154
A_56_G_missense	152
T_313_C_missense	149
C_136_T_missense	147
C_385_A_missense	145
G_255_T_missense	144
C_618_T_synonymous	144
C_101_T_missense	141
G_201_T_missense	139
T_188_C_missense	138
T_104_C_missense	134
G_131_A_missense	133
C_301_T_missense	129
G_578_T_missense	127
G_289_A_missense	124
C_494_T_missense	123
G_207_T_missense	120
A_704_G_missense	119
C_784_T_missense	118
A_472_G_missense	114
C_186_T_synonymous	111
C_399_T_synonymous	110
G_530_T_missense	109
G_393_C_missense	109
T_619_C_missense	108
A_518_T_missense	107
C_732_T_synonymous	105
G_673_T_missense	105
C_429_T_synonymous	105
G_130_A_missense	105
C_785_T_missense	104
A_778_T_missense	103
G_142_T_missense	102
A_791_G_missense	102
C_650_T_missense	100
A_484_G_missense	99
T_156_G_synonymous	99
C_747_T_synonymous	98
C_772_T_missense	97
G_146_T_missense	96
C_191_A_missense	94
T_368_C_missense	92
A_769_G_missense	91
A_61_G_missense	90
C_444_T_synonymous	90
C_123_T_synonymous	89
T_426_C_synonymous	89
T_757_C_missense	89
G_715_C_missense	88
G_268_C_missense	88
G_268_A_missense	86
G_85_T_missense	86
C_569_T_missense	86
G_102_A_synonymous	85
C_74_T_missense	84
C_124_T_missense	83
G_108_A_synonymous	83
A_594_C_missense	82
G_384_T_missense	82
G_91_A_missense	80
C_687_T_synonymous	78
A_782_G_missense	78
G_817_T_missense	75
G_383_T_missense	75
C_179_T_missense	75
C_544_T_missense	75
G_807_T_synonymous	74
G_628_T_missense	74
G_175_T_missense	73
G_145_T_missense	73
G_295_A_missense	71
C_809_T_missense	69
C_379_T_missense	69
C_411_T_synonymous	69
C_803_T_missense	68
G_299_A_missense	68
T_708_C_synonymous	67
C_107_T_missense	67
A_694_T_missense	66
C_773_T_missense	66
G_229_A_missense	66
G_45_C_missense	65
A_658_T_missense	64
G_206_T_missense	64
C_812_T_missense	64
C_279_T_synonymous	63
G_37_C_missense	63
A_594_T_missense	62
C_549_A_missense	62
C_584_A_missense	61
C_246_T_synonymous	61
G_521_T_missense	59
A_200_G_missense	59
A_591_G_synonymous	59
C_637_A_missense	59
G_657_T_missense	59
C_243_T_synonymous	59
G_487_T_missense	59
G_752_A_missense	58
T_69_C_synonymous	58
C_800_T_missense	58
C_250_T_synonymous	58
G_780_T_missense	57
C_293_T_missense	56
G_671_T_missense	56
G_365_T_missense	55
T_297_A_synonymous	55
G_108_T_synonymous	55
A_582_G_synonymous	54
A_713_G_missense	54
G_203_A_missense	53
C_161_G_missense	52
A_606_G_synonymous	51
C_90_T_synonymous	51
C_650_A_missense	50
T_282_C_synonymous	50
A_80_G_missense	49
G_175_A_missense	48
C_524_G_missense	48
A_414_G_synonymous	47
G_563_A_missense	47
C_73_T_missense	47
T_583_C_missense	46
G_145_A_missense	46
G_52_A_missense	46
G_670_C_missense	46
G_292_T_missense	46
G_642_A_synonymous	46
C_439_T_missense	45
G_201_C_missense	44
G_91_T_missense	44
T_76_G_missense	44
A_518_G_missense	44
C_739_T_missense	43
T_353_C_missense	43
G_447_T_missense	43
G_763_T_missense	42
A_352_G_missense	42
C_300_T_synonymous	42
A_170_T_missense	42
G_4_T_missense	41
G_514_C_missense	41
C_176_T_missense	41
G_148_A_missense	41
T_795_C_synonymous	41
T_66_C_synonymous	41
C_432_T_synonymous	41
A_778_G_missense	40
G_761_T_missense	40
T_321_C_synonymous	40
T_128_C_missense	40
G_515_A_missense	40
C_250_A_missense	40
G_163_A_missense	39
A_566_G_missense	39
A_661_G_missense	39
A_139_G_missense	38
C_88_T_missense	38
G_458_A_missense	38
A_198_T_missense	38
C_195_A_synonymous	38
A_78_G_synonymous	37
G_289_T_missense	37
G_307_T_missense	37
G_604_A_missense	37
T_371_C_missense	36
T_790_C_missense	36
C_26_T_missense	36
T_577_C_missense	36
C_428_T_missense	36
T_303_C_synonymous	36
C_310_G_missense	35
G_375_A_missense	35
A_638_T_missense	35
G_299_T_missense	35
T_765_A_synonymous	34
C_759_A_synonymous	34
G_377_T_missense	34
G_63_A_synonymous	33
A_814_G_missense	33
G_163_C_missense	33
G_721_A_missense	33
C_462_T_synonymous	33
G_579_T_missense	32
T_738_C_synonymous	31
G_226_A_missense	31
T_615_C_synonymous	31
C_217_T_missense	31
C_215_T_missense	30
A_653_T_missense	30
G_659_A_missense	30
A_723_C_missense	30
C_147_T_synonymous	29
T_122_C_missense	29
T_128_G_missense	29
C_74_A_missense	29
G_115_T_missense	29
C_475_T_missense	28
A_706_G_missense	28
G_242_T_missense	28
C_296_A_missense	28
T_133_C_missense	28
A_202_G_missense	27
C_152_T_missense	27
C_309_T_synonymous	27
T_707_C_missense	26
G_255_C_missense	26
G_89_A_missense	26
T_374_C_missense	26
C_626_T_missense	25
A_582_T_missense	25
C_750_T_synonymous	25
C_322_A_missense	25
A_425_G_missense	25
A_184_G_missense	24
C_696_T_synonymous	24
A_556_G_missense	24
A_132_G_synonymous	24
G_262_A_missense	24
C_174_T_synonymous	24
G_4_A_missense	24
A_19_G_missense	24
G_206_C_missense	24
A_430_T_missense	24
G_48_C_missense	23
A_58_T_missense	23
T_360_A_missense	23
C_26_A_missense	23
T_779_A_missense	23
T_550_C_missense	23
C_539_T_missense	23
C_549_T_synonymous	23
G_328_A_missense	23
C_597_T_synonymous	22
C_180_A_synonymous	22
T_488_C_missense	22
A_120_G_synonymous	22
T_140_C_missense	22
G_252_C_synonymous	22
A_114_G_synonymous	22
A_276_G_synonymous	22
C_211_A_missense	22
T_144_C_synonymous	22
C_116_T_missense	22
T_87_G_synonymous	22
G_345_A_synonymous	21
A_187_T_missense	21
G_151_T_missense	21
A_199_G_missense	21
A_629_C_missense	21
G_804_A_synonymous	21
G_517_T_missense	21
G_203_C_missense	20
G_238_C_missense	20
T_59_C_missense	20
G_334_A_missense	20
A_680_G_missense	20
A_505_G_missense	20
T_433_C_missense	20
G_392_C_missense	20
A_770_G_missense	20
T_460_A_missense	20
G_142_A_missense	20
T_624_A_synonymous	19
T_231_C_synonymous	19
G_225_A_synonymous	19
G_807_A_synonymous	19
T_510_C_synonymous	19
C_112_G_missense	19
T_274_C_missense	19
T_435_C_synonymous	19
A_677_G_missense	19
G_614_C_missense	19
G_67_A_missense	19
T_510_G_synonymous	19
G_102_C_synonymous	19
G_817_A_missense	19
T_118_C_missense	19
A_649_T_missense	19
C_280_A_missense	19
T_683_C_missense	19
T_720_C_synonymous	19
A_706_T_missense	18
T_684_C_synonymous	18
T_631_C_missense	18
C_448_T_missense	18
T_507_C_synonymous	18
T_776_C_missense	18
A_204_G_synonymous	18
G_91_C_missense	17
C_95_A_missense	17
T_194_C_missense	17
G_214_A_missense	17
C_439_A_missense	17
G_530_C_missense	17
C_301_A_missense	17
C_699_T_synonymous	17
G_304_A_missense	17
A_349_T_missense	17
T_486_C_synonymous	16
A_113_T_missense	16
C_336_A_synonymous	16
C_733_A_missense	16
T_76_C_missense	16
C_219_A_synonymous	16
A_677_C_missense	16
A_591_T_synonymous	16
A_588_G_synonymous	16
C_308_T_missense	16
G_571_A_missense	16
T_141_C_synonymous	15
A_665_G_missense	15
C_98_A_missense	15
A_680_T_missense	15
G_717_A_synonymous	15
C_98_T_missense	15
A_170_G_missense	15
T_126_G_synonymous	15
C_357_T_synonymous	15
T_438_C_synonymous	15
G_801_A_synonymous	15
T_110_A_missense	15
C_690_T_synonymous	15
T_290_C_missense	14
T_768_C_synonymous	14
T_44_C_missense	14
A_209_T_missense	14
G_350_T_missense	14
C_286_T_missense	14
G_657_A_synonymous	14
A_782_T_missense	14
A_499_G_missense	14
C_179_A_missense	14
G_673_A_missense	14
G_348_T_missense	14
C_123_A_synonymous	14
G_378_T_missense	14
T_810_G_synonymous	14
T_710_C_missense	14
C_310_A_missense	14
A_19_T_missense	14
C_400_A_missense	14
T_22_C_missense	14
G_31_C_missense	14
A_233_G_missense	13
T_314_C_missense	13
G_793_A_missense	13
T_93_C_synonymous	13
G_443_T_missense	13
T_82_C_missense	13
G_298_A_missense	13
C_125_G_missense	13
T_565_C_missense	13
A_407_T_missense	13
G_160_A_missense	13
G_63_C_missense	13
T_684_A_synonymous	13
G_252_A_synonymous	13
G_48_A_synonymous	13
G_307_A_missense	13
G_446_T_missense	13
A_694_G_missense	13
T_625_G_missense	13
C_584_T_missense	13
A_736_G_missense	13
G_148_T_missense	13
A_333_G_synonymous	13
C_539_A_missense	13
A_187_G_missense	13
T_605_C_missense	13
G_262_C_missense	13
G_17_T_missense	13
C_117_A_synonymous	13
C_95_G_missense	13
T_607_C_synonymous	13
T_166_C_missense	13
G_751_A_missense	12
G_825_A_synonymous	12
A_782_C_missense	12
A_798_G_synonymous	12
C_125_A_missense	12
A_542_T_missense	12
T_656_C_missense	12
T_450_C_synonymous	12
A_189_T_synonymous	12
C_192_A_synonymous	12
C_92_T_missense	12
A_543_G_synonymous	12
G_589_T_missense	12
G_595_A_missense	12
T_205_C_missense	12
A_105_G_missense	12
G_424_C_missense	12
T_66_A_missense	12
G_541_A_missense	12
G_238_A_missense	12
A_414_T_synonymous	12
C_612_T_synonymous	11
T_178_C_missense	11
C_169_A_missense	11
T_714_C_synonymous	11
T_84_A_missense	11
G_17_C_missense	11
A_756_T_synonymous	11
T_237_C_synonymous	11
A_78_T_synonymous	11
C_49_A_missense	11
T_337_C_missense	11
T_212_A_missense	11
G_724_C_missense	11
A_622_G_missense	11
A_265_G_missense	11
C_193_A_missense	11
A_574_C_missense	11
G_712_A_missense	11
C_621_A_missense	11
T_702_C_synonymous	11
C_250_G_missense	11
A_51_G_synonymous	11
G_793_T_missense	11
T_402_C_synonymous	11
G_562_T_missense	11
T_259_C_missense	11
T_789_G_missense	11
T_260_C_missense	11
C_799_T_missense	11
C_418_A_missense	11
A_109_G_missense	11
G_427_T_missense	11
T_459_C_synonymous	11
A_267_T_synonymous	11
T_20_C_missense	10
A_627_G_synonymous	10
G_595_T_missense	10
C_121_A_missense	10
A_367_G_missense	10
T_126_C_synonymous	10
A_183_T_missense	10
T_315_C_synonymous	10
G_9_T_missense	10
A_320_G_missense	10
G_173_T_missense	10
C_106_T_missense	10
G_639_T_missense	10
T_624_C_synonymous	10
G_709_T_missense	10
A_611_G_missense	10
C_662_T_missense	10
T_707_G_missense	10
T_466_C_missense	10
T_269_C_missense	10
T_557_C_missense	10
T_567_C_synonymous	10
C_630_G_missense	10
G_587_T_missense	10
A_103_G_missense	10
T_473_C_missense	10
G_730_A_missense	10
G_724_A_missense	10
A_794_C_missense	10
G_255_A_synonymous	9
T_270_A_synonymous	9
A_406_G_missense	9
T_590_C_missense	9
T_620_C_missense	9
A_769_T_missense	9
C_112_A_missense	9
T_792_C_synonymous	9
T_150_C_synonymous	9
A_573_G_synonymous	9
G_670_A_missense	9
A_210_G_synonymous	9
G_31_A_missense	9
T_519_C_synonymous	9
A_489_G_synonymous	9
G_424_A_missense	9
G_804_T_synonymous	9
A_57_G_synonymous	9
G_85_C_missense	9
T_96_A_synonymous	9
T_536_C_missense	9
G_796_A_missense	9
G_781_A_missense	9
G_55_C_missense	9
A_19_C_missense	9
T_303_A_synonymous	9
T_294_A_synonymous	9
A_50_T_missense	9
G_285_A_synonymous	9
G_502_A_missense	9
A_40_C_missense	9
G_817_C_missense	9
A_706_C_missense	9
T_415_C_synonymous	9
G_780_A_missense	9
A_576_T_missense	8
A_414_C_synonymous	8
A_355_G_missense	8
A_47_C_missense	8
C_157_A_missense	8
C_195_G_synonymous	8
T_247_G_missense	8
G_242_A_missense	8
A_713_T_missense	8
A_183_G_synonymous	8
G_664_A_missense	8
T_672_C_synonymous	8
T_822_C_synonymous	8
A_223_G_missense	8
A_701_C_missense	8
A_556_T_missense	8
G_32_C_missense	8
G_766_A_missense	8
A_181_C_missense	8
A_80_C_missense	8
A_65_G_missense	8
A_39_G_synonymous	8
A_455_T_missense	8
C_552_T_synonymous	8
A_627_T_synonymous	8
G_32_T_missense	8
A_581_G_missense	8
C_504_T_synonymous	8
G_530_A_missense	8
A_47_G_missense	8
T_127_C_missense	8
T_387_C_synonymous	8
C_524_A_missense	8
T_546_C_synonymous	8
C_405_A_synonymous	8
G_599_A_missense	8
T_118_A_missense	8
A_648_T_synonymous	8
T_81_G_missense	7
T_317_C_missense	7
G_676_A_missense	7
C_221_G_missense	7
A_762_C_synonymous	7
G_375_C_missense	7
A_505_T_missense	7
A_182_T_missense	7
G_639_A_synonymous	7
T_493_C_missense	7
G_555_A_synonymous	7
G_580_A_missense	7
T_546_A_missense	7
T_651_C_synonymous	7
A_734_G_missense	7
T_585_G_synonymous	7
T_297_C_synonymous	7
C_277_A_missense	7
T_162_C_synonymous	7
C_533_T_missense	7
G_108_C_synonymous	7
A_51_C_missense	7
A_224_G_missense	7
T_341_C_missense	7
C_288_A_synonymous	7
T_218_C_missense	7
A_395_G_missense	7
T_507_A_synonymous	7
C_686_A_missense	7
A_467_G_missense	7
A_364_C_synonymous	7
A_705_G_synonymous	7
T_143_C_missense	7
G_258_A_synonymous	7
T_391_C_missense	7
G_64_C_missense	7
C_309_A_synonymous	7
C_785_G_missense	7
G_775_C_missense	7
A_94_G_missense	7
A_210_C_missense	7
G_559_T_missense	7
A_593_G_missense	7
A_525_T_synonymous	7
G_601_A_missense	7
G_53_A_missense	7
T_754_C_missense	7
A_197_T_missense	7
A_742_G_missense	7
T_155_A_missense	7
A_109_T_missense	7
G_37_A_missense	7
T_312_C_synonymous	7
T_165_C_synonymous	7
A_528_T_synonymous	7
T_540_C_synonymous	7
T_138_C_synonymous	7
A_654_T_missense	6
T_381_C_synonymous	6
T_87_C_synonymous	6
A_464_C_missense	6
A_542_G_missense	6
T_156_C_synonymous	6
A_70_T_missense	6
G_671_A_missense	6
A_410_G_missense	6
A_320_T_missense	6
G_514_A_missense	6
A_644_G_missense	6
G_715_A_missense	6
A_198_G_synonymous	6
T_577_A_missense	6
T_616_C_missense	6
C_820_T_missense	6
G_819_A_synonymous	6
T_456_G_missense	6
G_97_A_missense	6
T_331_C_synonymous	6
T_235_C_missense	6
T_633_C_synonymous	6
A_498_T_synonymous	6
T_675_A_synonymous	6
A_372_G_missense	6
G_298_C_missense	6
G_378_A_synonymous	6
A_548_G_missense	6
T_540_G_synonymous	6
A_725_C_missense	6
T_669_C_synonymous	6
T_72_G_synonymous	6
T_6_C_synonymous	6
A_213_T_synonymous	6
T_493_G_missense	6
G_717_C_missense	6
A_525_G_synonymous	6
A_592_C_missense	6
A_354_G_missense	6
T_159_A_synonymous	6
C_35_A_missense	6
A_46_G_missense	6
T_655_C_synonymous	6
T_185_G_missense	6
T_824_G_missense	6
T_263_C_missense	6
G_547_T_missense	6
C_154_G_missense	6
G_730_T_missense	6
T_118_G_missense	6
G_85_A_missense	6
A_113_C_missense	6
G_52_C_missense	6
T_646_G_missense	6
G_427_A_missense	6
A_685_G_missense	6
G_295_C_missense	6
T_158_A_missense	6
T_382_A_missense	6
T_317_A_missense	6
T_711_C_synonymous	6
A_774_T_synonymous	6
C_136_G_missense	6
T_757_G_missense	6
A_451_G_missense	6
T_646_A_missense	5
A_396_G_synonymous	5
A_653_G_missense	5
A_190_G_missense	5
T_823_C_synonymous	5
T_133_A_missense	5
G_304_C_missense	5
A_244_T_missense	5
C_342_T_synonymous	5
T_327_C_synonymous	5
G_377_A_missense	5
A_472_T_missense	5
T_228_C_synonymous	5
T_96_C_synonymous	5
G_517_A_missense	5
A_28_T_missense	5
G_709_A_missense	5
G_628_A_missense	5
A_774_G_synonymous	5
T_168_C_synonymous	5
G_751_T_missense	5
A_305_G_missense	5
T_746_C_missense	5
T_291_C_synonymous	5
T_558_C_synonymous	5
A_272_G_missense	5
C_509_G_missense	5
T_779_C_missense	5
A_408_G_synonymous	5
A_665_C_missense	5
A_182_G_missense	5
C_129_A_missense	5
C_336_G_synonymous	5
G_712_T_missense	5
A_18_G_synonymous	5
A_535_G_missense	5
A_373_G_missense	5
T_495_C_synonymous	5
A_5_G_missense	5
A_276_T_synonymous	5
T_164_C_missense	5
C_234_A_missense	5
G_604_C_missense	5
G_760_C_missense	5
T_391_G_missense	5
A_434_T_missense	5
T_423_C_synonymous	5
A_632_G_missense	5
T_314_A_missense	5
T_261_C_synonymous	5
T_737_C_missense	5
C_88_A_missense	5
T_287_C_missense	5
A_769_C_missense	5
T_660_C_synonymous	5
C_279_A_missense	5
A_464_T_missense	5
A_181_G_missense	5
T_30_C_synonymous	5
G_586_A_missense	5
A_5_C_missense	5
T_492_C_synonymous	5
T_388_A_missense	5
C_509_T_missense	5
T_702_A_missense	5
A_464_G_missense	5
T_76_A_missense	5
T_93_A_synonymous	4
G_563_T_missense	4
A_617_C_missense	4
A_518_C_missense	4
T_230_C_missense	4
A_99_T_synonymous	4
T_631_A_missense	4
T_284_C_missense	4
G_515_C_missense	4
T_271_C_missense	4
T_788_C_missense	4
T_776_A_missense	4
A_802_G_missense	4
T_155_C_missense	4
G_32_A_missense	4
A_65_T_missense	4
T_83_C_missense	4
G_361_A_missense	4
C_232_G_missense	4
T_205_G_missense	4
T_692_C_missense	4
A_13_G_missense	4
C_232_A_missense	4
C_803_A_missense	4
T_72_C_synonymous	4
C_124_A_missense	4
A_455_G_missense	4
T_531_C_synonymous	4
A_513_T_synonymous	4
A_114_T_missense	4
A_62_C_missense	4
T_441_C_synonymous	4
G_365_A_missense	4
T_362_C_missense	4
G_151_A_missense	4
A_523_G_missense	4
A_797_C_missense	4
T_765_C_synonymous	4
A_417_G_synonymous	4
T_335_C_missense	4
A_722_G_missense	4
T_603_A_synonymous	4
T_496_C_missense	4
A_783_G_synonymous	4
A_722_T_missense	4
G_307_C_missense	4
A_111_G_missense	4
T_460_C_missense	4
A_740_G_missense	4
T_382_C_missense	4
A_370_C_missense	4
T_167_G_missense	4
C_246_A_missense	4
T_675_C_synonymous	4
A_431_G_missense	4
G_562_A_missense	4
C_679_T_missense	4
C_92_A_missense	4
A_410_C_missense	4
T_790_G_missense	4
A_25_G_missense	4
C_741_T_synonymous	4
A_430_G_missense	4
G_64_A_missense	4
T_302_C_missense	4
A_408_T_missense	4
T_731_C_missense	4
A_638_G_missense	4
T_38_C_missense	4
A_113_G_missense	4
G_463_A_missense	4
A_16_G_missense	4
G_673_C_missense	4
T_149_C_missense	4
A_111_T_synonymous	4
C_800_A_missense	4
G_559_A_missense	4
C_480_T_synonymous	3
G_487_C_missense	3
A_529_G_missense	3
C_687_A_synonymous	3
A_529_C_missense	3
T_144_A_synonymous	3
A_734_T_missense	3
T_426_A_missense	3
A_352_C_missense	3
C_821_T_missense	3
C_743_T_missense	3
T_669_A_synonymous	3
A_617_G_missense	3
C_234_G_missense	3
C_650_G_missense	3
C_121_G_missense	3
T_577_G_missense	3
A_27_T_synonymous	3
A_627_C_synonymous	3
A_422_G_missense	3
T_254_C_missense	3
C_71_A_missense	3
A_209_C_missense	3
T_290_G_missense	3
T_607_G_missense	3
A_481_T_missense	3
T_688_G_missense	3
A_725_T_missense	3
T_683_G_missense	3
G_142_C_missense	3
T_315_G_missense	3
T_194_A_missense	3
A_574_G_missense	3
G_289_C_missense	3
C_68_G_missense	3
C_400_G_missense	3
C_311_A_missense	3
A_576_C_missense	3
A_27_G_synonymous	3
A_545_T_missense	3
C_812_G_missense	3
A_306_G_synonymous	3
G_146_A_missense	3
A_305_T_missense	3
T_331_A_missense	3
A_34_G_missense	3
C_35_G_missense	3
G_334_C_missense	3
T_822_G_synonymous	3
A_216_T_synonymous	3
T_248_C_missense	3
G_614_A_missense	3
G_781_C_missense	3
T_598_C_missense	3
G_130_C_missense	3
T_185_A_missense	3
T_104_A_missense	3
A_700_T_missense	3
A_786_T_synonymous	3
A_100_G_missense	3
A_797_G_missense	3
A_716_G_missense	3
T_150_A_synonymous	3
C_727_T_missense	3
A_575_G_missense	3
C_645_T_synonymous	3
C_640_T_synonymous	3
T_162_A_synonymous	3
A_728_G_missense	3
T_534_C_synonymous	3
G_55_A_missense	3
G_249_A_synonymous	3
G_214_C_missense	3
T_43_C_synonymous	3
A_572_T_missense	3
T_503_C_missense	3
T_764_C_missense	3
C_772_A_missense	3
A_794_T_missense	3
C_647_T_missense	3
T_256_C_synonymous	3
T_445_A_missense	3
C_311_G_missense	3
A_172_G_missense	3
C_21_A_synonymous	3
T_270_C_synonymous	3
A_701_T_missense	3
T_795_A_missense	3
A_658_C_missense	3
A_62_G_missense	3
A_723_G_synonymous	3
A_726_G_synonymous	3
T_302_A_missense	3
C_465_T_synonymous	3
T_585_C_synonymous	3
C_157_G_missense	3
A_554_G_missense	3
C_154_A_missense	3
C_452_A_missense	3
C_49_G_missense	3
T_274_G_missense	3
T_30_A_synonymous	3
T_420_C_synonymous	3
T_122_A_missense	3
G_345_C_missense	3
A_777_C_synonymous	3
T_297_G_synonymous	2
T_177_C_synonymous	2
T_283_C_synonymous	2
C_308_A_missense	2
T_140_G_missense	2
A_572_C_missense	2
T_600_C_synonymous	2
T_691_G_missense	2
C_727_A_missense	2
G_819_C_synonymous	2
T_501_A_synonymous	2
G_134_C_missense	2
C_732_A_synonymous	2
A_513_G_synonymous	2
A_333_T_missense	2
A_406_C_missense	2
T_274_A_missense	2
C_329_A_missense	2
T_753_C_synonymous	2
A_798_C_missense	2
T_178_A_missense	2
A_204_C_missense	2
A_685_T_missense	2
A_588_T_synonymous	2
T_558_A_synonymous	2
T_790_A_missense	2
T_75_G_synonymous	2
A_484_C_missense	2
A_434_G_missense	2
T_335_G_missense	2
T_564_C_synonymous	2
A_648_G_synonymous	2
T_177_A_synonymous	2
G_160_C_missense	2
C_124_G_missense	2
T_643_C_missense	2
T_561_C_synonymous	2
G_9_A_synonymous	2
A_363_G_synonymous	2
C_719_A_missense	2
T_460_G_missense	2
A_490_T_missense	2
C_322_G_missense	2
C_286_A_missense	2
T_84_C_synonymous	2
T_570_G_synonymous	2
T_144_G_synonymous	2
T_23_C_missense	2
T_75_A_synonymous	2
T_281_C_missense	2
G_587_A_missense	2
T_483_C_synonymous	2
A_57_T_missense	2
A_56_C_missense	2
A_103_C_missense	2
A_395_C_missense	2
C_758_G_missense	2
A_700_C_missense	2
T_737_G_missense	2
C_147_A_synonymous	2
A_535_T_missense	2
A_499_C_missense	2
A_581_T_missense	2
A_594_G_synonymous	2
A_632_T_missense	2
G_815_A_missense	2
G_560_A_missense	2
T_501_C_synonymous	2
A_200_C_missense	2
A_56_T_missense	2
A_545_G_missense	2
C_630_A_missense	2
G_389_T_missense	2
T_538_G_missense	2
A_120_C_synonymous	2
A_722_C_missense	2
T_343_G_missense	2
C_693_T_synonymous	2
A_407_G_missense	2
T_738_A_synonymous	2
A_705_T_missense	2
G_541_C_missense	2
G_752_C_missense	2
T_359_G_missense	2
T_29_C_missense	2
A_33_C_synonymous	2
C_799_A_missense	2
A_109_C_missense	2
T_194_G_missense	2
A_114_C_missense	2
G_721_C_missense	2
A_613_G_missense	2
A_349_G_missense	2
T_603_C_synonymous	2
T_358_G_missense	2
T_7_C_synonymous	2
A_777_T_synonymous	2
A_267_G_synonymous	2
A_78_C_synonymous	2
G_671_C_missense	2
C_739_G_missense	2
T_291_A_synonymous	2
T_323_C_missense	2
A_47_T_missense	2
G_171_C_missense	2
A_629_T_missense	2
A_18_T_missense	2
C_784_A_missense	2
C_465_A_missense	2
A_704_C_missense	2
A_264_G_synonymous	2
G_815_T_missense	2
G_763_A_missense	2
C_504_A_synonymous	2
A_498_G_synonymous	2
C_186_A_synonymous	2
A_33_G_synonymous	2
C_60_A_synonymous	2
G_398_T_missense	2
A_50_G_missense	2
C_532_T_missense	2
C_668_G_missense	2
T_168_G_missense	2
A_153_G_synonymous	2
G_378_C_missense	2
C_803_G_missense	2
T_397_A_missense	2
G_328_C_missense	2
G_135_T_missense	2
T_281_A_missense	2
A_513_C_synonymous	2
T_294_C_synonymous	2
T_453_C_synonymous	2
A_46_C_missense	2
T_767_C_missense	2
T_511_C_missense	2
A_132_C_synonymous	2
A_474_G_missense	2
T_236_C_missense	2
A_572_G_missense	2
T_720_A_synonymous	2
C_418_G_missense	2
C_812_A_missense	2
C_509_A_missense	2
A_482_G_missense	2
G_485_T_missense	2
G_458_T_missense	2
C_152_A_missense	2
A_39_T_synonymous	2
C_668_A_missense	2
T_282_G_synonymous	2
G_589_A_missense	2
C_809_A_missense	2
T_655_G_missense	2
T_29_G_missense	2
A_366_C_missense	2
C_186_G_missense	2
T_536_G_missense	2
T_36_C_synonymous	2
A_735_G_synonymous	2
T_344_C_missense	2
G_642_T_synonymous	2
A_482_T_missense	2
A_649_G_missense	1
C_161_A_missense	1
T_149_G_missense	1
C_342_G_missense	1
T_714_A_missense	1
C_192_G_synonymous	1
C_279_G_missense	1
T_253_C_synonymous	1
G_238_T_missense	1
A_658_G_missense	1
A_354_T_synonymous	1
A_394_G_missense	1
T_271_A_missense	1
C_806_A_missense	1
C_652_A_missense	1
T_127_A_missense	1
C_412_T_missense	1
T_239_C_missense	1
G_599_T_missense	1
G_424_T_missense	1
A_369_G_missense	1
T_287_A_missense	1
A_805_C_missense	1
C_640_A_missense	1
T_14_C_missense	1
A_654_G_synonymous	1
A_265_C_missense	1
A_409_T_missense	1
A_33_T_synonymous	1
C_666_G_missense	1
T_11_C_missense	1
G_361_T_missense	1
G_601_C_missense	1
C_693_A_missense	1
G_361_C_missense	1
A_61_C_missense	1
A_794_G_missense	1
T_415_G_missense	1
C_318_A_synonymous	1
T_511_G_missense	1
A_786_G_synonymous	1
C_293_A_missense	1
G_171_A_synonymous	1
T_281_G_missense	1
T_138_A_synonymous	1
A_548_T_missense	1
T_360_C_synonymous	1
C_662_A_missense	1
G_485_A_missense	1
G_45_A_synonymous	1
T_643_G_missense	1
T_158_C_missense	1
T_420_G_synonymous	1
C_316_A_missense	1
A_363_C_synonymous	1
A_373_C_missense	1
A_306_T_missense	1
T_767_G_missense	1
A_224_C_missense	1
A_588_C_synonymous	1
A_373_T_missense	1
A_139_T_missense	1
A_103_T_missense	1
T_789_C_synonymous	1
T_534_A_synonymous	1
T_675_G_synonymous	1
T_674_G_missense	1
T_54_C_synonymous	1
T_141_A_synonymous	1
A_678_G_synonymous	1
T_340_C_missense	1
C_432_A_missense	1
C_569_G_missense	1
C_610_T_missense	1
T_43_A_missense	1
A_573_T_missense	1
C_623_T_missense	1
T_43_G_missense	1
C_21_G_missense	1
A_551_G_missense	1
C_429_G_synonymous	1
T_754_G_missense	1
C_755_T_missense	1
C_452_G_missense	1
T_42_C_synonymous	1
C_494_A_missense	1
A_431_T_missense	1
C_222_G_synonymous	1
T_259_G_missense	1
G_15_C_missense	1
A_409_G_missense	1
T_419_C_missense	1
A_5_T_missense	1
T_711_A_synonymous	1
A_787_C_missense	1
G_389_A_missense	1
G_761_A_missense	1
C_277_G_missense	1
A_197_C_missense	1
C_107_A_missense	1
A_609_G_synonymous	1
C_179_G_missense	1
C_411_A_missense	1
G_751_C_missense	1
A_202_C_synonymous	1
A_153_T_synonymous	1
T_69_A_synonymous	1
C_74_G_missense	1
C_318_G_synonymous	1
A_407_C_missense	1
A_213_G_synonymous	1
T_421_C_missense	1
C_176_A_missense	1
G_4_C_missense	1
T_486_G_missense	1
A_526_C_missense	1
A_554_T_missense	1
A_542_C_missense	1
C_544_A_missense	1
A_543_T_missense	1
A_508_T_missense	1
A_499_T_missense	1
G_292_C_missense	1
A_264_T_synonymous	1
C_90_A_synonymous	1
A_184_C_missense	1
A_678_C_missense	1
C_690_A_missense	1
T_257_G_missense	1
T_492_G_synonymous	1
T_445_G_missense	1
T_771_A_missense	1
A_364_G_missense	1
T_96_G_synonymous	1
T_795_G_missense	1
T_641_G_missense	1
T_602_C_missense	1
G_578_C_missense	1
C_73_A_missense	1
T_468_C_synonymous	1
C_696_A_synonymous	1
C_739_A_missense	1
T_247_C_synonymous	1
T_445_C_missense	1
A_267_C_synonymous	1
T_619_A_missense	1
A_395_T_missense	1
G_628_C_missense	1
A_593_T_missense	1
T_708_A_synonymous	1
G_398_C_missense	1
G_547_C_missense	1
G_446_C_missense	1
C_169_G_missense	1
A_111_C_synonymous	1
T_54_G_synonymous	1
A_529_T_missense	1
C_222_A_synonymous	1
T_776_G_missense	1
A_489_T_synonymous	1
G_229_C_missense	1
T_302_G_missense	1
C_621_G_missense	1
T_212_C_missense	1
A_132_T_synonymous	1
A_396_T_missense	1
T_332_C_missense	1
C_116_A_missense	1
T_402_A_synonymous	1
T_319_G_missense	1
G_775_A_missense	1
T_441_A_synonymous	1
T_689_G_missense	1
T_442_A_missense	1
T_38_G_missense	1
T_282_A_synonymous	1
T_824_C_missense	1
A_197_G_missense	1
T_165_G_synonymous	1
A_677_T_missense	1
T_436_C_missense	1
A_272_T_missense	1
A_120_T_synonymous	1
A_347_T_missense	1
T_387_A_synonymous	1
G_815_C_missense	1
T_731_G_missense	1
T_436_A_missense	1
G_207_C_missense	1
A_725_G_missense	1
C_544_G_missense	1
T_317_G_missense	1
T_220_C_missense	1
A_663_G_synonymous	1
T_8_C_missense	1
A_629_G_missense	1
T_359_C_missense	1
A_216_G_synonymous	1
T_620_A_missense	1
A_814_C_missense	1
A_736_C_missense	1
C_117_G_synonymous	1
G_226_T_missense	1
T_471_C_synonymous	1
A_100_T_missense	1
T_537_G_missense	1
T_314_G_missense	1
T_150_G_synonymous	1
C_718_A_missense	1
G_292_A_missense	1
C_623_G_missense	1
G_285_C_missense	1
A_525_C_synonymous	1
A_245_C_missense	1
G_825_C_missense	1
T_540_A_synonymous	1
T_312_G_synonymous	1
T_236_A_missense	1
T_235_A_missense	1
C_719_G_missense	1
G_17_A_missense	1
T_692_G_missense	1
T_368_A_missense	1
A_370_T_missense	1
G_560_T_missense	1
A_762_G_synonymous	1
C_217_G_missense	1
A_28_G_missense	1
A_749_T_missense	1
T_822_A_synonymous	1
T_86_C_missense	1
T_167_C_missense	1
T_324_C_synonymous	1
C_379_A_missense	1
T_137_A_missense	1
T_691_C_missense	1
A_528_G_synonymous	1
A_394_C_missense	1
A_774_C_synonymous	1
T_381_A_synonymous	1
T_315_A_missense	1
C_136_A_missense	1
T_110_G_missense	1
A_409_C_missense	1
C_221_A_missense	1
G_801_T_synonymous	1
A_355_C_missense	1
T_188_A_missense	1
A_200_T_missense	1
T_386_C_missense	1
A_791_T_missense	1
T_312_A_synonymous	1
A_778_C_missense	1
T_351_C_synonymous	1
T_738_G_missense	1
A_306_C_missense	1
C_758_A_missense	1
T_624_G_synonymous	1
A_461_G_missense	1
T_810_C_synonymous	1
T_478_C_missense	1
T_469_G_missense	1
T_510_A_synonymous	1
A_449_G_missense	1
T_358_C_missense	1
T_374_A_missense	1
A_726_T_missense	1
T_391_A_missense	1
T_531_G_missense	1
A_204_T_missense	1
A_139_C_missense	1
T_437_A_missense	1
A_363_T_synonymous	1
C_821_A_missense	1
T_441_G_synonymous	1
T_426_G_missense	1
T_688_C_missense	1
A_474_T_synonymous	1
T_516_C_synonymous	1
A_744_G_synonymous	1
A_787_G_missense	1
T_228_G_synonymous	1
A_654_C_missense	1
A_367_C_missense	1
T_341_G_missense	1
T_237_A_missense	1
C_411_G_missense	1
T_10_C_missense	1
A_184_T_missense	1
T_331_G_missense	1
