# Supplementary material for: Analysis of 3.5 million SARS-CoV-2 sequences reveals unique mutational trends with consistent nucleotide and codon frequencies
Source: Virol J. 2023 Feb 17;20:31. doi: 10.1186/s12985-023-01982-8 (PMC9936480; doi:10.1186/s12985-023-01982-8)
Supplement: Supplementary file 11 — Additional file 11. Tables S11-70: Counts of All Mutations for each Gene/Clade Combination. [file 12985_2023_1982_MOESM11_ESM.zip › Additional File 1 Tables S11-70/Additional File 1 Table S24_ORF3a_delta_all_mut_info.csv]

	mutation_sum
C_77_T_missense	1400567
G_715_C_missense	112859
C_222_T_synonymous	39287
C_310_T_missense	16367
G_328_T_missense	13633
G_604_T_missense	12924
G_463_T_missense	10238
G_146_T_missense	9740
C_668_T_missense	9695
G_670_T_missense	9555
C_21_T_synonymous	8381
G_79_T_missense	8016
C_662_A_missense	7974
C_480_T_synonymous	7437
C_129_T_synonymous	7102
G_160_T_missense	6547
A_629_C_missense	6418
G_97_T_missense	6325
C_192_T_synonymous	6085
C_318_T_synonymous	6064
G_255_T_missense	5906
C_452_T_missense	5782
C_232_T_missense	5564
T_126_C_synonymous	5404
G_717_A_synonymous	5331
A_47_C_missense	5288
A_414_G_synonymous	5222
G_298_T_missense	5190
G_203_T_missense	5118
G_393_T_missense	4530
G_514_T_missense	4328
G_334_T_missense	4086
C_125_T_missense	4048
C_512_T_missense	3973
C_121_T_missense	3788
C_60_T_synonymous	3730
T_567_C_synonymous	3725
C_157_T_missense	3680
C_418_T_missense	3645
C_524_T_missense	3639
G_207_T_missense	3566
C_759_T_synonymous	3551
G_383_T_missense	3496
G_515_T_missense	3283
A_704_C_missense	3276
C_68_T_missense	3225
C_221_T_missense	3218
C_161_T_missense	3164
C_266_T_missense	3108
G_712_T_missense	3079
G_229_T_missense	3051
C_234_T_synonymous	2970
C_719_T_missense	2952
C_277_T_missense	2945
G_53_T_missense	2907
C_339_T_synonymous	2786
C_71_T_missense	2774
C_322_T_missense	2765
C_275_T_missense	2759
C_301_A_missense	2651
C_24_T_synonymous	2619
C_176_T_missense	2550
G_108_T_synonymous	2516
C_195_T_synonymous	2485
G_252_T_synonymous	2431
T_795_C_synonymous	2418
G_328_A_missense	2415
C_666_T_synonymous	2412
G_249_T_missense	2395
C_316_T_missense	2366
C_309_T_synonymous	2359
C_494_T_missense	2357
C_630_T_synonymous	2313
C_211_T_synonymous	2312
G_262_T_missense	2265
T_284_C_missense	2255
C_621_T_synonymous	2243
G_67_T_missense	2207
G_134_T_missense	2204
G_102_T_synonymous	2138
C_296_T_missense	2119
C_718_T_missense	1982
C_74_T_missense	1870
A_542_T_missense	1863
C_329_T_missense	1845
C_73_T_missense	1791
C_119_T_missense	1756
G_555_C_missense	1733
C_273_T_synonymous	1726
C_390_T_synonymous	1718
G_173_T_missense	1658
A_518_G_missense	1656
C_816_T_synonymous	1652
G_555_T_missense	1620
G_307_A_missense	1569
C_154_T_missense	1562
G_163_T_missense	1560
G_780_T_missense	1553
C_497_T_missense	1551
G_285_T_missense	1508
G_295_T_missense	1487
C_650_T_missense	1468
C_180_T_synonymous	1456
C_336_T_synonymous	1434
C_636_T_synonymous	1430
A_805_T_missense	1421
G_48_T_missense	1419
C_186_T_synonymous	1405
G_225_A_synonymous	1404
G_91_A_missense	1390
G_201_T_missense	1370
G_37_T_missense	1337
G_268_T_missense	1333
C_191_T_missense	1321
G_717_T_missense	1294
C_527_T_missense	1288
C_803_T_missense	1285
G_825_T_missense	1274
C_179_T_missense	1268
G_175_A_missense	1261
G_148_A_missense	1252
G_392_T_missense	1238
C_399_T_synonymous	1221
G_393_C_missense	1212
G_657_T_missense	1188
G_401_A_missense	1186
G_673_T_missense	1185
G_775_T_missense	1175
A_170_G_missense	1175
G_142_T_missense	1174
C_311_T_missense	1154
C_280_T_missense	1146
C_68_G_missense	1130
G_365_T_missense	1114
G_463_C_missense	1108
C_637_A_missense	1075
C_444_T_synonymous	1064
T_188_C_missense	1056
G_258_T_missense	1044
T_779_C_missense	1043
T_104_C_missense	1021
C_686_T_missense	1007
C_41_T_missense	991
G_225_T_missense	989
A_425_G_missense	982
G_63_T_missense	978
C_385_T_missense	967
C_618_T_synonymous	963
G_299_T_missense	962
C_687_T_synonymous	932
C_809_T_missense	896
G_521_T_missense	883
T_331_C_synonymous	847
T_319_C_missense	844
G_761_T_missense	834
A_644_G_missense	820
C_693_T_synonymous	820
G_89_T_missense	818
C_124_T_missense	812
C_806_T_missense	804
C_400_T_missense	802
C_195_A_synonymous	800
G_375_T_missense	798
G_796_A_missense	797
G_819_T_synonymous	767
G_766_T_missense	766
T_282_C_synonymous	753
C_379_T_missense	749
G_348_T_missense	743
C_316_A_missense	732
A_756_G_synonymous	720
G_171_T_missense	713
A_305_T_missense	711
C_286_T_missense	707
T_297_C_synonymous	698
G_763_T_missense	693
C_539_T_missense	692
C_439_T_missense	683
A_769_G_missense	680
G_807_T_synonymous	678
C_117_T_synonymous	669
T_230_C_missense	664
G_45_T_missense	664
G_289_A_missense	661
C_219_T_synonymous	651
C_288_T_synonymous	646
G_401_T_missense	645
C_301_T_missense	643
G_520_T_missense	640
C_90_T_synonymous	640
C_719_A_missense	639
A_139_G_missense	639
C_647_T_missense	634
C_123_T_synonymous	611
T_118_C_missense	609
G_780_A_missense	598
T_127_C_missense	597
C_193_T_missense	597
C_250_T_synonymous	590
G_377_T_missense	588
G_298_A_missense	587
G_229_A_missense	584
G_214_T_missense	584
C_95_T_missense	583
A_464_G_missense	580
T_684_A_synonymous	578
G_817_T_missense	571
A_542_G_missense	567
G_206_T_missense	567
A_591_G_synonymous	564
T_281_C_missense	563
G_242_T_missense	562
C_462_T_synonymous	561
C_174_T_synonymous	551
C_784_T_missense	548
C_405_T_synonymous	547
C_136_T_missense	542
C_429_T_synonymous	541
G_487_T_missense	537
G_64_T_missense	534
C_544_T_missense	530
G_295_A_missense	522
G_521_A_missense	520
A_566_G_missense	515
C_101_T_missense	512
T_122_G_missense	511
G_628_T_missense	510
C_35_T_missense	506
G_307_T_missense	495
G_145_T_missense	494
C_759_A_synonymous	494
T_69_C_synonymous	485
G_384_T_missense	484
A_606_G_synonymous	477
G_671_T_missense	477
T_110_C_missense	475
G_378_T_missense	473
G_766_A_missense	463
G_214_A_missense	462
G_817_A_missense	455
G_447_T_missense	455
G_226_A_missense	450
C_286_A_missense	449
A_694_G_missense	446
G_53_A_missense	445
C_279_T_synonymous	438
T_684_C_synonymous	435
G_664_T_missense	433
T_231_C_synonymous	432
T_779_A_missense	431
A_352_G_missense	427
C_432_T_synonymous	424
G_64_A_missense	417
C_690_T_synonymous	404
G_639_T_missense	402
G_175_T_missense	401
T_287_C_missense	401
G_53_C_missense	395
T_290_C_missense	395
C_428_T_missense	393
G_752_A_missense	389
T_511_G_missense	388
G_171_C_missense	386
A_109_G_missense	380
A_198_T_missense	378
T_420_C_synonymous	376
T_577_C_missense	372
C_785_T_missense	367
C_300_T_synonymous	367
T_66_C_synonymous	366
T_81_C_synonymous	365
G_148_T_missense	364
T_303_C_synonymous	363
T_353_C_missense	360
G_201_C_missense	357
T_435_C_synonymous	356
C_732_T_synonymous	356
A_535_G_missense	352
T_764_C_missense	352
A_778_T_missense	351
G_599_T_missense	347
A_56_G_missense	344
C_246_T_synonymous	344
C_597_T_synonymous	344
C_217_T_missense	339
G_130_A_missense	338
G_63_A_synonymous	337
C_747_T_synonymous	335
A_576_G_synonymous	332
T_337_C_missense	332
C_193_G_missense	327
G_108_A_synonymous	327
G_89_A_missense	322
T_185_C_missense	316
C_800_T_missense	314
A_658_G_missense	313
A_363_G_synonymous	312
G_258_A_synonymous	310
G_91_T_missense	309
A_449_T_missense	308
G_730_A_missense	306
A_181_G_missense	306
G_135_T_missense	305
C_475_T_missense	303
T_122_C_missense	302
T_140_C_missense	302
G_614_A_missense	298
G_201_A_synonymous	291
T_711_C_synonymous	291
A_572_T_missense	290
G_102_A_synonymous	286
G_589_T_missense	286
A_100_G_missense	280
A_326_G_missense	279
C_812_T_missense	279
T_93_C_synonymous	279
A_264_G_synonymous	277
G_604_A_missense	272
G_15_T_missense	270
T_720_C_synonymous	269
C_121_A_missense	269
T_314_C_missense	267
G_131_T_missense	265
C_26_A_missense	265
T_321_C_synonymous	265
C_280_G_missense	265
A_58_T_missense	264
G_392_C_missense	263
G_760_A_missense	262
G_530_T_missense	261
G_514_C_missense	261
T_577_G_missense	261
G_427_T_missense	260
G_517_A_missense	260
G_673_A_missense	257
T_335_C_missense	257
T_550_C_missense	255
C_219_A_synonymous	254
C_411_T_synonymous	254
A_505_G_missense	253
C_293_T_missense	251
A_484_G_missense	251
C_243_T_synonymous	250
T_771_C_synonymous	250
G_670_C_missense	247
C_533_T_missense	247
A_582_G_synonymous	244
C_687_A_synonymous	239
T_59_C_missense	238
T_655_C_synonymous	237
A_326_T_missense	237
C_773_T_missense	236
G_45_C_missense	235
T_312_C_synonymous	235
G_63_C_missense	235
G_304_C_missense	235
G_676_A_missense	234
T_284_G_missense	234
T_302_C_missense	231
A_770_G_missense	230
C_60_A_synonymous	230
A_396_G_synonymous	229
G_752_T_missense	227
C_92_T_missense	227
T_757_C_missense	226
G_289_T_missense	225
C_569_T_missense	224
T_633_C_synonymous	221
A_99_T_synonymous	221
G_171_A_synonymous	220
G_255_A_synonymous	219
A_57_T_missense	218
G_463_A_missense	217
G_9_T_missense	217
T_165_C_synonymous	216
C_612_T_synonymous	215
A_736_G_missense	214
C_71_A_missense	214
A_706_G_missense	214
T_788_G_missense	213
A_591_T_synonymous	212
G_659_T_missense	212
G_709_T_missense	212
G_37_C_missense	211
G_571_C_missense	211
T_271_C_missense	211
C_121_G_missense	210
A_414_T_synonymous	210
C_733_A_missense	209
T_144_C_synonymous	209
C_799_T_missense	208
G_85_A_missense	208
A_200_G_missense	208
T_164_G_missense	207
G_285_A_synonymous	207
C_584_T_missense	205
T_660_C_synonymous	204
T_391_C_missense	203
C_342_T_synonymous	203
A_170_T_missense	202
G_709_A_missense	201
G_520_A_missense	200
C_280_A_missense	199
G_350_T_missense	199
A_791_G_missense	195
A_355_T_missense	195
C_147_T_synonymous	195
G_424_C_missense	194
G_85_T_missense	194
A_223_G_missense	192
A_132_G_synonymous	191
G_604_C_missense	191
A_408_G_synonymous	190
G_252_A_synonymous	190
T_205_A_missense	189
G_79_C_missense	189
C_439_A_missense	189
C_316_G_missense	189
T_164_C_missense	188
T_483_C_synonymous	188
A_182_T_missense	186
A_320_C_missense	186
C_432_A_missense	184
G_817_C_missense	184
A_449_G_missense	182
T_669_C_synonymous	182
A_814_G_missense	182
C_215_T_missense	182
A_367_T_missense	181
T_162_C_synonymous	181
A_685_T_missense	180
T_358_G_missense	180
C_820_T_missense	180
T_194_C_missense	179
C_180_A_synonymous	178
T_156_A_synonymous	178
T_620_C_missense	178
C_88_T_missense	176
T_133_C_missense	175
A_787_C_missense	173
A_50_G_missense	173
A_661_G_missense	172
T_605_C_missense	171
A_58_G_missense	170
T_374_C_missense	170
C_739_T_missense	168
C_179_A_missense	168
C_732_A_synonymous	168
C_666_A_missense	167
C_584_A_missense	166
T_128_C_missense	165
G_427_A_missense	165
G_628_A_missense	163
A_80_T_missense	161
T_546_C_synonymous	159
G_115_A_missense	159
A_19_G_missense	158
A_622_G_missense	157
G_515_A_missense	155
A_305_C_missense	154
G_730_T_missense	153
T_178_C_missense	152
T_536_C_missense	151
C_755_T_missense	150
G_173_A_missense	150
G_268_C_missense	150
C_125_A_missense	149
G_642_A_synonymous	148
T_789_C_synonymous	148
G_31_C_missense	148
T_651_C_synonymous	148
A_665_G_missense	147
T_507_C_synonymous	147
T_239_C_missense	147
G_262_A_missense	147
G_145_A_missense	146
C_610_T_missense	145
G_295_C_missense	145
G_52_A_missense	143
T_695_C_missense	143
T_313_C_missense	143
A_62_T_missense	142
C_668_G_missense	141
T_714_C_synonymous	140
C_400_A_missense	140
A_406_G_missense	140
T_294_C_synonymous	139
T_433_C_missense	139
G_292_T_missense	139
C_308_T_missense	139
C_379_A_missense	138
T_371_C_missense	137
A_189_G_missense	136
A_197_T_missense	136
A_611_T_missense	136
T_585_C_synonymous	135
A_111_T_synonymous	134
G_115_T_missense	134
G_4_T_missense	134
T_236_C_missense	133
C_741_T_synonymous	133
C_623_A_missense	133
G_131_A_missense	132
G_793_T_missense	132
T_477_A_synonymous	131
T_205_C_missense	131
T_6_C_synonymous	130
T_368_C_missense	129
C_117_A_synonymous	129
T_43_C_synonymous	129
A_80_G_missense	128
G_377_A_missense	127
T_516_C_synonymous	127
C_95_A_missense	126
T_426_C_synonymous	126
C_758_T_missense	126
T_624_C_synonymous	126
A_556_G_missense	126
C_357_T_synonymous	125
G_458_A_missense	125
A_786_T_synonymous	122
A_103_G_missense	122
T_290_G_missense	121
G_151_T_missense	121
G_446_T_missense	119
G_52_T_missense	119
T_702_C_synonymous	118
G_781_A_missense	117
C_193_A_missense	117
G_563_A_missense	117
A_627_G_synonymous	117
C_662_T_missense	117
G_804_T_synonymous	117
T_675_C_synonymous	116
G_793_A_missense	115
A_113_T_missense	115
A_677_G_missense	115
A_50_T_missense	115
A_56_T_missense	114
T_327_C_synonymous	113
A_726_G_synonymous	113
T_86_C_missense	113
G_642_T_synonymous	113
A_184_G_missense	112
C_552_T_synonymous	112
G_547_A_missense	112
A_51_G_synonymous	111
A_376_C_synonymous	110
G_163_A_missense	110
T_607_C_synonymous	110
T_583_C_missense	110
T_564_C_synonymous	108
A_581_G_missense	108
G_55_A_missense	108
G_207_C_missense	108
A_39_G_synonymous	107
G_639_A_synonymous	107
T_324_C_synonymous	107
C_74_A_missense	107
C_192_A_synonymous	107
G_587_T_missense	106
T_674_C_missense	106
A_434_T_missense	106
A_224_G_missense	105
A_713_G_missense	105
A_680_G_missense	105
A_467_G_missense	104
C_699_T_synonymous	104
C_630_A_missense	103
T_768_C_synonymous	103
G_4_A_missense	103
A_209_T_missense	103
G_97_A_missense	103
T_159_A_synonymous	102
A_782_G_missense	102
G_361_T_missense	101
C_549_T_synonymous	101
T_391_A_missense	101
T_126_G_synonymous	101
A_65_G_missense	101
A_774_T_synonymous	100
A_735_C_missense	99
C_524_A_missense	99
A_276_C_synonymous	99
T_228_C_synonymous	99
T_235_C_missense	98
G_514_A_missense	98
T_478_C_missense	98
T_710_C_missense	97
T_159_C_synonymous	97
C_129_A_missense	97
T_263_C_missense	97
G_796_C_missense	96
T_466_C_missense	96
T_767_C_missense	96
T_473_C_missense	96
C_311_A_missense	95
T_72_C_synonymous	95
G_458_T_missense	95
A_94_G_missense	95
A_114_G_synonymous	95
C_539_A_missense	95
T_167_C_missense	94
T_14_C_missense	93
G_530_A_missense	93
T_283_C_synonymous	93
G_345_A_synonymous	93
C_668_A_missense	93
G_599_A_missense	93
G_559_A_missense	93
G_160_A_missense	92
A_395_G_missense	92
G_292_A_missense	92
G_37_A_missense	92
A_632_C_missense	91
A_704_T_missense	91
A_653_T_missense	91
T_619_C_missense	90
A_183_G_synonymous	90
T_792_C_synonymous	90
G_345_T_missense	90
A_489_T_synonymous	90
C_217_A_missense	90
C_448_T_missense	90
A_725_G_missense	89
A_113_G_missense	89
T_144_A_synonymous	89
A_13_G_missense	88
T_253_G_missense	88
G_578_T_missense	88
T_471_C_synonymous	88
G_238_C_missense	87
A_805_C_missense	87
G_579_T_missense	87
T_75_C_synonymous	87
T_415_C_synonymous	87
T_319_A_missense	86
T_519_C_synonymous	86
A_430_T_missense	85
A_728_G_missense	85
A_762_G_synonymous	85
C_322_A_missense	85
G_671_A_missense	85
G_815_T_missense	83
A_638_G_missense	83
A_545_T_missense	83
G_761_A_missense	83
G_262_C_missense	83
C_522_T_synonymous	82
C_129_G_missense	82
A_233_G_missense	82
C_112_G_missense	82
T_557_C_missense	82
A_572_G_missense	82
G_586_A_missense	81
G_541_C_missense	80
A_545_G_missense	80
C_549_A_missense	80
A_593_T_missense	80
A_777_G_synonymous	80
C_465_T_synonymous	80
G_825_A_synonymous	80
T_274_C_missense	79
C_98_A_missense	79
A_111_G_missense	79
T_692_C_missense	78
A_778_G_missense	78
C_696_T_synonymous	78
T_600_C_synonymous	78
C_411_A_missense	78
T_631_C_missense	77
G_775_C_missense	77
G_715_A_missense	77
G_614_C_missense	77
T_450_C_synonymous	77
T_341_C_missense	76
T_344_C_missense	76
C_772_T_missense	75
G_595_T_missense	75
T_54_C_synonymous	75
T_616_C_missense	75
G_142_A_missense	75
T_317_G_missense	75
G_32_A_missense	74
A_347_T_missense	74
A_654_C_missense	74
G_751_T_missense	73
C_174_A_missense	73
T_388_A_missense	73
A_556_T_missense	73
A_551_G_missense	73
G_108_C_synonymous	73
T_402_C_synonymous	72
T_76_C_missense	72
G_203_A_missense	71
A_632_T_missense	71
A_461_G_missense	71
G_541_A_missense	71
G_299_A_missense	71
C_296_A_missense	71
T_141_C_synonymous	71
A_210_G_synonymous	70
A_61_G_missense	70
G_562_T_missense	70
C_645_T_synonymous	70
A_588_G_synonymous	70
A_588_C_synonymous	70
T_822_C_synonymous	70
T_340_C_missense	70
A_723_G_synonymous	70
G_664_A_missense	70
T_387_C_synonymous	70
A_472_G_missense	69
A_305_G_missense	69
G_751_A_missense	69
C_152_T_missense	69
G_657_A_synonymous	69
A_481_T_missense	69
T_570_C_synonymous	68
C_610_A_missense	68
A_306_G_synonymous	68
C_154_A_missense	68
A_464_C_missense	68
A_51_C_missense	67
G_502_A_missense	67
T_247_G_missense	67
A_394_C_missense	67
G_163_C_missense	67
T_84_C_synonymous	67
A_105_G_missense	67
A_320_G_missense	66
A_367_C_missense	66
T_445_G_missense	65
T_423_C_synonymous	65
C_211_A_missense	65
A_723_C_missense	65
A_489_G_synonymous	65
G_580_A_missense	65
A_46_G_missense	64
T_38_C_missense	64
C_24_A_missense	64
A_204_G_synonymous	64
A_632_G_missense	64
G_807_A_synonymous	64
T_325_C_missense	63
A_395_C_missense	63
G_242_A_missense	63
G_560_A_missense	62
T_259_C_missense	62
G_304_A_missense	62
T_30_A_synonymous	62
C_809_A_missense	61
A_705_C_missense	61
T_315_C_synonymous	61
C_385_A_missense	61
G_760_C_missense	60
C_439_G_missense	60
C_157_A_missense	60
T_82_C_missense	60
C_288_G_synonymous	60
T_402_G_synonymous	60
A_99_G_synonymous	60
T_270_C_synonymous	60
A_373_G_missense	59
A_722_G_missense	59
A_451_C_missense	59
T_29_C_missense	58
A_422_G_missense	58
T_445_C_missense	58
A_190_G_missense	58
G_378_A_synonymous	58
A_568_G_missense	58
T_72_G_synonymous	57
T_795_G_missense	57
C_107_T_missense	57
A_370_T_missense	57
T_253_C_synonymous	56
T_788_C_missense	56
T_598_C_missense	56
T_731_C_missense	56
G_238_A_missense	56
A_548_G_missense	56
A_542_C_missense	56
T_359_G_missense	56
G_563_T_missense	56
T_746_C_missense	56
G_775_A_missense	55
C_26_T_missense	55
A_787_G_missense	55
A_431_G_missense	55
T_110_A_missense	55
A_19_C_missense	55
T_790_C_missense	55
C_679_T_missense	54
G_334_C_missense	54
A_694_T_missense	54
C_584_G_missense	54
G_214_C_missense	54
T_456_C_synonymous	54
C_49_G_missense	54
G_587_A_missense	54
A_182_G_missense	53
T_691_C_missense	53
G_238_T_missense	53
A_782_T_missense	53
G_146_A_missense	53
G_32_C_missense	53
A_700_T_missense	53
A_611_G_missense	52
T_824_C_missense	52
T_457_G_missense	52
A_244_T_missense	52
A_627_T_synonymous	52
C_509_T_missense	52
A_364_G_missense	52
T_688_C_missense	52
C_532_T_missense	52
G_17_A_missense	52
T_488_C_missense	51
C_727_T_missense	51
G_825_C_missense	51
A_333_G_synonymous	51
T_453_C_synonymous	51
C_626_T_missense	51
A_306_T_missense	51
T_30_C_synonymous	51
T_688_A_missense	50
A_244_G_missense	50
A_797_G_missense	50
A_199_G_missense	50
T_790_A_missense	50
T_166_C_missense	50
T_590_C_missense	50
A_811_G_missense	50
A_187_G_missense	49
A_576_C_missense	49
T_754_C_missense	49
C_650_A_missense	49
A_172_G_missense	49
G_530_C_missense	49
G_64_C_missense	49
A_204_C_missense	49
G_517_T_missense	48
A_653_G_missense	48
A_181_C_missense	48
T_643_C_missense	48
A_722_T_missense	48
C_234_A_missense	48
T_788_A_missense	47
G_17_T_missense	47
A_18_G_synonymous	47
A_617_G_missense	47
A_627_C_synonymous	47
T_477_C_synonymous	47
C_124_A_missense	47
A_716_G_missense	47
A_654_G_synonymous	47
A_734_T_missense	47
A_198_C_missense	47
G_804_A_synonymous	47
A_685_G_missense	47
T_317_C_missense	46
C_623_T_missense	46
A_425_C_missense	46
T_603_C_synonymous	46
A_794_G_missense	46
G_203_C_missense	46
G_55_C_missense	46
A_513_G_synonymous	46
C_640_T_synonymous	46
A_523_G_missense	46
A_574_G_missense	46
T_810_C_synonymous	46
A_120_G_synonymous	45
A_722_C_missense	45
A_267_G_synonymous	45
T_84_A_missense	45
G_151_A_missense	45
T_156_C_synonymous	45
A_756_T_synonymous	45
T_540_C_synonymous	45
A_762_C_synonymous	45
A_408_T_missense	45
C_743_T_missense	44
G_547_T_missense	44
A_454_G_missense	44
T_561_C_synonymous	44
A_518_C_missense	44
T_168_C_synonymous	44
G_102_C_synonymous	43
A_573_G_synonymous	43
C_293_A_missense	43
C_569_A_missense	43
T_332_C_missense	43
A_629_G_missense	43
A_47_G_missense	43
G_659_A_missense	43
G_555_A_synonymous	43
G_31_A_missense	43
T_149_C_missense	43
T_457_C_missense	43
C_95_G_missense	42
A_451_G_missense	42
G_79_A_missense	42
A_265_G_missense	42
T_577_A_missense	42
C_222_G_synonymous	42
G_361_A_missense	42
A_103_T_missense	42
A_39_T_synonymous	42
T_776_C_missense	41
G_670_A_missense	41
T_510_C_synonymous	41
C_277_A_missense	41
G_298_C_missense	41
T_281_A_missense	41
A_28_C_missense	41
T_538_C_missense	41
C_125_G_missense	40
A_103_C_missense	40
C_504_T_synonymous	40
G_130_C_missense	40
A_62_G_missense	40
A_200_T_missense	40
C_418_A_missense	40
G_32_T_missense	40
T_534_C_synonymous	40
T_382_C_missense	40
G_819_A_synonymous	40
A_27_G_synonymous	39
A_716_T_missense	39
T_303_A_synonymous	39
A_798_G_synonymous	39
A_455_G_missense	39
T_486_C_synonymous	39
G_721_A_missense	39
T_138_C_synonymous	39
A_369_G_missense	38
C_157_G_missense	38
T_281_G_missense	38
A_667_G_missense	38
A_109_T_missense	38
C_90_A_synonymous	38
A_199_C_missense	38
T_753_C_synonymous	38
G_671_C_missense	38
T_602_C_missense	38
A_25_G_missense	37
A_409_T_missense	37
A_34_G_missense	37
A_525_G_synonymous	37
A_723_T_missense	37
G_91_C_missense	37
C_494_A_missense	37
C_60_G_missense	37
A_786_G_synonymous	37
T_128_G_missense	37
T_150_A_synonymous	37
A_376_G_missense	36
T_96_A_synonymous	36
A_356_G_missense	36
A_33_G_synonymous	36
T_96_C_synonymous	36
T_237_C_synonymous	36
T_738_C_synonymous	36
A_513_T_synonymous	36
C_784_A_missense	36
C_696_G_missense	36
T_69_A_synonymous	35
G_249_A_synonymous	35
G_52_C_missense	35
G_307_C_missense	35
T_646_C_missense	35
A_769_T_missense	35
C_116_A_missense	35
A_33_C_synonymous	35
C_640_A_missense	35
T_737_C_missense	35
C_336_G_synonymous	35
C_98_T_missense	35
G_229_C_missense	34
T_501_C_synonymous	34
C_309_A_synonymous	34
G_559_T_missense	34
A_202_G_missense	34
T_274_G_missense	34
G_487_A_missense	34
A_782_C_missense	34
C_73_A_missense	34
A_594_T_missense	34
A_78_G_synonymous	34
T_87_C_synonymous	33
G_712_A_missense	33
A_678_G_synonymous	33
G_48_C_missense	33
C_92_A_missense	33
T_492_C_synonymous	33
A_39_C_synonymous	33
T_707_C_missense	33
A_233_T_missense	33
G_424_A_missense	33
G_17_C_missense	32
A_430_C_missense	32
C_318_G_synonymous	32
A_183_T_missense	32
T_496_C_missense	32
A_407_T_missense	32
C_106_T_missense	32
C_429_A_synonymous	32
C_405_A_synonymous	32
A_700_G_missense	32
A_797_T_missense	32
T_757_G_missense	32
C_169_A_missense	32
G_289_C_missense	32
G_724_C_missense	31
T_323_C_missense	31
T_36_C_synonymous	31
A_197_G_missense	31
C_222_A_synonymous	31
C_310_A_missense	31
T_822_G_synonymous	31
T_550_A_missense	31
A_25_T_missense	31
A_648_G_synonymous	31
A_5_G_missense	31
A_184_T_missense	31
A_740_G_missense	31
C_452_G_missense	31
A_306_C_missense	31
C_246_A_missense	31
T_270_A_synonymous	30
A_554_G_missense	30
A_581_T_missense	30
T_59_G_missense	30
T_495_C_synonymous	30
A_132_T_synonymous	30
A_474_G_missense	30
C_112_A_missense	30
A_417_G_synonymous	30
C_308_A_missense	30
G_763_A_missense	30
A_190_T_missense	30
A_216_G_synonymous	30
G_48_A_synonymous	30
G_268_A_missense	29
T_674_G_missense	29
T_168_A_missense	29
C_41_A_missense	29
A_778_C_missense	29
A_430_G_missense	29
A_499_G_missense	29
A_629_T_missense	29
A_224_T_missense	29
T_143_G_missense	29
C_821_T_missense	29
A_566_T_missense	29
A_592_G_missense	29
C_750_T_synonymous	29
A_114_T_missense	29
A_663_G_synonymous	28
T_159_G_synonymous	28
T_438_C_synonymous	28
T_643_G_missense	28
A_223_C_missense	28
A_648_C_synonymous	28
G_562_A_missense	28
A_704_G_missense	28
T_312_G_synonymous	28
A_734_G_missense	28
G_249_C_missense	28
G_334_A_missense	27
A_196_C_missense	27
G_443_T_missense	27
T_362_C_missense	27
A_658_C_missense	27
A_132_C_synonymous	27
T_291_C_synonymous	27
C_696_A_synonymous	27
G_206_C_missense	27
T_335_G_missense	27
T_118_G_missense	26
A_276_G_synonymous	26
A_120_T_synonymous	26
A_272_G_missense	26
T_155_C_missense	26
G_763_C_missense	26
T_122_A_missense	26
A_703_G_missense	26
A_701_T_missense	26
T_510_A_synonymous	26
C_136_A_missense	26
A_705_G_synonymous	26
A_70_G_missense	26
A_172_C_missense	26
G_807_C_synonymous	26
T_754_G_missense	26
C_169_G_missense	25
A_667_C_missense	25
A_172_T_missense	25
A_99_C_synonymous	25
A_706_T_missense	25
A_582_C_missense	25
A_490_G_missense	25
T_625_G_missense	25
A_213_G_synonymous	25
A_367_G_missense	25
A_638_T_missense	25
C_652_A_missense	25
T_656_C_missense	25
C_533_A_missense	25
T_330_C_synonymous	24
T_22_C_missense	24
A_278_G_missense	24
T_247_C_synonymous	24
A_783_G_synonymous	24
T_254_C_missense	24
T_269_C_missense	24
A_716_C_missense	24
A_370_G_missense	24
T_220_G_missense	24
A_56_C_missense	24
T_381_C_synonymous	24
A_187_T_missense	24
T_397_A_missense	24
A_648_T_synonymous	24
T_511_C_missense	23
G_9_A_synonymous	23
C_686_A_missense	23
G_67_A_missense	23
A_529_G_missense	23
C_296_G_missense	23
C_806_A_missense	23
A_594_G_synonymous	23
T_150_C_synonymous	23
G_601_A_missense	23
G_85_C_missense	23
A_706_C_missense	23
T_317_A_missense	22
G_258_C_missense	22
C_152_A_missense	22
A_213_T_synonymous	22
T_669_A_synonymous	22
T_291_A_synonymous	22
A_713_T_missense	22
A_455_C_missense	22
G_375_C_missense	22
A_742_G_missense	22
C_217_G_missense	22
A_482_G_missense	22
T_503_C_missense	22
C_800_A_missense	22
A_109_C_missense	22
C_812_G_missense	22
A_663_T_synonymous	22
C_68_A_missense	22
G_721_C_missense	22
C_318_A_synonymous	22
T_442_A_missense	22
T_260_C_missense	21
G_485_T_missense	21
A_224_C_missense	21
C_336_A_synonymous	21
C_719_G_missense	21
G_709_C_missense	21
A_575_G_missense	21
T_86_G_missense	21
C_288_A_synonymous	21
T_143_C_missense	21
T_282_A_synonymous	21
T_558_C_synonymous	21
G_589_A_missense	21
T_141_A_synonymous	21
T_615_C_synonymous	21
T_257_C_missense	21
A_57_C_missense	21
T_235_A_missense	21
T_212_C_missense	21
T_43_G_missense	21
C_21_A_synonymous	21
T_683_C_missense	21
T_771_G_missense	21
T_823_C_synonymous	20
C_71_G_missense	20
T_7_C_synonymous	20
A_613_G_missense	20
C_524_G_missense	20
G_424_T_missense	20
T_603_A_synonymous	20
T_457_A_missense	20
T_282_G_synonymous	20
T_708_C_synonymous	20
A_588_T_synonymous	20
T_421_C_missense	20
C_465_A_missense	20
T_218_C_missense	20
T_426_G_missense	20
G_801_T_synonymous	20
A_113_C_missense	20
A_774_G_synonymous	20
A_735_T_missense	20
A_406_C_missense	20
A_196_G_missense	20
T_248_C_missense	20
T_291_G_synonymous	20
T_44_C_missense	20
C_250_A_missense	19
C_621_A_missense	19
A_187_C_missense	19
T_20_C_missense	19
A_665_C_missense	19
T_178_G_missense	19
T_302_G_missense	19
A_153_G_synonymous	19
C_718_A_missense	19
A_57_G_synonymous	19
T_294_A_synonymous	19
T_297_A_synonymous	19
T_381_A_synonymous	19
C_161_A_missense	19
T_714_G_missense	19
C_650_G_missense	19
T_177_C_synonymous	19
T_270_G_synonymous	19
T_256_C_synonymous	19
T_343_C_synonymous	19
T_460_C_missense	19
A_735_G_synonymous	18
T_651_A_synonymous	18
A_139_C_missense	18
T_126_A_synonymous	18
A_417_C_missense	18
A_592_C_missense	18
C_279_A_missense	18
A_518_T_missense	18
A_209_G_missense	18
A_200_C_missense	17
A_554_T_missense	17
A_677_T_missense	17
A_649_C_missense	17
C_329_A_missense	17
G_15_A_missense	17
T_30_G_missense	17
T_133_A_missense	17
T_565_C_missense	17
T_441_C_synonymous	17
T_178_A_missense	17
A_245_G_missense	17
T_241_C_missense	17
A_120_C_synonymous	17
A_33_T_synonymous	17
G_45_A_synonymous	17
A_204_T_missense	17
A_701_C_missense	17
G_487_C_missense	17
G_365_A_missense	17
T_729_C_synonymous	17
A_528_G_synonymous	17
A_528_T_synonymous	16
T_315_G_missense	16
C_49_A_missense	16
A_464_T_missense	16
A_320_T_missense	16
T_231_G_synonymous	16
T_720_A_synonymous	16
A_572_C_missense	16
C_772_A_missense	16
A_523_T_missense	16
C_191_A_missense	16
A_198_G_synonymous	16
G_252_C_synonymous	16
C_612_A_missense	16
C_26_G_missense	16
T_468_C_synonymous	16
A_202_C_synonymous	16
C_116_T_missense	16
C_234_G_missense	16
C_311_G_missense	16
A_525_T_synonymous	16
T_231_A_synonymous	16
A_40_G_missense	16
T_240_C_synonymous	16
C_739_A_missense	15
G_348_A_synonymous	15
A_409_G_missense	15
C_208_A_missense	15
A_593_G_missense	15
T_387_A_synonymous	15
A_40_C_missense	15
T_287_G_missense	15
C_124_G_missense	15
A_498_G_synonymous	15
T_133_G_missense	15
A_18_T_missense	15
G_748_T_missense	15
T_681_C_synonymous	15
T_672_C_synonymous	15
T_137_C_missense	15
A_756_C_synonymous	15
A_183_C_missense	15
T_624_G_synonymous	15
A_794_C_missense	15
T_83_C_missense	15
C_293_G_missense	15
A_267_T_synonymous	14
A_65_T_missense	14
C_221_G_missense	14
T_692_G_missense	14
T_248_G_missense	14
T_358_C_missense	14
T_426_A_missense	14
T_493_C_missense	14
C_413_T_missense	14
C_123_A_synonymous	14
A_526_G_missense	14
A_366_C_missense	14
T_87_G_synonymous	14
A_505_T_missense	14
G_571_A_missense	14
T_415_G_missense	14
T_493_G_missense	14
A_276_T_synonymous	14
A_434_G_missense	14
T_220_C_missense	13
A_609_G_synonymous	13
G_673_C_missense	13
A_725_T_missense	13
T_511_A_missense	13
C_329_G_missense	13
T_165_A_synonymous	13
T_331_A_missense	13
G_717_C_missense	13
T_714_A_missense	13
A_762_T_synonymous	13
T_341_G_missense	13
A_394_G_missense	13
C_322_G_missense	13
T_651_G_synonymous	13
A_701_G_missense	13
A_355_G_missense	13
T_274_A_missense	13
A_472_T_missense	13
T_177_G_synonymous	13
A_703_C_missense	13
A_654_T_missense	13
G_517_C_missense	13
T_360_C_synonymous	13
T_168_G_missense	13
A_80_C_missense	13
T_625_C_missense	13
T_29_G_missense	12
T_261_C_synonymous	12
A_455_T_missense	12
C_491_A_missense	12
A_267_C_synonymous	12
C_758_A_missense	12
T_510_G_synonymous	12
C_88_A_missense	12
T_818_A_missense	12
G_4_C_missense	12
A_728_T_missense	12
C_686_G_missense	12
A_372_T_synonymous	12
A_535_T_missense	12
A_354_G_missense	12
A_606_C_synonymous	12
T_167_G_missense	12
C_630_G_missense	12
T_118_A_missense	12
T_194_G_missense	12
G_67_C_missense	12
T_314_G_missense	12
G_819_C_synonymous	12
G_793_C_missense	12
T_757_A_missense	12
T_507_A_synonymous	12
T_235_G_missense	11
A_454_C_missense	11
T_813_C_synonymous	11
A_591_C_synonymous	11
A_407_C_missense	11
C_24_G_missense	11
A_407_G_missense	11
A_770_C_missense	11
A_28_G_missense	11
T_283_G_missense	11
A_556_C_missense	11
C_154_G_missense	11
A_811_T_missense	11
C_147_A_synonymous	11
G_601_T_missense	11
T_330_G_synonymous	11
T_790_G_missense	11
T_137_A_missense	11
C_243_G_missense	11
T_540_A_synonymous	11
A_366_T_missense	11
G_724_A_missense	11
T_789_G_missense	11
T_82_A_missense	11
A_369_T_synonymous	11
A_593_C_missense	11
A_649_G_missense	11
A_543_G_synonymous	11
C_221_A_missense	11
A_364_C_synonymous	11
A_770_T_missense	11
T_10_C_missense	11
A_395_T_missense	11
C_428_A_missense	11
T_69_G_synonymous	11
T_228_G_synonymous	10
A_347_C_missense	10
C_211_G_missense	10
A_808_T_missense	10
A_210_C_missense	10
T_738_A_synonymous	10
G_595_C_missense	10
A_58_C_missense	10
T_646_G_missense	10
A_499_C_missense	10
T_251_C_missense	10
C_161_G_missense	10
G_242_C_missense	10
T_12_C_synonymous	10
A_264_T_synonymous	10
A_736_C_missense	10
T_82_G_missense	10
T_93_A_synonymous	10
A_786_C_synonymous	10
T_241_G_missense	10
T_144_G_synonymous	10
T_294_G_synonymous	10
A_51_T_missense	10
A_508_G_missense	10
C_652_G_missense	10
C_476_T_missense	10
C_310_G_missense	10
A_182_C_missense	10
T_374_A_missense	10
G_375_A_missense	10
G_398_T_missense	10
T_688_G_missense	10
A_27_C_synonymous	9
T_702_A_missense	9
A_528_C_synonymous	9
A_529_C_missense	9
T_220_A_missense	9
A_525_C_synonymous	9
G_160_C_missense	9
T_496_A_missense	9
T_87_A_synonymous	9
A_658_T_missense	9
G_815_C_missense	9
G_255_C_missense	9
A_498_T_synonymous	9
T_500_G_missense	9
A_461_T_missense	9
T_765_C_synonymous	9
G_389_T_missense	9
C_357_A_missense	9
A_613_T_missense	9
G_804_C_synonymous	9
A_100_T_missense	9
T_456_G_missense	9
A_189_T_synonymous	9
G_485_A_missense	9
A_467_T_missense	9
T_737_A_missense	9
A_797_C_missense	9
C_101_A_missense	9
A_677_C_missense	9
A_18_C_missense	9
T_546_A_missense	9
A_736_T_missense	8
T_351_C_synonymous	8
T_516_A_synonymous	8
G_682_T_missense	8
A_431_C_missense	8
T_261_A_missense	8
T_558_A_synonymous	8
A_408_C_missense	8
A_370_C_missense	8
A_529_T_missense	8
A_713_C_missense	8
A_422_T_missense	8
A_749_G_missense	8
T_23_C_missense	8
C_116_G_missense	8
A_78_T_synonymous	8
G_781_C_missense	8
A_47_T_missense	8
C_21_G_missense	8
A_139_T_missense	8
A_794_T_missense	8
T_501_A_synonymous	8
T_241_A_missense	8
T_655_G_missense	8
T_42_G_synonymous	8
T_150_G_synonymous	8
T_185_G_missense	8
A_27_T_synonymous	8
T_675_A_synonymous	8
A_25_C_missense	8
A_705_T_missense	8
T_824_G_missense	8
A_245_C_missense	8
G_383_C_missense	8
A_576_T_missense	7
T_620_G_missense	7
T_459_C_synonymous	7
G_443_A_missense	7
A_787_T_missense	7
A_649_T_missense	7
C_107_A_missense	7
A_791_T_missense	7
A_349_T_missense	7
C_400_G_missense	7
A_573_T_missense	7
G_89_C_missense	7
T_42_C_synonymous	7
A_802_G_missense	7
A_16_G_missense	7
T_359_C_missense	7
A_726_C_missense	7
T_127_G_missense	7
C_509_G_missense	7
A_372_G_missense	7
A_769_C_missense	7
T_731_G_missense	7
A_105_T_synonymous	7
G_470_C_missense	7
T_495_G_synonymous	7
A_734_C_missense	7
C_527_A_missense	7
A_46_C_missense	7
G_578_C_missense	7
G_515_C_missense	7
C_816_A_missense	7
T_269_G_missense	7
A_153_T_synonymous	7
C_176_A_missense	7
A_581_C_missense	7
C_597_A_missense	7
T_83_A_missense	7
T_818_C_missense	7
T_697_C_missense	7
C_553_A_missense	7
A_265_T_missense	7
T_302_A_missense	7
A_16_C_synonymous	7
C_741_A_missense	6
T_194_A_missense	6
T_557_G_missense	6
A_62_C_missense	6
A_582_T_missense	6
G_378_C_missense	6
A_396_T_missense	6
G_443_C_missense	6
T_810_A_synonymous	6
G_15_C_missense	6
A_680_T_missense	6
C_73_G_missense	6
A_65_C_missense	6
C_812_A_missense	6
C_88_G_missense	6
T_381_G_synonymous	6
T_11_C_missense	6
T_240_G_synonymous	6
C_785_G_missense	6
T_14_G_missense	6
T_683_A_missense	6
C_494_G_missense	6
T_646_A_missense	6
C_544_G_missense	6
T_711_A_synonymous	6
A_349_G_missense	6
A_596_G_missense	6
T_720_G_synonymous	6
A_272_C_missense	6
C_277_G_missense	6
A_216_C_synonymous	6
C_405_G_synonymous	6
A_197_C_missense	6
T_158_A_missense	6
A_574_C_missense	6
C_432_G_missense	6
A_373_T_missense	6
G_299_C_missense	6
G_142_C_missense	6
G_97_C_missense	6
G_676_C_missense	6
C_176_G_missense	6
T_795_A_missense	6
A_100_C_missense	6
A_545_C_missense	5
C_418_G_missense	5
T_660_G_missense	5
T_205_G_missense	5
C_739_G_missense	5
T_689_G_missense	5
C_106_A_missense	5
A_333_T_missense	5
T_287_A_missense	5
T_460_A_missense	5
T_391_G_missense	5
A_34_C_missense	5
T_283_A_missense	5
T_707_G_missense	5
C_527_G_missense	5
A_575_C_missense	5
T_492_G_synonymous	5
T_36_G_synonymous	5
A_70_T_missense	5
T_260_G_missense	5
A_667_T_missense	5
T_319_G_missense	5
T_483_G_missense	5
A_19_T_missense	5
C_250_G_missense	5
T_538_G_missense	5
A_513_C_synonymous	5
A_479_G_missense	5
A_278_T_missense	5
A_777_T_synonymous	5
A_814_T_missense	5
C_687_G_synonymous	5
G_801_A_synonymous	5
T_156_G_synonymous	5
C_35_A_missense	5
G_328_C_missense	5
A_352_T_missense	5
G_780_C_missense	5
A_410_G_missense	5
T_624_A_synonymous	5
A_802_T_missense	5
A_414_C_synonymous	5
C_232_G_missense	5
T_313_A_missense	5
G_427_C_missense	5
C_773_A_missense	5
C_35_G_missense	5
C_773_G_missense	5
T_166_A_missense	5
A_653_C_missense	5
T_263_A_missense	5
T_313_G_missense	5
C_195_G_synonymous	5
G_748_A_missense	5
C_452_A_missense	4
A_454_T_missense	4
C_522_A_synonymous	4
T_691_G_missense	4
C_623_G_missense	4
T_683_G_missense	4
A_28_T_missense	4
G_560_T_missense	4
G_595_A_missense	4
T_403_G_missense	4
A_725_C_missense	4
A_622_T_missense	4
C_192_G_synonymous	4
A_526_C_missense	4
T_538_A_missense	4
G_227_T_missense	4
A_482_T_missense	4
A_366_G_synonymous	4
A_742_T_missense	4
C_342_A_missense	4
A_698_G_missense	4
A_740_T_missense	4
C_429_G_synonymous	4
A_216_T_synonymous	4
C_448_A_missense	4
C_785_A_missense	4
A_352_C_missense	4
T_585_G_synonymous	4
A_338_G_missense	4
T_531_G_missense	4
T_188_A_missense	4
C_491_G_missense	4
T_212_A_missense	4
C_509_A_missense	4
T_415_A_missense	4
A_264_C_synonymous	4
C_747_A_synonymous	4
T_656_G_missense	4
T_669_G_synonymous	4
T_519_A_missense	4
T_158_G_missense	4
T_81_G_missense	4
T_104_A_missense	4
T_537_G_missense	4
T_765_A_synonymous	4
T_516_G_synonymous	4
C_74_G_missense	4
A_481_G_missense	4
A_354_C_synonymous	4
C_544_A_missense	4
T_570_A_synonymous	4
A_50_C_missense	4
T_419_G_missense	4
T_585_A_synonymous	4
C_532_A_missense	4
C_504_A_synonymous	4
C_404_G_missense	4
T_445_A_missense	4
C_693_G_missense	4
T_75_G_synonymous	4
T_341_A_missense	4
A_184_C_missense	4
C_117_G_synonymous	3
T_256_G_missense	3
T_185_A_missense	3
T_8_C_missense	3
T_537_A_synonymous	3
A_596_C_missense	3
A_543_C_missense	3
C_637_G_missense	3
C_379_G_missense	3
A_272_T_missense	3
C_186_G_missense	3
T_466_A_missense	3
C_465_G_missense	3
T_138_A_synonymous	3
T_42_A_synonymous	3
T_540_G_synonymous	3
G_135_C_missense	3
G_521_C_missense	3
C_803_A_missense	3
C_553_G_missense	3
G_292_C_missense	3
A_354_T_synonymous	3
A_409_C_missense	3
C_300_A_synonymous	3
T_616_A_missense	3
T_177_A_synonymous	3
T_536_G_missense	3
T_619_A_missense	3
T_149_G_missense	3
T_477_G_synonymous	3
T_128_A_missense	3
T_162_A_synonymous	3
C_136_G_missense	3
T_323_G_missense	3
G_134_C_missense	3
T_239_G_missense	3
G_628_C_missense	3
T_314_A_missense	3
G_350_A_missense	3
G_712_C_missense	3
T_340_A_missense	3
A_498_C_synonymous	3
A_5_T_missense	3
A_5_C_missense	3
T_823_G_missense	3
C_186_A_synonymous	3
T_263_G_missense	3
T_619_G_missense	3
T_75_A_synonymous	3
T_343_G_missense	3
T_641_C_missense	3
A_505_C_missense	3
T_536_A_missense	3
T_72_A_synonymous	3
C_799_A_missense	3
T_625_A_missense	3
T_254_G_missense	3
T_737_G_missense	3
C_621_G_missense	3
T_155_A_missense	3
T_565_A_missense	3
T_483_A_missense	3
T_531_C_synonymous	3
T_140_G_missense	3
T_738_G_missense	3
A_474_T_synonymous	3
C_666_G_missense	3
A_694_C_missense	3
T_303_G_synonymous	3
T_441_G_synonymous	3
T_127_A_missense	3
T_607_G_missense	3
A_373_C_missense	3
T_247_A_missense	3
A_210_T_missense	3
C_346_G_missense	3
G_401_C_missense	3
A_153_C_synonymous	3
A_644_C_missense	3
C_279_G_missense	3
T_583_G_missense	3
T_66_A_missense	3
C_246_G_missense	3
C_412_T_missense	3
T_312_A_synonymous	3
A_347_G_missense	3
G_398_C_missense	3
A_499_T_missense	3
A_467_C_missense	2
T_93_G_synonymous	2
A_548_T_missense	2
C_732_G_synonymous	2
T_331_G_missense	2
T_531_A_missense	2
A_663_C_synonymous	2
A_245_T_missense	2
T_689_C_missense	2
T_813_G_synonymous	2
C_232_A_missense	2
A_34_T_missense	2
G_146_C_missense	2
T_506_C_missense	2
T_620_A_missense	2
A_744_G_synonymous	2
C_758_G_missense	2
T_710_G_missense	2
C_215_G_missense	2
G_227_A_missense	2
T_442_C_missense	2
T_441_A_synonymous	2
A_791_C_missense	2
C_309_G_synonymous	2
G_226_T_missense	2
A_40_T_missense	2
C_727_G_missense	2
T_236_A_missense	2
A_535_C_missense	2
T_54_A_synonymous	2
T_380_A_missense	2
T_76_A_missense	2
G_502_T_missense	2
G_657_C_missense	2
G_377_C_missense	2
T_692_A_missense	2
A_554_C_missense	2
A_573_C_missense	2
T_340_G_missense	2
C_219_G_synonymous	2
G_131_C_missense	2
A_372_C_synonymous	2
T_44_G_missense	2
T_436_C_missense	2
T_324_G_synonymous	2
T_437_A_missense	2
T_684_G_synonymous	2
T_382_A_missense	2
A_484_C_missense	2
G_559_C_missense	2
T_162_G_synonymous	2
T_29_A_missense	2
G_173_C_missense	2
C_799_G_missense	2
C_690_A_missense	2
A_209_C_missense	2
G_748_C_missense	2
T_608_C_missense	2
T_420_G_synonymous	2
T_81_A_missense	2
A_523_C_missense	2
T_459_G_missense	2
C_491_T_missense	2
T_702_G_missense	2
A_70_C_missense	2
T_86_A_missense	2
A_811_C_missense	2
A_474_C_synonymous	2
C_816_G_missense	2
A_396_C_missense	2
A_802_C_missense	2
A_745_G_missense	2
T_768_A_synonymous	2
T_810_G_synonymous	2
T_59_A_missense	2
A_606_T_synonymous	2
T_598_A_missense	2
T_358_A_missense	2
T_11_A_missense	2
T_495_A_synonymous	2
T_158_C_missense	2
T_767_G_missense	2
A_114_C_missense	2
C_690_G_missense	2
A_363_T_synonymous	2
G_285_C_missense	2
T_188_G_missense	2
C_191_G_missense	2
A_94_T_missense	1
A_622_C_missense	1
G_614_T_missense	1
T_237_G_missense	1
T_271_A_missense	1
A_244_C_missense	1
T_537_C_synonymous	1
C_448_G_missense	1
T_561_G_synonymous	1
A_617_T_missense	1
T_38_A_missense	1
T_711_G_synonymous	1
T_754_A_missense	1
T_382_G_missense	1
T_764_A_missense	1
T_297_G_synonymous	1
T_23_A_missense	1
T_419_C_missense	1
T_641_A_missense	1
C_549_G_missense	1
T_165_G_synonymous	1
G_682_A_missense	1
T_261_G_missense	1
T_251_A_missense	1
A_265_C_missense	1
C_106_G_missense	1
T_546_G_missense	1
A_434_C_missense	1
T_789_A_synonymous	1
G_815_A_missense	1
C_803_G_missense	1
A_749_T_missense	1
A_449_C_missense	1
T_84_G_missense	1
T_813_A_synonymous	1
C_693_A_missense	1
T_564_G_synonymous	1
C_475_A_missense	1
A_749_C_missense	1
T_440_C_missense	1
T_655_A_missense	1
C_821_G_missense	1
T_110_G_missense	1
T_141_G_missense	1
A_678_T_missense	1
T_437_C_missense	1
T_453_A_synonymous	1
A_680_C_missense	1
T_473_A_missense	1
C_475_G_missense	1
C_750_A_missense	1
A_805_G_missense	1
T_7_G_missense	1
T_14_A_missense	1
C_743_A_missense	1
C_806_G_missense	1
T_823_A_missense	1
A_808_C_missense	1
T_96_G_synonymous	1
T_631_G_missense	1
T_330_A_synonymous	1
T_237_A_missense	1
T_506_G_missense	1
C_180_G_synonymous	1
G_225_C_missense	1
C_208_G_missense	1
C_743_G_missense	1
A_740_C_missense	1
A_490_C_missense	1
C_385_G_missense	1
T_771_A_missense	1
G_587_C_missense	1
T_251_G_missense	1
A_548_C_missense	1
T_641_G_missense	1
T_583_A_missense	1
T_38_G_missense	1
A_814_C_missense	1
A_189_C_synonymous	1
A_105_C_synonymous	1
G_350_C_missense	1
T_603_G_synonymous	1
T_500_C_missense	1
A_744_C_synonymous	1
C_820_G_missense	1
C_301_G_missense	1
A_635_T_missense	1
G_389_C_missense	1
A_777_C_synonymous	1
T_689_A_missense	1
A_111_C_synonymous	1
T_501_G_missense	1
T_271_G_missense	1
T_707_A_missense	1
A_422_C_missense	1
T_362_A_missense	1
T_695_G_missense	1
T_421_A_missense	1
C_821_A_missense	1
A_94_C_missense	1
T_387_G_synonymous	1
A_594_C_missense	1
T_822_A_synonymous	1
G_579_C_missense	1
A_451_T_missense	1
G_384_C_missense	1
C_179_G_missense	1
A_484_T_missense	1
T_469_A_missense	1
A_551_C_missense	1
A_551_T_missense	1
T_674_A_missense	1
[truncated: 31 more rows]
