# Supplementary material for: Analysis of 3.5 million SARS-CoV-2 sequences reveals unique mutational trends with consistent nucleotide and codon frequencies
Source: Virol J. 2023 Feb 17;20:31. doi: 10.1186/s12985-023-01982-8 (PMC9936480; doi:10.1186/s12985-023-01982-8)
Supplement: Supplementary file 11 — Additional file 11. Tables S11-70: Counts of All Mutations for each Gene/Clade Combination. [file 12985_2023_1982_MOESM11_ESM.zip › Additional File 1 Tables S11-70/Additional File 1 Table S52_ORF3a_gamma_lambda_all_mut_info.csv]

	mutation_sum
T_757_C_missense	45537
G_393_T_missense	5017
C_452_T_missense	4811
C_668_T_missense	3771
C_21_T_synonymous	2815
T_684_C_synonymous	2776
G_555_T_missense	2414
G_45_T_missense	2253
T_281_C_missense	2178
G_514_T_missense	2141
C_512_T_missense	2103
G_225_T_missense	2014
C_125_A_missense	1733
C_129_T_synonymous	1520
G_463_T_missense	1413
A_677_G_missense	1399
C_161_T_missense	1348
C_192_T_synonymous	1276
C_232_T_missense	1229
G_604_T_missense	1142
G_229_T_missense	1102
C_234_T_synonymous	1055
G_160_T_missense	1054
G_520_T_missense	1017
C_524_T_missense	1014
C_636_T_synonymous	1004
G_825_T_missense	976
C_718_T_missense	970
G_670_T_missense	955
A_518_G_missense	947
C_497_T_missense	922
C_77_T_missense	905
C_24_T_synonymous	848
C_329_T_missense	833
C_316_T_missense	830
A_354_G_missense	829
C_35_T_missense	813
C_318_T_synonymous	800
G_298_T_missense	792
C_60_T_synonymous	787
G_328_T_missense	777
G_134_T_missense	764
C_630_T_synonymous	754
G_102_T_synonymous	753
G_206_T_missense	724
G_97_T_missense	721
G_249_T_missense	663
C_544_T_missense	649
C_221_T_missense	635
G_521_A_missense	606
C_119_T_missense	574
G_671_T_missense	544
C_311_T_missense	526
C_336_T_synonymous	525
C_121_T_missense	524
C_803_T_missense	523
C_222_T_synonymous	513
T_790_C_missense	512
G_79_T_missense	498
C_322_T_missense	495
G_252_T_synonymous	482
C_195_T_synonymous	480
C_418_T_missense	468
C_266_T_missense	464
G_334_T_missense	458
C_211_T_synonymous	450
C_136_T_missense	448
G_447_T_missense	438
A_306_G_synonymous	437
G_515_T_missense	429
G_307_A_missense	427
C_186_T_synonymous	408
G_664_T_missense	405
G_171_T_missense	395
G_751_T_missense	392
C_666_T_synonymous	380
C_597_T_synonymous	356
G_819_T_synonymous	355
C_157_T_missense	352
C_719_T_missense	346
C_68_T_missense	340
A_113_T_missense	339
G_37_T_missense	335
C_390_T_synonymous	330
G_63_T_missense	329
G_207_T_missense	325
C_301_T_missense	317
C_339_T_synonymous	316
G_752_T_missense	314
G_173_A_missense	310
C_385_T_missense	309
C_180_T_synonymous	306
C_296_T_missense	305
G_307_T_missense	304
G_130_A_missense	303
G_255_T_missense	303
A_113_C_missense	301
G_268_T_missense	300
G_378_T_missense	297
G_163_T_missense	296
T_655_G_missense	295
G_375_T_missense	293
G_401_T_missense	291
C_273_T_synonymous	288
G_146_T_missense	281
C_621_T_synonymous	281
G_807_A_synonymous	275
G_67_T_missense	273
C_219_T_synonymous	268
C_310_T_missense	266
G_601_T_missense	264
G_761_T_missense	259
G_521_T_missense	253
C_293_T_missense	252
G_285_T_missense	251
C_806_T_missense	249
G_48_T_missense	246
A_366_C_missense	246
C_95_T_missense	242
G_657_T_missense	234
C_693_T_synonymous	226
G_392_T_missense	225
C_179_T_missense	222
G_175_A_missense	222
T_81_C_synonymous	221
G_295_T_missense	214
C_759_T_synonymous	213
C_405_T_synonymous	210
C_71_T_missense	210
A_770_G_missense	207
T_84_A_missense	206
G_427_T_missense	200
G_562_T_missense	200
T_468_C_synonymous	200
C_647_T_missense	200
C_637_A_missense	199
C_618_T_synonymous	199
G_673_T_missense	198
C_275_T_missense	198
C_527_T_missense	196
C_784_T_missense	196
G_203_T_missense	196
T_577_C_missense	196
T_188_C_missense	193
C_243_T_synonymous	190
G_384_T_missense	179
G_53_T_missense	178
T_319_C_missense	176
C_686_T_missense	171
C_494_T_missense	167
C_280_T_missense	166
G_289_A_missense	164
G_171_C_missense	163
G_148_A_missense	161
G_427_A_missense	159
G_85_A_missense	156
A_566_G_missense	156
C_309_T_synonymous	156
C_400_T_missense	155
G_142_T_missense	153
C_799_T_missense	152
G_262_T_missense	151
C_41_T_missense	150
C_117_T_synonymous	148
T_185_C_missense	147
G_299_T_missense	146
C_650_T_missense	145
G_717_T_missense	145
G_350_T_missense	143
G_760_A_missense	143
T_707_C_missense	141
G_530_T_missense	141
C_179_A_missense	141
T_126_C_synonymous	138
T_133_C_missense	138
C_439_T_missense	138
A_726_G_synonymous	137
A_716_G_missense	137
C_125_T_missense	136
T_178_A_missense	135
C_246_T_synonymous	134
A_467_G_missense	133
T_177_A_synonymous	133
G_766_T_missense	132
T_771_C_synonymous	132
C_399_T_synonymous	127
C_732_T_synonymous	125
G_258_T_missense	124
G_487_T_missense	122
C_662_A_missense	120
C_193_T_missense	114
G_214_T_missense	113
C_250_T_synonymous	113
G_108_A_synonymous	112
G_383_T_missense	111
C_816_T_synonymous	108
T_651_C_synonymous	107
T_368_C_missense	107
G_463_C_missense	106
T_550_C_missense	105
G_201_T_missense	104
A_769_G_missense	104
T_59_C_missense	102
G_64_T_missense	101
G_201_C_missense	101
G_639_T_missense	101
T_768_C_synonymous	101
G_229_A_missense	100
A_139_G_missense	99
T_340_G_missense	99
G_102_A_synonymous	98
T_779_A_missense	97
A_61_G_missense	97
T_104_C_missense	95
C_539_A_missense	94
G_295_A_missense	94
G_365_T_missense	93
C_154_T_missense	93
G_131_T_missense	91
C_809_T_missense	90
T_205_C_missense	90
A_181_C_missense	89
C_288_T_synonymous	88
C_462_T_synonymous	88
G_85_T_missense	88
G_780_T_missense	86
T_337_C_missense	85
C_432_T_synonymous	85
A_182_T_missense	85
C_176_T_missense	85
T_321_C_synonymous	85
T_577_A_missense	83
G_79_C_missense	83
A_51_T_missense	83
C_379_T_missense	82
C_277_T_missense	81
G_173_T_missense	81
T_391_C_missense	79
G_289_T_missense	78
C_800_T_missense	76
G_751_A_missense	76
T_159_C_synonymous	76
G_97_A_missense	75
T_567_C_synonymous	75
T_128_C_missense	75
C_475_T_missense	74
A_132_C_synonymous	74
G_614_A_missense	74
G_145_T_missense	73
C_136_A_missense	73
T_692_C_missense	73
G_514_A_missense	73
A_100_G_missense	73
G_203_A_missense	72
C_687_T_synonymous	72
C_812_T_missense	71
G_807_T_synonymous	71
C_279_T_synonymous	70
C_584_T_missense	68
C_136_G_missense	67
C_123_T_synonymous	67
G_628_T_missense	66
G_52_T_missense	66
G_642_A_synonymous	66
A_725_T_missense	65
C_539_T_missense	65
G_17_A_missense	65
C_101_T_missense	64
C_90_T_synonymous	64
G_775_T_missense	63
G_115_A_missense	63
C_444_T_synonymous	62
A_326_G_missense	62
A_58_G_missense	62
A_153_G_synonymous	62
A_39_G_synonymous	62
A_472_G_missense	61
C_785_T_missense	61
G_203_C_missense	59
C_174_T_synonymous	58
T_565_C_missense	58
G_555_C_missense	57
T_788_C_missense	56
T_110_C_missense	56
G_175_T_missense	56
G_108_T_synonymous	56
T_583_C_missense	55
A_606_G_synonymous	55
C_191_T_missense	55
G_424_C_missense	55
T_218_C_missense	54
G_401_A_missense	54
A_204_T_missense	54
T_795_C_synonymous	53
C_147_A_synonymous	52
G_530_A_missense	51
G_214_A_missense	50
C_73_T_missense	50
A_103_G_missense	50
G_91_A_missense	50
A_723_C_missense	49
A_513_G_synonymous	49
A_198_T_missense	49
T_194_C_missense	49
C_124_T_missense	48
A_182_C_missense	48
C_696_T_synonymous	48
A_172_G_missense	47
G_589_T_missense	47
T_720_C_synonymous	47
G_555_A_synonymous	47
G_53_A_missense	46
A_33_G_synonymous	46
C_217_T_missense	46
T_561_C_synonymous	46
T_178_C_missense	45
C_322_G_missense	45
C_308_T_missense	45
G_393_C_missense	45
C_690_T_synonymous	43
G_775_A_missense	43
C_154_A_missense	42
G_108_C_synonymous	42
A_591_G_synonymous	41
C_668_A_missense	41
C_300_T_synonymous	40
G_659_A_missense	40
A_814_G_missense	39
C_747_T_synonymous	39
C_106_T_missense	38
G_817_T_missense	38
T_822_A_synonymous	38
A_352_G_missense	38
T_669_A_synonymous	37
C_533_T_missense	37
T_415_C_synonymous	37
C_626_T_missense	37
G_226_A_missense	37
G_670_A_missense	37
A_223_G_missense	37
G_670_C_missense	37
G_299_A_missense	37
G_151_T_missense	37
G_89_A_missense	36
C_74_T_missense	36
G_514_C_missense	36
C_117_A_synonymous	36
C_192_G_synonymous	36
T_164_G_missense	36
T_93_C_synonymous	35
A_394_G_missense	35
C_92_T_missense	35
A_706_T_missense	35
T_83_C_missense	35
G_763_T_missense	35
T_96_A_synonymous	35
A_484_G_missense	35
T_69_C_synonymous	35
A_661_G_missense	35
G_559_T_missense	35
G_541_A_missense	34
G_4_T_missense	34
G_15_T_missense	34
G_599_A_missense	34
C_98_A_missense	34
A_65_G_missense	33
T_546_C_synonymous	33
T_231_C_synonymous	33
C_758_T_missense	33
C_195_A_synonymous	33
C_773_T_missense	33
C_428_T_missense	33
T_126_A_synonymous	33
T_230_C_missense	33
T_557_C_missense	32
G_377_T_missense	32
G_715_C_missense	32
G_804_T_synonymous	32
A_464_G_missense	32
A_355_C_missense	31
A_554_G_missense	31
C_147_T_synonymous	31
G_560_A_missense	31
A_556_G_missense	31
T_127_C_missense	31
G_48_C_missense	31
A_525_G_synonymous	31
T_284_C_missense	31
A_199_G_missense	31
C_411_T_synonymous	30
A_581_G_missense	30
A_588_G_synonymous	30
A_394_C_missense	30
A_653_G_missense	30
T_435_C_synonymous	30
T_76_C_missense	30
A_56_G_missense	30
G_398_C_missense	29
G_580_A_missense	29
A_629_G_missense	29
T_646_C_missense	29
T_450_C_synonymous	29
G_298_A_missense	29
T_433_C_missense	29
T_674_C_missense	29
C_549_A_missense	28
T_738_C_synonymous	28
C_739_T_missense	28
C_662_T_missense	28
G_599_T_missense	28
T_460_A_missense	28
A_408_T_missense	28
G_487_A_missense	27
T_714_C_synonymous	27
T_87_C_synonymous	27
G_659_T_missense	26
A_518_T_missense	26
A_181_G_missense	26
T_359_C_missense	26
C_211_A_missense	26
G_91_T_missense	26
T_564_C_synonymous	26
C_552_T_synonymous	26
C_612_T_synonymous	26
T_764_C_missense	26
T_282_C_synonymous	26
G_579_T_missense	25
A_347_T_missense	25
G_64_C_missense	25
G_541_C_missense	25
T_297_C_synonymous	25
C_296_A_missense	25
T_702_C_synonymous	25
A_409_T_missense	25
C_621_G_missense	25
G_517_T_missense	25
G_578_T_missense	25
G_780_A_missense	24
C_88_T_missense	24
T_287_C_missense	24
G_89_T_missense	24
T_36_A_synonymous	24
T_66_C_synonymous	24
A_355_G_missense	24
C_26_A_missense	24
A_200_T_missense	24
A_694_G_missense	24
T_294_A_synonymous	24
G_562_A_missense	23
C_180_A_synonymous	23
G_657_A_synonymous	23
G_131_A_missense	23
G_304_C_missense	23
C_509_T_missense	23
T_167_C_missense	23
G_289_C_missense	23
C_733_A_missense	22
A_113_G_missense	22
T_603_A_synonymous	22
T_177_C_synonymous	22
G_517_A_missense	22
G_252_C_synonymous	22
G_563_T_missense	22
T_445_C_missense	22
A_99_T_synonymous	22
A_777_C_synonymous	22
C_504_T_synonymous	22
G_148_T_missense	21
A_572_C_missense	21
C_480_T_synonymous	21
C_60_A_synonymous	21
A_606_T_synonymous	21
T_605_C_missense	21
A_451_G_missense	21
G_292_T_missense	21
A_99_G_synonymous	21
A_422_G_missense	20
G_628_A_missense	20
A_265_G_missense	20
G_31_C_missense	20
C_215_T_missense	20
T_150_C_synonymous	20
G_712_T_missense	20
T_507_C_synonymous	20
C_465_T_synonymous	20
T_76_G_missense	20
A_627_G_synonymous	20
A_582_G_synonymous	20
G_268_C_missense	20
A_573_G_synonymous	20
T_536_C_missense	19
C_107_T_missense	19
A_408_G_synonymous	19
G_37_C_missense	19
T_118_C_missense	19
T_459_C_synonymous	19
T_387_C_synonymous	19
A_132_G_synonymous	19
T_754_C_missense	19
G_717_A_synonymous	19
T_314_G_missense	19
T_141_C_synonymous	19
A_406_G_missense	19
G_392_C_missense	19
A_80_C_missense	18
T_122_A_missense	18
G_752_A_missense	18
G_709_A_missense	18
C_221_G_missense	18
T_353_C_missense	18
A_364_G_missense	18
T_456_C_synonymous	18
G_763_A_missense	18
C_152_T_missense	18
G_31_A_missense	18
A_109_G_missense	18
A_187_G_missense	18
T_488_C_missense	18
G_146_A_missense	18
C_286_T_missense	18
A_414_G_synonymous	17
G_709_T_missense	17
A_545_G_missense	17
G_361_T_missense	17
G_595_T_missense	17
G_48_A_synonymous	17
A_80_G_missense	17
C_217_A_missense	17
T_511_A_missense	17
T_312_C_synonymous	17
A_224_G_missense	17
A_756_G_synonymous	17
G_63_A_synonymous	17
C_400_A_missense	17
G_760_C_missense	17
C_732_A_synonymous	17
T_757_A_missense	17
C_645_T_synonymous	16
G_673_A_missense	16
A_183_G_synonymous	16
G_242_T_missense	16
G_345_T_missense	16
C_686_A_missense	16
T_651_G_synonymous	16
A_187_T_missense	16
G_135_T_missense	16
G_793_T_missense	16
C_98_T_missense	16
G_285_A_synonymous	16
T_313_C_missense	16
A_638_T_missense	15
G_721_A_missense	15
G_171_A_synonymous	15
C_288_A_synonymous	15
G_375_C_missense	15
A_572_G_missense	15
C_193_A_missense	15
A_591_T_synonymous	15
T_22_C_missense	15
T_165_A_synonymous	15
G_163_A_missense	15
C_429_T_synonymous	15
G_37_A_missense	15
T_374_C_missense	15
A_713_C_missense	15
G_17_T_missense	15
G_446_T_missense	15
A_556_C_missense	15
A_78_G_synonymous	14
A_197_G_missense	14
T_325_C_missense	14
T_164_C_missense	14
A_200_G_missense	14
G_258_A_synonymous	14
G_334_C_missense	14
A_705_T_missense	14
C_219_A_synonymous	14
G_664_A_missense	14
T_460_C_missense	14
A_667_G_missense	14
G_389_C_missense	14
G_601_C_missense	14
T_330_C_synonymous	14
A_27_T_synonymous	13
A_658_C_missense	13
G_571_C_missense	13
A_551_G_missense	13
T_426_C_synonymous	13
C_152_A_missense	13
A_627_T_synonymous	13
G_52_A_missense	13
A_209_T_missense	13
T_6_C_synonymous	13
A_184_G_missense	13
T_156_C_synonymous	13
C_755_T_missense	13
A_333_G_synonymous	13
T_496_C_missense	13
T_237_C_synonymous	13
T_122_C_missense	13
T_558_C_synonymous	13
G_252_A_synonymous	13
G_145_A_missense	13
A_56_C_missense	13
A_648_G_synonymous	13
C_719_A_missense	13
C_129_A_missense	12
A_224_C_missense	12
A_305_G_missense	12
C_157_A_missense	12
A_51_G_synonymous	12
A_47_G_missense	12
T_633_C_synonymous	12
T_30_C_synonymous	12
G_520_A_missense	12
C_342_T_synonymous	12
G_304_A_missense	12
T_165_C_synonymous	12
G_601_A_missense	12
G_587_A_missense	12
A_680_G_missense	12
A_455_G_missense	12
C_569_T_missense	12
T_540_C_synonymous	12
A_305_T_missense	12
A_736_G_missense	12
A_581_T_missense	12
C_195_G_synonymous	12
A_791_T_missense	12
T_445_A_missense	12
A_498_T_synonymous	12
C_750_T_synonymous	12
T_779_C_missense	12
A_713_G_missense	12
A_542_G_missense	12
C_71_A_missense	12
G_639_A_synonymous	12
G_604_A_missense	12
C_741_T_synonymous	12
A_513_T_synonymous	11
A_706_G_missense	11
A_449_G_missense	11
A_498_G_synonymous	11
C_280_A_missense	11
T_340_C_missense	11
C_112_G_missense	11
A_505_G_missense	11
A_111_G_missense	11
G_586_A_missense	11
T_297_G_synonymous	11
C_718_A_missense	11
T_281_A_missense	11
T_235_C_missense	11
A_196_G_missense	11
A_78_T_synonymous	11
G_463_A_missense	11
A_704_T_missense	11
T_381_C_synonymous	11
A_582_C_missense	11
T_683_C_missense	11
A_410_G_missense	11
C_820_T_missense	11
C_221_A_missense	11
T_290_C_missense	10
C_112_A_missense	10
A_794_G_missense	10
A_529_G_missense	10
A_797_G_missense	10
A_396_G_synonymous	10
G_255_A_synonymous	10
T_672_C_synonymous	10
T_271_C_missense	10
T_141_A_synonymous	10
T_82_C_missense	10
G_32_T_missense	10
T_313_G_missense	10
A_576_G_synonymous	10
A_367_G_missense	10
A_120_C_synonymous	10
T_483_C_synonymous	10
C_759_A_synonymous	10
G_85_C_missense	10
C_610_T_missense	10
G_160_A_missense	10
G_17_C_missense	10
G_55_A_missense	10
A_814_T_missense	10
T_457_C_missense	10
G_587_T_missense	10
A_170_T_missense	10
T_473_C_missense	10
A_245_G_missense	10
A_204_G_synonymous	10
C_301_A_missense	10
G_206_C_missense	10
C_621_A_missense	10
T_283_A_missense	10
T_789_C_synonymous	10
T_702_A_missense	9
A_100_T_missense	9
G_201_A_synonymous	9
G_547_A_missense	9
C_584_A_missense	9
T_695_C_missense	9
C_193_G_missense	9
G_671_A_missense	9
C_74_A_missense	9
G_9_T_missense	9
A_529_C_missense	9
T_646_A_missense	9
A_482_G_missense	9
A_542_T_missense	9
A_19_G_missense	9
C_316_G_missense	9
A_414_T_synonymous	9
C_522_T_synonymous	9
G_804_A_synonymous	9
G_817_C_missense	9
T_710_C_missense	9
A_431_G_missense	9
T_538_C_missense	9
T_256_C_synonymous	9
G_563_A_missense	9
A_16_G_missense	9
T_133_A_missense	9
G_671_C_missense	9
T_332_C_missense	9
A_654_G_synonymous	9
G_238_T_missense	9
G_238_A_missense	9
T_43_G_missense	9
T_270_C_synonymous	9
G_724_C_missense	9
A_114_G_synonymous	9
A_722_G_missense	9
T_534_C_synonymous	9
G_766_A_missense	9
T_126_G_synonymous	9
G_796_A_missense	9
A_665_G_missense	9
T_720_A_synonymous	9
A_103_T_missense	9
G_398_T_missense	9
A_658_T_missense	8
A_50_T_missense	8
A_120_G_synonymous	8
C_279_A_missense	8
T_510_A_synonymous	8
A_94_G_missense	8
T_371_C_missense	8
T_477_G_synonymous	8
A_535_G_missense	8
A_99_C_synonymous	8
G_225_A_synonymous	8
G_375_A_missense	8
G_131_C_missense	8
C_668_G_missense	8
A_694_T_missense	8
G_817_A_missense	8
T_323_C_missense	8
T_707_G_missense	8
T_631_C_missense	8
A_184_T_missense	8
T_317_A_missense	8
T_669_C_synonymous	8
T_753_C_synonymous	8
C_640_T_synonymous	8
A_566_T_missense	8
T_776_C_missense	8
A_665_C_missense	8
G_530_C_missense	8
A_430_T_missense	8
T_43_C_synonymous	8
G_424_T_missense	8
A_632_G_missense	8
A_197_T_missense	8
C_26_T_missense	8
C_699_T_synonymous	8
T_327_C_synonymous	8
G_721_C_missense	8
T_38_C_missense	8
C_322_A_missense	8
A_594_G_synonymous	8
C_277_A_missense	8
G_350_A_missense	8
A_782_G_missense	8
T_343_C_synonymous	8
A_627_C_synonymous	8
C_452_A_missense	8
G_443_A_missense	8
G_424_A_missense	8
T_220_C_missense	8
T_792_C_synonymous	8
A_198_G_synonymous	8
G_348_T_missense	8
T_104_A_missense	8
A_182_G_missense	8
G_377_A_missense	7
A_566_C_missense	7
T_380_G_missense	7
A_356_G_missense	7
T_317_C_missense	7
A_370_G_missense	7
C_758_A_missense	7
A_794_T_missense	7
T_358_G_missense	7
A_769_T_missense	7
T_42_C_synonymous	7
T_585_C_synonymous	7
A_588_T_synonymous	7
G_268_A_missense	7
T_688_G_missense	7
A_574_G_missense	7
C_784_A_missense	7
T_624_C_synonymous	7
T_303_C_synonymous	7
T_29_C_missense	7
C_650_A_missense	7
T_72_C_synonymous	7
G_443_T_missense	7
T_228_C_synonymous	7
T_317_G_missense	7
T_335_C_missense	7
C_429_A_synonymous	7
T_128_G_missense	7
C_428_A_missense	7
T_302_C_missense	7
G_724_A_missense	7
A_65_C_missense	7
G_115_T_missense	7
T_143_C_missense	7
T_675_C_synonymous	7
A_542_C_missense	7
G_307_C_missense	7
T_294_C_synonymous	7
A_786_G_synonymous	7
G_102_C_synonymous	7
A_425_G_missense	7
T_166_C_missense	7
T_731_C_missense	7
T_140_C_missense	7
A_267_G_synonymous	7
T_453_C_synonymous	7
T_643_C_missense	7
T_441_C_synonymous	7
G_730_A_missense	6
G_559_A_missense	6
G_378_A_synonymous	6
G_238_C_missense	6
C_222_G_synonymous	6
T_314_C_missense	6
G_502_A_missense	6
A_678_G_synonymous	6
A_745_C_missense	6
A_114_T_missense	6
T_423_C_synonymous	6
C_679_T_missense	6
G_748_C_missense	6
A_199_C_missense	6
T_248_C_missense	6
T_607_C_synonymous	6
T_14_A_missense	6
T_823_C_synonymous	6
A_40_G_missense	6
C_318_A_synonymous	6
T_620_C_missense	6
A_734_T_missense	6
G_334_A_missense	6
A_588_C_synonymous	6
T_688_C_missense	6
T_10_C_missense	6
A_778_T_missense	6
G_801_T_synonymous	6
C_494_A_missense	6
A_18_T_missense	6
T_30_A_synonymous	6
C_597_G_missense	6
C_211_G_missense	6
G_32_A_missense	6
A_505_T_missense	6
T_162_G_synonymous	6
T_511_G_missense	6
G_547_C_missense	6
A_407_T_missense	6
C_250_A_missense	6
C_293_A_missense	6
A_170_G_missense	6
T_274_C_missense	6
T_631_A_missense	6
T_259_C_missense	6
T_254_C_missense	6
T_96_C_synonymous	6
T_382_A_missense	6
C_309_A_synonymous	6
A_18_G_synonymous	6
T_382_G_missense	6
G_378_C_missense	6
G_55_C_missense	6
T_382_C_missense	6
C_357_T_synonymous	6
T_150_G_synonymous	6
A_33_C_synonymous	6
T_291_G_synonymous	6
T_516_A_synonymous	5
A_233_G_missense	5
T_194_G_missense	5
A_464_T_missense	5
T_261_C_synonymous	5
T_619_A_missense	5
C_448_T_missense	5
C_524_A_missense	5
A_216_G_synonymous	5
A_320_G_missense	5
C_452_G_missense	5
A_798_G_synonymous	5
A_349_G_missense	5
G_79_A_missense	5
T_253_C_synonymous	5
G_262_C_missense	5
G_214_C_missense	5
T_421_C_missense	5
G_389_T_missense	5
A_762_G_synonymous	5
G_64_A_missense	5
G_571_A_missense	5
A_723_G_synonymous	5
A_367_C_missense	5
C_532_T_missense	5
G_775_C_missense	5
T_381_G_synonymous	5
A_373_G_missense	5
T_194_A_missense	5
C_21_A_synonymous	5
A_791_G_missense	5
G_748_T_missense	5
G_348_A_synonymous	5
T_381_A_synonymous	5
T_600_C_synonymous	5
G_825_C_missense	5
A_109_T_missense	5
A_264_G_synonymous	5
A_592_G_missense	5
T_14_C_missense	5
A_805_C_missense	5
A_654_C_missense	5
T_11_C_missense	5
T_684_G_synonymous	5
A_573_C_missense	5
A_431_T_missense	5
G_32_C_missense	5
T_708_C_synonymous	5
T_438_C_synonymous	5
T_391_A_missense	5
T_738_A_synonymous	5
A_200_C_missense	5
A_414_C_synonymous	5
T_767_C_missense	5
C_101_A_missense	5
G_328_A_missense	5
T_7_C_synonymous	5
A_703_G_missense	5
C_169_A_missense	5
T_82_A_missense	5
C_772_T_missense	5
C_95_A_missense	5
A_698_G_missense	5
T_737_C_missense	5
G_4_A_missense	5
G_815_T_missense	5
C_186_A_synonymous	4
T_656_C_missense	4
A_756_C_synonymous	4
C_719_G_missense	4
T_619_C_missense	4
A_572_T_missense	4
A_306_T_missense	4
G_604_C_missense	4
A_787_C_missense	4
A_190_G_missense	4
A_34_C_missense	4
C_623_A_missense	4
T_144_A_synonymous	4
T_20_C_missense	4
A_740_G_missense	4
A_223_C_missense	4
T_44_C_missense	4
A_62_G_missense	4
T_558_A_synonymous	4
A_742_G_missense	4
T_598_C_missense	4
A_369_G_missense	4
T_603_C_synonymous	4
T_510_C_synonymous	4
T_691_C_missense	4
A_735_G_synonymous	4
T_87_G_synonymous	4
G_45_C_missense	4
G_292_A_missense	4
A_370_C_missense	4
A_786_T_synonymous	4
A_109_C_missense	4
A_805_T_missense	4
C_405_A_synonymous	4
C_41_A_missense	4
T_86_C_missense	4
G_578_C_missense	4
T_177_G_synonymous	4
T_486_C_synonymous	4
A_735_C_missense	4
T_779_G_missense	4
T_501_A_synonymous	4
A_320_T_missense	4
G_458_T_missense	4
A_499_C_missense	4
A_525_T_synonymous	4
G_361_A_missense	4
A_370_T_missense	4
G_715_A_missense	4
G_547_T_missense	4
G_151_A_missense	4
A_100_C_missense	4
A_103_C_missense	4
A_430_G_missense	4
A_19_T_missense	4
C_121_A_missense	4
T_757_G_missense	4
T_281_G_missense	4
C_208_A_missense	4
T_388_A_missense	4
T_247_G_missense	4
C_772_A_missense	4
A_611_G_missense	4
A_545_T_missense	4
A_58_T_missense	4
A_306_C_missense	4
A_244_T_missense	4
A_50_G_missense	4
T_374_A_missense	4
A_57_T_missense	4
A_355_T_missense	4
A_172_T_missense	4
T_315_C_synonymous	4
T_616_C_missense	4
T_159_A_synonymous	4
G_517_C_missense	4
A_613_G_missense	4
A_526_G_missense	4
C_652_A_missense	4
A_575_G_missense	4
G_249_A_synonymous	4
C_60_G_missense	4
A_568_G_missense	4
T_297_A_synonymous	4
A_677_C_missense	4
T_128_A_missense	4
A_410_T_missense	4
A_774_T_synonymous	4
A_762_T_synonymous	4
A_417_G_synonymous	4
T_344_G_missense	3
C_246_A_missense	3
T_822_C_synonymous	3
A_105_G_missense	3
A_434_G_missense	3
A_736_C_missense	3
C_310_A_missense	3
C_465_A_missense	3
C_277_G_missense	3
A_209_G_missense	3
A_617_G_missense	3
A_57_G_synonymous	3
G_458_A_missense	3
C_217_G_missense	3
T_478_C_missense	3
T_426_A_missense	3
A_474_C_synonymous	3
C_286_A_missense	3
T_86_G_missense	3
A_202_G_missense	3
A_638_G_missense	3
T_144_C_synonymous	3
A_172_C_missense	3
A_576_C_missense	3
A_132_T_synonymous	3
A_518_C_missense	3
T_36_C_synonymous	3
A_46_C_missense	3
A_606_C_synonymous	3
T_684_A_synonymous	3
T_269_C_missense	3
A_593_G_missense	3
C_652_G_missense	3
T_166_G_missense	3
G_207_C_missense	3
T_691_G_missense	3
A_700_T_missense	3
G_142_A_missense	3
C_597_A_missense	3
T_615_C_synonymous	3
T_488_G_missense	3
A_663_T_synonymous	3
T_388_G_missense	3
T_240_C_synonymous	3
C_418_A_missense	3
T_510_G_synonymous	3
A_406_C_missense	3
G_825_A_synonymous	3
A_27_G_synonymous	3
T_239_G_missense	3
T_795_A_missense	3
G_515_C_missense	3
A_434_T_missense	3
A_51_C_missense	3
T_168_C_synonymous	3
T_260_C_missense	3
A_508_G_missense	3
C_411_A_missense	3
A_548_G_missense	3
T_212_C_missense	3
T_590_C_missense	3
T_402_C_synonymous	3
T_731_G_missense	3
T_795_G_missense	3
A_472_T_missense	3
T_720_G_synonymous	3
G_163_C_missense	3
A_25_G_missense	3
T_607_A_missense	3
C_418_G_missense	3
T_263_C_missense	3
T_270_G_synonymous	3
T_127_A_missense	3
A_499_G_missense	3
A_13_G_missense	3
G_262_A_missense	3
T_84_C_synonymous	3
G_589_A_missense	3
T_118_G_missense	3
A_701_G_missense	3
G_781_A_missense	3
C_549_T_synonymous	3
T_162_A_synonymous	3
T_493_C_missense	3
G_793_A_missense	3
A_347_G_missense	3
A_736_T_missense	3
A_632_T_missense	3
T_330_A_synonymous	3
T_360_C_synonymous	3
C_610_A_missense	3
T_167_G_missense	3
T_341_C_missense	3
T_620_G_missense	3
C_26_G_missense	3
G_242_A_missense	3
C_439_A_missense	3
C_311_A_missense	3
A_265_C_missense	3
T_598_A_missense	3
T_577_G_missense	3
T_42_A_synonymous	3
G_748_A_missense	3
C_727_T_missense	3
C_174_G_missense	3
A_376_C_synonymous	3
A_5_G_missense	3
T_729_C_synonymous	3
C_623_T_missense	3
A_778_G_missense	3
T_362_C_missense	3
C_174_A_missense	3
A_756_T_synonymous	3
T_253_A_missense	3
A_622_G_missense	3
T_331_C_synonymous	3
A_16_C_synonymous	3
G_485_T_missense	3
T_456_G_missense	3
A_723_T_missense	3
G_175_C_missense	3
A_582_T_missense	3
A_648_T_synonymous	3
T_397_A_missense	3
T_274_A_missense	3
T_220_A_missense	3
T_150_A_synonymous	3
T_20_G_missense	3
T_312_G_synonymous	3
T_236_C_missense	3
T_655_C_synonymous	3
A_114_C_missense	2
A_267_C_synonymous	2
A_454_T_missense	2
A_722_T_missense	2
C_509_G_missense	2
A_210_G_synonymous	2
A_58_C_missense	2
T_415_A_missense	2
T_235_G_missense	2
A_39_T_synonymous	2
T_260_G_missense	2
A_183_T_missense	2
C_739_A_missense	2
A_782_T_missense	2
A_196_C_missense	2
T_248_G_missense	2
C_21_G_missense	2
T_259_G_missense	2
A_197_C_missense	2
A_57_C_missense	2
T_753_G_synonymous	2
A_505_C_missense	2
C_336_A_synonymous	2
C_821_T_missense	2
A_529_T_missense	2
T_331_A_missense	2
A_701_T_missense	2
G_255_C_missense	2
C_179_G_missense	2
A_653_T_missense	2
T_387_G_synonymous	2
A_407_G_missense	2
T_495_C_synonymous	2
C_129_G_missense	2
C_476_T_missense	2
G_295_C_missense	2
A_245_C_missense	2
A_202_C_synonymous	2
T_54_A_synonymous	2
G_52_C_missense	2
A_80_T_missense	2
A_272_G_missense	2
C_640_A_missense	2
C_696_A_synonymous	2
G_15_A_missense	2
T_403_A_missense	2
A_787_T_missense	2
C_125_G_missense	2
C_743_T_missense	2
T_672_G_synonymous	2
G_258_C_missense	2
T_166_A_missense	2
T_319_A_missense	2
T_159_G_synonymous	2
T_291_A_synonymous	2
A_811_G_missense	2
T_675_A_synonymous	2
T_253_G_missense	2
A_47_T_missense	2
A_461_T_missense	2
A_395_G_missense	2
C_107_A_missense	2
T_492_G_synonymous	2
T_507_A_synonymous	2
T_138_C_synonymous	2
T_625_C_missense	2
A_40_C_missense	2
T_738_G_missense	2
C_68_G_missense	2
A_50_C_missense	2
G_614_C_missense	2
A_554_C_missense	2
A_120_T_synonymous	2
T_620_A_missense	2
T_492_C_synonymous	2
A_526_C_missense	2
T_330_G_synonymous	2
A_481_T_missense	2
A_734_G_missense	2
T_205_A_missense	2
T_81_G_missense	2
A_34_G_missense	2
T_531_G_missense	2
A_28_T_missense	2
T_445_G_missense	2
G_377_C_missense	2
G_515_A_missense	2
A_28_G_missense	2
T_511_C_missense	2
A_489_G_synonymous	2
T_236_G_missense	2
A_489_T_synonymous	2
C_161_G_missense	2
A_25_T_missense	2
G_365_A_missense	2
G_642_T_synonymous	2
G_401_C_missense	2
C_686_G_missense	2
T_397_C_missense	2
T_54_C_synonymous	2
T_466_C_missense	2
T_218_A_missense	2
G_350_C_missense	2
C_527_A_missense	2
C_35_A_missense	2
T_493_G_missense	2
T_82_G_missense	2
C_812_G_missense	2
G_673_C_missense	2
G_160_C_missense	2
C_90_A_synonymous	2
C_186_G_missense	2
T_287_G_missense	2
T_282_A_synonymous	2
T_660_G_missense	2
A_611_T_missense	2
G_793_C_missense	2
A_644_G_missense	2
T_764_G_missense	2
C_687_A_synonymous	2
A_762_C_synonymous	2
T_81_A_missense	2
T_283_C_synonymous	2
A_629_C_missense	2
T_247_C_synonymous	2
C_429_G_synonymous	2
T_624_G_synonymous	2
T_127_G_missense	2
A_364_C_synonymous	2
T_294_G_synonymous	2
A_464_C_missense	2
C_121_G_missense	2
A_658_G_missense	2
C_154_G_missense	2
C_809_G_missense	2
T_683_G_missense	2
G_328_C_missense	2
T_708_G_missense	2
T_531_C_synonymous	2
A_490_G_missense	2
T_239_C_missense	2
T_324_A_synonymous	2
A_320_C_missense	2
C_432_A_missense	2
T_324_C_synonymous	2
T_344_C_missense	2
A_373_T_missense	2
T_457_A_missense	2
C_553_G_missense	2
T_765_C_synonymous	2
T_641_C_missense	2
C_491_A_missense	2
C_342_A_missense	2
A_609_G_synonymous	2
C_494_G_missense	2
G_801_A_synonymous	2
G_559_C_missense	2
T_519_A_missense	2
A_704_G_missense	2
G_807_C_synonymous	2
C_191_A_missense	2
G_676_A_missense	2
A_728_T_missense	2
T_702_G_missense	2
C_799_A_missense	2
A_705_C_missense	2
T_343_A_missense	1
T_360_A_missense	1
T_178_G_missense	1
A_484_T_missense	1
A_139_T_missense	1
A_613_T_missense	1
G_229_C_missense	1
T_230_A_missense	1
T_155_C_missense	1
T_241_A_missense	1
T_351_A_missense	1
T_353_A_missense	1
A_740_T_missense	1
A_39_C_synonymous	1
T_362_G_missense	1
A_366_T_missense	1
T_374_G_missense	1
G_225_C_missense	1
T_257_C_missense	1
C_404_A_missense	1
T_419_A_missense	1
T_421_G_missense	1
T_436_C_missense	1
T_440_G_missense	1
A_278_G_missense	1
T_386_G_missense	1
G_134_C_missense	1
C_232_G_missense	1
C_316_A_missense	1
A_326_T_missense	1
T_256_G_missense	1
G_676_C_missense	1
A_372_T_synonymous	1
T_403_C_missense	1
T_240_G_synonymous	1
G_580_C_missense	1
A_581_C_missense	1
T_500_G_missense	1
C_533_A_missense	1
A_47_C_missense	1
A_593_T_missense	1
C_357_A_missense	1
T_271_G_missense	1
C_147_G_synonymous	1
C_522_A_synonymous	1
C_630_A_missense	1
C_280_G_missense	1
T_813_C_synonymous	1
A_573_T_missense	1
T_674_G_missense	1
A_787_G_missense	1
A_395_C_missense	1
G_712_A_missense	1
A_27_C_synonymous	1
A_728_G_missense	1
A_523_G_missense	1
A_396_T_missense	1
T_75_G_synonymous	1
A_19_C_missense	1
T_247_A_missense	1
T_29_G_missense	1
C_650_G_missense	1
G_135_C_missense	1
A_395_T_missense	1
G_130_C_missense	1
C_690_G_missense	1
A_451_T_missense	1
G_345_A_synonymous	1
C_234_A_missense	1
A_749_T_missense	1
A_189_G_missense	1
A_461_G_missense	1
A_778_C_missense	1
A_264_T_synonymous	1
C_630_G_missense	1
T_607_G_missense	1
T_790_G_missense	1
A_535_C_missense	1
A_716_T_missense	1
A_62_C_missense	1
C_329_A_missense	1
T_540_G_synonymous	1
T_165_G_synonymous	1
A_528_G_synonymous	1
T_231_G_synonymous	1
C_800_A_missense	1
A_153_T_synonymous	1
T_302_G_missense	1
T_23_C_missense	1
C_116_A_missense	1
A_454_G_missense	1
C_803_A_missense	1
T_251_C_missense	1
C_68_A_missense	1
A_777_G_synonymous	1
T_133_G_missense	1
T_660_C_synonymous	1
A_276_G_synonymous	1
A_372_C_synonymous	1
T_283_G_missense	1
C_816_G_missense	1
T_624_A_synonymous	1
G_63_C_missense	1
A_685_C_missense	1
C_690_A_missense	1
T_341_A_missense	1
G_115_C_missense	1
C_311_G_missense	1
A_498_C_synonymous	1
G_682_T_missense	1
T_585_G_synonymous	1
C_208_G_missense	1
A_632_C_missense	1
C_405_G_synonymous	1
T_241_C_missense	1
C_169_G_missense	1
T_303_G_synonymous	1
A_794_C_missense	1
T_519_G_missense	1
T_43_A_missense	1
A_543_G_synonymous	1
G_142_C_missense	1
T_683_A_missense	1
G_485_A_missense	1
A_153_C_synonymous	1
A_808_G_missense	1
A_592_C_missense	1
A_770_T_missense	1
C_741_A_missense	1
T_516_C_synonymous	1
A_548_C_missense	1
A_680_T_missense	1
T_565_G_missense	1
C_544_G_missense	1
T_140_G_missense	1
T_220_G_missense	1
C_157_G_missense	1
G_751_C_missense	1
A_575_C_missense	1
T_426_G_missense	1
T_534_G_synonymous	1
C_687_G_synonymous	1
T_729_A_missense	1
A_594_C_missense	1
T_824_C_missense	1
A_528_T_synonymous	1
C_301_G_missense	1
A_726_C_missense	1
C_318_G_synonymous	1
A_685_G_missense	1
A_224_T_missense	1
T_274_G_missense	1
T_66_A_missense	1
T_746_G_missense	1
C_743_A_missense	1
T_110_A_missense	1
A_677_T_missense	1
C_379_A_missense	1
A_333_T_missense	1
A_409_G_missense	1
A_204_C_missense	1
A_417_C_missense	1
C_49_G_missense	1
T_710_G_missense	1
T_692_G_missense	1
A_409_C_missense	1
C_308_A_missense	1
C_88_A_missense	1
T_771_G_missense	1
A_190_T_missense	1
C_404_T_missense	1
A_703_C_missense	1
A_663_G_synonymous	1
T_168_G_missense	1
A_700_G_missense	1
T_325_A_missense	1
A_111_T_synonymous	1
T_697_G_missense	1
A_18_C_missense	1
A_482_T_missense	1
T_324_G_synonymous	1
A_805_G_missense	1
A_410_C_missense	1
T_290_G_missense	1
A_725_C_missense	1
T_343_G_missense	1
T_359_G_missense	1
A_267_T_synonymous	1
T_466_A_missense	1
A_430_C_missense	1
T_711_G_synonymous	1
A_5_C_missense	1
T_8_C_missense	1
A_663_C_synonymous	1
A_46_G_missense	1
A_407_C_missense	1
T_156_G_synonymous	1
T_710_A_missense	1
T_75_C_synonymous	1
A_479_G_missense	1
C_92_G_missense	1
A_105_C_synonymous	1
A_685_T_missense	1
C_504_A_synonymous	1
T_754_G_missense	1
G_67_A_missense	1
T_538_A_missense	1
C_809_A_missense	1
T_251_A_missense	1
C_773_A_missense	1
C_250_G_missense	1
C_92_A_missense	1
G_682_C_missense	1
A_213_G_synonymous	1
T_714_A_missense	1
C_24_A_missense	1
T_501_C_synonymous	1
T_93_G_synonymous	1
C_816_A_missense	1
T_602_C_missense	1
A_725_G_missense	1
A_694_C_missense	1
A_716_C_missense	1
A_376_G_missense	1
C_412_T_missense	1
G_298_C_missense	1
T_235_A_missense	1
T_471_C_synonymous	1
T_69_A_synonymous	1
T_351_C_synonymous	1
A_629_T_missense	1
G_819_A_synonymous	1
A_782_C_missense	1
A_774_G_synonymous	1
T_271_A_missense	1
T_270_A_synonymous	1
T_789_G_missense	1
C_95_G_missense	1
T_437_A_missense	1
T_96_G_synonymous	1
T_519_C_synonymous	1
C_553_A_missense	1
T_282_G_synonymous	1
T_83_G_missense	1
T_537_A_synonymous	1
T_380_C_missense	1
T_402_A_synonymous	1
C_432_G_missense	1
T_143_G_missense	1
T_420_G_synonymous	1
A_213_T_synonymous	1
T_711_A_synonymous	1
T_137_G_missense	1
A_705_G_synonymous	1
T_416_C_missense	1
G_657_C_missense	1
A_556_T_missense	1
A_574_C_missense	1
C_192_A_synonymous	1
T_754_A_missense	1
T_753_A_synonymous	1
T_313_A_missense	1
T_625_A_missense	1
A_786_C_synonymous	1
T_104_G_missense	1
T_585_A_synonymous	1
A_706_C_missense	1
C_439_G_missense	1
T_162_C_synonymous	1
G_285_C_missense	1
A_111_C_synonymous	1
G_752_C_missense	1
T_598_G_missense	1
T_36_G_synonymous	1
G_97_C_missense	1
C_758_G_missense	1
G_761_A_missense	1
C_35_G_missense	1
C_300_A_synonymous	1
C_336_G_synonymous	1
T_420_C_synonymous	1
