# Supplementary material for: Analysis of 3.5 million SARS-CoV-2 sequences reveals unique mutational trends with consistent nucleotide and codon frequencies
Source: Virol J. 2023 Feb 17;20:31. doi: 10.1186/s12985-023-01982-8 (PMC9936480; doi:10.1186/s12985-023-01982-8)
Supplement: Supplementary file 11 — Additional file 11. Tables S11-70: Counts of All Mutations for each Gene/Clade Combination. [file 12985_2023_1982_MOESM11_ESM.zip › Additional File 1 Tables S11-70/Additional File 1 Table S27_ORF3a_omicron_all_mut_info.csv]

	mutation_sum
C_192_T_synonymous	1187337
C_668_T_missense	598887
C_24_T_synonymous	137687
C_316_T_missense	56430
C_418_T_missense	47538
C_232_T_missense	41923
G_463_T_missense	8865
C_494_T_missense	6635
C_129_T_synonymous	6174
C_77_T_missense	4597
G_91_A_missense	3516
C_26_A_missense	3513
C_686_T_missense	2978
C_21_T_synonymous	2943
C_621_T_synonymous	2357
G_171_T_missense	2184
C_222_T_synonymous	2021
C_524_T_missense	2009
C_60_T_synonymous	1906
C_157_T_missense	1892
C_221_T_missense	1749
C_234_T_synonymous	1713
C_322_T_missense	1697
C_637_A_missense	1528
C_452_T_missense	1527
G_32_A_missense	1435
C_318_T_synonymous	1409
G_514_T_missense	1352
C_195_T_synonymous	1340
C_512_T_missense	1326
C_273_T_synonymous	1323
C_121_T_missense	1268
C_266_T_missense	1229
C_636_T_synonymous	1092
C_666_T_synonymous	1073
G_63_T_missense	1025
C_179_T_missense	1021
C_180_T_synonymous	1010
C_719_T_missense	1003
C_119_T_missense	974
G_427_A_missense	962
T_319_C_missense	923
C_339_T_synonymous	919
C_400_T_missense	908
C_618_T_synonymous	843
G_79_C_missense	835
G_515_T_missense	762
C_211_T_synonymous	738
T_164_G_missense	735
G_108_T_synonymous	706
C_68_T_missense	706
C_759_T_synonymous	688
C_336_T_synonymous	684
C_161_T_missense	682
G_45_T_missense	668
C_311_T_missense	649
C_125_T_missense	647
C_718_T_missense	644
C_296_T_missense	643
C_630_T_synonymous	639
G_108_A_synonymous	627
C_399_T_synonymous	621
C_280_A_missense	621
C_329_T_missense	621
C_186_T_synonymous	611
G_142_T_missense	600
C_497_T_missense	594
C_280_T_missense	593
C_527_T_missense	579
T_104_C_missense	566
G_102_A_synonymous	557
C_35_T_missense	544
T_110_C_missense	543
G_145_T_missense	541
G_89_A_missense	536
C_275_T_missense	518
C_803_T_missense	505
C_816_T_synonymous	501
C_310_T_missense	486
G_146_T_missense	463
G_37_T_missense	459
C_154_T_missense	444
G_130_A_missense	441
C_41_T_missense	436
G_730_A_missense	431
C_806_T_missense	428
G_160_T_missense	417
G_521_A_missense	416
C_650_T_missense	415
G_289_A_missense	403
G_285_T_missense	397
C_390_T_synonymous	390
G_97_T_missense	389
G_393_T_missense	389
G_268_T_missense	386
C_277_T_missense	385
G_384_T_missense	385
G_252_T_synonymous	376
C_219_T_synonymous	375
G_79_T_missense	368
A_333_G_synonymous	368
C_71_T_missense	366
C_812_T_missense	366
G_328_T_missense	365
G_383_T_missense	364
C_193_T_missense	363
A_39_G_synonymous	358
G_146_A_missense	356
C_90_T_synonymous	352
G_334_T_missense	351
G_717_T_missense	346
G_64_A_missense	342
G_255_T_missense	341
C_444_T_synonymous	341
G_97_A_missense	340
C_544_T_missense	334
G_148_A_missense	332
G_67_T_missense	330
C_462_T_synonymous	328
C_301_T_missense	328
C_439_T_missense	326
T_312_C_synonymous	323
G_502_A_missense	318
G_555_C_missense	315
C_385_T_missense	310
A_265_G_missense	306
C_191_T_missense	303
T_128_C_missense	300
G_604_T_missense	295
G_298_T_missense	289
C_74_A_missense	288
G_555_T_missense	286
G_207_T_missense	284
A_320_G_missense	281
C_524_A_missense	281
C_690_T_synonymous	280
G_715_C_missense	277
G_163_T_missense	275
G_201_T_missense	274
T_757_C_missense	271
A_606_G_synonymous	268
G_463_C_missense	266
G_64_T_missense	260
A_139_G_missense	259
T_720_C_synonymous	257
G_53_T_missense	257
G_670_T_missense	254
C_73_T_missense	253
C_405_T_synonymous	253
C_101_T_missense	245
C_300_T_synonymous	244
G_115_A_missense	241
G_102_T_synonymous	241
C_95_T_missense	234
T_81_C_synonymous	232
G_160_A_missense	232
T_779_A_missense	231
C_250_T_synonymous	230
C_123_T_synonymous	227
G_9_T_missense	220
T_118_C_missense	219
T_492_G_synonymous	216
C_809_T_missense	213
C_379_T_missense	209
C_652_A_missense	199
C_800_T_missense	198
G_775_T_missense	197
C_584_T_missense	195
C_732_T_synonymous	194
T_44_C_missense	193
C_308_T_missense	193
G_252_A_synonymous	192
A_407_T_missense	191
G_214_A_missense	190
G_659_T_missense	189
C_136_T_missense	189
C_221_G_missense	188
G_48_T_missense	188
C_647_T_missense	187
C_124_T_missense	186
C_784_T_missense	185
G_807_T_synonymous	185
T_122_C_missense	184
G_751_A_missense	184
T_684_C_synonymous	182
A_306_G_synonymous	181
G_225_T_missense	176
T_259_C_missense	175
A_80_G_missense	175
G_365_A_missense	171
G_392_T_missense	171
G_307_A_missense	170
A_518_G_missense	167
G_673_T_missense	167
G_226_A_missense	166
A_113_C_missense	165
G_752_T_missense	165
T_779_C_missense	163
G_760_A_missense	160
A_786_G_synonymous	159
C_759_A_synonymous	158
C_279_T_synonymous	156
T_795_C_synonymous	156
G_171_C_missense	155
A_209_T_missense	154
G_295_T_missense	153
G_85_T_missense	150
G_517_T_missense	149
G_780_A_missense	149
G_401_A_missense	148
C_174_T_synonymous	145
A_369_G_missense	143
A_305_T_missense	143
G_817_T_missense	143
G_401_T_missense	141
A_591_G_synonymous	139
C_411_T_synonymous	138
C_117_T_synonymous	138
C_211_A_missense	138
T_93_C_synonymous	137
A_184_T_missense	137
G_63_A_synonymous	137
T_155_C_missense	136
C_293_T_missense	135
C_741_T_synonymous	134
A_355_T_missense	134
T_771_C_synonymous	133
G_203_T_missense	133
G_131_T_missense	131
A_352_G_missense	130
C_288_T_synonymous	129
G_299_A_missense	128
A_223_G_missense	127
A_756_G_synonymous	127
C_747_T_synonymous	127
C_432_T_synonymous	127
T_435_C_synonymous	124
G_304_C_missense	124
G_175_A_missense	123
G_819_T_synonymous	122
C_504_T_synonymous	122
A_778_G_missense	122
C_739_T_missense	122
G_31_C_missense	121
G_131_A_missense	121
A_47_G_missense	118
G_262_T_missense	117
C_309_T_synonymous	117
C_98_A_missense	115
G_825_T_missense	115
A_100_G_missense	114
G_258_T_missense	114
T_321_C_synonymous	114
T_185_C_missense	114
T_127_C_missense	111
C_217_T_missense	110
A_566_G_missense	110
T_287_G_missense	109
G_530_A_missense	109
T_303_C_synonymous	108
C_180_A_synonymous	108
C_74_T_missense	108
T_59_C_missense	107
T_538_C_missense	107
T_188_C_missense	106
G_578_T_missense	106
T_651_C_synonymous	106
C_246_T_synonymous	106
T_291_C_synonymous	106
G_249_T_missense	105
G_48_A_synonymous	105
C_129_A_missense	104
G_377_T_missense	103
C_429_T_synonymous	103
C_147_T_synonymous	102
G_580_A_missense	102
T_567_C_synonymous	101
T_178_C_missense	101
A_576_G_synonymous	100
A_132_G_synonymous	99
A_114_G_synonymous	99
A_545_G_missense	99
G_134_T_missense	98
G_91_T_missense	98
T_368_C_missense	97
T_69_C_synonymous	97
G_201_A_synonymous	96
G_15_T_missense	96
T_140_C_missense	96
T_282_C_synonymous	96
C_533_T_missense	96
C_243_T_synonymous	95
C_733_A_missense	95
T_577_C_missense	95
G_31_A_missense	95
T_633_C_synonymous	95
G_589_T_missense	94
C_286_T_missense	92
C_400_A_missense	92
A_338_G_missense	92
C_88_T_missense	92
T_126_C_synonymous	91
T_702_C_synonymous	91
T_674_C_missense	90
G_628_T_missense	90
G_52_A_missense	90
A_396_G_synonymous	89
G_206_T_missense	89
G_458_A_missense	89
C_152_A_missense	88
T_29_A_missense	87
G_587_T_missense	87
G_350_T_missense	87
G_298_A_missense	87
T_66_C_synonymous	86
T_43_G_missense	85
A_582_C_missense	85
G_717_A_synonymous	85
G_255_A_synonymous	85
T_768_C_synonymous	84
C_195_A_synonymous	84
G_763_T_missense	84
G_709_A_missense	84
C_785_T_missense	84
G_520_T_missense	83
G_375_T_missense	82
C_176_T_missense	81
T_792_C_synonymous	81
G_307_T_missense	81
A_109_G_missense	81
T_220_G_missense	81
T_156_C_synonymous	80
T_271_C_missense	80
C_569_T_missense	80
T_6_C_synonymous	80
G_657_T_missense	80
T_557_C_missense	79
G_766_T_missense	79
G_657_A_synonymous	79
T_167_C_missense	78
A_627_G_synonymous	77
C_532_T_missense	77
A_61_G_missense	77
G_225_A_synonymous	77
T_256_C_synonymous	77
A_65_G_missense	77
G_4_T_missense	74
G_393_C_missense	74
T_550_C_missense	74
A_769_G_missense	73
T_415_C_synonymous	73
A_661_G_missense	72
G_378_A_synonymous	72
A_19_G_missense	72
G_761_T_missense	72
A_638_G_missense	72
G_487_T_missense	72
G_307_C_missense	72
T_714_C_synonymous	72
G_365_T_missense	72
T_822_C_synonymous	71
C_429_G_synonymous	71
G_55_C_missense	71
T_391_C_missense	71
C_687_T_synonymous	71
T_655_C_synonymous	71
T_194_C_missense	71
T_353_C_missense	71
A_582_G_synonymous	71
G_37_C_missense	71
G_671_T_missense	70
G_628_A_missense	70
C_539_T_missense	70
C_92_T_missense	70
C_662_A_missense	70
T_426_A_missense	69
G_463_A_missense	69
C_687_A_synonymous	69
T_337_C_missense	69
A_46_G_missense	69
C_125_A_missense	68
C_428_T_missense	68
T_231_C_synonymous	68
G_780_T_missense	67
T_133_C_missense	66
G_328_A_missense	66
A_535_G_missense	66
G_173_A_missense	65
A_434_T_missense	64
C_116_A_missense	64
A_685_T_missense	64
G_514_A_missense	64
A_723_C_missense	64
T_450_C_synonymous	64
T_788_C_missense	63
G_229_T_missense	63
T_507_C_synonymous	63
G_515_A_missense	62
T_284_C_missense	62
T_144_C_synonymous	62
A_638_T_missense	62
C_552_T_synonymous	61
A_629_C_missense	61
A_58_G_missense	61
A_170_G_missense	61
A_667_G_missense	60
G_285_A_synonymous	60
T_287_C_missense	60
G_249_A_synonymous	60
C_49_A_missense	59
T_510_C_synonymous	59
A_326_G_missense	59
A_713_G_missense	59
G_642_A_synonymous	58
G_79_A_missense	58
A_78_C_synonymous	58
G_115_T_missense	58
T_536_C_missense	58
T_76_C_missense	58
T_631_C_missense	58
C_152_T_missense	57
G_586_A_missense	57
T_460_A_missense	57
T_327_C_synonymous	57
G_108_C_synonymous	57
T_313_C_missense	56
G_268_A_missense	56
G_392_C_missense	56
G_175_T_missense	56
G_555_A_synonymous	56
G_447_T_missense	56
A_62_G_missense	55
T_302_C_missense	55
C_215_T_missense	55
A_182_T_missense	55
G_289_T_missense	54
C_539_A_missense	54
G_807_A_synonymous	54
G_817_A_missense	54
T_82_C_missense	54
T_317_C_missense	54
G_163_A_missense	54
T_583_C_missense	54
C_301_A_missense	54
G_135_T_missense	53
A_794_C_missense	53
G_142_A_missense	53
G_639_A_synonymous	53
A_113_G_missense	53
G_424_C_missense	53
C_322_G_missense	53
A_814_G_missense	52
G_559_T_missense	52
G_345_A_synonymous	52
T_460_C_missense	52
T_290_C_missense	51
G_579_T_missense	51
T_72_C_synonymous	51
A_408_G_synonymous	51
T_323_C_missense	51
A_114_C_missense	50
G_721_A_missense	50
C_549_T_synonymous	50
T_600_C_synonymous	50
T_656_C_missense	50
G_148_T_missense	50
C_475_T_missense	49
A_224_G_missense	49
C_820_T_missense	49
G_541_A_missense	49
T_471_C_synonymous	49
T_38_C_missense	49
A_791_G_missense	49
A_430_T_missense	49
G_587_A_missense	49
A_113_T_missense	49
G_173_T_missense	48
T_620_C_missense	48
G_145_A_missense	48
T_315_C_synonymous	48
G_295_A_missense	48
T_426_C_synonymous	48
G_664_T_missense	48
T_546_C_synonymous	48
G_201_C_missense	47
C_286_A_missense	47
T_615_C_synonymous	47
G_89_T_missense	46
T_159_C_synonymous	46
G_242_T_missense	46
G_214_T_missense	46
C_26_T_missense	46
A_56_G_missense	46
A_725_G_missense	46
G_171_A_synonymous	45
C_699_T_synonymous	45
G_377_A_missense	45
G_64_C_missense	45
G_348_T_missense	45
A_181_C_missense	45
G_292_A_missense	45
G_203_A_missense	45
T_776_C_missense	45
A_33_G_synonymous	45
T_790_C_missense	44
G_52_T_missense	44
T_29_C_missense	44
T_281_C_missense	44
C_24_A_missense	44
A_472_G_missense	44
T_14_C_missense	44
A_414_G_synonymous	43
T_558_C_synonymous	43
G_238_A_missense	43
G_151_A_missense	43
C_727_T_missense	43
A_103_G_missense	43
G_766_A_missense	42
A_197_G_missense	42
C_480_T_synonymous	42
A_556_G_missense	42
C_686_A_missense	42
G_242_A_missense	42
T_235_C_missense	42
C_821_T_missense	41
A_722_G_missense	41
C_755_T_missense	41
A_204_G_synonymous	41
T_297_C_synonymous	41
G_85_A_missense	41
C_217_A_missense	41
A_190_G_missense	41
A_198_G_synonymous	40
G_595_T_missense	40
G_299_T_missense	40
G_796_A_missense	40
C_679_T_missense	40
T_374_C_missense	40
C_169_A_missense	40
C_696_T_synonymous	39
T_84_A_missense	39
C_154_A_missense	39
G_673_A_missense	39
G_229_A_missense	39
T_122_A_missense	39
G_664_A_missense	39
T_230_C_missense	38
G_804_A_synonymous	38
A_320_T_missense	38
T_30_C_synonymous	38
G_53_A_missense	38
A_425_G_missense	38
G_804_T_synonymous	38
A_408_T_missense	38
T_72_G_synonymous	37
A_680_G_missense	37
T_165_C_synonymous	37
T_391_G_missense	37
G_752_A_missense	37
T_607_C_synonymous	37
A_802_G_missense	37
A_694_G_missense	37
T_754_C_missense	37
C_640_T_synonymous	37
G_712_T_missense	36
T_270_C_synonymous	36
G_32_C_missense	36
A_658_C_missense	36
A_210_G_synonymous	36
C_342_T_synonymous	36
A_105_G_missense	36
A_170_T_missense	36
T_605_C_missense	36
C_296_A_missense	36
G_659_A_missense	36
G_268_C_missense	36
A_414_T_synonymous	35
A_677_T_missense	35
C_630_A_missense	35
A_484_G_missense	35
C_107_T_missense	35
G_670_C_missense	35
C_219_A_synonymous	35
C_405_A_synonymous	35
A_449_G_missense	35
A_109_C_missense	35
A_505_G_missense	35
G_4_A_missense	34
A_694_T_missense	34
G_298_C_missense	34
G_819_A_synonymous	34
C_719_A_missense	34
T_415_A_missense	34
T_150_G_synonymous	34
G_334_A_missense	34
T_731_C_missense	34
A_728_G_missense	33
T_164_C_missense	33
G_715_A_missense	33
A_513_G_synonymous	33
A_47_C_missense	33
A_372_T_synonymous	33
C_739_G_missense	33
T_570_C_synonymous	32
A_395_G_missense	32
T_519_C_synonymous	32
C_21_A_synonymous	32
C_743_T_missense	32
A_264_G_synonymous	32
A_782_G_missense	32
C_696_A_synonymous	32
A_244_T_missense	32
A_99_T_synonymous	32
A_706_C_missense	32
A_78_T_synonymous	32
T_274_C_missense	32
T_143_C_missense	32
G_751_T_missense	32
T_282_A_synonymous	32
G_775_C_missense	32
T_371_C_missense	32
A_244_G_missense	31
C_90_A_synonymous	31
A_199_G_missense	31
T_616_C_missense	31
T_168_C_synonymous	31
G_817_C_missense	31
A_184_G_missense	31
A_182_G_missense	31
G_32_T_missense	31
C_650_A_missense	30
A_187_G_missense	30
G_424_A_missense	30
A_233_G_missense	30
A_305_G_missense	30
C_385_A_missense	30
T_537_G_missense	30
T_473_C_missense	30
C_179_A_missense	30
C_773_T_missense	30
T_294_A_synonymous	30
C_439_A_missense	30
C_112_A_missense	30
A_706_T_missense	29
T_43_C_synonymous	29
A_588_G_synonymous	29
G_258_A_synonymous	29
G_599_A_missense	29
T_646_C_missense	29
A_18_G_synonymous	29
T_546_G_missense	29
A_734_G_missense	29
A_653_G_missense	29
A_505_T_missense	29
A_735_C_missense	29
C_509_T_missense	29
G_559_A_missense	29
G_292_T_missense	28
C_98_T_missense	28
C_610_T_missense	28
A_78_G_synonymous	28
G_676_A_missense	28
A_109_T_missense	28
C_117_A_synonymous	28
C_121_A_missense	28
A_461_G_missense	28
T_297_A_synonymous	28
A_196_G_missense	28
G_521_T_missense	28
G_562_T_missense	28
G_67_A_missense	28
T_510_G_synonymous	28
C_95_A_missense	28
A_434_G_missense	28
G_815_T_missense	28
G_262_A_missense	28
G_151_T_missense	28
A_200_G_missense	27
A_611_G_missense	27
A_213_G_synonymous	27
T_771_G_missense	27
A_34_G_missense	27
T_228_C_synonymous	27
A_786_T_synonymous	27
A_592_G_missense	27
T_711_C_synonymous	27
T_453_C_synonymous	27
T_104_A_missense	27
T_433_C_missense	27
T_564_C_synonymous	27
C_693_T_synonymous	27
C_293_A_missense	27
T_205_C_missense	27
A_581_G_missense	26
T_683_G_missense	26
A_267_G_synonymous	26
G_781_A_missense	26
T_423_C_synonymous	26
A_777_G_synonymous	26
A_58_T_missense	26
A_543_G_synonymous	26
C_418_A_missense	26
G_530_T_missense	26
T_20_C_missense	26
T_86_C_missense	26
T_737_C_missense	26
T_325_C_missense	26
A_736_G_missense	25
T_159_A_synonymous	25
T_738_C_synonymous	25
T_387_C_synonymous	25
C_73_A_missense	25
G_304_A_missense	25
A_705_G_synonymous	25
A_594_G_synonymous	25
A_5_G_missense	25
C_626_T_missense	25
T_36_C_synonymous	25
A_665_G_missense	25
A_172_C_missense	25
G_793_A_missense	25
A_181_G_missense	25
A_272_G_missense	25
G_801_A_synonymous	25
C_612_T_synonymous	25
A_528_G_synonymous	25
C_123_A_synonymous	25
T_695_C_missense	25
T_468_C_synonymous	24
G_378_T_missense	24
G_604_A_missense	24
C_662_T_missense	24
C_41_A_missense	24
T_317_G_missense	24
A_518_T_missense	24
T_720_A_synonymous	24
T_746_C_missense	24
A_198_T_missense	24
C_584_A_missense	24
T_324_C_synonymous	24
T_402_C_synonymous	24
A_189_T_synonymous	24
A_183_G_synonymous	24
T_643_C_missense	24
C_465_T_synonymous	24
T_291_A_synonymous	24
G_37_A_missense	24
T_501_C_synonymous	23
T_141_C_synonymous	23
T_459_C_synonymous	23
T_488_C_missense	23
C_357_T_synonymous	23
A_723_G_synonymous	23
G_514_C_missense	23
T_341_C_missense	23
C_610_A_missense	23
A_13_G_missense	23
T_248_C_missense	23
A_430_G_missense	23
T_340_G_missense	23
C_522_T_synonymous	23
G_520_A_missense	23
G_563_A_missense	23
A_770_T_missense	23
G_709_T_missense	23
T_331_C_synonymous	23
T_691_C_missense	23
T_684_A_synonymous	22
C_191_A_missense	22
G_517_A_missense	22
T_358_G_missense	22
C_799_T_missense	22
T_511_G_missense	22
T_133_A_missense	22
G_63_C_missense	22
C_147_G_synonymous	22
A_632_G_missense	22
T_144_A_synonymous	22
T_767_C_missense	22
C_221_A_missense	21
T_466_C_missense	21
C_758_T_missense	21
T_128_G_missense	21
A_451_G_missense	21
A_50_G_missense	21
C_784_A_missense	21
T_96_C_synonymous	21
T_314_C_missense	21
A_114_T_missense	21
T_619_A_missense	21
C_772_T_missense	21
T_237_C_synonymous	21
C_279_A_missense	21
T_239_C_missense	21
A_407_G_missense	21
C_157_A_missense	21
A_265_C_missense	21
A_172_G_missense	20
T_456_C_synonymous	20
A_798_G_synonymous	20
C_750_T_synonymous	20
T_469_C_missense	20
A_370_T_missense	20
C_195_G_synonymous	20
T_537_C_synonymous	20
C_193_A_missense	20
A_99_G_synonymous	20
T_247_C_synonymous	20
G_9_A_synonymous	20
A_663_G_synonymous	20
T_10_C_missense	20
A_677_G_missense	20
T_149_C_missense	20
A_713_T_missense	20
C_448_T_missense	20
G_763_A_missense	20
G_671_A_missense	20
T_283_G_missense	20
T_495_C_synonymous	20
T_76_G_missense	20
T_283_C_synonymous	19
C_741_A_missense	19
T_126_A_synonymous	19
A_245_G_missense	19
T_127_A_missense	19
A_395_T_missense	19
G_825_A_synonymous	19
G_45_C_missense	19
T_590_C_missense	19
A_199_C_missense	19
G_48_C_missense	19
T_54_C_synonymous	19
A_367_G_missense	19
G_17_A_missense	19
T_162_C_synonymous	19
T_624_C_synonymous	18
A_742_G_missense	18
T_263_C_missense	18
C_106_T_missense	18
G_775_A_missense	18
A_16_G_missense	18
A_364_G_missense	18
T_274_G_missense	18
A_726_G_synonymous	18
G_487_A_missense	18
C_246_A_missense	18
T_445_C_missense	18
T_624_G_synonymous	18
A_568_G_missense	18
A_62_T_missense	18
A_489_G_synonymous	18
T_166_C_missense	18
C_621_A_missense	18
C_116_T_missense	18
G_361_A_missense	18
G_67_C_missense	18
G_334_C_missense	17
G_639_T_missense	17
T_87_C_synonymous	17
A_701_C_missense	17
T_692_C_missense	17
T_330_C_synonymous	17
T_438_C_synonymous	17
A_716_G_missense	17
A_499_G_missense	17
A_588_T_synonymous	17
C_652_G_missense	17
C_668_A_missense	17
T_261_C_synonymous	17
T_675_G_synonymous	17
A_50_T_missense	17
A_27_T_synonymous	17
C_310_A_missense	17
T_30_A_synonymous	17
T_381_C_synonymous	17
G_328_C_missense	17
C_186_G_missense	17
T_269_C_missense	17
T_585_C_synonymous	17
T_177_C_synonymous	17
A_797_G_missense	17
C_71_A_missense	17
A_805_T_missense	17
G_262_C_missense	17
C_533_A_missense	17
T_426_G_missense	17
A_16_C_synonymous	16
T_118_G_missense	16
A_370_G_missense	16
A_183_T_missense	16
A_276_G_synonymous	16
A_40_G_missense	16
G_801_T_synonymous	16
G_547_A_missense	16
C_758_A_missense	16
T_257_C_missense	16
T_577_A_missense	16
C_747_A_synonymous	16
G_17_T_missense	16
A_525_G_synonymous	16
G_289_C_missense	16
T_483_C_synonymous	16
T_672_C_synonymous	16
G_163_C_missense	16
A_588_C_synonymous	16
G_295_C_missense	16
T_335_C_missense	16
G_712_A_missense	16
A_94_G_missense	16
C_288_A_synonymous	16
T_477_C_synonymous	16
T_340_C_missense	16
T_415_G_missense	16
T_757_G_missense	16
G_55_A_missense	16
A_554_G_missense	16
T_96_A_synonymous	16
G_599_T_missense	16
G_485_A_missense	16
T_84_C_synonymous	15
T_534_C_synonymous	15
G_571_A_missense	15
T_707_C_missense	15
A_685_G_missense	15
A_28_G_missense	15
T_344_C_missense	15
T_754_A_missense	15
C_597_T_synonymous	15
T_516_C_synonymous	15
T_823_C_synonymous	15
T_391_A_missense	15
A_704_T_missense	15
T_388_A_missense	15
A_183_C_missense	15
A_120_G_synonymous	15
G_560_A_missense	15
T_317_A_missense	15
A_644_G_missense	15
T_420_C_synonymous	15
T_660_C_synonymous	15
C_318_G_synonymous	15
C_322_A_missense	15
T_254_C_missense	15
G_130_C_missense	15
A_202_C_synonymous	15
A_190_T_missense	15
T_297_G_synonymous	15
G_85_C_missense	15
G_730_T_missense	15
A_609_G_synonymous	15
T_75_C_synonymous	15
C_342_A_missense	15
A_376_C_synonymous	15
C_429_A_synonymous	15
C_494_A_missense	15
T_138_C_synonymous	15
T_387_G_synonymous	14
C_439_G_missense	14
A_575_G_missense	14
C_718_A_missense	14
A_474_G_missense	14
A_354_G_missense	14
A_202_G_missense	14
C_311_A_missense	14
A_25_G_missense	14
A_56_T_missense	14
C_222_A_synonymous	14
A_51_G_synonymous	14
C_101_A_missense	14
T_565_C_missense	14
A_51_C_missense	14
C_549_A_missense	14
G_206_C_missense	14
T_294_C_synonymous	14
G_761_A_missense	14
A_797_C_missense	14
G_238_T_missense	14
T_503_C_missense	14
G_748_A_missense	14
T_421_C_missense	14
C_154_G_missense	14
A_701_T_missense	14
A_508_G_missense	14
T_688_C_missense	14
A_57_T_missense	14
T_619_C_missense	14
A_39_T_synonymous	14
G_724_A_missense	14
T_620_G_missense	14
A_778_T_missense	14
A_224_T_missense	14
C_121_G_missense	14
G_670_A_missense	13
T_150_C_synonymous	13
A_774_T_synonymous	13
A_783_G_synonymous	13
A_528_T_synonymous	13
A_622_G_missense	13
A_526_G_missense	13
A_706_G_missense	13
T_59_G_missense	13
A_736_T_missense	13
A_654_G_synonymous	13
A_545_T_missense	13
C_316_A_missense	13
G_4_C_missense	13
A_120_T_synonymous	13
T_764_C_missense	13
T_561_C_synonymous	13
A_787_G_missense	13
A_572_G_missense	13
T_122_G_missense	13
T_260_C_missense	13
A_591_T_synonymous	13
G_348_A_synonymous	13
G_238_C_missense	13
A_431_G_missense	13
A_593_G_missense	13
A_627_T_synonymous	13
A_535_T_missense	13
T_500_G_missense	13
A_613_G_missense	13
T_22_C_missense	12
A_267_T_synonymous	12
A_464_G_missense	12
T_669_C_synonymous	12
T_776_A_missense	12
A_326_T_missense	12
A_373_G_missense	12
A_542_T_missense	12
A_33_C_synonymous	12
T_240_C_synonymous	12
G_541_C_missense	12
T_496_G_missense	12
T_253_C_synonymous	12
A_406_G_missense	12
G_207_C_missense	12
A_422_G_missense	12
A_56_C_missense	12
G_601_A_missense	12
G_595_A_missense	12
C_222_G_synonymous	12
A_648_G_synonymous	12
A_414_C_synonymous	12
T_110_A_missense	12
C_645_T_synonymous	12
G_427_T_missense	12
C_208_A_missense	12
A_576_C_missense	12
A_574_G_missense	12
A_406_C_missense	12
G_614_A_missense	12
T_441_C_synonymous	12
T_771_A_missense	12
T_540_C_synonymous	12
T_118_A_missense	12
A_749_G_missense	12
T_236_C_missense	12
T_397_A_missense	11
A_680_T_missense	11
G_345_T_missense	11
T_651_G_synonymous	11
T_577_G_missense	11
T_822_G_synonymous	11
A_224_C_missense	11
A_57_G_synonymous	11
A_216_G_synonymous	11
A_713_C_missense	11
T_302_G_missense	11
C_234_A_missense	11
T_150_A_synonymous	11
T_302_A_missense	11
T_81_G_missense	11
G_604_C_missense	11
T_303_A_synonymous	11
G_642_T_synonymous	11
C_217_G_missense	11
C_452_A_missense	11
T_789_G_missense	11
A_39_C_synonymous	11
A_111_T_synonymous	11
G_45_A_synonymous	11
A_529_G_missense	11
T_702_A_missense	11
C_49_G_missense	11
A_716_T_missense	11
G_446_T_missense	11
T_82_A_missense	11
A_197_T_missense	11
C_124_A_missense	11
A_794_G_missense	11
T_824_C_missense	11
A_629_G_missense	11
G_361_T_missense	11
C_812_G_missense	11
G_682_T_missense	11
T_382_C_missense	11
A_814_T_missense	11
C_60_A_synonymous	11
C_21_G_missense	11
C_277_A_missense	11
G_375_A_missense	10
C_623_T_missense	10
G_443_A_missense	10
C_193_G_missense	10
G_563_T_missense	10
C_310_G_missense	10
A_153_G_synonymous	10
C_157_G_missense	10
T_457_A_missense	10
A_5_C_missense	10
C_318_A_synonymous	10
T_281_G_missense	10
T_218_C_missense	10
T_681_C_synonymous	10
A_80_C_missense	10
A_200_T_missense	10
A_455_G_missense	10
G_547_T_missense	10
T_603_C_synonymous	10
G_562_A_missense	10
C_309_A_synonymous	10
G_793_T_missense	10
G_203_C_missense	10
C_544_A_missense	10
T_478_C_missense	10
T_351_C_synonymous	10
T_93_A_synonymous	10
A_566_T_missense	10
T_442_A_missense	10
A_523_G_missense	10
A_467_G_missense	10
C_772_A_missense	10
A_542_G_missense	10
A_103_C_missense	10
T_795_A_missense	10
G_578_C_missense	10
T_141_A_synonymous	10
A_778_C_missense	10
C_60_G_missense	10
T_167_G_missense	10
A_355_G_missense	10
A_770_G_missense	10
T_284_G_missense	10
A_734_C_missense	10
A_593_T_missense	10
C_812_A_missense	9
A_139_T_missense	9
C_452_G_missense	9
A_204_C_missense	9
A_103_T_missense	9
C_161_A_missense	9
T_710_C_missense	9
C_309_G_synonymous	9
A_409_G_missense	9
A_209_G_missense	9
T_646_G_missense	9
A_735_G_synonymous	9
G_102_C_synonymous	9
T_83_C_missense	9
C_336_A_synonymous	9
T_274_A_missense	9
A_19_C_missense	9
T_625_G_missense	9
T_86_A_missense	9
T_795_G_missense	9
A_617_G_missense	9
A_352_T_missense	9
T_708_C_synonymous	9
A_513_T_synonymous	9
C_750_A_missense	9
A_57_C_missense	9
C_527_G_missense	9
T_177_G_synonymous	9
C_125_G_missense	9
T_72_A_synonymous	9
A_490_G_missense	9
A_364_C_synonymous	9
T_753_C_synonymous	9
A_734_T_missense	9
A_594_T_missense	9
A_204_T_missense	9
A_349_G_missense	9
T_362_C_missense	9
C_129_G_missense	9
A_632_T_missense	9
A_153_C_synonymous	9
C_357_A_missense	9
A_27_G_synonymous	9
T_689_G_missense	9
C_630_G_missense	9
T_583_G_missense	9
A_394_C_missense	8
C_112_G_missense	8
T_282_G_synonymous	8
C_597_A_missense	8
A_518_C_missense	8
C_336_G_synonymous	8
A_627_C_synonymous	8
C_136_A_missense	8
A_58_C_missense	8
T_137_C_missense	8
T_669_A_synonymous	8
C_569_A_missense	8
C_311_G_missense	8
T_358_C_missense	8
A_576_T_missense	8
A_19_T_missense	8
C_250_A_missense	8
C_71_G_missense	8
A_189_G_missense	8
T_381_G_synonymous	8
C_799_A_missense	8
A_132_T_synonymous	8
A_704_G_missense	8
T_496_C_missense	8
A_196_C_missense	8
T_127_G_missense	8
A_333_T_missense	8
A_80_T_missense	8
T_359_C_missense	8
A_18_C_missense	8
A_356_G_missense	8
A_762_C_synonymous	8
T_540_A_synonymous	8
A_525_T_synonymous	8
T_110_G_missense	8
T_708_A_synonymous	8
T_42_C_synonymous	8
A_572_T_missense	8
A_548_G_missense	8
A_132_C_synonymous	8
A_740_G_missense	8
A_276_T_synonymous	8
T_312_G_synonymous	8
T_87_G_synonymous	8
A_658_G_missense	8
G_614_C_missense	8
T_711_A_synonymous	8
T_729_C_synonymous	8
A_417_G_synonymous	8
G_589_A_missense	8
G_252_C_synonymous	8
C_169_G_missense	8
T_737_G_missense	7
C_411_A_missense	7
T_493_C_missense	7
T_683_C_missense	7
A_70_G_missense	7
A_735_T_missense	7
C_192_G_synonymous	7
T_126_G_synonymous	7
A_756_T_synonymous	7
T_156_G_synonymous	7
C_623_A_missense	7
T_270_G_synonymous	7
A_678_G_synonymous	7
A_172_T_missense	7
A_797_T_missense	7
T_731_G_missense	7
A_306_T_missense	7
C_732_G_synonymous	7
C_316_G_missense	7
A_25_T_missense	7
T_313_G_missense	7
A_363_T_synonymous	7
G_807_C_synonymous	7
C_35_A_missense	7
A_366_C_missense	7
T_291_G_synonymous	7
A_372_C_synonymous	7
A_111_G_missense	7
T_220_C_missense	7
A_542_C_missense	7
T_7_C_synonymous	7
A_526_C_missense	7
T_558_A_synonymous	7
G_350_A_missense	7
T_247_G_missense	7
T_684_G_synonymous	7
T_445_A_missense	7
C_494_G_missense	7
T_810_C_synonymous	7
T_768_A_synonymous	7
G_530_C_missense	7
G_760_C_missense	7
A_454_G_missense	7
C_400_G_missense	7
A_677_C_missense	7
T_382_A_missense	7
A_213_T_synonymous	6
A_489_T_synonymous	6
T_789_C_synonymous	6
G_458_T_missense	6
C_250_G_missense	6
T_531_C_synonymous	6
A_802_T_missense	6
A_611_T_missense	6
T_194_G_missense	6
A_187_T_missense	6
C_522_A_synonymous	6
A_716_C_missense	6
G_502_T_missense	6
T_96_G_synonymous	6
T_251_A_missense	6
T_82_G_missense	6
T_602_C_missense	6
A_572_C_missense	6
C_640_A_missense	6
A_556_T_missense	6
C_179_G_missense	6
T_140_G_missense	6
T_546_A_missense	6
A_573_G_synonymous	6
G_761_C_missense	6
C_816_A_missense	6
T_287_A_missense	6
A_278_G_missense	6
C_650_G_missense	6
T_507_A_synonymous	6
T_492_C_synonymous	6
T_675_C_synonymous	6
A_556_C_missense	6
C_68_A_missense	6
A_197_C_missense	6
A_461_T_missense	6
T_43_A_missense	6
G_485_T_missense	6
T_646_A_missense	6
A_700_T_missense	6
C_448_A_missense	6
C_428_A_missense	6
T_714_G_missense	6
T_270_A_synonymous	6
A_410_G_missense	6
A_513_C_synonymous	6
A_769_C_missense	6
A_769_T_missense	6
A_481_T_missense	6
T_765_C_synonymous	6
T_14_A_missense	6
C_107_A_missense	6
G_15_A_missense	6
A_705_T_missense	6
A_363_G_synonymous	6
A_13_T_missense	6
A_409_T_missense	6
A_581_T_missense	6
G_375_C_missense	5
A_805_G_missense	5
C_806_A_missense	5
A_736_C_missense	5
A_305_C_missense	5
A_723_T_missense	5
A_370_C_missense	5
C_280_G_missense	5
C_232_G_missense	5
A_782_T_missense	5
A_210_C_missense	5
G_595_C_missense	5
T_360_C_synonymous	5
C_553_A_missense	5
C_243_G_missense	5
C_174_A_missense	5
A_451_T_missense	5
C_88_A_missense	5
C_509_G_missense	5
T_538_A_missense	5
T_165_G_synonymous	5
A_703_G_missense	5
T_69_A_synonymous	5
G_487_C_missense	5
C_106_A_missense	5
T_674_G_missense	5
A_395_C_missense	5
A_653_C_missense	5
C_296_G_missense	5
C_491_A_missense	5
A_794_T_missense	5
T_557_G_missense	5
T_20_G_missense	5
C_147_A_synonymous	5
G_673_C_missense	5
A_182_C_missense	5
T_241_A_missense	5
G_560_T_missense	5
G_255_C_missense	5
T_767_A_missense	5
T_235_G_missense	5
T_314_G_missense	5
A_482_G_missense	5
T_185_G_missense	5
T_332_C_missense	5
A_574_C_missense	5
C_732_A_synonymous	5
T_538_G_missense	5
T_374_A_missense	5
T_66_A_missense	5
C_524_G_missense	5
T_86_G_missense	5
G_229_C_missense	5
T_144_G_synonymous	5
T_315_G_missense	5
A_184_C_missense	5
T_765_A_synonymous	5
C_300_A_synonymous	5
G_17_C_missense	5
C_621_G_missense	5
C_687_G_synonymous	5
C_26_G_missense	5
T_738_A_synonymous	5
A_648_T_synonymous	5
C_161_G_missense	5
C_668_G_missense	5
A_649_G_missense	5
A_701_G_missense	5
A_774_C_synonymous	5
G_146_C_missense	5
C_301_G_missense	5
T_8_C_missense	5
A_777_T_synonymous	5
G_815_C_missense	5
A_808_C_missense	5
T_511_A_missense	5
G_825_C_missense	5
G_378_C_missense	4
A_417_C_missense	4
A_367_C_missense	4
T_675_A_synonymous	4
A_366_G_synonymous	4
T_220_A_missense	4
C_234_G_missense	4
A_505_C_missense	4
T_688_G_missense	4
T_540_G_synonymous	4
G_819_C_synonymous	4
C_279_G_missense	4
A_529_T_missense	4
T_669_G_synonymous	4
A_472_T_missense	4
G_214_C_missense	4
A_120_C_synonymous	4
A_791_T_missense	4
C_809_A_missense	4
A_376_G_missense	4
T_44_G_missense	4
C_95_G_missense	4
T_218_A_missense	4
G_751_C_missense	4
A_369_C_synonymous	4
A_455_C_missense	4
A_464_T_missense	4
T_283_A_missense	4
T_76_A_missense	4
A_499_C_missense	4
T_625_A_missense	4
A_722_C_missense	4
T_477_A_synonymous	4
T_402_A_synonymous	4
A_653_T_missense	4
C_123_G_synonymous	4
C_719_G_missense	4
G_398_T_missense	4
A_648_C_synonymous	4
T_294_G_synonymous	4
T_155_A_missense	4
G_131_C_missense	4
G_53_C_missense	4
T_510_A_synonymous	4
G_571_C_missense	4
T_486_C_synonymous	4
G_724_C_missense	4
A_787_C_missense	4
T_720_G_synonymous	4
T_537_A_synonymous	4
C_800_A_missense	4
T_241_G_missense	4
G_682_A_missense	4
A_592_C_missense	4
A_153_T_synonymous	4
G_748_T_missense	4
T_29_G_missense	4
G_389_T_missense	4
G_458_C_missense	4
T_149_G_missense	4
A_408_C_missense	4
A_811_G_missense	4
A_654_C_missense	4
T_178_A_missense	4
C_405_G_synonymous	4
T_558_G_missense	4
C_527_A_missense	4
T_325_A_missense	4
A_593_C_missense	4
G_226_T_missense	4
A_264_T_synonymous	4
T_620_A_missense	4
A_306_C_missense	4
A_529_C_missense	4
T_598_A_missense	4
C_73_G_missense	4
G_780_C_missense	4
T_823_A_missense	4
T_236_G_missense	4
T_457_C_missense	4
A_216_C_synonymous	4
T_607_G_missense	4
C_308_A_missense	4
A_678_T_missense	4
T_754_G_missense	4
T_550_A_missense	4
G_148_C_missense	4
T_457_G_missense	3
A_658_T_missense	3
T_341_G_missense	3
T_641_G_missense	3
A_65_T_missense	3
T_603_G_synonymous	3
C_418_G_missense	3
C_465_A_missense	3
A_667_T_missense	3
A_573_T_missense	3
A_498_G_synonymous	3
T_624_A_synonymous	3
C_504_A_synonymous	3
T_822_A_synonymous	3
T_330_G_synonymous	3
T_178_G_missense	3
C_379_A_missense	3
A_535_C_missense	3
T_128_A_missense	3
G_781_C_missense	3
C_432_A_missense	3
A_47_T_missense	3
T_314_A_missense	3
T_42_G_synonymous	3
T_714_A_missense	3
A_573_C_missense	3
T_790_G_missense	3
T_707_G_missense	3
T_813_C_synonymous	3
T_691_G_missense	3
A_704_C_missense	3
A_551_G_missense	3
A_50_C_missense	3
C_277_G_missense	3
A_805_C_missense	3
T_619_G_missense	3
T_319_A_missense	3
T_531_G_missense	3
A_62_C_missense	3
C_92_G_missense	3
T_12_C_synonymous	3
T_315_A_missense	3
A_808_G_missense	3
T_168_G_missense	3
T_813_A_synonymous	3
T_205_A_missense	3
C_404_G_missense	3
T_143_G_missense	3
T_450_G_missense	3
T_388_G_missense	3
A_705_C_missense	3
T_737_A_missense	3
A_407_C_missense	3
C_74_G_missense	3
G_815_A_missense	3
A_694_C_missense	3
T_156_A_synonymous	3
T_23_G_missense	3
A_33_T_synonymous	3
A_347_T_missense	3
A_725_C_missense	3
A_774_G_synonymous	3
T_501_G_missense	3
T_133_G_missense	3
A_663_T_synonymous	3
G_160_C_missense	3
T_507_G_missense	3
A_396_T_missense	3
T_493_A_missense	3
A_622_T_missense	3
G_443_T_missense	3
C_690_G_missense	3
C_803_A_missense	3
G_793_C_missense	3
A_762_G_synonymous	3
T_598_C_missense	3
T_710_G_missense	3
A_105_C_synonymous	3
G_748_C_missense	3
A_422_T_missense	3
T_779_G_missense	3
T_768_G_synonymous	3
C_612_A_missense	3
T_137_A_missense	3
G_763_C_missense	3
A_372_G_missense	3
T_42_A_synonymous	3
T_231_G_synonymous	3
G_15_C_missense	3
T_69_G_synonymous	3
A_703_C_missense	3
A_349_T_missense	3
T_281_A_missense	3
T_59_A_missense	3
G_383_C_missense	3
T_241_C_missense	3
C_215_A_missense	3
T_738_G_missense	3
T_810_A_synonymous	3
T_247_A_missense	3
G_721_C_missense	3
A_744_G_synonymous	3
T_261_A_missense	3
T_688_A_missense	3
T_344_G_missense	3
A_575_T_missense	3
T_585_A_synonymous	3
T_697_C_missense	3
T_162_A_synonymous	3
A_770_C_missense	3
T_753_G_synonymous	3
A_347_G_missense	2
A_276_C_synonymous	2
A_581_C_missense	2
T_343_C_synonymous	2
T_511_C_missense	2
T_251_C_missense	2
G_752_C_missense	2
A_46_C_missense	2
T_75_A_synonymous	2
T_823_G_missense	2
A_100_C_missense	2
T_323_A_missense	2
A_575_C_missense	2
T_235_A_missense	2
A_802_C_missense	2
T_788_G_missense	2
T_590_A_missense	2
A_265_T_missense	2
G_547_C_missense	2
T_790_A_missense	2
G_285_C_missense	2
T_789_A_synonymous	2
T_570_A_synonymous	2
A_454_T_missense	2
T_616_A_missense	2
A_449_T_missense	2
T_231_A_synonymous	2
C_346_G_missense	2
T_746_G_missense	2
T_38_G_missense	2
T_757_A_missense	2
G_115_C_missense	2
T_240_A_synonymous	2
C_288_G_synonymous	2
T_260_G_missense	2
C_785_A_missense	2
T_818_C_missense	2
A_18_T_missense	2
T_75_G_synonymous	2
A_649_C_missense	2
T_138_A_synonymous	2
A_223_C_missense	2
A_523_T_missense	2
A_187_C_missense	2
T_36_A_synonymous	2
A_94_T_missense	2
A_467_T_missense	2
A_373_C_missense	2
C_180_G_synonymous	2
T_343_A_missense	2
T_188_G_missense	2
A_355_C_missense	2
T_167_A_missense	2
T_416_C_missense	2
A_700_G_missense	2
T_168_A_missense	2
T_519_G_missense	2
A_523_C_missense	2
A_65_C_missense	2
T_358_A_missense	2
C_432_G_missense	2
C_176_A_missense	2
T_729_G_missense	2
G_601_T_missense	2
A_431_C_missense	2
A_5_T_missense	2
A_105_T_synonymous	2
C_799_G_missense	2
T_87_A_synonymous	2
A_722_T_missense	2
T_212_C_missense	2
T_359_G_missense	2
C_666_A_missense	2
C_693_A_missense	2
A_28_C_missense	2
A_543_T_missense	2
A_551_T_missense	2
T_631_A_missense	2
C_544_G_missense	2
A_200_C_missense	2
T_263_A_missense	2
T_11_C_missense	2
C_476_T_missense	2
G_249_C_missense	2
C_346_A_missense	2
A_508_T_missense	2
G_599_C_missense	2
C_186_A_synonymous	2
A_725_T_missense	2
T_177_A_synonymous	2
A_667_C_missense	2
T_445_G_missense	2
A_320_C_missense	2
A_198_C_missense	2
T_212_A_missense	2
A_139_C_missense	2
C_553_G_missense	2
A_481_G_missense	2
C_117_G_synonymous	2
C_329_G_missense	2
A_728_T_missense	2
T_420_G_synonymous	2
G_470_C_missense	2
C_637_G_missense	2
T_313_A_missense	2
G_52_C_missense	2
A_216_T_synonymous	2
A_354_T_synonymous	2
A_498_T_synonymous	2
A_464_C_missense	2
T_236_A_missense	2
A_373_T_missense	2
A_782_C_missense	2
A_434_C_missense	2
G_91_C_missense	2
A_430_C_missense	2
A_756_C_synonymous	2
G_424_T_missense	2
A_410_T_missense	2
T_237_A_missense	2
C_286_G_missense	1
C_357_G_missense	1
T_312_A_synonymous	1
A_209_C_missense	1
C_584_G_missense	1
A_554_T_missense	1
T_486_G_missense	1
C_329_A_missense	1
G_517_C_missense	1
A_798_T_missense	1
A_482_C_missense	1
T_185_A_missense	1
A_525_C_synonymous	1
T_30_G_missense	1
C_549_G_missense	1
T_501_A_synonymous	1
A_554_C_missense	1
A_606_T_synonymous	1
C_773_A_missense	1
C_820_A_missense	1
T_104_G_missense	1
C_191_G_missense	1
G_401_C_missense	1
A_594_C_missense	1
G_712_C_missense	1
T_564_A_synonymous	1
A_777_C_synonymous	1
C_88_G_missense	1
A_51_T_missense	1
T_335_G_missense	1
T_651_A_synonymous	1
C_211_G_missense	1
A_40_C_missense	1
A_787_T_missense	1
G_258_C_missense	1
T_330_A_synonymous	1
G_470_T_missense	1
T_437_C_missense	1
C_192_A_synonymous	1
T_419_G_missense	1
A_632_C_missense	1
A_70_T_missense	1
T_421_A_missense	1
C_232_A_missense	1
A_638_C_missense	1
A_744_T_synonymous	1
T_813_G_synonymous	1
G_559_C_missense	1
T_143_A_missense	1
T_257_G_missense	1
C_758_G_missense	1
T_212_G_missense	1
T_253_G_missense	1
A_649_T_missense	1
T_240_G_synonymous	1
G_384_C_missense	1
A_661_T_missense	1
A_367_T_missense	1
A_94_C_missense	1
C_476_G_missense	1
T_534_A_synonymous	1
T_11_G_missense	1
G_804_C_synonymous	1
A_28_T_missense	1
T_343_G_missense	1
T_711_G_synonymous	1
G_299_C_missense	1
A_326_C_missense	1
T_331_G_missense	1
T_194_A_missense	1
T_23_C_missense	1
T_692_G_missense	1
T_159_G_synonymous	1
T_319_G_missense	1
A_726_C_missense	1
G_515_C_missense	1
T_323_G_missense	1
T_351_A_missense	1
C_412_A_missense	1
G_365_C_missense	1
A_449_C_missense	1
C_107_G_missense	1
T_453_A_synonymous	1
T_655_G_missense	1
T_166_G_missense	1
T_503_A_missense	1
T_506_G_missense	1
A_479_G_missense	1
A_791_C_missense	1
A_278_T_missense	1
G_134_C_missense	1
T_166_A_missense	1
T_83_G_missense	1
A_548_C_missense	1
A_808_T_missense	1
T_403_G_missense	1
A_394_G_missense	1
T_710_A_missense	1
T_441_G_synonymous	1
A_508_C_missense	1
A_245_C_missense	1
A_663_C_synonymous	1
A_354_C_synonymous	1
A_596_G_missense	1
A_409_C_missense	1
A_455_T_missense	1
T_550_G_missense	1
T_254_G_missense	1
A_410_C_missense	1
A_40_T_missense	1
A_61_C_missense	1
T_689_C_missense	1
A_213_C_synonymous	1
A_267_C_synonymous	1
T_158_C_missense	1
A_568_C_missense	1
G_717_C_missense	1
C_106_G_missense	1
T_205_G_missense	1
G_97_C_missense	1
T_271_A_missense	1
C_821_A_missense	1
A_742_C_missense	1
T_689_A_missense	1
C_124_G_missense	1
T_516_A_synonymous	1
A_422_C_missense	1
C_741_G_missense	1
T_459_G_missense	1
C_690_A_missense	1
T_36_G_synonymous	1
A_606_C_synonymous	1
T_707_A_missense	1
G_142_C_missense	1
C_92_A_missense	1
A_654_T_missense	1
T_641_A_missense	1
A_482_T_missense	1
T_165_A_synonymous	1
T_536_G_missense	1
A_264_C_synonymous	1
A_582_T_missense	1
T_492_A_synonymous	1
G_659_C_missense	1
C_539_G_missense	1
T_437_A_missense	1
T_141_G_missense	1
A_783_T_missense	1
T_23_A_missense	1
T_442_G_missense	1
A_34_C_missense	1
T_381_A_synonymous	1
T_84_G_missense	1
A_740_C_missense	1
A_396_C_missense	1
A_245_T_missense	1
T_483_A_missense	1
T_303_G_synonymous	1
A_356_C_missense	1
T_380_C_missense	1
T_506_A_missense	1
C_727_A_missense	1
T_14_G_missense	1
T_419_C_missense	1
T_488_G_missense	1
A_100_T_missense	1
T_466_A_missense	1
C_219_G_synonymous	1
C_773_G_missense	1
G_676_C_missense	1
C_412_G_missense	1
