# Supplementary material for: Analysis of 3.5 million SARS-CoV-2 sequences reveals unique mutational trends with consistent nucleotide and codon frequencies
Source: Virol J. 2023 Feb 17;20:31. doi: 10.1186/s12985-023-01982-8 (PMC9936480; doi:10.1186/s12985-023-01982-8)
Supplement: Supplementary file 11 — Additional file 11. Tables S11-70: Counts of All Mutations for each Gene/Clade Combination. [file 12985_2023_1982_MOESM11_ESM.zip › Additional File 1 Tables S11-70/Additional File 1 Table S31_ORF3b_alpha_all_mut_info.csv]

	mutation_sum
G_21_T_missense	23553
C_80_T_missense	9646
C_346_T_missense	4445
G_298_T_missense	2951
G_301_T_missense	2842
C_140_T_missense	2567
G_190_T_missense	1893
C_152_T_missense	1797
C_296_T_missense	1633
C_172_T_missense	1468
G_91_T_missense	1186
C_294_T_synonymous	1154
C_249_T_synonymous	1015
C_125_T_missense	951
G_142_T_missense	937
G_232_T_missense	734
C_18_T_synonymous	709
C_46_T_missense	693
C_427_T_missense	627
C_347_T_missense	620
C_122_T_missense	603
C_412_T_missense	582
T_335_C_missense	553
T_399_C_synonymous	539
C_431_T_missense	522
C_258_T_synonymous	511
C_437_T_missense	452
G_267_T_missense	434
G_29_T_missense	434
C_314_T_missense	424
C_264_T_synonymous	415
C_28_T_missense	396
G_453_T_missense	393
G_394_T_missense	340
C_387_T_synonymous	339
A_354_G_synonymous	320
G_91_C_missense	301
G_143_T_missense	298
C_67_T_missense	289
C_265_A_missense	271
G_256_T_missense	269
G_389_T_missense	265
G_52_C_missense	257
C_296_A_missense	257
C_401_A_missense	250
C_444_T_synonymous	249
G_5_T_missense	226
C_155_T_missense	226
G_183_T_missense	215
A_351_C_missense	212
C_428_T_missense	206
C_27_T_synonymous	196
G_285_A_synonymous	195
T_392_C_missense	193
C_278_T_missense	187
G_292_T_missense	179
G_232_A_missense	179
C_33_T_synonymous	175
C_7_T_missense	175
G_20_T_missense	169
C_434_T_missense	155
G_149_A_missense	150
G_75_T_missense	149
C_72_T_synonymous	149
G_379_A_missense	148
G_183_C_missense	145
A_146_T_missense	145
C_360_T_synonymous	145
T_164_C_missense	140
A_219_G_synonymous	138
G_299_T_missense	133
G_435_T_synonymous	132
G_11_T_missense	125
A_194_G_missense	122
C_103_T_missense	119
A_151_G_missense	118
G_148_T_missense	113
C_413_T_missense	111
C_387_A_synonymous	110
A_216_C_synonymous	110
C_383_T_missense	108
T_279_C_synonymous	107
C_90_T_synonymous	107
A_95_G_missense	105
G_345_T_missense	101
T_423_C_synonymous	97
A_100_G_missense	97
G_175_A_missense	97
T_99_C_synonymous	96
A_210_G_synonymous	95
G_435_A_synonymous	94
A_289_G_missense	94
A_397_G_missense	93
A_442_G_missense	91
C_197_T_missense	90
C_60_T_synonymous	85
T_205_C_missense	85
C_212_A_missense	85
C_315_T_synonymous	83
C_246_T_synonymous	83
C_13_T_missense	81
G_217_T_missense	80
C_180_T_synonymous	79
C_39_T_synonymous	78
T_311_C_missense	77
G_20_C_missense	75
G_148_A_missense	74
T_385_C_missense	69
T_274_C_missense	69
G_403_T_missense	68
G_380_T_missense	68
G_115_T_missense	68
G_158_T_missense	68
G_6_T_missense	66
T_51_C_synonymous	65
A_141_T_synonymous	65
G_447_T_synonymous	62
T_261_C_synonymous	62
A_42_T_synonymous	61
A_210_C_missense	60
G_432_T_synonymous	60
A_334_G_missense	59
C_440_T_missense	59
A_406_G_missense	59
C_318_T_synonymous	58
T_330_C_synonymous	58
A_200_T_missense	55
T_312_C_synonymous	53
G_391_T_missense	52
G_256_A_missense	52
G_408_T_missense	51
G_445_T_missense	51
A_34_G_missense	50
C_367_T_missense	50
T_166_C_missense	50
A_36_G_synonymous	50
G_337_T_missense	49
G_149_T_missense	49
G_227_T_missense	49
G_207_T_missense	48
T_178_C_missense	47
C_212_T_missense	47
G_21_C_missense	47
G_145_A_missense	47
G_298_A_missense	45
A_146_G_missense	45
G_388_A_missense	44
G_285_T_missense	44
A_255_G_synonymous	44
G_86_A_missense	44
T_418_C_missense	44
G_74_T_missense	42
C_375_T_synonymous	42
C_401_T_missense	41
T_302_C_missense	41
A_141_G_synonymous	41
G_223_T_missense	40
T_407_A_missense	40
G_287_T_missense	40
G_292_A_missense	40
G_29_A_missense	39
T_30_C_synonymous	39
A_322_G_missense	39
A_204_G_synonymous	38
T_121_C_missense	38
G_394_A_missense	38
C_225_A_missense	37
G_298_C_missense	37
T_365_C_missense	36
A_219_T_synonymous	35
A_234_G_synonymous	35
G_445_C_missense	35
A_22_C_missense	35
G_379_T_missense	35
C_56_T_missense	35
T_54_C_synonymous	34
C_167_A_missense	34
G_113_C_missense	34
A_89_G_missense	33
G_142_A_missense	33
G_12_T_missense	33
G_421_T_missense	32
A_24_G_synonymous	32
T_168_A_synonymous	31
A_112_G_missense	31
G_345_A_synonymous	31
C_307_T_missense	30
T_359_C_missense	30
T_271_C_missense	30
A_163_T_missense	30
C_67_A_missense	30
T_120_G_synonymous	30
T_338_C_missense	29
C_268_T_synonymous	29
C_378_T_synonymous	29
C_137_T_missense	29
G_435_C_synonymous	29
C_57_T_synonymous	28
A_281_G_missense	27
C_369_T_synonymous	27
C_254_T_missense	27
A_126_G_synonymous	27
A_293_C_missense	27
C_361_A_missense	26
T_147_A_missense	26
T_233_C_missense	26
G_55_A_missense	26
A_306_G_synonymous	25
G_453_C_missense	25
T_297_C_synonymous	25
G_229_C_missense	25
T_135_C_synonymous	25
A_419_T_missense	25
A_350_G_missense	24
A_286_C_missense	24
T_116_C_missense	24
T_61_C_missense	24
A_127_G_missense	24
T_359_G_missense	24
C_448_T_missense	24
T_317_G_missense	23
A_308_G_missense	23
G_445_A_missense	23
T_259_C_missense	23
A_77_G_missense	23
T_252_C_synonymous	22
A_35_T_missense	22
A_425_G_missense	22
T_366_C_synonymous	22
T_174_C_synonymous	22
A_184_G_missense	22
C_314_G_missense	22
C_167_T_missense	21
G_270_A_synonymous	21
A_353_G_missense	21
T_15_C_synonymous	21
T_94_C_missense	20
T_279_G_synonymous	20
A_293_G_missense	20
G_115_C_missense	20
G_343_C_missense	20
G_340_T_missense	19
A_333_T_missense	19
T_185_C_missense	19
A_266_T_missense	19
T_124_C_missense	19
G_424_A_missense	19
C_93_T_synonymous	19
A_58_G_missense	19
A_286_G_missense	19
C_321_T_synonymous	18
T_396_C_synonymous	18
A_384_G_synonymous	18
G_301_A_missense	18
T_101_C_missense	18
C_28_A_missense	18
T_10_C_missense	18
G_409_A_missense	18
T_96_C_synonymous	17
A_194_C_missense	17
A_126_T_synonymous	17
A_42_G_synonymous	17
G_71_T_missense	17
A_146_C_missense	17
T_342_C_synonymous	17
G_145_C_missense	17
T_417_C_synonymous	17
T_78_C_synonymous	16
T_16_A_missense	16
A_153_G_synonymous	16
C_428_A_missense	16
C_273_T_synonymous	16
A_182_G_missense	16
C_290_T_missense	16
T_16_G_missense	16
A_281_C_missense	16
T_288_G_missense	16
A_182_C_missense	16
A_79_G_missense	15
G_115_A_missense	15
T_420_C_synonymous	15
A_34_C_missense	15
T_244_C_missense	15
A_59_T_missense	15
A_334_T_missense	15
T_73_A_missense	14
G_113_T_missense	14
C_249_A_missense	14
A_179_G_missense	14
G_191_A_missense	14
G_5_A_missense	14
A_276_T_synonymous	14
T_19_G_missense	14
A_157_C_missense	14
A_368_G_missense	14
G_214_A_missense	14
G_215_A_missense	14
A_241_T_missense	14
A_50_G_missense	14
C_39_A_missense	14
T_330_A_missense	13
T_106_C_missense	13
G_453_A_synonymous	13
A_291_G_synonymous	13
A_305_G_missense	13
A_414_G_synonymous	13
C_57_A_synonymous	13
A_305_T_missense	13
C_280_G_missense	13
A_163_G_missense	13
C_275_T_missense	13
T_87_C_synonymous	13
T_243_C_synonymous	13
A_257_G_missense	13
A_362_G_missense	13
T_94_A_missense	13
G_267_A_synonymous	13
A_62_G_missense	12
G_391_A_missense	12
G_352_A_missense	12
T_123_C_synonymous	12
A_221_G_missense	12
A_406_T_missense	12
A_204_C_missense	12
A_341_G_missense	12
G_187_T_missense	12
T_84_C_synonymous	12
C_240_T_synonymous	12
A_200_C_missense	12
G_301_C_missense	12
T_404_C_missense	12
A_364_G_missense	11
A_170_G_missense	11
A_133_G_missense	11
C_324_T_synonymous	11
G_6_A_synonymous	11
A_234_C_synonymous	11
T_319_C_missense	11
A_77_T_missense	11
A_220_C_missense	11
A_333_G_synonymous	11
A_266_G_missense	11
A_176_G_missense	11
G_91_A_missense	11
T_348_C_synonymous	11
A_390_G_synonymous	11
T_339_A_synonymous	10
C_400_T_missense	10
T_81_C_synonymous	10
A_220_G_missense	10
C_177_A_missense	10
T_348_A_synonymous	10
A_222_G_synonymous	10
A_82_G_missense	10
A_422_T_missense	10
A_362_T_missense	10
C_225_T_synonymous	10
C_347_A_missense	10
T_63_C_synonymous	10
A_331_G_missense	10
T_43_C_synonymous	10
C_161_T_missense	10
A_221_T_missense	9
T_342_A_missense	9
C_80_A_missense	9
T_66_C_synonymous	9
T_247_C_missense	9
A_224_G_missense	9
A_153_T_synonymous	9
A_102_G_missense	9
A_203_G_missense	9
T_147_C_synonymous	9
T_407_C_missense	9
C_371_T_missense	9
C_56_A_missense	9
A_291_C_synonymous	9
T_88_C_missense	9
A_410_G_missense	9
A_291_T_synonymous	9
T_382_C_missense	9
T_393_C_synonymous	9
T_139_G_missense	9
G_17_T_missense	9
T_54_A_missense	9
G_432_A_synonymous	9
C_60_A_missense	9
T_195_C_synonymous	9
G_183_A_synonymous	9
A_411_G_synonymous	9
T_235_C_synonymous	8
C_251_T_missense	8
A_255_T_synonymous	8
C_327_T_synonymous	8
A_216_G_synonymous	8
C_238_T_missense	8
G_26_C_missense	8
G_227_A_missense	8
C_387_G_synonymous	8
C_132_T_synonymous	8
T_105_G_synonymous	8
T_85_C_missense	8
A_272_G_missense	8
G_215_T_missense	8
C_369_A_missense	8
A_59_G_missense	8
A_295_G_missense	7
C_347_G_missense	7
G_86_T_missense	7
A_422_G_missense	7
T_438_A_synonymous	7
T_288_C_synonymous	7
A_83_G_missense	7
A_426_G_synonymous	7
T_48_C_synonymous	7
G_142_C_missense	7
G_208_A_missense	7
A_313_G_missense	7
A_141_C_synonymous	7
A_350_T_missense	7
G_158_A_missense	7
T_73_C_missense	7
A_209_G_missense	7
A_281_T_missense	7
T_189_C_synonymous	7
G_337_A_missense	7
A_414_T_synonymous	7
A_171_G_synonymous	7
T_70_A_missense	7
A_216_T_synonymous	7
A_402_G_synonymous	7
T_381_G_synonymous	7
A_282_G_synonymous	7
G_206_T_missense	7
A_23_T_missense	7
G_169_A_missense	7
A_363_G_synonymous	7
G_287_A_missense	7
T_248_G_missense	7
G_55_T_missense	7
C_46_A_missense	7
G_299_C_missense	6
A_23_G_missense	6
T_8_G_missense	6
A_173_G_missense	6
G_130_A_missense	6
G_358_A_missense	6
A_260_G_missense	6
T_283_C_synonymous	6
T_205_A_missense	6
G_158_C_missense	6
A_410_C_missense	6
A_156_T_synonymous	6
G_343_A_missense	6
A_351_T_missense	6
T_320_C_missense	6
A_344_T_missense	6
G_403_A_missense	6
A_328_T_missense	6
T_320_G_missense	6
G_421_A_missense	6
T_185_G_missense	6
A_156_G_synonymous	6
T_374_C_missense	6
A_364_C_missense	6
A_53_G_missense	6
G_145_T_missense	6
A_118_G_missense	6
A_4_C_synonymous	5
C_249_G_missense	5
T_186_C_synonymous	5
A_194_T_missense	5
C_278_A_missense	5
T_303_C_synonymous	5
G_187_A_missense	5
G_389_A_missense	5
C_104_T_missense	5
A_4_G_missense	5
G_376_C_missense	5
G_229_A_missense	5
T_111_C_synonymous	5
A_329_T_missense	5
G_143_A_missense	5
A_276_G_synonymous	5
G_71_A_missense	5
A_373_C_missense	5
G_175_T_missense	5
C_181_A_missense	5
T_10_G_missense	5
G_403_C_missense	5
G_223_C_missense	5
A_196_G_missense	5
A_398_G_missense	5
C_449_T_missense	5
A_154_G_missense	5
A_334_C_missense	5
T_84_G_missense	5
T_230_C_missense	5
T_300_C_synonymous	5
A_62_T_missense	5
G_299_A_missense	5
G_52_T_missense	5
A_42_C_synonymous	5
G_270_T_synonymous	5
C_258_A_missense	5
C_212_G_missense	5
T_19_A_missense	5
T_226_C_missense	5
C_360_A_synonymous	5
G_191_T_missense	5
C_440_G_missense	4
A_410_T_missense	4
C_160_T_missense	4
A_328_G_missense	4
T_205_G_missense	4
A_157_G_missense	4
A_37_G_missense	4
A_353_T_missense	4
A_209_C_missense	4
G_232_C_missense	4
A_117_G_synonymous	4
T_336_C_synonymous	4
T_423_A_missense	4
A_306_C_missense	4
G_169_C_missense	4
A_92_G_missense	4
C_67_G_missense	4
A_201_C_missense	4
A_239_G_missense	4
G_188_A_missense	4
T_283_G_missense	4
C_431_A_missense	4
T_192_C_synonymous	4
T_302_G_missense	4
C_314_A_missense	4
G_443_T_missense	4
T_25_A_missense	4
A_308_T_missense	4
G_358_T_missense	4
A_109_G_missense	4
T_213_C_synonymous	4
T_9_C_synonymous	4
C_401_G_missense	4
A_257_C_missense	4
T_19_C_missense	4
G_175_C_missense	4
A_170_T_missense	4
T_198_C_synonymous	4
C_437_A_missense	4
A_344_C_missense	4
T_381_C_synonymous	4
A_37_T_missense	4
G_352_C_missense	4
A_402_T_synonymous	4
A_202_C_missense	4
A_332_T_missense	4
C_296_G_missense	4
A_201_T_missense	4
T_253_G_missense	4
G_429_T_synonymous	4
T_193_C_missense	4
A_353_C_missense	3
G_199_A_missense	3
C_225_G_missense	3
A_405_G_synonymous	3
C_13_A_missense	3
T_49_C_missense	3
G_242_A_missense	3
T_69_C_synonymous	3
G_340_A_missense	3
A_133_T_missense	3
T_323_C_missense	3
A_415_C_missense	3
A_82_T_missense	3
T_396_G_synonymous	3
T_252_G_synonymous	3
A_419_G_missense	3
G_223_A_missense	3
T_168_G_synonymous	3
A_326_G_missense	3
T_228_C_synonymous	3
C_386_T_missense	3
T_339_C_synonymous	3
A_245_G_missense	3
G_242_C_missense	3
C_76_T_missense	3
A_24_T_missense	3
T_15_G_synonymous	3
T_87_G_missense	3
A_363_T_missense	3
G_26_T_missense	3
C_152_A_missense	3
C_150_T_synonymous	3
T_450_C_synonymous	3
T_144_C_synonymous	3
T_382_G_missense	3
C_155_A_missense	3
C_28_G_missense	3
T_134_A_missense	3
G_388_C_missense	3
T_395_C_missense	3
A_62_C_missense	3
C_33_A_synonymous	3
A_58_T_missense	3
T_211_C_missense	3
G_447_A_synonymous	3
A_109_T_missense	3
G_349_A_missense	3
T_73_G_missense	3
G_187_C_missense	3
A_241_G_missense	3
A_184_C_missense	3
A_45_G_synonymous	3
G_345_C_missense	3
T_279_A_synonymous	3
T_131_C_missense	3
C_280_A_missense	2
T_297_A_synonymous	2
G_206_C_missense	2
T_235_A_missense	2
T_105_A_synonymous	2
T_168_C_synonymous	2
C_400_A_missense	2
T_231_C_synonymous	2
G_376_A_missense	2
A_237_G_synonymous	2
A_184_T_missense	2
T_416_C_missense	2
T_231_A_synonymous	2
A_332_G_missense	2
T_259_A_missense	2
A_173_C_missense	2
A_295_C_missense	2
T_135_A_synonymous	2
T_105_C_synonymous	2
T_316_A_missense	2
C_315_A_synonymous	2
A_341_T_missense	2
T_164_G_missense	2
T_129_A_synonymous	2
C_437_G_missense	2
C_444_G_missense	2
A_397_C_missense	2
T_392_G_missense	2
A_24_C_missense	2
G_229_T_missense	2
C_181_G_missense	2
A_170_C_missense	2
T_147_G_missense	2
A_322_C_missense	2
T_144_A_synonymous	2
G_310_A_missense	2
C_80_G_missense	2
A_110_C_missense	2
G_6_C_missense	2
C_13_G_missense	2
A_200_G_missense	2
A_390_C_synonymous	2
C_318_G_missense	2
A_370_G_missense	2
A_277_C_missense	2
G_447_C_synonymous	2
A_344_G_missense	2
C_93_G_missense	2
T_178_A_missense	2
T_451_C_synonymous	2
A_250_G_missense	2
G_190_A_missense	2
T_218_C_missense	2
A_286_T_missense	2
T_165_A_synonymous	2
C_440_A_missense	2
C_108_T_synonymous	2
C_122_A_missense	2
C_346_A_missense	2
A_38_C_missense	2
A_36_T_missense	2
C_355_T_missense	2
A_398_C_missense	2
A_100_T_missense	2
A_173_T_missense	2
C_251_A_missense	2
A_364_T_missense	2
T_69_A_synonymous	1
A_58_C_missense	1
T_399_A_missense	1
T_61_A_missense	1
A_83_T_missense	1
T_85_A_missense	1
A_209_T_missense	1
A_110_T_missense	1
A_203_C_missense	1
T_31_G_missense	1
G_380_A_missense	1
T_198_A_synonymous	1
T_395_A_missense	1
C_137_G_missense	1
A_356_G_missense	1
G_304_A_missense	1
T_174_G_missense	1
A_397_T_missense	1
A_92_T_missense	1
C_46_G_missense	1
A_377_G_missense	1
A_151_T_missense	1
A_176_T_missense	1
C_152_G_missense	1
A_133_C_missense	1
A_436_C_missense	1
C_137_A_missense	1
A_425_C_missense	1
T_244_A_missense	1
C_40_T_missense	1
G_389_C_missense	1
C_197_A_missense	1
G_408_A_missense	1
T_247_G_missense	1
C_161_A_missense	1
T_97_C_missense	1
C_400_G_missense	1
A_384_T_synonymous	1
C_119_T_missense	1
T_123_G_synonymous	1
T_338_G_missense	1
T_366_A_synonymous	1
A_154_T_missense	1
T_30_A_synonymous	1
A_332_C_missense	1
A_117_T_synonymous	1
C_172_A_missense	1
A_422_C_missense	1
A_333_C_missense	1
T_121_G_missense	1
A_157_T_missense	1
T_218_A_missense	1
A_89_T_missense	1
T_128_C_missense	1
A_53_C_missense	1
T_319_G_missense	1
C_119_A_missense	1
T_335_G_missense	1
T_357_C_synonymous	1
T_69_G_synonymous	1
T_303_A_synonymous	1
T_114_C_synonymous	1
G_149_C_missense	1
T_134_C_missense	1
T_162_C_synonymous	1
A_351_G_synonymous	1
A_398_T_missense	1
A_354_T_missense	1
T_159_C_synonymous	1
T_325_C_missense	1
T_407_G_missense	1
A_110_G_missense	1
T_111_A_missense	1
A_439_G_missense	1
A_202_G_missense	1
T_452_C_missense	1
G_424_C_missense	1
T_450_A_synonymous	1
T_441_C_synonymous	1
G_26_A_missense	1
T_248_C_missense	1
T_247_A_missense	1
C_367_G_missense	1
T_312_G_synonymous	1
A_36_C_missense	1
C_434_A_missense	1
T_70_C_missense	1
A_126_C_synonymous	1
G_376_T_missense	1
C_18_G_missense	1
A_266_C_missense	1
C_378_A_missense	1
C_93_A_missense	1
T_423_G_missense	1
T_139_C_missense	1
C_321_G_missense	1
G_337_C_missense	1
T_319_A_missense	1
A_350_C_missense	1
A_282_C_missense	1
C_315_G_synonymous	1
A_92_C_missense	1
A_331_C_missense	1
T_396_A_synonymous	1
T_138_C_synonymous	1
T_252_A_synonymous	1
A_176_C_missense	1
T_166_G_missense	1
T_138_G_synonymous	1
T_10_A_missense	1
G_217_A_missense	1
A_433_C_missense	1
T_446_A_missense	1
T_121_A_missense	1
T_139_A_missense	1
A_405_C_synonymous	1
C_324_A_synonymous	1
T_129_C_synonymous	1
C_103_G_missense	1
T_101_A_missense	1
C_412_A_missense	1
T_124_G_missense	1
A_282_T_missense	1
A_415_G_missense	1
T_47_G_missense	1
A_201_G_synonymous	1
T_359_A_missense	1
C_40_G_missense	1
G_380_C_missense	1
T_138_A_synonymous	1
T_404_A_missense	1
A_107_G_missense	1
