# Supplementary material for: Analysis of 3.5 million SARS-CoV-2 sequences reveals unique mutational trends with consistent nucleotide and codon frequencies
Source: Virol J. 2023 Feb 17;20:31. doi: 10.1186/s12985-023-01982-8 (PMC9936480; doi:10.1186/s12985-023-01982-8)
Supplement: Supplementary file 11 — Additional file 11. Tables S11-70: Counts of All Mutations for each Gene/Clade Combination. [file 12985_2023_1982_MOESM11_ESM.zip › Additional File 1 Tables S11-70/Additional File 1 Table S38_ORF3b_beta_mu_all_mut_info.csv]

	mutation_sum
G_143_T_missense	54865
C_140_T_missense	7456
C_296_T_missense	5912
A_204_G_synonymous	5416
T_166_C_missense	2646
C_80_T_missense	1848
G_91_T_missense	1487
G_298_T_missense	1315
G_403_T_missense	1028
G_20_T_missense	974
C_347_T_missense	936
C_152_T_missense	923
A_384_G_synonymous	848
G_149_A_missense	729
G_148_T_missense	620
C_386_T_missense	494
G_91_C_missense	458
G_380_T_missense	436
G_287_T_missense	431
T_399_G_missense	394
T_274_C_missense	393
G_21_T_missense	371
C_46_T_missense	355
G_175_A_missense	349
G_232_T_missense	343
G_447_T_synonymous	333
C_28_T_missense	325
G_292_T_missense	318
C_346_T_missense	279
G_142_T_missense	261
T_399_C_synonymous	261
G_345_T_missense	259
T_302_C_missense	258
C_294_T_synonymous	256
C_387_T_synonymous	245
G_183_C_missense	241
G_148_A_missense	234
G_183_T_missense	228
A_4_C_synonymous	223
G_388_A_missense	222
C_125_T_missense	217
C_258_T_synonymous	216
C_249_T_synonymous	214
C_18_T_synonymous	208
C_33_T_synonymous	201
C_444_T_synonymous	196
C_264_T_synonymous	188
A_295_G_missense	187
C_155_T_missense	184
C_13_T_missense	180
G_29_T_missense	179
G_29_A_missense	178
C_314_T_missense	172
G_394_T_missense	158
C_434_T_missense	158
G_453_T_missense	154
C_13_A_missense	145
C_246_T_synonymous	144
G_206_T_missense	127
C_122_T_missense	123
A_332_G_missense	119
C_412_T_missense	118
A_100_G_missense	114
C_27_T_synonymous	110
G_158_T_missense	109
G_21_C_missense	109
T_247_C_missense	108
A_146_T_missense	107
G_301_T_missense	105
C_57_T_synonymous	105
C_360_T_synonymous	105
C_413_T_missense	104
A_406_T_missense	103
A_419_G_missense	102
C_278_T_missense	100
A_112_G_missense	99
C_375_T_synonymous	98
C_400_T_missense	97
A_397_G_missense	91
C_72_T_synonymous	90
T_54_C_synonymous	89
T_385_C_missense	89
G_343_C_missense	88
C_197_T_missense	86
A_222_C_missense	82
G_12_T_missense	82
A_410_G_missense	78
C_315_T_synonymous	78
C_172_T_missense	75
G_445_T_missense	75
G_11_T_missense	75
G_256_T_missense	74
G_435_T_synonymous	74
C_437_T_missense	69
C_7_T_missense	69
C_39_T_synonymous	69
C_431_T_missense	68
T_336_C_synonymous	67
C_401_T_missense	66
A_322_T_missense	66
A_286_T_missense	64
C_440_T_missense	64
C_177_A_missense	62
A_222_T_missense	62
C_212_A_missense	61
A_219_G_synonymous	59
G_149_T_missense	59
C_265_A_missense	59
G_285_T_missense	59
G_115_T_missense	59
C_428_T_missense	58
G_380_A_missense	58
G_408_T_missense	57
G_299_T_missense	56
A_210_G_synonymous	54
A_341_G_missense	54
A_234_G_synonymous	51
C_278_A_missense	50
C_152_G_missense	48
A_42_G_synonymous	47
G_191_A_missense	47
T_211_C_missense	46
G_298_C_missense	46
G_270_A_synonymous	46
C_67_T_missense	45
A_146_G_missense	44
G_75_T_missense	43
C_367_T_missense	43
G_391_T_missense	42
C_60_T_synonymous	41
G_142_C_missense	41
T_423_C_synonymous	41
G_389_T_missense	40
G_143_A_missense	40
A_406_G_missense	40
A_194_G_missense	39
A_289_G_missense	39
G_86_A_missense	38
G_232_A_missense	37
C_56_T_missense	36
T_418_C_missense	36
T_205_C_missense	36
A_266_T_missense	35
C_387_A_synonymous	34
G_5_T_missense	34
T_393_A_synonymous	34
A_442_G_missense	33
C_90_T_synonymous	33
G_349_A_missense	33
G_207_T_missense	32
T_366_C_synonymous	31
T_243_C_synonymous	31
G_287_A_missense	30
A_281_T_missense	30
A_351_C_missense	30
C_103_T_missense	28
A_334_G_missense	28
T_335_C_missense	26
C_254_T_missense	25
A_53_G_missense	25
A_210_T_missense	25
C_378_T_synonymous	25
A_58_T_missense	24
A_184_G_missense	24
C_324_T_synonymous	24
T_178_C_missense	23
C_167_T_missense	23
T_407_A_missense	23
C_177_T_synonymous	23
T_116_C_missense	22
C_225_T_synonymous	22
G_432_A_synonymous	21
A_257_C_missense	21
G_145_T_missense	21
T_61_C_missense	20
G_20_C_missense	20
A_308_G_missense	20
T_88_A_missense	20
A_398_G_missense	20
A_133_G_missense	20
T_311_C_missense	19
T_252_A_synonymous	19
T_138_C_synonymous	19
G_242_C_missense	19
T_63_C_synonymous	19
A_305_G_missense	19
T_348_C_synonymous	19
T_138_G_synonymous	19
G_435_A_synonymous	19
G_445_A_missense	19
A_277_T_missense	19
T_135_C_synonymous	18
T_259_C_missense	18
C_76_T_missense	18
T_404_C_missense	18
A_334_T_missense	18
T_312_C_synonymous	18
C_67_A_missense	17
C_327_T_synonymous	17
G_158_C_missense	17
T_114_C_synonymous	16
C_361_A_missense	16
G_199_A_missense	16
A_219_T_synonymous	16
A_305_C_missense	16
A_216_G_synonymous	16
C_318_T_synonymous	15
A_293_G_missense	15
G_429_A_synonymous	15
G_345_A_synonymous	15
T_66_C_synonymous	15
A_308_T_missense	15
A_410_T_missense	14
T_338_C_missense	14
G_285_A_synonymous	14
C_28_A_missense	14
T_396_C_synonymous	14
T_438_G_synonymous	14
G_301_A_missense	14
A_127_G_missense	14
G_6_T_missense	14
A_364_G_missense	13
A_322_G_missense	13
A_35_T_missense	13
G_421_A_missense	13
C_212_T_missense	13
T_253_G_missense	13
T_235_C_synonymous	13
C_167_A_missense	13
T_312_A_synonymous	13
T_233_C_missense	13
G_74_T_missense	13
G_71_T_missense	13
T_193_C_missense	13
G_52_C_missense	12
T_78_C_synonymous	12
A_171_G_synonymous	12
A_170_T_missense	12
A_410_C_missense	12
T_284_C_missense	12
G_169_A_missense	12
G_453_A_synonymous	12
G_217_T_missense	12
G_379_A_missense	12
G_223_A_missense	12
A_42_T_synonymous	12
A_426_G_synonymous	12
A_250_G_missense	11
A_202_C_missense	11
G_352_C_missense	11
C_427_T_missense	11
G_340_A_missense	11
C_240_T_synonymous	11
T_342_C_synonymous	11
G_190_T_missense	11
T_330_C_synonymous	11
C_249_A_missense	11
C_46_A_missense	11
T_417_G_missense	11
T_87_C_synonymous	11
G_421_T_missense	11
A_384_T_synonymous	11
G_55_T_missense	11
T_30_C_synonymous	11
A_239_G_missense	10
G_352_A_missense	10
G_358_A_missense	10
G_223_T_missense	10
A_255_G_synonymous	10
T_195_C_synonymous	10
T_101_C_missense	10
T_94_C_missense	10
A_422_C_missense	10
T_335_G_missense	10
G_337_T_missense	10
T_185_C_missense	10
C_290_T_missense	10
C_258_G_missense	10
G_267_T_missense	10
T_252_C_synonymous	10
G_215_T_missense	10
G_445_C_missense	9
A_334_C_missense	9
T_43_C_synonymous	9
G_298_A_missense	9
G_130_A_missense	9
T_147_C_synonymous	9
T_420_C_synonymous	9
G_52_A_missense	9
A_397_T_missense	9
T_248_C_missense	9
T_164_C_missense	9
A_201_G_synonymous	9
G_409_A_missense	9
A_117_G_synonymous	9
G_424_A_missense	9
T_218_C_missense	9
A_34_G_missense	9
G_432_T_synonymous	9
G_408_A_missense	9
G_227_A_missense	8
C_33_A_synonymous	8
T_450_C_synonymous	8
A_83_T_missense	8
C_132_T_synonymous	8
A_329_C_missense	8
G_292_A_missense	8
G_158_A_missense	8
A_42_C_synonymous	8
A_204_T_missense	8
T_15_C_synonymous	8
A_209_G_missense	8
A_276_T_synonymous	8
T_174_C_synonymous	8
G_394_A_missense	8
A_255_T_synonymous	8
A_184_T_missense	8
T_300_C_synonymous	8
C_180_T_synonymous	8
A_341_T_missense	8
C_152_A_missense	8
A_362_G_missense	7
A_153_T_synonymous	7
T_279_C_synonymous	7
G_183_A_synonymous	7
A_95_G_missense	7
T_174_A_missense	7
A_370_G_missense	7
G_187_T_missense	7
C_413_G_missense	7
A_156_T_synonymous	7
T_168_C_synonymous	7
C_314_A_missense	7
G_403_C_missense	7
C_161_T_missense	7
T_135_A_synonymous	7
A_23_G_missense	7
G_208_A_missense	7
G_267_A_synonymous	7
A_333_G_synonymous	7
T_121_C_missense	7
A_221_G_missense	7
T_382_C_missense	7
T_213_G_synonymous	7
G_304_A_missense	7
A_390_C_synonymous	7
T_19_C_missense	7
A_133_T_missense	7
G_229_A_missense	7
G_447_A_synonymous	6
T_10_A_missense	6
A_79_G_missense	6
T_168_G_synonymous	6
G_358_T_missense	6
A_92_C_missense	6
A_170_G_missense	6
C_448_T_missense	6
T_205_A_missense	6
T_452_G_missense	6
T_9_C_synonymous	6
T_84_G_missense	6
A_353_C_missense	6
T_274_G_missense	6
A_220_C_missense	6
T_121_G_missense	6
A_38_G_missense	6
A_126_T_synonymous	6
G_6_A_synonymous	6
T_303_A_synonymous	6
A_282_T_missense	6
G_175_T_missense	6
A_272_G_missense	6
T_385_G_missense	6
G_299_A_missense	6
G_142_A_missense	6
G_343_A_missense	6
A_402_T_synonymous	6
A_153_G_synonymous	6
G_345_C_missense	6
T_297_C_synonymous	6
T_339_C_synonymous	6
G_55_A_missense	6
T_261_C_synonymous	6
A_176_G_missense	6
A_313_G_missense	6
T_244_C_missense	6
T_283_C_synonymous	6
G_340_T_missense	5
T_407_C_missense	5
T_16_A_missense	5
T_120_C_synonymous	5
G_337_A_missense	5
A_293_C_missense	5
G_379_T_missense	5
T_274_A_missense	5
C_137_G_missense	5
A_36_G_synonymous	5
A_24_G_synonymous	5
A_92_T_missense	5
T_451_C_synonymous	5
A_100_T_missense	5
T_186_C_synonymous	5
G_5_A_missense	5
C_137_T_missense	5
G_256_A_missense	5
T_365_C_missense	5
G_214_A_missense	5
T_19_G_missense	5
G_232_C_missense	5
A_62_T_missense	5
T_374_C_missense	5
A_397_C_missense	5
T_123_C_synonymous	5
A_281_G_missense	5
T_51_C_synonymous	5
A_92_G_missense	5
A_260_G_missense	5
T_288_C_synonymous	5
G_145_A_missense	5
A_402_G_synonymous	5
A_163_G_missense	5
T_330_A_missense	5
G_388_C_missense	5
A_38_C_missense	4
A_141_T_synonymous	4
T_231_A_synonymous	4
T_88_C_missense	4
A_83_G_missense	4
T_124_C_missense	4
C_431_A_missense	4
G_191_T_missense	4
T_404_A_missense	4
A_411_G_synonymous	4
T_159_C_synonymous	4
T_416_C_missense	4
A_430_G_missense	4
T_10_C_missense	4
A_368_G_missense	4
A_151_G_missense	4
A_425_C_missense	4
T_393_C_synonymous	4
A_350_T_missense	4
A_245_C_missense	4
G_143_C_missense	4
G_187_A_missense	4
T_69_C_synonymous	4
A_146_C_missense	4
T_259_A_missense	4
A_59_G_missense	4
G_190_A_missense	4
A_58_G_missense	4
A_45_G_synonymous	4
A_266_G_missense	4
G_301_C_missense	4
C_369_T_synonymous	4
A_350_G_missense	4
T_418_G_missense	4
C_428_A_missense	4
A_36_T_missense	4
T_359_C_missense	4
C_307_T_missense	4
G_91_A_missense	4
T_320_C_missense	4
T_303_C_synonymous	4
A_50_G_missense	3
A_109_T_missense	3
A_344_G_missense	3
T_311_G_missense	3
T_48_C_synonymous	3
T_297_A_synonymous	3
A_255_C_synonymous	3
C_278_G_missense	3
G_115_C_missense	3
C_371_T_missense	3
T_392_C_missense	3
T_73_A_missense	3
T_450_G_synonymous	3
C_93_T_synonymous	3
T_235_G_missense	3
A_414_T_synonymous	3
A_203_G_missense	3
A_173_T_missense	3
A_204_C_missense	3
C_108_T_synonymous	3
C_400_A_missense	3
A_182_G_missense	3
A_425_G_missense	3
A_362_T_missense	3
A_202_G_missense	3
C_273_T_synonymous	3
A_200_T_missense	3
C_315_A_synonymous	3
G_242_A_missense	3
C_355_T_missense	3
T_226_C_missense	3
A_157_C_missense	3
A_328_T_missense	3
C_440_G_missense	3
A_356_G_missense	3
A_353_T_missense	3
A_157_G_missense	3
T_54_A_missense	3
T_131_C_missense	3
C_268_T_synonymous	3
T_316_G_missense	3
A_354_G_synonymous	3
A_329_T_missense	3
A_286_C_missense	3
T_162_C_synonymous	3
A_351_G_synonymous	3
T_423_A_missense	3
A_245_G_missense	3
G_409_C_missense	3
T_205_G_missense	3
A_422_T_missense	3
A_405_C_synonymous	3
C_275_T_missense	3
C_80_A_missense	3
C_449_T_missense	3
T_213_C_synonymous	3
C_28_G_missense	3
A_62_G_missense	2
A_276_G_synonymous	2
G_299_C_missense	2
G_17_T_missense	2
A_118_T_missense	2
G_443_A_missense	2
A_313_T_missense	2
G_169_C_missense	2
A_426_C_missense	2
A_23_C_missense	2
C_427_A_missense	2
T_319_G_missense	2
T_366_A_synonymous	2
A_35_G_missense	2
C_367_G_missense	2
A_363_G_synonymous	2
A_110_G_missense	2
T_192_C_synonymous	2
A_141_G_synonymous	2
C_355_A_missense	2
T_228_C_synonymous	2
A_260_T_missense	2
T_198_G_synonymous	2
A_34_C_missense	2
A_102_G_missense	2
T_88_G_missense	2
G_215_A_missense	2
C_347_A_missense	2
T_189_C_synonymous	2
A_216_T_synonymous	2
C_258_A_missense	2
A_173_G_missense	2
T_283_G_missense	2
T_166_G_missense	2
G_380_C_missense	2
A_209_T_missense	2
A_127_C_missense	2
A_163_T_missense	2
A_350_C_missense	2
G_86_T_missense	2
C_296_A_missense	2
C_46_G_missense	2
T_139_C_missense	2
G_26_T_missense	2
T_418_A_missense	2
C_412_A_missense	2
T_25_A_missense	2
G_270_T_synonymous	2
C_137_A_missense	2
G_217_A_missense	2
G_443_T_missense	2
T_129_C_synonymous	2
A_200_G_missense	2
T_348_A_synonymous	2
C_93_A_missense	2
A_257_T_missense	2
C_296_G_missense	2
A_126_G_synonymous	2
G_391_A_missense	2
C_431_G_missense	2
T_395_C_missense	2
T_231_C_synonymous	2
C_437_A_missense	2
A_332_C_missense	2
T_271_C_missense	2
C_132_A_synonymous	2
T_111_C_synonymous	2
C_160_T_missense	2
T_365_G_missense	2
C_440_A_missense	2
G_188_A_missense	2
C_386_G_missense	2
T_81_C_synonymous	2
A_141_C_synonymous	2
A_112_C_missense	2
T_186_A_synonymous	2
C_360_A_synonymous	2
A_328_C_missense	2
C_321_T_synonymous	2
T_164_G_missense	2
A_200_C_missense	2
G_447_C_synonymous	2
T_381_C_synonymous	2
G_113_T_missense	2
A_110_T_missense	2
T_129_A_synonymous	2
A_405_T_synonymous	2
G_6_C_missense	2
G_349_C_missense	2
A_333_T_missense	2
A_222_G_synonymous	2
A_241_G_missense	2
T_49_C_missense	1
C_434_A_missense	1
T_342_A_missense	1
C_280_A_missense	1
G_227_T_missense	1
A_377_T_missense	1
T_450_A_synonymous	1
G_52_T_missense	1
A_22_G_missense	1
A_35_C_missense	1
A_277_G_missense	1
C_40_T_missense	1
A_237_G_synonymous	1
A_286_G_missense	1
A_433_C_missense	1
A_176_T_missense	1
T_303_G_synonymous	1
A_414_G_synonymous	1
T_139_G_missense	1
T_43_G_missense	1
A_422_G_missense	1
C_321_A_missense	1
G_229_C_missense	1
C_294_G_missense	1
A_37_T_missense	1
A_282_G_synonymous	1
T_162_A_synonymous	1
T_417_C_synonymous	1
A_216_C_synonymous	1
T_395_G_missense	1
T_48_G_synonymous	1
A_170_C_missense	1
T_271_G_missense	1
G_113_A_missense	1
T_302_G_missense	1
T_47_C_missense	1
C_268_A_missense	1
T_339_A_synonymous	1
C_122_A_missense	1
C_80_G_missense	1
C_383_T_missense	1
T_382_G_missense	1
C_57_G_synonymous	1
A_179_G_missense	1
C_251_T_missense	1
A_201_T_missense	1
C_238_T_missense	1
C_197_G_missense	1
C_60_A_missense	1
A_306_G_synonymous	1
A_154_C_missense	1
G_379_C_missense	1
C_39_A_missense	1
A_37_G_missense	1
G_389_A_missense	1
G_17_A_missense	1
A_415_C_missense	1
T_359_G_missense	1
G_443_C_missense	1
C_7_A_missense	1
A_390_G_synonymous	1
G_74_C_missense	1
T_30_A_synonymous	1
G_175_C_missense	1
G_26_C_missense	1
G_403_A_missense	1
T_336_A_synonymous	1
A_221_T_missense	1
G_256_C_missense	1
A_23_T_missense	1
A_59_T_missense	1
T_69_A_synonymous	1
T_269_G_missense	1
T_73_C_missense	1
C_367_A_missense	1
C_324_A_synonymous	1
T_96_C_synonymous	1
G_206_C_missense	1
T_230_C_missense	1
A_442_C_missense	1
T_452_C_missense	1
A_364_C_missense	1
T_247_A_missense	1
T_423_G_missense	1
A_24_T_missense	1
A_306_C_missense	1
T_15_A_synonymous	1
T_64_C_missense	1
A_353_G_missense	1
A_291_G_synonymous	1
A_257_G_missense	1
T_399_A_missense	1
T_73_G_missense	1
T_120_G_synonymous	1
C_318_A_missense	1
A_127_T_missense	1
C_249_G_missense	1
A_136_T_missense	1
A_171_T_missense	1
C_172_A_missense	1
C_172_G_missense	1
T_404_G_missense	1
A_117_T_synonymous	1
T_54_G_missense	1
A_182_T_missense	1
T_114_G_missense	1
A_354_T_missense	1
A_77_G_missense	1
T_138_A_synonymous	1
T_165_G_missense	1
G_429_T_synonymous	1
T_320_G_missense	1
T_248_A_missense	1
C_347_G_missense	1
T_168_A_synonymous	1
G_453_C_missense	1
A_153_C_synonymous	1
C_251_G_missense	1
C_346_A_missense	1
A_157_T_missense	1
C_449_A_missense	1
T_99_C_synonymous	1
G_188_T_missense	1
T_319_C_missense	1
A_37_C_missense	1
T_9_A_synonymous	1
A_402_C_synonymous	1
A_22_C_missense	1
T_64_A_missense	1
A_156_G_synonymous	1
T_65_A_missense	1
T_69_G_synonymous	1
T_70_A_missense	1
A_419_T_missense	1
T_317_G_missense	1
T_97_G_missense	1
T_438_C_synonymous	1
A_89_G_missense	1
T_252_G_synonymous	1
C_386_A_missense	1
T_366_G_missense	1
T_106_C_missense	1
A_406_C_missense	1
T_14_C_missense	1
T_316_C_missense	1
T_19_A_missense	1
T_159_G_missense	1
A_415_G_missense	1
C_39_G_missense	1
A_305_T_missense	1
A_282_C_missense	1
A_372_G_synonymous	1
T_144_C_synonymous	1
A_102_T_synonymous	1
C_290_A_missense	1
