# Supplementary material for: Analysis of 3.5 million SARS-CoV-2 sequences reveals unique mutational trends with consistent nucleotide and codon frequencies
Source: Virol J. 2023 Feb 17;20:31. doi: 10.1186/s12985-023-01982-8 (PMC9936480; doi:10.1186/s12985-023-01982-8)
Supplement: Supplementary file 11 — Additional file 11. Tables S11-70: Counts of All Mutations for each Gene/Clade Combination. [file 12985_2023_1982_MOESM11_ESM.zip › Additional File 1 Tables S11-70/Additional File 1 Table S56_ORF3b_delta_all_mut_info.csv]

	mutation_sum
G_343_C_missense	112859
G_232_T_missense	12924
G_91_T_missense	10238
C_296_T_missense	9695
G_298_T_missense	9555
C_290_A_missense	7974
C_108_T_synonymous	7437
A_257_C_missense	6418
C_80_T_missense	5782
G_345_A_synonymous	5331
A_42_G_synonymous	5222
G_21_T_missense	4530
G_142_T_missense	4328
C_140_T_missense	3973
T_195_C_synonymous	3725
C_46_T_missense	3645
C_152_T_missense	3639
C_387_T_synonymous	3551
G_11_T_missense	3496
G_143_T_missense	3283
A_332_C_missense	3276
G_340_T_missense	3079
C_347_T_missense	2952
T_423_C_synonymous	2418
C_294_T_synonymous	2412
C_122_T_missense	2357
C_258_T_synonymous	2313
C_249_T_synonymous	2243
C_346_T_missense	1982
A_170_T_missense	1863
G_183_C_missense	1733
C_18_T_synonymous	1718
A_146_G_missense	1656
C_444_T_synonymous	1652
G_183_T_missense	1620
G_408_T_missense	1553
C_125_T_missense	1551
C_278_T_missense	1468
C_264_T_synonymous	1430
A_433_T_missense	1421
G_345_T_missense	1294
C_155_T_missense	1288
C_431_T_missense	1285
G_453_T_missense	1274
G_20_T_missense	1238
C_27_T_synonymous	1221
G_21_C_missense	1212
G_285_T_missense	1188
G_29_A_missense	1186
G_301_T_missense	1185
G_403_T_missense	1175
G_91_C_missense	1108
C_265_A_missense	1075
C_72_T_synonymous	1064
T_407_C_missense	1043
C_314_T_missense	1007
A_53_G_missense	982
C_13_T_missense	967
C_246_T_synonymous	963
C_315_T_synonymous	932
C_437_T_missense	896
G_149_T_missense	883
G_389_T_missense	834
A_272_G_missense	820
C_321_T_synonymous	820
C_434_T_missense	804
C_28_T_missense	802
G_424_A_missense	797
G_447_T_synonymous	767
G_394_T_missense	766
C_7_T_missense	749
A_384_G_synonymous	720
G_391_T_missense	693
C_167_T_missense	692
C_67_T_missense	683
A_397_G_missense	680
G_435_T_synonymous	678
G_29_T_missense	645
G_148_T_missense	640
C_347_A_missense	639
C_275_T_missense	634
G_408_A_missense	598
G_5_T_missense	588
A_92_G_missense	580
T_312_A_synonymous	578
G_445_T_missense	571
A_170_G_missense	567
A_219_G_synonymous	564
C_90_T_synonymous	561
C_412_T_missense	548
C_33_T_synonymous	547
C_57_T_synonymous	541
G_115_T_missense	537
C_172_T_missense	530
G_149_A_missense	520
A_194_G_missense	515
G_256_T_missense	510
C_387_A_synonymous	494
G_12_T_missense	484
A_234_G_synonymous	477
G_299_T_missense	477
G_6_T_missense	473
G_394_A_missense	463
G_75_T_missense	455
G_445_A_missense	455
A_322_G_missense	446
T_312_C_synonymous	435
G_292_T_missense	433
T_407_A_missense	431
C_60_T_synonymous	424
C_318_T_synonymous	404
G_267_T_missense	402
C_56_T_missense	393
G_380_A_missense	389
T_139_G_missense	388
T_48_C_synonymous	376
T_205_C_missense	372
C_413_T_missense	367
T_63_C_synonymous	356
C_360_T_synonymous	356
T_392_C_missense	352
A_163_G_missense	352
A_406_T_missense	351
G_227_T_missense	347
C_225_T_synonymous	344
C_375_T_synonymous	335
A_204_G_synonymous	332
C_428_T_missense	314
A_286_G_missense	313
A_77_T_missense	308
G_358_A_missense	306
C_103_T_missense	303
G_242_A_missense	298
T_339_C_synonymous	291
A_200_T_missense	290
G_217_T_missense	286
C_440_T_missense	279
G_232_A_missense	272
T_348_C_synonymous	269
G_20_C_missense	263
G_388_A_missense	262
G_142_C_missense	261
T_205_G_missense	261
G_158_T_missense	261
G_55_T_missense	260
G_145_A_missense	260
G_301_A_missense	257
T_178_C_missense	255
C_39_T_synonymous	254
A_133_G_missense	253
A_112_G_missense	251
T_399_C_synonymous	250
C_161_T_missense	247
G_298_C_missense	247
A_210_G_synonymous	244
C_315_A_synonymous	239
T_283_C_synonymous	237
C_401_T_missense	236
G_304_A_missense	234
A_398_G_missense	230
A_24_G_synonymous	229
G_380_T_missense	227
T_385_C_missense	226
C_197_T_missense	224
T_261_C_synonymous	221
G_91_A_missense	217
C_240_T_synonymous	215
A_334_G_missense	214
A_364_G_missense	214
T_416_G_missense	213
G_287_T_missense	212
G_337_T_missense	212
A_219_T_synonymous	212
G_199_C_missense	211
A_42_T_synonymous	210
C_361_A_missense	209
C_427_T_missense	208
C_212_T_missense	205
T_288_C_synonymous	204
T_19_C_missense	203
G_337_A_missense	201
G_148_A_missense	200
A_419_G_missense	195
G_52_C_missense	194
G_232_C_missense	191
A_36_G_synonymous	190
C_67_A_missense	189
T_111_C_synonymous	188
G_445_C_missense	184
C_60_A_missense	184
T_297_C_synonymous	182
A_77_G_missense	182
A_442_G_missense	182
C_448_T_missense	180
A_313_T_missense	180
T_248_C_missense	178
A_415_C_missense	173
A_289_G_missense	172
T_233_C_missense	171
C_360_A_synonymous	168
C_367_T_missense	168
C_294_A_missense	167
C_212_A_missense	166
G_55_A_missense	165
G_256_A_missense	163
T_174_C_synonymous	159
A_250_G_missense	157
G_143_A_missense	155
G_358_T_missense	153
T_164_C_missense	151
C_383_T_missense	150
T_417_C_synonymous	148
G_270_A_synonymous	148
T_279_C_synonymous	148
A_293_G_missense	147
T_135_C_synonymous	147
C_238_T_missense	145
T_323_C_missense	143
C_296_G_missense	141
A_34_G_missense	140
T_342_C_synonymous	140
C_28_A_missense	140
T_61_C_missense	139
C_7_A_missense	138
A_239_T_missense	136
T_213_C_synonymous	135
C_251_A_missense	133
C_369_T_synonymous	133
G_421_T_missense	132
T_105_A_synonymous	131
T_144_C_synonymous	127
G_5_A_missense	127
A_184_G_missense	126
C_386_T_missense	126
T_54_C_synonymous	126
T_252_C_synonymous	126
G_86_A_missense	125
A_414_T_synonymous	122
G_74_T_missense	119
T_330_C_synonymous	118
G_432_T_synonymous	117
C_290_T_missense	117
G_409_A_missense	117
A_255_G_synonymous	117
G_191_A_missense	117
T_303_C_synonymous	116
A_305_G_missense	115
G_421_A_missense	115
A_354_G_synonymous	113
G_270_T_synonymous	113
C_180_T_synonymous	112
G_175_A_missense	112
A_4_C_synonymous	110
T_235_C_synonymous	110
T_211_C_missense	110
T_192_C_synonymous	108
A_209_G_missense	108
G_267_A_synonymous	107
A_62_T_missense	106
T_302_C_missense	106
G_215_T_missense	106
A_341_G_missense	105
A_308_G_missense	105
A_95_G_missense	104
C_327_T_synonymous	104
C_258_A_missense	103
T_396_C_synonymous	103
A_410_G_missense	102
C_177_T_synonymous	101
T_19_A_missense	101
A_402_T_synonymous	100
A_363_C_missense	99
C_152_A_missense	99
G_142_A_missense	98
T_106_C_missense	98
T_338_C_missense	97
T_395_C_missense	96
T_101_C_missense	96
G_424_C_missense	96
T_94_C_missense	96
C_167_A_missense	95
G_86_T_missense	95
G_187_A_missense	93
G_227_A_missense	93
G_158_A_missense	93
C_296_A_missense	93
A_23_G_missense	92
A_260_C_missense	91
A_281_T_missense	91
A_332_T_missense	91
A_117_T_synonymous	90
T_247_C_missense	90
C_76_T_missense	90
T_420_C_synonymous	90
A_353_G_missense	89
G_206_T_missense	88
T_99_C_synonymous	88
T_43_C_synonymous	87
G_207_T_missense	87
A_433_C_missense	87
T_147_C_synonymous	86
A_356_G_missense	85
A_58_T_missense	85
G_299_A_missense	85
A_390_G_synonymous	85
A_173_T_missense	83
G_389_A_missense	83
A_266_G_missense	83
G_443_T_missense	83
T_185_C_missense	82
A_200_G_missense	82
C_150_T_synonymous	82
G_214_A_missense	81
A_405_G_synonymous	80
A_221_T_missense	80
C_93_T_synonymous	80
G_169_C_missense	80
A_173_G_missense	80
G_453_A_synonymous	80
C_177_A_missense	80
T_320_C_missense	78
A_406_G_missense	78
C_39_A_missense	78
C_324_T_synonymous	78
T_228_C_synonymous	78
G_343_A_missense	77
G_403_C_missense	77
G_242_C_missense	77
T_78_C_synonymous	77
T_259_C_missense	77
G_223_T_missense	75
C_400_T_missense	75
T_244_C_missense	75
A_282_C_missense	74
G_379_T_missense	73
T_16_A_missense	73
A_179_G_missense	73
A_184_T_missense	73
T_30_C_synonymous	72
A_89_G_missense	71
A_260_T_missense	71
G_169_A_missense	71
G_190_T_missense	70
A_216_C_synonymous	70
T_15_C_synonymous	70
T_450_C_synonymous	70
C_273_T_synonymous	70
G_292_A_missense	70
A_351_G_synonymous	70
A_216_G_synonymous	70
G_285_A_synonymous	69
A_100_G_missense	69
G_379_A_missense	69
A_109_T_missense	69
C_238_A_missense	68
A_92_C_missense	68
T_198_C_synonymous	68
A_22_C_missense	67
G_130_A_missense	67
G_208_A_missense	65
A_117_G_synonymous	65
T_73_G_missense	65
T_51_C_synonymous	65
A_351_C_missense	65
A_260_G_missense	64
G_435_A_synonymous	64
A_23_C_missense	63
G_188_A_missense	62
C_13_A_missense	61
C_437_A_missense	61
A_333_C_missense	61
G_388_C_missense	60
C_67_G_missense	60
T_30_G_synonymous	60
A_79_C_missense	59
A_350_G_missense	59
A_50_G_missense	58
G_6_A_synonymous	58
A_196_G_missense	58
T_73_C_missense	58
T_423_G_missense	57
A_170_C_missense	56
T_226_C_missense	56
T_359_C_missense	56
T_416_C_missense	56
G_191_T_missense	56
A_176_G_missense	56
T_374_C_missense	56
T_418_C_missense	55
A_415_G_missense	55
A_59_G_missense	55
G_403_A_missense	55
T_84_C_synonymous	54
C_307_T_missense	54
A_322_T_missense	54
C_212_G_missense	54
G_215_A_missense	54
A_328_T_missense	53
A_410_T_missense	53
T_319_C_missense	53
A_255_T_synonymous	52
A_239_G_missense	52
T_85_G_missense	52
C_137_T_missense	52
C_160_T_missense	52
T_452_C_missense	52
T_316_C_missense	52
G_453_C_missense	51
C_355_T_missense	51
T_116_C_missense	51
T_81_C_synonymous	51
C_254_T_missense	51
T_218_C_missense	50
A_425_G_missense	50
T_418_A_missense	50
T_316_A_missense	50
A_439_G_missense	50
G_158_C_missense	49
A_204_C_missense	49
C_278_A_missense	49
T_382_C_missense	49
T_271_C_missense	48
A_350_T_missense	48
G_145_T_missense	48
A_281_G_missense	48
A_313_G_missense	47
A_344_G_missense	47
A_362_T_missense	47
A_255_C_synonymous	47
G_432_A_synonymous	47
T_416_A_missense	47
A_282_G_synonymous	47
T_105_C_synonymous	47
A_245_G_missense	47
C_251_T_missense	46
A_151_G_missense	46
A_202_G_missense	46
T_231_C_synonymous	46
A_422_G_missense	46
A_53_C_missense	46
T_438_C_synonymous	46
A_141_G_synonymous	46
C_268_T_synonymous	46
T_168_C_synonymous	45
A_390_C_synonymous	45
A_384_T_synonymous	45
A_350_C_missense	45
A_36_T_missense	45
T_189_C_synonymous	44
C_371_T_missense	44
A_146_C_missense	44
G_175_T_missense	44
A_82_G_missense	44
A_201_G_synonymous	43
G_183_A_synonymous	43
C_197_A_missense	43
T_85_C_missense	43
G_287_A_missense	43
A_257_G_missense	43
A_79_G_missense	42
T_205_A_missense	42
T_404_C_missense	41
T_166_C_missense	41
G_298_A_missense	41
T_138_C_synonymous	41
T_10_C_missense	40
G_447_A_synonymous	40
C_46_A_missense	40
C_132_T_synonymous	40
T_162_C_synonymous	40
A_344_T_missense	39
G_349_A_missense	39
T_114_C_synonymous	39
A_426_G_synonymous	39
A_83_G_missense	39
G_299_C_missense	38
T_381_C_synonymous	38
A_295_G_missense	38
T_230_C_missense	38
A_153_G_synonymous	37
A_414_G_synonymous	37
A_351_T_missense	37
C_122_A_missense	37
A_37_T_missense	37
A_141_T_synonymous	36
C_412_A_missense	36
T_366_C_synonymous	36
C_324_G_missense	36
A_4_G_missense	36
A_397_T_missense	35
C_268_A_missense	35
T_365_C_missense	35
T_274_C_missense	35
G_187_T_missense	34
T_129_C_synonymous	34
A_410_C_missense	34
A_222_T_missense	34
G_115_A_missense	34
T_335_C_missense	33
A_306_G_synonymous	33
T_120_C_synonymous	33
G_340_A_missense	33
G_52_A_missense	33
C_57_A_synonymous	32
A_328_G_missense	32
A_425_T_missense	32
T_124_C_missense	32
C_33_A_synonymous	32
A_35_T_missense	32
A_58_C_missense	32
T_385_G_missense	32
C_80_G_missense	31
T_450_G_synonymous	31
A_368_G_missense	31
G_352_C_missense	31
T_178_A_missense	31
A_276_G_synonymous	31
G_391_A_missense	30
T_123_C_synonymous	30
A_102_G_missense	30
A_182_G_missense	30
A_209_T_missense	30
A_45_G_synonymous	30
C_449_T_missense	29
T_302_G_missense	29
A_194_T_missense	29
C_378_T_synonymous	29
A_406_C_missense	29
A_58_G_missense	29
A_127_G_missense	29
A_220_G_missense	29
A_257_T_missense	29
G_190_A_missense	28
T_66_C_synonymous	28
A_276_C_synonymous	28
A_332_G_missense	28
A_362_G_missense	28
A_291_G_synonymous	28
T_271_G_missense	28
G_71_T_missense	27
A_286_C_missense	27
C_324_A_synonymous	27
G_391_C_missense	26
A_333_G_synonymous	26
A_331_G_missense	26
A_329_T_missense	26
G_435_C_synonymous	26
T_138_A_synonymous	26
T_382_G_missense	26
C_161_A_missense	25
T_284_C_missense	25
A_118_G_missense	25
A_210_C_missense	25
A_266_T_missense	25
T_253_G_missense	25
C_280_A_missense	25
A_334_T_missense	25
A_295_C_missense	25
T_9_C_synonymous	24
A_344_C_missense	24
T_25_A_missense	24
A_411_G_synonymous	24
A_276_T_synonymous	24
C_434_A_missense	23
G_229_A_missense	23
A_157_G_missense	23
T_139_C_missense	23
C_314_A_missense	23
A_222_G_synonymous	23
A_334_C_missense	23
A_83_C_missense	22
G_349_C_missense	22
A_291_T_synonymous	22
A_110_G_missense	22
T_70_A_missense	22
A_370_G_missense	22
T_297_A_synonymous	22
A_341_T_missense	22
T_131_C_missense	22
C_428_A_missense	22
C_440_G_missense	22
T_243_C_synonymous	21
G_217_A_missense	21
G_337_C_missense	21
T_399_G_missense	21
A_203_G_missense	21
T_186_C_synonymous	21
G_113_T_missense	21
C_347_G_missense	21
T_311_C_missense	21
T_49_C_missense	20
G_429_T_synonymous	20
T_54_G_missense	20
T_336_C_synonymous	20
A_363_T_missense	20
T_231_A_synonymous	20
T_85_A_missense	20
G_52_T_missense	20
A_216_T_synonymous	20
A_402_G_synonymous	20
C_152_G_missense	20
A_34_C_missense	20
T_451_C_synonymous	20
A_241_G_missense	20
C_93_A_missense	20
C_346_A_missense	19
T_342_G_missense	19
C_249_A_missense	19
T_9_A_synonymous	19
T_88_C_missense	19
A_293_C_missense	19
C_278_G_missense	19
T_279_A_synonymous	18
A_45_C_missense	18
A_220_C_missense	18
A_146_T_missense	18
A_363_G_synonymous	18
A_329_C_missense	17
T_357_C_synonymous	17
A_182_T_missense	17
T_69_C_synonymous	17
G_115_C_missense	17
A_277_C_missense	17
A_305_T_missense	17
A_156_G_synonymous	17
T_193_C_missense	17
A_156_T_synonymous	16
C_400_A_missense	16
A_153_T_synonymous	16
A_92_T_missense	16
A_200_C_missense	16
T_348_A_synonymous	16
C_240_A_missense	16
T_96_C_synonymous	16
A_151_T_missense	16
A_422_C_missense	15
A_221_G_missense	15
A_37_G_missense	15
A_384_C_synonymous	15
A_126_G_synonymous	15
C_367_A_missense	15
T_252_G_synonymous	15
T_300_C_synonymous	15
G_376_T_missense	15
T_309_C_synonymous	15
T_15_A_synonymous	15
A_62_G_missense	14
G_199_A_missense	14
T_43_G_missense	14
T_121_C_missense	14
T_320_G_missense	14
C_41_T_missense	14
T_121_G_missense	14
A_154_G_missense	14
A_133_T_missense	14
T_54_A_missense	14
A_331_C_missense	13
T_342_A_missense	13
A_353_T_missense	13
T_139_A_missense	13
G_345_C_missense	13
T_279_G_synonymous	13
A_282_T_missense	13
G_301_C_missense	13
G_145_C_missense	13
A_329_G_missense	13
A_390_T_synonymous	13
T_253_C_missense	13
A_100_T_missense	13
A_237_G_synonymous	13
A_22_G_missense	13
T_135_A_synonymous	12
C_119_A_missense	12
A_163_T_missense	12
T_446_A_missense	12
C_258_G_missense	12
A_83_T_missense	12
A_356_T_missense	12
T_138_G_synonymous	12
T_385_A_missense	12
A_234_C_synonymous	12
G_447_C_synonymous	12
G_421_C_missense	12
C_314_G_missense	12
C_386_A_missense	12
A_398_T_missense	11
A_35_G_missense	11
T_168_A_synonymous	11
A_171_G_synonymous	11
A_23_T_missense	11
A_82_C_missense	11
G_229_T_missense	11
A_219_C_synonymous	11
T_418_G_missense	11
T_417_G_missense	11
G_352_A_missense	11
A_277_G_missense	11
A_398_C_missense	11
A_35_C_missense	11
A_439_T_missense	11
A_221_C_missense	11
C_56_A_missense	11
A_184_C_missense	11
T_441_C_synonymous	11
C_280_G_missense	10
C_104_T_missense	10
A_127_C_missense	10
T_274_G_missense	10
A_136_G_missense	10
T_316_G_missense	10
G_223_C_missense	10
A_364_C_missense	10
A_436_T_missense	10
A_414_C_synonymous	10
T_366_A_synonymous	10
G_26_T_missense	10
A_95_T_missense	9
T_365_A_missense	9
G_17_T_missense	9
G_443_C_missense	9
A_241_T_missense	9
A_156_C_synonymous	9
A_126_T_synonymous	9
A_157_C_missense	9
T_330_A_missense	9
T_124_A_missense	9
A_153_C_synonymous	9
G_432_C_synonymous	9
A_425_C_missense	9
T_128_G_missense	9
A_286_T_missense	9
G_113_A_missense	9
T_393_C_synonymous	9
T_84_G_missense	9
T_174_A_missense	9
A_89_T_missense	9
A_305_C_missense	9
A_59_C_missense	8
A_422_T_missense	8
G_409_C_missense	8
A_377_G_missense	8
A_157_T_missense	8
A_364_T_missense	8
T_144_A_synonymous	8
A_333_T_missense	8
A_341_C_missense	8
T_129_A_synonymous	8
T_283_G_missense	8
A_36_C_missense	8
G_310_T_missense	8
A_50_T_missense	8
G_11_C_missense	8
T_452_G_missense	8
T_303_A_synonymous	8
T_186_A_synonymous	8
A_397_C_missense	7
C_155_A_missense	7
T_325_C_missense	7
A_277_T_missense	7
A_362_C_missense	7
G_71_A_missense	7
C_28_G_missense	7
G_206_C_missense	7
A_201_T_missense	7
C_137_G_missense	7
A_415_T_missense	7
G_98_C_missense	7
T_248_G_missense	7
A_430_G_missense	7
A_354_C_missense	7
C_444_A_missense	7
T_446_C_missense	7
C_181_A_missense	7
A_204_T_missense	7
T_87_C_synonymous	7
A_419_T_missense	7
C_225_A_missense	7
G_143_C_missense	7
T_359_G_missense	7
T_123_G_synonymous	7
A_209_C_missense	7
A_308_T_missense	6
G_304_C_missense	6
T_348_G_synonymous	6
C_369_A_missense	6
G_6_C_missense	6
C_413_G_missense	6
T_185_G_missense	6
A_210_T_missense	6
T_423_A_missense	6
T_438_A_synonymous	6
A_224_G_missense	6
C_60_G_missense	6
C_33_G_synonymous	6
G_71_C_missense	6
A_24_T_missense	6
C_440_A_missense	6
T_339_A_synonymous	6
T_274_A_missense	6
C_172_G_missense	6
T_9_G_synonymous	6
A_202_C_missense	6
C_122_G_missense	6
T_311_A_missense	6
C_401_A_missense	5
T_317_G_missense	5
T_111_G_missense	5
T_288_G_missense	5
T_120_G_synonymous	5
C_401_G_missense	5
C_46_G_missense	5
T_252_A_synonymous	5
A_430_T_missense	5
A_38_G_missense	5
A_295_T_missense	5
A_107_G_missense	5
A_173_C_missense	5
T_19_G_missense	5
G_408_C_missense	5
A_141_C_synonymous	5
A_203_C_missense	5
T_88_A_missense	5
G_376_A_missense	5
C_315_G_synonymous	5
A_42_C_synonymous	5
A_442_T_missense	5
T_335_G_missense	5
G_429_A_synonymous	5
G_55_C_missense	5
A_281_C_missense	5
A_405_T_synonymous	5
T_166_G_missense	5
C_367_G_missense	5
C_155_G_missense	5
C_137_A_missense	4
A_110_T_missense	4
T_284_G_missense	4
T_213_G_synonymous	4
C_119_G_missense	4
T_159_G_missense	4
A_250_T_missense	4
G_188_T_missense	4
C_57_G_synonymous	4
T_144_G_synonymous	4
T_47_G_missense	4
C_375_A_synonymous	4
C_251_G_missense	4
A_353_C_missense	4
A_154_C_missense	4
T_311_G_missense	4
A_368_T_missense	4
C_76_A_missense	4
A_82_T_missense	4
T_213_A_synonymous	4
C_132_A_synonymous	4
A_109_G_missense	4
T_147_A_missense	4
C_160_A_missense	4
T_297_G_synonymous	4
T_43_A_missense	4
C_32_G_missense	4
T_198_A_synonymous	4
A_326_G_missense	4
T_393_A_synonymous	4
C_172_A_missense	4
T_166_A_missense	4
C_80_A_missense	4
C_150_A_synonymous	4
C_413_A_missense	4
T_165_G_missense	4
A_370_T_missense	4
T_73_A_missense	4
T_319_G_missense	4
G_223_A_missense	4
C_321_G_missense	4
T_31_G_missense	4
A_171_C_missense	3
C_431_A_missense	3
T_105_G_synonymous	3
A_37_C_missense	3
T_247_G_missense	3
T_164_G_missense	3
C_249_G_missense	3
A_322_C_missense	3
G_26_C_missense	3
T_244_A_missense	3
C_93_G_missense	3
G_149_C_missense	3
T_94_A_missense	3
T_253_A_missense	3
T_451_G_missense	3
G_340_C_missense	3
C_7_G_missense	3
A_127_T_missense	3
T_269_C_missense	3
T_247_A_missense	3
A_224_C_missense	3
T_235_G_missense	3
A_126_C_synonymous	3
A_133_C_missense	3
T_69_G_synonymous	3
A_102_T_synonymous	3
T_164_A_missense	3
C_427_A_missense	3
T_165_A_synonymous	3
G_256_C_missense	3
C_265_G_missense	3
C_294_G_missense	3
T_366_G_missense	3
T_168_G_synonymous	3
C_40_T_missense	3
G_29_C_missense	3
T_111_A_missense	3
T_159_C_synonymous	3
C_181_G_missense	3
T_365_G_missense	3
T_193_A_missense	3
A_272_C_missense	3
T_211_G_missense	3
T_248_A_missense	2
A_151_C_missense	2
A_372_G_synonymous	2
T_69_A_synonymous	2
T_123_A_synonymous	2
T_70_C_missense	2
T_236_C_missense	2
A_102_C_synonymous	2
C_318_A_missense	2
G_376_C_missense	2
C_444_G_missense	2
C_355_G_missense	2
G_130_T_missense	2
T_10_A_missense	2
T_396_A_synonymous	2
A_95_C_missense	2
T_48_G_synonymous	2
T_438_G_synonymous	2
A_373_G_missense	2
G_187_C_missense	2
C_119_T_missense	2
T_226_A_missense	2
A_176_T_missense	2
A_112_C_missense	2
T_134_C_missense	2
T_441_G_synonymous	2
T_65_A_missense	2
A_419_C_missense	2
C_360_G_synonymous	2
A_291_C_synonymous	2
A_163_C_missense	2
A_201_C_missense	2
T_338_G_missense	2
G_5_C_missense	2
T_159_A_missense	2
T_395_G_missense	2
A_234_T_synonymous	2
T_330_G_missense	2
C_318_G_missense	2
A_430_C_missense	2
T_320_A_missense	2
A_24_C_missense	2
T_317_C_missense	2
A_439_C_missense	2
G_285_C_missense	2
A_182_C_missense	2
C_386_G_missense	2
T_8_A_missense	2
T_87_G_missense	2
T_64_C_missense	2
C_427_G_missense	2
T_312_G_synonymous	2
C_177_G_missense	1
T_192_G_synonymous	1
T_174_G_missense	1
A_433_G_missense	1
T_417_A_synonymous	1
A_377_T_missense	1
T_382_A_missense	1
C_449_G_missense	1
T_68_C_missense	1
T_65_C_missense	1
A_405_C_synonymous	1
A_436_C_missense	1
T_283_A_missense	1
T_47_C_missense	1
C_76_G_missense	1
T_165_C_synonymous	1
A_50_C_missense	1
C_371_G_missense	1
C_321_A_missense	1
T_441_A_synonymous	1
G_310_A_missense	1
A_377_C_missense	1
T_392_A_missense	1
A_308_C_missense	1
T_269_A_missense	1
G_443_A_missense	1
T_339_G_synonymous	1
A_62_C_missense	1
C_371_A_missense	1
T_10_G_missense	1
C_103_A_missense	1
T_189_G_synonymous	1
C_431_G_missense	1
T_81_A_synonymous	1
T_101_A_missense	1
A_77_C_missense	1
A_306_T_missense	1
C_103_G_missense	1
C_378_A_missense	1
A_245_T_missense	1
T_335_A_missense	1
G_242_T_missense	1
A_4_T_missense	1
T_16_G_missense	1
T_231_G_synonymous	1
T_186_G_missense	1
T_128_C_missense	1
T_114_G_missense	1
A_442_C_missense	1
A_402_C_synonymous	1
G_292_C_missense	1
A_263_G_missense	1
A_372_C_synonymous	1
C_448_G_missense	1
A_250_C_missense	1
T_269_G_missense	1
T_317_A_missense	1
T_49_A_missense	1
G_394_C_missense	1
T_211_A_missense	1
G_17_C_missense	1
A_118_C_missense	1
C_449_A_missense	1
A_176_C_missense	1
T_129_G_missense	1
T_259_G_missense	1
A_263_T_missense	1
G_215_C_missense	1
A_368_C_missense	1
T_451_A_missense	1
T_15_G_synonymous	1
C_13_G_missense	1
A_245_C_missense	1
C_32_T_missense	1
T_323_G_missense	1
A_179_T_missense	1
T_399_A_missense	1
A_222_C_missense	1
C_434_G_missense	1
A_179_C_missense	1
T_97_A_missense	1
A_112_T_missense	1
G_12_C_missense	1
A_79_T_missense	1
G_207_C_missense	1
T_134_G_missense	1
T_450_A_synonymous	1
T_302_A_missense	1
T_44_C_missense	1
G_74_C_missense	1
A_154_T_missense	1
