# Supplementary material for: Analysis of 3.5 million SARS-CoV-2 sequences reveals unique mutational trends with consistent nucleotide and codon frequencies
Source: Virol J. 2023 Feb 17;20:31. doi: 10.1186/s12985-023-01982-8 (PMC9936480; doi:10.1186/s12985-023-01982-8)
Supplement: Supplementary file 11 — Additional file 11. Tables S11-70: Counts of All Mutations for each Gene/Clade Combination. [file 12985_2023_1982_MOESM11_ESM.zip › Additional File 1 Tables S11-70/Additional File 1 Table S21_ORF3b_gamma_lambda_all_mut_info.csv]

	mutation_sum
T_385_C_missense	45537
G_21_T_missense	5017
C_80_T_missense	4811
C_296_T_missense	3771
T_312_C_synonymous	2776
G_183_T_missense	2414
G_142_T_missense	2141
C_140_T_missense	2103
G_91_T_missense	1413
A_305_G_missense	1399
G_232_T_missense	1142
G_148_T_missense	1017
C_152_T_missense	1014
C_264_T_synonymous	1004
G_453_T_missense	976
C_346_T_missense	970
G_298_T_missense	955
A_146_G_missense	947
C_125_T_missense	922
C_258_T_synonymous	754
C_172_T_missense	649
G_149_A_missense	606
G_299_T_missense	544
C_431_T_missense	523
T_418_C_missense	512
C_46_T_missense	468
G_75_T_missense	438
G_143_T_missense	429
G_292_T_missense	405
G_379_T_missense	392
C_294_T_synonymous	380
C_225_T_synonymous	356
G_447_T_synonymous	355
C_347_T_missense	346
C_18_T_synonymous	330
G_380_T_missense	314
C_13_T_missense	309
G_6_T_missense	297
T_283_G_missense	295
G_29_T_missense	291
C_249_T_synonymous	281
G_435_A_synonymous	275
G_229_T_missense	264
G_389_T_missense	259
G_149_T_missense	253
C_434_T_missense	249
G_285_T_missense	234
C_321_T_synonymous	226
G_20_T_missense	225
C_387_T_synonymous	213
C_33_T_synonymous	210
A_398_G_missense	207
G_55_T_missense	200
T_96_C_synonymous	200
G_190_T_missense	200
C_275_T_missense	200
C_265_A_missense	199
C_246_T_synonymous	199
G_301_T_missense	198
C_155_T_missense	196
C_412_T_missense	196
T_205_C_missense	196
G_12_T_missense	179
C_314_T_missense	171
C_122_T_missense	167
G_55_A_missense	159
A_194_G_missense	156
C_28_T_missense	155
C_427_T_missense	152
G_345_T_missense	145
C_278_T_missense	145
G_388_A_missense	143
T_335_C_missense	141
G_158_T_missense	141
C_67_T_missense	138
A_344_G_missense	137
A_354_G_synonymous	137
A_95_G_missense	133
T_399_C_synonymous	132
G_394_T_missense	132
C_27_T_synonymous	127
C_360_T_synonymous	125
G_115_T_missense	122
C_290_A_missense	120
G_11_T_missense	111
C_444_T_synonymous	108
T_279_C_synonymous	107
G_91_C_missense	106
T_178_C_missense	105
A_397_G_missense	104
G_267_T_missense	101
T_396_C_synonymous	101
T_407_A_missense	97
C_167_A_missense	94
C_437_T_missense	90
C_90_T_synonymous	88
G_408_T_missense	86
C_60_T_synonymous	85
T_205_A_missense	83
C_7_T_missense	82
T_19_C_missense	79
C_428_T_missense	76
G_379_A_missense	76
T_195_C_synonymous	75
C_103_T_missense	74
G_242_A_missense	74
G_142_A_missense	73
T_320_C_missense	73
C_315_T_synonymous	72
G_435_T_synonymous	71
C_440_T_missense	71
C_212_T_missense	68
G_256_T_missense	66
G_270_A_synonymous	66
A_353_T_missense	65
C_167_T_missense	65
G_403_T_missense	63
C_72_T_synonymous	62
A_100_G_missense	61
C_413_T_missense	61
T_193_C_missense	58
G_183_C_missense	57
T_416_C_missense	56
T_211_C_missense	55
A_234_G_synonymous	55
G_52_C_missense	55
G_29_A_missense	54
T_423_C_synonymous	53
G_158_A_missense	51
A_141_G_synonymous	49
A_351_C_missense	49
C_324_T_synonymous	48
T_348_C_synonymous	47
G_183_A_synonymous	47
G_217_T_missense	47
T_189_C_synonymous	46
G_21_C_missense	45
C_318_T_synonymous	43
G_403_A_missense	43
C_296_A_missense	41
A_219_G_synonymous	41
G_287_A_missense	40
C_375_T_synonymous	39
A_442_G_missense	39
G_445_T_missense	38
T_450_A_synonymous	38
C_254_T_missense	37
C_161_T_missense	37
T_43_C_synonymous	37
T_297_A_synonymous	37
G_298_A_missense	37
G_298_C_missense	37
G_142_C_missense	36
A_22_G_missense	35
A_112_G_missense	35
G_187_T_missense	35
A_334_T_missense	35
A_289_G_missense	35
G_391_T_missense	35
G_169_A_missense	34
G_227_A_missense	34
T_174_C_synonymous	33
C_401_T_missense	33
C_386_T_missense	33
C_56_T_missense	33
G_432_T_synonymous	32
G_5_T_missense	32
T_185_C_missense	32
A_92_G_missense	32
G_343_C_missense	32
G_188_A_missense	31
A_182_G_missense	31
A_184_G_missense	31
A_153_G_synonymous	31
A_216_G_synonymous	30
A_281_G_missense	30
T_63_C_synonymous	30
C_39_T_synonymous	30
A_209_G_missense	30
A_22_C_missense	30
T_274_C_missense	29
A_257_G_missense	29
T_302_C_missense	29
T_61_C_missense	29
G_26_C_missense	29
T_78_C_synonymous	29
G_208_A_missense	29
A_36_T_missense	28
T_88_A_missense	28
C_290_T_missense	28
G_227_T_missense	28
C_367_T_missense	28
T_366_C_synonymous	28
C_177_A_missense	28
G_115_A_missense	27
T_342_C_synonymous	27
G_287_T_missense	26
A_146_T_missense	26
T_392_C_missense	26
C_240_T_synonymous	26
T_192_C_synonymous	26
C_180_T_synonymous	26
A_37_T_missense	25
G_145_T_missense	25
C_249_G_missense	25
G_169_C_missense	25
G_207_T_missense	25
G_206_T_missense	25
T_330_C_synonymous	25
G_408_A_missense	24
A_322_G_missense	24
G_285_A_synonymous	23
G_190_A_missense	23
C_137_T_missense	23
C_132_T_synonymous	22
T_231_A_synonymous	22
G_191_T_missense	22
T_73_C_missense	22
C_361_A_missense	22
G_145_A_missense	22
A_405_C_synonymous	22
A_234_T_synonymous	21
A_79_G_missense	21
T_233_C_missense	21
C_108_T_synonymous	21
A_200_C_missense	21
A_50_G_missense	20
A_210_G_synonymous	20
G_256_A_missense	20
T_135_C_synonymous	20
G_340_T_missense	20
A_255_G_synonymous	20
A_201_G_synonymous	20
C_93_T_synonymous	20
G_345_A_synonymous	19
T_87_C_synonymous	19
A_34_G_missense	19
A_36_G_synonymous	19
G_20_C_missense	19
T_15_C_synonymous	19
T_164_C_missense	19
T_382_C_missense	19
T_84_C_synonymous	18
G_337_A_missense	18
G_391_A_missense	18
G_380_A_missense	18
T_116_C_missense	18
T_139_A_missense	17
G_223_T_missense	17
A_173_G_missense	17
C_360_A_synonymous	17
A_42_G_synonymous	17
A_384_G_synonymous	17
G_337_T_missense	17
T_385_A_missense	17
C_28_A_missense	17
G_388_C_missense	17
C_314_A_missense	16
G_421_T_missense	16
G_301_A_missense	16
T_279_G_synonymous	16
C_273_T_synonymous	16
A_341_C_missense	15
G_349_A_missense	15
C_57_T_synonymous	15
A_266_T_missense	15
A_219_T_synonymous	15
A_200_G_missense	15
A_184_C_missense	15
G_74_T_missense	15
G_17_C_missense	14
T_88_C_missense	14
G_229_C_missense	14
G_292_A_missense	14
A_295_G_missense	14
A_333_T_missense	14
A_276_G_synonymous	13
C_383_T_missense	13
T_54_C_synonymous	13
T_124_C_missense	13
G_199_C_missense	13
C_347_A_missense	13
A_286_C_missense	13
A_255_T_synonymous	13
A_179_G_missense	13
T_186_C_synonymous	13
G_229_A_missense	12
A_341_G_missense	12
A_170_G_missense	12
A_364_G_missense	12
T_407_C_missense	12
G_267_A_synonymous	12
T_261_C_synonymous	12
A_83_G_missense	12
A_126_T_synonymous	12
G_148_A_missense	12
T_73_A_missense	12
G_232_A_missense	12
C_378_T_synonymous	12
G_215_A_missense	12
C_369_T_synonymous	12
A_419_T_missense	12
A_209_T_missense	12
C_197_T_missense	12
A_308_G_missense	12
T_168_C_synonymous	12
A_210_C_missense	11
A_332_T_missense	11
A_77_G_missense	11
C_346_A_missense	11
A_141_T_synonymous	11
A_126_G_synonymous	11
A_133_G_missense	11
T_311_C_missense	11
G_91_A_missense	11
A_334_G_missense	11
A_38_G_missense	11
C_448_T_missense	11
T_9_C_synonymous	11
G_214_A_missense	11
C_387_A_synonymous	10
T_417_C_synonymous	10
A_204_G_synonymous	10
T_111_C_synonymous	10
A_24_G_synonymous	10
G_215_T_missense	10
A_425_G_missense	10
C_249_A_missense	10
T_85_C_missense	10
A_157_G_missense	10
T_300_C_synonymous	10
A_442_T_missense	10
C_238_T_missense	10
T_101_C_missense	10
A_422_G_missense	10
T_323_C_missense	9
G_424_A_missense	9
A_170_T_missense	9
T_274_A_missense	9
G_299_A_missense	9
A_293_G_missense	9
G_26_T_missense	9
C_150_T_synonymous	9
A_282_G_synonymous	9
G_445_C_missense	9
T_348_A_synonymous	9
G_352_C_missense	9
T_166_C_missense	9
G_191_A_missense	9
G_432_A_synonymous	9
G_394_A_missense	9
A_350_G_missense	9
A_110_G_missense	9
T_338_C_missense	9
G_175_A_missense	9
A_42_T_synonymous	9
A_157_C_missense	9
T_330_A_missense	9
A_59_G_missense	9
C_212_A_missense	9
G_299_C_missense	9
T_162_C_synonymous	9
T_259_C_missense	8
G_52_A_missense	8
T_297_C_synonymous	8
G_71_A_missense	8
C_80_A_missense	8
G_52_T_missense	8
T_420_C_synonymous	8
C_296_G_missense	8
C_327_T_synonymous	8
A_222_G_synonymous	8
A_286_T_missense	8
A_163_G_missense	8
A_322_T_missense	8
A_260_G_missense	8
G_445_A_missense	8
T_381_C_synonymous	8
A_255_C_synonymous	8
A_410_G_missense	8
T_404_C_missense	8
A_293_C_missense	8
A_194_T_missense	8
T_335_G_missense	8
A_58_T_missense	8
G_158_C_missense	8
G_349_C_missense	8
T_105_G_synonymous	8
T_138_A_synonymous	8
C_268_T_synonymous	8
T_213_C_synonymous	7
G_71_T_missense	7
A_53_G_missense	7
T_271_C_missense	7
A_414_G_synonymous	7
C_386_A_missense	7
G_352_A_missense	7
T_8_G_missense	7
A_202_G_missense	7
T_303_C_synonymous	7
C_412_A_missense	7
G_5_A_missense	7
C_57_A_synonymous	7
C_56_A_missense	7
T_81_C_synonymous	7
A_422_T_missense	7
A_170_C_missense	7
T_69_C_synonymous	7
T_252_C_synonymous	7
A_194_C_missense	7
T_359_C_missense	7
T_316_G_missense	7
A_216_T_synonymous	7
C_278_A_missense	7
A_397_T_missense	7
A_362_T_missense	6
T_10_C_missense	6
T_139_G_missense	6
G_130_A_missense	6
T_259_A_missense	6
G_6_C_missense	6
T_10_G_missense	6
G_175_C_missense	6
C_122_A_missense	6
C_225_G_missense	6
T_10_A_missense	6
A_35_T_missense	6
A_133_T_missense	6
T_248_C_missense	6
C_307_T_missense	6
G_6_A_synonymous	6
G_187_A_missense	6
T_51_C_synonymous	6
A_216_C_synonymous	6
A_406_T_missense	6
G_429_T_synonymous	6
G_358_A_missense	6
A_306_G_synonymous	6
T_235_C_synonymous	6
T_451_C_synonymous	6
T_316_C_missense	6
G_376_C_missense	6
A_373_C_missense	6
A_92_T_missense	5
G_376_T_missense	5
A_390_G_synonymous	5
A_42_C_synonymous	5
T_9_G_synonymous	5
T_336_C_synonymous	5
A_282_C_missense	5
T_247_A_missense	5
C_152_A_missense	5
C_160_T_missense	5
T_19_A_missense	5
A_220_G_missense	5
A_201_C_missense	5
G_443_T_missense	5
G_403_C_missense	5
T_9_A_synonymous	5
A_326_G_missense	5
A_331_G_missense	5
G_17_T_missense	5
T_365_C_missense	5
T_395_C_missense	5
A_59_T_missense	5
T_49_C_missense	5
A_419_G_missense	5
A_351_G_synonymous	5
G_453_C_missense	5
G_199_A_missense	5
C_400_T_missense	5
C_80_G_missense	5
T_66_C_synonymous	5
A_426_G_synonymous	5
T_228_C_synonymous	5
T_312_G_synonymous	5
T_366_A_synonymous	5
C_76_T_missense	5
T_144_A_synonymous	5
A_433_C_missense	5
A_363_C_missense	4
A_196_G_missense	4
C_400_A_missense	4
T_385_G_missense	4
A_363_G_synonymous	4
A_45_G_synonymous	4
T_247_C_missense	4
T_284_C_missense	4
A_154_G_missense	4
A_370_G_missense	4
T_16_A_missense	4
A_384_C_synonymous	4
A_127_C_missense	4
A_58_G_missense	4
A_241_G_missense	4
T_244_C_missense	4
G_145_C_missense	4
A_305_C_missense	4
A_38_T_missense	4
A_415_C_missense	4
T_231_C_synonymous	4
T_319_C_missense	4
T_407_G_missense	4
A_203_G_missense	4
A_200_T_missense	4
T_114_C_synonymous	4
T_226_C_missense	4
T_186_A_synonymous	4
G_206_C_missense	4
G_232_C_missense	4
C_347_G_missense	4
C_33_A_synonymous	4
A_402_T_synonymous	4
G_175_T_missense	4
A_239_G_missense	4
T_138_C_synonymous	4
C_280_A_missense	4
G_343_A_missense	4
A_414_T_synonymous	4
G_86_T_missense	4
A_173_T_missense	4
A_153_T_synonymous	4
T_129_A_synonymous	4
C_251_A_missense	4
A_433_T_missense	4
A_368_G_missense	4
A_390_T_synonymous	4
T_319_G_missense	3
T_450_C_synonymous	3
A_291_T_synonymous	3
T_30_C_synonymous	3
T_235_A_missense	3
A_234_C_synonymous	3
C_46_G_missense	3
A_245_G_missense	3
G_421_A_missense	3
T_248_G_missense	3
G_217_A_missense	3
T_138_G_synonymous	3
T_106_C_missense	3
C_39_A_missense	3
T_116_G_missense	3
A_364_C_missense	3
T_54_A_missense	3
A_34_C_missense	3
C_46_A_missense	3
C_238_A_missense	3
A_204_C_missense	3
T_423_G_missense	3
T_359_G_missense	3
A_260_T_missense	3
A_266_G_missense	3
T_16_G_missense	3
C_93_A_missense	3
C_225_A_missense	3
A_62_G_missense	3
T_218_C_missense	3
T_121_C_missense	3
G_409_A_missense	3
A_176_G_missense	3
A_351_T_missense	3
T_348_G_synonymous	3
A_62_T_missense	3
C_251_T_missense	3
T_205_G_missense	3
T_283_C_synonymous	3
T_226_A_missense	3
G_376_A_missense	3
G_86_A_missense	3
G_143_C_missense	3
G_113_T_missense	3
A_210_T_missense	3
T_423_A_missense	3
A_102_C_synonymous	3
A_276_T_synonymous	3
C_355_T_missense	3
C_67_A_missense	3
A_250_G_missense	3
T_357_C_synonymous	3
T_84_G_missense	3
G_453_A_synonymous	3
A_384_T_synonymous	3
A_127_G_missense	3
A_406_G_missense	3
A_4_C_synonymous	3
A_136_G_missense	3
A_364_T_missense	3
T_312_A_synonymous	3
C_177_T_synonymous	3
A_328_T_missense	3
A_146_C_missense	3
C_280_G_missense	3
A_221_G_missense	3
T_25_A_missense	3
A_329_G_missense	3
A_100_T_missense	3
T_243_C_synonymous	3
T_300_G_synonymous	2
A_35_G_missense	2
A_281_T_missense	2
T_73_G_missense	2
T_120_C_synonymous	2
A_182_C_missense	2
T_15_G_synonymous	2
C_314_G_missense	2
T_135_A_synonymous	2
T_121_G_missense	2
T_248_A_missense	2
A_439_G_missense	2
G_187_C_missense	2
C_104_T_missense	2
T_120_G_synonymous	2
T_159_G_missense	2
G_29_C_missense	2
C_122_G_missense	2
A_133_C_missense	2
C_324_A_synonymous	2
A_89_T_missense	2
T_253_C_missense	2
G_270_T_synonymous	2
G_304_A_missense	2
A_23_G_missense	2
C_268_A_missense	2
C_367_A_missense	2
C_155_A_missense	2
A_410_T_missense	2
G_5_C_missense	2
T_25_C_missense	2
C_137_G_missense	2
T_366_G_missense	2
G_242_C_missense	2
A_117_G_synonymous	2
A_157_T_missense	2
T_147_A_missense	2
T_94_C_missense	2
C_440_G_missense	2
A_333_C_missense	2
A_332_G_missense	2
A_109_T_missense	2
A_154_C_missense	2
A_118_G_missense	2
A_257_C_missense	2
C_449_T_missense	2
T_330_G_missense	2
T_43_A_missense	2
T_381_G_synonymous	2
C_181_G_missense	2
A_390_C_synonymous	2
A_356_T_missense	2
T_392_G_missense	2
C_119_A_missense	2
C_315_A_synonymous	2
T_139_C_missense	2
T_31_A_missense	2
G_429_A_synonymous	2
A_272_G_missense	2
T_123_C_synonymous	2
T_85_A_missense	2
C_60_A_missense	2
A_362_G_missense	2
T_303_A_synonymous	2
C_57_G_synonymous	2
T_311_G_missense	2
G_143_A_missense	2
C_371_T_missense	2
T_159_C_synonymous	2
A_286_G_missense	2
A_415_T_missense	2
A_82_T_missense	2
A_329_T_missense	2
C_427_A_missense	2
G_301_C_missense	2
G_435_C_synonymous	2
C_437_G_missense	2
A_117_T_synonymous	2
A_350_T_missense	2
T_252_G_synonymous	2
T_336_G_missense	2
T_288_G_missense	2
A_237_G_synonymous	2
A_239_T_missense	2
G_421_C_missense	2
T_393_C_synonymous	2
A_92_C_missense	2
T_269_C_missense	2
T_30_A_synonymous	1
A_356_G_missense	1
C_40_T_missense	1
C_32_A_missense	1
T_14_G_missense	1
A_37_G_missense	1
A_415_G_missense	1
T_47_A_missense	1
T_49_G_missense	1
T_64_C_missense	1
T_68_G_missense	1
C_444_G_missense	1
T_31_C_missense	1
T_99_C_synonymous	1
A_24_T_missense	1
A_344_T_missense	1
A_201_T_missense	1
A_23_C_missense	1
T_226_G_missense	1
G_340_A_missense	1
A_151_G_missense	1
G_113_A_missense	1
T_144_C_synonymous	1
T_213_G_synonymous	1
A_209_C_missense	1
A_112_T_missense	1
A_377_T_missense	1
C_258_A_missense	1
A_368_T_missense	1
T_162_G_synonymous	1
A_241_T_missense	1
C_32_T_missense	1
A_406_C_missense	1
A_220_C_missense	1
A_353_C_missense	1
C_161_A_missense	1
C_431_A_missense	1
A_79_T_missense	1
A_353_G_missense	1
A_202_C_missense	1
C_258_G_missense	1
A_156_G_synonymous	1
T_235_G_missense	1
A_37_C_missense	1
A_23_T_missense	1
T_94_A_missense	1
C_7_A_missense	1
T_168_G_synonymous	1
C_428_A_missense	1
A_436_G_missense	1
A_313_T_missense	1
A_405_G_synonymous	1
T_54_G_missense	1
A_398_T_missense	1
A_333_G_synonymous	1
C_278_G_missense	1
T_252_A_synonymous	1
G_208_C_missense	1
C_318_A_missense	1
A_313_C_missense	1
T_311_A_missense	1
G_310_T_missense	1
C_33_G_synonymous	1
A_82_G_missense	1
C_181_A_missense	1
A_260_C_missense	1
A_422_C_missense	1
A_171_G_synonymous	1
A_222_C_missense	1
C_401_A_missense	1
A_221_T_missense	1
T_374_G_missense	1
C_318_G_missense	1
T_418_G_missense	1
A_58_C_missense	1
C_437_A_missense	1
T_342_A_missense	1
A_156_T_synonymous	1
T_382_A_missense	1
T_381_A_synonymous	1
C_371_A_missense	1
C_60_G_missense	1
T_357_A_missense	1
T_339_G_synonymous	1
C_172_G_missense	1
T_193_G_missense	1
T_338_A_missense	1
A_313_G_missense	1
T_320_G_missense	1
T_338_G_missense	1
A_126_C_synonymous	1
A_107_G_missense	1
T_441_C_synonymous	1
C_132_A_synonymous	1
A_203_C_missense	1
A_176_C_missense	1
A_308_T_missense	1
T_166_A_missense	1
T_165_A_synonymous	1
A_184_T_missense	1
T_48_G_synonymous	1
A_328_G_missense	1
A_38_C_missense	1
T_65_A_missense	1
A_433_G_missense	1
A_110_T_missense	1
A_257_T_missense	1
A_291_G_synonymous	1
T_128_G_missense	1
G_304_C_missense	1
C_150_A_synonymous	1
A_45_C_missense	1
A_305_T_missense	1
A_331_C_missense	1
C_67_G_missense	1
A_414_C_synonymous	1
A_322_C_missense	1
T_230_C_missense	1
C_444_A_missense	1
T_129_C_synonymous	1
T_399_G_missense	1
A_291_C_synonymous	1
A_35_C_missense	1
G_310_C_missense	1
C_315_G_synonymous	1
A_4_G_missense	1
T_147_G_missense	1
T_147_C_synonymous	1
C_369_A_missense	1
G_285_C_missense	1
A_410_C_missense	1
G_447_A_synonymous	1
T_452_C_missense	1
G_379_C_missense	1
T_325_G_missense	1
G_380_C_missense	1
A_354_C_missense	1
T_339_A_synonymous	1
G_389_A_missense	1
T_44_C_missense	1
A_334_C_missense	1
A_344_C_missense	1
T_417_G_missense	1
A_402_G_synonymous	1
T_302_G_missense	1
T_8_C_missense	1
T_288_C_synonymous	1
T_253_A_missense	1
A_89_G_missense	1
A_163_C_missense	1
C_386_G_missense	1
T_213_A_synonymous	1
T_382_G_missense	1
T_48_C_synonymous	1
