# Supplementary material for: Analysis of 3.5 million SARS-CoV-2 sequences reveals unique mutational trends with consistent nucleotide and codon frequencies
Source: Virol J. 2023 Feb 17;20:31. doi: 10.1186/s12985-023-01982-8 (PMC9936480; doi:10.1186/s12985-023-01982-8)
Supplement: Supplementary file 11 — Additional file 11. Tables S11-70: Counts of All Mutations for each Gene/Clade Combination. [file 12985_2023_1982_MOESM11_ESM.zip › Additional File 1 Tables S11-70/Additional File 1 Table S69_ORF3b_omicron_all_mut_info.csv]

	mutation_sum
C_296_T_missense	598887
C_46_T_missense	47538
G_91_T_missense	8865
C_122_T_missense	6635
C_314_T_missense	2978
C_249_T_synonymous	2357
C_152_T_missense	2009
C_265_A_missense	1528
C_80_T_missense	1527
G_142_T_missense	1352
C_140_T_missense	1326
C_264_T_synonymous	1092
C_294_T_synonymous	1073
C_347_T_missense	1003
G_55_A_missense	962
C_28_T_missense	908
C_246_T_synonymous	843
G_143_T_missense	762
C_387_T_synonymous	688
C_346_T_missense	644
C_258_T_synonymous	639
C_27_T_synonymous	621
C_125_T_missense	594
C_155_T_missense	579
C_431_T_missense	505
C_444_T_synonymous	501
G_358_A_missense	431
C_434_T_missense	428
G_149_A_missense	416
C_278_T_missense	415
C_18_T_synonymous	390
G_21_T_missense	389
G_12_T_missense	385
C_440_T_missense	366
G_11_T_missense	364
G_345_T_missense	346
C_72_T_synonymous	341
C_172_T_missense	334
C_90_T_synonymous	328
C_67_T_missense	326
G_130_A_missense	318
G_183_C_missense	315
C_13_T_missense	310
G_232_T_missense	295
G_183_T_missense	286
C_152_A_missense	281
C_318_T_synonymous	280
G_343_C_missense	277
T_385_C_missense	271
A_234_G_synonymous	268
G_91_C_missense	266
T_348_C_synonymous	257
G_298_T_missense	254
C_33_T_synonymous	253
T_407_A_missense	231
T_120_G_synonymous	216
C_437_T_missense	213
C_7_T_missense	209
C_280_A_missense	199
C_428_T_missense	198
G_403_T_missense	197
C_212_T_missense	195
C_360_T_synonymous	194
A_35_T_missense	191
G_287_T_missense	189
C_275_T_missense	187
C_412_T_missense	185
G_435_T_synonymous	185
G_379_A_missense	184
T_312_C_synonymous	182
G_20_T_missense	171
A_146_G_missense	167
G_301_T_missense	167
G_380_T_missense	165
T_407_C_missense	163
G_388_A_missense	160
A_414_G_synonymous	159
C_387_A_synonymous	158
T_423_C_synonymous	156
G_145_T_missense	149
G_408_A_missense	149
G_29_A_missense	148
G_445_T_missense	143
G_29_T_missense	141
A_219_G_synonymous	139
C_39_T_synonymous	138
C_369_T_synonymous	134
T_399_C_synonymous	133
C_60_T_synonymous	127
C_375_T_synonymous	127
A_384_G_synonymous	127
T_63_C_synonymous	124
C_367_T_missense	122
A_406_G_missense	122
G_447_T_synonymous	122
C_132_T_synonymous	122
G_453_T_missense	115
A_194_G_missense	110
G_158_A_missense	109
T_166_C_missense	107
T_279_C_synonymous	106
G_206_T_missense	106
C_57_T_synonymous	103
G_5_T_missense	103
G_208_A_missense	102
T_195_C_synonymous	101
A_204_G_synonymous	100
A_173_G_missense	99
C_161_T_missense	96
T_261_C_synonymous	95
T_205_C_missense	95
C_361_A_missense	95
G_217_T_missense	94
C_28_A_missense	92
T_330_C_synonymous	91
T_302_C_missense	90
G_256_T_missense	90
A_24_G_synonymous	89
G_86_A_missense	89
G_215_T_missense	87
A_210_C_missense	85
G_345_A_synonymous	85
T_396_C_synonymous	84
G_391_T_missense	84
G_337_A_missense	84
C_413_T_missense	84
G_148_T_missense	83
T_420_C_synonymous	81
G_285_T_missense	80
C_197_T_missense	80
G_285_A_synonymous	79
G_394_T_missense	79
T_185_C_missense	79
A_255_G_synonymous	77
C_160_T_missense	77
T_178_C_missense	74
G_21_C_missense	74
T_43_C_synonymous	73
A_397_G_missense	73
A_289_G_missense	72
T_342_C_synonymous	72
G_115_T_missense	72
A_266_G_missense	72
G_389_T_missense	72
G_6_A_synonymous	72
T_19_C_missense	71
T_283_C_synonymous	71
C_315_T_synonymous	71
C_57_G_synonymous	71
A_210_G_synonymous	71
T_450_C_synonymous	71
G_256_A_missense	70
C_167_T_missense	70
G_299_T_missense	70
C_290_A_missense	70
T_54_A_missense	69
C_315_A_synonymous	69
G_91_A_missense	69
C_56_T_missense	68
G_408_T_missense	67
A_163_G_missense	66
A_351_C_missense	64
G_142_A_missense	64
T_78_C_synonymous	64
A_313_T_missense	64
A_62_T_missense	64
T_416_C_missense	63
T_135_C_synonymous	63
G_143_A_missense	62
A_266_T_missense	62
C_180_T_synonymous	61
A_257_C_missense	61
A_295_G_missense	60
A_341_G_missense	59
T_138_C_synonymous	59
T_259_C_missense	58
T_164_C_missense	58
G_270_A_synonymous	58
G_214_A_missense	57
T_88_A_missense	57
G_75_T_missense	56
G_20_C_missense	56
G_183_A_synonymous	56
T_211_C_missense	54
C_167_A_missense	54
G_445_A_missense	54
G_435_A_synonymous	54
A_422_C_missense	53
G_267_A_synonymous	53
G_52_C_missense	53
A_442_G_missense	52
T_88_C_missense	52
G_187_T_missense	52
A_36_G_synonymous	51
G_207_T_missense	51
C_177_T_synonymous	50
T_284_C_missense	50
G_349_A_missense	50
T_228_C_synonymous	50
G_215_A_missense	49
T_99_C_synonymous	49
A_58_T_missense	49
C_448_T_missense	49
C_103_T_missense	49
G_169_A_missense	49
A_419_G_missense	49
T_54_C_synonymous	48
G_292_T_missense	48
T_248_C_missense	48
T_174_C_synonymous	48
T_243_C_synonymous	47
A_353_G_missense	46
T_404_C_missense	45
G_5_A_missense	45
C_327_T_synonymous	45
A_100_G_missense	44
T_418_C_missense	44
A_42_G_synonymous	43
T_186_C_synonymous	43
C_355_T_missense	43
C_108_T_synonymous	42
G_394_A_missense	42
C_314_A_missense	42
A_184_G_missense	42
C_449_T_missense	41
A_350_G_missense	41
C_383_T_missense	41
C_307_T_missense	40
G_223_T_missense	40
G_424_A_missense	40
G_301_A_missense	39
C_324_T_synonymous	39
G_292_A_missense	39
A_36_T_missense	38
G_432_A_synonymous	38
A_53_G_missense	38
G_432_T_synonymous	38
C_268_T_synonymous	37
T_235_C_synonymous	37
A_308_G_missense	37
G_380_A_missense	37
A_430_G_missense	37
A_322_G_missense	37
T_382_C_missense	37
T_19_G_missense	37
G_340_T_missense	36
A_286_C_missense	36
T_233_C_missense	36
G_287_A_missense	36
A_112_G_missense	35
A_77_G_missense	35
G_298_C_missense	35
A_305_T_missense	35
C_33_A_synonymous	35
A_133_G_missense	35
C_258_A_missense	35
A_42_T_synonymous	35
C_347_A_missense	34
T_43_A_missense	34
G_447_A_synonymous	34
T_359_C_missense	34
A_322_T_missense	34
G_343_A_missense	33
A_356_G_missense	33
A_141_G_synonymous	33
C_367_G_missense	33
T_198_C_synonymous	32
A_334_C_missense	32
A_410_G_missense	32
C_324_A_synonymous	32
C_371_T_missense	32
T_147_C_synonymous	32
G_379_T_missense	32
A_23_G_missense	32
G_403_C_missense	32
G_445_C_missense	31
T_244_C_missense	31
C_278_A_missense	30
C_401_T_missense	30
T_101_C_missense	30
G_52_A_missense	30
T_165_G_missense	30
C_13_A_missense	30
C_67_A_missense	30
A_334_T_missense	29
A_133_T_missense	29
A_216_G_synonymous	29
T_174_G_missense	29
A_362_G_missense	29
T_274_C_missense	29
A_281_G_missense	29
A_363_C_missense	29
C_137_T_missense	29
G_187_A_missense	29
G_227_A_missense	29
T_138_G_synonymous	28
G_149_T_missense	28
G_443_T_missense	28
G_190_T_missense	28
C_238_T_missense	28
G_304_A_missense	28
A_89_G_missense	28
A_62_G_missense	28
T_61_C_missense	27
A_414_T_synonymous	27
T_339_C_synonymous	27
A_239_G_missense	27
C_321_T_synonymous	27
T_81_C_synonymous	27
T_399_G_missense	27
A_220_G_missense	27
T_192_C_synonymous	27
G_409_A_missense	26
A_209_G_missense	26
T_51_C_synonymous	26
A_171_G_synonymous	26
C_46_A_missense	26
A_405_G_synonymous	26
T_365_C_missense	26
T_311_G_missense	26
G_158_T_missense	26
A_333_G_synonymous	25
T_15_C_synonymous	25
C_240_T_synonymous	25
G_429_A_synonymous	25
C_254_T_missense	25
A_364_G_missense	25
A_293_G_missense	25
A_156_G_synonymous	25
T_323_C_missense	25
T_366_C_synonymous	25
A_222_G_synonymous	25
G_421_A_missense	25
T_271_C_missense	24
A_146_T_missense	24
G_232_A_missense	24
G_6_T_missense	24
T_96_C_synonymous	24
C_212_A_missense	24
T_348_A_synonymous	24
C_290_T_missense	24
T_374_C_missense	24
C_93_T_synonymous	24
T_30_C_synonymous	24
G_337_T_missense	23
A_351_G_synonymous	23
T_87_C_synonymous	23
G_142_C_missense	23
G_191_A_missense	23
T_319_C_missense	23
A_58_G_missense	23
C_238_A_missense	23
T_129_C_synonymous	23
T_116_C_missense	23
A_398_T_missense	23
C_150_T_synonymous	23
G_148_A_missense	23
T_312_A_synonymous	22
C_427_T_missense	22
T_139_G_missense	22
A_260_G_missense	22
G_145_A_missense	22
T_395_C_missense	22
A_35_G_missense	21
C_386_T_missense	21
C_412_A_missense	21
T_94_C_missense	21
A_79_G_missense	21
C_400_T_missense	21
T_247_A_missense	21
G_299_A_missense	20
A_341_T_missense	20
C_378_T_synonymous	20
G_391_A_missense	20
A_305_G_missense	20
T_84_C_synonymous	20
A_291_G_synonymous	20
C_76_T_missense	20
A_426_G_synonymous	20
T_123_C_synonymous	20
T_165_C_synonymous	20
T_97_C_missense	20
G_453_A_synonymous	19
A_23_T_missense	19
C_369_A_missense	19
T_218_C_missense	19
G_115_A_missense	18
A_370_G_missense	18
A_196_G_missense	18
C_249_A_missense	18
T_252_C_synonymous	18
T_73_C_missense	18
A_117_G_synonymous	18
G_403_A_missense	18
T_252_G_synonymous	18
A_354_G_synonymous	18
G_267_T_missense	17
T_303_G_synonymous	17
T_320_C_missense	17
C_280_G_missense	17
C_161_A_missense	17
A_344_G_missense	17
T_213_C_synonymous	17
A_433_T_missense	17
A_329_C_missense	17
A_425_G_missense	17
T_54_G_missense	17
A_216_T_synonymous	17
A_127_G_missense	17
T_66_C_synonymous	17
C_296_A_missense	17
T_9_C_synonymous	17
G_227_T_missense	16
G_175_A_missense	16
A_182_G_missense	16
A_153_G_synonymous	16
C_375_A_synonymous	16
T_43_G_missense	16
T_385_G_missense	16
T_111_C_synonymous	16
C_386_A_missense	16
A_216_C_synonymous	16
T_205_A_missense	16
G_340_A_missense	16
G_113_A_missense	16
G_429_T_synonymous	16
T_105_C_synonymous	16
T_300_C_synonymous	16
C_225_T_synonymous	15
C_57_A_synonymous	15
A_4_C_synonymous	15
G_199_A_missense	15
C_122_A_missense	15
A_332_T_missense	15
T_335_C_missense	15
T_16_A_missense	15
T_382_A_missense	15
T_288_C_synonymous	15
G_358_T_missense	15
T_19_A_missense	15
T_48_C_synonymous	15
T_144_C_synonymous	15
T_451_C_synonymous	15
A_272_G_missense	15
A_237_G_synonymous	15
A_313_G_missense	15
G_188_A_missense	15
T_162_C_synonymous	15
A_102_G_missense	14
G_352_A_missense	14
T_193_C_missense	14
T_131_C_missense	14
T_49_C_missense	14
T_15_G_synonymous	14
T_316_C_missense	14
A_406_T_missense	14
C_177_A_missense	14
T_247_C_missense	14
C_67_G_missense	14
A_329_T_missense	14
G_376_A_missense	14
G_389_A_missense	14
A_425_C_missense	14
T_248_G_missense	14
A_136_G_missense	14
C_346_A_missense	14
A_203_G_missense	14
A_154_G_missense	13
T_128_G_missense	13
A_219_T_synonymous	13
A_415_G_missense	13
A_411_G_synonymous	13
A_402_T_synonymous	13
T_392_C_missense	13
A_221_G_missense	13
A_156_T_synonymous	13
T_189_C_synonymous	13
A_173_T_missense	13
A_282_G_synonymous	13
A_334_G_missense	13
A_163_T_missense	13
A_250_G_missense	13
A_364_T_missense	13
A_59_G_missense	13
G_298_A_missense	13
A_200_G_missense	13
A_255_T_synonymous	13
A_241_G_missense	13
A_42_C_synonymous	12
C_273_T_synonymous	12
G_242_A_missense	12
T_297_C_synonymous	12
G_169_C_missense	12
G_223_A_missense	12
A_377_G_missense	12
A_170_T_missense	12
T_168_C_synonymous	12
G_55_T_missense	12
A_50_G_missense	12
A_34_G_missense	12
T_69_C_synonymous	12
A_92_G_missense	12
A_204_C_missense	12
T_399_A_missense	12
A_276_G_synonymous	12
T_124_G_missense	12
A_34_C_missense	12
G_229_A_missense	12
A_202_G_missense	12
T_404_A_missense	12
A_341_C_missense	11
T_279_G_synonymous	11
G_310_T_missense	11
T_450_G_synonymous	11
A_422_G_missense	11
T_417_G_missense	11
C_80_A_missense	11
A_344_T_missense	11
G_270_T_synonymous	11
T_452_C_missense	11
A_157_G_missense	11
G_232_C_missense	11
T_10_C_missense	11
A_257_G_missense	11
C_440_G_missense	11
T_205_G_missense	11
T_330_A_missense	11
T_25_A_missense	11
A_308_T_missense	11
G_74_T_missense	11
A_442_T_missense	11
T_85_A_missense	10
T_309_C_synonymous	10
A_362_C_missense	10
G_175_T_missense	10
T_231_C_synonymous	10
A_221_T_missense	10
C_172_A_missense	10
A_151_G_missense	10
A_406_C_missense	10
G_191_T_missense	10
A_398_G_missense	10
G_206_C_missense	10
G_71_A_missense	10
A_95_G_missense	10
A_170_G_missense	10
G_190_A_missense	10
T_106_C_missense	10
T_423_A_missense	10
A_194_T_missense	10
C_400_A_missense	10
T_70_A_missense	10
G_421_T_missense	10
C_251_T_missense	10
A_83_G_missense	10
C_155_G_missense	9
C_80_G_missense	9
T_253_G_missense	9
T_336_C_synonymous	9
A_363_G_synonymous	9
A_37_G_missense	9
A_260_T_missense	9
T_274_G_missense	9
A_245_G_missense	9
T_338_C_missense	9
T_211_G_missense	9
A_362_T_missense	9
C_440_A_missense	9
C_378_A_missense	9
C_258_G_missense	9
A_118_G_missense	9
T_381_C_synonymous	9
A_141_T_synonymous	9
T_423_G_missense	9
T_317_G_missense	9
A_222_T_missense	9
A_286_G_missense	8
A_176_G_missense	8
T_297_A_synonymous	8
A_255_C_synonymous	8
T_339_A_synonymous	8
A_200_T_missense	8
A_390_C_synonymous	8
A_368_G_missense	8
T_336_A_synonymous	8
A_153_T_synonymous	8
A_146_C_missense	8
T_357_C_synonymous	8
T_124_C_missense	8
A_45_G_synonymous	8
C_427_A_missense	8
G_217_A_missense	8
A_332_G_missense	8
A_22_C_missense	8
C_197_A_missense	8
C_225_A_missense	8
G_242_C_missense	8
A_204_T_missense	8
T_9_G_synonymous	8
T_168_A_synonymous	8
T_311_C_missense	7
C_360_G_synonymous	7
T_312_G_synonymous	7
A_425_T_missense	7
T_359_G_missense	7
T_396_A_synonymous	7
G_388_C_missense	7
C_28_G_missense	7
G_158_C_missense	7
A_363_T_missense	7
T_10_A_missense	7
T_73_A_missense	7
C_122_G_missense	7
A_306_G_synonymous	7
A_384_T_synonymous	7
C_251_A_missense	7
C_39_A_missense	7
T_186_A_synonymous	7
A_154_C_missense	7
G_435_C_synonymous	7
T_365_G_missense	7
T_121_C_missense	7
A_170_C_missense	7
T_438_C_synonymous	7
A_82_G_missense	7
A_305_C_missense	7
A_209_T_missense	6
A_397_T_missense	6
G_86_T_missense	6
A_37_T_missense	6
A_184_T_missense	6
T_174_A_missense	6
A_200_C_missense	6
T_342_G_missense	6
A_109_T_missense	6
C_150_A_synonymous	6
A_184_C_missense	6
A_397_C_missense	6
T_230_C_missense	6
T_274_A_missense	6
G_389_C_missense	6
C_278_G_missense	6
C_444_A_missense	6
A_201_G_synonymous	6
T_135_A_synonymous	6
T_159_C_synonymous	6
T_120_C_synonymous	6
T_393_C_synonymous	6
C_268_A_missense	6
A_333_T_missense	6
A_141_C_synonymous	6
A_117_T_synonymous	6
A_38_G_missense	6
T_417_C_synonymous	6
G_113_T_missense	6
G_130_T_missense	6
C_76_A_missense	6
A_328_T_missense	6
C_56_A_missense	6
A_344_C_missense	6
A_239_T_missense	6
T_303_C_synonymous	6
A_89_T_missense	6
A_430_T_missense	6
G_115_C_missense	5
C_296_G_missense	5
A_331_G_missense	5
G_223_C_missense	5
C_137_G_missense	5
T_366_A_synonymous	5
A_281_C_missense	5
A_422_T_missense	5
C_119_A_missense	5
T_185_G_missense	5
A_202_C_missense	5
A_23_C_missense	5
A_436_C_missense	5
C_152_G_missense	5
A_329_G_missense	5
C_434_A_missense	5
T_139_A_missense	5
C_181_A_missense	5
A_405_T_synonymous	5
C_315_G_synonymous	5
G_188_T_missense	5
T_393_A_synonymous	5
A_351_T_missense	5
G_453_C_missense	5
A_402_C_synonymous	5
A_276_T_synonymous	5
C_360_A_synonymous	5
T_166_A_missense	5
A_79_T_missense	5
A_364_C_missense	5
T_302_G_missense	5
A_410_T_missense	5
T_395_A_missense	5
C_249_G_missense	5
G_443_C_missense	5
A_277_G_missense	5
T_166_G_missense	5
A_110_G_missense	5
A_433_G_missense	5
G_301_C_missense	5
G_199_C_missense	4
A_36_C_missense	4
A_281_T_missense	4
A_83_C_missense	4
C_347_G_missense	4
T_248_A_missense	4
G_6_C_missense	4
A_419_T_missense	4
C_33_G_synonymous	4
G_310_A_missense	4
A_439_G_missense	4
C_437_A_missense	4
T_165_A_synonymous	4
A_220_C_missense	4
T_30_A_synonymous	4
A_306_T_missense	4
T_382_G_missense	4
T_235_G_missense	4
C_155_A_missense	4
C_428_A_missense	4
G_447_C_synonymous	4
A_157_C_missense	4
T_105_A_synonymous	4
T_186_G_missense	4
A_92_T_missense	4
T_303_A_synonymous	4
A_276_C_synonymous	4
T_85_C_missense	4
G_17_T_missense	4
T_316_G_missense	4
G_86_C_missense	4
A_157_T_missense	4
A_4_G_missense	4
A_415_C_missense	4
T_297_G_synonymous	4
A_350_C_missense	4
A_221_C_missense	4
G_376_T_missense	4
T_348_G_synonymous	4
A_282_C_missense	4
G_26_T_missense	4
A_127_C_missense	4
G_352_C_missense	4
T_178_A_missense	4
G_408_C_missense	4
T_253_A_missense	4
A_133_C_missense	4
G_379_C_missense	4
A_45_C_missense	4
A_100_T_missense	4
T_226_A_missense	4
T_451_A_missense	4
T_114_C_synonymous	4
T_168_G_synonymous	4
T_138_A_synonymous	4
T_231_G_synonymous	3
T_450_A_synonymous	3
A_333_C_missense	3
T_247_G_missense	3
A_126_G_synonymous	3
A_201_T_missense	3
T_335_G_missense	3
A_372_G_synonymous	3
C_60_A_missense	3
T_381_G_synonymous	3
T_16_G_missense	3
A_436_G_missense	3
T_418_G_missense	3
T_269_G_missense	3
A_353_C_missense	3
G_409_C_missense	3
T_342_A_missense	3
T_159_G_missense	3
T_129_G_missense	3
C_132_A_synonymous	3
T_85_G_missense	3
T_135_G_missense	3
C_93_A_missense	3
C_240_A_missense	3
A_286_T_missense	3
T_316_A_missense	3
C_7_A_missense	3
T_325_C_missense	3
A_332_C_missense	3
A_295_T_missense	3
A_390_G_synonymous	3
A_201_C_missense	3
A_291_T_synonymous	3
T_213_A_synonymous	3
A_398_C_missense	3
G_11_C_missense	3
A_203_T_missense	3
T_121_A_missense	3
A_250_T_missense	3
G_71_T_missense	3
C_318_G_missense	3
T_438_A_synonymous	3
T_319_G_missense	3
C_431_A_missense	3
C_46_G_missense	3
A_322_C_missense	3
T_226_C_missense	3
A_24_T_missense	3
A_402_G_synonymous	3
T_338_G_missense	3
T_365_A_missense	3
A_35_C_missense	3
A_433_C_missense	3
T_441_A_synonymous	3
A_163_C_missense	3
G_391_C_missense	3
T_441_C_synonymous	3
T_366_G_missense	3
A_50_T_missense	3
G_349_C_missense	3
G_376_C_missense	3
T_396_G_synonymous	3
T_78_G_missense	3
T_252_A_synonymous	3
T_407_G_missense	3
A_179_G_missense	3
G_421_C_missense	3
G_443_A_missense	3
C_32_G_missense	3
A_331_C_missense	3
T_446_C_missense	2
A_126_T_synonymous	2
A_92_C_missense	2
A_277_C_missense	2
A_209_C_missense	2
T_218_A_missense	2
T_147_G_missense	2
A_356_T_missense	2
A_203_C_missense	2
T_451_G_missense	2
T_357_G_missense	2
T_139_C_missense	2
C_181_G_missense	2
G_175_C_missense	2
A_151_C_missense	2
T_244_A_missense	2
A_62_C_missense	2
T_259_A_missense	2
G_52_T_missense	2
T_44_C_missense	2
A_77_T_missense	2
T_385_A_missense	2
T_198_A_synonymous	2
A_136_T_missense	2
A_353_T_missense	2
A_328_G_missense	2
A_151_T_missense	2
C_172_G_missense	2
A_95_T_missense	2
A_179_T_missense	2
A_82_T_missense	2
A_171_T_missense	2
C_321_A_missense	2
C_427_G_missense	2
A_59_C_missense	2
C_60_G_missense	2
G_380_C_missense	2
G_98_C_missense	2
T_416_G_missense	2
T_48_G_synonymous	2
T_417_A_synonymous	2
T_418_A_missense	2
A_430_C_missense	2
A_58_C_missense	2
T_374_G_missense	2
C_104_T_missense	2
A_109_G_missense	2
C_294_A_missense	2
A_350_T_missense	2
G_227_C_missense	2
T_73_G_missense	2
G_229_T_missense	2
A_295_C_missense	2
A_410_C_missense	2
A_38_T_missense	2
A_384_C_synonymous	2
C_413_A_missense	2
C_265_G_missense	2
A_234_C_synonymous	1
G_145_C_missense	1
C_386_G_missense	1
A_372_T_synonymous	1
G_29_C_missense	1
C_355_A_missense	1
A_282_T_missense	1
T_9_A_synonymous	1
A_110_C_missense	1
G_304_C_missense	1
C_177_G_missense	1
T_129_A_synonymous	1
A_234_T_synonymous	1
C_401_A_missense	1
C_448_A_missense	1
A_210_T_missense	1
G_340_C_missense	1
A_277_T_missense	1
A_222_C_missense	1
C_104_G_missense	1
G_98_T_missense	1
T_134_A_missense	1
T_47_G_missense	1
A_411_T_missense	1
A_260_C_missense	1
T_47_C_missense	1
A_405_C_synonymous	1
T_49_A_missense	1
T_192_A_synonymous	1
T_120_A_synonymous	1
T_441_G_synonymous	1
A_289_T_missense	1
T_65_C_missense	1
G_12_C_missense	1
A_370_C_missense	1
T_279_A_synonymous	1
A_24_C_missense	1
A_266_C_missense	1
T_144_A_synonymous	1
G_432_C_synonymous	1
T_162_A_synonymous	1
T_114_G_missense	1
C_318_A_missense	1
G_287_C_missense	1
A_22_G_missense	1
T_339_G_synonymous	1
T_111_A_missense	1
T_317_C_missense	1
A_37_C_missense	1
A_368_C_missense	1
A_224_G_missense	1
A_291_C_synonymous	1
T_70_G_missense	1
A_415_T_missense	1
T_69_G_synonymous	1
T_31_G_missense	1
T_338_A_missense	1
T_116_G_missense	1
A_136_C_missense	1
A_436_T_missense	1
A_83_T_missense	1
A_38_C_missense	1
A_419_C_missense	1
A_107_G_missense	1
T_134_G_missense	1
T_131_A_missense	1
T_81_A_synonymous	1
A_77_C_missense	1
C_40_A_missense	1
C_212_G_missense	1
A_182_T_missense	1
T_283_G_missense	1
C_369_G_missense	1
A_182_C_missense	1
A_153_C_synonymous	1
T_164_G_missense	1
A_110_T_missense	1
T_269_A_missense	1
A_426_T_missense	1
T_335_A_missense	1
G_143_C_missense	1
T_320_G_missense	1
A_354_C_missense	1
T_87_G_missense	1
A_50_C_missense	1
A_196_C_missense	1
T_317_A_missense	1
G_187_C_missense	1
C_449_A_missense	1
C_167_G_missense	1
T_65_A_missense	1
T_8_C_missense	1
A_176_C_missense	1
C_401_G_missense	1
T_178_G_missense	1
T_94_A_missense	1
G_345_C_missense	1
C_40_G_missense	1
