# Supplementary material for: Analysis of 3.5 million SARS-CoV-2 sequences reveals unique mutational trends with consistent nucleotide and codon frequencies
Source: Virol J. 2023 Feb 17;20:31. doi: 10.1186/s12985-023-01982-8 (PMC9936480; doi:10.1186/s12985-023-01982-8)
Supplement: Supplementary file 11 — Additional file 11. Tables S11-70: Counts of All Mutations for each Gene/Clade Combination. [file 12985_2023_1982_MOESM11_ESM.zip › Additional File 1 Tables S11-70/Additional File 1 Table S54_ORF6_alpha_all_mut_info.csv]

	mutation_sum
T_183_C_synonymous	4433
C_12_T_synonymous	2633
G_181_C_missense	2524
A_182_T_missense	2472
C_93_T_synonymous	1569
C_96_T_synonymous	1163
C_62_T_missense	992
C_46_T_synonymous	784
G_60_T_missense	555
A_58_C_synonymous	480
G_80_T_missense	470
C_170_T_missense	394
T_91_C_missense	334
A_36_G_synonymous	313
T_19_C_missense	288
G_181_T_missense	224
T_121_C_missense	199
C_29_T_missense	196
C_35_T_missense	165
A_8_T_missense	145
T_145_C_missense	139
A_76_G_missense	134
T_154_G_missense	133
C_7_T_missense	129
G_13_T_missense	128
C_122_T_missense	95
G_70_T_missense	84
T_72_C_synonymous	80
G_39_T_missense	80
G_177_A_synonymous	75
G_13_A_missense	74
T_180_C_synonymous	74
C_102_T_synonymous	72
A_146_G_missense	71
C_18_A_missense	70
C_134_T_missense	70
G_163_C_missense	64
G_157_T_missense	61
A_182_G_missense	61
T_104_C_missense	60
A_142_G_missense	58
A_8_G_missense	57
G_57_A_missense	57
G_88_C_missense	56
T_21_C_synonymous	54
G_16_A_missense	52
C_74_T_missense	52
A_171_T_synonymous	50
T_63_C_synonymous	50
C_75_T_synonymous	49
G_174_A_missense	48
T_173_C_missense	46
C_18_T_synonymous	46
T_20_A_missense	44
T_84_C_synonymous	43
T_150_C_synonymous	43
A_109_G_missense	42
A_182_C_missense	40
A_153_G_synonymous	38
T_66_C_synonymous	37
T_159_G_missense	36
G_181_A_missense	36
T_30_C_synonymous	34
C_85_T_missense	33
A_172_C_missense	31
T_90_C_synonymous	31
T_179_C_missense	30
T_41_C_missense	30
T_53_G_missense	30
G_25_T_missense	29
C_149_A_missense	29
A_17_G_missense	28
T_9_C_synonymous	27
T_147_C_synonymous	27
G_126_T_missense	25
T_179_A_missense	25
T_98_C_missense	25
T_159_C_synonymous	25
T_11_C_missense	24
A_116_C_missense	23
T_86_G_missense	23
T_71_C_missense	23
G_174_T_missense	22
T_77_C_missense	22
T_4_C_missense	21
A_69_C_missense	21
T_6_C_synonymous	21
G_177_T_missense	21
G_88_T_missense	21
C_130_T_synonymous	21
G_16_T_missense	20
G_165_T_missense	20
C_62_G_missense	19
G_24_T_missense	19
C_12_A_synonymous	19
A_120_G_synonymous	19
T_5_C_missense	19
T_32_C_missense	18
G_59_A_missense	18
A_116_G_missense	17
A_125_G_missense	17
T_183_A_missense	16
A_100_G_missense	16
T_84_A_missense	16
T_117_C_synonymous	16
C_7_G_missense	16
C_149_T_missense	16
T_135_G_synonymous	15
T_65_C_missense	15
G_81_T_missense	15
A_152_T_missense	15
T_95_C_missense	14
G_59_T_missense	13
A_178_G_missense	13
T_127_C_missense	13
T_141_C_synonymous	13
T_123_C_synonymous	13
A_36_C_synonymous	13
A_161_C_missense	12
A_140_C_missense	12
A_99_T_synonymous	12
A_168_G_synonymous	12
A_164_C_missense	11
A_61_G_missense	11
A_137_G_missense	11
A_114_T_missense	11
A_68_G_missense	10
A_167_G_missense	10
T_180_A_synonymous	9
T_154_C_synonymous	9
T_110_C_missense	9
A_172_T_missense	9
C_128_T_missense	9
C_169_T_missense	9
T_15_A_synonymous	9
A_61_C_missense	9
G_60_A_synonymous	9
A_92_G_missense	9
T_64_C_missense	8
T_107_C_missense	8
A_171_G_synonymous	8
A_125_C_missense	8
T_56_C_missense	8
A_115_G_missense	8
A_176_T_missense	8
G_175_A_missense	8
T_121_G_missense	8
G_24_A_synonymous	7
A_137_C_missense	7
G_177_C_missense	7
A_164_T_missense	7
C_18_G_missense	7
A_162_C_missense	7
C_12_G_synonymous	7
T_87_C_synonymous	7
T_44_C_missense	7
A_156_G_synonymous	7
A_143_G_missense	6
A_40_G_missense	6
A_125_T_missense	6
A_156_T_missense	6
C_103_T_missense	6
G_163_A_missense	6
T_118_G_missense	6
A_106_G_missense	6
G_70_A_missense	6
T_135_A_synonymous	6
G_126_A_synonymous	6
A_55_G_missense	6
G_138_T_missense	5
T_123_A_synonymous	5
T_117_A_missense	5
T_148_C_missense	5
T_27_C_synonymous	5
A_101_G_missense	5
A_112_G_missense	5
A_94_G_missense	5
A_144_T_missense	5
A_82_G_missense	5
G_39_A_synonymous	5
T_51_C_synonymous	5
C_122_G_missense	5
A_167_T_missense	5
T_5_G_missense	5
A_144_C_missense	5
C_10_T_missense	5
A_158_G_missense	5
T_30_A_synonymous	5
T_43_C_synonymous	5
G_126_C_missense	4
A_82_C_missense	4
A_164_G_missense	4
A_69_G_synonymous	4
A_52_G_missense	4
T_73_C_missense	4
A_99_G_missense	4
A_108_G_missense	4
G_165_A_synonymous	4
A_161_G_missense	4
A_97_G_missense	4
A_23_G_missense	4
A_158_T_missense	4
T_111_C_synonymous	4
A_139_G_missense	4
C_46_A_missense	4
T_119_C_missense	4
A_42_T_synonymous	4
G_157_A_missense	4
C_103_A_missense	4
A_67_C_missense	4
A_42_G_missense	3
T_9_A_missense	3
T_43_G_missense	3
C_29_A_missense	3
A_31_T_missense	3
C_7_A_missense	3
A_94_C_missense	3
A_115_T_missense	3
T_86_C_missense	3
T_15_C_synonymous	3
T_19_A_missense	3
A_36_T_synonymous	3
A_76_T_missense	3
A_153_C_missense	3
A_113_T_missense	3
C_169_A_missense	3
A_129_C_synonymous	3
T_78_C_synonymous	3
A_33_T_synonymous	3
C_105_T_synonymous	3
T_118_C_synonymous	3
A_144_G_synonymous	3
T_131_C_missense	3
T_54_C_synonymous	3
G_34_A_missense	3
A_82_T_missense	3
A_114_G_synonymous	3
T_41_G_missense	2
T_79_C_missense	2
T_50_C_missense	2
T_117_G_missense	2
A_158_C_missense	2
C_134_A_missense	2
T_21_G_missense	2
A_176_G_missense	2
A_178_C_missense	2
T_47_C_missense	2
C_85_A_missense	2
A_114_C_missense	2
A_101_T_missense	2
T_20_C_missense	2
A_67_G_missense	2
G_25_A_missense	2
A_120_C_missense	2
C_10_A_missense	2
T_63_A_synonymous	2
A_33_G_missense	2
A_133_G_missense	2
A_38_G_missense	2
T_19_G_missense	2
T_27_A_synonymous	2
A_178_T_missense	2
A_140_G_missense	2
A_139_T_missense	2
A_162_G_synonymous	2
A_116_T_missense	2
A_92_C_missense	1
G_174_C_missense	1
T_56_A_missense	1
G_160_A_missense	1
C_75_G_synonymous	1
T_63_G_synonymous	1
G_37_A_missense	1
A_143_T_missense	1
A_115_C_missense	1
T_145_A_missense	1
C_29_G_missense	1
T_14_G_missense	1
T_30_G_synonymous	1
C_105_G_synonymous	1
G_60_C_missense	1
G_57_T_missense	1
A_137_T_missense	1
C_62_A_missense	1
C_22_G_missense	1
G_88_A_missense	1
T_111_A_synonymous	1
T_64_G_missense	1
A_152_G_missense	1
A_97_T_missense	1
T_65_G_missense	1
G_165_C_missense	1
T_6_A_missense	1
A_171_C_synonymous	1
T_155_C_missense	1
A_132_G_synonymous	1
A_124_G_missense	1
A_99_C_synonymous	1
T_173_A_missense	1
A_108_C_synonymous	1
T_53_C_missense	1
T_32_A_missense	1
A_42_C_synonymous	1
C_96_G_missense	1
C_102_A_missense	1
A_45_G_synonymous	1
A_61_T_missense	1
T_71_G_missense	1
C_102_G_missense	1
A_38_T_missense	1
A_100_C_missense	1
T_11_G_missense	1
A_52_T_missense	1
A_153_T_missense	1
T_41_A_missense	1
G_25_C_missense	1
C_166_A_missense	1
A_172_G_missense	1
T_173_G_missense	1
T_78_G_missense	1
T_9_G_missense	1
A_89_G_missense	1
C_166_G_missense	1
T_87_A_synonymous	1
C_130_A_missense	1
A_58_G_missense	1
T_11_A_missense	1
C_170_A_missense	1
A_49_G_missense	1
A_152_C_missense	1
A_28_G_missense	1
A_146_T_missense	1
