# Supplementary material for: Analysis of 3.5 million SARS-CoV-2 sequences reveals unique mutational trends with consistent nucleotide and codon frequencies
Source: Virol J. 2023 Feb 17;20:31. doi: 10.1186/s12985-023-01982-8 (PMC9936480; doi:10.1186/s12985-023-01982-8)
Supplement: Supplementary file 11 — Additional file 11. Tables S11-70: Counts of All Mutations for each Gene/Clade Combination. [file 12985_2023_1982_MOESM11_ESM.zip › Additional File 1 Tables S11-70/Additional File 1 Table S34_ORF6_beta_mu_all_mut_info.csv]

	mutation_sum
T_183_C_synonymous	3953
A_58_C_synonymous	1371
G_181_C_missense	1316
A_182_T_missense	1289
C_96_T_synonymous	603
C_93_T_synonymous	543
C_62_T_missense	236
C_12_T_synonymous	234
G_80_T_missense	227
C_46_T_synonymous	220
A_33_T_synonymous	202
T_141_C_synonymous	193
C_170_T_missense	177
G_126_T_missense	170
A_112_G_missense	164
G_60_T_missense	111
G_157_T_missense	111
T_90_C_synonymous	100
T_21_C_synonymous	94
A_182_G_missense	92
G_57_T_missense	89
G_181_T_missense	82
C_122_T_missense	82
C_134_T_missense	64
G_39_T_missense	64
G_13_T_missense	61
G_165_T_missense	57
T_150_C_synonymous	56
C_7_T_missense	53
G_16_T_missense	51
T_79_C_missense	50
T_98_C_missense	49
C_29_T_missense	49
A_144_T_missense	47
G_60_A_synonymous	44
A_171_T_synonymous	43
A_94_G_missense	43
A_52_G_missense	42
A_152_T_missense	40
G_25_T_missense	38
G_13_A_missense	38
A_125_T_missense	35
T_145_C_missense	35
G_70_T_missense	34
T_104_G_missense	32
A_162_G_synonymous	30
A_76_G_missense	30
C_169_T_missense	29
A_55_G_missense	29
T_154_C_synonymous	28
C_85_T_missense	28
T_154_A_missense	27
C_18_T_synonymous	27
A_8_G_missense	27
G_165_A_synonymous	25
G_177_T_missense	24
A_40_G_missense	23
T_30_C_synonymous	23
G_157_C_missense	22
T_180_C_synonymous	22
T_79_G_missense	22
A_146_G_missense	21
T_180_A_synonymous	21
C_149_T_missense	21
C_130_T_synonymous	21
G_88_T_missense	21
T_6_C_synonymous	20
C_134_A_missense	20
T_41_C_missense	18
T_9_C_synonymous	17
T_127_C_missense	16
A_61_G_missense	15
A_129_T_synonymous	13
T_27_A_synonymous	13
G_59_A_missense	13
G_16_A_missense	13
A_153_G_synonymous	13
A_108_T_synonymous	12
C_75_T_synonymous	12
T_118_C_synonymous	12
G_163_C_missense	12
A_120_G_synonymous	11
T_135_C_synonymous	11
C_105_T_synonymous	11
T_135_A_synonymous	11
T_15_A_synonymous	11
A_178_G_missense	11
A_97_T_missense	11
T_91_C_missense	11
A_31_G_missense	11
A_139_G_missense	10
A_137_T_missense	10
T_95_C_missense	10
A_140_C_missense	10
T_159_C_synonymous	10
T_65_C_missense	10
T_56_C_missense	10
C_18_A_missense	10
T_5_C_missense	10
A_49_T_missense	9
G_138_T_missense	9
A_116_G_missense	9
T_78_C_synonymous	9
G_181_A_missense	9
C_10_A_missense	9
C_103_T_missense	9
T_117_C_synonymous	8
A_140_G_missense	8
G_24_A_synonymous	8
A_146_T_missense	8
C_10_T_missense	8
T_179_C_missense	8
T_84_C_synonymous	8
G_88_C_missense	8
T_66_C_synonymous	7
A_116_C_missense	7
G_24_T_missense	7
T_141_A_missense	7
T_11_C_missense	7
C_35_T_missense	7
T_183_A_missense	7
T_32_C_missense	7
G_177_A_synonymous	7
G_126_A_synonymous	6
T_4_C_missense	6
A_142_G_missense	6
T_73_C_missense	6
T_179_A_missense	6
A_99_G_missense	5
T_20_C_missense	5
A_36_G_synonymous	5
G_70_A_missense	5
A_156_G_synonymous	5
G_174_A_missense	5
A_23_G_missense	5
C_74_T_missense	5
T_47_C_missense	5
T_117_A_missense	5
T_147_C_synonymous	5
T_131_C_missense	4
G_39_A_synonymous	4
G_174_T_missense	4
T_27_C_synonymous	4
A_152_G_missense	4
T_19_C_missense	4
A_106_G_missense	4
A_106_T_missense	4
A_158_G_missense	4
T_173_C_missense	4
A_92_G_missense	4
A_109_G_missense	4
T_20_A_missense	4
A_167_G_missense	4
T_119_C_missense	4
A_162_C_missense	4
G_34_A_missense	4
G_160_A_missense	3
T_123_G_synonymous	3
A_172_G_missense	3
A_8_T_missense	3
C_46_A_missense	3
A_172_T_missense	3
T_111_C_synonymous	3
A_89_G_missense	3
A_116_T_missense	3
A_82_G_missense	3
A_82_C_missense	3
A_158_C_missense	3
A_49_C_missense	3
A_45_G_synonymous	3
T_63_C_synonymous	3
T_107_C_missense	3
A_124_G_missense	3
A_144_C_missense	3
A_97_G_missense	3
T_9_A_missense	3
A_176_T_missense	3
A_161_C_missense	3
T_51_C_synonymous	2
A_99_T_synonymous	2
T_87_C_synonymous	2
A_172_C_missense	2
A_161_G_missense	2
A_33_G_missense	2
T_77_C_missense	2
T_148_G_missense	2
A_61_C_missense	2
T_21_G_missense	2
A_94_T_missense	2
A_97_C_missense	2
T_150_G_synonymous	2
A_100_G_missense	2
A_69_T_missense	2
G_157_A_missense	2
G_81_T_missense	2
A_137_G_missense	2
A_76_T_missense	2
C_103_A_missense	2
A_167_T_missense	2
T_110_C_missense	2
A_48_T_synonymous	2
T_154_G_missense	2
A_114_G_synonymous	2
A_101_G_missense	2
C_12_A_synonymous	2
C_130_G_missense	2
C_170_G_missense	2
T_72_C_synonymous	2
A_171_G_synonymous	2
T_183_G_missense	2
A_42_G_missense	2
A_140_T_missense	2
A_31_T_missense	2
A_17_G_missense	2
A_162_T_missense	2
A_115_G_missense	2
A_144_G_synonymous	2
A_125_G_missense	2
G_175_A_missense	2
A_178_C_missense	2
A_164_T_missense	1
G_60_C_missense	1
C_29_A_missense	1
A_143_T_missense	1
T_53_G_missense	1
G_175_C_missense	1
A_164_G_missense	1
T_50_C_missense	1
C_62_A_missense	1
A_168_G_synonymous	1
A_139_T_missense	1
T_44_C_missense	1
T_155_C_missense	1
T_11_G_missense	1
A_143_G_missense	1
T_53_A_missense	1
T_43_C_synonymous	1
G_81_C_missense	1
G_163_A_missense	1
T_9_G_missense	1
C_10_G_missense	1
T_50_A_missense	1
C_102_T_synonymous	1
C_170_A_missense	1
A_61_T_missense	1
T_32_A_missense	1
A_38_T_missense	1
C_96_A_synonymous	1
C_166_A_missense	1
C_149_A_missense	1
T_77_G_missense	1
T_30_A_synonymous	1
A_92_C_missense	1
A_109_T_missense	1
T_173_A_missense	1
G_59_T_missense	1
A_55_T_missense	1
T_64_C_missense	1
T_15_C_synonymous	1
A_133_G_missense	1
T_41_G_missense	1
A_49_G_missense	1
A_68_C_missense	1
T_87_A_synonymous	1
G_88_A_missense	1
G_80_C_missense	1
A_176_C_missense	1
T_56_G_missense	1
A_153_C_missense	1
A_113_G_missense	1
T_107_A_missense	1
A_38_G_missense	1
A_106_C_missense	1
C_85_G_missense	1
T_65_A_missense	1
A_153_T_missense	1
T_19_G_missense	1
A_115_T_missense	1
T_104_C_missense	1
C_122_G_missense	1
C_105_A_synonymous	1
C_169_A_missense	1
C_12_G_synonymous	1
A_129_C_synonymous	1
T_66_A_missense	1
A_76_C_missense	1
A_52_T_missense	1
C_22_G_missense	1
G_136_A_missense	1
T_43_A_missense	1
G_126_C_missense	1
A_67_G_missense	1
A_68_T_missense	1
A_67_C_missense	1
A_158_T_missense	1
G_37_A_missense	1
A_8_C_missense	1
A_114_T_missense	1
A_36_T_synonymous	1
C_7_G_missense	1
T_121_G_missense	1
C_7_A_missense	1
