# Supplementary material for: Analysis of 3.5 million SARS-CoV-2 sequences reveals unique mutational trends with consistent nucleotide and codon frequencies
Source: Virol J. 2023 Feb 17;20:31. doi: 10.1186/s12985-023-01982-8 (PMC9936480; doi:10.1186/s12985-023-01982-8)
Supplement: Supplementary file 11 — Additional file 11. Tables S11-70: Counts of All Mutations for each Gene/Clade Combination. [file 12985_2023_1982_MOESM11_ESM.zip › Additional File 1 Tables S11-70/Additional File 1 Table S57_ORF6_delta_all_mut_info.csv]

	mutation_sum
T_90_C_synonymous	43421
A_144_T_missense	16343
A_137_T_missense	7681
T_183_C_synonymous	6201
G_181_C_missense	4277
A_182_T_missense	3984
A_58_C_synonymous	3631
C_96_T_synonymous	3232
C_93_T_synonymous	3005
C_170_T_missense	2840
G_80_T_missense	1891
C_46_T_synonymous	1767
A_61_G_missense	1352
T_145_C_missense	1163
C_62_T_missense	906
G_70_T_missense	874
A_167_G_missense	844
G_60_T_missense	818
T_98_C_missense	579
G_181_T_missense	569
T_30_C_synonymous	488
G_126_T_missense	470
T_159_C_synonymous	437
C_12_T_synonymous	370
C_18_A_missense	368
A_40_G_missense	351
T_180_C_synonymous	344
G_165_T_missense	341
G_157_T_missense	339
C_18_T_synonymous	325
G_177_T_missense	321
T_121_C_missense	302
T_117_C_synonymous	283
C_169_T_missense	274
G_39_T_missense	272
G_25_T_missense	251
G_163_C_missense	227
C_29_T_missense	226
T_150_C_synonymous	222
C_7_T_missense	220
A_153_G_synonymous	216
C_85_T_missense	210
A_52_G_missense	208
G_13_T_missense	202
A_76_G_missense	202
G_16_T_missense	195
C_122_T_missense	194
T_9_C_synonymous	185
A_158_T_missense	172
G_70_A_missense	171
A_94_G_missense	170
A_152_T_missense	162
C_149_T_missense	159
A_120_G_synonymous	154
T_64_C_missense	152
G_88_A_missense	152
A_182_G_missense	148
T_66_C_synonymous	145
A_106_G_missense	142
C_75_G_synonymous	133
T_141_C_synonymous	127
C_22_G_missense	120
A_97_G_missense	119
T_95_C_missense	118
T_6_C_synonymous	113
T_84_C_synonymous	112
C_134_T_missense	110
A_144_G_synonymous	109
T_63_C_synonymous	107
T_135_A_synonymous	106
G_181_A_missense	106
G_59_A_missense	104
A_158_G_missense	104
T_131_C_missense	103
A_55_G_missense	103
T_65_C_missense	102
T_91_C_missense	100
C_75_T_synonymous	97
A_116_C_missense	95
A_17_G_missense	95
T_20_A_missense	94
T_21_C_synonymous	93
A_178_G_missense	88
T_11_A_missense	86
A_139_G_missense	85
G_126_C_missense	84
A_120_T_missense	84
A_42_G_missense	83
T_118_A_missense	81
C_130_T_synonymous	81
A_158_C_missense	80
T_173_C_missense	80
A_109_G_missense	79
A_97_T_missense	78
T_79_C_missense	78
T_147_C_synonymous	77
A_167_T_missense	76
G_57_T_missense	76
G_165_A_synonymous	75
T_123_C_synonymous	73
T_127_C_missense	72
T_43_C_synonymous	70
A_8_G_missense	70
T_72_C_synonymous	68
A_137_G_missense	67
G_13_A_missense	66
A_45_C_missense	66
A_23_G_missense	65
G_24_T_missense	65
A_146_G_missense	65
T_154_C_synonymous	65
T_19_C_missense	65
A_92_T_missense	64
A_36_G_synonymous	64
T_15_A_synonymous	63
G_174_T_missense	61
G_59_T_missense	60
C_102_T_synonymous	59
A_176_T_missense	59
A_31_G_missense	59
T_107_C_missense	58
G_126_A_synonymous	58
A_140_G_missense	57
A_114_T_missense	56
T_56_C_missense	55
T_111_C_synonymous	55
C_134_A_missense	55
T_110_C_missense	54
T_78_C_synonymous	53
T_77_C_missense	52
A_101_G_missense	52
T_41_C_missense	51
G_24_A_synonymous	51
A_82_C_missense	50
A_94_T_missense	49
A_172_T_missense	48
C_103_T_missense	47
C_130_A_missense	47
T_104_C_missense	47
G_88_T_missense	47
G_174_A_missense	46
T_104_G_missense	46
T_148_C_missense	44
C_96_A_synonymous	43
T_121_G_missense	43
A_133_G_missense	43
A_137_C_missense	43
A_171_T_synonymous	42
A_176_G_missense	42
T_50_C_missense	42
T_21_G_missense	41
C_149_A_missense	41
T_118_C_synonymous	41
C_29_A_missense	41
C_35_T_missense	41
A_67_G_missense	40
T_86_C_missense	39
G_39_A_synonymous	39
T_54_C_synonymous	36
T_19_G_missense	36
G_157_C_missense	36
A_8_T_missense	36
T_32_C_missense	36
T_27_C_synonymous	36
C_75_A_synonymous	36
A_99_T_synonymous	35
A_82_G_missense	35
A_52_T_missense	35
A_129_G_synonymous	34
A_139_T_missense	34
G_16_A_missense	34
A_164_C_missense	33
C_10_T_missense	33
G_60_A_synonymous	33
T_87_C_synonymous	33
T_135_C_synonymous	33
G_177_C_missense	32
A_125_G_missense	32
T_5_C_missense	32
G_138_T_missense	32
A_146_T_missense	32
A_49_G_missense	31
A_162_G_synonymous	31
G_157_A_missense	31
T_180_A_synonymous	30
A_168_G_synonymous	30
T_71_C_missense	30
A_100_G_missense	30
T_51_C_synonymous	30
C_10_A_missense	29
G_81_T_missense	29
A_49_T_missense	28
T_119_C_missense	28
A_99_G_missense	28
A_42_T_synonymous	27
C_103_A_missense	27
T_135_G_synonymous	27
C_74_T_missense	27
T_43_G_missense	27
A_129_T_synonymous	27
A_171_G_synonymous	26
G_177_A_synonymous	25
C_102_A_missense	25
C_46_A_missense	25
A_92_G_missense	25
T_155_C_missense	24
T_79_A_missense	24
T_4_C_missense	24
T_150_G_synonymous	24
A_140_C_missense	23
T_11_G_missense	23
A_38_C_missense	22
A_124_G_missense	22
A_164_T_missense	22
A_164_G_missense	22
A_36_T_synonymous	22
A_113_T_missense	21
A_144_C_missense	21
A_116_G_missense	21
C_85_A_missense	20
G_160_A_missense	20
A_38_T_missense	20
A_94_C_missense	19
G_57_A_missense	19
T_53_G_missense	19
T_47_C_missense	19
A_156_G_synonymous	19
A_49_C_missense	19
T_73_C_missense	18
T_19_A_missense	18
T_20_C_missense	18
T_117_G_missense	18
T_72_A_synonymous	18
T_183_A_missense	17
G_88_C_missense	17
A_99_C_synonymous	17
T_179_C_missense	17
T_26_C_missense	17
T_11_C_missense	17
A_33_G_missense	17
C_62_A_missense	17
A_115_C_missense	17
T_44_C_missense	17
A_129_C_synonymous	17
A_139_C_missense	16
A_97_C_missense	16
T_71_G_missense	16
A_61_C_missense	16
A_68_T_missense	16
A_115_G_missense	16
A_152_G_missense	16
A_176_C_missense	16
G_163_A_missense	15
G_25_A_missense	15
G_37_A_missense	15
A_153_C_missense	15
T_30_A_synonymous	14
A_40_T_missense	14
A_142_G_missense	14
A_69_G_synonymous	14
A_162_C_missense	14
C_12_A_synonymous	14
A_76_C_missense	14
G_34_A_missense	13
A_143_T_missense	13
A_161_C_missense	13
T_173_A_missense	13
A_114_G_synonymous	13
A_161_G_missense	13
C_128_T_missense	12
A_48_G_synonymous	12
A_106_T_missense	12
A_68_C_missense	12
A_33_T_synonymous	11
A_143_C_missense	11
T_84_A_missense	11
T_183_G_missense	11
C_105_T_synonymous	11
C_96_G_missense	11
A_38_G_missense	11
G_34_T_missense	11
A_125_T_missense	10
A_112_G_missense	10
T_9_G_missense	10
A_125_C_missense	10
G_165_C_missense	10
G_60_C_missense	10
A_109_C_missense	9
A_172_C_missense	9
G_136_A_missense	9
A_28_G_missense	9
C_22_A_missense	9
C_122_G_missense	9
C_170_A_missense	9
G_70_C_missense	8
C_12_G_synonymous	8
T_5_A_missense	8
A_182_C_missense	8
A_143_G_missense	8
T_27_A_synonymous	8
T_56_A_missense	8
A_153_T_missense	8
T_154_A_missense	8
T_73_G_missense	8
A_45_G_synonymous	8
C_18_G_missense	7
T_53_C_missense	7
A_178_T_missense	7
A_140_T_missense	7
T_159_G_missense	7
A_172_G_missense	7
C_46_G_missense	7
A_92_C_missense	7
A_113_G_missense	7
C_7_G_missense	6
T_41_G_missense	6
A_161_T_missense	6
A_168_C_missense	6
A_89_G_missense	6
A_76_T_missense	6
T_72_G_synonymous	6
T_14_C_missense	6
T_77_G_missense	6
G_80_C_missense	6
A_115_T_missense	6
G_138_A_synonymous	6
T_91_A_missense	6
T_150_A_synonymous	5
A_58_G_missense	5
T_123_G_synonymous	5
T_148_A_missense	5
A_31_T_missense	5
A_58_T_missense	5
T_15_C_synonymous	5
C_122_A_missense	5
G_16_C_missense	4
A_61_T_missense	4
A_178_C_missense	4
T_127_G_missense	4
T_27_G_synonymous	4
C_74_A_missense	4
A_167_C_missense	4
T_95_G_missense	4
A_69_C_missense	4
C_169_A_missense	4
C_166_A_missense	4
T_30_G_synonymous	4
G_25_C_missense	4
T_179_G_missense	4
T_20_G_missense	4
T_63_A_synonymous	4
T_79_G_missense	4
G_24_C_missense	4
T_95_A_missense	4
A_108_G_missense	4
G_175_A_missense	4
A_171_C_synonymous	4
T_87_A_synonymous	4
A_106_C_missense	4
C_151_G_missense	3
T_104_A_missense	3
T_145_G_missense	3
A_114_C_missense	3
C_166_G_missense	3
A_116_T_missense	3
A_42_C_synonymous	3
A_69_T_missense	3
A_55_C_missense	3
C_170_G_missense	3
A_83_G_missense	3
G_175_C_missense	3
T_15_G_synonymous	3
T_66_A_missense	3
T_56_G_missense	3
A_162_T_missense	3
T_118_G_missense	3
T_159_A_missense	3
T_173_G_missense	3
T_110_G_missense	2
T_78_G_missense	2
T_65_A_missense	2
T_111_A_synonymous	2
T_86_G_missense	2
T_26_G_missense	2
T_154_G_missense	2
T_98_A_missense	2
A_101_T_missense	2
T_179_A_missense	2
T_180_G_missense	2
A_100_T_missense	2
T_78_A_synonymous	2
C_29_G_missense	2
A_23_T_missense	2
T_4_G_missense	2
A_33_C_synonymous	2
T_43_A_missense	2
A_152_C_missense	2
G_160_C_missense	2
A_82_T_missense	2
A_45_T_missense	2
C_151_A_missense	2
T_77_A_missense	2
T_87_G_synonymous	2
T_6_G_missense	2
A_55_T_missense	2
C_62_G_missense	2
A_133_C_missense	2
T_51_A_synonymous	2
G_57_C_missense	1
A_89_C_missense	1
G_81_C_missense	1
G_136_C_missense	1
T_110_A_missense	1
T_73_A_missense	1
T_26_A_missense	1
T_91_G_missense	1
T_9_A_missense	1
A_113_C_missense	1
T_90_G_missense	1
T_4_A_missense	1
C_35_A_missense	1
T_64_G_missense	1
T_107_A_missense	1
C_74_G_missense	1
T_148_G_missense	1
A_67_C_missense	1
A_28_T_missense	1
T_50_A_missense	1
T_131_A_missense	1
A_17_C_missense	1
T_84_G_missense	1
T_14_A_missense	1
A_52_C_missense	1
T_54_A_synonymous	1
A_48_T_synonymous	1
A_48_C_synonymous	1
A_23_C_missense	1
T_123_A_synonymous	1
A_142_C_missense	1
G_174_C_missense	1
A_108_T_synonymous	1
A_132_C_synonymous	1
C_7_A_missense	1
G_34_C_missense	1
G_13_C_missense	1
T_63_G_synonymous	1
T_32_A_missense	1
T_121_A_missense	1
A_68_G_missense	1
A_132_G_synonymous	1
