# Supplementary material for: Analysis of 3.5 million SARS-CoV-2 sequences reveals unique mutational trends with consistent nucleotide and codon frequencies
Source: Virol J. 2023 Feb 17;20:31. doi: 10.1186/s12985-023-01982-8 (PMC9936480; doi:10.1186/s12985-023-01982-8)
Supplement: Supplementary file 11 — Additional file 11. Tables S11-70: Counts of All Mutations for each Gene/Clade Combination. [file 12985_2023_1982_MOESM11_ESM.zip › Additional File 1 Tables S11-70/Additional File 1 Table S26_ORF6_gamma_lambda_all_mut_info.csv]

	mutation_sum
C_12_T_synonymous	9494
T_183_C_synonymous	2584
T_98_C_missense	2374
C_93_T_synonymous	1061
T_5_C_missense	965
G_181_C_missense	888
T_118_C_synonymous	870
A_182_T_missense	849
A_58_C_synonymous	695
G_80_T_missense	564
C_170_T_missense	486
C_96_T_synonymous	478
T_41_C_missense	282
C_46_T_synonymous	247
C_62_T_missense	217
G_181_T_missense	186
T_107_C_missense	158
G_60_T_missense	136
C_7_T_missense	132
G_126_T_missense	132
A_36_G_synonymous	116
G_39_T_missense	99
T_95_C_missense	92
T_9_C_synonymous	91
G_157_T_missense	91
T_11_C_missense	88
C_18_T_synonymous	88
T_21_C_synonymous	87
T_145_C_missense	79
G_13_T_missense	78
T_78_G_missense	67
A_182_G_missense	66
T_135_G_synonymous	59
G_181_A_missense	52
A_23_C_missense	49
C_10_T_missense	48
G_25_T_missense	48
G_16_T_missense	46
G_70_T_missense	46
T_147_C_synonymous	44
G_16_A_missense	42
A_23_G_missense	40
C_130_T_synonymous	40
C_29_T_missense	39
T_154_G_missense	38
T_110_C_missense	36
T_6_C_synonymous	36
G_165_T_missense	35
T_63_G_synonymous	34
T_64_C_missense	32
T_183_A_missense	32
T_77_C_missense	32
A_94_G_missense	29
T_91_C_missense	28
T_27_A_synonymous	28
T_20_A_missense	27
T_19_C_missense	27
G_177_C_missense	26
T_159_C_synonymous	25
G_13_A_missense	25
G_175_A_missense	25
A_178_G_missense	24
T_127_C_missense	23
C_35_T_missense	23
A_162_G_synonymous	23
T_117_C_synonymous	21
A_120_G_synonymous	21
G_163_C_missense	21
T_84_C_synonymous	20
A_76_G_missense	20
T_180_C_synonymous	19
T_123_C_synonymous	18
C_122_T_missense	18
G_174_T_missense	18
T_30_C_synonymous	17
T_4_C_missense	17
G_81_T_missense	17
G_126_A_synonymous	16
C_96_A_synonymous	16
G_34_A_missense	15
G_70_A_missense	15
T_145_A_missense	15
C_12_A_synonymous	14
T_148_C_missense	14
T_121_C_missense	14
T_90_C_synonymous	14
A_38_G_missense	14
A_99_G_missense	14
A_182_C_missense	14
A_152_T_missense	14
C_22_G_missense	13
T_63_C_synonymous	13
T_51_C_synonymous	13
T_65_C_missense	13
C_122_G_missense	12
A_143_C_missense	12
G_24_T_missense	12
G_177_T_missense	12
A_153_G_synonymous	12
A_144_T_missense	12
C_75_T_synonymous	11
A_97_T_missense	11
A_55_G_missense	11
T_43_G_missense	10
A_144_G_synonymous	10
A_94_T_missense	10
C_169_T_missense	10
T_32_C_missense	10
T_179_C_missense	10
A_17_G_missense	10
A_8_T_missense	10
C_134_T_missense	9
T_66_C_synonymous	9
A_116_C_missense	9
T_43_C_synonymous	9
T_173_C_missense	9
T_30_G_synonymous	9
G_88_A_missense	9
C_18_A_missense	9
A_171_T_synonymous	8
A_99_T_synonymous	8
T_127_G_missense	8
T_117_A_missense	8
T_150_C_synonymous	8
A_125_G_missense	8
A_146_G_missense	8
A_49_G_missense	8
G_177_A_synonymous	7
A_8_G_missense	7
C_130_A_missense	7
C_102_A_missense	7
T_154_C_synonymous	7
G_165_C_missense	7
A_76_T_missense	7
T_15_A_synonymous	7
A_153_C_missense	7
A_109_G_missense	7
A_164_G_missense	7
T_20_C_missense	7
T_179_A_missense	7
G_24_A_synonymous	6
G_59_A_missense	6
T_123_A_synonymous	6
C_85_T_missense	6
T_180_A_synonymous	6
T_27_C_synonymous	6
C_103_A_missense	6
C_10_A_missense	6
G_88_T_missense	6
C_75_A_synonymous	6
G_60_A_synonymous	6
A_152_G_missense	5
A_164_C_missense	5
T_50_C_missense	5
A_144_C_missense	5
A_40_G_missense	5
T_79_A_missense	5
T_56_C_missense	5
G_174_C_missense	5
T_78_C_synonymous	5
T_131_C_missense	5
T_104_G_missense	5
A_115_G_missense	5
A_115_C_missense	5
C_74_T_missense	5
A_36_T_synonymous	4
A_172_G_missense	4
T_150_G_synonymous	4
G_160_A_missense	4
T_19_A_missense	4
A_31_G_missense	4
A_176_C_missense	4
C_103_T_missense	4
A_172_T_missense	4
A_28_G_missense	4
G_126_C_missense	4
T_135_A_synonymous	4
A_178_T_missense	4
A_162_C_missense	4
A_114_G_synonymous	4
G_57_A_missense	4
A_114_T_missense	4
A_89_G_missense	4
A_82_C_missense	4
A_125_C_missense	4
C_149_T_missense	4
C_105_T_synonymous	4
A_133_G_missense	4
G_138_A_synonymous	4
A_158_G_missense	4
T_179_G_missense	4
A_140_C_missense	3
C_62_A_missense	3
A_52_G_missense	3
A_116_G_missense	3
A_67_G_missense	3
T_66_A_missense	3
A_172_C_missense	3
C_166_G_missense	3
T_119_C_missense	3
G_88_C_missense	3
T_56_A_missense	3
G_39_A_synonymous	3
A_69_G_synonymous	3
A_115_T_missense	3
T_141_C_synonymous	3
C_46_A_missense	3
C_102_T_synonymous	3
A_97_G_missense	3
A_158_C_missense	3
G_59_T_missense	3
A_161_G_missense	3
A_45_C_missense	3
A_101_G_missense	2
A_161_C_missense	2
T_73_C_missense	2
T_173_A_missense	2
T_54_C_synonymous	2
A_167_T_missense	2
T_79_C_missense	2
A_153_T_missense	2
A_125_T_missense	2
A_113_G_missense	2
G_60_C_missense	2
A_129_G_synonymous	2
A_69_T_missense	2
A_58_T_missense	2
A_61_G_missense	2
T_21_G_missense	2
C_7_G_missense	2
A_38_T_missense	2
A_82_T_missense	2
A_140_G_missense	2
G_25_A_missense	2
G_157_A_missense	2
A_116_T_missense	2
A_158_T_missense	2
T_87_C_synonymous	2
A_137_G_missense	2
T_56_G_missense	2
C_128_T_missense	2
A_176_G_missense	2
T_32_G_missense	2
A_49_C_missense	2
G_175_C_missense	2
T_64_G_missense	2
T_41_G_missense	2
A_129_T_synonymous	2
T_5_G_missense	2
T_135_C_synonymous	2
T_15_C_synonymous	2
T_9_A_missense	2
G_57_T_missense	2
A_164_T_missense	2
A_124_G_missense	1
C_151_G_missense	1
A_69_C_missense	1
G_165_A_synonymous	1
T_15_G_synonymous	1
C_170_G_missense	1
A_120_T_missense	1
G_57_C_missense	1
C_169_A_missense	1
A_178_C_missense	1
C_62_G_missense	1
A_33_G_missense	1
A_33_C_synonymous	1
T_91_A_missense	1
T_53_C_missense	1
T_47_C_missense	1
T_180_G_missense	1
G_34_T_missense	1
A_109_T_missense	1
A_139_T_missense	1
A_139_C_missense	1
G_37_A_missense	1
T_86_C_missense	1
A_82_G_missense	1
A_113_T_missense	1
A_100_G_missense	1
G_37_C_missense	1
C_149_A_missense	1
A_42_G_missense	1
A_97_C_missense	1
A_142_G_missense	1
C_46_G_missense	1
T_9_G_missense	1
T_11_G_missense	1
A_76_C_missense	1
A_139_G_missense	1
C_134_A_missense	1
T_104_C_missense	1
A_162_T_missense	1
T_155_C_missense	1
A_143_T_missense	1
A_92_G_missense	1
T_44_C_missense	1
A_52_T_missense	1
C_105_A_synonymous	1
T_5_A_missense	1
T_111_C_synonymous	1
C_29_A_missense	1
T_72_C_synonymous	1
A_42_T_synonymous	1
A_137_C_missense	1
A_140_T_missense	1
T_72_G_synonymous	1
A_108_G_missense	1
A_31_T_missense	1
T_65_G_missense	1
T_11_A_missense	1
G_138_T_missense	1
T_77_G_missense	1
T_43_A_missense	1
T_63_A_synonymous	1
A_171_C_synonymous	1
A_168_C_missense	1
A_23_T_missense	1
A_176_T_missense	1
A_109_C_missense	1
A_168_G_synonymous	1
A_137_T_missense	1
