# Supplementary material for: Analysis of 3.5 million SARS-CoV-2 sequences reveals unique mutational trends with consistent nucleotide and codon frequencies
Source: Virol J. 2023 Feb 17;20:31. doi: 10.1186/s12985-023-01982-8 (PMC9936480; doi:10.1186/s12985-023-01982-8)
Supplement: Supplementary file 11 — Additional file 11. Tables S11-70: Counts of All Mutations for each Gene/Clade Combination. [file 12985_2023_1982_MOESM11_ESM.zip › Additional File 1 Tables S11-70/Additional File 1 Table S46_ORF6_omicron_all_mut_info.csv]

	mutation_sum
A_58_C_synonymous	1149943
T_183_C_synonymous	568893
G_181_C_missense	562422
A_182_T_missense	560890
C_96_T_synonymous	1221
C_93_T_synonymous	976
C_46_T_synonymous	941
A_182_C_missense	789
C_170_T_missense	755
A_171_T_synonymous	716
C_103_T_missense	697
A_153_G_synonymous	531
G_181_T_missense	470
C_12_T_synonymous	435
A_17_G_missense	422
T_9_C_synonymous	375
G_80_T_missense	359
T_56_A_missense	357
C_122_T_missense	320
T_98_C_missense	319
C_62_T_missense	285
A_182_G_missense	278
G_57_A_missense	277
T_90_C_synonymous	256
C_85_T_missense	242
G_13_A_missense	234
T_180_C_synonymous	164
G_60_T_missense	162
C_18_T_synonymous	161
C_29_T_missense	158
T_145_C_missense	150
G_165_T_missense	142
T_159_C_synonymous	141
A_178_G_missense	135
C_102_T_synonymous	133
G_13_T_missense	122
A_144_T_missense	117
T_15_A_synonymous	115
T_91_C_missense	115
C_7_T_missense	107
T_63_C_synonymous	104
T_148_C_missense	104
G_34_A_missense	104
G_39_T_missense	102
C_134_T_missense	96
G_16_A_missense	95
C_105_T_synonymous	93
C_10_T_missense	88
A_76_G_missense	86
G_70_A_missense	85
A_172_T_missense	80
G_59_A_missense	80
C_12_A_synonymous	77
T_173_A_missense	76
A_172_G_missense	75
T_64_C_missense	75
T_30_C_synonymous	74
C_75_T_synonymous	74
C_122_G_missense	73
G_16_T_missense	72
T_11_C_missense	69
T_6_C_synonymous	68
T_51_C_synonymous	66
A_120_G_synonymous	64
T_65_C_missense	61
A_58_T_missense	59
C_46_A_missense	59
G_181_A_missense	59
T_183_A_missense	57
A_45_G_synonymous	57
G_25_T_missense	56
T_84_C_synonymous	55
G_70_T_missense	53
A_158_G_missense	53
T_95_C_missense	52
C_169_T_missense	51
G_126_T_missense	50
G_177_T_missense	48
T_27_C_synonymous	48
T_123_C_synonymous	48
A_114_C_missense	48
G_157_T_missense	47
A_162_G_synonymous	47
T_41_G_missense	47
C_103_A_missense	46
A_109_G_missense	42
T_110_C_missense	41
T_179_C_missense	40
A_23_G_missense	39
A_42_G_missense	39
T_53_C_missense	38
G_24_A_synonymous	38
T_41_C_missense	38
T_147_C_synonymous	38
A_171_G_synonymous	37
G_163_C_missense	37
T_117_C_synonymous	36
A_40_G_missense	36
T_150_C_synonymous	35
T_173_C_missense	35
A_129_G_synonymous	35
C_130_T_synonymous	34
A_146_G_missense	34
A_137_T_missense	33
A_67_C_missense	33
G_59_T_missense	33
A_99_G_missense	33
T_87_C_synonymous	32
T_77_C_missense	32
T_66_C_synonymous	32
A_8_G_missense	31
T_4_C_missense	31
A_112_G_missense	30
A_97_T_missense	29
A_36_G_synonymous	29
T_43_C_synonymous	29
T_73_C_missense	27
A_8_T_missense	27
G_174_A_missense	27
T_79_C_missense	27
G_81_T_missense	27
T_11_G_missense	27
A_92_G_missense	26
G_165_A_synonymous	26
A_97_G_missense	26
T_78_C_synonymous	26
A_161_T_missense	26
A_94_G_missense	26
A_156_G_synonymous	26
T_154_C_synonymous	25
A_68_G_missense	25
T_32_C_missense	25
T_121_C_missense	24
A_120_T_missense	24
T_141_C_synonymous	23
A_99_T_synonymous	23
A_52_G_missense	23
T_19_C_missense	23
T_27_G_synonymous	23
C_10_A_missense	23
T_56_C_missense	22
G_60_C_missense	22
T_26_C_missense	21
G_177_A_synonymous	21
A_140_G_missense	21
C_96_A_synonymous	21
A_115_G_missense	21
T_104_C_missense	20
A_42_T_synonymous	20
C_35_T_missense	20
G_165_C_missense	19
G_57_T_missense	19
A_133_G_missense	19
T_127_C_missense	19
T_21_C_synonymous	19
G_174_T_missense	18
G_60_A_synonymous	18
T_107_C_missense	18
A_152_T_missense	18
C_22_A_missense	18
T_5_C_missense	18
C_62_A_missense	18
T_118_C_synonymous	18
T_111_C_synonymous	17
A_82_C_missense	17
G_24_T_missense	17
T_131_C_missense	17
A_167_G_missense	17
A_144_G_synonymous	17
A_164_G_missense	16
A_82_G_missense	16
A_106_G_missense	16
A_49_G_missense	15
A_152_G_missense	15
T_27_A_synonymous	14
C_96_G_missense	14
A_69_T_missense	14
T_15_C_synonymous	14
G_136_A_missense	14
A_158_T_missense	14
A_101_G_missense	14
A_69_G_synonymous	14
G_163_A_missense	14
A_178_C_missense	14
A_129_C_synonymous	13
T_63_A_synonymous	13
C_74_T_missense	13
T_9_A_missense	13
G_157_A_missense	13
A_38_G_missense	13
T_86_C_missense	13
A_176_C_missense	13
A_125_G_missense	13
A_55_G_missense	13
T_71_C_missense	12
A_94_C_missense	12
G_25_A_missense	12
A_143_T_missense	12
T_44_C_missense	12
T_11_A_missense	12
A_61_G_missense	12
C_134_A_missense	11
G_138_T_missense	11
A_116_G_missense	11
G_126_A_synonymous	11
T_14_C_missense	11
T_32_A_missense	10
T_20_A_missense	10
G_175_A_missense	10
A_67_G_missense	10
T_180_A_synonymous	10
T_20_C_missense	10
A_176_G_missense	10
G_37_A_missense	10
T_50_C_missense	10
A_167_T_missense	10
T_79_A_missense	10
A_52_C_missense	9
T_95_G_missense	9
A_178_T_missense	9
A_52_T_missense	9
A_94_T_missense	9
A_113_G_missense	9
A_137_G_missense	9
A_139_C_missense	9
A_125_T_missense	9
T_19_A_missense	9
C_22_G_missense	9
A_162_C_missense	9
G_39_A_synonymous	9
T_21_G_missense	9
G_16_C_missense	9
A_36_T_synonymous	8
T_63_G_synonymous	8
T_104_A_missense	8
A_108_G_missense	8
A_132_G_synonymous	8
G_138_A_synonymous	8
A_144_C_missense	8
C_170_A_missense	8
T_119_C_missense	8
C_18_A_missense	8
A_31_G_missense	7
A_161_G_missense	7
A_31_T_missense	7
T_183_G_missense	7
C_149_T_missense	7
T_77_G_missense	7
T_72_C_synonymous	7
A_114_G_synonymous	7
G_88_T_missense	7
A_142_G_missense	7
C_7_G_missense	7
A_99_C_synonymous	7
A_116_C_missense	7
A_49_C_missense	6
A_146_T_missense	6
C_130_A_missense	6
C_85_A_missense	6
T_155_C_missense	6
A_33_G_missense	6
T_30_A_synonymous	6
C_29_A_missense	6
A_158_C_missense	6
A_164_C_missense	6
A_153_C_missense	6
G_126_C_missense	5
A_48_G_synonymous	5
T_19_G_missense	5
T_121_G_missense	5
T_135_G_synonymous	5
A_100_G_missense	5
T_127_G_missense	5
C_105_G_synonymous	5
A_140_C_missense	5
T_104_G_missense	5
G_34_T_missense	5
A_139_G_missense	5
A_115_C_missense	5
A_168_G_synonymous	5
G_88_A_missense	5
C_102_A_missense	5
T_135_C_synonymous	4
A_106_C_missense	4
T_117_A_missense	4
T_179_G_missense	4
T_84_G_missense	4
T_135_A_synonymous	4
C_166_G_missense	4
T_179_A_missense	4
C_75_A_synonymous	4
T_95_A_missense	4
T_47_C_missense	4
A_100_T_missense	4
A_17_C_missense	4
A_76_C_missense	4
G_160_A_missense	4
T_9_G_missense	4
A_38_T_missense	4
A_162_T_missense	4
C_74_A_missense	4
A_97_C_missense	4
A_48_T_synonymous	4
A_58_G_missense	4
T_6_G_missense	4
T_14_A_missense	4
T_43_G_missense	3
C_105_A_synonymous	3
T_5_G_missense	3
G_70_C_missense	3
G_39_C_missense	3
T_180_G_missense	3
A_68_T_missense	3
A_106_T_missense	3
T_15_G_synonymous	3
T_72_G_synonymous	3
A_92_T_missense	3
G_37_C_missense	3
T_5_A_missense	3
C_7_A_missense	3
A_152_C_missense	3
A_124_G_missense	3
T_65_G_missense	3
G_24_C_missense	3
A_129_T_synonymous	3
G_177_C_missense	3
G_88_C_missense	3
A_76_T_missense	3
T_87_A_synonymous	3
A_113_C_missense	3
A_61_C_missense	3
T_56_G_missense	2
A_143_C_missense	2
T_86_G_missense	2
C_10_G_missense	2
A_125_C_missense	2
C_169_A_missense	2
A_92_C_missense	2
T_110_G_missense	2
A_101_C_missense	2
T_4_G_missense	2
T_145_A_missense	2
A_161_C_missense	2
C_149_A_missense	2
C_35_A_missense	2
T_148_G_missense	2
C_18_G_missense	2
T_91_A_missense	2
G_160_C_missense	2
T_77_A_missense	2
G_175_C_missense	2
A_114_T_missense	2
A_69_C_missense	2
A_49_T_missense	2
T_20_G_missense	2
A_82_T_missense	2
G_174_C_missense	2
T_54_C_synonymous	2
A_45_T_missense	2
T_148_A_missense	2
C_103_G_missense	2
A_172_C_missense	2
T_53_A_missense	2
A_42_C_synonymous	2
A_116_T_missense	2
T_150_G_synonymous	2
A_137_C_missense	2
C_75_G_synonymous	2
A_33_T_synonymous	2
G_13_C_missense	1
T_54_A_synonymous	1
A_89_T_missense	1
T_66_G_missense	1
A_143_G_missense	1
A_55_T_missense	1
A_113_T_missense	1
A_45_C_missense	1
C_170_G_missense	1
A_133_C_missense	1
T_173_G_missense	1
T_121_A_missense	1
T_98_G_missense	1
A_164_T_missense	1
A_101_T_missense	1
T_51_A_synonymous	1
T_14_G_missense	1
T_154_G_missense	1
T_84_A_missense	1
T_73_A_missense	1
G_25_C_missense	1
T_50_G_missense	1
G_80_C_missense	1
G_136_C_missense	1
C_166_A_missense	1
C_122_A_missense	1
A_139_T_missense	1
C_102_G_missense	1
A_83_C_missense	1
T_154_A_missense	1
T_145_G_missense	1
A_100_C_missense	1
A_89_C_missense	1
A_28_T_missense	1
T_4_A_missense	1
A_8_C_missense	1
T_41_A_missense	1
A_48_C_synonymous	1
T_79_G_missense	1
C_128_T_missense	1
G_59_C_missense	1
A_109_C_missense	1
T_66_A_missense	1
A_68_C_missense	1
T_87_G_synonymous	1
A_132_C_synonymous	1
T_6_A_missense	1
T_150_A_synonymous	1
G_157_C_missense	1
T_123_A_synonymous	1
A_40_T_missense	1
A_168_C_missense	1
