# Supplementary material for: Analysis of 3.5 million SARS-CoV-2 sequences reveals unique mutational trends with consistent nucleotide and codon frequencies
Source: Virol J. 2023 Feb 17;20:31. doi: 10.1186/s12985-023-01982-8 (PMC9936480; doi:10.1186/s12985-023-01982-8)
Supplement: Supplementary file 11 — Additional file 11. Tables S11-70: Counts of All Mutations for each Gene/Clade Combination. [file 12985_2023_1982_MOESM11_ESM.zip › Additional File 1 Tables S11-70/Additional File 1 Table S39_ORF7a_alpha_all_mut_info.csv]

	mutation_sum
C_120_T_synonymous	5242
A_281_T_missense	3021
T_69_C_synonymous	2852
C_250_T_missense	2128
C_248_T_missense	1648
C_100_T_missense	1548
C_251_T_missense	1129
C_348_T_synonymous	1055
G_208_T_missense	1048
C_359_T_missense	1040
C_296_T_missense	1003
C_182_T_missense	991
C_101_T_missense	988
C_116_T_missense	963
C_134_T_missense	916
C_139_T_missense	915
G_68_T_missense	914
C_110_T_missense	909
C_83_T_missense	883
G_113_T_missense	881
C_41_T_missense	881
A_186_G_synonymous	879
G_205_T_missense	851
C_232_T_missense	813
C_222_T_synonymous	741
C_291_T_synonymous	706
C_295_T_missense	678
C_237_T_synonymous	674
C_242_T_missense	658
A_352_G_missense	658
C_207_T_synonymous	619
G_112_C_missense	613
C_217_T_missense	611
C_344_T_missense	556
G_196_T_missense	492
G_239_A_missense	488
T_90_C_synonymous	481
G_357_T_missense	480
A_350_T_missense	470
G_239_T_missense	464
G_277_T_missense	463
T_91_C_synonymous	447
C_293_T_missense	425
C_339_T_synonymous	425
T_289_C_missense	400
C_49_T_missense	390
C_346_T_missense	390
C_139_A_missense	371
G_66_T_missense	370
G_310_T_missense	364
C_116_G_missense	339
C_156_T_synonymous	332
G_244_T_missense	332
T_187_C_missense	331
A_186_T_missense	330
C_32_A_missense	328
T_245_C_missense	307
G_70_T_missense	305
G_266_T_missense	304
T_230_C_missense	284
C_23_T_missense	277
C_286_T_missense	271
A_63_G_synonymous	255
C_261_T_synonymous	253
T_223_C_missense	248
G_168_T_synonymous	245
G_163_T_missense	226
A_62_G_missense	225
T_279_C_synonymous	209
T_241_C_missense	204
A_206_G_missense	204
C_13_T_missense	201
A_282_C_missense	199
C_38_T_missense	188
T_204_C_synonymous	185
T_162_A_missense	183
A_99_G_synonymous	181
G_233_T_missense	177
T_9_C_synonymous	173
G_76_A_missense	169
G_124_A_missense	169
C_304_T_missense	150
C_32_T_missense	145
C_133_T_missense	145
C_342_T_synonymous	143
T_109_C_missense	140
A_224_G_missense	139
C_166_T_synonymous	135
T_118_C_missense	133
T_58_A_missense	132
T_35_C_missense	129
G_113_A_missense	128
G_85_T_missense	126
G_179_A_missense	124
G_313_A_missense	122
T_8_C_missense	108
G_66_A_synonymous	107
T_299_C_missense	106
C_314_T_missense	106
C_149_T_missense	105
C_180_T_synonymous	103
G_353_T_missense	102
C_256_T_synonymous	102
T_300_C_synonymous	101
G_148_T_missense	96
G_338_A_missense	95
T_39_C_synonymous	92
C_280_A_missense	90
G_228_T_missense	90
G_313_T_missense	89
C_236_T_missense	88
G_123_T_missense	87
C_210_T_synonymous	85
T_26_C_missense	85
C_143_T_missense	84
G_74_T_missense	84
A_7_G_missense	80
G_211_T_missense	76
A_6_G_synonymous	74
C_131_T_missense	74
G_208_A_missense	72
C_236_A_missense	71
G_22_A_missense	70
G_209_T_missense	70
G_190_T_missense	70
T_198_C_synonymous	70
C_164_T_missense	68
C_237_A_synonymous	68
T_15_C_synonymous	68
C_203_T_missense	68
C_197_T_missense	68
C_251_G_missense	68
A_28_G_missense	67
A_128_G_missense	67
G_168_A_synonymous	65
G_37_A_missense	63
A_10_T_missense	61
T_195_C_synonymous	61
C_264_T_synonymous	60
T_129_C_synonymous	60
C_219_T_synonymous	59
C_191_T_missense	58
A_117_G_synonymous	58
A_95_G_missense	58
A_269_T_missense	58
G_37_T_missense	57
T_9_G_missense	56
C_280_G_missense	56
G_211_A_missense	55
T_86_C_missense	54
A_360_G_synonymous	53
G_283_C_missense	53
T_335_G_missense	52
G_239_C_missense	52
G_283_A_missense	51
T_225_C_synonymous	51
G_113_C_missense	50
T_172_G_missense	50
T_221_C_missense	49
T_45_C_synonymous	49
G_125_A_missense	48
G_44_T_missense	48
A_84_T_synonymous	47
G_74_A_missense	46
G_77_A_missense	46
A_154_G_missense	46
A_307_G_missense	45
A_147_G_synonymous	44
G_48_T_missense	43
A_185_T_missense	43
G_266_A_missense	42
G_273_T_missense	42
A_214_G_missense	42
A_362_C_missense	42
C_142_T_missense	42
T_294_C_synonymous	41
A_114_C_synonymous	41
T_111_A_synonymous	40
G_220_T_missense	40
T_106_C_missense	40
T_252_C_synonymous	40
G_316_T_missense	40
A_363_G_synonymous	39
T_29_C_missense	39
A_140_G_missense	39
A_298_T_missense	39
G_277_C_missense	38
T_195_A_missense	38
T_67_C_missense	38
T_329_C_missense	37
T_311_C_missense	37
T_54_C_synonymous	36
T_17_G_missense	36
G_361_C_missense	36
T_153_C_synonymous	36
C_34_T_missense	36
C_105_T_synonymous	35
T_43_C_missense	35
A_349_G_missense	35
A_285_G_synonymous	35
G_258_T_synonymous	34
G_85_A_missense	34
A_290_G_missense	34
G_70_A_missense	33
C_293_A_missense	33
T_183_C_synonymous	33
G_112_A_missense	33
G_173_T_missense	33
A_5_C_missense	33
G_209_A_missense	33
T_16_C_missense	32
G_315_A_synonymous	32
G_310_C_missense	32
T_35_A_missense	32
G_68_A_missense	32
A_114_G_synonymous	31
C_251_A_missense	31
C_145_T_synonymous	31
A_272_G_missense	30
A_262_C_missense	30
A_31_G_missense	30
A_281_G_missense	30
T_141_C_synonymous	30
G_235_T_missense	29
T_279_G_synonymous	29
G_148_A_missense	29
G_163_A_missense	29
T_111_C_synonymous	28
T_221_G_missense	28
G_233_A_missense	28
T_43_A_missense	27
A_59_G_missense	27
T_301_C_missense	27
G_353_C_missense	27
C_36_T_synonymous	27
A_47_G_missense	27
G_74_C_missense	26
G_273_A_synonymous	26
G_151_T_missense	26
C_237_G_synonymous	26
A_10_G_missense	25
T_192_C_synonymous	25
G_315_T_synonymous	25
A_75_G_synonymous	25
A_33_G_synonymous	25
A_178_G_missense	25
A_354_T_missense	25
T_106_G_missense	25
C_60_T_synonymous	24
G_21_A_synonymous	24
C_80_T_missense	24
G_104_T_missense	24
T_292_G_missense	24
G_27_A_synonymous	24
T_212_C_missense	23
A_7_T_missense	23
A_94_G_missense	23
C_107_T_missense	23
C_314_A_missense	23
C_13_G_missense	22
A_122_T_missense	22
G_179_T_missense	22
T_259_C_missense	22
C_101_G_missense	22
G_151_A_missense	22
T_108_C_synonymous	22
T_306_C_synonymous	22
A_276_G_synonymous	21
T_229_C_synonymous	21
T_260_C_missense	21
C_25_A_missense	21
C_222_A_synonymous	20
G_228_A_synonymous	20
C_110_A_missense	20
A_157_G_missense	20
T_177_A_missense	20
C_25_T_synonymous	20
T_102_G_synonymous	19
C_232_A_missense	19
T_138_G_missense	19
T_138_C_synonymous	19
C_18_T_synonymous	19
G_200_T_missense	19
A_216_G_synonymous	19
T_17_C_missense	19
C_202_T_missense	18
T_247_C_missense	18
T_11_C_missense	18
C_250_A_missense	18
T_167_C_missense	18
T_188_A_missense	18
G_353_A_missense	18
A_284_G_missense	18
C_41_A_missense	18
A_318_T_synonymous	18
G_361_A_missense	18
A_231_C_missense	17
C_34_A_missense	17
T_341_C_missense	17
T_138_A_missense	17
T_263_C_missense	17
A_224_T_missense	17
C_36_G_synonymous	17
G_316_A_missense	16
A_127_T_missense	16
T_167_A_missense	16
G_27_T_synonymous	16
T_162_C_synonymous	16
T_160_C_missense	16
T_58_C_missense	16
A_159_G_synonymous	16
C_226_G_missense	16
G_322_T_missense	16
C_207_A_missense	15
A_307_T_missense	15
T_312_C_synonymous	15
T_14_G_missense	15
T_35_G_missense	15
T_189_C_synonymous	15
A_53_G_missense	14
A_4_G_missense	14
A_181_T_missense	14
G_124_T_missense	14
C_57_T_synonymous	14
T_241_G_missense	14
A_297_G_synonymous	14
A_96_G_synonymous	14
T_337_G_missense	13
T_177_C_synonymous	13
G_190_A_missense	13
C_226_A_missense	13
A_79_G_missense	13
T_188_C_missense	13
T_15_A_synonymous	13
G_48_A_synonymous	13
G_266_C_missense	13
G_173_A_missense	12
C_101_A_missense	12
C_346_A_missense	12
A_331_G_missense	12
T_257_A_missense	12
A_321_T_synonymous	12
G_277_A_missense	12
T_241_A_missense	11
C_156_A_missense	11
A_328_G_missense	11
C_256_A_missense	11
T_199_C_missense	11
A_240_G_synonymous	11
G_123_A_synonymous	11
A_159_T_missense	11
A_206_C_missense	11
T_16_G_missense	11
T_303_C_synonymous	11
A_186_C_missense	11
C_182_A_missense	11
T_312_A_synonymous	11
G_235_A_missense	11
T_19_G_missense	11
C_170_T_missense	10
T_278_C_missense	10
T_171_C_synonymous	10
A_267_G_synonymous	10
C_13_A_missense	10
G_310_A_missense	10
A_158_T_missense	10
C_100_A_missense	10
T_201_C_synonymous	10
T_195_G_missense	10
T_130_C_missense	10
A_275_G_missense	10
G_205_C_missense	10
A_62_T_missense	10
T_42_C_synonymous	10
A_5_G_missense	10
G_324_T_synonymous	10
G_357_A_synonymous	9
A_319_C_missense	9
C_334_T_missense	9
G_22_T_missense	9
A_213_G_synonymous	9
G_258_A_synonymous	9
T_12_C_synonymous	9
C_348_A_synonymous	9
A_152_G_missense	9
T_103_A_missense	9
A_215_G_missense	9
C_142_A_missense	9
A_117_T_synonymous	9
A_63_T_missense	9
T_305_C_missense	9
T_320_C_missense	9
T_67_A_missense	8
A_127_G_missense	8
T_246_C_synonymous	8
A_98_G_missense	8
A_262_G_missense	8
C_83_G_missense	8
T_14_C_missense	8
G_76_T_missense	8
C_166_A_missense	8
C_348_G_synonymous	8
A_345_T_synonymous	8
T_89_A_missense	8
G_104_A_missense	8
T_136_C_missense	8
T_109_A_missense	8
A_132_T_synonymous	8
T_263_G_missense	8
T_161_C_missense	8
T_183_G_synonymous	8
A_360_T_synonymous	8
A_165_G_synonymous	8
C_174_T_synonymous	8
G_338_T_missense	8
T_309_C_synonymous	8
A_249_G_synonymous	7
G_121_A_missense	7
A_297_T_synonymous	7
T_51_C_synonymous	7
A_284_C_missense	7
C_143_A_missense	7
C_88_T_missense	7
C_332_T_missense	7
A_343_G_missense	7
T_39_A_synonymous	7
A_330_T_synonymous	7
T_102_C_synonymous	7
T_136_A_missense	7
G_274_A_missense	7
T_129_G_missense	7
C_170_A_missense	7
A_185_G_missense	7
A_215_T_missense	7
A_270_G_synonymous	7
C_339_G_missense	7
A_135_G_synonymous	7
A_319_T_missense	7
A_218_G_missense	7
C_80_A_missense	7
C_126_T_synonymous	7
C_314_G_missense	7
T_294_G_synonymous	7
A_87_C_synonymous	7
T_12_A_synonymous	6
A_40_C_missense	6
A_267_C_missense	6
A_75_C_missense	6
G_97_A_missense	6
A_122_G_missense	6
A_267_T_missense	6
A_159_C_missense	6
G_200_A_missense	6
G_168_C_synonymous	6
A_351_G_synonymous	6
A_358_T_missense	6
G_211_C_missense	6
C_36_A_synonymous	6
A_119_G_missense	6
G_205_A_missense	6
T_335_C_missense	6
C_133_A_missense	6
T_137_C_missense	6
T_234_A_synonymous	6
A_350_C_missense	6
C_210_A_synonymous	6
T_71_C_missense	6
G_220_A_missense	6
T_187_G_missense	6
A_214_C_missense	6
C_83_A_missense	6
T_50_C_missense	6
T_72_C_synonymous	6
T_11_G_missense	5
G_228_C_missense	5
G_76_C_missense	5
T_183_A_synonymous	5
T_326_C_missense	5
A_158_G_missense	5
T_43_G_missense	5
A_128_C_missense	5
A_185_C_missense	5
C_184_G_missense	5
G_21_T_missense	5
T_19_C_synonymous	5
A_282_G_synonymous	5
C_261_G_missense	5
G_357_C_missense	5
T_302_C_missense	5
G_324_A_synonymous	5
T_172_A_missense	5
A_30_G_missense	5
T_288_A_synonymous	5
T_279_A_synonymous	5
A_356_G_missense	5
A_231_G_synonymous	5
C_317_T_missense	5
G_77_T_missense	5
C_57_A_missense	5
A_227_T_missense	5
A_84_G_synonymous	5
A_318_G_synonymous	5
A_328_T_missense	5
A_140_T_missense	5
A_243_T_synonymous	5
T_20_C_missense	5
T_144_C_synonymous	5
T_347_C_missense	5
A_4_C_missense	5
A_115_T_missense	5
A_215_C_missense	5
T_287_A_missense	4
T_194_G_missense	4
T_109_G_missense	4
A_181_G_missense	4
T_160_G_missense	4
A_24_G_synonymous	4
T_337_A_missense	4
A_298_G_missense	4
A_243_G_synonymous	4
A_350_G_missense	4
A_31_T_missense	4
A_30_T_synonymous	4
T_90_A_synonymous	4
T_193_C_missense	4
C_107_A_missense	4
A_255_G_synonymous	4
T_16_A_missense	4
C_61_A_missense	4
C_304_G_missense	4
T_257_C_missense	4
C_133_G_missense	4
A_155_G_missense	4
T_86_A_missense	4
G_233_C_missense	4
A_330_G_missense	4
C_344_A_missense	4
C_134_G_missense	4
A_63_C_missense	4
T_325_C_missense	4
A_238_C_synonymous	4
A_253_C_missense	4
T_171_A_synonymous	4
T_337_C_missense	4
G_244_A_missense	4
T_292_C_missense	4
T_336_C_synonymous	4
T_12_G_missense	4
T_347_A_missense	4
A_87_G_synonymous	4
A_363_T_missense	4
C_139_G_missense	4
T_175_C_missense	4
A_132_G_synonymous	4
C_197_A_missense	4
T_294_A_synonymous	4
A_254_G_missense	4
G_173_C_missense	4
T_204_A_synonymous	4
T_150_C_synonymous	4
A_249_C_synonymous	4
A_53_T_missense	4
A_114_T_synonymous	4
T_289_G_missense	4
T_189_A_missense	4
A_117_C_synonymous	4
A_362_T_missense	4
T_89_C_missense	3
C_55_T_missense	3
T_223_G_missense	3
A_73_G_missense	3
A_135_T_synonymous	3
C_164_A_missense	3
T_288_C_synonymous	3
A_93_G_synonymous	3
A_24_C_synonymous	3
T_160_A_missense	3
C_134_A_missense	3
C_232_G_missense	3
T_199_G_missense	3
A_321_G_missense	3
T_234_C_synonymous	3
C_236_G_missense	3
C_334_A_missense	3
T_341_G_missense	3
C_149_A_missense	3
A_140_C_missense	3
A_81_T_synonymous	3
T_247_A_missense	3
A_165_C_synonymous	3
T_8_G_missense	3
A_28_T_missense	3
T_327_C_synonymous	3
C_55_A_missense	3
A_33_T_synonymous	3
C_304_A_missense	3
A_47_T_missense	3
A_356_T_missense	3
C_295_A_missense	3
A_169_T_missense	3
T_347_G_missense	3
C_18_A_missense	3
T_92_C_missense	3
T_309_A_synonymous	3
T_103_C_missense	3
T_171_G_synonymous	3
A_284_T_missense	3
T_201_G_missense	3
G_125_T_missense	3
A_238_G_missense	3
A_253_G_missense	3
T_194_C_missense	3
T_50_G_missense	3
A_30_C_synonymous	3
T_300_A_synonymous	3
T_146_C_missense	3
C_342_G_missense	2
A_96_C_missense	2
A_362_G_missense	2
T_176_C_missense	2
T_300_G_missense	2
A_216_C_missense	2
C_105_G_missense	2
T_52_C_missense	2
T_301_G_missense	2
A_65_G_missense	2
A_249_T_synonymous	2
T_15_G_synonymous	2
T_106_A_missense	2
A_122_C_missense	2
T_305_G_missense	2
G_85_C_missense	2
T_67_G_missense	2
T_136_G_missense	2
A_128_T_missense	2
A_272_T_missense	2
T_108_A_synonymous	2
T_161_G_missense	2
T_188_G_missense	2
A_282_T_missense	2
T_301_A_missense	2
A_56_G_missense	2
T_246_A_synonymous	2
C_207_G_missense	2
T_167_G_missense	2
A_169_G_missense	2
T_247_G_missense	2
T_144_G_synonymous	2
G_68_C_missense	2
A_270_T_missense	2
T_204_G_synonymous	2
A_269_G_missense	2
A_254_C_missense	2
C_359_A_missense	2
C_286_G_missense	2
G_148_C_missense	2
C_145_G_missense	2
T_172_C_missense	2
A_82_G_missense	2
A_40_T_missense	2
A_254_T_missense	2
T_308_C_missense	2
T_311_G_missense	2
C_256_G_missense	2
A_165_T_synonymous	2
T_150_A_synonymous	2
C_293_G_missense	2
A_28_C_missense	2
A_290_C_missense	2
T_162_G_missense	2
C_296_A_missense	2
C_203_A_missense	2
T_144_A_synonymous	2
A_355_G_missense	2
G_179_C_missense	2
C_286_A_missense	2
A_351_T_missense	2
T_340_G_missense	2
T_303_A_missense	2
C_191_A_missense	2
T_299_G_missense	2
A_95_C_missense	2
A_81_G_synonymous	2
T_29_G_missense	2
A_343_C_missense	2
A_265_G_missense	2
T_192_A_synonymous	2
G_200_C_missense	2
A_321_C_synonymous	2
G_121_C_missense	2
A_216_T_missense	2
C_191_G_missense	2
A_319_G_missense	2
C_116_A_missense	2
G_64_A_missense	2
C_202_G_missense	2
G_208_C_missense	2
C_219_A_missense	1
A_255_C_missense	1
T_111_G_synonymous	1
T_309_G_missense	1
G_46_A_missense	1
A_262_T_missense	1
C_217_A_missense	1
G_313_C_missense	1
C_110_G_missense	1
A_7_C_missense	1
T_175_G_missense	1
C_346_G_missense	1
T_175_A_missense	1
A_94_C_missense	1
G_220_C_missense	1
A_213_C_synonymous	1
T_289_A_missense	1
A_169_C_missense	1
T_42_A_synonymous	1
A_275_T_missense	1
T_130_G_missense	1
T_229_A_missense	1
A_276_C_missense	1
A_59_T_missense	1
A_98_T_missense	1
T_312_G_synonymous	1
C_197_G_missense	1
T_303_G_missense	1
T_260_G_missense	1
A_73_C_synonymous	1
T_187_A_missense	1
C_342_A_missense	1
T_288_G_synonymous	1
T_299_A_missense	1
T_193_G_missense	1
A_298_C_missense	1
C_41_G_missense	1
T_26_A_missense	1
A_358_G_missense	1
T_78_C_synonymous	1
A_240_C_missense	1
T_146_A_missense	1
A_227_G_missense	1
C_203_G_missense	1
C_344_G_missense	1
A_285_C_missense	1
A_65_T_missense	1
A_75_T_missense	1
A_328_C_missense	1
A_98_C_missense	1
G_163_C_missense	1
T_72_A_synonymous	1
C_182_G_missense	1
T_189_G_missense	1
G_315_C_synonymous	1
T_51_A_synonymous	1
T_306_A_synonymous	1
T_305_A_missense	1
C_38_A_missense	1
C_184_A_missense	1
A_79_T_missense	1
A_10_C_missense	1
C_88_A_missense	1
T_177_G_missense	1
A_333_G_synonymous	1
T_39_G_synonymous	1
G_44_A_missense	1
A_354_C_missense	1
T_137_A_missense	1
T_246_G_synonymous	1
A_115_G_missense	1
C_250_G_missense	1
G_273_C_missense	1
T_327_G_missense	1
A_95_T_missense	1
G_322_A_missense	1
T_340_C_missense	1
T_308_G_missense	1
T_108_G_synonymous	1
A_47_C_missense	1
T_71_G_missense	1
T_118_A_missense	1
T_252_A_synonymous	1
A_345_G_synonymous	1
A_276_T_missense	1
A_318_C_synonymous	1
T_69_G_missense	1
C_264_A_synonymous	1
T_257_G_missense	1
A_154_T_missense	1
T_287_C_missense	1
T_199_A_missense	1
T_340_A_missense	1
C_332_A_missense	1
C_359_G_missense	1
T_325_A_missense	1
G_322_C_missense	1
T_141_A_missense	1
A_65_C_missense	1
