# Supplementary material for: Analysis of 3.5 million SARS-CoV-2 sequences reveals unique mutational trends with consistent nucleotide and codon frequencies
Source: Virol J. 2023 Feb 17;20:31. doi: 10.1186/s12985-023-01982-8 (PMC9936480; doi:10.1186/s12985-023-01982-8)
Supplement: Supplementary file 11 — Additional file 11. Tables S11-70: Counts of All Mutations for each Gene/Clade Combination. [file 12985_2023_1982_MOESM11_ESM.zip › Additional File 1 Tables S11-70/Additional File 1 Table S68_ORF7a_beta_mu_all_mut_info.csv]

	mutation_sum
C_346_T_missense	5718
C_41_T_missense	3304
C_359_T_missense	3138
T_245_C_missense	2291
C_120_T_synonymous	881
C_210_T_synonymous	654
T_16_C_missense	638
C_134_G_missense	629
T_294_C_synonymous	614
C_261_T_synonymous	538
C_348_T_synonymous	517
G_168_T_synonymous	488
A_186_T_missense	451
C_286_T_missense	450
A_362_C_missense	436
C_237_T_synonymous	426
C_116_T_missense	413
G_277_T_missense	406
G_239_T_missense	403
C_83_T_missense	360
C_139_T_missense	358
T_225_C_synonymous	336
C_49_T_missense	326
C_101_T_missense	290
C_100_T_missense	277
C_156_T_synonymous	255
C_207_T_synonymous	226
T_91_C_synonymous	225
G_310_T_missense	225
C_295_T_missense	221
C_25_T_synonymous	217
C_296_T_missense	215
G_70_T_missense	210
C_217_T_missense	209
C_237_A_synonymous	205
C_248_T_missense	187
C_250_T_missense	183
C_219_T_synonymous	179
C_242_T_missense	166
C_134_T_missense	165
C_291_T_synonymous	164
C_314_T_missense	157
A_282_C_missense	147
G_113_T_missense	147
A_328_G_missense	143
G_85_T_missense	135
G_211_A_missense	130
G_228_T_missense	127
T_241_C_missense	125
C_344_T_missense	124
G_22_A_missense	124
C_251_T_missense	123
C_342_T_synonymous	121
C_32_T_missense	110
G_190_T_missense	99
C_293_T_missense	94
A_114_C_synonymous	94
C_34_T_missense	88
C_105_T_synonymous	87
C_110_T_missense	78
C_339_T_synonymous	77
C_232_T_missense	75
C_60_T_synonymous	73
C_13_T_missense	73
G_266_T_missense	73
G_283_C_missense	73
G_66_T_missense	72
G_113_C_missense	65
G_228_A_synonymous	64
A_31_G_missense	61
G_163_T_missense	61
G_315_A_synonymous	59
C_182_T_missense	58
A_240_G_synonymous	58
A_63_G_synonymous	57
T_130_A_missense	56
G_123_T_missense	55
T_8_C_missense	54
C_304_T_missense	52
G_70_C_missense	51
G_258_T_synonymous	51
A_224_G_missense	50
T_45_C_synonymous	49
G_74_T_missense	49
G_211_T_missense	49
T_320_C_missense	48
C_145_T_synonymous	45
G_37_A_missense	45
T_54_C_synonymous	43
G_104_A_missense	42
C_202_T_missense	42
C_139_A_missense	41
A_270_G_synonymous	41
G_151_T_missense	40
G_277_A_missense	40
A_135_T_synonymous	38
C_133_T_missense	38
G_357_T_missense	38
T_341_A_missense	38
T_141_C_synonymous	37
C_256_T_synonymous	37
C_280_A_missense	37
G_244_T_missense	36
A_159_G_synonymous	35
A_356_C_missense	33
T_39_C_synonymous	32
A_285_G_synonymous	32
G_239_C_missense	32
C_203_T_missense	32
G_123_A_synonymous	31
G_48_T_missense	31
G_353_A_missense	31
T_187_C_missense	31
A_352_G_missense	31
T_111_A_synonymous	30
G_209_T_missense	30
T_106_C_missense	30
G_148_A_missense	29
T_118_C_missense	29
T_329_C_missense	29
T_259_C_missense	29
C_57_T_synonymous	29
A_333_G_synonymous	28
G_196_T_missense	28
C_25_A_missense	28
A_351_C_missense	28
A_213_G_synonymous	27
C_131_T_missense	27
A_349_C_missense	26
C_174_T_synonymous	26
C_236_T_missense	26
G_21_A_synonymous	26
T_29_C_missense	26
C_222_T_synonymous	25
G_316_T_missense	25
G_220_T_missense	24
G_313_T_missense	24
T_20_C_missense	24
T_246_C_synonymous	24
C_38_T_missense	23
A_33_G_synonymous	23
T_221_C_missense	23
C_23_T_missense	23
T_230_C_missense	22
G_179_T_missense	21
C_180_T_synonymous	21
A_140_T_missense	21
T_204_C_synonymous	21
A_28_G_missense	21
G_277_C_missense	21
T_138_C_synonymous	20
T_289_C_missense	20
T_12_C_synonymous	20
G_48_A_synonymous	20
G_200_T_missense	20
T_279_A_synonymous	20
G_208_A_missense	20
A_231_G_synonymous	20
G_220_A_missense	20
A_206_G_missense	20
C_36_T_synonymous	19
G_148_T_missense	19
G_208_T_missense	19
C_264_T_synonymous	19
G_209_A_missense	18
G_283_A_missense	18
G_353_T_missense	18
C_143_T_missense	18
G_258_A_synonymous	18
A_114_G_synonymous	18
A_140_G_missense	18
T_201_C_synonymous	17
G_125_A_missense	17
A_307_G_missense	17
T_9_C_synonymous	17
A_318_T_synonymous	17
A_84_G_synonymous	17
T_11_C_missense	16
T_69_C_synonymous	16
A_4_G_missense	16
A_10_G_missense	16
T_229_C_synonymous	16
A_135_G_synonymous	16
T_195_A_missense	16
C_184_A_missense	15
C_332_T_missense	15
A_185_G_missense	15
G_266_A_missense	15
A_297_G_synonymous	15
G_68_T_missense	15
T_299_C_missense	15
T_136_C_missense	15
C_166_T_synonymous	15
G_322_T_missense	15
A_186_G_synonymous	15
C_226_G_missense	14
G_361_C_missense	14
A_185_T_missense	14
T_340_C_missense	14
G_112_A_missense	14
G_233_T_missense	14
A_117_G_synonymous	14
A_62_G_missense	14
T_19_C_synonymous	14
T_15_A_synonymous	13
A_47_G_missense	13
G_74_A_missense	13
T_337_A_missense	13
G_124_A_missense	13
G_338_T_missense	13
C_261_A_missense	13
A_115_G_missense	13
C_134_A_missense	12
A_270_T_missense	12
G_37_T_missense	12
A_95_G_missense	12
T_241_A_missense	12
T_150_C_synonymous	12
C_149_T_missense	12
G_244_A_missense	12
G_70_A_missense	12
T_195_C_synonymous	12
A_96_G_synonymous	12
C_251_A_missense	12
A_213_T_synonymous	12
C_18_T_synonymous	12
T_109_G_missense	12
C_101_A_missense	11
A_269_T_missense	11
G_168_A_synonymous	11
C_346_A_missense	11
T_153_C_synonymous	11
T_223_C_missense	11
T_221_G_missense	11
G_205_T_missense	11
T_162_C_synonymous	11
T_199_C_missense	11
T_300_G_missense	11
G_74_C_missense	11
G_168_C_synonymous	11
A_24_G_synonymous	11
G_44_T_missense	11
G_179_A_missense	11
A_281_C_missense	11
A_117_T_synonymous	11
C_107_T_missense	11
T_111_C_synonymous	11
T_288_C_synonymous	10
G_310_A_missense	10
C_197_T_missense	10
G_316_A_missense	10
T_86_C_missense	10
T_16_A_missense	10
G_163_A_missense	10
A_282_T_missense	10
C_317_T_missense	10
G_239_A_missense	9
G_112_C_missense	9
A_152_G_missense	9
T_109_C_missense	9
A_147_G_synonymous	9
G_274_A_missense	9
T_129_C_synonymous	9
T_259_G_missense	9
T_292_A_missense	9
T_160_C_missense	9
T_14_C_missense	9
G_200_A_missense	9
C_143_A_missense	9
G_315_T_synonymous	9
A_216_T_missense	9
G_233_A_missense	9
G_273_A_synonymous	9
A_276_G_synonymous	9
A_262_G_missense	9
T_35_C_missense	9
A_255_G_synonymous	9
T_325_C_missense	9
G_233_C_missense	8
C_170_T_missense	8
G_208_C_missense	8
T_176_A_missense	8
A_350_G_missense	8
T_279_C_synonymous	8
A_181_G_missense	8
T_188_C_missense	8
C_342_A_missense	8
G_66_A_synonymous	8
A_290_T_missense	8
T_160_A_missense	8
A_158_T_missense	8
T_289_A_missense	8
T_108_C_synonymous	8
C_202_G_missense	8
G_235_T_missense	8
T_58_C_missense	8
T_15_C_synonymous	8
G_190_A_missense	8
C_222_A_synonymous	8
G_324_A_synonymous	8
C_116_G_missense	8
T_292_G_missense	8
T_177_C_synonymous	7
A_267_G_synonymous	7
T_43_A_missense	7
A_345_G_synonymous	7
T_192_C_synonymous	7
C_41_A_missense	7
A_127_C_missense	7
G_121_A_missense	7
C_344_G_missense	7
T_102_C_synonymous	7
T_187_G_missense	7
C_256_G_missense	7
G_324_T_synonymous	7
A_265_G_missense	7
T_263_C_missense	7
A_285_T_missense	7
T_90_C_synonymous	7
C_101_G_missense	7
A_284_T_missense	7
T_252_C_synonymous	7
T_17_C_missense	7
A_99_G_synonymous	7
A_363_G_synonymous	7
G_266_C_missense	7
G_97_A_missense	7
T_252_A_synonymous	7
G_173_T_missense	6
T_183_C_synonymous	6
C_83_G_missense	6
T_341_C_missense	6
T_71_C_missense	6
C_304_A_missense	6
A_356_G_missense	6
T_103_A_missense	6
T_301_C_missense	6
T_263_A_missense	6
T_309_G_missense	6
G_338_A_missense	6
A_281_G_missense	6
T_278_C_missense	6
T_42_G_synonymous	6
T_16_G_missense	6
C_34_A_missense	6
G_113_A_missense	6
T_340_A_missense	6
G_273_T_missense	6
T_257_A_missense	6
T_340_G_missense	6
C_164_T_missense	6
C_334_A_missense	6
T_335_G_missense	6
C_256_A_missense	6
C_126_T_synonymous	6
G_173_C_missense	6
G_68_A_missense	5
G_85_A_missense	5
T_162_A_missense	5
A_53_G_missense	5
C_184_G_missense	5
T_106_G_missense	5
T_325_A_missense	5
C_191_T_missense	5
T_130_C_missense	5
A_215_T_missense	5
C_286_A_missense	5
C_332_A_missense	5
T_14_A_missense	5
A_267_C_missense	5
T_336_A_synonymous	5
A_360_G_synonymous	5
G_76_T_missense	5
T_146_C_missense	5
C_261_G_missense	5
T_309_C_synonymous	5
A_270_C_missense	5
A_297_T_synonymous	5
T_300_C_synonymous	5
C_191_G_missense	5
A_33_C_synonymous	5
A_330_C_synonymous	5
C_197_A_missense	5
G_316_C_missense	5
C_80_A_missense	5
A_216_G_synonymous	5
A_28_T_missense	5
G_104_T_missense	5
A_284_G_missense	5
A_7_G_missense	5
T_263_G_missense	5
T_234_A_synonymous	5
G_27_A_synonymous	5
T_292_C_missense	5
T_312_A_synonymous	5
T_177_A_missense	5
G_76_A_missense	5
G_324_C_synonymous	5
C_232_A_missense	4
T_311_C_missense	4
T_303_G_missense	4
A_93_G_synonymous	4
A_298_G_missense	4
C_293_A_missense	4
T_303_C_synonymous	4
C_13_A_missense	4
A_94_G_missense	4
A_24_C_synonymous	4
T_287_C_missense	4
T_278_A_missense	4
G_27_T_synonymous	4
A_281_T_missense	4
A_81_G_synonymous	4
G_151_A_missense	4
G_77_A_missense	4
T_260_C_missense	4
G_271_A_missense	4
T_129_G_missense	4
A_318_G_synonymous	4
T_247_C_missense	4
C_250_A_missense	4
T_144_G_synonymous	4
T_108_G_synonymous	4
A_362_G_missense	4
A_356_T_missense	4
C_142_T_missense	4
A_127_G_missense	4
C_88_A_missense	3
T_72_C_synonymous	3
A_122_T_missense	3
C_32_G_missense	3
A_254_T_missense	3
T_67_C_missense	3
A_319_G_missense	3
T_312_C_synonymous	3
T_187_A_missense	3
C_339_G_missense	3
A_30_G_missense	3
A_96_C_missense	3
A_249_G_synonymous	3
A_28_C_missense	3
T_247_G_missense	3
A_362_T_missense	3
T_337_C_missense	3
T_204_G_synonymous	3
T_50_C_missense	3
T_279_G_synonymous	3
A_75_G_synonymous	3
T_212_C_missense	3
T_189_C_synonymous	3
A_318_C_synonymous	3
C_334_T_missense	3
T_308_G_missense	3
C_236_A_missense	3
A_276_C_missense	3
A_81_T_synonymous	3
A_282_G_synonymous	3
A_358_G_missense	3
A_218_G_missense	3
A_214_C_missense	3
A_122_C_missense	3
G_353_C_missense	3
T_118_A_missense	3
A_128_G_missense	3
A_87_G_synonymous	3
T_306_C_synonymous	3
A_227_G_missense	3
T_326_C_missense	3
T_102_G_synonymous	3
G_205_A_missense	3
C_110_G_missense	3
C_295_G_missense	3
C_182_A_missense	3
T_42_C_synonymous	3
G_357_A_synonymous	3
C_207_A_missense	3
A_79_G_missense	3
A_119_G_missense	3
T_212_A_missense	3
A_158_G_missense	3
T_198_G_synonymous	3
A_40_G_missense	3
A_214_G_missense	3
T_201_G_missense	3
A_47_C_missense	3
T_171_C_synonymous	3
A_165_C_synonymous	3
T_309_A_synonymous	3
A_307_T_missense	2
T_17_A_missense	2
A_355_G_missense	2
T_323_C_missense	2
A_155_C_missense	2
T_35_A_missense	2
C_49_A_missense	2
T_103_C_missense	2
A_351_G_synonymous	2
A_227_T_missense	2
A_321_G_missense	2
A_298_T_missense	2
C_219_A_missense	2
T_146_A_missense	2
A_186_C_missense	2
T_167_C_missense	2
T_11_G_missense	2
A_240_C_missense	2
A_84_T_synonymous	2
C_13_G_missense	2
A_275_G_missense	2
A_276_T_missense	2
A_343_G_missense	2
A_328_T_missense	2
A_98_G_missense	2
C_41_G_missense	2
C_156_A_missense	2
A_360_C_synonymous	2
T_294_A_synonymous	2
T_141_G_missense	2
C_80_T_missense	2
T_118_G_missense	2
T_301_A_missense	2
C_210_A_synonymous	2
C_88_T_missense	2
G_235_A_missense	2
T_137_C_missense	2
A_56_C_missense	2
A_115_C_missense	2
G_179_C_missense	2
C_251_G_missense	2
T_337_G_missense	2
C_348_G_synonymous	2
A_290_C_missense	2
T_289_G_missense	2
A_169_G_missense	2
T_167_A_missense	2
T_102_A_synonymous	2
T_302_C_missense	2
G_196_A_missense	2
C_83_A_missense	2
A_262_T_missense	2
A_154_T_missense	2
C_314_A_missense	2
A_128_C_missense	2
T_246_G_synonymous	2
A_56_T_missense	2
A_122_G_missense	2
A_275_C_missense	2
A_6_G_synonymous	2
A_82_G_missense	2
T_198_C_synonymous	2
C_164_A_missense	2
T_35_G_missense	2
A_127_T_missense	2
T_89_A_missense	2
A_154_G_missense	2
A_155_G_missense	2
G_85_C_missense	2
A_178_G_missense	2
A_330_G_missense	2
C_18_A_missense	2
A_7_T_missense	2
A_284_C_missense	2
C_166_A_missense	2
T_204_A_synonymous	2
T_176_C_missense	2
T_71_G_missense	2
A_132_G_synonymous	2
A_343_T_missense	2
C_145_A_missense	2
A_30_T_synonymous	2
C_32_A_missense	2
C_34_G_missense	2
A_354_T_missense	2
G_46_A_missense	2
A_95_T_missense	2
T_171_G_synonymous	2
G_205_C_missense	2
T_106_A_missense	2
C_110_A_missense	2
T_347_C_missense	2
T_78_A_synonymous	1
A_84_C_synonymous	1
A_6_T_missense	1
C_57_A_missense	1
G_76_C_missense	1
G_124_T_missense	1
G_196_C_missense	1
C_61_A_missense	1
A_5_T_missense	1
A_350_T_missense	1
T_183_A_synonymous	1
T_327_C_synonymous	1
T_19_G_missense	1
T_194_G_missense	1
A_132_T_synonymous	1
A_96_T_missense	1
T_335_C_missense	1
T_43_C_missense	1
G_37_C_missense	1
T_26_A_missense	1
A_331_T_missense	1
T_171_A_synonymous	1
C_293_G_missense	1
T_146_G_missense	1
T_336_C_synonymous	1
T_138_A_missense	1
A_114_T_synonymous	1
A_169_T_missense	1
T_176_G_missense	1
T_172_G_missense	1
T_162_G_missense	1
C_107_G_missense	1
A_181_T_missense	1
T_90_G_synonymous	1
T_175_A_missense	1
T_58_A_missense	1
C_268_A_missense	1
A_98_T_missense	1
G_244_C_missense	1
T_39_G_synonymous	1
T_136_A_missense	1
T_221_A_missense	1
T_301_G_missense	1
T_161_C_missense	1
A_227_C_missense	1
A_254_G_missense	1
A_6_C_missense	1
A_243_T_synonymous	1
A_178_T_missense	1
C_342_G_missense	1
C_217_G_missense	1
G_125_T_missense	1
T_78_C_synonymous	1
C_197_G_missense	1
A_330_T_synonymous	1
A_73_G_missense	1
T_199_G_missense	1
G_151_C_missense	1
A_65_G_missense	1
A_206_C_missense	1
G_209_C_missense	1
T_192_G_synonymous	1
C_100_A_missense	1
T_9_A_synonymous	1
G_104_C_missense	1
T_15_G_synonymous	1
A_119_T_missense	1
T_193_C_missense	1
T_167_G_missense	1
A_59_G_missense	1
C_142_G_missense	1
T_329_A_missense	1
A_31_C_missense	1
A_355_C_missense	1
T_305_G_missense	1
C_264_A_synonymous	1
A_5_G_missense	1
G_313_A_missense	1
G_163_C_missense	1
C_182_G_missense	1
A_79_T_missense	1
T_130_G_missense	1
C_23_A_missense	1
T_137_A_missense	1
T_199_A_missense	1
T_108_A_synonymous	1
A_319_T_missense	1
A_31_T_missense	1
A_298_C_missense	1
T_229_G_missense	1
G_68_C_missense	1
T_189_A_missense	1
C_344_A_missense	1
T_257_C_missense	1
C_170_A_missense	1
G_228_C_missense	1
G_173_A_missense	1
G_22_T_missense	1
A_119_C_missense	1
G_22_C_missense	1
G_322_A_missense	1
T_193_G_missense	1
T_50_G_missense	1
T_299_G_missense	1
C_191_A_missense	1
A_33_T_synonymous	1
A_63_C_missense	1
C_304_G_missense	1
C_237_G_synonymous	1
G_361_A_missense	1
A_358_C_missense	1
A_56_G_missense	1
A_267_T_missense	1
A_360_T_synonymous	1
T_144_C_synonymous	1
A_218_T_missense	1
C_156_G_missense	1
T_90_A_synonymous	1
A_10_C_missense	1
C_226_A_missense	1
T_8_G_missense	1
A_215_G_missense	1
T_161_A_missense	1
C_359_G_missense	1
C_348_A_synonymous	1
A_158_C_missense	1
T_11_A_missense	1
A_81_C_synonymous	1
T_299_A_missense	1
C_107_A_missense	1
T_129_A_missense	1
C_126_A_synonymous	1
A_354_G_synonymous	1
T_341_G_missense	1
C_57_G_missense	1
T_175_G_missense	1
C_116_A_missense	1
T_234_G_synonymous	1
C_139_G_missense	1
A_275_T_missense	1
C_217_A_missense	1
A_218_C_missense	1
A_224_C_missense	1
T_111_G_synonymous	1
A_333_T_synonymous	1
