# Supplementary material for: Analysis of 3.5 million SARS-CoV-2 sequences reveals unique mutational trends with consistent nucleotide and codon frequencies
Source: Virol J. 2023 Feb 17;20:31. doi: 10.1186/s12985-023-01982-8 (PMC9936480; doi:10.1186/s12985-023-01982-8)
Supplement: Supplementary file 11 — Additional file 11. Tables S11-70: Counts of All Mutations for each Gene/Clade Combination. [file 12985_2023_1982_MOESM11_ESM.zip › Additional File 1 Tables S11-70/Additional File 1 Table S29_ORF7a_delta_all_mut_info.csv]

	mutation_sum
C_359_T_missense	1391947
T_245_C_missense	1381020
A_114_C_synonymous	112879
C_134_T_missense	49812
G_211_A_missense	32074
C_346_T_missense	25264
C_133_T_missense	12773
C_166_T_synonymous	9626
G_123_A_synonymous	7433
C_217_T_missense	6596
A_352_G_missense	6579
G_173_T_missense	4768
C_236_A_missense	4692
C_120_T_synonymous	3789
C_261_T_synonymous	3709
T_252_C_synonymous	3603
C_256_T_synonymous	3490
G_70_T_missense	3469
T_16_C_missense	3429
C_83_T_missense	3377
C_207_T_synonymous	3183
C_250_T_missense	2946
C_314_T_missense	2940
G_113_T_missense	2876
C_41_T_missense	2806
C_100_T_missense	2788
G_239_T_missense	2737
C_156_T_synonymous	2637
C_248_T_missense	2550
C_296_T_missense	2340
C_264_T_synonymous	2183
T_136_C_missense	2164
T_329_C_missense	2131
C_344_T_missense	1997
C_295_T_missense	1905
C_101_T_missense	1896
G_37_A_missense	1894
C_232_T_missense	1893
C_116_T_missense	1887
C_348_T_synonymous	1867
G_123_T_missense	1841
A_186_T_missense	1768
G_163_T_missense	1741
C_210_T_synonymous	1710
G_266_T_missense	1701
T_91_C_synonymous	1563
C_237_T_synonymous	1529
G_168_T_synonymous	1508
G_277_T_missense	1501
C_251_T_missense	1501
C_242_T_missense	1493
C_291_T_synonymous	1397
C_139_T_missense	1352
C_182_T_missense	1309
C_32_T_missense	1304
G_315_A_synonymous	1282
G_313_T_missense	1258
T_14_C_missense	1223
C_145_T_synonymous	1172
T_263_C_missense	1157
G_148_T_missense	1140
C_197_T_missense	1101
C_143_T_missense	1055
G_66_T_missense	1038
G_239_C_missense	1026
C_49_T_missense	1002
C_105_T_synonymous	977
C_23_T_missense	967
G_125_A_missense	957
C_180_T_synonymous	949
C_110_T_missense	941
G_190_T_missense	875
G_112_C_missense	845
G_228_T_missense	812
G_22_A_missense	807
T_162_A_missense	794
G_228_A_synonymous	786
G_310_T_missense	769
T_162_C_synonymous	745
G_85_T_missense	738
C_142_T_missense	709
A_47_G_missense	672
A_4_G_missense	645
G_74_T_missense	624
C_219_T_synonymous	623
A_96_G_synonymous	619
G_27_A_synonymous	610
T_183_C_synonymous	576
G_244_T_missense	564
C_126_T_synonymous	553
T_54_C_synonymous	549
T_108_C_synonymous	545
G_205_T_missense	535
T_102_C_synonymous	520
A_155_T_missense	517
A_328_G_missense	513
G_258_T_synonymous	488
A_10_G_missense	473
C_236_T_missense	466
T_141_C_synonymous	464
T_225_C_synonymous	446
A_358_G_missense	443
A_96_T_missense	443
C_13_T_missense	438
T_106_C_missense	433
T_91_A_missense	424
A_96_C_missense	413
A_28_G_missense	413
C_293_T_missense	412
G_68_T_missense	401
C_286_T_missense	394
G_277_A_missense	390
T_187_C_missense	382
C_280_A_missense	380
C_107_T_missense	378
C_203_T_missense	375
T_292_C_missense	373
G_357_T_missense	366
T_292_G_missense	365
A_5_G_missense	363
G_211_T_missense	361
G_316_T_missense	360
G_233_T_missense	358
G_353_T_missense	357
A_186_G_synonymous	356
A_282_C_missense	352
G_208_A_missense	352
C_131_T_missense	346
C_339_T_synonymous	339
C_342_T_synonymous	329
T_241_C_missense	323
T_247_A_missense	321
A_132_G_synonymous	318
A_75_G_synonymous	313
A_185_G_missense	311
G_273_T_missense	308
G_74_C_missense	306
T_111_C_synonymous	304
A_224_G_missense	304
G_124_A_missense	300
A_360_G_synonymous	298
T_51_C_synonymous	296
C_334_A_missense	292
T_118_C_missense	286
C_332_T_missense	283
G_196_T_missense	283
G_283_C_missense	274
A_318_T_synonymous	269
A_262_G_missense	268
A_28_C_missense	265
C_34_T_missense	262
G_353_A_missense	259
T_45_C_synonymous	257
G_113_C_missense	251
G_208_T_missense	249
G_233_A_missense	246
A_354_C_missense	246
C_237_A_synonymous	245
A_6_G_synonymous	243
A_206_G_missense	242
C_222_T_synonymous	241
C_304_T_missense	240
T_8_C_missense	236
C_149_T_missense	235
G_220_A_missense	234
C_207_A_missense	232
G_66_A_synonymous	230
G_220_T_missense	229
G_179_T_missense	228
T_223_C_missense	225
C_25_A_missense	217
A_270_G_synonymous	215
A_281_G_missense	213
T_223_G_missense	207
A_243_G_synonymous	207
A_127_T_missense	206
C_164_T_missense	205
A_159_G_synonymous	204
C_139_A_missense	203
G_112_A_missense	202
C_36_T_synonymous	198
C_296_A_missense	195
T_39_C_synonymous	192
C_202_T_missense	190
T_15_A_synonymous	189
C_38_T_missense	187
C_13_A_missense	185
G_316_A_missense	185
C_174_T_synonymous	184
G_244_A_missense	181
A_224_T_missense	180
G_70_A_missense	179
G_124_T_missense	177
G_277_C_missense	175
A_159_T_missense	175
T_160_C_missense	174
A_362_T_missense	174
T_146_C_missense	173
G_235_T_missense	173
T_144_C_synonymous	171
T_188_C_missense	170
A_152_G_missense	168
A_297_T_synonymous	167
A_128_T_missense	166
A_185_T_missense	164
G_258_A_synonymous	162
A_281_T_missense	162
G_113_A_missense	161
T_9_C_synonymous	158
T_204_C_synonymous	158
T_305_C_missense	156
G_179_A_missense	156
G_315_T_synonymous	154
A_158_T_missense	151
C_293_A_missense	146
T_35_C_missense	145
T_308_C_missense	144
C_182_A_missense	144
C_60_T_synonymous	140
A_178_T_missense	139
C_116_A_missense	139
A_140_G_missense	138
C_145_A_missense	137
C_191_T_missense	137
T_306_C_synonymous	137
T_230_C_missense	135
C_34_A_missense	135
G_168_C_synonymous	133
G_310_A_missense	133
A_240_G_synonymous	132
T_201_C_synonymous	131
G_48_T_missense	130
A_63_G_synonymous	128
G_74_A_missense	128
T_29_C_missense	127
G_70_C_missense	126
G_266_C_missense	126
A_267_G_synonymous	125
A_95_G_missense	124
T_294_C_synonymous	123
T_234_C_synonymous	121
T_130_G_missense	121
T_129_C_synonymous	120
G_338_T_missense	120
C_41_A_missense	119
T_50_C_missense	118
T_12_C_synonymous	118
G_200_T_missense	118
T_162_G_missense	117
T_347_C_missense	116
G_273_A_synonymous	116
T_69_C_synonymous	115
A_231_G_synonymous	115
C_286_A_missense	114
C_348_A_synonymous	113
G_200_A_missense	112
T_153_C_synonymous	112
G_239_A_missense	112
T_341_G_missense	111
G_76_A_missense	110
T_26_C_missense	110
T_311_C_missense	109
T_138_C_synonymous	109
T_279_A_synonymous	107
A_231_T_missense	107
A_298_G_missense	106
C_142_G_missense	106
A_319_G_missense	106
C_203_A_missense	106
A_330_T_synonymous	106
A_362_G_missense	105
A_119_G_missense	105
T_229_C_synonymous	105
C_25_T_synonymous	104
T_198_C_synonymous	104
C_57_T_synonymous	104
A_238_G_missense	103
T_302_G_missense	102
G_104_T_missense	101
G_209_A_missense	101
T_19_C_synonymous	99
A_318_G_synonymous	99
A_31_G_missense	97
A_350_T_missense	97
C_184_G_missense	97
T_212_C_missense	97
T_312_C_synonymous	97
A_128_G_missense	96
T_278_C_missense	95
T_192_G_synonymous	95
A_99_G_synonymous	94
T_78_C_synonymous	94
T_12_G_missense	93
T_20_C_missense	93
A_253_C_missense	91
T_58_C_missense	91
A_249_G_synonymous	90
G_322_T_missense	90
T_341_C_missense	89
G_37_T_missense	88
T_301_C_missense	88
T_167_C_missense	87
A_276_G_synonymous	87
C_184_A_missense	86
T_289_C_missense	86
C_317_T_missense	86
A_213_G_synonymous	86
A_94_G_missense	85
A_227_T_missense	85
G_21_A_synonymous	85
T_199_C_missense	84
C_170_T_missense	84
T_221_C_missense	81
G_48_A_synonymous	81
G_148_A_missense	79
G_274_A_missense	77
C_250_A_missense	77
A_132_T_synonymous	77
T_193_A_missense	77
G_68_A_missense	77
T_246_C_synonymous	77
C_101_A_missense	76
A_84_T_synonymous	76
A_7_G_missense	76
C_18_A_missense	75
T_189_C_synonymous	75
T_320_C_missense	75
A_53_G_missense	74
A_117_G_synonymous	73
T_247_C_missense	73
A_79_G_missense	72
T_144_G_synonymous	72
A_363_G_synonymous	72
C_88_T_missense	72
A_63_C_missense	71
T_26_G_missense	71
G_361_A_missense	70
A_114_T_synonymous	70
G_205_A_missense	69
G_125_T_missense	69
A_94_C_missense	68
G_235_A_missense	68
A_227_G_missense	68
G_324_T_synonymous	67
T_204_A_synonymous	67
A_147_G_synonymous	66
T_309_C_synonymous	66
A_59_T_missense	66
C_80_T_missense	65
A_345_T_synonymous	65
A_159_C_missense	65
T_150_C_synonymous	64
A_114_G_synonymous	64
T_11_C_missense	64
T_327_C_synonymous	64
C_110_G_missense	64
C_164_A_missense	64
A_30_G_missense	63
T_17_A_missense	63
C_251_A_missense	63
T_337_C_missense	62
C_32_A_missense	62
G_163_A_missense	62
G_97_C_missense	62
A_81_G_synonymous	61
A_321_G_missense	61
T_130_C_missense	61
A_356_C_missense	61
T_259_C_missense	61
T_111_A_synonymous	60
G_313_A_missense	60
A_307_G_missense	59
A_59_G_missense	59
C_18_T_synonymous	59
C_143_A_missense	58
T_193_C_missense	58
A_206_C_missense	58
C_142_A_missense	58
T_335_C_missense	57
A_343_G_missense	57
A_254_G_missense	57
T_177_C_synonymous	57
T_204_G_synonymous	57
G_97_A_missense	56
T_161_C_missense	56
A_158_G_missense	56
A_333_G_synonymous	55
G_205_C_missense	55
A_214_G_missense	55
A_7_T_missense	54
A_62_G_missense	54
C_334_T_missense	53
G_196_A_missense	53
A_284_G_missense	53
T_287_C_missense	53
A_4_C_missense	53
C_314_A_missense	52
T_257_C_missense	52
T_15_C_synonymous	51
T_288_C_synonymous	51
A_127_G_missense	51
G_283_A_missense	51
T_257_A_missense	50
G_209_T_missense	50
A_290_G_missense	50
G_77_A_missense	50
G_258_C_synonymous	50
G_324_A_synonymous	50
A_269_T_missense	50
C_166_A_missense	50
T_340_C_missense	49
A_362_C_missense	49
T_42_C_synonymous	49
T_177_A_missense	49
T_103_A_missense	49
A_98_G_missense	48
C_110_A_missense	48
A_117_T_synonymous	48
G_361_C_missense	48
A_122_G_missense	48
A_33_G_synonymous	48
C_83_G_missense	48
G_235_C_missense	47
T_195_C_synonymous	47
A_73_G_missense	47
G_357_A_synonymous	47
G_121_C_missense	46
C_191_A_missense	46
A_47_C_missense	46
T_161_G_missense	45
A_122_T_missense	45
G_168_A_synonymous	44
T_71_C_missense	44
A_307_T_missense	44
A_122_C_missense	44
C_170_A_missense	43
C_156_A_missense	43
C_256_A_missense	43
A_285_G_synonymous	43
A_128_C_missense	43
A_255_G_synonymous	42
G_121_A_missense	42
A_215_T_missense	41
A_215_C_missense	41
A_140_T_missense	40
G_151_T_missense	40
T_247_G_missense	40
T_90_C_synonymous	40
A_75_C_missense	40
A_154_G_missense	39
T_299_C_missense	39
A_328_T_missense	39
A_215_G_missense	39
A_349_G_missense	39
A_165_G_synonymous	39
C_57_A_missense	38
A_169_G_missense	38
G_22_T_missense	38
T_245_A_missense	38
G_104_A_missense	38
G_76_T_missense	38
T_241_G_missense	38
T_309_A_synonymous	37
A_269_G_missense	37
C_346_A_missense	37
G_44_T_missense	36
T_279_C_synonymous	36
A_135_T_synonymous	36
T_109_C_missense	36
T_325_C_missense	35
T_86_C_missense	35
A_84_G_synonymous	35
A_24_G_synonymous	35
T_300_C_synonymous	35
A_240_T_missense	35
A_5_C_missense	35
T_8_G_missense	34
T_260_C_missense	34
T_175_C_missense	34
A_351_T_missense	34
A_351_G_synonymous	33
C_101_G_missense	33
A_155_G_missense	33
C_342_A_missense	33
A_152_C_missense	33
A_254_T_missense	32
G_266_A_missense	32
A_135_G_synonymous	31
T_108_A_synonymous	31
A_243_T_synonymous	31
A_282_G_synonymous	31
G_21_T_missense	31
T_176_C_missense	30
G_27_T_synonymous	30
A_169_C_missense	30
A_298_C_missense	30
T_187_G_missense	30
T_72_C_synonymous	30
C_41_G_missense	29
G_190_A_missense	29
G_163_C_missense	28
A_356_G_missense	28
T_92_C_missense	28
T_187_A_missense	28
G_228_C_missense	28
A_31_T_missense	28
A_284_C_missense	28
A_115_G_missense	28
A_127_C_missense	27
T_192_C_synonymous	27
A_81_T_synonymous	26
T_130_A_missense	26
C_134_G_missense	26
T_188_A_missense	26
T_167_A_missense	26
A_216_G_synonymous	25
A_40_G_missense	25
A_282_T_missense	25
A_213_T_synonymous	25
T_39_A_synonymous	25
T_195_A_missense	25
T_109_G_missense	24
A_262_T_missense	24
C_304_A_missense	24
C_149_A_missense	24
T_199_A_missense	23
A_321_T_synonymous	23
G_271_A_missense	23
A_275_T_missense	23
A_354_T_missense	23
A_253_G_missense	23
G_338_A_missense	23
T_43_C_missense	23
G_85_A_missense	23
A_355_G_missense	23
C_107_A_missense	23
T_129_G_missense	23
A_333_C_synonymous	23
A_214_C_missense	23
A_238_C_synonymous	22
C_346_G_missense	22
A_132_C_synonymous	22
A_152_T_missense	22
T_17_C_missense	22
A_65_T_missense	22
A_28_T_missense	22
C_256_G_missense	22
A_62_T_missense	22
A_140_C_missense	21
C_139_G_missense	21
T_299_G_missense	21
T_160_G_missense	21
T_102_G_synonymous	21
T_183_A_synonymous	21
C_55_T_missense	21
T_103_C_missense	20
T_302_C_missense	20
A_319_T_missense	20
A_297_G_synonymous	20
T_337_A_missense	20
T_35_G_missense	20
A_82_G_missense	20
T_172_A_missense	20
C_268_A_missense	20
C_226_G_missense	20
C_232_G_missense	19
A_298_T_missense	19
A_87_C_synonymous	19
C_23_A_missense	19
A_218_G_missense	19
G_151_C_missense	19
T_15_G_synonymous	19
C_264_A_synonymous	19
A_47_T_missense	19
A_147_C_synonymous	19
A_318_C_synonymous	19
G_46_A_missense	19
C_88_A_missense	19
T_294_G_synonymous	19
T_58_A_missense	18
T_67_C_missense	18
T_106_G_missense	18
C_180_A_missense	18
A_284_T_missense	18
A_343_T_missense	18
A_267_C_missense	18
T_308_G_missense	17
G_173_A_missense	17
A_276_C_missense	17
A_272_C_missense	17
A_319_C_missense	17
T_72_A_synonymous	17
A_87_T_synonymous	17
A_254_C_missense	17
A_363_C_missense	17
T_35_A_missense	17
A_360_T_synonymous	17
A_98_C_missense	17
T_326_A_missense	16
A_349_C_missense	16
G_77_T_missense	16
A_154_T_missense	16
C_166_G_missense	16
C_280_G_missense	16
C_49_A_missense	16
C_232_A_missense	16
G_244_C_missense	16
T_312_A_synonymous	16
A_5_T_missense	15
T_172_C_missense	15
C_134_A_missense	15
T_50_G_missense	15
C_226_A_missense	15
T_137_C_missense	15
T_89_C_missense	15
A_270_T_missense	15
C_100_A_missense	15
C_133_A_missense	15
C_197_A_missense	15
A_350_G_missense	15
A_30_T_synonymous	15
C_126_A_synonymous	15
A_354_G_synonymous	15
A_270_C_missense	15
T_150_G_synonymous	14
A_216_T_missense	14
A_218_T_missense	14
A_165_T_synonymous	14
T_303_C_synonymous	14
G_44_A_missense	14
T_292_A_missense	13
G_151_A_missense	13
T_43_A_missense	13
T_189_A_missense	13
T_160_A_missense	13
C_133_G_missense	13
C_182_G_missense	13
A_331_G_missense	13
T_108_G_synonymous	13
C_217_A_missense	13
A_272_G_missense	13
A_181_T_missense	13
T_136_G_missense	13
T_89_A_missense	13
G_315_C_synonymous	13
A_352_C_synonymous	13
A_363_T_missense	12
G_85_C_missense	12
T_246_G_synonymous	12
G_322_A_missense	12
A_267_T_missense	12
G_211_C_missense	12
A_181_G_missense	12
A_265_G_missense	12
A_93_G_synonymous	12
C_344_A_missense	12
T_175_G_missense	12
A_117_C_synonymous	12
T_289_G_missense	12
T_252_A_synonymous	12
T_221_G_missense	12
T_188_G_missense	12
T_141_G_missense	12
C_80_A_missense	12
T_199_G_missense	12
A_33_C_synonymous	12
C_268_G_missense	12
T_194_C_missense	11
A_297_C_synonymous	11
T_287_G_missense	11
A_249_T_synonymous	11
A_186_C_missense	11
A_330_G_missense	11
T_176_A_missense	11
A_206_T_missense	11
A_10_T_missense	11
A_275_G_missense	11
A_240_C_missense	10
T_347_G_missense	10
A_290_T_missense	10
T_245_G_missense	10
T_323_C_missense	10
A_56_T_missense	10
T_183_G_synonymous	10
T_19_G_missense	10
A_115_T_missense	10
A_345_G_synonymous	10
A_135_C_synonymous	10
C_219_A_missense	10
C_251_G_missense	10
T_229_A_missense	10
G_44_C_missense	10
T_311_A_missense	10
A_157_G_missense	10
A_328_C_missense	10
A_53_T_missense	10
A_87_G_synonymous	10
C_61_A_missense	10
C_202_A_missense	9
T_336_C_synonymous	9
T_14_G_missense	9
T_171_G_synonymous	9
C_344_G_missense	9
C_296_G_missense	9
T_42_G_synonymous	9
T_109_A_missense	9
T_263_G_missense	9
A_275_C_missense	9
A_65_G_missense	9
A_98_T_missense	9
T_144_A_synonymous	9
T_171_C_synonymous	9
T_189_G_missense	9
T_137_G_missense	9
G_310_C_missense	9
C_332_A_missense	9
A_24_T_synonymous	9
G_64_A_missense	9
T_177_G_missense	9
T_194_A_missense	9
A_157_C_missense	8
T_167_G_missense	8
C_359_A_missense	8
T_102_A_synonymous	8
A_33_T_synonymous	8
T_138_G_missense	8
G_66_C_missense	8
T_16_A_missense	8
A_75_T_missense	8
T_347_A_missense	8
A_351_C_missense	8
T_106_A_missense	8
A_178_G_missense	8
A_82_T_missense	8
T_309_G_missense	8
A_330_C_synonymous	8
T_118_A_missense	8
T_138_A_missense	8
A_213_C_synonymous	8
A_345_C_synonymous	8
T_341_A_missense	8
G_233_C_missense	8
A_281_C_missense	7
T_71_G_missense	7
A_158_C_missense	7
T_146_A_missense	7
C_237_G_synonymous	7
T_12_A_synonymous	7
A_358_C_missense	7
C_83_A_missense	7
T_198_G_synonymous	7
A_358_T_missense	7
A_165_C_synonymous	7
A_6_T_missense	7
T_111_G_synonymous	7
A_169_T_missense	7
A_79_T_missense	7
C_219_G_missense	7
C_38_A_missense	7
G_125_C_missense	7
T_234_A_synonymous	7
A_269_C_missense	7
A_243_C_synonymous	7
T_67_A_missense	6
C_293_G_missense	6
G_271_C_missense	6
C_261_A_missense	6
T_336_G_synonymous	6
T_150_A_synonymous	6
A_231_C_missense	6
T_326_C_missense	6
C_116_G_missense	6
T_294_A_synonymous	6
T_198_A_synonymous	6
A_307_C_missense	6
T_340_G_missense	6
T_223_A_missense	6
T_312_G_synonymous	6
A_331_T_missense	6
G_200_C_missense	6
C_210_A_synonymous	6
C_32_G_missense	6
A_290_C_missense	6
A_63_T_missense	6
T_192_A_synonymous	5
C_145_G_missense	5
C_348_G_synonymous	5
A_59_C_missense	5
C_304_G_missense	5
T_17_G_missense	5
C_203_G_missense	5
T_279_G_synonymous	5
G_220_C_missense	5
A_147_T_synonymous	5
A_227_C_missense	5
C_261_G_missense	5
T_193_G_missense	5
G_68_C_missense	5
C_222_A_synonymous	5
A_24_C_synonymous	5
C_332_G_missense	5
T_90_A_synonymous	5
T_52_C_missense	5
C_217_G_missense	5
G_274_C_missense	5
C_149_G_missense	4
A_40_C_missense	4
A_255_C_missense	4
A_31_C_missense	4
T_241_A_missense	4
T_303_G_missense	4
G_353_C_missense	4
T_288_G_synonymous	4
T_11_G_missense	4
C_143_G_missense	4
C_207_G_missense	4
T_308_A_missense	4
T_171_A_synonymous	4
C_49_G_missense	4
T_299_A_missense	4
C_264_G_missense	4
T_337_G_missense	4
A_119_T_missense	4
A_79_C_missense	4
A_10_C_missense	4
T_234_G_synonymous	4
T_229_G_missense	4
A_56_G_missense	4
A_181_C_missense	4
T_301_G_missense	4
T_325_A_missense	4
C_222_G_synonymous	4
T_161_A_missense	4
A_285_C_missense	4
A_99_C_missense	4
T_289_A_missense	3
C_156_G_missense	3
C_170_G_missense	3
T_58_G_missense	3
T_19_A_missense	3
G_124_C_missense	3
A_95_T_missense	3
T_26_A_missense	3
T_89_G_missense	3
A_185_C_missense	3
A_350_C_missense	3
C_36_A_synonymous	3
C_107_G_missense	3
T_212_A_missense	3
A_255_T_missense	3
A_343_C_missense	3
A_65_C_missense	3
A_93_T_missense	3
C_13_G_missense	3
T_257_G_missense	3
C_295_A_missense	3
T_67_G_missense	3
A_356_T_missense	3
T_329_G_missense	3
T_176_G_missense	3
T_221_A_missense	3
T_137_A_missense	3
C_339_G_missense	3
C_164_G_missense	3
G_338_C_missense	3
T_300_G_missense	3
G_22_C_missense	3
A_82_C_missense	3
T_20_G_missense	3
T_320_A_missense	3
T_9_A_synonymous	3
T_325_G_missense	2
C_34_G_missense	2
T_8_A_missense	2
G_357_C_missense	2
T_329_A_missense	2
T_340_A_missense	2
T_323_A_missense	2
T_50_A_missense	2
T_300_A_synonymous	2
C_342_G_missense	2
C_250_G_missense	2
C_55_A_missense	2
A_93_C_missense	2
A_155_C_missense	2
A_115_C_missense	2
C_57_G_missense	2
G_273_C_missense	2
G_77_C_missense	2
C_197_G_missense	2
T_129_A_missense	2
T_260_G_missense	2
C_126_G_synonymous	2
T_78_A_synonymous	2
G_190_C_missense	2
T_153_G_missense	2
T_246_A_synonymous	2
A_224_C_missense	2
A_84_C_synonymous	2
A_178_C_missense	2
T_201_G_missense	2
A_40_T_missense	2
G_209_C_missense	2
A_218_C_missense	2
G_313_C_missense	2
T_287_A_missense	2
T_78_G_synonymous	2
A_81_C_synonymous	2
A_154_C_missense	2
A_355_C_missense	2
T_14_A_missense	2
T_303_A_missense	2
T_194_G_missense	2
C_105_G_missense	2
A_216_C_missense	2
A_6_C_missense	2
T_136_A_missense	2
T_90_G_synonymous	2
G_104_C_missense	2
T_29_A_missense	2
T_9_G_missense	2
T_327_A_missense	2
T_301_A_missense	2
T_306_A_synonymous	2
C_286_G_missense	2
A_95_C_missense	2
T_39_G_synonymous	1
T_103_G_missense	1
C_36_G_synonymous	1
A_331_C_missense	1
G_27_C_synonymous	1
T_146_G_missense	1
T_195_G_missense	1
A_7_C_missense	1
C_314_G_missense	1
G_196_C_missense	1
T_11_A_missense	1
A_272_T_missense	1
T_335_G_missense	1
G_173_C_missense	1
T_51_G_synonymous	1
T_175_A_missense	1
A_333_T_synonymous	1
T_305_A_missense	1
T_311_G_missense	1
G_148_C_missense	1
A_249_C_synonymous	1
A_265_C_synonymous	1
T_16_G_missense	1
A_119_C_missense	1
C_202_G_missense	1
T_51_A_synonymous	1
G_21_C_missense	1
T_118_G_missense	1
T_336_A_synonymous	1
G_179_C_missense	1
T_259_G_missense	1
T_43_G_missense	1
A_99_T_missense	1
T_86_G_missense	1
G_324_C_synonymous	1
G_322_C_missense	1
T_305_G_missense	1
T_302_A_missense	1
T_306_G_synonymous	1
A_53_C_missense	1
A_262_C_missense	1
T_52_G_missense	1
T_326_G_missense	1
G_37_C_missense	1
T_278_A_missense	1
C_55_G_missense	1
A_276_T_missense	1
T_91_G_missense	1
C_317_A_missense	1
T_141_A_missense	1
T_72_G_synonymous	1
G_316_C_missense	1
T_278_G_missense	1
A_56_C_missense	1
T_323_G_missense	1
C_236_G_missense	1
C_38_G_missense	1
T_320_G_missense	1
