# Supplementary material for: Analysis of 3.5 million SARS-CoV-2 sequences reveals unique mutational trends with consistent nucleotide and codon frequencies
Source: Virol J. 2023 Feb 17;20:31. doi: 10.1186/s12985-023-01982-8 (PMC9936480; doi:10.1186/s12985-023-01982-8)
Supplement: Supplementary file 11 — Additional file 11. Tables S11-70: Counts of All Mutations for each Gene/Clade Combination. [file 12985_2023_1982_MOESM11_ESM.zip › Additional File 1 Tables S11-70/Additional File 1 Table S62_ORF7a_gamma_lambda_all_mut_info.csv]

	mutation_sum
C_120_T_synonymous	1611
G_113_T_missense	1167
C_100_T_missense	1081
C_359_T_missense	1019
G_277_T_missense	1013
A_240_G_synonymous	1012
C_237_T_synonymous	1008
C_116_T_missense	713
C_348_T_synonymous	601
C_291_T_synonymous	563
A_281_T_missense	546
T_245_C_missense	530
C_83_T_missense	492
T_69_C_synonymous	484
G_168_T_synonymous	472
C_139_T_missense	463
C_156_T_synonymous	454
C_248_T_missense	451
C_110_T_missense	436
C_207_T_synonymous	431
C_286_T_missense	398
C_251_T_missense	386
A_33_G_synonymous	370
A_262_G_missense	355
T_91_C_synonymous	332
C_101_T_missense	321
C_145_T_synonymous	314
G_124_A_missense	312
C_296_T_missense	306
A_47_G_missense	303
C_134_T_missense	303
C_41_T_missense	291
G_66_T_missense	255
C_232_T_missense	243
C_250_T_missense	243
C_217_T_missense	241
C_182_T_missense	238
C_339_T_synonymous	225
G_357_T_missense	220
C_344_T_missense	211
C_295_T_missense	208
G_112_C_missense	200
G_258_T_synonymous	198
C_242_T_missense	196
G_196_T_missense	194
G_70_T_missense	184
C_346_T_missense	180
T_8_C_missense	174
T_141_C_synonymous	172
G_85_T_missense	171
C_32_T_missense	171
C_314_T_missense	158
C_261_T_synonymous	157
C_32_A_missense	155
A_363_G_synonymous	153
C_210_T_synonymous	148
C_49_T_missense	146
T_106_C_missense	143
G_205_T_missense	140
C_293_T_missense	138
G_310_T_missense	138
G_68_T_missense	130
A_186_T_missense	121
C_13_T_missense	120
G_211_T_missense	118
G_163_T_missense	108
T_329_C_missense	108
C_222_T_synonymous	105
A_282_C_missense	104
G_211_A_missense	103
A_319_G_missense	101
G_228_T_missense	101
G_22_T_missense	99
T_187_C_missense	98
G_316_A_missense	94
G_190_T_missense	94
T_289_C_missense	92
G_239_T_missense	92
G_37_A_missense	86
C_237_A_synonymous	84
G_74_T_missense	84
T_204_C_synonymous	83
G_48_T_missense	83
C_139_A_missense	82
C_23_T_missense	78
G_220_T_missense	76
G_266_T_missense	76
A_290_G_missense	76
A_186_G_synonymous	74
T_172_G_missense	71
T_230_C_missense	71
C_149_T_missense	69
G_315_A_synonymous	69
C_170_A_missense	68
G_353_T_missense	68
C_304_T_missense	67
G_148_T_missense	66
T_90_C_synonymous	64
C_256_T_synonymous	63
C_34_T_missense	61
G_283_A_missense	60
T_35_C_missense	59
T_14_C_missense	59
T_9_C_synonymous	58
G_315_T_synonymous	57
T_279_C_synonymous	57
G_313_T_missense	56
A_224_G_missense	55
T_225_C_synonymous	53
T_129_C_synonymous	52
G_125_A_missense	52
G_205_A_missense	50
A_318_T_synonymous	49
G_123_A_synonymous	49
T_204_A_synonymous	49
A_99_G_synonymous	48
T_118_C_missense	46
T_111_C_synonymous	45
G_239_A_missense	45
T_192_G_synonymous	44
G_22_A_missense	44
G_123_T_missense	44
C_166_T_synonymous	43
T_327_C_synonymous	43
C_280_A_missense	43
C_236_T_missense	42
A_352_G_missense	41
T_241_C_missense	41
C_342_T_synonymous	40
A_114_C_synonymous	40
C_133_T_missense	39
A_147_G_synonymous	39
G_70_A_missense	39
T_45_C_synonymous	39
A_93_G_synonymous	37
G_273_A_synonymous	37
C_219_T_synonymous	37
C_131_T_missense	35
A_7_G_missense	35
T_162_A_missense	35
A_114_G_synonymous	34
G_209_A_missense	33
T_108_C_synonymous	33
G_68_A_missense	33
G_208_A_missense	33
T_252_A_synonymous	33
A_281_G_missense	32
T_294_C_synonymous	31
A_224_T_missense	31
T_153_C_synonymous	31
C_203_T_missense	30
C_180_T_synonymous	30
A_94_G_missense	30
A_185_G_missense	29
A_267_G_synonymous	29
A_255_G_synonymous	29
C_143_T_missense	29
G_113_A_missense	28
G_208_T_missense	28
T_257_A_missense	27
G_273_T_missense	27
G_283_C_missense	27
T_223_C_missense	27
T_292_G_missense	26
A_269_G_missense	26
A_28_G_missense	26
C_145_G_missense	25
C_264_T_synonymous	24
A_128_G_missense	24
G_277_A_missense	24
A_227_G_missense	24
A_159_C_missense	24
A_284_G_missense	23
A_122_G_missense	23
A_330_T_synonymous	23
G_322_T_missense	23
G_113_C_missense	23
G_361_C_missense	23
C_80_T_missense	22
C_25_A_missense	22
T_247_C_missense	22
G_70_C_missense	22
C_197_T_missense	22
C_295_A_missense	22
A_84_T_synonymous	21
T_54_C_synonymous	21
T_312_A_synonymous	21
T_263_C_missense	21
A_297_T_synonymous	21
A_24_C_synonymous	21
A_62_G_missense	21
C_251_G_missense	21
G_151_T_missense	21
A_158_T_missense	20
A_282_G_synonymous	20
G_277_C_missense	20
G_233_T_missense	20
C_25_T_synonymous	20
C_41_A_missense	19
C_107_T_missense	19
C_38_T_missense	19
G_21_A_synonymous	19
C_36_T_synonymous	19
A_96_G_synonymous	19
A_298_G_missense	19
C_203_A_missense	19
T_212_C_missense	19
G_274_A_missense	19
A_349_G_missense	19
T_171_G_synonymous	19
T_86_C_missense	18
A_356_G_missense	18
A_155_G_missense	18
A_328_G_missense	18
G_244_T_missense	18
C_251_A_missense	18
A_356_T_missense	18
G_316_T_missense	18
G_179_T_missense	17
G_220_A_missense	17
A_178_G_missense	17
G_74_C_missense	17
A_140_G_missense	17
T_29_C_missense	17
A_358_T_missense	17
G_239_C_missense	17
T_39_C_synonymous	17
A_362_T_missense	17
G_258_A_synonymous	16
T_19_C_synonymous	16
A_98_T_missense	16
G_179_A_missense	16
G_310_A_missense	16
A_307_T_missense	16
C_182_A_missense	16
C_222_A_synonymous	15
A_5_C_missense	15
G_266_C_missense	15
T_130_C_missense	15
T_347_C_missense	15
A_165_G_synonymous	15
A_31_G_missense	15
C_296_A_missense	15
A_307_G_missense	14
A_214_G_missense	14
A_157_G_missense	14
C_164_T_missense	14
G_104_T_missense	14
C_202_T_missense	14
A_360_T_synonymous	14
G_74_A_missense	13
T_103_A_missense	13
G_66_A_synonymous	13
T_58_C_missense	13
T_188_A_missense	13
G_266_A_missense	13
C_217_G_missense	13
A_10_G_missense	13
A_206_G_missense	13
C_60_T_synonymous	13
A_84_G_synonymous	13
G_233_C_missense	13
A_267_C_missense	13
A_75_G_synonymous	12
G_357_A_synonymous	12
C_174_T_synonymous	12
C_126_T_synonymous	12
A_99_C_missense	12
C_116_G_missense	12
T_311_C_missense	12
G_228_A_synonymous	12
A_96_T_missense	12
T_17_A_missense	12
A_285_G_synonymous	12
A_152_G_missense	12
T_188_C_missense	12
T_58_A_missense	12
T_138_C_synonymous	12
T_108_G_synonymous	11
G_233_A_missense	11
C_317_T_missense	11
C_359_G_missense	11
C_334_A_missense	11
C_34_A_missense	11
T_11_C_missense	11
A_345_T_synonymous	11
A_63_G_synonymous	11
G_310_C_missense	11
T_201_C_synonymous	11
C_105_T_synonymous	11
T_192_C_synonymous	11
T_340_C_missense	10
C_197_A_missense	10
T_252_C_synonymous	10
T_136_C_missense	10
G_48_C_missense	10
T_20_C_missense	10
C_191_T_missense	10
T_16_C_missense	10
G_235_T_missense	10
G_200_T_missense	10
A_135_G_synonymous	10
T_15_C_synonymous	10
A_360_G_synonymous	10
G_353_C_missense	10
A_297_C_synonymous	10
G_190_A_missense	10
G_148_A_missense	10
T_320_C_missense	10
T_111_A_synonymous	10
A_254_G_missense	9
T_189_C_synonymous	9
A_216_G_synonymous	9
C_36_A_synonymous	9
T_289_A_missense	9
A_30_G_missense	9
T_161_C_missense	9
G_313_A_missense	9
T_292_C_missense	9
T_89_G_missense	9
T_193_C_missense	9
C_13_G_missense	9
T_109_C_missense	9
T_340_A_missense	9
G_97_A_missense	9
A_79_G_missense	9
G_244_A_missense	9
T_335_G_missense	9
C_293_A_missense	9
C_18_T_synonymous	9
T_71_C_missense	9
T_72_C_synonymous	9
C_142_T_missense	9
T_299_C_missense	8
A_114_T_synonymous	8
G_163_A_missense	8
A_127_T_missense	8
C_88_T_missense	8
T_26_C_missense	8
A_81_T_synonymous	8
C_170_T_missense	8
G_353_A_missense	8
A_362_G_missense	8
A_4_G_missense	8
A_272_G_missense	8
T_347_G_missense	8
C_191_G_missense	8
A_181_G_missense	8
T_299_A_missense	8
A_238_C_synonymous	8
C_256_G_missense	8
T_300_C_synonymous	8
T_279_A_synonymous	8
T_162_C_synonymous	8
G_173_T_missense	8
T_198_C_synonymous	8
A_155_T_missense	8
A_276_G_synonymous	8
A_231_G_synonymous	8
A_159_G_synonymous	8
A_154_T_missense	8
G_151_A_missense	8
G_112_A_missense	8
T_189_A_missense	8
T_67_C_missense	8
A_73_G_missense	8
A_343_C_missense	8
C_332_T_missense	8
C_344_G_missense	7
C_314_A_missense	7
T_259_G_missense	7
A_216_T_missense	7
G_235_A_missense	7
T_160_A_missense	7
T_177_C_synonymous	7
G_76_A_missense	7
T_187_G_missense	7
T_19_G_missense	7
T_17_G_missense	7
G_208_C_missense	7
T_221_C_missense	7
T_183_C_synonymous	7
G_196_A_missense	7
G_338_A_missense	7
C_156_A_missense	7
A_165_C_synonymous	7
T_144_A_synonymous	7
T_246_C_synonymous	7
T_102_C_synonymous	7
A_243_G_synonymous	7
C_226_G_missense	7
A_117_G_synonymous	7
T_17_C_missense	7
A_6_G_synonymous	7
A_284_T_missense	7
A_128_C_missense	7
C_346_A_missense	7
T_305_C_missense	7
A_319_T_missense	7
A_319_C_missense	7
C_332_A_missense	6
T_160_C_missense	6
T_102_G_synonymous	6
T_137_C_missense	6
A_140_T_missense	6
T_323_C_missense	6
A_330_C_synonymous	6
G_205_C_missense	6
T_109_A_missense	6
T_303_C_synonymous	6
A_185_T_missense	6
A_158_G_missense	6
T_195_A_missense	6
A_33_T_synonymous	6
A_270_G_synonymous	6
T_204_G_synonymous	6
A_267_T_missense	6
T_263_A_missense	6
C_293_G_missense	6
G_338_T_missense	6
T_337_A_missense	6
T_341_A_missense	6
C_134_A_missense	6
C_342_A_missense	6
G_121_A_missense	6
A_215_G_missense	6
A_330_G_missense	6
G_173_C_missense	6
T_177_A_missense	6
T_259_C_missense	6
C_202_G_missense	6
C_261_G_missense	6
A_269_T_missense	6
C_166_A_missense	5
T_43_A_missense	5
C_256_A_missense	5
C_57_T_synonymous	5
T_109_G_missense	5
A_53_G_missense	5
A_152_C_missense	5
T_325_A_missense	5
C_13_A_missense	5
T_260_A_missense	5
T_43_C_missense	5
A_87_G_synonymous	5
T_289_G_missense	5
A_87_T_synonymous	5
G_324_C_synonymous	5
T_229_C_synonymous	5
G_104_A_missense	5
G_77_T_missense	5
A_169_G_missense	5
G_324_T_synonymous	5
A_290_T_missense	5
G_37_T_missense	5
T_50_C_missense	5
G_316_C_missense	5
A_59_G_missense	5
T_308_C_missense	5
A_282_T_missense	5
T_12_C_synonymous	5
A_285_T_missense	5
A_270_T_missense	5
G_121_C_missense	5
A_265_G_missense	5
T_199_C_missense	5
C_207_A_missense	5
C_280_G_missense	5
A_117_T_synonymous	5
C_210_A_synonymous	5
G_168_A_synonymous	5
C_317_A_missense	4
A_147_T_synonymous	4
T_288_A_synonymous	4
A_213_G_synonymous	4
C_110_A_missense	4
C_57_A_missense	4
C_55_T_missense	4
G_361_A_missense	4
T_39_A_synonymous	4
T_14_G_missense	4
C_101_G_missense	4
T_306_A_synonymous	4
C_304_A_missense	4
A_81_G_synonymous	4
A_249_G_synonymous	4
A_40_G_missense	4
T_278_G_missense	4
C_143_A_missense	4
A_343_G_missense	4
A_243_T_synonymous	4
A_65_T_missense	4
A_354_T_missense	4
T_138_G_missense	4
T_14_A_missense	4
A_331_G_missense	4
T_144_C_synonymous	4
A_363_C_missense	4
C_34_G_missense	4
C_133_G_missense	4
A_350_T_missense	4
C_142_A_missense	4
A_33_C_synonymous	4
A_159_T_missense	4
T_336_A_synonymous	4
T_175_G_missense	4
A_63_C_missense	4
A_354_C_missense	4
G_173_A_missense	4
C_83_G_missense	4
A_7_T_missense	4
A_24_T_synonymous	4
T_288_C_synonymous	3
A_4_C_missense	3
G_209_T_missense	3
T_325_C_missense	3
C_236_G_missense	3
T_347_A_missense	3
A_284_C_missense	3
T_42_G_synonymous	3
A_350_G_missense	3
A_10_C_missense	3
G_68_C_missense	3
A_62_T_missense	3
T_335_C_missense	3
T_192_A_synonymous	3
G_21_T_missense	3
T_39_G_synonymous	3
T_103_C_missense	3
A_10_T_missense	3
C_203_G_missense	3
T_288_G_synonymous	3
A_119_G_missense	3
T_247_A_missense	3
T_257_C_missense	3
C_164_A_missense	3
T_263_G_missense	3
G_48_A_synonymous	3
A_272_T_missense	3
A_87_C_synonymous	3
A_262_T_missense	3
A_6_C_missense	3
A_7_C_missense	3
T_78_C_synonymous	3
T_51_C_synonymous	3
A_298_T_missense	3
A_6_T_missense	3
A_132_T_synonymous	3
A_154_G_missense	3
G_27_T_synonymous	3
T_287_C_missense	3
T_183_A_synonymous	3
T_171_C_synonymous	3
C_25_G_missense	3
T_301_C_missense	3
C_23_A_missense	3
T_89_C_missense	3
T_199_G_missense	3
T_176_C_missense	3
A_351_G_synonymous	3
G_125_T_missense	3
A_56_G_missense	3
T_12_G_missense	3
A_24_G_synonymous	3
T_278_C_missense	3
G_179_C_missense	3
A_165_T_synonymous	3
T_167_C_missense	3
C_116_A_missense	3
C_232_A_missense	3
A_96_C_missense	3
A_82_G_missense	3
A_147_C_synonymous	3
A_275_G_missense	3
G_85_A_missense	2
G_27_A_synonymous	2
A_318_G_synonymous	2
A_213_T_synonymous	2
G_313_C_missense	2
A_181_T_missense	2
T_150_C_synonymous	2
T_150_G_synonymous	2
C_334_T_missense	2
G_357_C_missense	2
C_184_G_missense	2
T_294_G_synonymous	2
A_331_T_missense	2
T_292_A_missense	2
T_138_A_missense	2
A_333_C_synonymous	2
T_167_A_missense	2
A_95_G_missense	2
G_44_T_missense	2
C_88_A_missense	2
G_97_C_missense	2
A_30_T_synonymous	2
T_42_C_synonymous	2
T_150_A_synonymous	2
A_214_C_missense	2
T_341_G_missense	2
A_345_C_synonymous	2
G_322_C_missense	2
A_358_C_missense	2
A_269_C_missense	2
T_102_A_synonymous	2
T_176_A_missense	2
A_285_C_missense	2
C_41_G_missense	2
T_130_A_missense	2
T_301_A_missense	2
T_309_A_synonymous	2
G_44_A_missense	2
C_304_G_missense	2
A_178_T_missense	2
T_86_A_missense	2
C_184_A_missense	2
A_65_G_missense	2
T_9_G_missense	2
C_348_G_synonymous	2
G_200_A_missense	2
A_238_G_missense	2
A_132_G_synonymous	2
T_141_G_missense	2
T_193_G_missense	2
A_98_G_missense	2
A_115_G_missense	2
T_337_C_missense	2
T_287_A_missense	2
A_82_T_missense	2
G_77_A_missense	2
G_322_A_missense	2
T_129_A_missense	2
C_344_A_missense	2
T_130_G_missense	2
T_245_G_missense	2
T_183_G_synonymous	2
G_46_A_missense	2
C_236_A_missense	2
A_363_T_missense	2
A_75_C_missense	2
T_193_A_missense	2
A_206_T_missense	2
T_175_A_missense	2
T_187_A_missense	2
T_302_C_missense	2
A_79_T_missense	2
A_135_T_synonymous	2
T_8_G_missense	2
T_287_G_missense	2
A_119_T_missense	2
C_134_G_missense	2
A_354_G_synonymous	2
A_362_C_missense	2
A_333_G_synonymous	2
A_95_T_missense	2
A_155_C_missense	2
T_312_C_synonymous	2
T_175_C_missense	2
A_276_C_missense	2
T_118_A_missense	2
T_129_G_missense	2
T_257_G_missense	2
A_254_C_missense	1
C_232_G_missense	1
C_110_G_missense	1
A_328_T_missense	1
T_137_G_missense	1
T_234_A_synonymous	1
T_229_A_missense	1
T_223_A_missense	1
C_145_A_missense	1
T_160_G_missense	1
A_351_T_missense	1
T_69_G_missense	1
T_90_A_synonymous	1
A_30_C_synonymous	1
G_271_A_missense	1
A_127_G_missense	1
C_101_A_missense	1
C_133_A_missense	1
T_15_G_synonymous	1
T_241_A_missense	1
A_227_T_missense	1
T_172_C_missense	1
T_144_G_synonymous	1
T_42_A_synonymous	1
A_240_T_missense	1
A_275_T_missense	1
A_215_T_missense	1
T_50_A_missense	1
T_259_A_missense	1
G_85_C_missense	1
A_98_C_missense	1
A_56_T_missense	1
T_312_G_synonymous	1
T_336_G_synonymous	1
T_241_G_missense	1
C_18_A_missense	1
C_139_G_missense	1
A_360_C_synonymous	1
A_169_T_missense	1
A_290_C_missense	1
C_226_A_missense	1
T_111_G_synonymous	1
A_215_C_missense	1
T_341_C_missense	1
A_297_G_synonymous	1
A_140_C_missense	1
C_149_A_missense	1
C_202_A_missense	1
T_260_C_missense	1
A_272_C_missense	1
A_28_C_missense	1
T_194_G_missense	1
T_78_A_synonymous	1
T_302_G_missense	1
C_61_G_missense	1
T_177_G_missense	1
T_172_A_missense	1
G_168_C_synonymous	1
A_262_C_missense	1
A_276_T_missense	1
T_336_C_synonymous	1
T_247_G_missense	1
T_188_G_missense	1
G_124_T_missense	1
C_342_G_missense	1
A_356_C_missense	1
T_340_G_missense	1
A_186_C_missense	1
G_76_T_missense	1
T_299_G_missense	1
A_115_C_missense	1
A_350_C_missense	1
T_15_A_synonymous	1
A_321_T_synonymous	1
A_254_T_missense	1
G_220_C_missense	1
T_221_A_missense	1
T_229_G_missense	1
T_9_A_synonymous	1
T_305_G_missense	1
A_218_T_missense	1
A_132_C_synonymous	1
T_72_A_synonymous	1
G_123_C_missense	1
T_136_G_missense	1
A_158_C_missense	1
C_296_G_missense	1
T_26_A_missense	1
T_16_G_missense	1
T_223_G_missense	1
T_300_G_missense	1
A_122_C_missense	1
T_194_C_missense	1
T_141_A_missense	1
C_83_A_missense	1
T_12_A_synonymous	1
T_199_A_missense	1
G_200_C_missense	1
T_108_A_synonymous	1
A_355_C_missense	1
A_265_C_synonymous	1
T_305_A_missense	1
T_198_A_synonymous	1
G_228_C_missense	1
A_47_C_missense	1
C_174_G_missense	1
A_75_T_missense	1
A_128_T_missense	1
T_198_G_synonymous	1
G_196_C_missense	1
C_237_G_synonymous	1
A_53_T_missense	1
A_218_G_missense	1
A_206_C_missense	1
T_201_G_missense	1
A_181_C_missense	1
T_303_G_missense	1
T_279_G_synonymous	1
T_118_G_missense	1
C_219_G_missense	1
T_11_G_missense	1
T_309_C_synonymous	1
T_92_C_missense	1
A_224_C_missense	1
C_61_A_missense	1
T_246_G_synonymous	1
T_195_C_synonymous	1
T_137_A_missense	1
A_154_C_missense	1
T_45_G_missense	1
T_51_G_synonymous	1
A_255_C_missense	1
T_326_G_missense	1
T_26_G_missense	1
T_52_G_missense	1
A_343_T_missense	1
