# Supplementary material for: Analysis of 3.5 million SARS-CoV-2 sequences reveals unique mutational trends with consistent nucleotide and codon frequencies
Source: Virol J. 2023 Feb 17;20:31. doi: 10.1186/s12985-023-01982-8 (PMC9936480; doi:10.1186/s12985-023-01982-8)
Supplement: Supplementary file 11 — Additional file 11. Tables S11-70: Counts of All Mutations for each Gene/Clade Combination. [file 12985_2023_1982_MOESM11_ESM.zip › Additional File 1 Tables S11-70/Additional File 1 Table S17_ORF7a_omicron_all_mut_info.csv]

	mutation_sum
T_45_C_synonymous	12850
C_359_T_missense	5934
C_261_T_synonymous	5844
T_245_C_missense	3998
C_120_T_synonymous	3824
C_348_T_synonymous	2181
A_360_G_synonymous	2156
C_139_T_missense	1550
C_248_T_missense	1452
C_101_T_missense	1434
C_41_T_missense	1379
C_116_G_missense	1325
T_91_C_synonymous	1282
C_116_T_missense	1166
T_111_C_synonymous	1100
C_83_T_missense	1095
C_134_T_missense	1029
C_237_T_synonymous	987
T_246_A_synonymous	981
C_207_T_synonymous	963
C_156_T_synonymous	873
C_296_T_missense	872
C_286_T_missense	850
G_310_T_missense	842
C_291_T_synonymous	747
C_100_T_missense	722
C_139_A_missense	717
T_289_C_missense	651
C_346_T_missense	646
G_196_T_missense	596
A_186_T_missense	596
C_251_T_missense	581
C_250_T_missense	580
C_217_T_missense	570
G_168_T_synonymous	508
C_210_T_synonymous	497
C_13_T_missense	456
A_282_C_missense	443
G_37_A_missense	426
T_14_C_missense	397
C_295_T_missense	380
T_183_C_synonymous	374
G_113_T_missense	370
T_223_C_missense	360
C_293_T_missense	357
C_242_T_missense	355
C_314_T_missense	348
C_237_A_synonymous	320
C_32_T_missense	315
C_342_T_synonymous	310
C_304_T_missense	309
A_114_C_synonymous	304
C_49_T_missense	298
G_21_A_synonymous	293
T_303_C_synonymous	292
G_211_A_missense	282
C_344_T_missense	280
C_182_T_missense	278
C_232_T_missense	267
A_117_G_synonymous	256
G_228_T_missense	255
T_136_C_missense	249
G_315_A_synonymous	244
G_277_T_missense	243
G_163_T_missense	227
C_256_T_synonymous	210
G_190_T_missense	208
C_110_T_missense	205
T_225_C_synonymous	180
G_168_A_synonymous	170
T_187_C_missense	163
C_222_T_synonymous	161
C_280_A_missense	160
T_329_C_missense	155
T_263_C_missense	154
C_264_T_synonymous	154
T_241_C_missense	150
A_28_G_missense	147
G_70_T_missense	147
C_143_T_missense	137
C_36_T_synonymous	135
A_159_G_synonymous	135
G_22_A_missense	134
C_25_A_missense	134
G_74_A_missense	134
T_19_G_missense	133
T_8_C_missense	132
C_332_T_missense	127
A_206_G_missense	124
T_193_A_missense	123
G_85_T_missense	122
G_113_C_missense	120
T_72_A_synonymous	119
G_66_T_missense	119
G_123_A_synonymous	118
C_23_T_missense	117
A_33_G_synonymous	116
T_252_C_synonymous	114
A_186_G_synonymous	114
C_38_T_missense	114
T_162_C_synonymous	113
G_205_T_missense	112
G_283_C_missense	112
A_10_G_missense	111
T_294_C_synonymous	110
T_39_C_synonymous	107
T_106_C_missense	107
C_145_T_synonymous	106
C_133_T_missense	105
C_105_T_synonymous	105
T_241_A_missense	103
G_68_T_missense	102
G_239_T_missense	101
G_179_A_missense	100
C_131_T_missense	99
G_258_T_synonymous	98
C_164_T_missense	97
T_230_C_missense	97
C_236_T_missense	94
A_185_G_missense	94
C_60_T_synonymous	94
G_228_A_synonymous	92
C_32_A_missense	91
G_74_C_missense	90
G_66_A_synonymous	90
T_129_C_synonymous	89
G_313_T_missense	89
T_188_C_missense	89
T_118_C_missense	87
T_141_C_synonymous	87
T_153_C_synonymous	85
T_19_C_synonymous	83
C_180_T_synonymous	82
G_123_T_missense	81
A_73_G_missense	81
G_97_A_missense	81
A_135_T_synonymous	81
A_351_G_synonymous	80
G_266_T_missense	80
A_328_G_missense	78
G_322_T_missense	77
C_142_T_missense	77
G_211_T_missense	76
A_152_G_missense	75
T_16_C_missense	74
G_125_A_missense	73
G_220_T_missense	73
T_50_G_missense	72
T_15_C_synonymous	72
T_109_C_missense	71
C_166_T_synonymous	71
C_203_T_missense	70
T_35_C_missense	70
T_160_C_missense	69
A_7_G_missense	69
T_108_C_synonymous	68
C_219_T_synonymous	68
C_202_T_missense	68
G_233_A_missense	66
C_149_T_missense	66
A_147_G_synonymous	66
A_84_G_synonymous	66
A_224_G_missense	64
C_339_T_synonymous	64
T_320_C_missense	64
T_340_C_missense	64
G_48_T_missense	63
C_174_T_synonymous	63
G_112_C_missense	63
C_256_A_missense	60
T_29_C_missense	58
A_63_G_synonymous	58
G_209_A_missense	58
G_324_A_synonymous	58
A_96_G_synonymous	58
A_262_C_missense	57
C_18_A_missense	56
A_99_G_synonymous	56
T_54_C_synonymous	56
A_95_G_missense	56
C_182_A_missense	55
A_114_G_synonymous	55
A_307_G_missense	55
A_47_G_missense	54
G_315_T_synonymous	54
A_240_G_synonymous	54
G_208_A_missense	54
T_229_C_synonymous	54
A_185_T_missense	54
C_101_A_missense	54
T_9_C_synonymous	53
A_6_G_synonymous	53
C_83_G_missense	52
A_81_G_synonymous	52
C_34_T_missense	51
T_111_A_synonymous	51
G_113_A_missense	51
T_292_C_missense	51
C_197_T_missense	51
T_162_A_missense	50
C_156_A_missense	50
A_231_G_synonymous	50
T_130_C_missense	49
G_273_T_missense	49
G_244_T_missense	49
A_96_C_missense	49
A_262_G_missense	48
A_213_G_synonymous	48
T_192_C_synonymous	48
A_81_T_synonymous	48
T_204_A_synonymous	47
G_112_A_missense	47
G_124_A_missense	47
C_41_A_missense	46
T_12_C_synonymous	46
G_208_T_missense	45
C_25_T_synonymous	45
G_283_A_missense	45
T_279_C_synonymous	45
C_184_G_missense	44
C_170_T_missense	44
A_75_G_synonymous	44
A_321_G_missense	43
T_192_A_synonymous	43
C_126_T_synonymous	43
A_297_T_synonymous	42
G_121_A_missense	42
G_361_C_missense	42
C_191_T_missense	42
C_207_A_missense	41
A_363_G_synonymous	41
C_346_A_missense	41
G_179_T_missense	41
A_352_G_missense	41
A_270_G_synonymous	40
A_31_G_missense	40
G_70_A_missense	40
A_59_G_missense	40
A_140_G_missense	40
A_157_G_missense	39
G_266_A_missense	39
T_106_G_missense	39
C_107_T_missense	39
G_220_A_missense	39
C_110_A_missense	39
T_234_C_synonymous	38
C_88_T_missense	38
A_267_G_synonymous	37
T_312_A_synonymous	37
A_94_G_missense	37
A_276_G_synonymous	37
G_77_A_missense	37
C_34_A_missense	36
T_177_C_synonymous	36
T_138_C_synonymous	36
G_277_A_missense	36
T_247_C_missense	36
G_148_T_missense	35
A_362_T_missense	35
T_221_C_missense	35
T_199_C_missense	35
C_134_A_missense	34
G_48_A_synonymous	34
T_51_C_synonymous	34
T_259_C_missense	34
T_102_C_synonymous	34
G_357_T_missense	34
T_11_C_missense	33
A_135_G_synonymous	33
T_312_C_synonymous	33
C_334_T_missense	33
G_190_A_missense	33
A_243_G_synonymous	33
G_310_A_missense	32
T_327_C_synonymous	32
A_127_T_missense	32
G_316_A_missense	32
T_309_C_synonymous	32
A_84_T_synonymous	31
G_353_T_missense	31
T_171_C_synonymous	31
T_176_C_missense	31
A_154_G_missense	31
A_319_G_missense	31
T_260_C_missense	31
A_216_G_synonymous	31
T_109_G_missense	31
A_215_G_missense	30
T_246_C_synonymous	30
A_362_G_missense	30
T_299_C_missense	29
A_319_C_missense	29
T_42_C_synonymous	29
G_37_T_missense	29
G_277_C_missense	29
T_103_A_missense	29
A_269_T_missense	29
G_316_T_missense	28
A_30_G_missense	28
G_70_C_missense	28
G_200_T_missense	28
G_273_A_synonymous	28
T_86_C_missense	28
G_233_T_missense	27
A_62_T_missense	27
T_17_C_missense	27
A_227_G_missense	27
C_80_T_missense	27
A_158_G_missense	26
T_171_G_synonymous	26
G_239_A_missense	26
T_89_A_missense	26
T_189_A_missense	26
T_129_G_missense	26
C_57_A_missense	26
T_72_C_synonymous	26
T_287_C_missense	26
A_298_G_missense	25
G_205_A_missense	25
A_122_G_missense	25
A_165_G_synonymous	25
G_324_T_synonymous	25
G_313_A_missense	25
G_322_A_missense	25
G_163_A_missense	25
A_96_T_missense	25
A_7_T_missense	24
C_139_G_missense	24
T_204_C_synonymous	24
G_239_C_missense	24
G_27_A_synonymous	24
A_360_T_synonymous	24
G_76_A_missense	24
T_189_C_synonymous	24
T_279_A_synonymous	24
C_57_T_synonymous	24
A_281_T_missense	24
T_305_C_missense	23
A_343_G_missense	23
T_195_C_synonymous	23
T_337_A_missense	23
T_20_C_missense	23
T_300_C_synonymous	23
T_198_C_synonymous	23
A_4_G_missense	23
C_314_A_missense	23
C_203_A_missense	23
T_292_G_missense	23
G_74_T_missense	23
A_5_G_missense	23
T_341_C_missense	23
T_175_C_missense	23
G_235_A_missense	22
T_71_C_missense	22
A_362_C_missense	22
A_128_G_missense	22
A_318_T_synonymous	21
A_28_T_missense	21
G_209_T_missense	21
A_79_G_missense	21
A_297_G_synonymous	21
C_268_A_missense	21
G_21_T_missense	21
G_148_A_missense	21
A_360_C_synonymous	21
G_235_T_missense	21
G_104_T_missense	21
A_186_C_missense	20
T_336_G_synonymous	20
T_171_A_synonymous	20
A_169_G_missense	20
A_132_G_synonymous	20
A_93_G_synonymous	20
C_18_T_synonymous	20
A_47_C_missense	20
G_200_A_missense	20
A_24_G_synonymous	20
T_43_A_missense	19
T_288_C_synonymous	19
G_124_T_missense	19
G_68_A_missense	19
A_7_C_missense	19
A_284_G_missense	19
T_103_C_missense	19
T_58_C_missense	19
T_42_G_synonymous	19
G_104_A_missense	19
C_280_G_missense	18
G_173_T_missense	18
T_212_C_missense	18
A_269_G_missense	18
A_354_T_missense	18
C_251_A_missense	18
A_155_G_missense	18
A_224_T_missense	18
A_307_T_missense	18
A_62_G_missense	18
A_122_C_missense	18
T_201_C_synonymous	18
G_27_T_synonymous	18
T_12_G_missense	18
T_347_C_missense	17
A_238_G_missense	17
T_69_C_synonymous	17
C_237_G_synonymous	17
T_199_A_missense	17
T_341_G_missense	17
T_193_C_missense	17
T_335_C_missense	17
A_33_C_synonymous	17
G_196_A_missense	17
G_151_T_missense	17
A_227_T_missense	17
A_282_G_synonymous	16
A_265_G_missense	16
C_317_T_missense	16
A_114_T_synonymous	16
T_177_A_missense	16
C_348_A_synonymous	16
A_82_G_missense	16
G_266_C_missense	16
A_298_T_missense	16
C_222_A_synonymous	16
A_98_G_missense	16
G_85_A_missense	15
T_52_C_missense	15
A_354_C_missense	15
T_301_C_missense	15
A_330_T_synonymous	15
G_361_A_missense	15
A_328_T_missense	15
C_116_A_missense	15
A_331_G_missense	15
C_36_A_synonymous	15
C_236_A_missense	15
A_53_G_missense	15
T_167_A_missense	15
A_56_G_missense	15
C_296_A_missense	15
A_363_T_missense	15
A_255_G_synonymous	14
A_282_T_missense	14
T_15_G_synonymous	14
C_261_G_missense	14
T_172_C_missense	14
G_104_C_missense	14
T_195_A_missense	14
T_26_C_missense	14
A_115_T_missense	14
C_55_T_missense	14
T_78_C_synonymous	13
A_115_G_missense	13
G_46_A_missense	13
C_143_A_missense	13
T_43_C_missense	13
G_228_C_missense	13
T_50_A_missense	13
C_250_A_missense	13
A_249_G_synonymous	13
T_229_G_missense	13
T_138_G_missense	13
A_318_G_synonymous	13
G_338_T_missense	13
T_17_G_missense	13
G_274_A_missense	13
T_311_C_missense	12
T_247_G_missense	12
A_132_T_synonymous	12
A_82_T_missense	12
G_353_A_missense	12
G_244_A_missense	12
G_205_C_missense	12
C_107_A_missense	12
A_218_G_missense	12
C_134_G_missense	12
A_272_G_missense	12
A_358_G_missense	12
C_182_G_missense	12
C_359_G_missense	11
A_117_T_synonymous	11
C_101_G_missense	11
A_140_T_missense	11
C_295_A_missense	11
T_102_G_synonymous	11
T_335_G_missense	11
C_286_A_missense	11
C_251_G_missense	11
A_213_T_synonymous	11
C_100_A_missense	11
A_152_T_missense	11
A_178_G_missense	11
T_118_A_missense	11
T_347_G_missense	11
T_50_C_missense	11
T_278_G_missense	10
T_137_A_missense	10
T_204_G_synonymous	10
A_158_T_missense	10
G_44_T_missense	10
C_166_A_missense	10
G_258_A_synonymous	10
T_137_G_missense	10
A_28_C_missense	10
T_198_G_synonymous	10
G_22_T_missense	10
A_270_C_missense	10
A_281_C_missense	10
C_334_A_missense	10
G_64_A_missense	10
C_13_G_missense	10
A_254_G_missense	10
T_16_A_missense	10
A_10_T_missense	10
T_337_C_missense	10
T_15_A_synonymous	10
T_309_A_synonymous	10
A_5_T_missense	10
C_88_A_missense	10
T_308_C_missense	10
T_323_C_missense	9
T_294_G_synonymous	9
A_285_G_synonymous	9
T_278_C_missense	9
A_75_T_missense	9
A_290_G_missense	9
C_170_A_missense	9
T_176_G_missense	9
T_39_A_synonymous	9
T_187_A_missense	9
A_132_C_synonymous	9
A_275_G_missense	9
T_241_G_missense	9
T_187_G_missense	9
A_98_T_missense	9
A_181_G_missense	9
A_178_T_missense	9
A_243_T_synonymous	9
T_144_C_synonymous	9
T_194_C_missense	9
C_296_G_missense	9
G_338_A_missense	9
G_353_C_missense	9
T_301_G_missense	9
G_168_C_synonymous	8
T_247_A_missense	8
T_263_G_missense	8
T_14_G_missense	8
C_293_A_missense	8
T_150_G_synonymous	8
A_159_T_missense	8
T_136_G_missense	8
A_275_C_missense	8
A_65_C_missense	8
C_210_A_synonymous	8
T_326_C_missense	8
A_297_C_synonymous	8
A_59_T_missense	8
C_49_G_missense	8
T_167_C_missense	8
T_292_A_missense	8
G_44_A_missense	8
A_281_G_missense	8
G_357_A_synonymous	8
C_304_G_missense	8
A_147_T_synonymous	8
A_215_C_missense	8
A_63_C_missense	8
T_130_G_missense	8
G_76_T_missense	8
T_130_A_missense	8
A_319_T_missense	8
C_217_G_missense	7
T_175_A_missense	7
A_5_C_missense	7
C_170_G_missense	7
G_125_T_missense	7
C_232_G_missense	7
A_119_G_missense	7
T_150_C_synonymous	7
A_159_C_missense	7
C_197_A_missense	7
C_226_G_missense	7
T_175_G_missense	7
C_133_A_missense	7
C_261_A_missense	7
G_121_C_missense	7
A_117_C_synonymous	7
T_90_C_synonymous	7
C_41_G_missense	7
A_10_C_missense	7
A_214_G_missense	7
A_355_G_missense	7
A_349_G_missense	7
C_61_A_missense	7
T_29_A_missense	7
T_35_A_missense	7
C_23_A_missense	7
A_4_C_missense	6
A_81_C_synonymous	6
C_286_G_missense	6
G_357_C_missense	6
A_298_C_missense	6
A_65_G_missense	6
C_83_A_missense	6
C_344_A_missense	6
A_128_T_missense	6
A_333_G_synonymous	6
A_276_C_missense	6
T_67_C_missense	6
G_190_C_missense	6
T_92_C_missense	6
A_6_T_missense	6
T_144_G_synonymous	6
A_330_G_missense	6
C_342_A_missense	6
T_188_G_missense	6
A_254_T_missense	6
C_180_A_missense	6
T_306_C_synonymous	6
A_127_G_missense	6
T_176_A_missense	6
T_279_G_synonymous	6
T_234_A_synonymous	6
T_111_G_synonymous	6
T_198_A_synonymous	5
C_332_A_missense	5
T_336_A_synonymous	5
T_188_A_missense	5
A_350_T_missense	5
A_321_C_synonymous	5
G_211_C_missense	5
G_77_T_missense	5
T_305_A_missense	5
T_263_A_missense	5
T_138_A_missense	5
T_109_A_missense	5
T_305_G_missense	5
A_255_T_missense	5
C_49_A_missense	5
C_110_G_missense	5
T_325_A_missense	5
T_192_G_synonymous	5
C_256_G_missense	5
C_13_A_missense	5
T_303_G_missense	5
A_345_G_synonymous	5
T_146_C_missense	5
T_108_A_synonymous	5
T_294_A_synonymous	5
A_82_C_missense	5
A_128_C_missense	5
T_312_G_synonymous	5
G_271_A_missense	5
T_12_A_synonymous	5
A_218_T_missense	5
A_216_T_missense	5
T_17_A_missense	5
T_26_A_missense	5
T_20_G_missense	5
T_161_C_missense	5
C_232_A_missense	5
C_293_G_missense	5
T_103_G_missense	4
T_234_G_synonymous	4
A_284_T_missense	4
C_38_A_missense	4
A_87_G_synonymous	4
T_172_A_missense	4
A_63_T_missense	4
A_275_T_missense	4
T_102_A_synonymous	4
C_80_A_missense	4
A_333_C_synonymous	4
T_302_C_missense	4
C_268_G_missense	4
A_356_G_missense	4
T_129_A_missense	4
T_289_A_missense	4
T_323_A_missense	4
A_181_T_missense	4
T_11_A_missense	4
T_183_A_synonymous	4
A_356_T_missense	4
T_137_C_missense	4
T_9_A_synonymous	4
A_267_C_missense	4
T_144_A_synonymous	4
T_90_A_synonymous	4
T_89_C_missense	4
C_222_G_synonymous	4
T_16_G_missense	4
C_164_A_missense	4
A_284_C_missense	4
T_78_A_synonymous	4
T_14_A_missense	4
T_325_C_missense	4
T_58_A_missense	4
G_151_A_missense	4
T_336_C_synonymous	4
T_257_C_missense	4
A_215_T_missense	4
A_349_C_missense	4
A_238_C_synonymous	4
A_79_T_missense	3
T_160_G_missense	3
A_267_T_missense	3
A_358_C_missense	3
A_165_C_synonymous	3
C_304_A_missense	3
G_244_C_missense	3
T_161_A_missense	3
A_40_G_missense	3
T_221_G_missense	3
A_333_T_synonymous	3
T_91_A_missense	3
T_246_G_synonymous	3
G_258_C_synonymous	3
T_288_A_synonymous	3
A_249_T_synonymous	3
A_135_C_synonymous	3
C_126_A_synonymous	3
A_269_C_missense	3
C_145_A_missense	3
A_358_T_missense	3
T_35_G_missense	3
A_285_C_missense	3
T_193_G_missense	3
G_324_C_synonymous	3
A_253_G_missense	3
C_295_G_missense	3
A_351_T_missense	3
G_173_A_missense	3
A_119_T_missense	3
T_141_G_missense	3
T_289_G_missense	3
T_141_A_missense	3
C_344_G_missense	3
C_359_A_missense	3
T_106_A_missense	3
C_184_A_missense	3
A_213_C_synonymous	3
T_108_G_synonymous	3
A_216_C_missense	3
A_321_T_synonymous	3
A_262_T_missense	3
A_206_C_missense	3
C_149_A_missense	3
T_162_G_missense	2
G_271_C_missense	2
T_341_A_missense	2
A_75_C_missense	2
T_340_G_missense	2
A_363_C_missense	2
T_39_G_synonymous	2
A_62_C_missense	2
C_142_A_missense	2
A_253_C_missense	2
C_191_A_missense	2
T_19_A_missense	2
C_126_G_synonymous	2
A_240_C_missense	2
C_100_G_missense	2
G_235_C_missense	2
T_245_A_missense	2
T_309_G_missense	2
T_189_G_missense	2
T_67_A_missense	2
A_31_T_missense	2
T_301_A_missense	2
T_347_A_missense	2
A_255_C_missense	2
T_43_G_missense	2
A_24_C_synonymous	2
T_51_G_synonymous	2
T_136_A_missense	2
A_95_T_missense	2
T_287_G_missense	2
G_85_C_missense	2
T_199_G_missense	2
T_183_G_synonymous	2
C_217_A_missense	2
A_155_C_missense	2
A_30_T_synonymous	2
A_290_C_missense	2
C_32_G_missense	2
T_146_A_missense	2
G_76_C_missense	2
T_300_G_missense	2
T_287_A_missense	2
A_127_C_missense	2
T_72_G_synonymous	2
A_99_T_missense	2
G_97_C_missense	2
T_299_A_missense	2
A_40_T_missense	2
A_33_T_synonymous	2
T_329_G_missense	2
G_46_C_missense	2
A_165_T_synonymous	2
C_36_G_synonymous	2
C_202_A_missense	2
C_346_G_missense	2
T_335_A_missense	2
C_145_G_missense	2
C_166_G_missense	2
T_150_A_synonymous	2
T_300_A_synonymous	2
T_11_G_missense	2
C_133_G_missense	2
T_71_G_missense	2
A_240_T_missense	2
T_177_G_missense	2
A_272_C_missense	2
C_174_G_missense	2
T_223_A_missense	2
A_243_C_synonymous	2
T_118_G_missense	1
A_254_C_missense	1
T_259_G_missense	1
A_157_C_missense	1
A_152_C_missense	1
A_53_T_missense	1
T_167_G_missense	1
A_115_C_missense	1
A_178_C_missense	1
C_38_G_missense	1
A_331_T_missense	1
G_273_C_missense	1
C_207_G_missense	1
C_236_G_missense	1
C_203_G_missense	1
T_201_G_missense	1
G_48_C_missense	1
T_194_A_missense	1
A_119_C_missense	1
T_89_G_missense	1
G_151_C_missense	1
C_57_G_missense	1
C_219_G_missense	1
A_231_T_missense	1
T_91_G_missense	1
G_313_C_missense	1
A_31_C_missense	1
A_6_C_missense	1
A_343_C_missense	1
A_206_T_missense	1
G_233_C_missense	1
C_219_A_missense	1
A_181_C_missense	1
T_306_A_synonymous	1
A_87_C_synonymous	1
A_270_T_missense	1
A_318_C_synonymous	1
C_191_G_missense	1
A_218_C_missense	1
C_334_G_missense	1
G_310_C_missense	1
T_259_A_missense	1
G_68_C_missense	1
C_107_G_missense	1
A_169_C_missense	1
T_327_A_missense	1
A_56_T_missense	1
T_90_G_synonymous	1
T_8_A_missense	1
T_69_G_missense	1
A_56_C_missense	1
C_264_G_missense	1
T_172_G_missense	1
A_290_T_missense	1
G_173_C_missense	1
C_180_G_missense	1
C_149_G_missense	1
A_93_T_missense	1
A_356_C_missense	1
T_153_A_missense	1
C_264_A_synonymous	1
A_343_T_missense	1
A_154_T_missense	1
T_337_G_missense	1
A_330_C_synonymous	1
C_314_G_missense	1
T_340_A_missense	1
T_8_G_missense	1
A_94_C_missense	1
C_25_G_missense	1
G_179_C_missense	1
T_195_G_missense	1
G_21_C_missense	1
T_326_G_missense	1
C_348_G_synonymous	1
G_22_C_missense	1
G_220_C_missense	1
T_260_G_missense	1
T_194_G_missense	1
A_276_T_missense	1
A_98_C_missense	1
A_272_T_missense	1
C_342_G_missense	1
T_288_G_synonymous	1
T_58_G_missense	1
A_285_T_missense	1
T_308_G_missense	1
G_322_C_missense	1
A_354_G_synonymous	1
A_140_C_missense	1
A_352_C_synonymous	1
T_160_A_missense	1
T_320_A_missense	1
T_252_A_synonymous	1
