# Supplementary material for: Analysis of 3.5 million SARS-CoV-2 sequences reveals unique mutational trends with consistent nucleotide and codon frequencies
Source: Virol J. 2023 Feb 17;20:31. doi: 10.1186/s12985-023-01982-8 (PMC9936480; doi:10.1186/s12985-023-01982-8)
Supplement: Supplementary file 11 — Additional file 11. Tables S11-70: Counts of All Mutations for each Gene/Clade Combination. [file 12985_2023_1982_MOESM11_ESM.zip › Additional File 1 Tables S11-70/Additional File 1 Table S13_ORF7b_alpha_all_mut_info.csv]

	mutation_sum
C_124_T_missense	1443
C_126_T_synonymous	1245
C_128_T_missense	865
C_129_T_synonymous	719
G_87_T_missense	696
C_94_T_missense	693
C_52_T_synonymous	645
C_10_T_missense	591
C_92_T_missense	589
C_119_T_missense	561
C_100_A_missense	379
C_14_T_missense	340
C_49_T_synonymous	327
G_43_T_missense	325
T_5_A_missense	260
C_57_T_synonymous	224
G_72_T_missense	172
G_127_C_missense	148
G_122_T_missense	144
A_42_C_missense	141
A_125_T_missense	133
T_114_C_synonymous	109
T_120_C_synonymous	109
A_105_G_synonymous	105
A_42_G_synonymous	100
T_5_G_missense	95
C_73_T_missense	91
G_86_T_missense	83
C_126_G_missense	76
C_24_T_synonymous	66
T_89_C_missense	62
T_80_C_missense	62
T_111_C_synonymous	61
T_13_G_missense	60
A_4_G_missense	59
C_90_T_synonymous	58
C_109_A_missense	58
T_62_C_missense	55
C_58_T_missense	53
T_28_C_missense	52
G_127_A_missense	51
C_126_A_missense	50
A_116_G_missense	49
G_122_A_missense	47
T_91_C_missense	46
G_122_C_missense	46
G_33_T_missense	42
G_51_T_synonymous	42
C_36_T_synonymous	38
T_71_C_missense	38
T_84_C_synonymous	37
G_7_A_missense	36
T_40_C_synonymous	36
A_29_G_missense	35
T_20_A_missense	34
T_123_C_synonymous	34
C_27_T_synonymous	33
T_121_C_missense	30
G_7_C_missense	30
T_91_G_missense	29
G_127_T_missense	28
G_97_A_missense	28
T_16_C_synonymous	27
A_8_T_missense	26
C_45_T_synonymous	26
T_71_G_missense	26
T_123_G_missense	26
A_110_T_missense	25
T_55_C_missense	25
T_82_C_missense	25
A_113_G_missense	24
A_107_G_missense	24
G_22_T_missense	23
T_41_C_missense	23
G_102_T_synonymous	22
C_103_A_missense	22
T_50_C_missense	22
G_61_A_missense	21
T_111_A_missense	21
T_77_C_missense	21
T_6_C_synonymous	20
C_124_G_missense	19
A_67_G_missense	18
T_38_C_missense	18
G_106_T_missense	18
G_61_T_missense	17
A_70_T_missense	17
C_44_T_missense	17
T_88_C_missense	17
A_93_G_synonymous	17
T_74_C_missense	16
T_39_C_synonymous	16
A_125_G_missense	15
T_11_C_missense	15
A_23_C_missense	15
C_119_G_missense	15
G_43_A_missense	15
C_94_A_missense	15
T_5_C_missense	14
G_115_A_missense	14
T_47_C_missense	13
T_108_C_synonymous	13
C_90_A_missense	13
T_85_C_missense	12
T_53_C_missense	12
A_76_G_missense	11
G_115_C_missense	11
G_102_A_synonymous	11
G_35_T_missense	10
T_65_C_missense	10
A_54_G_synonymous	9
T_78_C_synonymous	9
A_29_T_missense	9
T_101_C_missense	9
A_98_G_missense	9
T_30_C_synonymous	9
C_81_T_synonymous	9
A_15_T_synonymous	9
T_17_C_missense	8
T_32_C_missense	8
A_79_G_missense	8
A_104_T_missense	8
A_107_C_missense	8
T_13_C_missense	7
T_26_C_missense	7
A_15_G_synonymous	7
T_60_C_synonymous	7
T_56_C_missense	7
T_37_C_missense	6
C_129_A_synonymous	6
T_68_C_missense	6
T_60_A_synonymous	6
T_20_C_missense	6
C_128_A_missense	6
T_101_G_missense	6
T_12_C_synonymous	6
T_83_G_missense	5
C_45_A_synonymous	5
T_68_G_missense	5
G_33_A_synonymous	5
T_55_G_missense	5
T_96_C_synonymous	5
A_112_G_missense	5
T_84_G_missense	5
A_70_C_missense	5
T_120_G_synonymous	4
G_72_A_missense	4
G_43_C_missense	4
C_58_A_missense	4
A_105_C_missense	4
T_34_A_missense	4
C_49_G_missense	4
A_125_C_missense	4
T_95_C_missense	4
C_100_T_synonymous	4
A_76_T_missense	4
T_78_A_synonymous	4
G_22_A_missense	4
T_69_C_synonymous	4
A_8_G_missense	4
A_70_G_missense	4
A_117_G_synonymous	4
G_35_A_missense	4
T_89_A_missense	4
A_19_T_missense	4
T_25_C_missense	4
T_6_A_synonymous	3
C_49_A_missense	3
T_89_G_missense	3
A_105_T_missense	3
A_4_T_missense	3
C_10_A_missense	3
C_109_T_missense	3
A_9_G_synonymous	3
A_110_G_missense	3
T_121_A_missense	3
A_118_C_missense	3
A_118_G_missense	3
A_79_T_missense	3
T_82_G_missense	3
C_119_A_missense	3
G_106_A_missense	3
T_62_G_missense	3
T_64_C_synonymous	2
A_66_G_synonymous	2
T_46_G_missense	2
T_71_A_missense	2
T_48_C_synonymous	2
A_42_T_missense	2
A_93_C_synonymous	2
C_24_A_missense	2
A_29_C_missense	2
A_116_C_missense	2
A_104_G_missense	2
T_21_A_synonymous	2
A_117_C_missense	2
C_73_A_missense	2
T_77_A_missense	2
A_54_T_synonymous	2
T_108_G_missense	2
A_19_G_missense	2
T_59_C_missense	2
T_85_A_missense	2
A_8_C_missense	2
T_11_G_missense	2
T_12_A_synonymous	2
T_55_A_missense	2
C_94_G_missense	1
C_81_A_synonymous	1
A_98_T_missense	1
T_59_A_missense	1
A_4_C_missense	1
T_114_G_missense	1
T_31_C_synonymous	1
T_25_A_missense	1
A_99_C_missense	1
T_47_A_missense	1
T_78_G_missense	1
G_33_C_missense	1
A_18_G_synonymous	1
T_63_C_synonymous	1
G_102_C_synonymous	1
A_113_T_missense	1
T_34_G_missense	1
C_45_G_synonymous	1
T_37_G_missense	1
T_101_A_missense	1
T_39_G_missense	1
T_26_A_missense	1
G_97_C_missense	1
T_59_G_missense	1
A_112_T_missense	1
A_67_C_missense	1
C_73_G_missense	1
A_110_C_missense	1
T_95_A_missense	1
T_88_G_missense	1
A_54_C_synonymous	1
C_27_A_missense	1
A_93_T_synonymous	1
A_116_T_missense	1
T_77_G_missense	1
C_124_A_missense	1
T_28_A_missense	1
T_40_G_missense	1
G_22_C_missense	1
A_23_T_missense	1
T_47_G_missense	1
C_27_G_missense	1
A_117_T_missense	1
T_21_C_synonymous	1
A_99_T_missense	1
