# Supplementary material for: Analysis of 3.5 million SARS-CoV-2 sequences reveals unique mutational trends with consistent nucleotide and codon frequencies
Source: Virol J. 2023 Feb 17;20:31. doi: 10.1186/s12985-023-01982-8 (PMC9936480; doi:10.1186/s12985-023-01982-8)
Supplement: Supplementary file 11 — Additional file 11. Tables S11-70: Counts of All Mutations for each Gene/Clade Combination. [file 12985_2023_1982_MOESM11_ESM.zip › Additional File 1 Tables S11-70/Additional File 1 Table S64_ORF7b_beta_mu_all_mut_info.csv]

	mutation_sum
C_119_T_missense	2134
C_52_T_synonymous	1731
C_124_T_missense	759
C_49_T_synonymous	693
G_122_T_missense	657
G_43_T_missense	390
C_14_T_missense	358
C_92_T_missense	353
A_70_G_missense	283
A_54_G_synonymous	280
C_126_T_synonymous	227
G_127_A_missense	219
C_94_T_missense	202
T_5_A_missense	176
A_76_G_missense	129
C_128_T_missense	123
C_10_T_missense	108
A_66_G_synonymous	107
A_79_G_missense	101
T_39_C_synonymous	95
C_73_T_missense	87
G_87_T_missense	83
T_41_C_missense	66
T_53_A_missense	63
A_15_G_synonymous	61
G_7_C_missense	61
G_33_T_missense	54
T_5_G_missense	46
T_78_C_synonymous	46
A_70_C_missense	41
T_55_C_missense	38
A_110_T_missense	38
T_5_C_missense	38
T_91_C_missense	36
G_86_T_missense	35
A_19_G_missense	35
G_127_T_missense	34
G_35_A_missense	34
A_125_T_missense	33
T_50_A_missense	32
C_52_G_missense	31
C_24_T_synonymous	31
T_111_A_missense	29
T_114_C_synonymous	27
T_13_G_missense	27
A_116_G_missense	27
C_27_T_synonymous	26
T_6_C_synonymous	25
C_58_T_missense	24
T_40_C_synonymous	23
G_115_C_missense	22
T_62_G_missense	22
G_51_T_synonymous	22
G_61_A_missense	22
T_80_C_missense	21
T_111_C_synonymous	21
G_22_T_missense	20
A_29_G_missense	20
C_45_T_synonymous	20
C_36_T_synonymous	19
G_7_A_missense	19
A_9_G_synonymous	19
G_72_T_missense	18
C_57_T_synonymous	17
C_44_T_missense	16
T_82_G_missense	16
A_107_G_missense	16
C_100_A_missense	15
T_120_C_synonymous	15
G_122_C_missense	14
G_43_A_missense	13
A_4_G_missense	13
T_48_C_synonymous	12
G_127_C_missense	12
C_73_A_missense	12
C_109_T_missense	12
T_95_G_missense	11
C_129_T_synonymous	11
T_13_A_missense	11
A_104_T_missense	11
A_79_C_missense	11
T_77_C_missense	10
A_99_G_synonymous	10
A_116_T_missense	10
C_81_A_synonymous	10
C_126_A_missense	10
T_31_C_synonymous	10
T_38_C_missense	9
A_29_T_missense	9
A_23_G_missense	9
T_26_C_missense	9
T_53_C_missense	9
A_4_T_missense	9
C_24_A_missense	8
T_71_C_missense	8
T_95_C_missense	8
A_19_T_missense	8
C_45_A_synonymous	8
T_40_A_missense	8
T_108_C_synonymous	8
G_122_A_missense	8
A_23_T_missense	8
T_30_C_synonymous	8
C_119_G_missense	8
G_35_T_missense	8
T_20_C_missense	7
G_102_A_synonymous	7
T_37_C_missense	7
A_125_G_missense	7
T_50_C_missense	7
A_110_G_missense	7
A_112_G_missense	6
A_18_C_missense	6
G_61_T_missense	6
T_47_G_missense	6
A_98_G_missense	5
A_76_T_missense	5
A_42_G_synonymous	5
G_72_A_missense	5
C_90_T_synonymous	5
T_101_G_missense	5
A_105_G_synonymous	5
T_56_C_missense	5
G_106_T_missense	5
T_59_C_missense	5
C_57_A_missense	5
A_8_G_missense	5
T_60_C_synonymous	4
A_93_G_synonymous	4
G_102_T_synonymous	4
T_28_C_missense	4
C_109_A_missense	4
T_60_A_synonymous	4
T_96_A_synonymous	4
T_47_C_missense	4
C_124_G_missense	4
A_116_C_missense	4
T_89_C_missense	4
T_114_G_missense	4
T_64_C_synonymous	4
A_70_T_missense	3
T_80_G_missense	3
A_112_T_missense	3
A_113_G_missense	3
T_123_C_synonymous	3
G_115_A_missense	3
T_96_C_synonymous	3
T_46_C_missense	3
T_12_C_synonymous	3
T_121_C_missense	3
C_90_A_missense	3
A_67_C_missense	3
A_104_G_missense	3
G_87_C_missense	3
T_85_A_missense	3
T_11_C_missense	3
C_103_A_missense	3
A_98_T_missense	3
T_56_G_missense	3
T_55_A_missense	3
T_95_A_missense	3
C_119_A_missense	3
A_42_T_missense	3
T_120_G_synonymous	3
G_106_A_missense	3
T_121_A_missense	3
C_44_A_missense	2
C_124_A_missense	2
T_25_G_missense	2
A_54_T_synonymous	2
A_110_C_missense	2
T_83_C_missense	2
T_55_G_missense	2
T_21_A_synonymous	2
T_32_C_missense	2
A_99_T_missense	2
C_94_A_missense	2
C_73_G_missense	2
T_16_C_synonymous	2
C_27_A_missense	2
A_117_T_missense	2
A_18_G_synonymous	2
T_101_C_missense	2
A_29_C_missense	2
T_37_A_missense	2
G_33_A_synonymous	2
C_81_T_synonymous	2
C_129_A_synonymous	2
T_85_C_missense	2
C_58_A_missense	2
A_66_T_missense	2
T_84_C_synonymous	2
T_69_C_synonymous	2
C_100_T_synonymous	2
C_126_G_missense	2
T_37_G_missense	1
T_48_A_missense	1
A_15_C_synonymous	1
T_34_C_missense	1
G_72_C_missense	1
T_88_G_missense	1
T_71_G_missense	1
T_12_A_synonymous	1
A_98_C_missense	1
T_89_A_missense	1
A_105_T_missense	1
T_13_C_missense	1
T_114_A_missense	1
A_125_C_missense	1
T_28_G_missense	1
A_118_G_missense	1
A_117_G_synonymous	1
A_104_C_missense	1
A_42_C_missense	1
T_74_C_missense	1
G_22_A_missense	1
A_67_G_missense	1
T_21_G_missense	1
T_121_G_missense	1
A_19_C_missense	1
A_118_C_missense	1
T_88_C_missense	1
A_113_T_missense	1
T_63_C_synonymous	1
T_56_A_missense	1
C_44_G_missense	1
C_10_A_missense	1
T_123_G_missense	1
A_4_C_missense	1
T_82_C_missense	1
C_52_A_missense	1
T_25_A_missense	1
T_89_G_missense	1
T_91_G_missense	1
A_107_C_missense	1
T_17_C_missense	1
T_120_A_synonymous	1
A_8_T_missense	1
T_77_G_missense	1
A_93_C_synonymous	1
T_20_G_missense	1
A_15_T_synonymous	1
T_78_A_synonymous	1
T_83_G_missense	1
T_91_A_missense	1
T_48_G_missense	1
T_108_G_missense	1
G_51_A_synonymous	1
G_86_C_missense	1
