# Supplementary material for: Analysis of 3.5 million SARS-CoV-2 sequences reveals unique mutational trends with consistent nucleotide and codon frequencies
Source: Virol J. 2023 Feb 17;20:31. doi: 10.1186/s12985-023-01982-8 (PMC9936480; doi:10.1186/s12985-023-01982-8)
Supplement: Supplementary file 11 — Additional file 11. Tables S11-70: Counts of All Mutations for each Gene/Clade Combination. [file 12985_2023_1982_MOESM11_ESM.zip › Additional File 1 Tables S11-70/Additional File 1 Table S55_ORF7b_delta_all_mut_info.csv]

	mutation_sum
C_119_T_missense	1248263
C_52_T_synonymous	4104
C_126_T_synonymous	2978
A_98_T_missense	1855
C_14_T_missense	1818
C_92_T_missense	1390
C_94_T_missense	1040
C_124_T_missense	1015
T_123_C_synonymous	993
G_43_T_missense	874
T_55_C_missense	806
T_120_C_synonymous	652
A_125_T_missense	646
G_122_T_missense	556
T_64_C_synonymous	494
C_49_T_synonymous	473
T_5_A_missense	452
C_126_A_missense	451
T_37_C_missense	427
G_33_T_missense	422
C_128_T_missense	417
A_98_G_missense	399
A_125_G_missense	394
G_35_T_missense	394
C_10_T_missense	394
A_54_T_synonymous	376
C_45_T_synonymous	361
A_42_G_synonymous	342
T_41_C_missense	326
G_127_A_missense	296
T_108_C_synonymous	282
T_5_C_missense	245
G_61_A_missense	243
C_58_T_missense	242
A_76_G_missense	240
T_32_C_missense	215
C_81_A_synonymous	195
T_89_C_missense	195
C_73_T_missense	191
C_45_G_synonymous	177
G_72_T_missense	159
T_47_C_missense	152
T_39_C_synonymous	150
A_107_G_missense	149
T_46_C_missense	146
T_101_G_missense	144
G_61_T_missense	143
T_21_C_synonymous	140
A_15_G_synonymous	138
T_114_G_missense	137
C_36_T_synonymous	125
G_7_A_missense	124
G_115_C_missense	117
C_57_T_synonymous	115
G_102_A_synonymous	114
C_90_T_synonymous	110
A_113_G_missense	107
T_12_G_synonymous	104
G_122_A_missense	103
T_60_C_synonymous	101
C_10_A_missense	101
A_70_G_missense	101
A_104_T_missense	100
A_118_C_missense	96
C_129_T_synonymous	90
T_82_C_missense	87
T_77_C_missense	86
T_26_C_missense	86
C_24_T_synonymous	85
T_111_C_synonymous	84
A_110_G_missense	81
T_80_C_missense	80
G_106_A_missense	80
A_105_G_synonymous	77
A_4_G_missense	74
T_114_C_synonymous	73
G_102_T_synonymous	69
T_60_A_synonymous	67
A_23_G_missense	64
G_127_C_missense	63
T_28_C_missense	62
C_109_A_missense	58
T_101_A_missense	58
T_56_C_missense	56
C_100_A_missense	55
T_91_C_missense	54
C_109_T_missense	54
T_96_A_synonymous	52
T_40_C_synonymous	51
G_106_T_missense	51
C_45_A_synonymous	51
C_44_T_missense	51
T_65_C_missense	51
G_127_T_missense	50
A_93_G_synonymous	48
A_23_C_missense	48
C_100_T_synonymous	46
T_11_C_missense	46
T_69_C_synonymous	45
A_29_G_missense	45
G_86_T_missense	45
G_87_T_missense	44
A_18_G_synonymous	43
A_67_G_missense	43
A_110_T_missense	42
C_90_A_missense	42
T_63_C_synonymous	42
G_43_A_missense	42
T_96_C_synonymous	42
T_6_C_synonymous	41
A_15_T_synonymous	41
A_79_G_missense	41
A_104_G_missense	41
A_19_G_missense	41
C_58_A_missense	40
C_27_T_synonymous	39
C_81_T_synonymous	38
G_51_T_synonymous	38
T_68_C_missense	36
C_128_A_missense	35
C_57_A_missense	35
G_7_C_missense	35
T_108_G_missense	35
T_78_C_synonymous	33
A_66_T_missense	33
T_62_G_missense	33
A_99_G_synonymous	32
G_97_A_missense	32
C_119_G_missense	32
T_30_C_synonymous	32
A_4_T_missense	32
T_85_C_missense	30
G_72_A_missense	30
T_85_A_missense	29
T_12_C_synonymous	29
T_38_C_missense	29
T_25_C_missense	28
T_46_G_missense	28
T_84_C_synonymous	28
A_93_C_synonymous	26
A_117_G_synonymous	25
G_122_C_missense	25
A_54_G_synonymous	25
C_128_G_missense	24
A_67_T_missense	24
T_17_C_missense	23
A_66_G_synonymous	22
A_117_C_missense	22
G_22_T_missense	22
A_8_C_missense	22
A_116_G_missense	21
T_69_A_synonymous	21
T_16_C_synonymous	21
T_91_G_missense	21
T_95_C_missense	20
A_105_C_missense	20
A_70_T_missense	19
T_71_C_missense	19
T_111_A_missense	19
A_116_T_missense	19
A_117_T_missense	18
A_8_T_missense	18
A_8_G_missense	18
C_124_A_missense	18
T_53_C_missense	17
T_47_G_missense	17
G_33_A_synonymous	17
T_20_C_missense	17
T_20_G_missense	16
G_115_A_missense	15
T_121_G_missense	15
A_9_G_synonymous	15
T_88_C_missense	15
A_29_T_missense	14
A_79_T_missense	14
C_94_A_missense	14
A_76_T_missense	13
T_55_G_missense	13
G_43_C_missense	13
C_73_G_missense	13
A_118_G_missense	12
T_80_G_missense	12
T_59_C_missense	12
T_6_A_synonymous	12
T_5_G_missense	12
A_107_C_missense	12
T_82_G_missense	12
T_16_G_missense	11
T_62_C_missense	11
A_98_C_missense	11
A_42_T_missense	11
T_101_C_missense	11
T_48_C_synonymous	11
T_31_C_synonymous	10
C_44_A_missense	10
G_35_A_missense	10
T_13_C_missense	10
C_24_A_missense	10
C_103_A_missense	10
T_75_C_synonymous	10
A_113_T_missense	9
G_97_C_missense	9
C_129_A_synonymous	9
T_123_G_missense	9
C_124_G_missense	8
C_73_A_missense	8
T_13_G_missense	8
T_48_G_missense	8
A_107_T_missense	8
T_91_A_missense	8
G_22_A_missense	7
A_112_T_missense	7
T_63_G_synonymous	7
T_71_A_missense	7
C_94_G_missense	6
T_82_A_missense	6
A_116_C_missense	6
A_93_T_synonymous	6
T_83_C_missense	6
C_126_G_missense	6
T_89_A_missense	5
T_121_A_missense	5
T_83_A_missense	5
T_37_G_missense	5
T_120_G_synonymous	5
T_26_A_missense	5
T_121_C_missense	5
T_56_G_missense	5
T_6_G_missense	5
A_125_C_missense	5
G_51_A_synonymous	5
A_19_T_missense	4
T_28_A_missense	4
T_96_G_synonymous	4
T_120_A_synonymous	4
T_21_A_synonymous	4
T_55_A_missense	4
G_35_C_missense	4
T_20_A_missense	4
T_89_G_missense	4
A_112_G_missense	4
T_40_A_missense	4
T_77_A_missense	4
T_56_A_missense	3
T_71_G_missense	3
T_74_G_missense	3
T_78_G_missense	3
T_95_G_missense	3
T_74_C_missense	3
A_4_C_missense	3
T_25_G_missense	3
T_11_G_missense	3
A_54_C_synonymous	3
T_85_G_missense	2
C_44_G_missense	2
T_12_A_synonymous	2
T_13_A_missense	2
T_78_A_synonymous	2
C_49_A_missense	2
A_104_C_missense	2
A_113_C_missense	2
A_23_T_missense	2
G_22_C_missense	2
T_95_A_missense	2
A_42_C_missense	2
A_66_C_missense	2
A_67_C_missense	2
T_84_A_missense	2
A_15_C_synonymous	2
T_34_C_missense	2
T_68_G_missense	2
C_52_G_missense	2
A_105_T_missense	2
T_31_A_missense	2
C_129_G_synonymous	2
A_118_T_missense	2
A_79_C_missense	2
T_77_G_missense	2
T_11_A_missense	1
T_59_G_missense	1
T_34_A_missense	1
A_19_C_missense	1
T_59_A_missense	1
T_114_A_missense	1
T_84_G_missense	1
G_72_C_missense	1
T_39_A_missense	1
C_27_G_missense	1
T_50_A_missense	1
T_46_A_missense	1
T_108_A_missense	1
G_86_C_missense	1
T_64_A_missense	1
T_53_A_missense	1
T_69_G_missense	1
A_110_C_missense	1
T_16_A_missense	1
T_80_A_missense	1
A_18_T_missense	1
C_10_G_missense	1
G_51_C_synonymous	1
A_18_C_missense	1
C_109_G_missense	1
T_31_G_missense	1
T_50_C_missense	1
A_76_C_missense	1
C_119_A_missense	1
A_29_C_missense	1
