# Supplementary material for: Analysis of 3.5 million SARS-CoV-2 sequences reveals unique mutational trends with consistent nucleotide and codon frequencies
Source: Virol J. 2023 Feb 17;20:31. doi: 10.1186/s12985-023-01982-8 (PMC9936480; doi:10.1186/s12985-023-01982-8)
Supplement: Supplementary file 11 — Additional file 11. Tables S11-70: Counts of All Mutations for each Gene/Clade Combination. [file 12985_2023_1982_MOESM11_ESM.zip › Additional File 1 Tables S11-70/Additional File 1 Table S66_ORF7b_gamma_lambda_all_mut_info.csv]

	mutation_sum
C_52_T_synonymous	1210
C_126_T_synonymous	1032
C_119_T_missense	958
G_127_T_missense	955
C_92_T_missense	902
A_110_T_missense	758
T_111_A_missense	751
C_49_T_synonymous	667
G_43_T_missense	615
C_124_T_missense	461
C_128_T_missense	417
C_14_T_missense	397
C_94_T_missense	376
G_122_T_missense	362
C_10_T_missense	283
A_125_T_missense	274
G_127_C_missense	255
G_86_T_missense	251
T_30_C_synonymous	238
C_126_G_missense	226
A_98_C_missense	125
G_51_A_synonymous	124
C_129_T_synonymous	121
T_5_A_missense	120
G_33_T_missense	109
T_114_C_synonymous	78
C_119_A_missense	77
G_72_T_missense	77
A_112_G_missense	71
C_73_T_missense	68
C_109_T_missense	58
G_51_T_synonymous	57
T_120_C_synonymous	53
C_24_T_synonymous	51
C_57_T_synonymous	50
G_61_T_missense	46
T_80_C_missense	45
G_122_C_missense	45
G_7_C_missense	45
T_82_C_missense	44
C_27_T_synonymous	43
T_84_C_synonymous	41
T_78_C_synonymous	39
T_71_C_missense	37
A_125_G_missense	35
T_89_C_missense	34
T_55_C_missense	31
G_22_T_missense	31
C_103_A_missense	31
C_45_T_synonymous	31
G_35_T_missense	30
T_5_C_missense	29
G_127_A_missense	29
C_58_T_missense	28
G_97_A_missense	28
T_60_C_synonymous	27
A_113_T_missense	26
G_115_C_missense	26
A_105_G_synonymous	24
C_100_A_missense	23
C_36_T_synonymous	23
T_62_G_missense	23
A_4_T_missense	22
G_87_T_missense	21
T_123_C_synonymous	20
T_108_C_synonymous	20
A_70_G_missense	19
T_62_C_missense	17
T_21_A_synonymous	17
A_66_G_synonymous	17
T_20_A_missense	16
T_28_C_missense	16
T_56_C_missense	16
G_7_A_missense	15
T_6_A_synonymous	15
T_6_C_synonymous	15
A_67_G_missense	14
G_61_A_missense	14
A_29_G_missense	14
A_67_C_missense	14
C_94_A_missense	14
C_90_A_missense	14
C_126_A_missense	13
T_111_C_synonymous	13
A_79_G_missense	13
A_107_G_missense	13
T_91_C_missense	13
A_15_G_synonymous	13
T_96_C_synonymous	12
A_116_G_missense	12
A_113_G_missense	12
T_77_C_missense	11
G_43_A_missense	11
T_53_C_missense	11
C_90_T_synonymous	11
T_16_C_synonymous	11
A_19_T_missense	11
T_38_C_missense	11
G_106_T_missense	11
T_50_C_missense	11
C_109_A_missense	11
C_124_G_missense	10
C_100_T_synonymous	10
T_13_G_missense	10
C_44_T_missense	10
T_5_G_missense	10
T_26_C_missense	10
T_85_C_missense	9
T_34_G_missense	9
T_80_A_missense	9
T_55_G_missense	9
G_102_A_synonymous	8
T_63_C_synonymous	8
A_23_T_missense	8
T_85_A_missense	8
C_58_A_missense	8
A_29_T_missense	8
T_88_C_missense	8
A_9_C_missense	8
T_96_A_synonymous	8
C_45_A_synonymous	8
C_129_A_synonymous	8
T_84_G_missense	8
G_102_T_synonymous	8
A_125_C_missense	7
A_104_T_missense	7
T_95_A_missense	7
C_124_A_missense	7
A_93_C_synonymous	7
G_33_A_synonymous	6
T_56_G_missense	6
T_48_C_synonymous	6
G_122_A_missense	6
C_119_G_missense	6
A_15_T_synonymous	6
T_47_C_missense	6
A_99_G_synonymous	6
A_110_C_missense	6
A_110_G_missense	6
T_123_G_missense	6
C_10_A_missense	6
T_91_G_missense	6
A_70_T_missense	5
A_4_G_missense	5
T_65_C_missense	5
A_8_C_missense	5
T_12_C_synonymous	5
T_40_C_synonymous	5
T_121_C_missense	5
T_39_C_synonymous	5
A_42_G_synonymous	5
T_37_C_missense	5
T_108_G_missense	5
T_68_C_missense	5
T_41_C_missense	5
T_13_C_missense	5
C_24_A_missense	5
G_106_A_missense	5
G_22_C_missense	4
T_46_C_missense	4
A_79_T_missense	4
T_12_G_synonymous	4
A_18_C_missense	4
T_71_A_missense	4
A_76_G_missense	4
A_9_G_synonymous	4
A_107_C_missense	4
T_39_A_missense	4
T_121_G_missense	4
C_94_G_missense	4
A_23_G_missense	4
A_93_G_synonymous	4
T_20_C_missense	3
T_114_A_missense	3
C_44_A_missense	3
T_84_A_missense	3
A_112_T_missense	3
A_19_G_missense	3
A_8_G_missense	3
A_105_T_missense	3
T_13_A_missense	3
T_89_A_missense	3
T_88_G_missense	3
A_118_G_missense	3
T_74_C_missense	3
T_91_A_missense	3
A_98_G_missense	3
A_23_C_missense	3
A_117_G_synonymous	3
T_121_A_missense	3
T_40_G_missense	3
T_25_C_missense	3
T_25_G_missense	3
T_101_C_missense	3
T_69_C_synonymous	3
C_49_A_missense	3
C_73_A_missense	3
A_98_T_missense	3
A_66_T_missense	3
T_77_G_missense	3
A_116_T_missense	3
G_72_C_missense	3
T_101_G_missense	2
T_74_G_missense	2
A_54_G_synonymous	2
T_60_A_synonymous	2
A_54_T_synonymous	2
A_19_C_missense	2
C_100_G_missense	2
T_108_A_missense	2
T_11_G_missense	2
C_81_T_synonymous	2
A_8_T_missense	2
T_21_C_synonymous	2
T_75_C_synonymous	2
A_4_C_missense	2
T_47_G_missense	2
C_24_G_missense	2
G_22_A_missense	1
G_115_A_missense	1
T_34_A_missense	1
T_59_C_missense	1
A_42_C_missense	1
T_63_G_synonymous	1
T_34_C_missense	1
T_59_A_missense	1
C_52_G_missense	1
T_6_G_missense	1
T_38_G_missense	1
A_104_C_missense	1
T_32_C_missense	1
T_53_A_missense	1
A_105_C_missense	1
T_80_G_missense	1
A_54_C_synonymous	1
T_95_C_missense	1
T_78_A_synonymous	1
C_44_G_missense	1
A_118_T_missense	1
T_120_G_synonymous	1
C_27_A_missense	1
T_37_A_missense	1
C_52_A_missense	1
T_31_C_synonymous	1
G_97_C_missense	1
T_101_A_missense	1
C_128_A_missense	1
T_17_C_missense	1
C_49_G_missense	1
G_72_A_missense	1
T_71_G_missense	1
G_35_C_missense	1
G_35_A_missense	1
T_89_G_missense	1
A_76_T_missense	1
T_20_G_missense	1
T_82_A_missense	1
