# Supplementary material for: Analysis of 3.5 million SARS-CoV-2 sequences reveals unique mutational trends with consistent nucleotide and codon frequencies
Source: Virol J. 2023 Feb 17;20:31. doi: 10.1186/s12985-023-01982-8 (PMC9936480; doi:10.1186/s12985-023-01982-8)
Supplement: Supplementary file 11 — Additional file 11. Tables S11-70: Counts of All Mutations for each Gene/Clade Combination. [file 12985_2023_1982_MOESM11_ESM.zip › Additional File 1 Tables S11-70/Additional File 1 Table S28_ORF7b_omicron_all_mut_info.csv]

	mutation_sum
C_52_T_synonymous	1185010
G_33_T_missense	11879
C_119_T_missense	5106
G_43_T_missense	3108
C_10_T_missense	1574
C_126_T_synonymous	918
C_124_T_missense	834
C_49_T_synonymous	757
C_94_T_missense	696
C_92_T_missense	482
C_73_T_missense	481
C_128_T_missense	456
C_100_A_missense	354
T_5_A_missense	320
C_14_T_missense	307
T_55_C_missense	287
T_11_C_missense	266
C_109_T_missense	217
G_122_T_missense	186
T_53_C_missense	180
C_27_T_synonymous	173
T_101_C_missense	172
A_67_G_missense	158
C_126_A_missense	149
T_6_C_synonymous	141
C_45_T_synonymous	136
T_120_C_synonymous	120
A_110_T_missense	118
A_125_T_missense	117
T_108_C_synonymous	115
T_37_C_missense	103
T_111_A_missense	101
G_51_T_synonymous	100
C_24_T_synonymous	100
G_102_A_synonymous	95
G_127_C_missense	90
G_127_A_missense	90
T_85_A_missense	88
T_111_C_synonymous	67
T_123_C_synonymous	64
T_80_G_missense	62
T_38_G_missense	62
T_28_C_missense	61
T_78_C_synonymous	61
G_87_T_missense	61
C_57_A_missense	60
A_70_G_missense	60
T_47_G_missense	58
T_41_C_missense	57
T_80_C_missense	57
T_30_C_synonymous	57
G_61_A_missense	56
T_56_C_missense	51
G_115_C_missense	51
C_129_T_synonymous	50
A_54_G_synonymous	49
G_127_T_missense	47
T_96_C_synonymous	47
G_7_A_missense	47
T_48_C_synonymous	46
A_98_T_missense	46
G_7_C_missense	44
T_114_C_synonymous	44
C_57_T_synonymous	43
A_42_G_synonymous	42
G_33_A_synonymous	40
T_39_C_synonymous	38
T_26_C_missense	37
T_40_C_synonymous	37
A_76_G_missense	36
T_56_A_missense	36
C_109_A_missense	35
A_110_G_missense	34
C_58_T_missense	33
T_65_C_missense	33
A_15_G_synonymous	33
A_107_G_missense	33
C_36_T_synonymous	32
G_43_A_missense	32
A_125_G_missense	32
T_21_C_synonymous	31
A_117_G_synonymous	31
G_86_T_missense	30
C_81_T_synonymous	29
G_61_T_missense	28
T_77_C_missense	28
G_122_C_missense	27
T_38_C_missense	26
C_100_T_synonymous	26
T_121_C_missense	26
C_94_A_missense	25
A_19_G_missense	25
G_51_A_synonymous	25
T_47_C_missense	24
A_116_T_missense	24
A_105_G_synonymous	24
T_20_C_missense	23
T_32_C_missense	23
A_18_G_synonymous	23
G_102_T_synonymous	22
C_27_A_missense	22
G_35_T_missense	21
T_69_C_synonymous	21
C_81_A_synonymous	21
T_63_C_synonymous	21
A_79_G_missense	20
G_106_T_missense	20
T_46_C_missense	20
G_72_T_missense	20
T_39_A_missense	19
T_60_C_synonymous	19
T_120_G_synonymous	18
A_118_G_missense	18
G_106_A_missense	18
G_122_A_missense	17
C_129_A_synonymous	17
C_126_G_missense	17
C_103_A_missense	17
A_8_G_missense	17
A_4_G_missense	17
G_22_A_missense	17
T_13_C_missense	17
C_44_T_missense	17
A_104_T_missense	16
T_89_C_missense	16
G_115_A_missense	16
A_79_T_missense	15
T_91_A_missense	15
G_97_A_missense	15
A_93_G_synonymous	15
T_68_C_missense	15
A_98_G_missense	14
T_91_C_missense	14
T_123_G_missense	14
C_45_A_synonymous	13
A_99_G_synonymous	13
A_42_T_missense	13
T_16_C_synonymous	13
C_128_A_missense	13
T_55_G_missense	13
C_90_T_synonymous	12
T_5_C_missense	12
A_29_T_missense	12
T_59_A_missense	12
T_114_A_missense	11
A_113_G_missense	11
T_34_A_missense	11
T_84_C_synonymous	11
T_62_C_missense	11
T_74_G_missense	11
C_94_G_missense	11
T_91_G_missense	11
C_124_A_missense	11
A_8_T_missense	11
T_55_A_missense	11
A_23_G_missense	11
A_98_C_missense	11
T_96_G_synonymous	10
T_84_A_missense	10
T_12_C_synonymous	10
A_8_C_missense	10
A_54_T_synonymous	10
T_31_C_synonymous	10
T_64_C_synonymous	10
C_49_A_missense	10
T_95_A_missense	10
C_124_G_missense	9
A_104_G_missense	9
T_96_A_synonymous	9
A_9_G_synonymous	9
T_17_C_missense	9
T_82_G_missense	9
T_108_G_missense	9
C_44_A_missense	9
C_119_A_missense	9
T_95_C_missense	9
C_10_A_missense	8
T_56_G_missense	8
A_15_T_synonymous	8
T_85_C_missense	8
A_117_T_missense	8
A_66_G_synonymous	8
T_121_A_missense	8
T_74_C_missense	8
C_58_A_missense	8
A_117_C_missense	8
A_116_G_missense	8
T_53_A_missense	7
A_107_T_missense	7
G_22_T_missense	7
A_76_T_missense	7
T_71_C_missense	7
A_112_G_missense	7
C_73_A_missense	6
T_77_G_missense	6
A_99_C_missense	6
G_97_C_missense	6
T_31_A_missense	6
A_112_T_missense	6
T_59_C_missense	6
T_84_G_missense	6
T_46_G_missense	6
T_88_C_missense	6
C_27_G_missense	6
G_51_C_synonymous	6
G_86_C_missense	5
A_125_C_missense	5
C_45_G_synonymous	5
A_67_C_missense	5
T_37_G_missense	5
C_90_A_missense	5
T_50_A_missense	5
A_4_T_missense	5
A_113_T_missense	5
T_89_G_missense	5
T_5_G_missense	5
T_120_A_synonymous	4
A_42_C_missense	4
A_29_G_missense	4
T_34_C_missense	4
C_58_G_missense	4
T_75_C_synonymous	4
T_13_G_missense	4
A_118_C_missense	4
T_80_A_missense	4
T_39_G_missense	4
G_72_A_missense	4
A_70_T_missense	4
T_60_A_synonymous	3
T_62_G_missense	3
G_102_C_synonymous	3
T_21_G_missense	3
A_19_T_missense	3
C_119_G_missense	3
T_37_A_missense	3
T_78_G_missense	3
G_35_A_missense	3
C_128_G_missense	3
T_83_C_missense	3
A_23_C_missense	3
T_40_A_missense	3
T_82_C_missense	3
C_49_G_missense	3
A_93_T_synonymous	3
G_33_C_missense	3
A_66_T_missense	3
T_68_G_missense	2
C_24_A_missense	2
A_107_C_missense	2
A_18_C_missense	2
T_50_G_missense	2
A_105_C_missense	2
T_11_A_missense	2
T_13_A_missense	2
A_66_C_missense	2
A_93_C_synonymous	2
T_28_G_missense	2
T_75_A_synonymous	2
T_101_A_missense	2
T_63_G_synonymous	2
T_26_G_missense	2
A_19_C_missense	2
T_20_A_missense	2
A_104_C_missense	2
T_16_G_missense	2
A_113_C_missense	2
T_95_G_missense	2
T_69_A_synonymous	2
T_25_C_missense	2
T_11_G_missense	2
A_116_C_missense	2
G_35_C_missense	1
C_36_G_missense	1
T_21_A_synonymous	1
A_9_C_missense	1
T_31_G_missense	1
A_110_C_missense	1
A_105_T_missense	1
T_50_C_missense	1
T_59_G_missense	1
T_48_G_missense	1
T_71_A_missense	1
G_72_C_missense	1
A_67_T_missense	1
T_32_G_missense	1
C_52_G_missense	1
T_12_G_synonymous	1
A_15_C_synonymous	1
T_88_A_missense	1
G_43_C_missense	1
A_23_T_missense	1
T_40_G_missense	1
T_68_A_missense	1
T_6_G_missense	1
A_118_T_missense	1
T_64_A_missense	1
C_129_G_synonymous	1
T_6_A_synonymous	1
