# Supplementary material for: Analysis of 3.5 million SARS-CoV-2 sequences reveals unique mutational trends with consistent nucleotide and codon frequencies
Source: Virol J. 2023 Feb 17;20:31. doi: 10.1186/s12985-023-01982-8 (PMC9936480; doi:10.1186/s12985-023-01982-8)
Supplement: Supplementary file 11 — Additional file 11. Tables S11-70: Counts of All Mutations for each Gene/Clade Combination. [file 12985_2023_1982_MOESM11_ESM.zip › Additional File 1 Tables S11-70/Additional File 1 Table S65_ORF8_alpha_all_mut_info.csv]

	mutation_sum
A_218_G_missense	494280
G_155_T_missense	494105
C_360_T_synonymous	20229
A_361_C_missense	18659
T_358_G_missense	18044
T_352_G_missense	10652
G_182_T_missense	9369
C_194_T_missense	2766
G_216_T_missense	2415
C_260_T_missense	1940
C_200_T_missense	1897
G_184_T_missense	967
G_305_T_missense	826
G_135_T_missense	821
G_134_T_missense	761
G_108_T_synonymous	749
G_103_T_missense	722
C_343_T_missense	698
G_186_T_synonymous	692
A_202_G_missense	645
G_349_C_missense	644
T_359_C_missense	623
T_358_C_missense	592
C_161_T_missense	547
G_193_T_missense	516
C_334_T_missense	502
G_344_T_missense	490
C_51_T_synonymous	451
C_30_T_synonymous	438
T_117_C_synonymous	422
C_113_T_missense	410
C_112_T_missense	397
C_239_A_missense	376
A_238_G_missense	374
C_152_T_missense	362
T_185_C_missense	345
T_47_C_missense	336
T_217_C_missense	334
C_118_T_missense	323
C_49_T_missense	316
T_160_C_missense	310
G_192_T_missense	306
C_308_T_missense	301
C_321_T_synonymous	286
C_107_T_missense	280
T_121_G_missense	265
A_361_G_missense	264
G_110_T_missense	263
C_164_T_missense	262
A_54_T_missense	262
G_22_A_missense	243
G_108_A_synonymous	239
G_302_T_missense	222
C_253_T_missense	221
A_327_G_synonymous	218
C_339_T_synonymous	211
T_133_C_missense	207
C_278_T_missense	204
A_137_G_missense	203
T_91_C_missense	192
C_71_T_missense	190
G_328_A_missense	185
C_360_G_missense	184
G_187_A_missense	178
T_95_C_missense	177
T_102_C_synonymous	175
G_184_C_missense	171
A_224_G_missense	165
C_239_T_missense	164
G_94_T_missense	163
G_40_A_missense	161
A_204_G_synonymous	160
T_138_C_synonymous	159
G_155_A_missense	158
G_62_A_missense	158
T_359_G_missense	153
G_196_T_missense	153
T_251_C_missense	150
C_89_T_missense	145
G_340_T_missense	143
G_241_A_missense	136
C_228_T_synonymous	136
T_351_A_synonymous	134
T_244_C_missense	128
C_363_T_synonymous	128
G_163_A_missense	126
C_254_T_missense	125
G_344_A_missense	125
T_353_C_missense	123
T_122_C_missense	121
C_27_T_synonymous	119
C_120_T_synonymous	118
G_180_T_missense	118
G_223_A_missense	116
T_42_C_synonymous	109
T_205_C_missense	107
G_187_T_missense	106
T_357_G_missense	106
A_356_T_missense	105
T_46_C_missense	102
T_227_G_missense	102
A_361_T_missense	102
G_103_A_missense	101
C_32_T_missense	101
T_29_C_missense	99
C_88_T_missense	99
C_209_T_missense	98
A_272_G_missense	97
T_201_A_synonymous	96
G_197_T_missense	96
G_274_A_missense	92
G_97_T_missense	92
G_355_A_missense	90
G_269_T_missense	89
A_215_G_missense	86
G_349_A_missense	85
T_350_G_missense	83
A_354_T_missense	82
G_346_T_missense	82
G_184_A_missense	82
C_222_T_synonymous	81
G_302_A_missense	81
A_57_G_synonymous	80
G_23_T_missense	80
T_212_C_missense	80
A_236_G_missense	79
G_197_A_missense	78
G_248_T_missense	75
G_298_T_missense	75
G_192_A_synonymous	74
G_23_A_missense	74
G_328_C_missense	71
T_249_C_synonymous	71
A_92_G_missense	69
T_29_A_missense	68
T_237_C_synonymous	68
C_270_T_synonymous	68
G_196_A_missense	68
A_226_G_missense	66
G_316_C_missense	66
A_218_T_missense	63
T_347_C_missense	63
T_345_A_synonymous	60
T_221_C_missense	60
T_7_C_missense	59
A_211_G_missense	59
C_219_T_synonymous	59
G_22_C_missense	57
C_183_T_synonymous	57
T_258_C_synonymous	56
T_201_C_synonymous	54
G_134_C_missense	54
G_148_A_missense	53
T_114_C_synonymous	53
A_220_G_missense	51
A_83_T_missense	51
T_8_C_missense	51
C_18_T_synonymous	50
T_362_C_missense	50
A_332_G_missense	50
G_340_A_missense	49
T_303_C_synonymous	49
T_58_C_missense	48
G_13_T_missense	47
C_105_T_synonymous	46
G_74_T_missense	45
A_332_T_missense	44
C_277_T_missense	44
T_333_C_synonymous	43
T_352_C_synonymous	43
T_126_C_synonymous	42
G_13_A_missense	42
A_232_G_missense	40
T_243_C_synonymous	40
T_195_A_synonymous	40
C_123_T_synonymous	39
T_284_C_missense	39
A_144_C_missense	38
A_176_G_missense	38
T_342_C_synonymous	38
A_39_G_synonymous	38
A_354_C_missense	38
T_310_C_missense	37
C_10_T_missense	37
A_34_G_missense	37
A_90_T_synonymous	36
C_301_T_missense	36
A_224_C_missense	35
A_188_G_missense	35
T_357_C_synonymous	34
C_194_G_missense	33
T_336_C_synonymous	33
G_273_A_synonymous	33
C_166_T_missense	33
T_12_C_synonymous	32
A_354_G_synonymous	32
A_191_T_missense	31
A_191_G_missense	31
T_26_C_missense	31
T_127_G_missense	31
A_101_G_missense	30
A_139_G_missense	30
T_299_C_missense	30
C_343_A_missense	30
A_96_G_synonymous	29
G_269_C_missense	29
G_229_T_missense	29
T_315_C_synonymous	29
G_149_T_missense	29
C_106_T_missense	28
T_311_G_missense	28
C_277_A_missense	28
T_42_A_synonymous	28
T_198_C_synonymous	27
T_227_C_missense	27
T_342_G_synonymous	27
G_37_A_missense	27
C_210_T_synonymous	26
G_285_T_missense	26
A_171_G_synonymous	26
C_360_A_missense	26
A_86_T_missense	25
A_275_G_missense	25
T_189_C_synonymous	25
T_84_C_synonymous	25
G_295_A_missense	25
C_206_T_missense	25
T_109_C_missense	25
C_77_T_missense	24
A_50_G_missense	24
C_128_T_missense	24
C_44_A_missense	24
A_276_G_synonymous	23
A_21_G_synonymous	23
G_74_A_missense	23
T_160_G_missense	23
A_297_G_synonymous	23
A_317_G_missense	23
A_172_G_missense	22
G_355_T_missense	22
G_309_A_synonymous	22
G_69_A_synonymous	22
T_141_C_synonymous	22
A_119_G_missense	22
C_200_A_missense	22
C_253_A_missense	22
C_194_A_missense	21
A_87_G_synonymous	21
G_330_T_missense	21
A_233_G_missense	21
A_204_C_missense	20
T_359_A_missense	19
G_94_C_missense	19
G_175_A_missense	19
T_111_C_synonymous	19
A_147_G_synonymous	19
A_142_G_missense	19
T_122_A_missense	19
G_248_A_missense	18
A_289_G_missense	18
A_220_T_missense	18
A_203_T_missense	18
A_31_G_missense	17
G_300_T_synonymous	17
G_241_T_missense	17
T_247_C_missense	17
G_186_A_synonymous	17
C_82_T_missense	17
A_54_G_synonymous	17
A_159_G_synonymous	16
C_208_A_missense	16
T_78_C_synonymous	16
T_351_C_synonymous	16
C_18_A_missense	16
T_36_A_synonymous	16
T_283_C_synonymous	15
A_215_T_missense	15
G_248_C_missense	15
A_45_G_synonymous	15
A_202_C_missense	15
C_292_T_missense	14
T_133_G_missense	14
G_344_C_missense	14
G_108_C_synonymous	14
G_349_T_missense	14
A_259_G_missense	14
A_115_G_missense	14
C_32_A_missense	14
G_316_A_missense	14
T_225_C_synonymous	14
A_61_G_missense	14
G_193_A_missense	14
A_318_C_missense	13
G_62_T_missense	13
A_6_G_synonymous	13
G_223_T_missense	13
C_254_A_missense	13
G_216_A_synonymous	13
A_158_G_missense	13
T_17_C_missense	13
T_213_C_synonymous	13
T_345_C_synonymous	13
C_51_A_missense	13
T_122_G_missense	13
C_44_T_missense	12
A_261_G_synonymous	12
T_178_C_synonymous	12
G_180_A_synonymous	12
G_100_T_missense	12
C_107_A_missense	12
A_92_T_missense	12
T_93_C_synonymous	12
C_167_T_missense	12
A_240_C_synonymous	12
G_37_T_missense	12
T_217_A_missense	12
C_245_T_missense	12
A_53_G_missense	12
C_167_A_missense	12
T_136_C_missense	12
G_40_T_missense	11
G_94_A_missense	11
C_260_A_missense	11
G_97_A_missense	11
A_265_G_missense	11
T_311_C_missense	11
G_155_C_missense	11
G_190_A_missense	11
G_55_A_missense	11
A_154_G_missense	11
G_190_C_missense	11
A_272_T_missense	11
A_68_G_missense	11
A_335_G_missense	11
T_348_A_synonymous	11
A_5_C_missense	10
C_164_G_missense	10
G_151_T_missense	10
C_35_A_missense	10
T_15_G_synonymous	10
T_242_A_missense	10
T_263_C_missense	10
T_116_C_missense	10
T_111_G_missense	10
C_209_A_missense	10
T_168_C_synonymous	10
T_140_C_missense	10
A_150_G_synonymous	10
T_20_C_missense	10
G_309_T_synonymous	9
C_363_A_synonymous	9
A_338_G_missense	9
G_295_T_missense	9
G_110_A_missense	9
T_303_G_synonymous	9
T_350_C_missense	9
A_172_T_missense	9
A_53_T_missense	9
A_204_T_missense	9
G_230_T_missense	9
T_198_A_synonymous	9
G_55_C_missense	9
G_69_T_missense	9
G_135_C_missense	9
C_120_A_missense	9
T_199_G_missense	8
C_246_T_synonymous	8
T_129_C_synonymous	8
A_132_G_synonymous	8
T_307_G_missense	8
G_229_A_missense	8
A_282_G_synonymous	8
T_307_C_missense	8
C_30_A_synonymous	8
T_48_C_synonymous	8
A_162_G_synonymous	8
T_181_C_missense	8
T_350_A_missense	8
C_112_A_missense	8
T_60_C_synonymous	8
A_356_G_missense	8
A_90_G_synonymous	8
A_207_T_synonymous	8
C_113_G_missense	8
A_132_C_missense	8
A_211_T_missense	7
G_305_A_missense	7
T_169_C_synonymous	7
A_131_G_missense	7
T_267_C_synonymous	7
T_306_C_synonymous	7
C_30_G_missense	7
G_110_C_missense	7
T_47_G_missense	7
G_273_C_missense	7
T_9_C_synonymous	7
A_28_G_missense	7
G_305_C_missense	7
A_165_G_synonymous	7
T_121_A_missense	7
G_286_T_missense	7
A_6_T_missense	6
T_64_C_synonymous	6
T_26_A_missense	6
T_153_C_synonymous	6
C_41_A_missense	6
G_43_T_missense	6
C_271_A_missense	6
T_304_C_missense	6
A_50_T_missense	6
G_145_A_missense	6
T_212_G_missense	6
T_19_C_synonymous	6
T_268_A_missense	6
C_334_A_missense	6
A_317_T_missense	6
A_314_T_missense	6
A_68_T_missense	6
G_230_A_missense	6
A_188_C_missense	6
C_208_T_missense	6
C_10_G_missense	6
T_326_C_missense	6
T_195_C_synonymous	6
C_41_T_missense	6
C_246_G_synonymous	6
A_101_T_missense	5
A_191_C_missense	5
T_257_C_missense	5
A_159_C_missense	5
T_179_C_missense	5
A_252_G_synonymous	5
G_43_A_missense	5
T_227_A_missense	5
G_346_C_missense	5
T_331_G_missense	5
T_234_C_synonymous	5
A_31_T_missense	5
G_216_C_missense	5
T_36_C_synonymous	5
A_320_G_missense	5
T_322_C_missense	5
T_173_C_missense	5
G_180_C_missense	5
T_160_A_missense	5
T_14_C_missense	5
A_281_G_missense	5
T_288_C_synonymous	5
G_337_C_missense	5
A_356_C_missense	5
A_115_T_missense	5
A_162_T_synonymous	5
A_147_T_synonymous	5
A_25_G_missense	5
A_28_T_missense	5
A_215_C_missense	5
T_11_C_missense	5
T_264_C_synonymous	5
A_318_G_synonymous	5
A_314_C_missense	5
A_266_T_missense	5
T_347_A_missense	5
T_362_A_missense	5
C_253_G_missense	5
A_236_T_missense	4
T_307_A_missense	4
T_16_C_missense	4
A_56_G_missense	4
A_335_T_missense	4
A_240_G_synonymous	4
G_145_T_missense	4
G_287_A_missense	4
A_211_C_missense	4
T_174_C_synonymous	4
T_11_A_missense	4
A_6_C_missense	4
T_99_C_synonymous	4
G_287_T_missense	4
C_292_A_missense	4
G_285_C_missense	4
A_177_G_synonymous	4
C_152_A_missense	4
A_262_G_missense	4
T_48_A_missense	4
C_52_G_missense	4
A_207_G_synonymous	4
A_240_T_synonymous	4
T_14_G_missense	4
A_57_C_missense	4
T_146_G_missense	4
G_337_T_missense	4
T_11_G_missense	4
T_12_G_synonymous	4
G_319_A_missense	4
A_119_T_missense	4
A_87_C_missense	4
A_261_T_synonymous	4
C_82_A_missense	4
T_213_G_missense	4
C_228_A_synonymous	4
A_177_C_missense	4
A_80_G_missense	4
C_113_A_missense	4
A_314_G_missense	4
A_158_T_missense	4
T_205_G_missense	4
T_263_G_missense	4
A_218_C_missense	4
C_35_T_missense	3
G_182_A_missense	3
T_19_A_missense	3
A_125_G_missense	3
T_170_C_missense	3
T_174_A_synonymous	3
T_296_C_missense	3
G_182_C_missense	3
C_278_A_missense	3
A_262_C_missense	3
T_341_C_missense	3
A_24_T_synonymous	3
G_269_A_missense	3
T_127_C_missense	3
T_243_A_synonymous	3
T_64_A_missense	3
A_83_G_missense	3
G_74_C_missense	3
A_282_T_missense	3
C_164_A_missense	3
T_213_A_synonymous	3
T_84_A_missense	3
G_103_C_missense	3
A_188_T_missense	3
G_319_T_missense	3
T_331_C_missense	3
T_70_C_missense	3
C_89_G_missense	3
T_263_A_missense	3
T_322_G_missense	3
A_39_C_synonymous	3
T_235_C_missense	3
G_149_A_missense	3
C_118_G_missense	3
T_117_G_missense	3
T_293_G_missense	3
A_4_G_missense	3
T_279_A_synonymous	3
C_260_G_missense	3
C_89_A_missense	3
T_117_A_synonymous	3
A_226_T_missense	3
G_302_C_missense	3
T_310_G_missense	3
T_98_C_missense	3
A_150_C_synonymous	3
C_27_G_missense	3
T_268_C_missense	3
G_175_C_missense	3
C_49_A_missense	3
G_151_A_missense	2
A_104_T_missense	2
A_262_T_missense	2
T_65_C_missense	2
T_357_A_missense	2
C_18_G_missense	2
T_38_C_missense	2
T_294_A_synonymous	2
A_54_C_missense	2
T_291_C_synonymous	2
C_118_A_missense	2
A_34_C_missense	2
C_10_A_missense	2
T_283_A_missense	2
T_84_G_missense	2
A_275_C_missense	2
A_177_T_missense	2
T_352_A_missense	2
T_9_A_missense	2
C_79_A_missense	2
T_299_G_missense	2
A_272_C_missense	2
C_106_A_missense	2
A_280_C_missense	2
A_66_G_synonymous	2
G_346_A_missense	2
A_130_G_missense	2
A_90_C_synonymous	2
A_125_T_missense	2
T_323_C_missense	2
T_201_G_synonymous	2
A_203_G_missense	2
T_102_A_missense	2
A_156_G_synonymous	2
C_254_G_missense	2
A_81_G_synonymous	2
G_163_C_missense	2
G_143_A_missense	2
T_48_G_missense	2
T_199_C_missense	2
A_220_C_missense	2
A_45_T_synonymous	2
G_163_T_missense	2
T_256_C_missense	2
T_99_A_synonymous	2
T_129_A_synonymous	2
G_300_A_synonymous	2
A_68_C_missense	2
T_221_G_missense	2
T_250_C_synonymous	2
T_121_C_missense	2
C_200_G_missense	2
G_100_A_missense	2
T_325_C_synonymous	2
T_294_C_synonymous	2
T_341_G_missense	2
C_166_A_missense	2
G_285_A_synonymous	2
C_222_A_synonymous	2
A_224_T_missense	2
A_21_T_missense	2
A_76_G_missense	2
C_77_A_missense	2
A_327_T_missense	2
A_72_G_synonymous	2
G_355_C_missense	2
T_313_A_missense	2
T_244_G_missense	2
T_140_A_missense	2
A_176_T_missense	2
T_46_G_missense	2
G_290_T_missense	2
C_120_G_missense	2
T_255_A_synonymous	2
A_329_C_missense	1
C_88_A_missense	1
G_330_A_synonymous	1
T_255_C_synonymous	1
G_13_C_missense	1
C_210_A_synonymous	1
A_261_C_synonymous	1
T_243_G_synonymous	1
T_293_C_missense	1
A_232_C_missense	1
C_321_A_missense	1
G_193_C_missense	1
A_252_T_missense	1
T_109_G_missense	1
A_329_G_missense	1
A_266_G_missense	1
T_256_A_missense	1
G_59_T_missense	1
A_92_C_missense	1
C_308_G_missense	1
A_104_C_missense	1
A_28_C_missense	1
T_146_C_missense	1
T_250_G_missense	1
T_284_G_missense	1
T_324_C_synonymous	1
G_290_A_missense	1
A_21_C_missense	1
T_29_G_missense	1
T_63_A_missense	1
C_27_A_synonymous	1
T_256_G_missense	1
T_255_G_synonymous	1
T_133_A_missense	1
A_282_C_missense	1
A_45_C_synonymous	1
A_66_T_missense	1
A_317_C_missense	1
T_78_A_synonymous	1
C_85_G_missense	1
G_100_C_missense	1
T_173_G_missense	1
T_181_G_missense	1
T_189_A_missense	1
A_165_T_synonymous	1
G_59_A_missense	1
T_124_C_missense	1
T_58_G_missense	1
A_24_G_synonymous	1
C_128_A_missense	1
T_324_A_missense	1
T_95_G_missense	1
T_283_G_missense	1
T_73_C_missense	1
C_334_G_missense	1
A_56_C_missense	1
A_150_T_synonymous	1
T_348_G_synonymous	1
G_286_C_missense	1
A_39_T_synonymous	1
A_156_T_missense	1
T_342_A_synonymous	1
A_61_T_missense	1
T_63_G_missense	1
A_280_G_missense	1
T_242_C_missense	1
T_168_G_synonymous	1
A_154_C_synonymous	1
T_264_G_missense	1
T_258_A_missense	1
A_338_T_missense	1
A_275_T_missense	1
T_8_A_missense	1
A_203_C_missense	1
T_235_A_missense	1
A_147_C_synonymous	1
T_225_A_missense	1
T_26_G_missense	1
A_281_T_missense	1
C_49_G_missense	1
A_132_T_missense	1
A_171_T_missense	1
A_265_T_missense	1
T_244_A_missense	1
A_5_T_missense	1
T_310_A_missense	1
A_33_G_synonymous	1
A_86_G_missense	1
C_339_A_missense	1
A_139_C_missense	1
A_119_C_missense	1
C_112_G_missense	1
T_358_A_missense	1
T_19_G_missense	1
A_276_T_missense	1
G_330_C_missense	1
A_76_C_missense	1
