# Supplementary material for: Analysis of 3.5 million SARS-CoV-2 sequences reveals unique mutational trends with consistent nucleotide and codon frequencies
Source: Virol J. 2023 Feb 17;20:31. doi: 10.1186/s12985-023-01982-8 (PMC9936480; doi:10.1186/s12985-023-01982-8)
Supplement: Supplementary file 11 — Additional file 11. Tables S11-70: Counts of All Mutations for each Gene/Clade Combination. [file 12985_2023_1982_MOESM11_ESM.zip › Additional File 1 Tables S11-70/Additional File 1 Table S42_ORF8_beta_mu_all_mut_info.csv]

	mutation_sum
C_71_T_missense	62872
C_32_T_missense	24132
C_360_T_synonymous	9650
C_200_T_missense	6958
G_151_T_missense	5598
C_112_T_missense	5247
C_32_A_missense	4873
G_298_T_missense	4504
C_49_T_missense	4110
A_361_C_missense	3704
C_194_T_missense	2974
C_27_T_synonymous	1584
G_193_T_missense	1309
T_358_G_missense	1306
C_30_T_synonymous	884
G_22_A_missense	875
G_290_T_missense	836
G_184_T_missense	777
G_155_T_missense	748
T_352_G_missense	543
T_251_C_missense	539
C_152_T_missense	427
A_218_G_missense	394
G_23_T_missense	394
G_186_T_synonymous	388
A_202_G_missense	379
G_180_T_missense	378
G_108_T_synonymous	377
C_301_T_missense	370
G_134_T_missense	351
C_161_T_missense	339
G_94_C_missense	331
G_184_C_missense	303
A_66_G_synonymous	296
A_131_G_missense	291
A_21_G_synonymous	290
C_77_A_missense	279
C_222_T_synonymous	254
T_29_C_missense	253
G_134_C_missense	251
C_77_T_missense	248
A_236_T_missense	242
C_260_T_missense	223
C_51_T_synonymous	210
G_305_T_missense	198
G_155_A_missense	186
C_18_T_synonymous	183
T_78_G_synonymous	182
G_94_T_missense	170
C_105_T_synonymous	154
C_107_T_missense	152
C_363_T_synonymous	147
C_106_T_missense	146
G_344_C_missense	141
A_266_G_missense	140
T_36_A_synonymous	131
C_278_T_missense	121
A_5_C_missense	119
C_166_T_missense	118
T_170_C_missense	116
T_8_G_missense	115
T_7_C_missense	115
C_206_T_missense	114
T_358_C_missense	114
G_103_T_missense	112
C_52_A_missense	111
G_316_C_missense	108
C_343_T_missense	107
G_285_T_missense	101
G_216_T_missense	100
G_274_A_missense	99
G_192_T_missense	96
C_164_T_missense	95
A_86_T_missense	93
A_332_G_missense	92
G_62_A_missense	92
C_113_T_missense	91
G_135_T_missense	88
G_309_A_synonymous	87
G_94_A_missense	85
T_133_C_missense	84
G_223_A_missense	84
T_195_A_synonymous	82
G_196_T_missense	78
C_35_A_missense	77
C_239_T_missense	77
G_229_T_missense	76
G_180_A_synonymous	76
C_363_A_synonymous	76
G_344_T_missense	76
G_37_A_missense	74
T_114_C_synonymous	71
A_332_T_missense	71
T_359_C_missense	70
G_40_A_missense	70
C_118_G_missense	70
A_76_G_missense	67
T_315_C_synonymous	63
T_205_C_missense	61
C_118_T_missense	61
T_84_C_synonymous	60
G_69_C_missense	60
A_215_T_missense	60
C_278_A_missense	60
T_199_G_missense	58
G_74_T_missense	56
T_26_C_missense	56
A_318_C_missense	55
C_10_T_missense	55
T_8_C_missense	55
C_308_T_missense	55
C_246_T_synonymous	55
G_110_T_missense	54
G_187_A_missense	54
C_89_T_missense	54
T_116_C_missense	53
C_270_T_synonymous	52
C_228_T_synonymous	51
T_225_C_synonymous	50
C_253_T_missense	49
G_196_A_missense	48
G_108_A_synonymous	47
A_6_G_synonymous	45
T_160_C_missense	45
A_92_T_missense	45
A_25_G_missense	44
C_321_T_synonymous	42
G_300_A_synonymous	42
A_220_T_missense	39
C_35_T_missense	38
C_360_G_missense	37
A_172_G_missense	37
T_189_C_synonymous	37
T_63_C_synonymous	36
T_91_C_missense	36
G_340_T_missense	36
A_240_T_synonymous	35
G_302_T_missense	34
A_361_G_missense	34
A_282_G_synonymous	33
A_159_C_missense	33
A_361_T_missense	33
G_346_T_missense	32
G_184_A_missense	32
G_197_T_missense	32
G_55_A_missense	31
T_283_C_synonymous	31
T_352_C_synonymous	29
C_167_T_missense	29
G_182_T_missense	29
C_210_T_synonymous	28
A_57_T_missense	28
G_74_A_missense	28
G_355_T_missense	27
C_88_T_missense	27
T_46_C_missense	27
T_11_C_missense	27
A_220_C_missense	26
A_72_G_synonymous	26
C_183_T_synonymous	26
A_188_G_missense	26
G_69_T_missense	25
T_198_C_synonymous	25
T_136_C_missense	25
T_95_C_missense	25
G_241_A_missense	24
C_41_A_missense	24
G_344_A_missense	24
G_349_T_missense	24
G_328_C_missense	23
G_110_C_missense	23
C_339_T_synonymous	23
A_335_G_missense	23
G_23_A_missense	22
T_306_C_synonymous	22
T_126_C_synonymous	21
T_8_A_missense	21
T_73_G_missense	21
G_143_T_missense	21
T_362_C_missense	20
T_42_A_synonymous	20
A_318_G_synonymous	20
C_209_T_missense	20
C_254_T_missense	20
T_99_C_synonymous	19
T_102_C_synonymous	19
G_97_T_missense	19
G_100_A_missense	19
A_211_T_missense	19
G_55_C_missense	18
A_28_G_missense	18
A_314_T_missense	18
T_213_C_synonymous	18
C_82_T_missense	18
G_285_C_missense	18
T_237_C_synonymous	18
T_117_A_synonymous	18
T_141_C_synonymous	17
A_39_G_synonymous	17
C_79_A_missense	17
A_226_G_missense	17
G_193_A_missense	17
A_104_G_missense	17
A_211_G_missense	17
A_132_C_missense	16
G_248_A_missense	16
T_267_C_synonymous	16
T_93_C_synonymous	15
T_117_C_synonymous	15
A_147_G_synonymous	15
G_286_T_missense	15
T_64_C_synonymous	15
G_330_T_missense	15
G_302_A_missense	15
G_309_T_synonymous	15
C_222_A_synonymous	15
G_216_A_synonymous	15
C_271_A_missense	15
G_186_A_synonymous	14
T_357_G_missense	14
G_103_A_missense	14
A_137_G_missense	14
G_337_T_missense	14
A_191_G_missense	14
T_221_C_missense	14
T_78_C_synonymous	14
T_258_C_synonymous	14
A_101_G_missense	14
T_29_G_missense	14
C_277_T_missense	14
A_224_G_missense	13
T_212_C_missense	13
T_70_C_missense	13
G_13_T_missense	13
T_138_C_synonymous	13
T_185_C_missense	13
G_349_C_missense	13
G_340_A_missense	13
A_356_C_missense	13
T_58_C_missense	13
T_227_C_missense	13
T_48_C_synonymous	12
A_33_T_synonymous	12
A_90_G_synonymous	12
G_59_A_missense	12
T_153_C_synonymous	12
T_362_A_missense	12
A_53_G_missense	12
T_36_C_synonymous	12
G_192_A_synonymous	12
G_197_A_missense	12
G_151_A_missense	12
A_54_G_synonymous	12
A_132_G_synonymous	12
T_303_C_synonymous	12
C_277_A_missense	11
T_168_C_synonymous	11
T_325_A_missense	11
C_107_A_missense	11
C_246_A_synonymous	11
T_109_C_missense	11
A_139_G_missense	11
G_248_T_missense	11
T_264_C_synonymous	11
G_230_T_missense	11
G_216_C_missense	11
G_273_C_missense	11
T_14_C_missense	11
G_145_A_missense	11
G_295_A_missense	10
C_113_A_missense	10
A_191_C_missense	10
T_323_C_missense	10
T_26_G_missense	10
T_267_G_missense	10
A_83_G_missense	10
T_102_A_missense	10
C_44_T_missense	10
G_295_T_missense	10
T_250_C_synonymous	10
G_287_T_missense	10
T_195_C_synonymous	10
C_120_T_synonymous	9
C_194_A_missense	9
A_5_G_missense	9
T_249_C_synonymous	9
G_273_T_missense	9
C_334_T_missense	9
A_354_G_synonymous	9
G_319_T_missense	9
G_69_A_synonymous	9
T_333_C_synonymous	9
T_217_C_missense	8
A_159_G_synonymous	8
G_145_T_missense	8
A_150_G_synonymous	8
G_62_T_missense	8
G_163_A_missense	8
T_307_C_missense	8
G_229_A_missense	8
T_178_C_synonymous	8
T_263_C_missense	8
T_351_A_synonymous	8
G_241_T_missense	8
G_300_T_synonymous	8
C_77_G_missense	8
A_172_T_missense	8
A_115_G_missense	8
T_336_C_synonymous	8
A_356_G_missense	8
T_17_C_missense	8
T_65_C_missense	8
G_100_T_missense	7
T_15_C_synonymous	7
A_327_T_missense	7
C_208_A_missense	7
T_75_C_synonymous	7
C_292_A_missense	7
T_201_C_synonymous	7
T_205_G_missense	7
A_177_G_synonymous	7
T_311_C_missense	7
T_213_A_synonymous	7
G_273_A_synonymous	7
C_164_A_missense	7
T_284_C_missense	7
G_37_T_missense	7
A_24_G_synonymous	7
A_90_T_synonymous	7
T_322_G_missense	7
T_357_C_synonymous	7
T_20_C_missense	6
G_40_T_missense	6
A_207_G_synonymous	6
T_350_C_missense	6
T_127_C_missense	6
A_262_G_missense	6
C_89_A_missense	6
G_43_A_missense	6
A_204_T_missense	6
T_48_G_missense	6
T_198_A_synonymous	6
C_210_A_synonymous	6
T_242_C_missense	6
T_47_C_missense	6
T_199_A_missense	6
T_129_C_synonymous	6
T_111_C_synonymous	6
C_321_A_missense	6
G_305_C_missense	5
C_208_T_missense	5
A_86_G_missense	5
C_245_T_missense	5
A_177_C_missense	5
T_29_A_missense	5
A_142_G_missense	5
A_317_T_missense	5
A_28_T_missense	5
G_196_C_missense	5
A_203_T_missense	5
T_199_C_missense	5
T_283_G_missense	5
A_80_G_missense	5
G_269_T_missense	5
T_174_C_synonymous	5
A_31_G_missense	5
G_108_C_synonymous	5
G_59_T_missense	5
A_119_G_missense	5
A_276_G_synonymous	5
T_294_C_synonymous	5
C_219_T_synonymous	5
A_101_C_missense	5
C_51_A_missense	5
G_74_C_missense	5
T_133_A_missense	5
A_215_G_missense	5
G_287_A_missense	5
A_226_T_missense	5
A_289_G_missense	5
C_166_A_missense	4
T_9_C_synonymous	4
G_197_C_missense	4
T_116_G_missense	4
G_110_A_missense	4
C_343_A_missense	4
T_169_C_synonymous	4
A_33_G_synonymous	4
C_118_A_missense	4
C_260_G_missense	4
T_359_A_missense	4
T_178_G_missense	4
A_272_T_missense	4
T_42_C_synonymous	4
A_45_T_synonymous	4
A_215_C_missense	4
G_155_C_missense	4
A_204_C_missense	4
A_83_T_missense	4
T_348_G_synonymous	4
T_63_A_missense	4
T_122_C_missense	4
T_12_C_synonymous	4
A_139_T_missense	4
A_21_T_missense	4
T_146_C_missense	4
T_36_G_synonymous	4
G_305_A_missense	4
T_227_G_missense	4
A_220_G_missense	4
A_317_G_missense	4
G_149_A_missense	3
G_319_A_missense	3
C_120_A_missense	3
T_257_C_missense	3
C_89_G_missense	3
T_140_A_missense	3
G_187_T_missense	3
A_96_G_synonymous	3
G_143_A_missense	3
C_123_T_synonymous	3
G_241_C_missense	3
G_269_A_missense	3
T_91_A_missense	3
A_158_G_missense	3
A_202_C_missense	3
T_12_A_synonymous	3
A_57_G_synonymous	3
G_316_A_missense	3
T_256_C_missense	3
T_304_C_missense	3
A_236_G_missense	3
C_27_G_missense	3
C_167_A_missense	3
A_144_G_synonymous	3
T_359_G_missense	3
T_304_G_missense	3
G_13_A_missense	3
A_87_G_synonymous	3
A_203_C_missense	3
A_96_T_synonymous	3
T_291_C_synonymous	3
T_231_C_synonymous	3
A_335_T_missense	3
C_292_T_missense	3
C_52_G_missense	3
T_173_C_missense	3
T_345_C_synonymous	3
T_243_C_synonymous	3
G_135_C_missense	3
A_45_G_synonymous	3
T_60_C_synonymous	3
T_19_C_synonymous	3
T_244_C_missense	3
T_299_C_missense	3
A_31_C_missense	3
T_42_G_synonymous	3
C_194_G_missense	3
T_258_A_missense	3
G_190_A_missense	3
C_18_A_missense	3
T_331_C_missense	3
T_201_G_synonymous	3
A_281_G_missense	3
A_158_T_missense	3
A_54_C_missense	3
A_54_T_missense	2
A_80_T_missense	2
T_235_C_missense	2
G_43_T_missense	2
A_92_G_missense	2
C_82_A_missense	2
G_286_C_missense	2
A_203_G_missense	2
G_355_A_missense	2
A_211_C_missense	2
T_38_G_missense	2
T_129_G_synonymous	2
T_351_C_synonymous	2
C_30_A_synonymous	2
A_154_G_missense	2
A_176_T_missense	2
T_311_G_missense	2
C_254_A_missense	2
T_221_G_missense	2
C_30_G_missense	2
A_238_T_missense	2
G_346_A_missense	2
A_4_G_missense	2
A_147_T_synonymous	2
G_148_A_missense	2
T_179_C_missense	2
G_230_A_missense	2
A_81_G_synonymous	2
A_207_T_synonymous	2
T_26_A_missense	2
T_310_C_missense	2
G_192_C_missense	2
G_285_A_synonymous	2
A_72_T_synonymous	2
A_104_T_missense	2
A_176_G_missense	2
T_14_G_missense	2
A_320_G_missense	2
T_178_A_missense	2
A_68_G_missense	2
T_201_A_synonymous	2
C_152_A_missense	2
T_348_A_synonymous	2
C_253_A_missense	2
T_174_A_synonymous	2
A_275_G_missense	2
C_214_A_missense	2
A_39_T_synonymous	2
T_140_G_missense	2
A_156_G_synonymous	2
C_312_T_synonymous	2
T_198_G_synonymous	2
C_107_G_missense	2
C_334_A_missense	2
T_303_G_synonymous	2
G_223_T_missense	2
T_268_C_missense	2
A_317_C_missense	2
A_115_T_missense	2
T_122_A_missense	2
G_346_C_missense	2
A_176_C_missense	2
C_312_A_missense	2
C_123_A_missense	2
A_262_C_missense	2
A_204_G_synonymous	2
A_191_T_missense	2
T_181_A_missense	2
T_38_C_missense	2
T_234_C_synonymous	2
A_320_T_missense	1
G_22_C_missense	1
G_248_C_missense	1
A_34_G_missense	1
A_159_T_missense	1
T_98_G_missense	1
A_280_G_missense	1
C_363_G_missense	1
T_341_C_missense	1
T_127_G_missense	1
A_314_G_missense	1
C_360_A_missense	1
T_127_A_missense	1
A_252_C_missense	1
C_41_T_missense	1
A_68_T_missense	1
C_82_G_missense	1
T_268_G_missense	1
T_358_A_missense	1
G_340_C_missense	1
G_298_A_missense	1
A_56_G_missense	1
C_200_A_missense	1
T_284_G_missense	1
C_239_A_missense	1
T_250_A_missense	1
A_238_G_missense	1
A_261_C_synonymous	1
T_121_C_missense	1
C_51_G_missense	1
G_148_C_missense	1
T_342_G_synonymous	1
C_228_A_synonymous	1
T_84_A_missense	1
A_338_G_missense	1
T_11_G_missense	1
T_212_G_missense	1
G_290_A_missense	1
A_327_G_synonymous	1
C_41_G_missense	1
A_61_G_missense	1
T_48_A_missense	1
C_112_A_missense	1
G_298_C_missense	1
A_188_C_missense	1
G_103_C_missense	1
A_177_T_missense	1
T_331_A_missense	1
T_326_C_missense	1
A_45_C_synonymous	1
T_283_A_missense	1
A_50_T_missense	1
T_99_A_synonymous	1
T_225_A_missense	1
T_227_A_missense	1
T_231_A_synonymous	1
T_117_G_missense	1
A_261_T_synonymous	1
T_181_C_missense	1
A_56_T_missense	1
A_224_T_missense	1
A_125_G_missense	1
T_288_C_synonymous	1
C_88_A_missense	1
A_162_G_synonymous	1
G_149_T_missense	1
T_70_G_missense	1
T_294_A_synonymous	1
T_244_G_missense	1
A_125_T_missense	1
A_233_C_missense	1
T_109_G_missense	1
A_261_G_synonymous	1
A_165_T_synonymous	1
T_357_A_missense	1
T_16_C_missense	1
A_272_G_missense	1
A_282_C_missense	1
C_44_A_missense	1
A_131_C_missense	1
T_322_C_missense	1
C_79_G_missense	1
C_210_G_synonymous	1
T_47_A_missense	1
T_63_G_missense	1
A_57_C_missense	1
T_122_G_missense	1
T_313_A_missense	1
A_158_C_missense	1
G_186_C_synonymous	1
T_325_C_synonymous	1
G_97_A_missense	1
A_90_C_synonymous	1
A_188_T_missense	1
A_275_C_missense	1
G_23_C_missense	1
T_47_G_missense	1
T_141_A_synonymous	1
C_308_G_missense	1
T_279_C_synonymous	1
C_49_G_missense	1
A_297_G_synonymous	1
G_319_C_missense	1
A_262_T_missense	1
T_347_C_missense	1
G_175_A_missense	1
G_355_C_missense	1
T_304_A_missense	1
C_164_G_missense	1
T_7_G_missense	1
T_351_G_synonymous	1
C_128_A_missense	1
A_252_G_synonymous	1
A_53_T_missense	1
T_345_A_synonymous	1
A_131_T_missense	1
T_307_G_missense	1
T_136_G_missense	1
A_137_T_missense	1
A_132_T_missense	1
T_73_A_missense	1
A_218_C_missense	1
A_165_G_synonymous	1
A_101_T_missense	1
T_293_G_missense	1
A_338_C_missense	1
G_337_A_missense	1
T_153_A_synonymous	1
C_128_T_missense	1
G_286_A_missense	1
G_187_C_missense	1
T_84_G_missense	1
C_18_G_missense	1
T_140_C_missense	1
A_24_T_synonymous	1
T_247_C_missense	1
