# Supplementary material for: Analysis of 3.5 million SARS-CoV-2 sequences reveals unique mutational trends with consistent nucleotide and codon frequencies
Source: Virol J. 2023 Feb 17;20:31. doi: 10.1186/s12985-023-01982-8 (PMC9936480; doi:10.1186/s12985-023-01982-8)
Supplement: Supplementary file 11 — Additional file 11. Tables S11-70: Counts of All Mutations for each Gene/Clade Combination. [file 12985_2023_1982_MOESM11_ESM.zip › Additional File 1 Tables S11-70/Additional File 1 Table S49_ORF8_delta_all_mut_info.csv]

	mutation_sum
C_277_T_missense	43534
G_180_T_missense	42019
T_114_C_synonymous	32427
A_92_T_missense	15762
C_106_T_missense	13227
G_193_T_missense	13168
G_74_A_missense	11148
C_200_T_missense	9542
G_197_T_missense	8051
C_360_T_synonymous	7878
G_108_T_synonymous	7256
C_343_T_missense	6985
C_194_T_missense	6513
G_184_T_missense	5400
C_360_A_missense	3827
T_263_C_missense	3435
G_216_T_missense	3181
C_152_T_missense	3100
G_155_T_missense	2746
C_161_T_missense	2679
G_305_T_missense	2649
C_27_T_synonymous	2634
G_135_T_missense	2536
G_134_T_missense	2517
G_186_T_synonymous	2353
T_352_G_missense	1856
C_51_T_synonymous	1782
G_187_T_missense	1665
A_202_G_missense	1628
C_164_T_missense	1628
A_356_T_missense	1595
G_309_A_synonymous	1488
C_260_T_missense	1466
T_7_C_missense	1445
A_259_T_missense	1391
G_94_T_missense	1325
G_97_T_missense	1297
G_23_T_missense	1280
C_112_T_missense	1183
C_253_T_missense	1167
T_14_C_missense	1151
C_10_T_missense	1148
G_110_T_missense	1071
C_107_T_missense	1005
G_155_A_missense	1001
G_184_C_missense	848
C_113_T_missense	846
G_248_T_missense	835
G_74_T_missense	829
G_22_A_missense	818
G_316_C_missense	793
G_23_A_missense	751
A_361_C_missense	750
G_192_T_missense	737
G_229_T_missense	733
A_24_G_synonymous	715
T_362_C_missense	705
G_103_T_missense	679
G_298_T_missense	635
T_58_C_missense	629
A_139_G_missense	624
G_285_T_missense	614
G_355_A_missense	598
G_302_T_missense	581
G_62_T_missense	574
T_306_C_synonymous	556
T_116_C_missense	545
C_49_T_missense	518
C_30_T_synonymous	516
T_205_C_missense	513
G_108_A_synonymous	511
G_40_T_missense	507
C_308_T_missense	501
C_105_T_synonymous	496
G_196_T_missense	482
C_246_T_synonymous	477
A_137_G_missense	466
C_206_T_missense	466
C_270_T_synonymous	454
T_46_C_missense	447
C_77_T_missense	445
G_55_C_missense	442
G_328_C_missense	435
T_102_C_synonymous	434
T_352_C_synonymous	433
A_289_G_missense	431
C_209_T_missense	425
A_188_G_missense	414
A_218_G_missense	412
A_236_G_missense	403
C_363_T_synonymous	403
T_333_C_synonymous	395
C_208_A_missense	388
A_272_G_missense	382
T_26_C_missense	381
C_71_T_missense	379
G_184_A_missense	379
C_32_T_missense	378
T_91_C_missense	373
G_13_T_missense	369
G_151_T_missense	364
C_89_A_missense	363
T_133_C_missense	353
G_134_C_missense	350
C_278_T_missense	346
T_225_C_synonymous	339
T_29_C_missense	338
T_19_C_synonymous	335
T_221_C_missense	335
A_204_C_missense	329
A_354_C_missense	329
C_118_T_missense	324
G_340_A_missense	322
T_95_C_missense	318
G_302_A_missense	310
T_304_C_missense	308
C_89_T_missense	306
G_223_T_missense	303
T_251_C_missense	303
G_43_A_missense	300
G_344_A_missense	293
G_13_A_missense	287
G_182_T_missense	281
G_287_T_missense	276
T_315_C_synonymous	274
G_151_A_missense	272
T_109_C_missense	269
T_358_G_missense	269
A_177_T_missense	261
A_252_G_synonymous	246
T_84_C_synonymous	245
A_215_T_missense	228
T_126_C_synonymous	227
T_244_C_missense	227
G_149_A_missense	224
C_239_T_missense	220
C_219_T_synonymous	219
T_249_C_synonymous	217
G_274_A_missense	214
A_21_G_synonymous	213
T_178_C_synonymous	207
A_332_G_missense	205
T_117_C_synonymous	204
T_201_C_synonymous	200
C_183_T_synonymous	199
C_18_T_synonymous	196
G_223_A_missense	192
G_241_T_missense	188
A_90_G_synonymous	187
A_39_G_synonymous	187
C_222_T_synonymous	187
C_343_A_missense	184
G_269_T_missense	182
C_166_T_missense	181
G_180_A_synonymous	181
C_128_T_missense	179
T_227_C_missense	179
G_196_A_missense	177
C_228_T_synonymous	174
T_257_C_missense	173
G_62_A_missense	172
T_212_C_missense	170
A_203_T_missense	170
T_237_C_synonymous	170
G_309_T_synonymous	169
C_339_T_synonymous	168
T_189_A_missense	167
A_76_G_missense	165
A_159_G_synonymous	164
G_230_T_missense	164
C_52_A_missense	163
G_197_A_missense	162
C_194_G_missense	159
G_344_T_missense	156
T_160_C_missense	155
G_108_C_synonymous	153
G_59_A_missense	152
T_47_C_missense	151
T_217_C_missense	150
A_172_G_missense	149
G_248_A_missense	149
T_267_C_synonymous	146
C_301_T_missense	145
A_224_G_missense	145
T_256_C_missense	143
C_82_G_missense	143
T_350_C_missense	143
C_254_T_missense	142
A_191_T_missense	142
T_11_C_missense	141
G_182_A_missense	141
G_110_C_missense	139
A_147_G_synonymous	139
G_216_C_missense	139
T_42_C_synonymous	139
G_229_A_missense	138
A_177_C_missense	137
A_86_T_missense	137
G_295_A_missense	135
T_7_A_missense	135
C_88_A_missense	135
C_271_A_missense	135
T_303_C_synonymous	134
T_153_C_synonymous	132
A_354_G_synonymous	131
G_305_C_missense	130
G_40_A_missense	129
T_267_G_missense	129
A_211_T_missense	128
A_226_G_missense	128
C_321_T_synonymous	128
T_189_C_synonymous	126
T_283_C_synonymous	125
T_138_C_synonymous	125
G_193_A_missense	124
G_273_A_synonymous	122
T_48_C_synonymous	121
G_285_C_missense	119
A_203_G_missense	119
A_25_T_missense	119
C_167_T_missense	118
A_335_G_missense	117
T_93_C_synonymous	116
T_336_C_synonymous	116
G_94_A_missense	114
T_247_G_missense	114
A_96_G_synonymous	113
G_346_T_missense	111
T_173_C_missense	111
C_210_T_synonymous	110
T_284_C_missense	109
G_135_C_missense	108
T_12_C_synonymous	107
A_57_G_synonymous	107
T_20_C_missense	106
T_198_C_synonymous	104
A_220_G_missense	104
G_340_T_missense	103
G_187_A_missense	102
C_79_A_missense	102
A_101_G_missense	100
C_88_T_missense	100
C_321_A_missense	100
C_32_A_missense	98
C_123_T_synonymous	98
A_314_G_missense	97
C_118_A_missense	96
A_115_G_missense	96
C_208_T_missense	95
A_317_T_missense	94
G_295_T_missense	94
G_269_A_missense	94
T_291_C_synonymous	93
A_191_G_missense	90
T_199_G_missense	90
T_205_G_missense	89
T_195_C_synonymous	89
T_36_A_synonymous	88
C_18_A_missense	87
T_36_C_synonymous	87
G_100_T_missense	86
C_82_T_missense	86
G_37_A_missense	85
G_305_A_missense	85
T_117_G_missense	84
G_241_A_missense	84
G_286_T_missense	84
G_145_T_missense	83
T_8_C_missense	81
G_186_A_synonymous	80
G_290_T_missense	79
T_185_C_missense	79
C_44_T_missense	79
C_246_A_synonymous	78
A_156_T_missense	77
A_66_G_synonymous	77
T_63_G_missense	75
T_247_C_missense	74
G_94_C_missense	73
A_204_G_synonymous	72
T_102_A_missense	72
T_169_G_missense	71
T_357_C_synonymous	70
T_264_C_synonymous	70
T_64_C_synonymous	69
G_190_A_missense	69
T_17_A_missense	69
T_342_C_synonymous	69
A_28_G_missense	69
T_345_C_synonymous	68
G_149_T_missense	67
C_51_A_missense	67
A_125_G_missense	67
T_322_C_missense	66
C_52_G_missense	66
A_188_C_missense	66
G_300_T_synonymous	65
C_152_A_missense	65
A_361_G_missense	64
C_334_T_missense	63
A_207_G_synonymous	63
T_8_G_missense	63
T_283_G_missense	62
A_354_T_missense	62
A_211_G_missense	61
T_122_C_missense	61
G_175_A_missense	60
C_89_G_missense	60
A_297_G_synonymous	60
G_97_A_missense	58
G_145_A_missense	58
G_69_T_missense	58
C_214_A_missense	58
G_163_A_missense	57
A_92_G_missense	57
A_142_G_missense	57
C_278_A_missense	57
A_132_C_missense	56
C_120_T_synonymous	56
A_45_G_synonymous	56
C_35_T_missense	55
A_162_C_synonymous	54
A_262_T_missense	53
A_224_C_missense	53
C_35_A_missense	53
T_140_A_missense	52
A_207_T_synonymous	51
A_68_G_missense	51
T_347_C_missense	51
A_25_G_missense	51
A_54_G_synonymous	50
A_318_G_synonymous	50
G_316_A_missense	50
G_148_A_missense	49
A_115_T_missense	49
T_136_C_missense	47
A_327_G_synonymous	47
G_330_T_missense	45
A_261_G_synonymous	45
A_101_C_missense	45
T_243_C_synonymous	44
G_155_C_missense	44
A_215_G_missense	43
A_57_C_missense	43
T_14_G_missense	43
T_331_C_missense	43
A_282_C_missense	43
T_213_C_synonymous	43
G_337_T_missense	42
T_174_C_synonymous	42
T_169_C_synonymous	42
A_101_T_missense	42
C_18_G_missense	42
T_122_G_missense	41
A_21_T_missense	41
A_159_C_missense	41
T_250_C_synonymous	41
C_107_A_missense	41
A_72_G_synonymous	40
A_53_G_missense	40
T_311_C_missense	40
T_322_G_missense	40
T_26_G_missense	39
A_80_G_missense	39
A_191_C_missense	39
C_194_A_missense	39
C_228_A_synonymous	39
G_319_A_missense	38
T_160_G_missense	38
T_358_C_missense	38
A_125_T_missense	38
C_260_A_missense	37
T_350_A_missense	37
T_124_C_missense	37
G_319_T_missense	36
A_54_T_missense	36
C_167_A_missense	36
A_361_T_missense	36
A_147_T_synonymous	36
A_6_G_synonymous	36
G_74_C_missense	36
T_181_C_missense	36
G_286_A_missense	35
T_351_G_synonymous	35
G_349_C_missense	35
C_200_G_missense	35
T_250_A_missense	34
A_4_G_missense	34
G_349_A_missense	34
T_279_C_synonymous	34
A_33_G_synonymous	33
A_80_T_missense	33
T_307_C_missense	33
T_249_G_missense	33
T_73_C_missense	33
T_348_A_synonymous	33
C_200_A_missense	32
A_177_G_synonymous	32
T_258_C_synonymous	32
A_238_T_missense	32
T_231_C_synonymous	31
A_24_T_synonymous	31
T_174_A_synonymous	31
C_277_A_missense	31
A_172_T_missense	31
G_330_C_missense	31
C_82_A_missense	30
G_230_A_missense	30
G_69_A_synonymous	30
A_232_G_missense	30
A_171_G_synonymous	30
G_216_A_synonymous	29
G_192_A_synonymous	29
A_150_G_synonymous	29
C_106_A_missense	28
C_27_A_synonymous	28
A_275_G_missense	28
G_273_T_missense	28
A_289_T_missense	28
A_54_C_missense	28
T_325_C_synonymous	28
T_168_G_synonymous	28
A_282_G_synonymous	28
T_133_A_missense	28
T_129_C_synonymous	28
G_349_T_missense	27
G_110_A_missense	27
G_163_T_missense	27
A_266_G_missense	27
T_263_A_missense	27
A_50_T_missense	27
T_70_C_missense	27
A_165_G_synonymous	27
A_318_C_missense	27
A_61_G_missense	27
T_127_C_missense	27
T_78_C_synonymous	27
A_131_G_missense	27
C_245_T_missense	26
G_175_C_missense	26
A_86_G_missense	26
A_90_T_synonymous	26
T_38_C_missense	26
A_34_C_missense	26
T_242_C_missense	26
A_317_G_missense	25
G_55_A_missense	25
A_81_G_synonymous	25
G_103_A_missense	25
C_210_A_synonymous	25
T_170_C_missense	24
A_176_G_missense	24
A_104_G_missense	24
C_363_A_synonymous	24
C_308_G_missense	24
T_213_G_missense	24
A_83_G_missense	24
A_262_G_missense	24
T_140_C_missense	23
A_144_G_synonymous	23
G_287_A_missense	23
T_288_C_synonymous	23
T_146_C_missense	23
A_158_G_missense	22
G_143_A_missense	22
C_222_A_synonymous	22
A_53_T_missense	22
T_29_G_missense	22
T_29_A_missense	22
C_113_A_missense	22
C_292_T_missense	22
A_162_G_synonymous	22
T_17_C_missense	22
G_285_A_synonymous	22
C_41_T_missense	22
T_199_C_missense	21
A_171_T_missense	21
A_31_G_missense	21
T_111_C_synonymous	21
A_34_G_missense	21
T_195_A_synonymous	20
A_314_T_missense	20
T_121_G_missense	20
A_204_T_missense	20
T_353_C_missense	20
C_209_A_missense	20
A_211_C_missense	20
A_262_C_missense	20
A_90_C_synonymous	20
A_275_T_missense	19
C_112_A_missense	19
T_179_C_missense	19
G_23_C_missense	19
T_201_A_synonymous	19
G_300_A_synonymous	19
C_164_A_missense	19
T_296_C_missense	19
T_99_C_synonymous	19
C_360_G_missense	19
A_297_T_synonymous	19
G_286_C_missense	18
A_176_C_missense	18
T_299_C_missense	18
T_313_C_missense	18
A_265_G_missense	18
A_154_G_missense	18
G_298_A_missense	18
A_276_G_synonymous	17
A_25_C_missense	17
G_143_T_missense	17
T_46_G_missense	17
A_224_T_missense	17
T_342_G_synonymous	17
A_56_C_missense	17
T_48_G_missense	17
T_341_C_missense	16
G_346_C_missense	16
A_261_T_synonymous	16
G_182_C_missense	16
T_362_A_missense	16
G_340_C_missense	16
A_220_T_missense	16
C_118_G_missense	16
G_273_C_missense	16
A_33_T_synonymous	16
A_259_G_missense	16
T_116_G_missense	16
G_100_A_missense	16
A_158_T_missense	16
G_290_A_missense	16
A_338_T_missense	16
T_258_A_missense	16
C_51_G_missense	16
G_302_C_missense	16
C_260_G_missense	16
T_63_C_synonymous	15
A_119_G_missense	15
A_144_C_missense	15
T_323_C_missense	15
A_281_T_missense	15
G_43_C_missense	15
G_328_A_missense	15
T_351_C_synonymous	15
A_320_G_missense	15
T_304_A_missense	15
G_196_C_missense	15
C_312_T_synonymous	15
T_36_G_synonymous	14
A_156_G_synonymous	14
T_178_A_missense	14
A_157_G_missense	14
T_347_A_missense	14
A_50_G_missense	14
T_227_G_missense	14
G_355_T_missense	13
A_226_T_missense	13
A_280_G_missense	13
A_240_G_synonymous	13
T_181_G_missense	13
A_332_T_missense	13
T_98_C_missense	13
A_132_G_synonymous	13
C_120_A_missense	13
G_330_A_synonymous	13
T_169_A_missense	12
A_281_G_missense	12
A_45_T_synonymous	12
A_318_T_missense	12
G_37_T_missense	12
T_127_G_missense	12
T_141_C_synonymous	12
T_331_A_missense	12
A_83_T_missense	12
C_123_A_missense	12
G_103_C_missense	12
A_338_G_missense	12
A_188_T_missense	11
T_234_C_synonymous	11
T_117_A_synonymous	11
T_345_A_synonymous	11
T_242_G_missense	11
A_329_C_missense	11
T_129_A_synonymous	11
A_162_T_synonymous	11
T_310_C_missense	11
A_81_T_missense	11
C_214_G_missense	11
T_359_A_missense	11
T_178_G_missense	11
C_49_G_missense	11
C_41_A_missense	11
T_65_C_missense	11
C_334_A_missense	10
T_255_C_synonymous	10
T_121_C_missense	10
T_64_G_missense	10
T_235_C_missense	10
T_60_C_synonymous	10
T_26_A_missense	10
T_221_G_missense	10
C_77_A_missense	9
C_30_A_synonymous	9
C_105_A_missense	9
T_205_A_missense	9
T_9_C_synonymous	9
T_359_C_missense	9
A_87_G_synonymous	9
C_363_G_missense	9
G_190_C_missense	9
T_75_C_synonymous	9
A_272_T_missense	9
G_43_T_missense	9
A_172_C_missense	9
T_168_C_synonymous	9
C_10_A_missense	9
G_287_C_missense	8
A_317_C_missense	8
A_203_C_missense	8
T_244_G_missense	8
A_61_T_missense	8
C_10_G_missense	8
A_24_C_synonymous	8
T_348_C_synonymous	8
A_119_T_missense	8
A_68_T_missense	8
A_236_T_missense	8
T_212_A_missense	8
T_47_G_missense	8
T_198_A_synonymous	8
A_56_G_missense	8
T_247_A_missense	8
T_324_C_synonymous	8
C_254_A_missense	7
A_215_C_missense	7
A_21_C_missense	7
G_197_C_missense	7
T_127_A_missense	7
C_44_A_missense	7
T_19_G_missense	7
T_9_G_missense	7
G_180_C_missense	7
A_45_C_synonymous	7
T_311_A_missense	6
T_268_C_missense	6
T_84_G_missense	6
A_159_T_missense	6
T_99_A_synonymous	6
T_243_A_synonymous	6
T_78_A_synonymous	6
T_114_A_synonymous	6
T_225_A_missense	6
T_58_A_missense	6
A_158_C_missense	6
C_271_G_missense	6
T_311_G_missense	6
T_42_A_synonymous	6
G_223_C_missense	6
C_239_A_missense	6
C_85_A_missense	6
T_15_C_synonymous	6
T_19_A_missense	6
G_62_C_missense	6
T_7_G_missense	6
A_220_C_missense	6
A_261_C_synonymous	6
T_351_A_synonymous	6
C_152_G_missense	5
A_150_T_synonymous	5
C_128_A_missense	5
T_255_G_synonymous	5
A_132_T_missense	5
A_5_G_missense	5
G_59_T_missense	5
T_179_G_missense	5
C_49_A_missense	5
T_12_A_synonymous	5
G_346_A_missense	5
A_39_C_synonymous	5
A_327_T_missense	5
C_27_G_missense	5
G_22_C_missense	5
T_140_G_missense	5
T_310_G_missense	5
C_113_G_missense	5
A_104_C_missense	5
T_244_A_missense	5
T_352_A_missense	5
C_32_G_missense	5
T_212_G_missense	5
A_240_T_synonymous	5
A_282_T_missense	5
A_125_C_missense	5
A_6_C_missense	5
A_28_T_missense	4
G_269_C_missense	4
G_97_C_missense	4
T_199_A_missense	4
C_292_A_missense	4
A_5_T_missense	4
A_207_C_synonymous	4
T_293_C_missense	4
T_174_G_missense	4
A_329_G_missense	4
T_294_C_synonymous	4
T_146_G_missense	4
G_300_C_synonymous	4
T_307_G_missense	4
T_324_G_missense	4
C_67_A_missense	4
A_80_C_missense	4
A_218_T_missense	4
G_192_C_missense	4
T_38_G_missense	4
T_293_G_missense	4
T_189_G_missense	4
T_16_C_missense	4
T_221_A_missense	4
A_130_G_missense	4
T_279_A_synonymous	4
T_70_G_missense	4
A_238_G_missense	4
T_48_A_missense	4
A_139_T_missense	4
G_344_C_missense	4
T_342_A_synonymous	4
T_98_G_missense	4
T_279_G_synonymous	3
T_124_A_missense	3
T_133_G_missense	3
T_122_A_missense	3
T_195_G_synonymous	3
G_193_C_missense	3
A_139_C_missense	3
T_291_G_missense	3
A_72_T_synonymous	3
T_326_C_missense	3
T_307_A_missense	3
A_281_C_missense	3
C_210_G_synonymous	3
C_246_G_synonymous	3
A_176_T_missense	3
T_16_G_missense	3
A_76_T_missense	3
G_309_C_synonymous	3
A_218_C_missense	3
T_17_G_missense	3
C_339_A_missense	3
A_171_C_missense	3
G_163_C_missense	3
T_173_G_missense	3
A_156_C_missense	3
A_31_T_missense	3
A_144_T_missense	3
T_91_G_missense	3
T_109_G_missense	3
C_77_G_missense	3
C_312_A_missense	3
T_16_A_missense	3
T_313_A_missense	3
A_72_C_synonymous	3
A_226_C_missense	3
T_160_A_missense	3
T_11_G_missense	2
T_257_G_missense	2
A_233_G_missense	2
T_9_A_missense	2
G_295_C_missense	2
T_213_A_synonymous	2
T_42_G_synonymous	2
T_141_A_synonymous	2
T_291_A_missense	2
A_265_T_missense	2
T_217_G_missense	2
T_357_G_missense	2
A_154_C_synonymous	2
A_280_C_missense	2
A_272_C_missense	2
C_253_G_missense	2
T_306_G_missense	2
A_266_T_missense	2
C_166_A_missense	2
G_186_C_synonymous	2
A_115_C_missense	2
A_329_T_missense	2
T_136_A_missense	2
T_242_A_missense	2
C_222_G_missense	2
T_38_A_missense	2
T_358_A_missense	2
A_320_C_missense	2
T_303_G_synonymous	2
T_243_G_synonymous	2
A_275_C_missense	2
A_130_C_missense	2
A_157_C_missense	2
A_28_C_missense	2
G_13_C_missense	2
G_355_C_missense	2
A_202_C_missense	2
A_6_T_missense	2
G_248_C_missense	2
T_78_G_synonymous	2
T_359_G_missense	2
A_232_C_missense	2
C_30_G_missense	2
T_185_G_missense	2
T_296_A_missense	2
T_303_A_synonymous	2
A_335_T_missense	2
T_109_A_missense	2
A_96_T_synonymous	2
T_15_G_synonymous	2
T_111_G_missense	2
A_76_C_missense	2
G_100_C_missense	2
C_254_G_missense	2
A_5_C_missense	1
T_84_A_missense	1
T_325_G_missense	1
T_264_A_synonymous	1
A_265_C_missense	1
A_338_C_missense	1
T_313_G_missense	1
A_297_C_synonymous	1
A_34_T_missense	1
A_233_C_missense	1
A_356_C_missense	1
A_92_C_missense	1
T_8_A_missense	1
G_59_C_missense	1
A_314_C_missense	1
T_173_A_missense	1
A_131_C_missense	1
A_165_C_synonymous	1
T_102_G_missense	1
T_268_A_missense	1
A_66_C_missense	1
T_348_G_synonymous	1
C_67_G_missense	1
G_187_C_missense	1
A_240_C_synonymous	1
A_150_C_synonymous	1
A_39_T_synonymous	1
A_131_T_missense	1
C_228_G_missense	1
T_121_A_missense	1
A_83_C_missense	1
T_362_G_missense	1
C_88_G_missense	1
T_225_G_missense	1
T_263_G_missense	1
C_245_A_missense	1
C_107_G_missense	1
A_68_C_missense	1
A_61_C_missense	1
C_128_G_missense	1
G_40_C_missense	1
T_267_A_missense	1
A_356_G_missense	1
T_185_A_missense	1
G_69_C_missense	1
C_208_G_missense	1
A_137_T_missense	1
C_301_A_missense	1
C_35_G_missense	1
T_336_G_missense	1
C_253_A_missense	1
T_283_A_missense	1
T_299_A_missense	1
A_276_C_missense	1
T_227_A_missense	1
T_331_G_missense	1
T_46_A_missense	1
C_270_G_missense	1
T_75_G_missense	1
T_296_G_missense	1
T_114_G_synonymous	1
C_85_G_missense	1
C_44_G_missense	1
G_337_C_missense	1
T_60_G_missense	1
T_288_A_synonymous	1
A_232_T_missense	1
T_345_G_synonymous	1
T_288_G_synonymous	1
T_95_A_missense	1
G_241_C_missense	1
T_325_A_missense	1
A_327_C_missense	1
T_357_A_missense	1
A_332_C_missense	1
T_234_A_missense	1
A_233_T_missense	1
T_231_A_synonymous	1
A_81_C_missense	1
A_335_C_missense	1
G_337_A_missense	1
T_129_G_synonymous	1
T_256_G_missense	1
C_106_G_missense	1
T_73_G_missense	1
T_168_A_synonymous	1
T_99_G_synonymous	1
G_145_C_missense	1
T_153_G_synonymous	1
T_116_A_missense	1
