# Supplementary material for: Analysis of 3.5 million SARS-CoV-2 sequences reveals unique mutational trends with consistent nucleotide and codon frequencies
Source: Virol J. 2023 Feb 17;20:31. doi: 10.1186/s12985-023-01982-8 (PMC9936480; doi:10.1186/s12985-023-01982-8)
Supplement: Supplementary file 11 — Additional file 11. Tables S11-70: Counts of All Mutations for each Gene/Clade Combination. [file 12985_2023_1982_MOESM11_ESM.zip › Additional File 1 Tables S11-70/Additional File 1 Table S43_ORF8_gamma_lambda_all_mut_info.csv]

	mutation_sum
A_218_G_missense	74278
G_155_T_missense	74064
G_274_A_missense	44875
C_360_T_synonymous	9846
A_276_G_synonymous	2687
G_182_T_missense	2397
G_216_T_missense	2357
A_361_C_missense	2057
T_11_C_missense	1471
T_358_G_missense	1457
C_194_T_missense	1441
G_184_T_missense	1314
T_8_A_missense	1289
G_108_T_synonymous	1276
C_200_T_missense	1236
C_152_T_missense	1012
G_193_T_missense	845
G_103_T_missense	701
T_352_G_missense	646
G_328_C_missense	640
T_251_C_missense	630
G_186_T_synonymous	606
T_333_C_synonymous	500
T_7_C_missense	490
A_137_G_missense	482
A_28_G_missense	477
C_161_T_missense	451
A_202_G_missense	427
A_191_T_missense	400
C_343_T_missense	376
C_51_T_synonymous	367
C_30_T_synonymous	357
A_238_G_missense	346
C_239_A_missense	346
C_107_T_missense	342
A_131_G_missense	314
A_203_T_missense	311
G_151_T_missense	308
C_18_T_synonymous	306
T_138_C_synonymous	302
C_106_T_missense	292
C_363_T_synonymous	289
C_27_T_synonymous	286
T_29_C_missense	276
C_260_T_missense	273
G_155_A_missense	271
C_32_T_missense	238
T_116_C_missense	237
G_285_T_missense	214
G_94_T_missense	210
G_134_T_missense	209
G_22_A_missense	209
C_164_T_missense	208
T_47_C_missense	202
G_355_T_missense	200
C_71_T_missense	196
G_110_T_missense	189
C_49_T_missense	189
C_339_T_synonymous	187
A_147_T_synonymous	180
T_359_C_missense	179
C_113_T_missense	178
G_344_T_missense	178
C_77_T_missense	175
C_222_T_synonymous	174
G_184_C_missense	173
T_359_G_missense	168
C_32_A_missense	162
C_118_T_missense	159
G_163_A_missense	154
C_105_T_synonymous	152
T_205_C_missense	152
T_358_C_missense	151
G_135_T_missense	150
C_363_A_synonymous	149
A_361_T_missense	148
G_23_T_missense	141
C_112_T_missense	140
G_192_T_missense	127
G_302_T_missense	125
A_361_G_missense	124
C_120_T_synonymous	122
G_100_T_missense	118
T_26_C_missense	118
G_74_T_missense	112
G_103_A_missense	111
A_188_G_missense	110
T_117_C_synonymous	110
G_186_A_synonymous	107
C_360_G_missense	106
T_133_C_missense	105
G_196_T_missense	97
A_207_T_synonymous	96
G_344_A_missense	94
G_59_T_missense	93
C_253_T_missense	93
G_184_A_missense	90
T_64_C_synonymous	87
C_228_T_synonymous	85
C_308_T_missense	85
T_93_C_synonymous	84
T_153_C_synonymous	83
C_254_T_missense	83
C_278_T_missense	82
G_305_T_missense	81
A_6_G_synonymous	81
G_316_C_missense	80
T_58_C_missense	79
A_90_T_synonymous	79
A_191_G_missense	78
G_309_A_synonymous	78
T_201_A_synonymous	78
A_45_G_synonymous	78
T_195_C_synonymous	77
G_302_A_missense	77
T_8_C_missense	75
A_329_C_missense	75
A_33_G_synonymous	73
C_277_T_missense	73
T_121_G_missense	73
C_183_T_synonymous	73
G_273_A_synonymous	68
G_340_T_missense	67
G_337_T_missense	67
A_101_G_missense	67
G_180_T_missense	66
G_97_T_missense	64
G_108_A_synonymous	62
G_197_T_missense	62
G_197_A_missense	62
T_237_C_synonymous	59
G_134_C_missense	58
G_216_C_missense	56
C_334_T_missense	56
G_300_T_synonymous	55
G_241_T_missense	54
C_219_T_synonymous	53
G_286_C_missense	52
T_146_C_missense	50
G_69_A_synonymous	50
A_282_G_synonymous	50
G_298_T_missense	49
C_89_T_missense	48
C_239_T_missense	48
T_48_C_synonymous	48
T_227_C_missense	48
C_10_T_missense	48
A_354_G_synonymous	47
T_352_C_synonymous	47
C_88_T_missense	46
A_104_G_missense	46
T_160_C_missense	44
G_40_A_missense	44
G_286_T_missense	44
T_14_G_missense	43
G_187_A_missense	43
G_349_T_missense	42
G_229_T_missense	42
T_91_C_missense	41
G_23_A_missense	39
T_9_C_synonymous	39
A_4_C_missense	38
G_287_T_missense	37
A_226_G_missense	37
G_241_A_missense	37
T_221_C_missense	37
A_272_G_missense	37
T_84_C_synonymous	36
T_306_C_synonymous	35
T_225_C_synonymous	35
G_187_T_missense	34
A_215_C_missense	34
G_59_A_missense	33
A_83_G_missense	33
A_356_G_missense	33
G_193_A_missense	33
T_362_C_missense	32
T_303_C_synonymous	32
T_212_C_missense	32
C_210_T_synonymous	31
C_209_T_missense	31
A_80_G_missense	31
T_46_C_missense	30
C_270_T_synonymous	30
T_310_C_missense	30
T_199_G_missense	30
C_208_A_missense	30
T_42_A_synonymous	29
G_151_A_missense	29
T_213_G_missense	29
C_27_A_synonymous	28
A_25_G_missense	28
G_108_C_synonymous	27
A_272_T_missense	27
G_309_T_synonymous	27
A_96_G_synonymous	27
T_195_A_synonymous	27
G_13_C_missense	27
C_321_T_synonymous	26
G_229_A_missense	26
G_163_T_missense	26
A_147_G_synonymous	26
T_8_G_missense	26
A_83_T_missense	26
A_177_G_synonymous	26
G_13_T_missense	26
T_114_C_synonymous	25
T_213_C_synonymous	25
G_230_T_missense	25
T_243_C_synonymous	25
G_223_A_missense	24
T_189_C_synonymous	24
C_206_T_missense	24
T_357_G_missense	24
G_285_C_missense	24
T_70_C_missense	24
A_211_T_missense	24
T_244_C_missense	23
A_54_G_synonymous	23
G_62_A_missense	23
C_360_A_missense	23
G_97_A_missense	22
A_172_C_missense	22
C_277_A_missense	22
G_340_A_missense	22
C_10_A_missense	22
T_178_C_synonymous	22
T_102_C_synonymous	21
G_40_T_missense	21
G_295_T_missense	21
C_246_T_synonymous	21
A_139_G_missense	21
G_148_A_missense	21
A_224_G_missense	20
A_68_G_missense	20
G_346_T_missense	20
G_155_C_missense	20
C_51_A_missense	20
A_317_C_missense	20
A_327_G_synonymous	20
G_248_T_missense	19
A_265_G_missense	19
A_86_T_missense	19
T_353_C_missense	19
A_86_G_missense	19
T_185_C_missense	18
T_42_C_synonymous	18
A_132_G_synonymous	18
G_190_A_missense	18
A_39_G_synonymous	18
T_294_C_synonymous	18
G_55_C_missense	18
G_100_A_missense	18
A_335_T_missense	18
A_218_T_missense	18
T_201_C_synonymous	18
T_256_C_missense	18
A_31_G_missense	17
T_357_C_synonymous	17
T_116_G_missense	17
A_54_T_missense	17
T_227_G_missense	17
G_269_T_missense	17
G_37_A_missense	17
C_194_A_missense	17
A_34_G_missense	17
T_315_C_synonymous	17
T_20_C_missense	16
T_95_C_missense	16
T_359_A_missense	16
G_273_C_missense	16
A_204_T_missense	15
G_349_C_missense	15
G_62_T_missense	14
T_362_A_missense	14
A_203_G_missense	14
A_90_C_synonymous	14
T_255_C_synonymous	14
G_180_A_synonymous	14
G_196_A_missense	14
T_19_C_synonymous	14
G_355_A_missense	13
C_301_T_missense	13
C_82_T_missense	13
G_305_A_missense	13
T_351_A_synonymous	13
A_215_G_missense	13
T_36_C_synonymous	13
A_72_G_synonymous	13
G_216_A_synonymous	13
T_127_C_missense	13
A_318_G_synonymous	13
G_145_T_missense	13
A_159_G_synonymous	13
A_165_G_synonymous	12
T_16_C_missense	12
T_126_C_synonymous	12
T_11_G_missense	12
G_305_C_missense	12
G_197_C_missense	12
A_115_T_missense	12
C_41_T_missense	11
T_258_C_synonymous	11
T_323_C_missense	11
A_204_G_synonymous	11
A_90_G_synonymous	11
G_13_A_missense	11
G_192_A_synonymous	11
G_175_A_missense	11
A_21_G_synonymous	11
C_166_T_missense	11
T_75_C_synonymous	11
T_284_C_missense	10
A_177_C_missense	10
A_119_G_missense	10
A_289_G_missense	10
A_211_G_missense	10
T_189_A_missense	10
A_21_T_missense	10
T_174_G_missense	10
G_69_T_missense	10
T_168_C_synonymous	10
A_28_T_missense	10
T_14_C_missense	10
C_260_A_missense	10
C_253_A_missense	10
A_220_G_missense	10
T_342_C_synonymous	10
T_313_C_missense	10
T_12_C_synonymous	10
C_106_A_missense	10
C_128_T_missense	9
G_223_T_missense	9
T_347_C_missense	9
A_57_G_synonymous	9
T_336_C_synonymous	9
C_79_A_missense	9
A_177_T_missense	9
A_332_G_missense	9
A_240_T_synonymous	9
A_275_G_missense	9
G_319_T_missense	9
T_250_A_missense	9
A_87_G_synonymous	9
A_236_G_missense	9
G_355_C_missense	9
A_207_G_synonymous	9
T_102_A_missense	9
C_30_A_synonymous	9
A_101_T_missense	9
G_149_T_missense	9
G_55_A_missense	9
G_43_A_missense	8
C_113_G_missense	8
T_199_C_missense	8
A_154_G_missense	8
C_123_T_synonymous	8
A_150_G_synonymous	8
A_165_T_synonymous	8
G_145_A_missense	8
A_5_C_missense	8
A_176_G_missense	8
T_217_C_missense	8
T_288_C_synonymous	7
C_107_A_missense	7
G_94_C_missense	7
T_47_G_missense	7
T_173_C_missense	7
C_118_A_missense	7
T_199_A_missense	7
T_124_C_missense	7
C_343_A_missense	7
G_248_A_missense	7
C_105_A_missense	7
G_74_C_missense	7
C_254_A_missense	7
C_208_T_missense	7
T_170_C_missense	7
G_328_A_missense	7
G_295_A_missense	7
A_4_G_missense	7
A_92_G_missense	7
T_304_C_missense	6
T_19_G_missense	6
T_121_C_missense	6
T_313_G_missense	6
T_7_A_missense	6
A_171_T_missense	6
C_120_A_missense	6
T_26_A_missense	6
A_68_T_missense	6
G_143_T_missense	6
T_129_C_synonymous	6
A_314_C_missense	6
T_117_G_missense	6
T_247_C_missense	6
T_78_C_synonymous	6
G_285_A_synonymous	6
G_290_T_missense	6
T_140_C_missense	6
T_60_C_synonymous	6
T_352_A_missense	6
T_345_A_synonymous	6
A_115_G_missense	6
T_29_A_missense	6
T_351_C_synonymous	6
T_221_G_missense	6
C_246_G_synonymous	6
T_235_C_missense	6
C_10_G_missense	6
A_53_T_missense	5
G_346_C_missense	5
A_314_T_missense	5
G_37_T_missense	5
G_74_A_missense	5
A_191_C_missense	5
A_224_C_missense	5
T_257_G_missense	5
A_262_G_missense	5
T_136_C_missense	5
C_88_A_missense	5
T_178_G_missense	5
A_356_T_missense	5
C_253_G_missense	5
T_153_A_synonymous	5
A_96_T_synonymous	5
A_317_T_missense	5
A_318_C_missense	5
C_82_A_missense	5
A_261_G_synonymous	5
A_297_G_synonymous	5
C_271_A_missense	5
T_198_C_synonymous	5
G_316_A_missense	5
A_157_G_missense	5
T_227_A_missense	5
A_125_T_missense	5
T_141_A_synonymous	5
A_92_T_missense	5
C_85_G_missense	5
A_104_T_missense	5
T_36_A_synonymous	5
C_200_A_missense	5
G_149_A_missense	5
A_259_G_missense	5
C_228_A_synonymous	5
A_150_C_synonymous	5
C_167_T_missense	5
C_18_A_missense	5
T_264_C_synonymous	5
T_324_C_synonymous	4
T_205_G_missense	4
T_109_C_missense	4
T_234_C_synonymous	4
T_117_A_synonymous	4
G_175_C_missense	4
C_128_A_missense	4
A_76_G_missense	4
T_217_A_missense	4
G_273_T_missense	4
T_341_C_missense	4
T_242_C_missense	4
G_337_C_missense	4
T_136_A_missense	4
A_125_G_missense	4
A_261_T_synonymous	4
A_24_T_synonymous	4
T_12_A_synonymous	4
A_280_G_missense	4
T_78_A_synonymous	4
T_140_A_missense	4
A_171_G_synonymous	4
T_255_A_synonymous	4
G_143_C_missense	4
C_35_A_missense	4
G_148_C_missense	4
G_149_C_missense	4
A_327_T_missense	4
T_48_G_missense	4
T_17_C_missense	4
G_110_C_missense	4
C_49_A_missense	4
A_142_G_missense	4
T_348_C_synonymous	4
T_267_C_synonymous	4
A_144_T_missense	4
A_252_G_synonymous	4
G_330_T_missense	4
C_44_T_missense	4
T_284_G_missense	4
G_290_A_missense	4
T_48_A_missense	4
T_307_C_missense	4
A_150_T_synonymous	4
T_291_C_synonymous	4
C_52_A_missense	4
A_215_T_missense	3
T_133_A_missense	3
T_174_C_synonymous	3
A_139_T_missense	3
T_98_C_missense	3
A_24_G_synonymous	3
C_52_G_missense	3
G_349_A_missense	3
T_357_A_missense	3
T_111_C_synonymous	3
T_345_C_synonymous	3
A_45_T_synonymous	3
A_80_T_missense	3
G_269_A_missense	3
T_46_G_missense	3
C_35_T_missense	3
A_262_C_missense	3
A_144_G_synonymous	3
A_314_G_missense	3
A_171_C_missense	3
T_19_A_missense	3
T_64_A_missense	3
A_162_G_synonymous	3
A_66_G_synonymous	3
T_185_A_missense	3
G_182_C_missense	3
A_262_T_missense	3
A_50_G_missense	3
T_121_A_missense	3
G_330_A_synonymous	3
A_176_C_missense	3
T_63_A_missense	3
T_250_C_synonymous	3
T_29_G_missense	3
T_133_G_missense	3
T_26_G_missense	3
C_209_A_missense	3
A_275_C_missense	3
A_53_G_missense	3
G_135_C_missense	3
A_156_T_missense	3
T_336_G_missense	3
A_281_G_missense	3
C_245_T_missense	3
A_81_G_synonymous	3
T_78_G_synonymous	3
C_334_A_missense	3
C_166_A_missense	3
C_308_G_missense	3
T_122_C_missense	3
A_53_C_missense	3
G_300_A_synonymous	3
C_194_G_missense	3
T_350_A_missense	3
A_130_G_missense	3
C_167_A_missense	3
C_41_A_missense	3
T_307_G_missense	2
C_321_A_missense	2
T_213_A_synonymous	2
T_244_G_missense	2
C_89_G_missense	2
C_246_A_synonymous	2
A_220_T_missense	2
T_70_G_missense	2
G_241_C_missense	2
T_179_C_missense	2
C_166_G_missense	2
A_158_T_missense	2
A_238_T_missense	2
T_16_G_missense	2
C_292_A_missense	2
A_338_G_missense	2
C_85_A_missense	2
A_72_T_synonymous	2
C_106_G_missense	2
A_266_G_missense	2
C_214_G_missense	2
T_195_G_synonymous	2
T_283_G_missense	2
A_57_C_missense	2
A_202_C_missense	2
A_31_T_missense	2
A_50_T_missense	2
T_293_C_missense	2
G_319_A_missense	2
T_331_G_missense	2
A_233_G_missense	2
G_295_C_missense	2
T_342_G_synonymous	2
A_176_T_missense	2
G_319_C_missense	2
A_172_T_missense	2
T_311_A_missense	2
A_259_T_missense	2
G_344_C_missense	2
A_172_G_missense	2
A_39_T_synonymous	2
T_350_C_missense	2
C_77_A_missense	2
G_94_A_missense	2
A_66_T_missense	2
T_325_C_synonymous	2
A_188_C_missense	2
T_358_A_missense	2
A_272_C_missense	2
T_231_C_synonymous	2
T_326_C_missense	2
A_28_C_missense	2
T_311_G_missense	2
G_230_A_missense	2
A_31_C_missense	2
T_362_G_missense	2
G_302_C_missense	2
G_269_C_missense	2
T_42_G_synonymous	2
A_226_T_missense	2
T_99_C_synonymous	2
T_258_A_missense	2
C_27_G_missense	2
A_158_G_missense	2
T_268_A_missense	2
G_248_C_missense	2
T_178_A_missense	2
T_169_C_synonymous	2
A_159_T_missense	2
C_278_A_missense	2
A_159_C_missense	2
G_43_T_missense	2
G_223_C_missense	2
T_331_C_missense	2
A_6_C_missense	2
C_49_G_missense	2
T_313_A_missense	1
T_249_G_missense	1
C_113_A_missense	1
C_164_G_missense	1
A_34_C_missense	1
T_17_A_missense	1
T_205_A_missense	1
T_325_G_missense	1
C_112_A_missense	1
G_110_A_missense	1
T_243_A_synonymous	1
A_335_C_missense	1
C_239_G_missense	1
T_263_C_missense	1
A_131_T_missense	1
T_73_C_missense	1
G_337_A_missense	1
T_179_G_missense	1
T_84_G_missense	1
T_198_G_synonymous	1
G_274_C_missense	1
A_261_C_synonymous	1
A_137_C_missense	1
T_249_C_synonymous	1
T_63_C_synonymous	1
T_160_G_missense	1
A_356_C_missense	1
G_145_C_missense	1
C_152_A_missense	1
C_312_A_missense	1
A_39_C_synonymous	1
A_147_C_synonymous	1
C_107_G_missense	1
T_169_A_missense	1
T_322_C_missense	1
C_30_G_missense	1
T_114_A_synonymous	1
T_17_G_missense	1
C_77_G_missense	1
A_281_C_missense	1
T_279_C_synonymous	1
T_99_G_synonymous	1
A_289_C_missense	1
G_287_A_missense	1
T_38_A_missense	1
T_198_A_synonymous	1
T_307_A_missense	1
T_122_G_missense	1
C_79_G_missense	1
T_250_G_missense	1
T_122_A_missense	1
C_123_A_missense	1
T_141_C_synonymous	1
A_76_C_missense	1
T_58_A_missense	1
A_54_C_missense	1
A_56_G_missense	1
G_330_C_missense	1
C_89_A_missense	1
A_297_T_synonymous	1
T_212_A_missense	1
A_266_C_missense	1
T_63_G_missense	1
G_300_C_synonymous	1
G_286_A_missense	1
G_298_A_missense	1
T_15_G_synonymous	1
T_322_A_missense	1
A_101_C_missense	1
C_260_G_missense	1
T_234_G_missense	1
T_99_A_synonymous	1
G_22_C_missense	1
A_320_C_missense	1
T_323_A_missense	1
T_16_A_missense	1
A_329_G_missense	1
A_332_C_missense	1
C_292_T_missense	1
T_173_A_missense	1
A_265_T_missense	1
T_268_C_missense	1
G_23_C_missense	1
A_157_C_missense	1
T_299_C_missense	1
C_82_G_missense	1
T_303_A_synonymous	1
T_304_A_missense	1
T_306_G_missense	1
T_174_A_synonymous	1
A_119_C_missense	1
A_338_C_missense	1
T_181_G_missense	1
A_332_T_missense	1
G_143_A_missense	1
A_6_T_missense	1
A_139_C_missense	1
T_15_C_synonymous	1
A_21_C_missense	1
A_144_C_missense	1
A_162_T_synonymous	1
