# Supplementary material for: Analysis of 3.5 million SARS-CoV-2 sequences reveals unique mutational trends with consistent nucleotide and codon frequencies
Source: Virol J. 2023 Feb 17;20:31. doi: 10.1186/s12985-023-01982-8 (PMC9936480; doi:10.1186/s12985-023-01982-8)
Supplement: Supplementary file 11 — Additional file 11. Tables S11-70: Counts of All Mutations for each Gene/Clade Combination. [file 12985_2023_1982_MOESM11_ESM.zip › Additional File 1 Tables S11-70/Additional File 1 Table S44_ORF8_omicron_all_mut_info.csv]

	mutation_sum
C_360_T_synonymous	4680
A_361_C_missense	3171
C_194_T_missense	3016
T_358_G_missense	2716
C_200_T_missense	1958
G_186_T_synonymous	1613
T_116_C_missense	1019
G_184_T_missense	1009
T_205_C_missense	917
C_30_T_synonymous	899
C_152_T_missense	810
G_155_T_missense	796
T_122_C_missense	755
C_71_T_missense	725
G_108_T_synonymous	699
C_51_T_synonymous	684
G_40_A_missense	594
A_218_G_missense	528
G_241_A_missense	516
C_77_T_missense	504
C_105_T_synonymous	504
C_49_T_missense	492
T_357_C_synonymous	483
C_79_A_missense	444
T_251_C_missense	419
C_194_A_missense	413
C_260_T_missense	413
C_363_T_synonymous	396
C_161_T_missense	365
G_193_T_missense	365
C_339_T_synonymous	353
T_313_C_missense	341
T_114_C_synonymous	339
C_32_T_missense	326
T_352_G_missense	325
C_27_T_synonymous	319
T_29_C_missense	317
T_84_C_synonymous	301
C_32_A_missense	299
C_89_T_missense	283
T_7_C_missense	280
C_343_T_missense	275
C_206_T_missense	268
G_108_A_synonymous	263
T_358_C_missense	256
G_319_A_missense	251
C_112_T_missense	239
G_22_A_missense	236
G_143_A_missense	232
A_318_C_missense	228
G_184_C_missense	227
A_202_G_missense	219
G_216_T_missense	218
A_21_G_synonymous	213
C_164_T_missense	206
A_191_G_missense	190
G_155_A_missense	188
T_195_A_synonymous	185
G_193_A_missense	184
A_226_G_missense	183
G_273_A_synonymous	182
G_274_A_missense	178
G_184_A_missense	178
G_180_T_missense	176
C_106_T_missense	176
T_102_C_synonymous	174
T_225_C_synonymous	172
C_107_T_missense	169
A_220_G_missense	166
G_285_T_missense	165
G_187_A_missense	163
C_10_T_missense	160
C_270_T_synonymous	159
G_23_T_missense	157
T_8_C_missense	147
G_192_T_missense	146
C_118_A_missense	145
G_309_A_synonymous	144
G_94_T_missense	142
G_23_A_missense	140
T_170_C_missense	136
A_39_G_synonymous	135
C_118_T_missense	133
A_96_G_synonymous	132
T_237_C_synonymous	130
T_217_C_missense	126
T_46_C_missense	124
G_295_T_missense	121
C_18_T_synonymous	121
G_43_A_missense	120
C_277_T_missense	119
C_113_T_missense	119
A_188_G_missense	117
G_328_C_missense	115
T_267_C_synonymous	115
T_221_C_missense	115
T_26_C_missense	113
C_308_T_missense	112
G_309_T_synonymous	111
T_47_C_missense	110
C_222_T_synonymous	109
C_183_T_synonymous	109
T_201_C_synonymous	109
G_295_A_missense	109
G_197_T_missense	106
T_36_C_synonymous	106
C_228_T_synonymous	105
T_315_C_synonymous	104
A_233_T_missense	102
G_110_T_missense	100
T_357_G_missense	99
G_108_C_synonymous	96
A_92_T_missense	95
T_138_C_synonymous	95
T_93_C_synonymous	94
A_101_T_missense	94
T_91_C_missense	92
G_151_T_missense	91
G_196_A_missense	90
G_340_A_missense	89
T_212_C_missense	89
C_88_T_missense	89
C_360_A_missense	88
C_209_T_missense	87
C_253_T_missense	87
G_74_A_missense	87
G_290_A_missense	84
T_256_C_missense	83
G_305_T_missense	82
G_103_A_missense	81
A_211_G_missense	81
C_82_T_missense	77
T_306_C_synonymous	75
T_189_C_synonymous	72
A_177_G_synonymous	71
C_239_T_missense	70
G_135_T_missense	69
A_139_G_missense	69
T_169_C_synonymous	68
T_17_C_missense	68
G_134_T_missense	68
T_117_C_synonymous	67
A_159_G_synonymous	64
T_227_C_missense	64
A_191_C_missense	63
C_278_T_missense	63
A_28_G_missense	61
C_210_T_synonymous	61
T_36_A_synonymous	61
A_218_T_missense	59
G_197_A_missense	59
G_37_A_missense	58
G_145_A_missense	57
A_361_G_missense	57
T_133_C_missense	56
G_180_A_synonymous	56
T_333_C_synonymous	56
T_205_A_missense	56
T_250_C_synonymous	55
T_283_C_synonymous	55
C_271_A_missense	55
G_216_A_synonymous	55
G_196_T_missense	54
T_136_C_missense	54
C_152_A_missense	54
T_342_G_synonymous	54
C_208_T_missense	54
G_134_C_missense	54
T_126_C_synonymous	53
C_27_A_synonymous	53
A_45_G_synonymous	53
G_103_T_missense	52
A_81_G_synonymous	52
A_144_G_synonymous	52
T_310_C_missense	52
G_229_A_missense	51
T_249_C_synonymous	51
G_13_T_missense	51
T_279_C_synonymous	50
G_163_A_missense	50
T_178_C_synonymous	50
A_354_G_synonymous	49
A_57_G_synonymous	49
T_160_C_missense	49
G_285_C_missense	48
G_298_T_missense	48
G_316_C_missense	48
T_42_C_synonymous	47
T_19_C_synonymous	47
A_361_T_missense	47
A_356_T_missense	47
T_336_C_synonymous	46
T_243_G_synonymous	46
G_13_A_missense	46
G_69_A_synonymous	46
T_299_C_missense	46
G_223_A_missense	46
C_321_T_synonymous	46
G_59_A_missense	45
T_303_C_synonymous	45
T_78_C_synonymous	45
G_229_T_missense	43
G_182_A_missense	43
A_101_G_missense	43
T_48_C_synonymous	42
A_31_G_missense	41
A_54_G_synonymous	41
G_344_T_missense	41
G_62_A_missense	41
T_234_C_synonymous	40
T_60_C_synonymous	40
G_302_A_missense	40
T_264_C_synonymous	40
A_34_G_missense	40
T_9_C_synonymous	39
A_211_T_missense	39
T_213_C_synonymous	39
A_204_G_synonymous	38
T_20_C_missense	38
C_246_T_synonymous	38
C_35_T_missense	38
T_11_C_missense	38
G_186_A_synonymous	38
C_343_A_missense	37
G_74_T_missense	37
A_158_G_missense	37
C_363_A_synonymous	36
A_115_T_missense	36
C_166_T_missense	35
T_99_C_synonymous	35
A_131_G_missense	35
T_350_C_missense	35
C_334_T_missense	35
C_219_T_synonymous	34
T_362_C_missense	34
T_195_C_synonymous	34
T_95_C_missense	34
C_120_T_synonymous	33
G_145_T_missense	33
T_185_C_missense	33
T_199_C_missense	33
A_25_G_missense	33
C_222_A_synonymous	32
A_327_G_synonymous	32
T_63_C_synonymous	32
T_294_C_synonymous	32
A_203_T_missense	32
A_90_G_synonymous	32
T_14_C_missense	31
T_117_G_missense	31
A_50_G_missense	31
A_137_G_missense	30
A_162_T_synonymous	30
T_258_C_synonymous	30
G_55_A_missense	30
T_174_C_synonymous	30
A_156_G_synonymous	29
G_100_T_missense	29
A_272_G_missense	29
T_198_C_synonymous	29
G_340_T_missense	29
G_223_T_missense	29
A_80_G_missense	29
T_153_C_synonymous	28
C_277_A_missense	28
G_248_T_missense	28
G_192_A_synonymous	28
G_355_A_missense	28
A_176_G_missense	27
T_189_G_missense	27
T_75_C_synonymous	27
A_45_T_synonymous	27
C_51_A_missense	27
T_12_C_synonymous	27
C_254_T_missense	26
A_115_G_missense	26
G_290_T_missense	26
T_64_C_synonymous	26
G_337_T_missense	26
T_102_A_missense	26
C_123_T_synonymous	25
T_29_A_missense	25
G_285_A_synonymous	25
A_224_G_missense	25
C_41_T_missense	25
T_58_C_missense	25
A_147_G_synonymous	25
A_282_G_synonymous	25
G_344_A_missense	24
T_129_C_synonymous	24
A_289_G_missense	24
G_241_T_missense	24
A_162_G_synonymous	24
T_288_C_synonymous	23
G_151_A_missense	23
C_52_A_missense	23
G_302_T_missense	23
T_325_C_synonymous	23
C_167_T_missense	23
A_24_G_synonymous	23
T_255_C_synonymous	23
G_346_T_missense	22
A_215_G_missense	22
A_125_T_missense	22
G_94_A_missense	22
T_284_C_missense	22
C_118_G_missense	22
C_194_G_missense	22
C_30_A_synonymous	22
C_246_A_synonymous	21
C_260_A_missense	21
G_100_A_missense	21
A_53_G_missense	21
G_328_A_missense	21
T_12_G_synonymous	21
T_351_C_synonymous	20
T_38_A_missense	20
A_261_G_synonymous	20
G_148_A_missense	20
G_190_A_missense	20
T_173_C_missense	20
T_65_C_missense	20
A_28_T_missense	20
A_21_T_missense	20
C_44_T_missense	20
C_30_G_missense	20
G_97_A_missense	19
G_55_C_missense	19
T_178_G_missense	19
A_318_G_synonymous	19
A_297_G_synonymous	19
T_362_A_missense	19
A_86_T_missense	19
A_33_G_synonymous	19
A_314_G_missense	19
T_111_C_synonymous	19
G_355_T_missense	19
C_200_A_missense	19
A_83_G_missense	19
C_89_A_missense	19
T_109_C_missense	19
C_245_T_missense	19
A_90_T_synonymous	19
G_110_A_missense	19
A_150_G_synonymous	18
A_61_G_missense	18
G_62_T_missense	18
G_286_A_missense	18
T_168_G_synonymous	18
T_231_C_synonymous	18
A_332_G_missense	18
T_247_C_missense	18
G_149_A_missense	18
A_261_T_synonymous	18
C_208_A_missense	18
G_300_A_synonymous	18
T_38_C_missense	18
A_132_G_synonymous	18
A_66_G_synonymous	17
G_330_T_missense	17
T_243_C_synonymous	17
C_301_T_missense	17
C_278_A_missense	17
G_69_T_missense	17
G_286_T_missense	17
T_345_C_synonymous	17
T_221_G_missense	17
G_300_T_synonymous	17
A_191_T_missense	17
A_172_G_missense	17
A_86_G_missense	17
C_253_A_missense	16
T_16_C_missense	16
C_167_A_missense	16
T_212_G_missense	16
C_210_A_synonymous	16
T_15_C_synonymous	16
A_317_C_missense	16
A_172_C_missense	16
A_240_G_synonymous	16
G_230_T_missense	16
T_244_C_missense	16
C_228_A_synonymous	16
T_14_G_missense	16
A_188_C_missense	16
A_4_G_missense	16
T_185_G_missense	15
G_330_A_synonymous	15
C_35_A_missense	15
A_177_C_missense	15
T_359_G_missense	15
C_360_G_missense	15
A_68_G_missense	15
G_187_T_missense	15
G_286_C_missense	15
C_312_T_synonymous	15
A_252_G_synonymous	15
G_163_T_missense	15
G_175_A_missense	15
T_179_C_missense	14
A_76_G_missense	14
A_259_G_missense	14
T_189_A_missense	14
G_319_T_missense	14
T_29_G_missense	14
A_72_G_synonymous	14
G_40_T_missense	14
G_230_A_missense	13
T_304_C_missense	13
G_43_T_missense	13
A_171_G_synonymous	13
C_82_A_missense	13
C_77_A_missense	13
T_336_A_missense	13
G_316_A_missense	13
A_165_G_synonymous	13
A_31_T_missense	13
T_342_C_synonymous	13
A_53_T_missense	12
G_110_C_missense	12
A_211_C_missense	12
A_172_T_missense	12
T_322_C_missense	12
T_242_C_missense	12
A_177_T_missense	12
C_10_A_missense	12
G_269_A_missense	12
G_97_T_missense	12
A_162_C_synonymous	12
A_90_C_synonymous	12
T_47_A_missense	12
T_48_A_missense	12
T_47_G_missense	12
T_124_C_missense	12
T_307_C_missense	12
T_283_G_missense	12
T_341_C_missense	12
A_236_G_missense	12
G_59_T_missense	12
T_140_A_missense	12
T_359_C_missense	11
A_240_T_synonymous	11
T_331_C_missense	11
A_329_T_missense	11
G_74_C_missense	11
A_83_T_missense	11
A_154_G_missense	11
A_207_T_synonymous	11
G_273_C_missense	11
T_267_G_missense	11
T_42_A_synonymous	10
T_324_C_synonymous	10
A_320_G_missense	10
A_72_C_synonymous	10
C_120_A_missense	10
A_207_G_synonymous	10
G_305_C_missense	10
T_46_G_missense	10
T_63_G_missense	10
G_182_T_missense	10
T_195_G_synonymous	10
G_273_T_missense	10
A_356_G_missense	10
T_174_A_synonymous	10
A_265_T_missense	10
A_119_G_missense	10
A_6_T_missense	10
G_94_C_missense	10
A_329_G_missense	10
A_272_T_missense	10
T_84_G_missense	10
G_349_T_missense	10
C_166_A_missense	10
T_352_C_synonymous	10
T_201_A_synonymous	9
C_312_A_missense	9
C_41_A_missense	9
A_275_G_missense	9
G_349_C_missense	9
G_37_T_missense	9
A_96_T_synonymous	9
T_181_C_missense	9
T_98_C_missense	9
G_155_C_missense	9
G_269_T_missense	9
A_224_C_missense	9
T_257_C_missense	9
A_87_G_synonymous	9
A_317_G_missense	9
T_141_C_synonymous	9
T_263_C_missense	9
T_121_G_missense	9
T_311_C_missense	9
T_296_C_missense	9
G_287_A_missense	9
T_294_A_synonymous	9
T_323_C_missense	9
A_72_T_synonymous	9
C_239_A_missense	9
C_79_G_missense	8
T_121_C_missense	8
T_11_G_missense	8
C_209_A_missense	8
C_18_A_missense	8
A_104_G_missense	8
T_48_G_missense	8
T_109_A_missense	8
T_267_A_missense	8
C_44_A_missense	8
T_116_G_missense	8
A_5_C_missense	8
G_175_C_missense	8
A_314_T_missense	8
T_26_G_missense	8
C_292_T_missense	7
A_33_T_synonymous	7
T_168_C_synonymous	7
A_262_G_missense	7
T_70_A_missense	7
T_227_G_missense	7
T_70_C_missense	7
T_127_C_missense	7
C_49_A_missense	7
A_92_G_missense	7
A_266_G_missense	7
T_9_G_missense	7
A_158_C_missense	7
T_146_C_missense	7
G_309_C_synonymous	7
T_129_A_synonymous	7
A_54_T_missense	7
G_305_A_missense	7
C_254_A_missense	7
C_105_A_missense	7
C_123_A_missense	7
T_258_A_missense	7
A_226_T_missense	7
T_127_G_missense	7
T_133_A_missense	7
T_199_G_missense	7
C_67_A_missense	7
G_330_C_missense	7
T_353_C_missense	7
C_246_G_synonymous	7
T_255_G_synonymous	7
T_26_A_missense	7
G_248_A_missense	7
A_31_C_missense	7
A_252_T_missense	7
A_252_C_missense	7
A_335_G_missense	6
G_298_A_missense	6
C_128_T_missense	6
A_66_T_missense	6
G_337_A_missense	6
A_265_G_missense	6
T_213_A_synonymous	6
T_95_A_missense	6
T_64_G_missense	6
T_313_A_missense	6
C_52_G_missense	6
T_247_G_missense	6
A_80_T_missense	6
A_317_T_missense	6
T_326_C_missense	6
T_160_A_missense	6
C_49_G_missense	6
T_99_A_synonymous	6
A_224_T_missense	6
C_112_A_missense	6
T_347_C_missense	6
A_142_C_synonymous	6
A_125_G_missense	6
C_107_G_missense	6
T_279_G_synonymous	6
A_236_T_missense	6
T_348_C_synonymous	6
T_291_C_synonymous	6
T_36_G_synonymous	6
T_257_A_missense	6
A_6_C_missense	6
T_19_G_missense	6
T_212_A_missense	6
T_124_A_missense	6
A_147_T_synonymous	6
T_8_G_missense	6
T_73_C_missense	6
A_238_G_missense	6
C_85_A_missense	6
A_6_G_synonymous	5
A_131_C_missense	5
G_37_C_missense	5
T_235_C_missense	5
T_7_A_missense	5
A_314_C_missense	5
T_38_G_missense	5
A_156_C_missense	5
A_204_T_missense	5
A_68_T_missense	5
G_344_C_missense	5
T_213_G_missense	5
T_16_A_missense	5
T_322_G_missense	5
T_58_A_missense	5
C_106_G_missense	5
T_64_A_missense	5
T_73_A_missense	5
T_78_A_synonymous	5
A_215_C_missense	5
T_357_A_missense	5
C_308_G_missense	5
T_307_G_missense	5
C_152_G_missense	5
A_289_T_missense	5
T_15_A_synonymous	5
T_348_A_synonymous	5
T_268_C_missense	5
T_153_A_synonymous	5
G_241_C_missense	5
A_25_T_missense	5
A_238_T_missense	5
A_131_T_missense	5
A_262_T_missense	5
T_117_A_synonymous	5
T_19_A_missense	5
A_281_G_missense	5
A_45_C_synonymous	4
A_33_C_synonymous	4
C_214_A_missense	4
C_88_A_missense	4
T_279_A_synonymous	4
C_339_A_missense	4
T_242_G_missense	4
A_202_C_missense	4
T_181_A_missense	4
T_73_G_missense	4
T_11_A_missense	4
T_296_A_missense	4
A_57_T_missense	4
A_203_G_missense	4
G_190_C_missense	4
G_193_C_missense	4
G_149_T_missense	4
A_101_C_missense	4
A_132_T_missense	4
T_362_G_missense	4
G_229_C_missense	4
G_340_C_missense	4
A_76_C_missense	4
C_113_A_missense	4
G_197_C_missense	4
T_249_G_missense	4
T_14_A_missense	4
T_78_G_synonymous	4
A_142_G_missense	4
T_250_A_missense	4
T_146_G_missense	4
A_318_T_missense	4
A_144_T_missense	4
T_244_G_missense	4
T_114_G_synonymous	4
C_301_A_missense	4
T_173_G_missense	4
C_107_A_missense	4
C_106_A_missense	4
T_235_G_missense	4
T_227_A_missense	4
T_311_A_missense	4
G_346_A_missense	4
T_350_A_missense	4
A_262_C_missense	4
C_51_G_missense	4
C_128_A_missense	4
T_136_A_missense	4
A_220_T_missense	4
C_321_A_missense	4
A_158_T_missense	3
T_185_A_missense	3
A_28_C_missense	3
A_203_C_missense	3
C_113_G_missense	3
A_119_T_missense	3
T_358_A_missense	3
T_205_G_missense	3
G_43_C_missense	3
T_109_G_missense	3
A_119_C_missense	3
C_363_G_missense	3
C_77_G_missense	3
A_335_T_missense	3
A_204_C_missense	3
G_192_C_missense	3
C_164_A_missense	3
T_8_A_missense	3
G_337_C_missense	3
A_171_T_missense	3
C_260_G_missense	3
C_334_A_missense	3
G_287_T_missense	3
A_354_T_missense	3
T_60_G_missense	3
G_143_T_missense	3
T_299_A_missense	3
G_196_C_missense	3
G_62_C_missense	3
A_50_C_missense	3
C_89_G_missense	3
T_284_G_missense	3
T_160_G_missense	3
G_269_C_missense	3
A_57_C_missense	3
A_215_T_missense	3
G_103_C_missense	3
T_178_A_missense	3
T_98_A_missense	3
A_54_C_missense	3
A_5_G_missense	3
T_146_A_missense	3
A_259_C_missense	3
G_69_C_missense	3
A_24_T_synonymous	3
A_5_T_missense	3
A_139_T_missense	3
T_198_A_synonymous	3
T_12_A_synonymous	3
A_4_C_missense	3
A_265_C_missense	3
T_174_G_missense	3
T_293_C_missense	3
A_327_T_missense	3
T_263_A_missense	3
G_349_A_missense	3
G_163_C_missense	3
T_221_A_missense	3
C_10_G_missense	3
T_127_A_missense	3
T_264_A_synonymous	3
A_280_G_missense	3
T_311_G_missense	3
T_234_G_missense	3
C_209_G_missense	3
T_153_G_synonymous	3
T_283_A_missense	3
G_300_C_synonymous	2
A_150_C_synonymous	2
A_176_C_missense	2
T_244_A_missense	2
G_187_C_missense	2
A_87_C_missense	2
T_121_A_missense	2
A_207_C_synonymous	2
A_56_C_missense	2
T_322_A_missense	2
G_151_C_missense	2
C_270_G_missense	2
A_266_T_missense	2
T_235_A_missense	2
T_122_G_missense	2
T_91_G_missense	2
A_125_C_missense	2
C_85_G_missense	2
A_327_C_missense	2
G_135_C_missense	2
G_216_C_missense	2
A_188_T_missense	2
T_140_C_missense	2
T_124_G_missense	2
A_137_T_missense	2
T_347_A_missense	2
T_258_G_missense	2
A_159_T_missense	2
T_231_A_synonymous	2
A_276_C_missense	2
A_96_C_synonymous	2
A_338_G_missense	2
G_355_C_missense	2
T_168_A_synonymous	2
A_144_C_missense	2
G_223_C_missense	2
A_147_C_synonymous	2
T_247_A_missense	2
C_245_A_missense	2
T_348_G_synonymous	2
T_122_A_missense	2
T_9_A_missense	2
A_50_T_missense	2
A_156_T_missense	2
T_345_A_synonymous	2
T_141_G_missense	2
T_288_A_synonymous	2
A_56_G_missense	2
T_102_G_missense	2
G_40_C_missense	2
A_236_C_missense	2
T_336_G_missense	2
A_154_C_synonymous	2
T_307_A_missense	2
A_25_C_missense	2
A_24_C_synonymous	2
T_42_G_synonymous	2
G_22_C_missense	2
T_313_G_missense	2
G_180_C_missense	2
T_169_G_missense	2
G_230_C_missense	2
A_320_T_missense	2
A_280_C_missense	2
C_35_G_missense	2
A_39_C_synonymous	2
T_98_G_missense	2
T_217_G_missense	2
G_319_C_missense	2
A_332_T_missense	2
C_120_G_missense	2
T_140_G_missense	2
C_334_G_missense	2
A_81_T_missense	2
A_115_C_missense	2
G_295_C_missense	2
C_292_G_missense	2
T_231_G_synonymous	2
C_44_G_missense	2
T_359_A_missense	2
C_292_A_missense	2
A_338_T_missense	2
A_259_T_missense	2
A_220_C_missense	2
T_17_G_missense	2
T_15_G_synonymous	2
T_331_A_missense	2
C_214_G_missense	2
T_63_A_missense	2
T_129_G_synonymous	2
T_70_G_missense	2
T_199_A_missense	1
A_165_C_synonymous	1
T_16_G_missense	1
C_210_G_synonymous	1
T_250_G_missense	1
A_176_T_missense	1
A_320_C_missense	1
T_58_G_missense	1
T_217_A_missense	1
A_53_C_missense	1
G_23_C_missense	1
G_274_C_missense	1
A_266_C_missense	1
G_100_C_missense	1
A_281_C_missense	1
C_200_G_missense	1
A_171_C_missense	1
C_339_G_missense	1
A_356_C_missense	1
A_275_C_missense	1
T_46_A_missense	1
T_111_G_missense	1
A_76_T_missense	1
A_226_C_missense	1
T_268_G_missense	1
A_276_G_synonymous	1
T_173_A_missense	1
T_257_G_missense	1
A_297_C_synonymous	1
T_341_A_missense	1
A_61_T_missense	1
A_275_T_missense	1
A_240_C_synonymous	1
C_183_G_missense	1
A_81_C_missense	1
A_86_C_missense	1
C_301_G_missense	1
A_281_T_missense	1
A_39_T_synonymous	1
A_297_T_synonymous	1
T_17_A_missense	1
A_87_T_missense	1
T_293_A_missense	1
C_32_G_missense	1
T_225_A_missense	1
T_116_A_missense	1
A_66_C_missense	1
A_68_C_missense	1
T_310_G_missense	1
A_238_C_missense	1
T_291_G_missense	1
A_261_C_synonymous	1
A_232_G_missense	1
T_201_G_synonymous	1
G_290_C_missense	1
T_256_A_missense	1
T_310_A_missense	1
C_208_G_missense	1
A_34_T_missense	1
T_91_A_missense	1
G_182_C_missense	1
A_232_T_missense	1
T_304_A_missense	1
T_303_A_synonymous	1
T_350_G_missense	1
A_104_C_missense	1
C_41_G_missense	1
T_256_G_missense	1
A_233_G_missense	1
T_181_G_missense	1
A_92_C_missense	1
G_248_C_missense	1
T_242_A_missense	1
A_233_C_missense	1
T_323_A_missense	1
G_346_C_missense	1
T_114_A_synonymous	1
A_159_C_missense	1
G_302_C_missense	1
T_225_G_missense	1
A_329_C_missense	1
A_139_C_missense	1
A_282_T_missense	1
A_130_G_missense	1
A_335_C_missense	1
A_332_C_missense	1
T_324_A_missense	1
C_128_G_missense	1
T_95_G_missense	1
C_245_G_missense	1
A_165_T_synonymous	1
A_21_C_missense	1
T_7_G_missense	1
G_143_C_missense	1
T_243_A_synonymous	1
A_130_C_missense	1
T_234_A_missense	1
T_325_A_missense	1
A_218_C_missense	1
T_342_A_synonymous	1
C_321_G_missense	1
T_351_G_synonymous	1
