# Supplementary material for: Analysis of 3.5 million SARS-CoV-2 sequences reveals unique mutational trends with consistent nucleotide and codon frequencies
Source: Virol J. 2023 Feb 17;20:31. doi: 10.1186/s12985-023-01982-8 (PMC9936480; doi:10.1186/s12985-023-01982-8)
Supplement: Supplementary file 11 — Additional file 11. Tables S11-70: Counts of All Mutations for each Gene/Clade Combination. [file 12985_2023_1982_MOESM11_ESM.zip › Additional File 1 Tables S11-70/Additional File 1 Table S58_Spike_alpha_all_mut_info.csv]

	mutation_sum
A_1841_G_missense	496251
A_1501_T_missense	495379
C_2042_A_missense	494614
C_1709_A_missense	494544
T_2944_G_missense	494263
C_2147_T_missense	494262
G_3352_C_missense	494145
A_204_C_synonymous	492992
G_3573_T_missense	14182
C_13_T_missense	13648
T_454_A_missense	8841
C_293_T_missense	7904
T_2097_C_synonymous	5820
G_412_C_missense	4829
C_2547_T_synonymous	3308
C_52_T_missense	2997
C_2076_T_synonymous	2899
C_1715_T_missense	2525
G_532_C_missense	2517
G_1864_T_missense	2512
C_3534_T_synonymous	2255
C_526_T_missense	2082
C_2102_T_missense	2054
T_1761_C_synonymous	1892
T_1469_C_missense	1863
G_906_T_synonymous	1851
C_98_T_missense	1824
C_1629_T_synonymous	1819
C_281_T_missense	1803
C_284_T_missense	1778
C_870_T_synonymous	1754
G_2031_T_missense	1690
C_2292_T_synonymous	1637
C_3342_T_synonymous	1616
C_2461_T_synonymous	1591
C_3714_T_synonymous	1558
C_159_T_synonymous	1523
C_1686_T_synonymous	1514
G_1450_A_missense	1485
C_1296_T_synonymous	1413
C_2196_T_synonymous	1403
C_59_T_missense	1377
G_2533_T_missense	1371
T_1480_C_missense	1351
C_2111_T_missense	1347
G_425_T_missense	1331
C_826_T_synonymous	1290
C_1425_T_synonymous	1259
C_1958_T_missense	1249
G_1749_T_missense	1220
C_1524_T_synonymous	1215
A_50_G_missense	1195
C_3444_T_synonymous	1170
C_2117_T_missense	1167
C_662_T_missense	1161
C_1963_T_missense	1148
C_96_T_synonymous	1133
C_2816_T_missense	1072
G_3656_T_missense	1046
C_2425_T_missense	1041
C_851_T_missense	1037
C_200_T_missense	1029
C_165_T_synonymous	1026
C_2073_T_synonymous	1001
C_2063_T_missense	997
C_2042_G_missense	991
C_3438_T_synonymous	987
C_1944_T_synonymous	954
C_2880_T_synonymous	942
C_438_T_synonymous	933
C_2121_T_synonymous	932
G_2049_T_synonymous	916
C_1919_T_missense	902
C_56_T_missense	902
A_2218_G_missense	882
C_888_T_synonymous	880
G_663_T_synonymous	878
C_35_T_missense	874
C_65_T_missense	846
A_1800_T_synonymous	836
C_3357_T_synonymous	830
C_60_T_synonymous	829
C_145_T_missense	829
C_1062_T_synonymous	826
G_3790_T_missense	824
C_1433_A_missense	805
C_918_T_synonymous	791
C_33_T_synonymous	791
C_212_T_missense	784
G_2853_T_synonymous	774
C_665_T_missense	758
T_2673_C_synonymous	756
A_2384_G_missense	748
G_412_T_missense	742
C_1029_T_synonymous	731
C_2335_A_missense	729
G_3526_T_missense	727
C_2808_T_synonymous	716
C_2568_T_synonymous	703
G_3687_T_missense	694
C_702_T_synonymous	691
C_2434_T_missense	687
G_3682_T_missense	680
T_2937_C_synonymous	679
G_2046_T_synonymous	665
G_542_T_missense	663
C_936_T_synonymous	657
C_1995_T_synonymous	654
G_979_A_missense	651
T_17_C_missense	649
G_2386_T_missense	637
T_1809_C_synonymous	636
C_1467_T_synonymous	636
C_2856_T_synonymous	633
T_1419_C_synonymous	631
C_76_T_missense	629
T_1355_G_missense	627
G_425_A_missense	627
C_2195_T_missense	625
C_3484_T_missense	622
C_2271_T_synonymous	617
G_1674_T_missense	612
C_297_T_synonymous	607
C_733_T_missense	598
A_449_C_missense	598
G_79_T_missense	595
C_920_T_missense	587
C_3303_T_synonymous	580
G_1251_T_missense	579
G_3655_T_missense	570
G_3352_T_missense	563
G_1016_A_missense	561
G_62_T_missense	560
C_227_T_missense	560
A_204_T_synonymous	559
G_238_T_missense	554
C_2367_T_synonymous	554
G_1564_T_missense	552
A_1478_G_missense	550
C_3645_T_synonymous	547
C_2812_T_missense	544
G_1430_A_missense	539
C_646_T_missense	533
T_201_C_synonymous	533
C_84_T_synonymous	532
C_2675_T_missense	531
G_1558_T_missense	531
C_1668_T_synonymous	524
T_1117_C_missense	523
T_1513_C_missense	521
C_390_T_synonymous	521
C_1230_T_synonymous	520
T_2037_G_missense	518
A_1451_C_missense	518
G_2025_C_missense	517
C_1112_T_missense	516
T_2907_A_missense	514
A_1605_G_synonymous	514
C_1124_T_missense	514
A_2862_T_missense	514
A_1493_G_missense	513
A_1619_G_missense	512
C_180_T_synonymous	511
C_2292_A_missense	507
C_2772_T_synonymous	507
C_250_T_synonymous	503
G_2031_C_missense	502
C_2820_T_synonymous	502
C_2334_T_synonymous	501
C_896_T_missense	495
C_2472_T_synonymous	493
T_1320_G_missense	492
C_249_T_synonymous	490
C_2464_T_missense	489
G_922_T_missense	485
C_1646_T_missense	484
C_2372_T_missense	481
T_2769_A_synonymous	479
T_363_C_synonymous	478
C_1424_T_missense	475
C_349_T_synonymous	475
G_199_T_missense	467
G_3058_T_missense	461
C_129_T_synonymous	460
G_1279_A_missense	458
T_2424_C_synonymous	456
C_174_T_synonymous	450
C_114_T_synonymous	449
T_1734_C_synonymous	441
C_1623_T_synonymous	433
C_1151_T_missense	433
C_2033_T_missense	426
C_2819_T_missense	425
C_3788_T_missense	421
C_2636_T_missense	420
C_761_T_missense	418
G_1239_T_synonymous	417
G_1839_T_missense	417
C_1185_T_synonymous	417
C_227_A_missense	416
A_1880_G_missense	416
G_224_T_missense	416
G_1099_C_missense	412
G_1213_A_missense	412
G_46_T_missense	411
T_638_G_missense	409
A_1126_G_missense	405
A_1224_C_missense	404
C_2492_T_missense	402
T_597_C_synonymous	401
G_3711_T_missense	400
G_2806_T_missense	394
G_531_C_missense	389
G_3232_T_missense	389
C_1552_T_synonymous	387
C_86_T_missense	386
A_2870_T_missense	386
A_2452_G_missense	383
T_3270_C_synonymous	382
C_2013_T_synonymous	376
A_1319_G_missense	374
A_1857_G_synonymous	374
C_3017_T_missense	372
C_2796_A_synonymous	368
C_1608_T_synonymous	368
C_558_T_synonymous	367
C_2051_T_missense	360
G_727_T_missense	359
C_3186_T_synonymous	358
G_3310_T_missense	357
G_637_A_missense	356
C_26_T_missense	354
G_643_T_missense	351
G_288_T_missense	349
G_1365_T_missense	347
G_423_T_missense	346
T_1377_C_synonymous	343
C_3485_T_missense	341
A_443_C_missense	337
T_2814_C_synonymous	334
G_781_C_missense	333
C_3054_T_synonymous	331
A_255_G_synonymous	330
T_458_C_missense	324
T_1155_C_synonymous	320
C_3350_T_missense	319
G_2025_T_missense	318
A_1962_G_synonymous	315
C_348_T_synonymous	314
C_2240_T_missense	313
G_773_T_missense	313
C_1154_A_missense	312
G_42_T_missense	311
A_963_G_synonymous	307
G_2311_T_missense	307
C_3777_T_synonymous	306
A_3338_G_missense	306
C_1150_T_missense	304
G_468_A_synonymous	303
T_454_C_missense	302
G_2193_T_missense	302
G_2527_A_missense	301
A_1979_T_missense	299
T_432_C_synonymous	299
G_1749_C_missense	299
G_3664_A_missense	298
C_56_G_missense	297
A_21_G_synonymous	297
C_1891_T_missense	296
G_2848_A_missense	295
A_1847_G_missense	293
G_3690_T_synonymous	293
G_3615_T_missense	292
T_433_C_missense	292
G_641_T_missense	288
T_516_C_synonymous	285
C_1860_T_synonymous	283
C_767_T_missense	281
C_471_A_missense	280
A_758_G_missense	276
C_1354_A_missense	275
G_460_C_missense	272
G_2442_A_synonymous	272
T_3330_C_synonymous	272
G_3364_T_missense	270
C_75_T_synonymous	269
G_2101_T_missense	268
C_764_T_missense	267
C_968_T_missense	265
T_3618_C_synonymous	262
T_36_C_synonymous	261
A_1346_C_missense	261
C_2669_T_missense	260
G_3195_T_synonymous	259
C_80_T_missense	258
G_2635_T_missense	257
C_719_T_missense	256
G_1723_T_missense	254
C_2940_T_synonymous	251
C_2435_T_missense	248
G_3624_T_missense	247
G_3219_A_synonymous	245
T_1468_C_missense	245
C_3301_T_missense	243
T_2535_A_synonymous	243
T_1449_C_synonymous	242
G_1486_A_missense	241
G_2025_A_synonymous	241
C_1640_T_missense	240
G_464_T_missense	239
G_2562_A_synonymous	238
G_2062_A_missense	238
G_3740_T_missense	237
C_3788_G_missense	236
G_1099_T_missense	234
C_2039_T_missense	234
A_3531_T_synonymous	232
T_333_C_synonymous	231
A_2128_G_missense	230
A_2507_G_missense	228
C_3504_T_synonymous	228
C_2859_T_synonymous	227
T_3234_C_synonymous	227
G_925_C_missense	227
C_1125_T_synonymous	226
G_62_C_missense	226
C_882_T_synonymous	225
C_438_A_missense	223
G_3728_T_missense	222
T_3597_C_synonymous	222
G_459_T_missense	221
C_1433_T_missense	221
C_3755_T_missense	220
G_3487_T_missense	220
G_162_T_missense	219
G_485_T_missense	218
A_2134_G_missense	218
C_2882_T_missense	217
G_3604_C_missense	216
G_38_T_missense	213
C_2648_T_missense	210
C_2757_T_synonymous	208
G_549_T_missense	207
A_2146_G_missense	206
C_1113_T_synonymous	206
G_3704_T_missense	205
C_3713_T_missense	205
A_3691_G_missense	204
C_2571_T_synonymous	204
G_532_T_missense	203
G_801_T_synonymous	202
T_766_C_missense	202
G_541_C_missense	201
G_1867_T_missense	199
A_2616_G_synonymous	199
C_444_T_synonymous	199
G_2637_A_synonymous	198
A_1854_T_synonymous	198
G_3076_T_missense	198
C_2612_T_missense	198
A_463_G_missense	197
T_3348_C_synonymous	197
C_2775_T_synonymous	194
G_3219_T_missense	194
A_1977_G_synonymous	193
T_651_C_synonymous	193
G_3786_A_synonymous	192
A_1272_G_synonymous	192
C_2156_T_missense	192
C_77_T_missense	192
G_489_T_synonymous	192
A_3774_C_missense	191
T_1917_C_synonymous	190
C_447_T_synonymous	190
C_74_T_missense	188
G_1447_T_missense	188
G_305_T_missense	188
G_865_A_missense	187
C_1431_A_missense	184
C_73_T_missense	184
G_3792_T_synonymous	184
C_3183_T_synonymous	184
C_2537_T_missense	183
G_2631_T_synonymous	182
G_1939_T_missense	181
C_25_T_missense	181
C_2955_T_synonymous	177
G_784_T_missense	175
G_757_T_missense	175
C_960_T_synonymous	174
C_3669_T_synonymous	174
C_1074_T_synonymous	171
T_3666_G_synonymous	170
A_2823_T_synonymous	170
C_2047_A_synonymous	169
G_106_T_missense	169
G_1065_A_synonymous	168
C_120_T_synonymous	167
T_299_C_missense	165
C_2534_T_missense	165
C_3080_T_missense	165
G_2766_T_missense	165
C_2651_T_missense	164
C_2145_T_synonymous	164
C_2544_T_synonymous	164
T_2203_G_missense	164
A_860_G_missense	164
G_1042_T_missense	163
G_2059_T_missense	163
C_1626_T_synonymous	163
G_3711_C_missense	162
A_2504_G_missense	162
T_2529_C_synonymous	162
C_3197_A_missense	161
G_1146_A_synonymous	161
C_1718_T_missense	158
T_3027_C_synonymous	158
T_2793_C_synonymous	157
G_664_T_missense	157
C_3247_T_missense	157
C_2480_T_missense	155
G_268_T_missense	155
C_1853_T_missense	154
A_2628_C_synonymous	153
G_782_T_missense	153
G_655_A_missense	153
C_1431_T_synonymous	150
C_728_T_missense	150
G_1450_C_missense	149
C_3059_T_missense	148
G_637_T_missense	148
C_2027_T_missense	147
C_2240_A_missense	146
T_2802_C_synonymous	146
G_3775_T_missense	146
C_3074_G_missense	145
A_474_C_missense	145
C_471_T_synonymous	145
T_1947_C_synonymous	145
A_3764_G_missense	144
G_2554_T_missense	144
C_1640_A_missense	143
C_60_A_synonymous	143
G_3688_T_missense	142
C_2576_T_missense	142
G_247_A_missense	142
C_2333_T_missense	141
G_3331_C_missense	141
G_379_T_missense	141
C_1971_T_synonymous	141
G_3259_T_missense	140
C_28_T_synonymous	139
C_352_T_missense	139
C_852_T_synonymous	138
G_2806_C_missense	138
T_1455_C_synonymous	137
G_769_A_missense	136
G_3436_T_missense	136
G_1076_C_missense	136
T_190_C_missense	136
T_2718_C_synonymous	136
T_508_C_missense	134
G_2478_T_synonymous	134
C_3720_T_synonymous	133
T_53_G_missense	132
T_1542_C_synonymous	132
G_682_C_missense	132
G_3250_T_missense	131
T_514_G_missense	131
T_1824_A_synonymous	129
G_570_A_synonymous	129
C_3222_T_synonymous	129
G_3790_C_missense	129
G_1411_C_missense	128
G_1336_A_missense	128
G_3564_T_missense	126
A_155_G_missense	126
A_1044_G_synonymous	126
G_1356_T_synonymous	125
G_2637_T_synonymous	125
A_3709_G_missense	124
T_1881_C_synonymous	124
G_1208_A_missense	124
T_2304_C_synonymous	124
C_366_T_synonymous	123
C_35_G_missense	123
T_8_G_missense	123
T_1014_C_synonymous	123
G_643_C_missense	122
T_235_C_missense	122
C_705_T_synonymous	122
T_82_C_missense	121
T_1245_C_synonymous	121
G_577_T_missense	120
G_1037_A_missense	119
G_3778_A_missense	118
A_3340_G_missense	118
G_1146_T_synonymous	117
T_3754_C_missense	117
C_3405_T_synonymous	117
C_1753_T_missense	116
G_2695_T_missense	115
G_3366_T_synonymous	115
C_2072_T_missense	115
T_708_A_synonymous	115
G_16_T_missense	115
G_532_A_missense	114
G_531_T_missense	113
G_2164_A_missense	113
C_2568_A_missense	113
A_2448_G_synonymous	113
G_2611_T_missense	113
C_988_T_missense	112
C_3793_T_missense	112
A_3291_T_synonymous	112
C_3816_T_synonymous	112
C_3607_T_missense	112
T_1111_C_missense	111
T_720_C_synonymous	111
G_452_T_missense	111
A_1452_G_synonymous	111
G_3457_T_missense	110
G_819_T_missense	110
T_66_C_synonymous	110
G_542_C_missense	109
C_2081_T_missense	108
T_629_C_missense	108
T_1320_A_missense	108
T_1095_C_synonymous	107
C_1565_T_missense	106
G_2837_T_missense	106
A_2608_G_missense	106
A_3218_T_missense	105
A_3483_G_synonymous	105
C_2941_T_missense	105
A_644_G_missense	105
A_463_C_missense	105
A_441_T_missense	104
T_3577_C_synonymous	104
G_286_C_missense	103
G_3749_T_missense	103
G_3195_C_synonymous	102
T_414_C_synonymous	102
A_3685_G_missense	101
T_1233_C_synonymous	101
T_10_A_missense	101
A_81_G_synonymous	101
G_1005_T_missense	100
T_1131_C_synonymous	100
A_1060_G_missense	100
T_1923_C_synonymous	100
G_1662_T_missense	99
G_1876_T_missense	99
C_342_T_synonymous	99
T_5_C_missense	98
T_1597_C_synonymous	98
T_1458_C_synonymous	97
G_3272_T_missense	97
C_1435_T_missense	97
T_258_C_synonymous	97
C_776_T_missense	96
G_1337_T_missense	96
G_455_T_missense	96
C_3026_T_missense	96
C_3759_T_synonymous	96
T_1347_C_synonymous	96
C_1818_T_synonymous	96
C_1491_T_synonymous	96
T_3252_G_missense	96
T_1665_G_synonymous	95
A_2530_G_missense	95
A_3694_C_missense	95
A_3338_T_missense	95
T_1107_C_synonymous	95
A_2030_T_missense	95
A_1701_G_synonymous	95
C_940_A_missense	94
T_1461_C_synonymous	93
C_2093_T_missense	93
A_545_C_missense	93
T_160_C_synonymous	92
A_351_G_synonymous	92
T_1716_C_synonymous	92
G_1843_T_missense	91
C_1062_A_missense	91
C_1173_T_synonymous	91
A_217_G_missense	91
G_519_A_synonymous	91
T_2154_C_synonymous	91
T_3159_C_synonymous	90
C_1713_T_synonymous	90
C_752_T_missense	90
G_3310_C_missense	90
G_2828_T_missense	90
G_3621_T_missense	90
T_921_C_synonymous	89
A_197_G_missense	89
G_2973_T_synonymous	88
C_3402_T_synonymous	88
G_2731_A_missense	88
G_2536_T_missense	88
T_3576_C_synonymous	88
A_2556_T_synonymous	88
T_377_C_missense	88
C_814_T_missense	87
A_220_T_missense	87
T_1355_A_missense	87
G_639_T_synonymous	87
T_2460_C_synonymous	87
T_2574_C_synonymous	87
C_751_A_missense	87
T_1167_C_synonymous	86
C_857_T_missense	86
G_277_T_missense	86
A_287_G_missense	86
A_545_G_missense	86
C_73_A_missense	86
A_3180_T_synonymous	86
C_915_T_synonymous	86
G_2674_T_missense	86
C_2825_T_missense	86
T_993_C_synonymous	86
C_1895_G_missense	85
T_190_A_missense	85
G_3397_T_missense	85
G_2306_T_missense	85
C_3153_T_synonymous	84
G_2294_A_missense	84
G_44_T_missense	83
A_451_G_missense	83
G_1374_T_missense	83
C_2359_A_missense	83
A_413_G_missense	83
G_3450_T_missense	82
G_139_T_missense	82
C_3601_A_missense	82
A_2030_G_missense	82
T_530_C_missense	82
T_2907_C_synonymous	82
G_336_T_synonymous	82
G_710_A_missense	82
T_3066_C_synonymous	81
T_2163_A_missense	80
C_815_T_missense	80
G_3752_T_missense	80
C_2420_T_missense	80
G_1332_A_synonymous	80
T_470_C_missense	79
C_2254_T_missense	79
A_1250_G_missense	79
G_1879_C_missense	79
T_2517_C_synonymous	79
C_2095_A_missense	79
G_2824_T_missense	78
C_2572_T_missense	78
G_3778_T_missense	78
G_2786_T_missense	78
C_3209_T_missense	77
T_939_C_synonymous	77
A_1248_G_synonymous	76
C_1861_T_missense	76
A_1242_G_synonymous	76
C_335_T_missense	76
A_3753_G_synonymous	76
G_2294_T_missense	75
C_1559_T_missense	75
G_874_T_missense	75
G_3595_T_missense	75
A_1119_T_synonymous	75
G_2438_T_missense	74
T_1620_C_synonymous	74
T_1683_C_synonymous	74
A_539_G_missense	74
A_533_G_missense	74
T_3647_C_missense	74
A_3180_G_synonymous	73
G_1956_A_synonymous	73
G_1426_A_missense	73
G_208_A_missense	73
A_290_G_missense	73
G_1864_C_missense	73
C_2661_T_synonymous	72
A_1935_G_synonymous	72
C_3282_T_synonymous	72
G_3775_C_missense	72
A_789_G_synonymous	72
T_594_C_synonymous	71
A_3218_C_missense	71
C_3337_A_missense	71
A_2604_G_synonymous	71
T_1980_C_synonymous	71
G_663_A_synonymous	71
T_1188_C_synonymous	71
G_3735_A_synonymous	71
C_3594_T_synonymous	71
C_623_T_missense	70
C_1913_T_missense	70
A_58_C_missense	70
C_648_T_synonymous	70
T_3324_C_synonymous	70
G_1720_T_missense	70
A_2202_G_synonymous	70
T_1350_G_missense	70
A_443_G_missense	69
T_2919_C_synonymous	69
A_1922_G_missense	69
G_1747_C_missense	69
A_2811_G_synonymous	69
G_1430_T_missense	69
G_2206_A_missense	69
C_3818_T_missense	69
C_3235_T_missense	69
T_1815_C_synonymous	69
A_1407_T_synonymous	68
T_71_C_missense	68
T_3201_C_synonymous	68
A_2008_G_missense	68
G_3310_A_missense	68
G_3624_A_synonymous	68
C_2678_T_missense	68
A_1236_G_synonymous	68
T_1100_C_missense	68
G_1960_C_missense	67
A_563_G_missense	67
C_245_A_missense	67
G_3725_T_missense	67
A_2505_G_synonymous	67
C_2426_T_missense	67
G_38_C_missense	67
G_2046_C_synonymous	67
G_592_T_missense	67
G_1231_T_missense	66
A_1560_G_synonymous	66
T_3771_C_synonymous	66
T_651_G_synonymous	66
A_3387_G_synonymous	66
A_298_G_missense	66
G_3707_T_missense	66
C_951_T_synonymous	66
A_2628_G_synonymous	65
G_3385_A_missense	65
T_1098_C_synonymous	65
G_1223_T_missense	65
T_1865_C_missense	65
T_3252_A_missense	65
C_1035_T_synonymous	64
G_569_A_missense	64
T_2898_C_synonymous	64
G_1144_T_missense	64
A_3431_C_missense	64
G_541_A_missense	64
T_3686_C_missense	63
G_339_A_synonymous	63
G_737_C_missense	63
T_3171_C_synonymous	63
G_184_C_missense	63
G_2338_C_missense	63
G_1903_A_missense	63
G_331_A_missense	63
C_135_T_synonymous	63
T_2622_C_synonymous	63
T_1965_C_synonymous	63
G_2848_T_missense	62
T_1266_C_synonymous	62
G_2066_T_missense	62
T_198_C_synonymous	62
C_2073_G_synonymous	62
T_1182_C_synonymous	62
G_787_T_missense	62
G_770_A_missense	61
A_2823_G_synonymous	61
C_3756_A_synonymous	61
C_2293_T_missense	61
C_3262_T_missense	61
T_3021_C_synonymous	61
C_3521_T_missense	61
C_3780_T_synonymous	61
A_1402_G_missense	61
T_1215_C_synonymous	61
A_1563_G_synonymous	60
G_3751_A_missense	60
C_3570_T_synonymous	60
G_3743_T_missense	60
A_849_G_synonymous	60
C_3354_T_synonymous	60
G_2883_A_synonymous	59
T_2697_C_synonymous	59
G_1356_A_synonymous	59
G_781_T_missense	59
C_2223_T_synonymous	59
A_1209_G_synonymous	59
G_1216_C_missense	59
C_2377_T_missense	59
C_521_T_missense	58
A_467_T_missense	58
C_2015_T_missense	58
T_1470_G_missense	58
G_2578_C_missense	58
A_2685_C_missense	58
T_1401_C_synonymous	58
C_2348_T_missense	58
A_3276_G_synonymous	58
T_600_C_synonymous	58
C_3756_T_synonymous	57
C_3600_A_synonymous	57
G_654_T_missense	57
C_1654_T_missense	57
G_336_A_synonymous	57
T_744_C_synonymous	57
T_2509_C_missense	57
G_841_C_missense	57
A_3681_G_missense	57
C_1658_T_missense	57
G_1956_T_synonymous	57
G_2973_A_synonymous	57
T_264_C_synonymous	56
G_2242_C_missense	56
G_682_T_missense	56
A_972_G_synonymous	56
T_3474_C_synonymous	56
G_3799_A_missense	56
T_9_C_synonymous	56
C_219_T_synonymous	56
C_1848_T_synonymous	55
C_1080_T_synonymous	55
T_2178_C_synonymous	55
T_2016_C_synonymous	55
T_3144_C_synonymous	55
G_1068_A_synonymous	55
G_262_T_missense	55
T_411_C_synonymous	55
C_1154_T_missense	55
T_1731_C_synonymous	55
A_1961_C_missense	55
G_2985_A_synonymous	54
C_3787_T_missense	54
G_755_T_missense	54
C_1032_T_synonymous	54
T_228_C_synonymous	54
G_3254_C_missense	54
T_1893_A_synonymous	54
A_777_G_synonymous	54
T_3477_C_synonymous	54
T_454_G_missense	54
A_2415_G_missense	54
C_3440_T_missense	54
C_785_T_missense	54
T_633_C_synonymous	54
G_233_T_missense	53
T_2253_G_missense	53
C_498_T_synonymous	53
C_1409_T_missense	53
G_2050_A_missense	53
G_31_T_missense	53
C_77_A_missense	53
T_2115_C_synonymous	53
C_1416_T_synonymous	53
G_909_T_missense	53
T_3381_C_synonymous	53
A_2379_T_synonymous	53
G_24_T_missense	53
A_543_T_synonymous	52
G_2220_T_missense	52
A_622_G_missense	52
T_1893_C_synonymous	52
C_2833_T_missense	52
A_1705_T_missense	52
A_3797_G_missense	52
A_3441_G_synonymous	52
C_2646_T_synonymous	52
C_3553_T_missense	52
A_2427_G_synonymous	52
G_3761_T_missense	52
A_72_C_missense	51
G_2062_T_missense	51
A_554_G_missense	51
T_762_C_synonymous	51
G_1239_A_synonymous	51
G_1876_A_missense	51
T_2280_C_synonymous	51
G_755_A_missense	50
T_846_C_synonymous	50
G_2562_T_missense	50
G_1660_C_missense	50
T_3294_C_synonymous	50
A_3257_G_missense	50
G_424_A_missense	50
G_3430_C_missense	50
G_799_T_missense	50
T_3060_A_synonymous	50
C_2047_T_missense	49
A_2600_G_missense	49
C_1974_A_missense	49
G_1332_T_missense	49
T_3657_C_synonymous	49
T_680_C_missense	49
G_1915_A_missense	49
G_737_T_missense	49
T_2109_C_synonymous	49
G_2872_T_missense	49
C_1873_T_missense	49
C_964_T_missense	49
C_59_A_missense	49
T_3345_C_synonymous	49
C_3138_T_synonymous	48
T_2709_C_synonymous	48
G_2113_C_missense	48
T_3237_C_synonymous	48
C_626_T_missense	48
T_102_A_synonymous	48
A_3480_G_synonymous	48
G_1030_T_missense	48
C_2820_G_synonymous	48
C_3172_T_missense	48
T_2484_A_synonymous	48
G_3500_T_missense	48
T_3808_C_synonymous	48
G_3370_A_missense	48
T_2850_C_synonymous	48
G_1924_T_missense	48
C_1354_T_synonymous	48
C_152_T_missense	47
G_818_A_missense	47
C_3167_T_missense	47
G_2836_A_missense	47
G_3564_A_synonymous	47
G_3800_T_missense	47
A_1362_G_synonymous	47
T_1345_C_missense	47
T_742_C_missense	47
C_2555_T_missense	47
G_24_A_synonymous	47
C_3062_T_missense	47
G_215_T_missense	47
C_1668_A_missense	47
T_552_C_synonymous	47
C_2545_T_missense	47
G_3511_A_missense	47
A_3228_G_synonymous	46
G_394_C_missense	46
A_738_G_synonymous	46
A_2108_G_missense	46
C_1515_T_synonymous	46
A_2725_G_missense	46
G_184_A_missense	46
A_457_G_missense	46
G_1708_T_missense	46
A_3807_G_synonymous	46
A_636_G_synonymous	46
A_697_G_missense	45
A_439_G_missense	45
A_1250_C_missense	45
T_3270_A_synonymous	45
T_1322_G_missense	45
G_1564_C_missense	45
C_535_T_missense	45
C_614_T_missense	45
T_1110_C_synonymous	45
C_154_A_missense	45
C_3183_A_synonymous	45
C_2940_A_synonymous	45
T_6_A_missense	45
C_3347_A_missense	45
T_2043_C_synonymous	45
G_3208_T_missense	45
T_1456_G_missense	45
T_2256_C_synonymous	44
A_2070_G_synonymous	44
G_3554_A_missense	44
G_16_A_missense	44
C_1317_T_synonymous	44
G_79_A_missense	44
A_3380_G_missense	44
A_226_G_missense	44
G_3193_T_missense	44
T_2640_C_synonymous	44
T_209_A_missense	44
C_1115_T_missense	44
A_1767_G_synonymous	44
T_34_C_missense	44
T_1470_C_synonymous	44
T_177_C_synonymous	44
G_2314_A_missense	44
A_589_G_missense	44
G_291_T_missense	44
A_1914_G_synonymous	44
A_1703_G_missense	44
G_101_C_missense	43
G_2101_A_missense	43
A_330_G_synonymous	43
C_3652_T_synonymous	43
G_223_C_missense	43
A_3673_G_missense	43
G_268_A_missense	43
G_3150_T_missense	43
C_3552_T_synonymous	43
A_2500_G_missense	43
C_1785_T_synonymous	42
C_920_G_missense	42
A_449_T_missense	42
C_520_T_missense	42
T_731_C_missense	42
G_3193_A_missense	42
A_3628_G_missense	42
C_488_T_missense	42
A_150_G_synonymous	42
G_3615_A_synonymous	42
G_906_A_synonymous	42
G_774_T_missense	42
A_540_G_synonymous	42
C_2619_T_synonymous	42
G_737_A_missense	42
G_2578_A_missense	42
G_3436_C_missense	41
G_358_T_missense	41
C_3600_T_synonymous	41
G_2739_A_synonymous	41
A_2838_C_synonymous	41
C_3233_T_missense	41
C_1728_T_synonymous	41
C_1868_T_missense	41
A_3051_G_synonymous	41
T_2526_C_synonymous	41
C_1561_T_missense	41
G_2031_A_synonymous	41
G_2476_T_missense	41
T_2888_C_missense	41
A_546_G_synonymous	41
C_3047_T_missense	41
T_1770_C_synonymous	41
C_821_T_missense	41
C_3570_G_synonymous	41
A_1951_G_missense	41
T_375_C_synonymous	40
T_240_C_synonymous	40
C_3156_T_synonymous	40
A_2508_T_missense	40
A_3709_T_missense	40
T_1110_G_missense	40
C_3782_T_missense	40
A_1067_G_missense	40
T_3463_C_missense	40
C_1549_T_missense	40
C_196_T_missense	39
C_1477_A_missense	39
G_46_C_missense	39
G_2059_A_missense	39
A_239_G_missense	39
T_70_C_synonymous	39
A_221_C_missense	39
C_3555_T_synonymous	39
A_3261_T_synonymous	39
T_1194_C_synonymous	39
G_801_A_synonymous	38
C_764_A_missense	38
C_1118_T_missense	38
G_670_C_missense	38
T_495_C_synonymous	38
G_2422_A_missense	38
G_3736_T_missense	38
A_382_G_missense	38
T_429_C_synonymous	38
T_3670_A_missense	38
C_3788_A_missense	38
T_90_C_synonymous	38
C_2502_T_synonymous	38
T_3537_C_synonymous	37
G_2049_A_synonymous	37
T_2501_C_missense	37
C_2041_T_missense	37
G_103_C_missense	37
G_3802_A_missense	37
T_795_C_synonymous	37
C_3598_T_missense	37
A_449_G_missense	37
A_3458_C_missense	37
A_3612_C_synonymous	37
T_666_C_synonymous	37
G_2050_T_missense	37
G_1546_C_missense	37
C_3299_T_missense	37
T_3141_C_synonymous	37
C_2904_T_synonymous	37
T_1122_C_synonymous	37
G_1255_T_missense	36
G_3621_A_synonymous	36
C_1811_T_missense	36
C_3204_T_synonymous	36
A_461_C_missense	36
T_1693_C_missense	36
C_2335_G_missense	36
A_3560_G_missense	36
A_3774_G_synonymous	36
C_1541_T_missense	36
G_538_A_missense	36
G_2048_T_missense	36
T_1159_C_synonymous	36
G_3024_T_synonymous	36
C_2997_T_synonymous	36
T_987_C_synonymous	36
A_2129_T_missense	36
A_1977_T_synonymous	36
T_1380_C_synonymous	36
T_2511_C_synonymous	36
A_1197_G_synonymous	36
T_2623_G_missense	36
T_2028_A_synonymous	36
T_279_C_synonymous	35
G_3682_C_missense	35
G_1037_C_missense	35
G_1879_T_missense	35
C_1230_A_synonymous	35
G_865_T_missense	35
G_1054_T_missense	35
A_3585_G_synonymous	35
G_1303_T_missense	35
G_2347_T_missense	35
G_2657_T_missense	35
C_3692_T_missense	35
G_3568_T_missense	35
A_2108_C_missense	35
T_1710_C_synonymous	35
A_1191_G_synonymous	35
T_54_C_synonymous	35
T_3510_C_synonymous	35
G_1855_C_missense	35
A_2234_G_missense	35
T_481_G_missense	35
G_710_T_missense	35
C_1008_T_synonymous	35
A_3602_T_missense	34
A_1692_G_synonymous	34
T_433_G_missense	34
C_1497_T_synonymous	34
C_2812_A_missense	34
T_1111_A_missense	34
A_1750_G_missense	34
T_753_C_synonymous	34
G_3595_A_missense	34
T_735_C_synonymous	34
T_1695_A_missense	34
A_2176_G_missense	34
A_2821_G_missense	34
T_3814_C_missense	34
C_1882_A_missense	34
T_1722_C_synonymous	34
T_3341_C_missense	34
C_1293_T_synonymous	34
G_511_T_missense	34
A_2730_G_synonymous	34
T_51_C_synonymous	34
A_653_C_missense	34
A_1300_G_missense	33
A_1108_C_missense	33
A_2108_T_missense	33
A_3654_T_synonymous	33
G_62_A_missense	33
T_1164_C_synonymous	33
C_749_T_missense	33
A_2871_G_synonymous	33
G_3447_A_synonymous	33
T_2835_A_synonymous	33
C_2520_T_synonymous	33
G_3415_C_missense	33
G_1454_C_missense	33
A_1854_G_synonymous	33
T_1299_C_synonymous	33
T_1334_C_missense	33
C_535_A_missense	33
A_1852_G_missense	32
A_1803_T_synonymous	32
G_3529_A_missense	32
A_3470_G_missense	32
T_645_A_missense	32
T_211_C_missense	32
C_1127_T_missense	32
T_792_C_synonymous	32
C_2169_T_synonymous	32
G_2854_A_missense	32
T_642_C_synonymous	32
C_3738_T_synonymous	32
C_2171_T_missense	32
G_305_A_missense	32
C_3762_T_synonymous	32
A_3165_T_synonymous	32
C_3507_T_synonymous	32
A_2021_T_missense	32
T_1326_C_synonymous	32
A_49_G_missense	32
G_778_T_missense	32
T_978_C_synonymous	32
C_3513_T_synonymous	32
G_3305_T_missense	32
G_215_A_missense	32
T_721_C_synonymous	31
A_88_C_missense	31
G_754_A_missense	31
G_695_T_missense	31
C_3240_T_synonymous	31
T_1653_C_synonymous	31
C_1885_A_missense	31
A_2634_G_synonymous	31
T_916_C_missense	31
A_3241_C_missense	31
A_461_G_missense	31
A_2107_G_missense	31
A_2868_G_synonymous	31
G_922_C_missense	31
C_3591_T_synonymous	31
G_156_T_missense	31
G_618_A_synonymous	31
A_593_G_missense	31
A_338_G_missense	31
A_2691_T_synonymous	31
C_2621_T_missense	31
G_1924_A_missense	31
A_374_G_missense	31
G_3189_T_missense	31
C_282_T_synonymous	31
T_3666_C_synonymous	31
T_1017_C_synonymous	31
T_1500_C_synonymous	31
A_930_G_synonymous	31
G_3736_A_missense	31
A_2413_G_missense	31
T_3433_C_synonymous	31
T_1468_G_missense	30
G_162_C_missense	30
T_2253_C_synonymous	30
A_3251_G_missense	30
T_2416_C_synonymous	30
C_77_G_missense	30
A_2352_G_synonymous	30
G_570_T_missense	30
A_3661_G_missense	30
T_183_C_synonymous	30
T_1659_A_synonymous	30
A_1162_G_missense	30
A_2349_T_synonymous	30
G_2386_C_missense	30
C_1240_A_missense	30
C_2312_T_missense	30
G_231_C_missense	30
A_1343_G_missense	30
C_1681_T_missense	30
C_250_A_missense	30
C_2204_T_missense	30
T_87_C_synonymous	30
G_641_A_missense	30
A_850_G_missense	30
G_1783_A_missense	30
T_1632_C_synonymous	30
C_791_T_missense	30
A_994_G_missense	30
C_2145_A_synonymous	30
A_675_T_synonymous	30
C_245_T_missense	30
G_2828_A_missense	29
C_3225_T_synonymous	29
G_2540_C_missense	29
G_531_A_missense	29
G_2926_T_missense	29
A_833_G_missense	29
A_442_G_missense	29
C_2082_T_synonymous	29
G_459_A_missense	29
A_1792_G_missense	29
C_1971_G_missense	29
G_2116_T_missense	29
T_2214_C_synonymous	29
A_553_G_missense	29
T_2727_C_synonymous	29
G_2046_A_synonymous	29
C_3485_A_missense	28
C_3714_A_synonymous	28
C_1974_T_synonymous	28
C_3407_T_missense	28
G_3371_T_missense	28
T_3662_C_missense	28
C_2282_T_missense	28
T_1522_C_missense	28
C_1170_A_synonymous	28
G_1423_T_missense	28
A_1222_G_missense	28
G_3423_A_synonymous	28
G_3087_T_missense	28
A_607_G_missense	28
A_2106_T_missense	28
G_191_T_missense	28
G_7_A_missense	28
T_1836_C_synonymous	28
C_137_T_missense	28
C_3247_G_missense	28
C_2469_T_synonymous	28
T_2652_C_synonymous	28
C_74_A_missense	28
T_3198_C_synonymous	28
A_1585_G_missense	28
A_55_G_missense	28
T_1314_C_synonymous	28
T_1925_G_missense	28
G_468_T_missense	28
T_1176_C_synonymous	28
C_188_T_missense	28
G_2199_A_synonymous	28
T_3627_C_synonymous	27
T_2565_C_synonymous	27
G_3453_T_missense	27
C_1763_T_missense	27
C_752_A_missense	27
A_138_T_synonymous	27
C_195_T_synonymous	27
C_1002_T_synonymous	27
C_218_T_missense	27
T_1677_C_synonymous	27
C_989_T_missense	27
C_1877_T_missense	27
G_1219_A_missense	27
A_897_T_synonymous	27
A_2070_C_missense	27
G_291_A_synonymous	27
A_3390_G_missense	27
C_640_T_missense	27
A_3218_G_missense	27
G_3280_T_missense	27
C_2425_A_missense	27
A_1116_T_synonymous	27
A_63_G_synonymous	27
G_3493_T_missense	27
C_390_G_synonymous	27
C_1102_T_synonymous	27
T_1725_C_synonymous	27
C_724_T_missense	27
C_444_A_missense	27
T_3549_C_synonymous	27
G_3118_T_missense	27
G_3253_A_missense	27
C_2247_T_synonymous	27
A_3547_G_missense	27
T_786_C_synonymous	26
A_1204_G_missense	26
T_3102_C_synonymous	26
T_1053_C_synonymous	26
T_3459_C_synonymous	26
A_2548_T_missense	26
A_3546_C_missense	26
A_1228_G_missense	26
G_1427_C_missense	26
G_3015_T_missense	26
C_1046_T_missense	26
C_3044_T_missense	26
G_1850_C_missense	26
A_2423_G_missense	26
A_37_G_missense	26
T_645_C_synonymous	26
T_3666_A_synonymous	26
C_1851_T_synonymous	26
G_460_A_missense	26
A_2976_G_synonymous	26
C_2130_T_synonymous	26
T_2601_C_synonymous	26
A_3488_C_missense	26
A_3505_T_missense	26
T_1206_C_synonymous	26
C_1811_A_missense	26
G_3529_T_missense	26
T_334_C_missense	26
C_80_G_missense	26
C_779_T_missense	26
G_2828_C_missense	26
G_2959_T_missense	26
C_1895_T_missense	26
G_216_T_synonymous	26
G_2187_A_synonymous	26
G_2754_A_synonymous	26
A_3196_G_missense	26
G_624_A_synonymous	26
T_1636_G_missense	26
G_757_A_missense	26
T_2295_C_synonymous	26
G_487_T_missense	25
C_2461_G_missense	25
A_599_G_missense	25
G_694_T_missense	25
A_1586_G_missense	25
A_3132_G_synonymous	25
T_657_C_synonymous	25
A_3042_G_synonymous	25
A_3180_C_synonymous	25
A_2107_T_missense	25
A_3360_G_synonymous	25
T_211_A_missense	25
A_417_T_synonymous	25
G_3135_A_synonymous	25
T_3516_C_synonymous	25
T_1503_C_synonymous	25
T_798_C_synonymous	25
G_550_A_missense	25
C_2748_T_synonymous	25
C_534_T_synonymous	25
G_466_C_missense	25
T_1014_A_missense	25
T_3417_C_synonymous	25
T_576_C_synonymous	25
T_39_C_synonymous	25
A_891_T_synonymous	25
G_1454_A_missense	25
A_693_T_synonymous	25
T_2037_C_synonymous	25
G_1134_A_synonymous	25
A_967_G_missense	25
A_491_C_missense	25
T_661_G_missense	25
A_2507_T_missense	25
A_1119_G_synonymous	25
C_1387_T_missense	25
C_2355_T_synonymous	25
C_3297_T_synonymous	25
A_2238_G_synonymous	24
T_2079_A_synonymous	24
C_1289_T_missense	24
A_239_C_missense	24
T_2787_C_synonymous	24
A_984_G_synonymous	24
A_3394_G_missense	24
G_1084_T_missense	24
C_2303_T_missense	24
T_3466_C_missense	24
C_1221_T_synonymous	24
G_770_T_missense	24
T_372_C_synonymous	24
G_3722_T_missense	24
C_2593_T_missense	24
C_565_T_missense	24
T_2071_C_missense	24
C_1383_T_synonymous	24
T_458_A_missense	24
G_3690_C_synonymous	24
A_3602_G_missense	24
C_3558_T_synonymous	24
G_1864_A_missense	24
G_3064_T_missense	23
A_2283_T_synonymous	23
A_672_G_synonymous	23
G_223_A_missense	23
T_2287_C_synonymous	23
A_2827_C_missense	23
C_3227_T_missense	23
T_1179_C_synonymous	23
G_818_T_missense	23
G_1213_T_missense	23
T_1012_C_missense	23
G_234_T_missense	23
A_2800_G_missense	23
T_3561_C_synonymous	23
A_3099_G_synonymous	23
G_2848_C_missense	23
T_1602_C_synonymous	23
C_2023_A_missense	23
A_2840_G_missense	23
G_3786_T_missense	23
T_3710_C_missense	23
T_321_C_synonymous	23
A_313_G_missense	23
T_780_C_synonymous	23
G_216_A_synonymous	23
A_2036_G_missense	23
G_1510_A_missense	23
G_214_T_missense	23
T_2490_C_synonymous	23
T_741_C_synonymous	23
C_3738_A_synonymous	23
C_2439_T_synonymous	23
T_2844_C_synonymous	23
T_2817_C_synonymous	23
G_1333_T_missense	23
T_3647_G_missense	23
T_1026_C_synonymous	23
G_1879_A_missense	23
G_3740_A_missense	23
A_1521_T_synonymous	23
A_3639_G_synonymous	23
G_156_A_synonymous	23
T_2315_C_missense	23
T_2484_C_synonymous	23
G_3202_T_missense	23
T_2088_C_synonymous	23
A_3779_C_missense	22
T_1448_C_missense	22
G_2249_T_missense	22
A_1180_T_missense	22
T_1948_C_synonymous	22
T_729_C_synonymous	22
T_3192_C_synonymous	22
C_3235_A_missense	22
A_3006_G_synonymous	22
G_1223_A_missense	22
T_1089_A_synonymous	22
G_3272_A_missense	22
A_1737_G_synonymous	22
C_1436_T_missense	22
C_3303_A_missense	22
A_440_G_missense	22
A_2643_T_synonymous	22
T_189_C_synonymous	22
C_1168_T_missense	22
G_1454_T_missense	22
C_1009_T_missense	22
G_192_T_missense	22
G_345_A_synonymous	22
T_3683_C_missense	22
C_960_A_synonymous	22
A_490_C_missense	22
G_511_C_missense	22
T_47_C_missense	22
C_348_A_synonymous	22
G_3436_A_missense	22
G_1279_T_missense	22
T_1863_C_synonymous	22
T_1771_G_missense	22
G_1015_A_missense	22
C_2429_T_missense	21
C_779_A_missense	21
C_309_T_synonymous	21
C_35_A_missense	21
G_2491_T_missense	21
C_2410_A_missense	21
G_1780_A_missense	21
A_2308_G_missense	21
G_1680_A_synonymous	21
C_1617_T_synonymous	21
G_711_A_synonymous	21
A_255_T_synonymous	21
A_1143_G_synonymous	21
C_2419_A_missense	21
G_2968_C_missense	21
T_2028_C_synonymous	21
C_961_A_missense	21
C_3558_A_synonymous	21
G_1821_A_synonymous	21
T_907_C_synonymous	21
A_1071_G_synonymous	21
G_922_A_missense	21
A_2286_G_synonymous	21
G_909_A_synonymous	21
A_912_G_synonymous	21
A_2061_G_synonymous	21
G_687_T_missense	21
G_1447_A_missense	21
T_2632_C_synonymous	21
A_2272_G_missense	21
G_452_A_missense	21
T_3273_C_synonymous	21
C_3509_T_missense	21
T_261_C_synonymous	21
G_1507_T_missense	21
A_631_G_missense	21
T_2110_C_missense	21
C_243_T_synonymous	21
A_2528_G_missense	21
C_2123_T_missense	21
C_3678_T_synonymous	21
A_1104_G_synonymous	21
T_3252_C_synonymous	20
T_684_C_synonymous	20
G_3573_C_missense	20
A_448_G_missense	20
G_3015_A_synonymous	20
G_906_C_synonymous	20
G_3189_A_synonymous	20
T_699_C_synonymous	20
A_543_G_synonymous	20
C_3804_A_synonymous	20
A_2528_C_missense	20
G_782_A_missense	20
C_3428_T_missense	20
A_3734_G_missense	20
A_736_G_missense	20
G_2837_A_missense	20
T_996_A_synonymous	20
T_1844_C_missense	20
T_465_C_synonymous	20
A_410_G_missense	20
G_3520_T_missense	20
A_2870_G_missense	20
G_2113_T_missense	20
G_1822_A_missense	20
G_2806_A_missense	20
T_2022_C_synonymous	20
A_838_G_missense	20
G_162_A_synonymous	20
C_2085_T_synonymous	20
A_263_G_missense	20
G_2836_C_missense	19
A_2575_G_missense	19
G_3306_T_missense	19
T_3078_C_synonymous	19
G_3550_T_missense	19
A_1038_G_synonymous	19
G_2715_A_synonymous	19
T_1345_G_missense	19
G_3568_A_missense	19
C_625_T_missense	19
G_1237_A_missense	19
T_1945_G_missense	19
G_656_A_missense	19
C_1758_T_synonymous	19
A_2516_G_missense	19
G_2438_A_missense	19
A_1116_G_synonymous	19
G_3135_T_missense	19
T_1284_C_synonymous	19
C_1031_T_missense	19
T_3267_C_synonymous	19
T_885_C_synonymous	19
A_252_G_synonymous	19
G_2259_A_synonymous	19
G_3583_C_missense	19
A_3494_G_missense	19
T_2712_C_synonymous	19
G_1070_A_missense	19
G_790_A_missense	19
G_542_A_missense	19
T_1469_A_missense	19
A_2244_G_synonymous	19
A_1705_G_missense	19
G_2393_A_missense	19
A_1521_G_synonymous	19
A_2430_T_synonymous	19
A_402_G_synonymous	19
T_810_C_synonymous	19
G_3735_T_missense	19
A_3122_G_missense	19
A_2487_G_synonymous	19
G_2795_T_missense	19
G_2786_C_missense	19
A_2370_G_synonymous	19
T_3702_C_synonymous	19
T_2315_G_missense	19
T_1845_G_synonymous	19
G_2635_A_missense	18
G_1740_A_synonymous	18
G_427_A_missense	18
C_1704_T_synonymous	18
T_837_C_synonymous	18
A_2736_G_synonymous	18
T_772_C_missense	18
A_2508_G_synonymous	18
C_1892_T_missense	18
A_3085_G_missense	18
A_606_G_synonymous	18
A_2112_T_synonymous	18
C_2183_T_missense	18
C_1519_G_missense	18
T_825_C_synonymous	18
C_2325_T_synonymous	18
A_2736_T_synonymous	18
G_231_T_missense	18
T_2007_C_synonymous	18
T_1978_C_missense	18
T_523_C_missense	18
T_411_A_missense	18
C_3730_T_missense	18
T_369_C_synonymous	18
A_68_T_missense	18
T_1998_C_synonymous	18
T_153_G_synonymous	18
T_2764_A_missense	18
T_1812_G_synonymous	18
A_1451_G_missense	18
A_1413_G_synonymous	18
C_1882_G_missense	18
G_778_A_missense	18
G_1916_T_missense	18
G_157_A_missense	18
G_1487_T_missense	18
G_654_A_synonymous	18
T_766_G_missense	18
G_106_A_missense	18
T_1929_G_missense	18
C_2808_G_missense	18
C_1102_A_missense	18
C_1077_T_synonymous	18
T_1904_G_missense	18
A_491_G_missense	18
A_529_G_missense	18
A_2849_G_missense	18
G_3232_A_missense	18
A_1639_G_missense	18
T_2875_C_synonymous	18
G_679_T_missense	18
A_924_G_synonymous	17
A_2670_T_synonymous	17
G_2554_A_missense	17
A_63_T_missense	17
T_3588_C_synonymous	17
G_970_C_missense	17
C_2482_T_missense	17
A_99_G_synonymous	17
G_1843_A_missense	17
T_2769_C_synonymous	17
C_1125_G_synonymous	17
C_3375_T_synonymous	17
G_3490_A_missense	17
G_104_T_missense	17
T_2038_A_missense	17
G_3687_C_missense	17
G_3716_C_missense	17
G_925_A_missense	17
T_492_C_synonymous	17
T_3249_C_synonymous	17
A_1412_G_missense	17
A_417_G_synonymous	17
G_42_A_synonymous	17
G_1339_A_missense	17
A_1527_G_synonymous	17
A_919_G_missense	17
G_2485_A_missense	17
A_934_G_missense	17
C_3399_T_synonymous	17
C_3732_T_synonymous	17
T_399_C_synonymous	17
A_1044_T_synonymous	17
A_3540_C_missense	17
A_155_T_missense	17
A_1820_G_missense	17
T_704_C_missense	17
G_551_T_missense	17
A_1236_T_synonymous	17
G_456_T_missense	17
C_1713_G_missense	17
G_3370_T_missense	17
T_3223_C_missense	17
G_2386_A_missense	17
T_2724_C_synonymous	17
G_3471_A_synonymous	17
C_2331_T_synonymous	17
C_1698_T_synonymous	17
A_891_G_synonymous	17
T_2727_A_synonymous	17
T_3341_G_missense	17
G_1076_A_missense	17
C_1919_A_missense	16
G_549_A_synonymous	16
G_452_C_missense	16
G_3487_C_missense	16
G_238_A_missense	16
A_2184_G_synonymous	16
A_1331_G_missense	16
G_740_T_missense	16
G_3544_C_missense	16
T_512_C_missense	16
A_976_G_missense	16
T_861_C_synonymous	16
T_1212_C_synonymous	16
T_19_A_missense	16
A_867_G_synonymous	16
T_273_C_synonymous	16
A_834_G_synonymous	16
G_2631_A_synonymous	16
A_876_G_synonymous	16
A_1645_T_missense	16
C_1009_A_missense	16
C_649_T_missense	16
T_1245_A_synonymous	16
T_1455_G_synonymous	16
T_2407_G_missense	16
G_579_A_synonymous	16
T_3369_C_synonymous	16
G_2626_T_missense	16
T_3174_C_synonymous	16
T_111_C_synonymous	16
C_1744_T_missense	16
T_324_C_synonymous	16
A_472_G_missense	16
A_3801_G_synonymous	16
A_1807_G_missense	16
C_371_T_missense	16
C_253_T_missense	16
A_966_T_synonymous	16
C_811_A_missense	16
G_3672_A_synonymous	16
A_3697_G_missense	16
A_2826_T_synonymous	16
A_2567_G_missense	16
G_3699_T_missense	16
C_1772_T_missense	16
A_3300_G_synonymous	16
T_557_C_missense	16
G_1740_T_missense	16
A_2957_G_missense	16
T_945_C_synonymous	16
A_1283_G_missense	16
C_2250_T_synonymous	16
T_1128_C_synonymous	16
T_745_G_missense	16
C_3732_A_synonymous	16
A_3575_G_missense	16
A_2432_G_missense	16
G_3690_A_synonymous	16
T_2451_C_synonymous	16
T_524_C_missense	16
T_1281_C_synonymous	16
G_1422_A_synonymous	16
G_1600_T_missense	16
A_2427_T_synonymous	16
G_3667_T_missense	16
C_558_A_missense	16
G_3280_A_missense	16
T_2256_A_synonymous	16
A_3542_G_missense	16
T_1986_C_synonymous	16
C_3145_A_missense	16
G_3162_A_synonymous	16
T_772_A_missense	16
G_2525_T_missense	16
A_1052_T_missense	15
A_3390_T_synonymous	15
T_2299_C_synonymous	15
G_2249_A_missense	15
T_3783_C_synonymous	15
A_442_T_missense	15
C_3705_T_synonymous	15
G_3490_T_missense	15
A_2024_T_missense	15
G_464_A_missense	15
C_1862_T_missense	15
A_3574_C_missense	15
G_1674_A_synonymous	15
A_1479_G_synonymous	15
G_2607_T_missense	15
G_1423_A_missense	15
A_644_C_missense	15
C_751_T_missense	15
A_287_T_missense	15
C_3359_T_missense	15
T_2226_C_synonymous	15
G_3041_A_missense	15
G_1340_T_missense	15
C_2822_T_missense	15
G_3214_A_missense	15
T_2751_C_synonymous	15
C_2435_G_missense	15
A_1222_C_synonymous	15
G_3752_C_missense	15
T_276_C_synonymous	15
A_1290_G_synonymous	15
G_2113_A_missense	15
G_1957_T_missense	15
A_1429_G_missense	15
G_247_C_missense	15
C_515_T_missense	15
A_813_G_synonymous	15
C_3271_T_missense	15
A_132_G_synonymous	15
A_3134_G_missense	15
A_2035_T_missense	15
G_1960_A_missense	15
T_1557_C_synonymous	15
G_3565_A_missense	15
A_1479_C_missense	15
A_962_G_missense	15
A_3275_C_missense	15
A_3596_G_missense	15
T_3510_G_synonymous	15
A_3336_G_synonymous	15
T_2127_C_synonymous	15
T_3003_C_synonymous	15
G_489_A_synonymous	15
C_724_A_missense	15
A_2413_C_missense	15
A_440_T_missense	15
A_3052_G_missense	15
C_1555_T_missense	15
A_3819_C_synonymous	15
G_1839_C_missense	15
C_2254_A_missense	15
T_1056_G_synonymous	15
G_407_T_missense	15
T_3629_C_missense	15
A_1060_C_missense	14
G_2048_A_missense	14
T_1140_C_synonymous	14
A_63_C_missense	14
A_2838_T_synonymous	14
G_2494_A_missense	14
C_2860_A_missense	14
T_634_A_missense	14
C_2496_T_synonymous	14
A_1977_C_synonymous	14
T_750_A_synonymous	14
G_3012_A_synonymous	14
T_3803_C_missense	14
G_970_A_missense	14
C_205_T_missense	14
G_1600_A_missense	14
G_1702_A_missense	14
G_2193_C_missense	14
T_2067_C_synonymous	14
T_3287_C_missense	14
T_2574_A_synonymous	14
G_489_C_synonymous	14
T_280_G_missense	14
T_1539_C_synonymous	14
A_3684_T_synonymous	14
T_2501_G_missense	14
G_1840_A_missense	14
T_2652_A_synonymous	14
A_1180_G_missense	14
T_1389_A_synonymous	14
A_3518_G_missense	14
T_2136_A_synonymous	14
G_2488_T_missense	14
C_2355_A_synonymous	14
A_1442_G_missense	14
A_1941_G_synonymous	14
C_1185_G_synonymous	14
G_1099_A_missense	14
A_85_T_missense	14
G_2080_T_missense	14
G_376_T_missense	14
G_1937_A_missense	14
A_3724_G_missense	14
A_3048_G_synonymous	14
G_1558_A_missense	14
T_2219_C_missense	14
C_2378_T_missense	14
G_2540_T_missense	14
G_3573_A_synonymous	14
A_2500_T_missense	14
G_3181_T_missense	14
A_2194_G_missense	14
C_1170_T_synonymous	14
T_3609_C_synonymous	14
A_1343_C_missense	14
G_3150_A_missense	14
C_2139_T_synonymous	14
T_1320_C_synonymous	14
A_3661_T_missense	14
A_306_G_synonymous	14
T_328_C_synonymous	14
C_3347_G_missense	14
C_3290_T_missense	14
G_42_C_missense	14
A_950_G_missense	14
G_2583_A_synonymous	14
G_3487_A_missense	14
G_38_A_missense	14
G_747_T_missense	14
G_1749_A_synonymous	14
T_2493_C_synonymous	14
A_2881_G_missense	14
A_446_G_missense	13
G_773_C_missense	13
C_513_T_synonymous	13
T_1257_C_synonymous	13
A_2763_G_synonymous	13
C_1568_A_missense	13
A_3789_C_synonymous	13
T_3492_C_synonymous	13
T_2523_C_synonymous	13
A_287_C_missense	13
C_2901_T_synonymous	13
A_2805_G_synonymous	13
A_396_C_missense	13
G_1134_T_missense	13
C_2661_A_synonymous	13
A_3403_T_missense	13
T_1473_C_synonymous	13
T_3129_C_synonymous	13
C_1321_T_missense	13
A_2208_G_synonymous	13
T_1083_C_synonymous	13
G_1297_A_missense	13
G_3672_T_missense	13
G_2578_T_missense	13
A_1126_T_missense	13
C_3485_G_missense	13
A_123_G_synonymous	13
A_1817_G_missense	13
T_822_C_synonymous	13
G_1239_C_synonymous	13
A_2916_G_synonymous	13
G_3392_C_missense	13
G_1901_T_missense	13
G_3415_T_missense	13
A_2891_G_missense	13
T_213_C_synonymous	13
T_209_C_missense	13
G_2853_A_synonymous	13
G_2964_A_synonymous	13
G_880_A_missense	13
T_2449_C_missense	13
G_3254_A_missense	13
G_223_T_missense	13
T_1773_C_synonymous	13
T_1404_C_synonymous	13
A_3032_T_missense	13
C_944_T_missense	13
[truncated: 3,636 more rows]
