# Supplementary material for: Analysis of 3.5 million SARS-CoV-2 sequences reveals unique mutational trends with consistent nucleotide and codon frequencies
Source: Virol J. 2023 Feb 17;20:31. doi: 10.1186/s12985-023-01982-8 (PMC9936480; doi:10.1186/s12985-023-01982-8)
Supplement: Supplementary file 11 — Additional file 11. Tables S11-70: Counts of All Mutations for each Gene/Clade Combination. [file 12985_2023_1982_MOESM11_ESM.zip › Additional File 1 Tables S11-70/Additional File 1 Table S16_Spike_beta_mu_all_mut_info.csv]

	mutation_sum
A_1841_G_missense	206488
G_1430_A_missense	27947
C_284_T_missense	25163
T_1355_G_missense	24506
G_1450_A_missense	23044
C_13_T_missense	22287
C_2102_T_missense	19692
A_758_G_missense	18721
G_38_T_missense	16073
G_456_T_missense	15945
A_1501_T_missense	15004
C_882_T_synonymous	12850
T_2787_C_synonymous	11871
C_2042_A_missense	10579
A_693_T_synonymous	8699
C_52_T_missense	8245
G_1251_T_missense	8231
G_2848_A_missense	7085
A_239_C_missense	6610
A_644_G_missense	6456
C_2576_A_missense	5937
T_470_C_missense	5637
G_2031_T_missense	5619
A_239_G_missense	5533
G_2848_C_missense	5452
A_2870_G_missense	5392
G_1037_A_missense	5056
G_2025_T_missense	4723
A_431_C_missense	4346
T_433_A_missense	4341
G_2338_C_missense	4206
C_1433_A_missense	4095
C_2042_G_missense	3843
T_1593_C_synonymous	2893
G_425_A_missense	2875
C_249_A_synonymous	2371
C_56_G_missense	2315
A_2030_C_missense	2245
T_1480_C_missense	2243
T_1320_G_missense	2226
C_1963_T_missense	2107
C_76_T_missense	2021
C_1317_A_missense	1973
G_2386_T_missense	1933
C_3438_T_synonymous	1879
C_2147_T_missense	1838
T_2037_G_missense	1814
C_56_T_missense	1649
C_1971_T_synonymous	1635
A_472_G_missense	1608
G_1016_A_missense	1508
G_223_C_missense	1503
T_1117_C_missense	1498
A_1451_C_missense	1495
C_1124_T_missense	1492
T_2907_A_missense	1491
A_2862_T_missense	1491
A_1493_G_missense	1490
C_2292_A_missense	1489
C_1112_T_missense	1481
T_1513_C_missense	1463
T_657_C_synonymous	1437
T_3510_C_synonymous	1424
C_1035_T_synonymous	1420
C_665_T_missense	1413
A_1502_C_missense	1393
C_2169_T_synonymous	1372
G_773_T_missense	1371
A_1478_G_missense	1350
G_1213_A_missense	1215
T_638_G_missense	1215
A_1126_G_missense	1214
A_1224_C_missense	1208
T_1323_C_synonymous	1171
G_3682_T_missense	1153
A_2691_T_synonymous	1153
G_2806_T_missense	1114
G_1558_T_missense	1085
C_1629_T_synonymous	1034
C_2372_T_missense	1011
C_2367_T_synonymous	1007
C_517_A_missense	948
T_822_A_synonymous	934
C_59_T_missense	918
C_2196_T_synonymous	904
C_145_T_missense	873
G_162_T_missense	871
G_2533_T_missense	835
C_3645_T_synonymous	798
C_96_T_synonymous	794
C_120_T_synonymous	744
G_542_T_missense	722
G_3687_T_missense	717
A_204_C_synonymous	705
G_3526_T_missense	704
C_2816_T_missense	704
C_2568_T_synonymous	701
A_3543_G_synonymous	690
G_238_T_missense	684
C_2121_T_synonymous	682
C_1995_T_synonymous	681
G_3672_A_synonymous	666
G_1356_T_synonymous	647
C_2619_T_synonymous	644
C_2063_T_missense	643
G_663_T_synonymous	638
G_906_T_synonymous	614
C_1919_T_missense	613
C_129_T_synonymous	606
C_2168_T_missense	605
G_2031_C_missense	601
C_200_T_missense	601
G_3232_T_missense	588
C_35_T_missense	584
G_3778_A_missense	584
C_3444_T_synonymous	568
G_1749_T_missense	555
C_33_T_synonymous	547
C_2076_T_synonymous	543
C_3534_T_synonymous	541
G_3573_T_missense	537
T_2613_C_synonymous	535
C_2461_T_synonymous	532
C_826_T_synonymous	527
G_639_T_synonymous	525
T_1299_C_synonymous	523
G_79_T_missense	520
C_3755_T_missense	502
C_2111_T_missense	502
C_2775_T_synonymous	484
C_2808_T_synonymous	483
T_746_C_missense	479
C_888_T_synonymous	473
C_1958_T_missense	472
G_3655_T_missense	470
G_1839_T_missense	469
C_1151_T_missense	469
C_702_T_synonymous	469
C_159_T_synonymous	459
C_2472_T_synonymous	454
C_293_T_missense	451
T_3420_C_synonymous	447
C_2576_T_missense	442
G_3331_A_missense	441
C_1715_T_missense	441
G_3672_T_missense	429
C_1686_T_synonymous	429
C_1989_T_synonymous	428
C_205_T_missense	425
C_751_T_missense	425
C_1425_T_synonymous	419
T_2944_G_missense	416
C_936_T_synonymous	403
C_60_T_synonymous	398
G_214_A_missense	394
C_165_T_synonymous	389
G_3790_T_missense	386
G_412_T_missense	384
C_3303_T_synonymous	382
C_2880_T_synonymous	379
C_1709_A_missense	375
G_784_T_missense	373
G_3352_C_missense	368
C_249_T_synonymous	366
T_1551_G_synonymous	365
C_2820_T_synonymous	364
G_2438_T_missense	359
C_761_T_missense	358
C_1467_T_synonymous	351
G_2025_C_missense	348
G_2695_T_missense	345
G_3058_T_missense	337
G_3259_T_missense	336
G_1564_T_missense	335
C_3080_T_missense	333
C_3484_T_missense	330
T_600_C_synonymous	326
C_3342_T_synonymous	326
C_180_T_synonymous	324
C_1640_A_missense	323
C_1524_T_synonymous	322
C_2073_T_synonymous	322
A_2202_T_synonymous	320
C_26_T_missense	320
C_65_T_missense	316
C_3777_T_synonymous	315
C_1230_T_synonymous	314
G_459_T_missense	312
C_390_T_synonymous	309
G_1336_A_missense	307
A_306_T_missense	305
G_2445_A_synonymous	302
A_463_C_missense	301
C_1062_T_synonymous	301
C_1296_T_synonymous	300
A_609_C_synonymous	296
T_2092_G_missense	296
G_2806_C_missense	295
C_438_T_synonymous	293
G_2562_T_missense	293
A_3435_G_synonymous	292
G_755_T_missense	291
C_210_T_synonymous	290
C_2334_T_synonymous	289
C_1491_T_synonymous	287
T_1355_A_missense	283
C_526_T_missense	280
G_3711_T_missense	279
C_2434_T_missense	275
T_1111_C_missense	274
G_1486_A_missense	274
C_2568_A_missense	274
C_2941_T_missense	274
A_2024_G_missense	274
A_21_G_synonymous	273
C_1032_A_synonymous	272
C_77_T_missense	271
C_366_T_synonymous	269
C_444_T_synonymous	268
C_2085_T_synonymous	268
C_3714_T_synonymous	266
G_3792_T_synonymous	261
C_2292_T_synonymous	260
T_1345_A_missense	259
C_297_T_synonymous	256
G_1239_T_synonymous	253
C_84_T_synonymous	251
C_1623_T_synonymous	251
C_1029_T_synonymous	249
C_870_T_synonymous	249
C_918_T_synonymous	247
C_2646_T_synonymous	245
G_231_T_missense	243
C_1552_T_synonymous	242
G_3447_A_synonymous	241
G_224_T_missense	240
G_3118_T_missense	239
C_920_T_missense	239
C_2435_T_missense	238
T_1881_C_synonymous	238
C_80_T_missense	236
G_3457_T_missense	235
T_2640_C_synonymous	235
G_3656_T_missense	235
C_767_T_missense	234
G_2306_T_missense	234
C_662_T_missense	231
G_922_T_missense	227
G_3310_T_missense	227
A_533_G_missense	227
G_531_C_missense	225
C_3594_T_synonymous	223
T_2934_C_synonymous	219
C_2145_T_synonymous	218
G_336_T_synonymous	218
C_435_T_synonymous	218
A_697_G_missense	217
G_2046_T_synonymous	215
C_471_A_missense	215
G_2635_T_missense	214
G_3415_A_missense	212
C_3600_A_synonymous	211
C_174_T_synonymous	209
T_1485_C_synonymous	209
C_86_T_missense	206
C_3209_T_missense	204
A_2448_G_synonymous	202
G_16_T_missense	201
G_532_A_missense	198
C_1640_T_missense	197
C_75_T_synonymous	194
T_2203_G_missense	194
C_988_T_missense	193
C_2812_T_missense	193
A_2004_T_synonymous	192
G_663_A_synonymous	192
G_286_C_missense	192
A_2608_G_missense	191
G_3711_C_missense	191
C_1431_T_synonymous	190
T_3243_C_synonymous	189
A_1854_T_synonymous	187
T_629_C_missense	187
G_3219_T_missense	187
T_53_G_missense	185
A_474_C_missense	185
G_570_T_missense	183
G_1146_T_synonymous	182
C_3705_T_synonymous	180
C_3788_T_missense	175
A_304_G_missense	175
G_3189_T_missense	174
G_412_C_missense	173
T_510_C_synonymous	173
G_3371_T_missense	172
T_2937_C_synonymous	172
G_2049_A_synonymous	172
C_2425_T_missense	172
C_227_T_missense	171
A_1181_G_missense	171
C_1565_T_missense	171
A_593_G_missense	171
T_1468_C_missense	170
C_733_T_missense	170
T_2037_A_missense	170
A_1038_C_missense	169
C_764_T_missense	168
T_213_A_synonymous	167
C_915_T_synonymous	167
G_427_T_missense	167
T_1636_C_synonymous	167
C_1709_T_missense	166
A_3339_G_synonymous	163
G_2311_T_missense	163
C_349_T_synonymous	163
T_1469_G_missense	161
C_1185_T_synonymous	159
T_3686_C_missense	159
G_1960_C_missense	158
G_459_A_missense	157
C_1113_T_synonymous	156
C_2051_T_missense	155
C_3222_T_synonymous	154
G_2674_T_missense	154
G_1674_T_missense	153
T_645_C_synonymous	153
T_3201_C_synonymous	153
G_3778_T_missense	151
C_250_T_synonymous	150
G_425_T_missense	150
G_769_A_missense	149
C_2015_T_missense	149
G_3195_T_synonymous	148
C_3156_T_synonymous	148
G_1864_T_missense	146
T_1456_G_missense	146
C_3059_T_missense	145
G_3790_C_missense	144
T_94_C_missense	143
G_2754_A_synonymous	142
G_770_T_missense	141
C_3183_T_synonymous	141
T_1722_C_synonymous	140
C_2240_T_missense	139
T_1734_C_synonymous	139
C_2033_T_missense	139
C_3485_T_missense	139
G_42_T_missense	139
C_1101_T_synonymous	139
G_3749_T_missense	137
G_679_T_missense	136
G_801_T_synonymous	136
C_558_T_synonymous	135
A_2413_G_missense	135
G_3704_T_missense	135
T_240_C_synonymous	134
G_268_T_missense	131
T_3330_C_synonymous	131
T_426_C_synonymous	131
T_1320_A_missense	131
A_3165_T_synonymous	130
T_1469_C_missense	129
T_3519_C_synonymous	129
C_3350_T_missense	128
G_1708_T_missense	127
G_3366_T_synonymous	125
C_65_A_missense	125
C_1626_T_synonymous	124
T_458_C_missense	124
C_1668_T_synonymous	123
T_3417_C_synonymous	123
A_2567_G_missense	123
T_2721_C_synonymous	123
C_1409_A_missense	122
C_3054_T_synonymous	122
T_2424_C_synonymous	122
T_2501_C_missense	121
C_2537_T_missense	121
G_643_T_missense	120
G_339_A_synonymous	120
G_1723_T_missense	119
C_2612_T_missense	118
C_2772_T_synonymous	117
C_1125_T_synonymous	117
C_1891_T_missense	116
G_199_T_missense	115
A_3559_T_missense	114
C_348_T_synonymous	114
T_840_C_synonymous	114
G_2062_T_missense	114
C_2856_T_synonymous	114
A_431_T_missense	113
G_1450_C_missense	112
G_1144_T_missense	110
G_3728_T_missense	110
G_3331_C_missense	110
G_2631_T_synonymous	109
C_3301_T_missense	108
C_3186_T_synonymous	108
G_455_T_missense	108
G_1371_A_synonymous	107
G_2973_T_synonymous	107
G_1662_T_missense	106
C_2819_T_missense	106
C_3600_T_synonymous	105
A_3774_C_missense	105
G_1099_T_missense	105
C_1974_T_synonymous	105
C_646_T_missense	105
G_62_T_missense	105
T_430_A_missense	105
G_727_T_missense	105
G_1876_T_missense	104
T_176_A_missense	104
G_3740_T_missense	104
G_379_T_missense	104
T_421_G_missense	104
T_1998_C_synonymous	104
G_2262_T_missense	103
A_2030_G_missense	103
C_968_T_missense	103
G_2066_T_missense	102
T_324_C_synonymous	101
C_1704_T_synonymous	100
G_787_T_missense	99
T_433_C_missense	99
G_2049_T_synonymous	98
G_208_T_missense	98
G_3487_T_missense	98
G_223_A_missense	97
C_2013_T_synonymous	96
C_1860_T_synonymous	96
A_68_G_missense	95
G_2964_A_synonymous	95
C_1433_G_missense	95
G_1507_A_missense	95
A_2194_G_missense	94
G_2025_A_synonymous	94
T_1410_A_synonymous	94
C_719_T_missense	93
G_641_T_missense	93
T_454_C_missense	93
G_3604_C_missense	93
T_3237_A_synonymous	92
A_2452_G_missense	92
C_1853_T_missense	92
T_2067_G_missense	92
A_2340_T_missense	92
C_1515_T_synonymous	92
T_3666_A_synonymous	91
G_643_C_missense	91
C_2325_T_synonymous	91
G_2193_T_missense	90
C_2547_T_synonymous	90
A_963_G_synonymous	90
G_2353_A_missense	90
G_3150_C_missense	90
T_2028_C_synonymous	90
T_2802_C_synonymous	89
A_1705_T_missense	89
T_430_G_missense	89
A_2838_T_synonymous	89
C_2464_T_missense	89
C_2042_T_missense	88
G_423_T_missense	87
C_1758_T_synonymous	87
G_865_A_missense	86
G_3624_T_missense	86
G_1337_T_missense	86
G_664_T_missense	85
C_3601_A_missense	85
G_1867_T_missense	84
C_2156_T_missense	84
C_73_A_missense	84
C_788_T_missense	83
G_3735_A_synonymous	83
G_288_T_missense	83
C_1818_T_synonymous	83
T_3477_C_synonymous	83
G_331_A_missense	83
G_1956_T_synonymous	81
T_2343_A_synonymous	81
G_1546_C_missense	81
A_351_T_synonymous	81
G_3752_T_missense	81
C_3357_T_synonymous	80
C_3260_G_missense	80
G_1223_A_missense	80
A_1762_T_missense	80
C_3347_A_missense	80
C_2595_T_synonymous	79
G_542_C_missense	79
C_1032_T_synonymous	79
G_262_C_missense	78
G_2853_A_synonymous	78
A_2862_G_synonymous	78
G_3690_T_synonymous	78
T_537_C_synonymous	77
T_3141_C_synonymous	77
A_2827_C_missense	77
G_1030_T_missense	77
C_1868_T_missense	77
T_720_C_synonymous	77
A_3532_G_missense	77
C_77_A_missense	77
G_231_A_synonymous	77
C_281_T_missense	76
C_1944_T_synonymous	76
C_1102_T_synonymous	76
G_3024_T_synonymous	76
G_770_A_missense	75
C_1431_A_missense	75
A_413_C_missense	75
G_3364_T_missense	74
G_3208_T_missense	74
G_2046_A_synonymous	74
C_28_T_synonymous	74
A_2686_C_missense	74
C_2534_T_missense	73
G_2828_C_missense	73
C_2027_T_missense	73
G_3250_T_missense	73
C_2335_G_missense	73
C_74_T_missense	73
T_3159_C_synonymous	72
C_2282_G_missense	72
C_1354_A_missense	72
T_2241_A_synonymous	71
C_2429_T_missense	71
T_2514_C_synonymous	71
C_98_T_missense	71
C_896_T_missense	71
A_1429_G_missense	71
C_1435_T_missense	70
T_1273_C_synonymous	70
T_1809_C_synonymous	70
G_24_T_missense	70
G_618_A_synonymous	70
C_1718_T_missense	70
G_1720_T_missense	70
G_1749_A_synonymous	70
T_2511_C_synonymous	69
T_1539_C_synonymous	69
C_1848_T_synonymous	69
T_1522_C_missense	69
G_3436_C_missense	69
T_3474_C_synonymous	69
C_2506_A_missense	69
G_3272_T_missense	69
G_3725_T_missense	68
G_489_T_synonymous	68
G_2635_A_missense	68
G_3615_T_missense	68
C_1376_T_missense	68
C_3282_T_synonymous	67
A_2322_G_synonymous	67
G_1564_C_missense	66
T_414_C_synonymous	66
T_2865_C_synonymous	66
G_3046_T_missense	66
G_1042_T_missense	66
G_305_T_missense	66
T_1320_C_synonymous	65
C_2117_T_missense	65
G_2824_A_missense	64
A_89_G_missense	64
G_2739_A_synonymous	64
T_8_G_missense	64
A_972_G_synonymous	64
T_829_C_synonymous	64
C_2636_T_missense	64
A_545_G_missense	63
T_492_C_synonymous	63
C_520_T_missense	63
G_1430_T_missense	63
G_3352_T_missense	63
G_925_C_missense	63
C_1416_T_synonymous	63
G_162_C_missense	62
C_3017_T_missense	62
C_438_A_missense	62
C_352_T_missense	62
C_114_T_synonymous	62
C_3555_T_synonymous	62
T_3549_A_synonymous	62
G_215_A_missense	62
C_282_T_synonymous	62
C_436_T_missense	61
G_2853_T_synonymous	61
T_658_A_missense	61
C_3375_T_synonymous	61
C_3759_T_synonymous	60
C_648_T_synonymous	60
T_6_A_missense	60
C_3756_T_synonymous	60
T_2253_C_synonymous	59
C_335_T_missense	59
G_156_T_missense	59
G_2637_T_synonymous	59
T_3729_C_synonymous	58
T_1866_A_synonymous	58
T_454_A_missense	58
C_212_T_missense	57
C_342_T_synonymous	57
C_2661_T_synonymous	57
G_3448_A_missense	57
C_2796_A_synonymous	57
C_3607_T_missense	56
T_2229_C_synonymous	56
C_2544_T_synonymous	56
C_2072_T_missense	56
G_531_T_missense	56
T_557_C_missense	56
G_782_T_missense	56
A_2933_G_missense	56
A_3360_G_synonymous	56
A_3654_T_synonymous	55
G_3150_T_missense	55
G_3272_A_missense	55
G_3564_A_synonymous	55
C_25_T_missense	54
A_2800_G_missense	54
G_424_A_missense	54
A_457_G_missense	54
G_906_A_synonymous	54
A_789_C_synonymous	54
T_3398_C_missense	54
C_2023_A_missense	54
A_734_G_missense	54
A_2436_G_synonymous	54
C_2571_T_synonymous	54
T_864_C_synonymous	53
G_3778_C_missense	53
C_1851_T_synonymous	53
G_1076_A_missense	53
G_624_A_synonymous	53
G_233_T_missense	52
G_452_T_missense	52
G_238_A_missense	52
G_2050_A_missense	52
G_3621_T_missense	52
T_3597_C_synonymous	52
C_1658_T_missense	51
C_2093_T_missense	51
C_3233_T_missense	51
T_3411_C_synonymous	51
G_3500_T_missense	51
A_155_G_missense	50
A_3797_G_missense	50
A_3546_G_synonymous	50
G_3046_A_missense	50
G_2786_T_missense	50
G_1960_A_missense	50
G_407_T_missense	50
T_2022_C_synonymous	50
C_749_T_missense	50
C_851_T_missense	49
C_852_T_synonymous	49
C_626_T_missense	49
C_2757_T_synonymous	49
T_516_G_synonymous	49
G_1821_T_missense	49
G_3775_T_missense	48
T_3577_C_synonymous	48
G_1447_T_missense	48
T_2460_C_synonymous	48
A_3218_C_missense	48
T_3683_C_missense	48
C_761_A_missense	48
T_2151_C_synonymous	48
G_3430_C_missense	48
C_2492_T_missense	48
A_2336_G_missense	47
C_3303_A_missense	47
C_1154_T_missense	47
T_3234_C_synonymous	47
G_1749_C_missense	47
T_1693_C_missense	47
G_2743_A_missense	47
T_750_C_synonymous	47
A_2238_G_synonymous	47
A_1407_G_synonymous	47
A_2289_G_synonymous	47
G_1426_A_missense	46
C_565_T_missense	46
T_186_C_synonymous	46
G_3775_C_missense	46
T_1865_C_missense	46
G_2386_A_missense	46
A_3113_G_missense	46
T_82_C_missense	46
A_3559_G_missense	46
T_1908_C_synonymous	46
T_2650_G_missense	45
C_2651_T_missense	45
G_3076_T_missense	45
C_960_T_synonymous	45
C_1497_T_synonymous	45
A_2021_T_missense	45
T_2982_C_synonymous	45
G_2806_A_missense	45
T_1665_C_synonymous	44
T_48_C_synonymous	44
G_3743_T_missense	44
C_3235_T_missense	44
A_287_G_missense	44
G_637_A_missense	44
C_940_A_missense	44
C_1753_T_missense	44
C_1668_A_missense	43
G_637_T_missense	43
C_152_T_missense	43
T_3657_C_synonymous	43
T_3003_C_synonymous	43
G_2386_C_missense	43
T_3177_C_synonymous	43
C_1424_T_missense	43
T_207_G_missense	43
G_3511_A_missense	43
C_3475_T_missense	42
A_2302_G_missense	42
T_3341_C_missense	42
A_1331_G_missense	42
A_1748_C_missense	42
C_3816_T_synonymous	42
C_1002_T_synonymous	42
C_309_T_synonymous	41
T_1923_C_synonymous	41
C_1877_T_missense	41
A_548_G_missense	41
G_238_C_missense	41
G_2631_C_synonymous	41
A_2385_G_synonymous	41
T_772_A_missense	40
G_1876_A_missense	40
T_1448_C_missense	40
G_2611_T_missense	40
A_775_G_missense	40
G_577_T_missense	40
G_3274_A_missense	40
C_1150_T_missense	40
C_3225_T_synonymous	39
C_3762_T_synonymous	39
A_789_T_synonymous	39
A_2307_C_synonymous	39
C_149_T_missense	39
G_2525_A_missense	39
G_2837_T_missense	39
C_60_A_synonymous	39
A_2336_T_missense	39
G_2259_A_synonymous	39
T_3706_A_missense	39
T_3288_C_synonymous	39
T_2610_A_synonymous	39
C_1608_T_synonymous	39
C_2991_T_synonymous	39
C_59_A_missense	39
C_135_T_synonymous	38
G_3193_T_missense	38
T_2712_C_synonymous	38
G_466_C_missense	38
G_2305_A_missense	38
C_447_T_synonymous	38
C_1785_T_synonymous	38
A_2503_G_missense	38
G_1939_T_missense	38
C_1293_T_synonymous	38
T_1281_C_synonymous	38
G_3214_C_missense	37
T_3454_C_synonymous	37
C_2247_T_synonymous	37
C_791_T_missense	37
G_1239_A_synonymous	37
C_3172_T_missense	37
A_1067_G_missense	37
T_246_C_synonymous	36
G_3202_T_missense	36
C_3732_T_synonymous	36
C_724_T_missense	36
C_2859_T_synonymous	36
A_1275_G_synonymous	36
C_3714_A_synonymous	35
T_369_C_synonymous	35
C_488_T_missense	35
T_1470_C_synonymous	35
C_2816_A_missense	35
A_2387_G_missense	35
T_237_C_synonymous	35
T_658_C_missense	35
G_1740_A_synonymous	35
C_1062_A_missense	35
G_3232_A_missense	35
T_765_A_synonymous	35
C_1617_T_synonymous	34
C_3713_T_missense	34
T_1980_C_synonymous	34
T_2574_C_synonymous	34
G_62_A_missense	34
C_2520_T_synonymous	34
C_1317_T_synonymous	34
A_1109_G_missense	34
G_538_A_missense	34
T_1095_C_synonymous	34
C_2521_A_missense	33
G_1879_C_missense	33
C_2355_T_synonymous	33
T_3361_C_missense	33
C_2331_T_synonymous	33
C_3264_T_synonymous	33
C_3227_T_missense	33
G_1365_T_missense	33
G_3254_A_missense	33
G_3512_T_missense	33
A_3505_T_missense	33
A_443_C_missense	33
T_1887_C_synonymous	33
T_990_C_synonymous	32
C_3507_T_synonymous	32
T_213_C_synonymous	32
G_1065_A_synonymous	32
G_3397_T_missense	32
G_46_T_missense	32
G_216_A_synonymous	32
T_327_C_synonymous	32
T_1017_A_synonymous	32
G_2294_T_missense	32
A_1250_C_missense	32
C_3247_T_missense	32
G_1099_C_missense	32
G_394_C_missense	32
T_753_A_synonymous	31
G_468_T_missense	31
T_1590_C_synonymous	31
G_234_T_missense	31
T_432_C_synonymous	31
T_1167_C_synonymous	31
C_1913_T_missense	31
A_2670_T_synonymous	31
T_433_G_missense	31
T_3671_C_missense	31
T_203_C_missense	31
C_535_T_missense	31
T_3771_C_synonymous	31
T_3670_C_synonymous	31
T_2007_C_synonymous	31
C_2675_T_missense	31
T_2127_C_synonymous	30
T_3698_C_missense	30
A_912_G_synonymous	30
T_1401_C_synonymous	30
C_73_T_missense	30
G_2770_T_missense	30
G_2536_T_missense	30
G_1374_A_synonymous	30
A_2008_G_missense	30
A_283_G_missense	30
A_2361_G_synonymous	30
T_2517_C_synonymous	30
T_1893_C_synonymous	30
C_2534_A_missense	30
G_2018_C_missense	30
G_2824_T_missense	30
T_2652_C_synonymous	30
T_638_C_missense	29
T_3147_C_synonymous	29
G_1956_A_synonymous	29
G_62_C_missense	29
T_1464_C_synonymous	29
C_2204_T_missense	29
A_2556_G_synonymous	29
T_3144_C_synonymous	29
G_3490_T_missense	29
G_1216_C_missense	29
A_1060_G_missense	29
T_2625_C_synonymous	29
C_1433_T_missense	29
T_333_C_synonymous	29
T_528_C_synonymous	29
A_1857_G_synonymous	29
A_81_G_synonymous	29
G_1411_C_missense	29
T_292_C_missense	29
C_3738_T_synonymous	29
G_44_T_missense	29
C_2904_T_synonymous	29
A_2234_G_missense	28
C_1118_T_missense	28
G_2562_A_synonymous	28
T_772_C_missense	28
T_1107_C_synonymous	28
C_3598_T_missense	28
C_56_A_missense	28
T_1965_C_synonymous	28
T_3252_C_synonymous	28
C_1008_T_synonymous	28
A_2791_G_missense	28
C_521_T_missense	28
T_3252_A_missense	28
A_313_C_missense	28
A_467_T_missense	28
G_570_A_synonymous	27
T_1458_C_synonymous	27
A_361_G_missense	27
G_3415_C_missense	27
A_202_T_missense	27
C_3354_T_synonymous	27
G_687_T_missense	27
T_1410_C_synonymous	27
A_1560_T_synonymous	27
T_2523_A_synonymous	27
C_218_T_missense	27
C_749_A_missense	27
T_2490_C_synonymous	27
G_3450_T_missense	27
A_3068_G_missense	27
C_2940_T_synonymous	27
C_2081_T_missense	27
C_3552_A_missense	27
T_411_C_synonymous	27
C_3359_T_missense	26
C_196_G_missense	26
C_3402_T_synonymous	26
G_641_A_missense	26
T_2613_G_synonymous	26
A_69_G_synonymous	26
T_1869_C_synonymous	26
T_1929_C_synonymous	26
T_1659_C_synonymous	26
C_3818_T_missense	26
T_2664_C_synonymous	26
C_2359_A_missense	26
G_569_A_missense	26
G_2005_A_missense	26
T_3459_C_synonymous	26
A_2846_G_missense	26
G_2031_A_synonymous	26
G_1054_T_missense	26
G_781_T_missense	26
G_1336_C_missense	26
C_2378_T_missense	25
C_1681_T_missense	25
T_1359_C_synonymous	25
A_3709_G_missense	25
T_2109_C_synonymous	25
A_2427_G_synonymous	25
A_3691_G_missense	25
G_184_C_missense	25
T_2403_C_synonymous	25
A_768_G_synonymous	25
G_3471_T_missense	25
G_2306_C_missense	25
G_1558_C_missense	25
A_1036_G_missense	25
G_549_T_missense	25
C_2041_T_missense	25
A_1479_G_synonymous	25
G_464_C_missense	25
T_742_C_missense	25
C_1968_T_synonymous	25
A_2725_G_missense	25
C_2537_G_missense	25
A_2184_T_synonymous	25
G_737_C_missense	25
A_743_C_missense	25
A_999_G_synonymous	25
T_651_C_synonymous	24
T_1557_G_missense	24
A_3394_G_missense	24
C_3521_T_missense	24
C_3153_T_synonymous	24
G_2766_T_missense	24
G_191_T_missense	24
T_2037_C_synonymous	24
A_241_T_missense	24
G_3655_A_missense	24
T_3325_C_missense	24
T_633_C_synonymous	24
A_3488_G_missense	24
A_30_G_synonymous	24
A_2357_G_missense	24
C_2882_T_missense	24
T_3231_C_synonymous	24
C_3438_A_missense	24
C_2348_T_missense	24
C_1848_A_missense	24
T_1179_C_synonymous	24
C_1976_T_missense	24
G_757_T_missense	24
G_782_C_missense	24
G_3707_T_missense	23
C_513_A_synonymous	23
T_70_C_synonymous	23
A_81_T_synonymous	23
C_3405_T_synonymous	23
A_2634_G_synonymous	23
T_2364_C_synonymous	23
A_2026_G_missense	23
T_111_C_synonymous	23
T_2079_A_synonymous	23
G_3015_A_synonymous	23
G_79_A_missense	23
G_550_A_missense	23
G_2059_A_missense	23
G_2637_A_synonymous	23
C_219_T_synonymous	23
G_3450_A_synonymous	23
G_423_A_synonymous	23
G_1015_A_missense	23
T_3501_C_synonymous	23
T_1419_C_synonymous	23
C_1035_A_synonymous	23
C_1127_T_missense	23
T_873_C_synonymous	23
T_71_C_missense	23
G_2554_T_missense	23
T_261_C_synonymous	23
T_1326_C_synonymous	23
A_2036_C_missense	23
T_1176_C_synonymous	23
A_2244_G_synonymous	22
T_945_A_synonymous	22
G_2220_T_missense	22
G_2677_T_missense	22
A_3052_G_missense	22
T_576_C_synonymous	22
C_752_A_missense	22
G_740_A_missense	22
T_1791_A_synonymous	22
G_1068_A_synonymous	22
C_253_T_missense	22
C_3793_T_missense	22
T_1581_C_synonymous	22
C_1765_T_missense	22
G_2786_C_missense	22
T_66_A_synonymous	22
G_3740_C_missense	22
C_3756_A_synonymous	22
G_3423_T_missense	22
T_2136_A_synonymous	22
G_3295_A_missense	22
G_3280_A_missense	22
G_2314_A_missense	22
T_2133_A_synonymous	21
C_1562_G_missense	21
A_3114_G_synonymous	21
A_2205_G_synonymous	21
C_3720_T_synonymous	21
G_1332_T_missense	21
T_530_C_missense	21
T_141_C_synonymous	21
A_1044_T_synonymous	21
T_90_C_synonymous	21
C_2469_T_synonymous	21
G_2422_A_missense	21
T_807_C_synonymous	21
C_3755_G_missense	21
C_180_A_synonymous	21
G_2478_T_synonymous	21
A_1912_T_missense	21
A_1800_T_synonymous	21
G_234_A_synonymous	21
T_3647_C_missense	21
A_1973_G_missense	21
T_2986_C_synonymous	21
G_268_A_missense	21
A_3446_G_missense	21
G_3595_A_missense	21
A_2421_G_synonymous	20
C_1713_T_synonymous	20
G_922_C_missense	20
G_3253_A_missense	20
A_3358_T_missense	20
A_672_G_synonymous	20
C_2812_A_missense	20
C_3788_G_missense	20
A_2217_T_synonymous	20
C_1151_G_missense	20
C_2333_T_missense	20
T_78_C_synonymous	20
A_1750_G_missense	20
A_2730_T_synonymous	20
G_2101_A_missense	20
T_1890_C_synonymous	20
T_3348_C_synonymous	20
T_87_C_synonymous	20
A_1595_G_missense	20
A_1961_T_missense	20
C_1387_T_missense	20
G_2438_A_missense	20
G_787_A_missense	20
T_1707_C_synonymous	20
A_3340_G_missense	20
A_1584_G_synonymous	20
T_1542_C_synonymous	20
A_395_C_missense	20
T_1761_C_synonymous	20
A_168_G_synonymous	20
T_1335_G_synonymous	20
G_224_C_missense	20
T_142_C_synonymous	20
G_3682_C_missense	19
T_3609_C_synonymous	19
G_1422_A_synonymous	19
G_1680_A_synonymous	19
C_3755_A_missense	19
A_732_G_synonymous	19
G_3135_T_missense	19
A_132_G_synonymous	19
T_987_C_synonymous	19
C_1549_T_missense	19
A_876_G_synonymous	19
T_744_C_synonymous	19
G_737_T_missense	19
G_139_A_missense	19
T_2875_C_synonymous	19
T_136_G_missense	19
A_3251_C_missense	19
T_1842_C_synonymous	19
G_778_T_missense	19
G_3490_A_missense	19
T_1947_C_synonymous	19
C_2945_T_missense	19
T_2662_C_missense	19
A_443_G_missense	19
T_190_C_missense	19
C_2076_A_synonymous	19
C_2426_T_missense	19
G_3189_A_synonymous	19
T_735_C_synonymous	19
G_16_A_missense	19
A_2958_C_missense	19
T_2529_C_synonymous	19
A_628_G_missense	19
C_1221_T_synonymous	19
A_1243_G_missense	19
C_1383_T_synonymous	19
G_464_T_missense	19
C_2039_T_missense	19
G_3690_A_synonymous	19
A_1737_G_synonymous	18
G_208_C_missense	18
G_291_T_missense	18
G_199_A_missense	18
A_2481_G_synonymous	18
T_846_C_synonymous	18
A_382_G_missense	18
A_736_G_missense	18
T_2466_C_synonymous	18
G_3800_T_missense	18
C_3440_T_missense	18
C_3504_T_synonymous	18
G_3296_A_missense	18
G_3707_C_missense	18
A_3486_T_synonymous	18
A_1951_G_missense	18
G_569_T_missense	18
G_3682_A_missense	18
T_222_C_synonymous	18
C_776_T_missense	18
A_2358_T_missense	18
C_243_T_synonymous	18
C_1861_T_missense	18
T_2019_C_synonymous	18
A_563_G_missense	18
G_1365_A_synonymous	18
G_3321_A_synonymous	18
A_2763_G_synonymous	18
A_2026_T_missense	18
G_3761_T_missense	18
G_3554_A_missense	18
C_1240_A_missense	18
G_2116_T_missense	18
A_441_T_missense	18
T_1443_G_missense	18
C_1561_T_missense	18
G_2988_A_synonymous	18
G_541_C_missense	18
G_412_A_missense	18
C_2029_G_missense	18
T_264_C_synonymous	18
A_3275_G_missense	17
T_642_C_synonymous	17
G_841_C_missense	17
T_822_C_synonymous	17
T_2601_C_synonymous	17
C_3485_G_missense	17
A_1478_T_missense	17
G_655_A_missense	17
G_3093_A_synonymous	17
T_2163_C_synonymous	17
C_785_T_missense	17
T_3184_C_missense	17
G_2199_A_synonymous	17
A_2061_G_synonymous	17
T_3710_C_missense	17
C_2293_T_missense	17
T_594_C_synonymous	17
T_1925_G_missense	17
T_3069_C_synonymous	17
T_9_G_synonymous	17
T_1836_C_synonymous	17
G_38_A_missense	17
C_3730_T_missense	17
T_3717_C_synonymous	17
C_3507_A_synonymous	17
G_710_A_missense	17
T_916_C_missense	17
G_3499_C_missense	17
C_244_A_missense	17
T_2784_C_synonymous	17
C_1077_T_synonymous	17
A_1278_T_synonymous	17
G_2766_C_missense	17
G_531_A_missense	17
T_1284_C_synonymous	17
T_166_C_synonymous	17
T_2751_C_synonymous	17
A_1979_T_missense	17
T_1182_C_synonymous	17
G_358_T_missense	17
G_1099_A_missense	16
A_2004_G_synonymous	16
A_1874_G_missense	16
G_452_C_missense	16
G_2631_A_synonymous	16
A_1396_C_synonymous	16
G_1864_A_missense	16
T_3154_C_missense	16
A_2870_T_missense	16
G_2491_T_missense	16
C_2955_T_synonymous	16
G_1660_C_missense	16
A_3514_G_missense	16
G_1983_A_synonymous	16
A_1854_G_synonymous	16
A_1962_G_synonymous	16
A_3220_G_missense	16
C_3570_T_synonymous	16
G_592_T_missense	16
A_3542_G_missense	16
A_2170_G_missense	16
A_2508_C_missense	16
T_939_C_synonymous	16
A_3340_C_missense	16
T_276_C_synonymous	16
T_2850_C_synonymous	16
G_711_A_synonymous	16
G_3219_A_synonymous	16
G_2883_A_synonymous	16
G_781_C_missense	16
C_534_T_synonymous	16
A_3774_G_synonymous	16
A_1290_G_synonymous	16
C_1728_T_synonymous	16
T_3414_C_synonymous	16
C_3399_T_synonymous	16
C_1354_T_synonymous	16
G_2731_A_missense	16
A_1800_G_synonymous	16
C_2195_T_missense	16
G_3573_C_missense	16
A_2800_C_missense	16
A_3697_G_missense	16
G_538_C_missense	16
T_280_G_missense	16
G_3493_T_missense	16
T_765_C_synonymous	16
G_1843_A_missense	16
T_399_C_synonymous	16
A_589_G_missense	16
T_2316_C_synonymous	16
G_3135_A_synonymous	16
A_1922_G_missense	16
A_3293_G_missense	16
T_3174_C_synonymous	16
T_3567_C_synonymous	15
A_1521_G_synonymous	15
G_3305_T_missense	15
G_3436_A_missense	15
T_1965_G_missense	15
C_821_T_missense	15
A_3753_G_synonymous	15
C_2047_T_missense	15
G_3254_C_missense	15
C_3428_T_missense	15
G_551_T_missense	15
T_2219_C_missense	15
C_1230_A_synonymous	15
G_2795_T_missense	15
A_2129_G_missense	15
A_396_C_missense	15
C_3552_T_synonymous	15
A_3462_G_synonymous	15
A_3111_T_synonymous	15
T_3010_C_synonymous	15
T_198_C_synonymous	15
T_2961_C_synonymous	15
C_284_A_missense	15
G_1239_C_synonymous	15
T_2697_C_synonymous	15
T_1347_C_synonymous	15
T_3381_A_missense	15
A_417_T_synonymous	15
T_750_A_synonymous	15
G_345_A_synonymous	15
G_3415_T_missense	15
T_2733_C_synonymous	15
T_153_C_synonymous	15
G_3688_T_missense	15
T_3421_C_synonymous	15
G_3725_A_missense	15
G_3751_A_missense	15
G_288_A_synonymous	15
G_3064_T_missense	15
A_440_T_missense	15
G_1223_T_missense	14
T_783_C_synonymous	14
C_1425_A_synonymous	14
T_885_C_synonymous	14
A_2423_G_missense	14
C_3335_T_missense	14
G_2525_T_missense	14
C_284_G_missense	14
C_2678_T_missense	14
T_2416_C_synonymous	14
G_747_A_synonymous	14
C_857_T_missense	14
G_2002_T_missense	14
G_460_C_missense	14
G_654_T_missense	14
G_1255_T_missense	14
T_684_C_synonymous	14
T_2538_A_synonymous	14
T_1233_C_synonymous	14
A_1119_G_synonymous	14
T_725_C_missense	14
T_198_A_missense	14
C_2502_T_synonymous	14
G_2347_T_missense	14
T_1872_C_synonymous	14
T_3627_C_synonymous	14
T_1363_C_synonymous	14
G_2104_C_missense	14
A_2871_G_synonymous	14
G_1037_T_missense	14
T_1881_G_missense	14
A_3734_G_missense	14
G_781_A_missense	14
G_2091_T_missense	14
G_3041_A_missense	14
T_190_A_missense	14
T_861_C_synonymous	14
C_3782_T_missense	14
T_363_C_synonymous	14
G_790_T_missense	14
C_2375_T_missense	14
C_2496_T_synonymous	14
T_590_C_missense	14
T_2577_C_synonymous	14
A_2823_G_synonymous	14
G_3015_T_missense	14
G_2393_C_missense	14
G_541_A_missense	14
T_2287_C_synonymous	14
G_727_A_missense	14
A_2487_G_synonymous	14
T_1329_C_synonymous	14
T_1632_C_synonymous	14
A_3212_T_missense	14
A_748_G_missense	14
G_3583_C_missense	14
A_2380_G_missense	13
T_1500_A_synonymous	13
A_3408_C_synonymous	13
A_1300_G_missense	13
T_2781_C_synonymous	13
A_2308_G_missense	13
T_328_C_synonymous	13
G_1924_T_missense	13
G_262_A_missense	13
A_3210_G_synonymous	13
A_330_T_missense	13
A_607_G_missense	13
A_2507_T_missense	13
A_539_T_missense	13
C_1873_T_missense	13
C_2420_T_missense	13
A_289_G_missense	13
C_728_T_missense	13
C_513_T_synonymous	13
G_757_A_missense	13
G_1983_T_missense	13
G_2187_T_synonymous	13
A_1358_T_missense	13
G_3573_A_synonymous	13
A_1280_T_missense	13
T_495_C_synonymous	13
C_815_T_missense	13
T_3522_C_synonymous	13
A_2217_G_synonymous	13
G_2476_T_missense	13
C_1971_G_missense	13
G_215_T_missense	13
T_2742_C_synonymous	13
A_690_T_synonymous	13
A_3132_G_synonymous	13
A_41_G_missense	13
C_3138_T_synonymous	13
T_2400_C_synonymous	13
C_3538_A_missense	13
C_3678_T_synonymous	13
C_1173_T_synonymous	13
T_1911_C_synonymous	13
A_3486_G_synonymous	13
A_2556_T_synonymous	13
T_2034_C_synonymous	13
G_192_T_missense	13
A_3541_G_missense	13
C_3334_T_missense	13
G_754_A_missense	13
T_207_C_synonymous	13
T_1706_C_missense	13
T_2493_C_synonymous	13
A_3380_G_missense	13
T_1110_C_synonymous	13
G_452_A_missense	13
G_3397_C_missense	13
A_1038_G_synonymous	13
T_18_C_synonymous	13
A_3764_G_missense	13
T_762_G_synonymous	13
G_3786_A_synonymous	13
T_516_C_synonymous	13
A_2283_T_synonymous	13
T_1377_C_synonymous	13
T_1131_C_synonymous	13
G_2113_T_missense	13
T_2580_C_synonymous	13
T_975_C_synonymous	13
T_492_G_missense	13
T_32_C_missense	13
T_1323_A_synonymous	13
G_3802_A_missense	13
A_3819_C_synonymous	13
A_2409_C_synonymous	13
T_2097_A_synonymous	12
A_2010_G_missense	12
A_858_G_synonymous	12
T_1389_C_synonymous	12
A_1241_G_missense	12
A_2307_G_synonymous	12
T_360_C_synonymous	12
A_3628_G_missense	12
C_3787_A_missense	12
G_247_A_missense	12
T_2280_C_synonymous	12
T_1710_G_synonymous	12
A_2500_G_missense	12
A_449_G_missense	12
A_1912_G_missense	12
G_1822_A_missense	12
A_450_T_missense	12
G_3321_T_missense	12
A_3585_C_missense	12
C_1940_T_missense	12
T_418_C_missense	12
C_471_T_synonymous	12
C_1244_A_missense	12
A_2251_G_missense	12
A_2778_G_synonymous	12
T_630_C_synonymous	12
A_3575_G_missense	12
C_3484_G_missense	12
A_2500_T_missense	12
A_255_G_synonymous	12
A_3715_G_missense	12
T_2790_C_synonymous	12
C_2044_A_synonymous	12
A_675_G_synonymous	12
A_1482_G_synonymous	12
A_554_G_missense	12
T_1014_C_synonymous	12
A_3663_G_missense	12
G_819_A_synonymous	12
A_609_G_missense	12
A_3807_G_synonymous	12
C_3204_T_synonymous	12
G_3370_T_missense	12
A_1996_G_missense	12
G_3529_A_missense	12
G_1864_C_missense	12
A_3275_C_missense	12
G_3544_C_missense	12
A_3606_C_missense	12
T_501_C_synonymous	12
A_891_T_synonymous	12
T_3744_C_synonymous	12
G_216_T_synonymous	12
A_3456_G_synonymous	12
T_246_A_synonymous	12
A_1451_G_missense	12
T_3718_A_missense	12
G_3310_C_missense	12
C_811_G_missense	12
T_3372_C_synonymous	12
G_358_A_missense	12
G_2066_C_missense	12
T_469_C_missense	12
C_649_T_missense	12
A_1197_G_synonymous	12
T_1311_C_synonymous	12
A_2670_G_synonymous	12
G_247_T_missense	12
A_63_G_synonymous	12
G_1843_T_missense	12
G_3487_A_missense	12
A_3251_G_missense	12
T_279_C_synonymous	12
G_3150_A_missense	12
T_1047_A_synonymous	12
C_2293_A_missense	12
T_2268_C_synonymous	12
A_789_G_synonymous	12
C_2419_A_missense	11
G_1332_A_synonymous	11
T_3129_C_synonymous	11
T_1500_C_synonymous	11
G_1005_T_missense	11
G_3385_T_missense	11
T_1012_C_missense	11
T_786_C_synonymous	11
C_1032_G_synonymous	11
C_2410_A_missense	11
T_1959_C_synonymous	11
G_909_A_synonymous	11
C_3787_T_missense	11
T_1503_C_synonymous	11
G_1879_A_missense	11
C_3692_T_missense	11
G_1680_T_synonymous	11
T_2709_C_synonymous	11
G_1839_A_synonymous	11
T_612_C_synonymous	11
G_31_A_missense	11
T_3098_C_missense	11
G_156_A_synonymous	11
T_2388_C_synonymous	11
G_3550_T_missense	11
C_1477_A_missense	11
C_250_A_missense	11
T_1089_C_synonymous	11
T_93_C_synonymous	11
C_2661_A_synonymous	11
T_2346_C_synonymous	11
C_1080_T_synonymous	11
C_2196_A_synonymous	11
T_3696_C_synonymous	11
T_1263_C_synonymous	11
A_3221_G_missense	11
A_2849_C_missense	11
A_3494_G_missense	11
A_2922_T_synonymous	11
A_1759_G_missense	11
G_3687_A_missense	11
C_815_A_missense	11
C_779_T_missense	11
C_1644_T_synonymous	11
T_117_A_synonymous	11
T_1350_G_missense	11
T_2632_C_synonymous	11
T_2649_C_synonymous	11
C_116_T_missense	11
C_619_T_missense	11
T_3123_C_synonymous	11
A_3343_G_missense	11
C_135_A_synonymous	11
C_2997_T_synonymous	11
G_2048_T_missense	11
A_3505_C_missense	11
A_3441_G_synonymous	11
C_2282_T_missense	11
C_2496_A_synonymous	11
G_475_A_missense	11
C_621_T_synonymous	11
C_368_T_missense	11
A_1969_G_missense	11
T_36_C_synonymous	11
A_330_G_synonymous	11
T_177_C_synonymous	11
G_3436_T_missense	11
T_3783_C_synonymous	11
T_1557_C_synonymous	11
A_287_C_missense	11
T_2694_C_synonymous	11
C_875_G_missense	11
T_334_C_missense	11
G_1231_T_missense	11
A_1218_G_synonymous	11
A_2679_T_synonymous	11
G_1587_T_missense	11
C_3780_T_synonymous	11
T_731_C_missense	11
T_1350_C_synonymous	11
A_3458_G_missense	11
A_894_G_synonymous	11
G_1747_C_missense	11
A_401_T_missense	11
C_936_A_synonymous	11
A_3646_G_missense	11
T_2814_C_synonymous	11
A_1701_G_synonymous	11
T_2550_C_synonymous	11
C_2545_T_missense	11
T_23_G_missense	11
T_588_C_synonymous	11
A_653_G_missense	11
T_3194_C_missense	11
T_2067_C_synonymous	11
A_1044_G_synonymous	11
C_3164_T_missense	11
T_1122_C_synonymous	11
C_2130_T_synonymous	11
A_3180_G_synonymous	11
C_415_T_missense	11
T_3495_C_synonymous	11
G_3716_C_missense	11
G_670_C_missense	11
G_277_T_missense	10
T_598_C_missense	10
C_3622_G_missense	10
T_2802_G_missense	10
A_546_G_synonymous	10
A_2970_G_synonymous	10
T_2889_C_synonymous	10
G_1447_A_missense	10
T_3771_G_missense	10
T_2961_G_synonymous	10
T_2802_A_synonymous	10
T_2110_C_missense	10
A_2125_T_missense	10
G_2294_A_missense	10
A_2361_T_missense	10
T_3096_C_synonymous	10
T_504_C_synonymous	10
G_2766_A_synonymous	10
G_2883_T_synonymous	10
T_2844_C_synonymous	10
A_2351_T_missense	10
A_3789_C_synonymous	10
A_3390_G_missense	10
C_2555_T_missense	10
T_3249_C_synonymous	10
A_1379_G_missense	10
T_377_C_missense	10
T_1824_A_synonymous	10
G_511_A_missense	10
A_3476_G_missense	10
T_1926_C_synonymous	10
C_1541_T_missense	10
G_485_A_missense	10
T_1725_C_synonymous	10
G_1783_A_missense	10
G_755_A_missense	10
A_3431_C_missense	10
A_620_G_missense	10
C_2901_T_synonymous	10
T_141_G_synonymous	10
C_2810_T_missense	10
T_3389_C_missense	10
T_1083_C_synonymous	10
G_1037_C_missense	10
T_2676_A_synonymous	10
C_1409_T_missense	10
T_1551_C_synonymous	10
G_233_A_missense	10
A_1977_G_synonymous	10
T_1215_C_synonymous	10
A_3212_G_missense	10
C_3513_T_synonymous	10
G_3250_A_missense	10
A_2448_T_synonymous	10
G_31_T_missense	10
A_1402_G_missense	10
A_409_G_missense	10
C_2044_T_missense	10
A_1705_G_missense	10
T_1403_C_missense	10
T_2929_C_synonymous	10
T_763_C_missense	10
T_1827_C_synonymous	10
A_1362_G_synonymous	10
A_933_G_synonymous	10
G_737_A_missense	10
G_3397_A_missense	10
T_1443_C_synonymous	10
A_301_G_missense	10
A_3779_G_missense	10
G_819_T_missense	10
T_1923_A_missense	10
T_2097_C_synonymous	10
T_380_C_missense	10
C_1552_A_missense	10
G_774_T_missense	10
A_1280_G_missense	10
T_3648_C_synonymous	10
G_162_A_synonymous	10
A_1061_G_missense	10
T_1404_C_synonymous	10
A_49_G_missense	10
T_2304_G_synonymous	10
G_2314_T_missense	10
T_3249_A_missense	10
T_1948_C_synonymous	10
C_1481_T_missense	10
T_603_C_synonymous	10
C_3205_T_missense	10
T_428_C_missense	10
A_2643_T_synonymous	10
T_1257_A_synonymous	10
T_615_C_synonymous	9
T_1305_C_synonymous	9
G_3758_T_missense	9
G_3366_A_synonymous	9
A_3057_G_synonymous	9
C_733_A_missense	9
A_2826_G_synonymous	9
C_2860_A_missense	9
A_1977_T_synonymous	9
G_291_A_synonymous	9
G_1279_T_missense	9
C_3262_T_missense	9
A_2202_G_synonymous	9
A_232_G_missense	9
T_2718_C_synonymous	9
C_752_T_missense	9
G_2193_C_missense	9
A_89_C_missense	9
T_421_C_synonymous	9
G_801_A_synonymous	9
G_694_T_missense	9
T_477_C_synonymous	9
C_2377_T_missense	9
T_792_C_synonymous	9
A_1878_T_synonymous	9
A_1071_G_synonymous	9
G_231_C_missense	9
G_3604_A_missense	9
T_2040_C_synonymous	9
A_3108_G_synonymous	9
A_3090_G_synonymous	9
T_1917_C_synonymous	9
C_245_T_missense	9
T_273_C_synonymous	9
G_2848_T_missense	9
T_536_C_missense	9
G_1070_A_missense	9
C_2179_T_synonymous	9
T_879_A_synonymous	9
A_230_T_missense	9
A_68_T_missense	9
A_1502_G_missense	9
A_1119_T_synonymous	9
G_1134_T_missense	9
T_1056_C_synonymous	9
C_3047_T_missense	9
A_2373_T_synonymous	9
A_3437_C_missense	9
T_2071_C_missense	9
A_3312_T_synonymous	9
A_2427_T_synonymous	9
C_96_G_missense	9
A_3133_G_missense	9
G_485_T_missense	9
A_1808_G_missense	9
T_536_G_missense	9
T_66_C_synonymous	9
C_195_T_synonymous	9
C_2822_T_missense	9
G_2973_A_synonymous	9
G_3621_A_synonymous	9
G_1696_A_missense	9
T_708_C_synonymous	9
A_926_C_missense	9
C_814_T_missense	9
G_2533_A_missense	9
C_3026_T_missense	9
A_206_G_missense	9
A_529_G_missense	9
G_2392_A_missense	9
T_1770_C_synonymous	9
T_3192_C_synonymous	9
G_3595_C_missense	9
A_1878_G_synonymous	9
G_424_T_missense	9
C_1170_A_synonymous	9
A_768_T_synonymous	9
T_12_C_synonymous	9
A_1104_G_synonymous	9
A_1412_G_missense	9
C_3347_T_missense	9
T_209_C_missense	9
C_1995_G_synonymous	9
A_2150_G_missense	9
T_512_C_missense	9
G_3699_A_missense	9
C_951_T_synonymous	9
G_3719_T_missense	9
A_2548_C_missense	9
T_126_G_synonymous	9
A_2821_T_missense	9
C_3669_T_synonymous	9
T_3034_C_synonymous	9
A_1857_C_missense	9
G_3667_A_missense	9
A_2679_G_synonymous	9
A_437_G_missense	9
T_430_C_missense	9
C_2435_G_missense	9
A_622_G_missense	9
T_3492_C_synonymous	9
T_1086_A_synonymous	9
A_962_T_missense	9
A_3300_G_synonymous	9
A_3036_G_synonymous	9
A_2916_G_synonymous	9
C_2572_T_missense	9
T_645_G_missense	9
A_540_G_synonymous	9
C_137_T_missense	9
G_1674_A_synonymous	9
A_57_T_synonymous	9
A_3226_T_missense	9
G_3076_A_missense	8
G_2488_T_missense	8
G_909_T_missense	8
A_860_G_missense	8
C_1811_T_missense	8
C_1496_A_missense	8
G_1016_T_missense	8
C_1658_G_missense	8
A_2541_G_synonymous	8
A_3639_G_synonymous	8
A_3338_T_missense	8
C_2047_A_synonymous	8
T_3187_C_synonymous	8
G_2230_A_missense	8
A_64_C_missense	8
T_1140_C_synonymous	8
T_3171_A_synonymous	8
T_1469_A_missense	8
G_3790_A_missense	8
T_1773_A_synonymous	8
T_3463_C_missense	8
A_1224_G_synonymous	8
A_3241_G_missense	8
G_2707_T_missense	8
G_1005_A_synonymous	8
C_1321_A_missense	8
G_2872_T_missense	8
G_1720_A_missense	8
A_518_G_missense	8
T_2913_C_synonymous	8
T_1026_C_synonymous	8
T_1254_A_synonymous	8
T_699_C_synonymous	8
C_3553_A_missense	8
A_828_G_synonymous	8
A_2840_G_missense	8
G_1821_A_synonymous	8
A_1880_C_missense	8
C_60_G_synonymous	8
A_2371_C_missense	8
C_1289_T_missense	8
G_2101_T_missense	8
G_2059_T_missense	8
G_3749_A_missense	8
G_1134_A_synonymous	8
T_3675_A_synonymous	8
G_679_A_missense	8
T_3289_A_missense	8
A_1554_T_synonymous	8
C_535_A_missense	8
T_766_C_missense	8
A_681_G_synonymous	8
T_420_G_missense	8
A_355_G_missense	8
A_2070_G_synonymous	8
A_197_G_missense	8
T_3283_C_missense	8
A_3390_T_synonymous	8
A_3789_G_synonymous	8
A_220_T_missense	8
C_3240_T_synonymous	8
G_1084_T_missense	8
T_725_A_missense	8
G_3202_A_missense	8
A_1806_G_synonymous	8
T_3324_C_synonymous	8
G_1397_A_missense	8
G_2540_C_missense	8
T_1620_C_synonymous	8
C_1115_T_missense	8
A_3694_T_missense	8
T_54_C_synonymous	8
G_757_C_missense	8
A_984_G_synonymous	8
C_3652_T_synonymous	8
T_3433_C_synonymous	8
A_2108_G_missense	8
G_2536_A_missense	8
T_3813_C_synonymous	8
A_2682_G_synonymous	8
C_2796_T_synonymous	8
A_290_C_missense	8
A_437_T_missense	8
A_61_G_missense	8
C_134_T_missense	8
T_666_C_synonymous	8
A_449_C_missense	8
G_1021_A_missense	8
T_2256_C_synonymous	8
A_1641_G_synonymous	8
A_442_G_missense	8
T_90_G_missense	8
G_3453_T_missense	8
C_1892_T_missense	8
G_1279_A_missense	8
G_101_C_missense	8
A_2807_G_missense	8
T_1053_C_synonymous	8
G_489_C_synonymous	8
G_664_C_missense	8
G_3529_T_missense	8
T_2028_G_synonymous	8
A_2069_G_missense	8
G_2715_A_synonymous	8
A_1494_G_synonymous	8
C_1353_T_synonymous	8
T_3658_C_missense	8
G_3310_A_missense	8
A_2507_G_missense	8
A_2643_G_synonymous	8
T_729_C_synonymous	8
G_2739_T_missense	8
C_2419_T_missense	8
T_1719_C_synonymous	8
A_1941_T_synonymous	8
G_1651_A_missense	8
G_1395_A_synonymous	8
C_547_G_missense	8
A_434_C_missense	8
G_970_C_missense	8
A_3776_T_missense	8
A_1661_T_missense	8
A_1803_G_synonymous	8
T_981_C_synonymous	8
A_446_C_missense	8
G_208_A_missense	8
G_1453_C_missense	8
C_623_T_missense	8
C_2584_T_missense	8
C_1436_T_missense	8
G_345_T_missense	8
G_184_A_missense	8
C_3553_T_missense	7
T_742_A_missense	7
G_818_A_missense	7
T_750_G_synonymous	7
T_235_C_missense	7
T_2676_C_synonymous	7
A_2184_G_synonymous	7
A_150_G_synonymous	7
T_2745_G_synonymous	7
T_3702_C_synonymous	7
T_2382_C_synonymous	7
A_2337_C_missense	7
T_3723_C_synonymous	7
T_638_A_missense	7
A_605_G_missense	7
G_790_A_missense	7
A_2349_T_synonymous	7
T_1269_C_synonymous	7
C_2587_T_missense	7
A_3785_G_missense	7
A_1482_T_synonymous	7
A_2489_G_missense	7
A_3148_G_missense	7
C_626_A_missense	7
C_2143_T_missense	7
G_268_C_missense	7
T_2381_C_missense	7
T_1716_C_synonymous	7
G_3162_A_synonymous	7
T_102_A_synonymous	7
C_918_A_missense	7
T_3754_C_missense	7
C_3484_A_missense	7
G_3772_C_missense	7
A_3105_G_synonymous	7
[truncated: 3,239 more rows]
