# Supplementary material for: Analysis of 3.5 million SARS-CoV-2 sequences reveals unique mutational trends with consistent nucleotide and codon frequencies
Source: Virol J. 2023 Feb 17;20:31. doi: 10.1186/s12985-023-01982-8 (PMC9936480; doi:10.1186/s12985-023-01982-8)
Supplement: Supplementary file 11 — Additional file 11. Tables S11-70: Counts of All Mutations for each Gene/Clade Combination. [file 12985_2023_1982_MOESM11_ESM.zip › Additional File 1 Tables S11-70/Additional File 1 Table S35_Spike_delta_all_mut_info.csv]

	mutation_sum
A_1841_G_missense	1407392
C_1433_A_missense	1404290
C_2042_G_missense	1400046
T_1355_G_missense	1399350
C_56_G_missense	1393311
A_472_G_missense	1378176
G_2848_A_missense	1377115
G_425_A_missense	1186770
C_284_T_missense	615423
C_665_T_missense	153435
C_2646_T_synonymous	107235
C_3777_T_synonymous	40060
T_1722_C_synonymous	38513
C_2568_T_synonymous	35928
T_433_C_missense	35887
C_335_T_missense	32214
G_3790_T_missense	25918
C_1230_T_synonymous	24500
G_3366_T_synonymous	23000
G_1239_T_synonymous	21261
C_13_T_missense	20197
G_1839_T_missense	19618
G_3310_T_missense	18177
G_865_A_missense	17920
C_1995_T_synonymous	13880
C_60_T_synonymous	12899
A_3441_G_synonymous	12882
C_752_T_missense	11148
C_2121_T_synonymous	8868
C_2196_T_synonymous	8248
C_1431_T_synonymous	8174
G_3232_T_missense	8019
G_412_C_missense	7803
G_3790_C_missense	7534
C_1062_T_synonymous	7528
C_749_T_missense	7445
A_230_C_missense	7353
A_85_G_missense	6915
G_542_T_missense	6842
G_208_A_missense	6781
G_2031_C_missense	6736
A_3221_G_missense	6533
C_936_T_synonymous	6501
G_1251_T_missense	6257
C_2425_T_missense	6206
G_519_T_missense	6181
C_3183_T_synonymous	5801
A_2548_C_missense	5713
C_1963_T_missense	5463
C_3438_T_synonymous	5414
C_2042_A_missense	5390
G_238_T_missense	5285
C_200_T_missense	5189
C_1715_T_missense	5086
G_3371_T_missense	5024
A_1501_T_missense	4999
C_52_T_missense	4937
A_1451_C_missense	4749
C_2576_T_missense	4603
C_662_T_missense	4542
G_2386_T_missense	4540
C_3645_T_synonymous	4526
G_1374_A_synonymous	4497
G_2025_C_missense	4339
G_1430_A_missense	4323
C_3342_T_synonymous	4207
G_106_T_missense	4183
C_2461_T_synonymous	4139
G_1337_T_missense	4011
C_3484_T_missense	3959
G_1016_A_missense	3948
C_896_T_missense	3932
T_2037_G_missense	3904
C_1124_T_missense	3897
T_1117_C_missense	3887
G_79_T_missense	3874
A_1493_G_missense	3849
A_2862_T_missense	3819
C_1467_T_synonymous	3818
G_2635_T_missense	3805
T_2907_A_missense	3804
C_2292_A_missense	3800
C_1112_T_missense	3797
C_2156_T_missense	3796
T_1513_C_missense	3793
C_2063_T_missense	3781
T_1320_G_missense	3758
G_1450_C_missense	3747
C_3301_T_missense	3735
G_208_T_missense	3663
C_438_T_synonymous	3607
C_888_T_synonymous	3582
C_159_T_synonymous	3564
A_1478_G_missense	3497
C_2334_T_synonymous	3495
A_289_G_missense	3490
C_56_T_missense	3417
C_249_T_synonymous	3408
C_180_T_synonymous	3402
C_1035_T_synonymous	3373
C_719_T_missense	3326
G_663_T_synonymous	3283
G_2533_T_missense	3260
C_348_T_synonymous	3156
G_773_T_missense	3136
C_1524_T_synonymous	3125
G_3775_T_missense	3121
C_2076_T_synonymous	3110
G_1213_A_missense	3004
A_1126_G_missense	3000
T_638_G_missense	2990
A_1224_C_missense	2978
C_3534_T_synonymous	2961
C_1296_T_synonymous	2914
G_1708_T_missense	2886
C_1640_T_missense	2874
C_2073_T_synonymous	2868
A_2286_G_synonymous	2841
C_1629_T_synonymous	2831
C_65_T_missense	2801
C_3350_T_missense	2787
G_2031_T_missense	2776
G_3792_T_synonymous	2740
C_2816_T_missense	2726
C_764_T_missense	2699
G_3058_T_missense	2624
A_1241_G_missense	2595
G_3500_T_missense	2588
C_33_T_synonymous	2583
G_906_T_synonymous	2572
G_2637_A_synonymous	2563
G_3711_T_missense	2500
G_62_C_missense	2498
C_1077_T_synonymous	2498
C_1968_T_synonymous	2446
G_1983_T_missense	2426
G_489_C_synonymous	2408
T_3561_C_synonymous	2385
T_3021_C_synonymous	2361
G_784_T_missense	2360
C_3788_T_missense	2339
G_3573_T_missense	2325
C_297_T_synonymous	2322
C_2880_T_synonymous	2300
C_520_T_missense	2295
G_3682_T_missense	2293
C_174_T_synonymous	2283
C_3793_T_missense	2245
C_35_T_missense	2233
G_3656_T_missense	2178
C_1919_T_missense	2172
C_918_T_synonymous	2126
G_1231_T_missense	2104
C_86_T_missense	2099
C_2111_T_missense	2089
C_152_T_missense	2082
C_96_T_synonymous	2068
G_162_T_missense	2051
C_2812_T_missense	2044
G_224_T_missense	2034
C_1686_T_synonymous	2033
G_3775_C_missense	2024
T_273_C_synonymous	2005
G_1430_T_missense	2000
G_42_T_missense	1986
G_199_T_missense	1970
G_2046_T_synonymous	1967
C_76_T_missense	1958
G_3526_T_missense	1949
G_459_T_missense	1942
C_3444_T_synonymous	1941
C_3080_T_missense	1933
C_1565_T_missense	1928
C_702_T_synonymous	1911
G_3655_T_missense	1906
C_2367_T_synonymous	1891
C_761_T_missense	1885
T_240_C_synonymous	1883
C_2775_T_synonymous	1878
C_435_T_synonymous	1874
C_2808_T_synonymous	1871
G_711_T_missense	1828
C_1029_T_synonymous	1823
C_2472_T_synonymous	1821
C_646_T_missense	1821
G_531_A_missense	1818
G_641_A_missense	1817
C_3303_T_synonymous	1816
C_2434_T_missense	1813
C_59_T_missense	1809
G_643_T_missense	1809
T_772_C_missense	1785
G_3604_C_missense	1766
C_3485_T_missense	1748
C_2576_A_missense	1734
C_2435_T_missense	1726
A_204_C_synonymous	1716
C_293_T_missense	1708
C_1425_T_synonymous	1703
T_1179_C_synonymous	1689
T_2235_C_synonymous	1687
C_205_T_missense	1669
A_3456_G_synonymous	1651
C_1435_T_missense	1640
G_1720_T_missense	1627
C_2039_T_missense	1626
G_16_T_missense	1615
G_3219_C_missense	1599
C_2820_T_synonymous	1598
G_46_T_missense	1540
C_3714_T_synonymous	1535
C_165_T_synonymous	1508
C_2292_T_synonymous	1499
G_532_A_missense	1495
A_3213_G_synonymous	1491
C_558_T_synonymous	1482
C_826_T_synonymous	1475
G_3487_T_missense	1471
G_3450_T_missense	1470
C_2147_T_missense	1469
G_38_C_missense	1460
C_526_T_missense	1446
C_84_T_synonymous	1441
G_2478_T_synonymous	1436
T_411_C_synonymous	1433
C_3138_T_synonymous	1432
G_3687_T_missense	1425
C_870_T_synonymous	1422
C_145_T_missense	1415
C_1154_T_missense	1410
C_1221_T_synonymous	1397
T_302_C_missense	1392
C_2796_A_synonymous	1387
C_250_T_synonymous	1386
G_641_T_missense	1383
G_3259_T_missense	1377
G_664_T_missense	1371
T_2364_C_synonymous	1365
G_2536_T_missense	1365
C_2033_T_missense	1365
G_62_T_missense	1363
G_3364_T_missense	1361
C_882_T_synonymous	1361
G_3704_T_missense	1337
G_1864_T_missense	1336
C_968_T_missense	1309
G_3740_T_missense	1301
G_2562_T_missense	1297
G_3690_T_synonymous	1296
G_1558_T_missense	1285
A_1661_G_missense	1275
C_210_T_synonymous	1274
G_727_T_missense	1269
G_1749_T_missense	1261
C_2051_T_missense	1246
G_1146_T_synonymous	1243
C_3357_T_synonymous	1243
C_1718_T_missense	1242
A_758_G_missense	1241
C_75_T_synonymous	1238
A_3380_G_missense	1222
C_129_T_synonymous	1222
A_1806_T_synonymous	1218
G_3621_T_missense	1210
T_3717_C_synonymous	1171
C_390_T_synonymous	1168
C_1185_T_synonymous	1157
C_2102_T_missense	1155
G_3219_T_missense	1153
C_3054_T_synonymous	1152
G_1223_T_missense	1151
G_2806_T_missense	1149
C_2145_T_synonymous	1128
G_2562_A_synonymous	1126
G_3457_T_missense	1125
G_1336_A_missense	1121
G_2306_T_missense	1104
A_1854_T_synonymous	1100
C_3755_T_missense	1099
G_643_C_missense	1099
C_2027_T_missense	1099
G_531_T_missense	1098
A_2500_G_missense	1088
G_3189_T_missense	1087
C_77_T_missense	1066
G_3749_T_missense	1052
T_3783_C_synonymous	1050
C_3186_T_synonymous	1037
G_3195_T_synonymous	1027
G_922_T_missense	1022
T_1419_C_synonymous	1022
A_758_C_missense	1012
C_2372_T_missense	1009
C_1860_T_synonymous	992
T_1355_A_missense	988
C_1552_T_synonymous	983
G_1099_C_missense	975
G_2438_T_missense	975
C_1713_T_synonymous	965
C_1958_T_missense	960
C_73_T_missense	959
C_436_T_missense	954
G_162_C_missense	932
T_3609_C_synonymous	927
A_539_T_missense	925
G_3321_A_synonymous	925
G_3711_C_missense	923
C_80_T_missense	921
C_920_T_missense	920
T_3422_G_missense	916
G_819_T_missense	913
C_1971_T_synonymous	913
T_795_C_synonymous	905
T_1233_C_synonymous	904
G_2631_T_synonymous	901
G_412_T_missense	900
G_291_T_missense	895
A_3111_G_synonymous	889
C_1640_A_missense	880
G_3728_T_missense	878
C_2520_T_synonymous	874
T_2517_C_synonymous	872
G_3529_A_missense	872
G_542_A_missense	866
C_767_T_missense	866
G_489_T_synonymous	865
G_455_T_missense	861
C_2216_T_missense	859
G_2973_T_synonymous	859
C_2240_T_missense	854
C_1868_T_missense	849
C_733_T_missense	845
C_2819_T_missense	844
G_2066_T_missense	842
C_2537_G_missense	840
G_3272_A_missense	837
T_3771_C_synonymous	834
T_2203_G_missense	830
G_3415_T_missense	827
C_2568_A_missense	827
C_2619_T_synonymous	827
T_742_C_missense	824
C_960_T_synonymous	820
C_2941_T_missense	817
G_2786_C_missense	815
T_2937_A_missense	814
G_1486_A_missense	811
T_1111_C_missense	811
C_1818_T_synonymous	811
G_3624_T_missense	811
G_3743_T_missense	809
C_3513_T_synonymous	804
C_196_T_missense	798
G_3778_T_missense	798
A_474_C_missense	793
C_2537_T_missense	790
C_1481_T_missense	790
A_3654_G_synonymous	789
A_553_G_missense	788
G_2049_T_synonymous	786
A_963_G_synonymous	784
T_53_G_missense	777
T_3729_C_synonymous	776
G_1037_A_missense	776
C_1125_T_synonymous	769
A_3394_G_missense	765
G_538_C_missense	761
C_2331_T_synonymous	760
T_948_C_synonymous	743
C_2571_T_synonymous	741
G_1447_T_missense	741
C_1376_T_missense	736
C_1944_T_synonymous	723
G_1564_T_missense	721
G_3397_A_missense	720
C_3504_T_synonymous	720
G_637_T_missense	716
T_3417_C_synonymous	715
T_1320_A_missense	710
G_2806_C_missense	704
G_1450_A_missense	701
A_2332_G_missense	699
G_2311_T_missense	696
C_2013_T_synonymous	688
C_3282_T_synonymous	685
C_2093_T_missense	683
G_3208_T_missense	682
T_2038_A_missense	679
T_87_C_synonymous	677
T_3341_C_missense	668
C_1062_A_missense	666
C_752_A_missense	665
C_98_T_missense	662
T_2038_C_missense	661
A_2427_G_synonymous	658
A_2172_G_synonymous	657
A_3789_G_synonymous	654
G_541_C_missense	652
C_1623_T_synonymous	648
C_366_T_synonymous	645
T_454_C_missense	643
G_841_C_missense	640
C_1497_T_synonymous	639
C_3594_T_synonymous	628
G_1939_T_missense	624
G_156_T_missense	622
C_623_T_missense	621
C_2757_T_synonymous	616
C_2081_T_missense	609
C_3601_A_missense	606
C_3204_T_synonymous	606
C_3247_T_missense	606
C_120_T_synonymous	604
G_639_T_synonymous	603
C_3145_A_missense	603
C_1240_A_missense	601
G_801_T_synonymous	598
C_3209_T_missense	589
T_3198_C_synonymous	588
G_3707_T_missense	586
G_2883_T_synonymous	585
C_3059_T_missense	582
T_3477_C_synonymous	579
G_782_T_missense	578
T_753_C_synonymous	577
G_1042_T_missense	574
A_1191_T_synonymous	572
C_73_A_missense	569
T_203_C_missense	566
T_1716_C_synonymous	566
A_443_C_missense	562
T_1263_C_synonymous	559
G_865_T_missense	558
T_780_A_synonymous	556
T_2523_C_synonymous	556
A_3218_C_missense	554
T_3201_C_synonymous	553
T_2937_C_synonymous	552
G_819_A_synonymous	552
T_1809_C_synonymous	544
G_532_C_missense	542
G_1365_T_missense	540
A_3585_G_synonymous	540
G_2491_T_missense	536
G_1255_T_missense	536
C_1127_T_missense	536
G_2824_T_missense	532
T_1480_C_missense	531
C_3816_T_synonymous	530
G_24_T_missense	530
G_215_A_missense	529
C_1113_T_synonymous	528
A_3774_C_missense	527
A_1950_G_synonymous	526
T_1107_C_synonymous	523
T_2529_C_synonymous	521
C_1317_T_synonymous	520
C_2856_T_synonymous	519
A_3033_G_synonymous	517
G_3735_A_synonymous	516
C_2534_T_missense	512
A_1067_G_missense	510
G_231_A_synonymous	508
G_1660_C_missense	506
T_1836_C_synonymous	506
C_3652_T_synonymous	504
G_1030_T_missense	502
A_644_G_missense	502
G_2611_T_missense	501
G_336_T_synonymous	501
A_443_G_missense	500
G_1720_A_missense	500
T_3597_C_synonymous	498
A_1224_G_synonymous	498
G_1674_T_missense	494
G_778_A_missense	489
G_682_C_missense	488
G_247_T_missense	487
T_2501_C_missense	483
T_1965_C_synonymous	480
C_2544_T_synonymous	480
G_1867_T_missense	479
A_3228_G_synonymous	474
C_3153_T_synonymous	473
T_2346_C_synonymous	473
T_3273_C_synonymous	473
T_2287_C_synonymous	472
T_111_C_synonymous	466
G_2786_T_missense	465
C_1151_T_missense	463
C_1811_T_missense	462
G_656_A_missense	462
G_3752_T_missense	461
G_531_C_missense	459
C_2820_A_synonymous	458
C_2325_T_synonymous	457
C_3600_A_synonymous	457
G_3296_A_missense	454
G_2025_T_missense	452
C_915_T_synonymous	447
C_2772_T_synonymous	447
G_2524_A_missense	446
C_1668_T_synonymous	444
G_2836_A_missense	441
T_1469_C_missense	440
G_2294_A_missense	438
C_821_T_missense	434
C_988_T_missense	433
T_1998_C_synonymous	431
C_352_T_missense	430
C_2492_T_missense	430
C_1658_T_missense	429
C_1785_T_synonymous	429
C_2072_T_missense	428
G_663_A_synonymous	427
T_1455_C_synonymous	425
G_1749_C_missense	424
G_1426_A_missense	422
A_2061_G_synonymous	422
G_2766_T_missense	420
G_2101_T_missense	416
T_1734_C_synonymous	415
T_3330_C_synonymous	414
A_97_T_missense	413
T_3519_C_synonymous	411
C_2426_T_missense	410
G_427_T_missense	409
G_3250_T_missense	408
G_1956_T_synonymous	408
T_2071_G_missense	407
A_1061_C_missense	407
G_1356_T_synonymous	407
G_2695_T_missense	402
G_2485_A_missense	402
C_349_T_synonymous	402
T_2280_C_synonymous	401
C_3570_T_synonymous	400
C_212_T_missense	399
T_684_C_synonymous	398
A_1482_G_synonymous	398
C_3507_T_synonymous	397
G_1054_T_missense	396
A_1961_T_missense	395
T_714_C_synonymous	394
C_444_T_synonymous	392
G_234_T_missense	391
T_2424_C_synonymous	390
G_1037_T_missense	390
G_156_A_synonymous	389
G_3352_T_missense	387
A_2452_G_missense	387
A_3486_G_synonymous	386
T_2127_C_synonymous	386
C_1436_T_missense	385
G_1960_A_missense	385
C_3552_T_synonymous	382
G_538_A_missense	382
C_3600_T_synonymous	381
C_2117_T_missense	381
C_1387_T_missense	380
G_2806_A_missense	379
G_3682_C_missense	379
G_2294_T_missense	378
G_2050_T_missense	377
T_2416_C_synonymous	377
C_2439_T_synonymous	375
G_1876_T_missense	374
G_1144_T_missense	373
C_3484_G_missense	372
T_3027_C_synonymous	372
C_3607_T_missense	371
T_2007_C_synonymous	371
G_3725_T_missense	370
T_2166_C_synonymous	370
G_2637_T_synonymous	368
A_3505_G_missense	368
C_1758_T_synonymous	366
A_3343_G_missense	365
T_3141_C_synonymous	364
C_1541_T_missense	363
C_3705_T_synonymous	363
G_216_A_synonymous	362
A_313_G_missense	361
C_3759_T_synonymous	360
G_2048_T_missense	356
G_215_T_missense	356
T_1881_C_synonymous	352
T_1522_C_missense	351
A_287_T_missense	350
T_731_C_missense	349
C_776_T_missense	349
G_3778_A_missense	348
G_542_C_missense	347
C_244_A_missense	346
C_1416_T_synonymous	346
C_535_T_missense	346
T_939_C_synonymous	345
C_565_T_missense	345
A_2730_G_synonymous	345
C_227_T_missense	345
A_2448_G_synonymous	344
T_1869_C_synonymous	343
G_2259_A_synonymous	343
T_1596_C_synonymous	341
T_492_C_synonymous	341
A_3535_G_missense	341
G_3352_C_missense	340
T_638_C_missense	340
T_2632_C_synonymous	339
G_233_T_missense	338
C_2195_T_missense	337
A_2475_G_synonymous	336
G_2770_T_missense	334
T_2115_C_synonymous	334
C_785_T_missense	333
C_1496_G_missense	333
C_2085_T_synonymous	332
C_342_T_synonymous	331
C_1753_T_missense	329
C_1409_T_missense	327
A_607_T_missense	327
T_324_C_synonymous	327
C_2661_T_synonymous	327
T_3754_C_missense	327
C_3235_T_missense	326
T_1257_C_synonymous	325
C_1491_T_synonymous	325
C_2047_T_missense	324
G_925_C_missense	323
T_1456_G_missense	323
C_2023_A_missense	323
A_3606_G_synonymous	322
C_1974_T_synonymous	321
T_981_C_synonymous	320
A_1242_C_missense	319
G_2059_A_missense	319
C_3787_T_missense	318
T_2944_G_missense	318
G_2314_A_missense	318
A_1280_T_missense	317
A_2933_G_missense	316
T_846_C_synonymous	316
G_31_A_missense	316
G_906_A_synonymous	315
A_63_G_synonymous	315
A_2379_T_synonymous	314
G_423_T_missense	314
T_2388_C_synonymous	312
A_382_G_missense	312
C_1668_A_missense	311
G_3012_A_synonymous	310
C_3026_T_missense	310
A_891_T_synonymous	309
C_1709_A_missense	308
C_2675_T_missense	306
T_1254_C_synonymous	305
C_2859_T_synonymous	305
C_2179_T_synonymous	303
G_459_A_missense	302
G_184_C_missense	301
A_3753_G_synonymous	300
T_1468_C_missense	299
C_3738_T_synonymous	298
C_2636_T_missense	296
C_114_T_synonymous	295
G_654_T_missense	295
C_1654_A_missense	295
G_577_T_missense	294
T_1200_C_synonymous	294
C_1080_T_synonymous	294
G_3447_A_synonymous	293
T_3234_C_synonymous	291
A_3797_G_missense	290
T_1470_C_synonymous	290
C_1974_A_missense	289
T_426_C_synonymous	288
G_1546_C_missense	288
C_3804_A_synonymous	287
G_3615_T_missense	287
C_253_T_missense	286
T_1677_C_synonymous	286
T_634_A_missense	285
C_1853_T_missense	285
G_2104_A_missense	284
G_1332_T_missense	284
A_41_G_missense	283
A_2725_G_missense	283
G_3397_T_missense	282
T_2163_C_synonymous	282
G_1864_A_missense	281
T_3252_C_synonymous	281
G_643_A_missense	281
G_2674_T_missense	281
G_2048_A_missense	281
G_1747_C_missense	281
C_447_T_synonymous	280
G_3688_T_missense	279
G_2592_A_synonymous	278
G_247_A_missense	277
C_2293_T_missense	277
G_663_C_synonymous	277
G_3024_T_synonymous	277
C_28_T_synonymous	276
G_452_T_missense	276
T_333_C_synonymous	276
T_1014_A_missense	276
G_3583_C_missense	276
A_518_G_missense	276
G_3450_A_synonymous	275
A_3584_G_missense	275
T_2727_C_synonymous	275
C_3156_T_synonymous	274
C_1861_T_missense	273
T_71_C_missense	272
C_3359_T_missense	272
C_74_T_missense	271
C_1477_G_missense	271
G_670_C_missense	270
G_3331_C_missense	269
T_2133_C_synonymous	269
A_21_G_synonymous	268
T_1410_C_synonymous	268
C_852_T_synonymous	268
G_2512_A_missense	268
G_3415_C_missense	267
T_3577_C_synonymous	267
C_3598_T_missense	266
A_2691_T_synonymous	265
A_1800_G_synonymous	265
T_1284_C_synonymous	265
T_3675_G_missense	264
G_570_A_synonymous	263
G_2049_A_synonymous	263
A_1429_G_missense	263
T_2043_C_synonymous	262
G_679_A_missense	262
G_485_T_missense	261
G_331_A_missense	260
A_3476_G_missense	259
G_3232_A_missense	258
G_358_T_missense	258
T_2952_A_synonymous	257
T_1665_C_synonymous	257
A_2608_G_missense	257
G_2018_C_missense	257
C_3678_T_synonymous	257
T_1131_C_synonymous	256
C_2204_T_missense	256
A_1331_G_missense	256
G_1937_A_missense	256
T_2460_C_synonymous	256
T_2028_C_synonymous	256
A_2094_G_synonymous	255
C_2480_T_missense	255
C_851_T_missense	255
T_3144_C_synonymous	255
G_464_T_missense	254
A_1300_G_missense	254
C_282_T_synonymous	254
C_3222_T_synonymous	253
T_3783_A_synonymous	252
G_655_A_missense	252
G_3550_T_missense	252
C_815_T_missense	251
G_1084_T_missense	250
G_277_T_missense	250
C_513_T_synonymous	250
C_135_T_synonymous	249
T_160_C_synonymous	249
T_2109_C_synonymous	249
G_2392_A_missense	248
C_219_T_synonymous	248
G_687_T_missense	248
C_2661_A_synonymous	246
C_3555_T_synonymous	246
T_873_C_synonymous	245
C_1626_T_synonymous	245
T_1980_C_synonymous	245
C_2464_T_missense	245
T_2564_C_missense	244
T_645_C_synonymous	244
T_759_C_synonymous	243
C_626_T_missense	243
G_679_T_missense	243
C_249_G_synonymous	243
A_417_G_synonymous	243
T_213_C_synonymous	242
C_2359_A_missense	242
T_480_C_synonymous	240
C_3172_T_missense	240
G_3554_A_missense	240
A_924_T_synonymous	240
A_2036_G_missense	240
A_1109_G_missense	240
C_940_A_missense	239
G_1411_C_missense	239
C_2882_T_missense	239
G_3453_T_missense	239
T_3139_C_missense	238
G_288_T_missense	238
T_414_C_synonymous	237
A_1750_G_missense	237
C_195_T_synonymous	236
A_2024_G_missense	236
C_1848_T_synonymous	236
A_3691_G_missense	236
C_3732_T_synonymous	235
T_1557_C_synonymous	235
T_771_C_synonymous	235
G_162_A_synonymous	235
A_2170_G_missense	235
A_593_G_missense	234
T_82_C_missense	234
G_618_A_synonymous	233
G_3758_T_missense	233
T_1167_C_synonymous	232
G_1065_A_synonymous	232
G_3202_T_missense	231
T_1182_C_synonymous	231
A_681_G_synonymous	231
T_651_C_synonymous	230
G_468_A_synonymous	229
G_224_C_missense	229
A_3340_G_missense	228
A_1914_T_synonymous	228
T_2509_C_missense	228
C_724_T_missense	228
T_510_C_synonymous	227
A_1119_G_synonymous	227
C_1008_T_synonymous	227
C_2271_T_synonymous	227
C_2355_T_synonymous	227
T_363_C_synonymous	226
A_2272_G_missense	226
C_1891_T_missense	226
C_1032_T_synonymous	225
G_3272_T_missense	225
A_3709_G_missense	224
T_1503_C_synonymous	224
C_1882_A_missense	224
A_1792_G_missense	224
A_1935_G_synonymous	224
T_22_G_missense	222
C_1118_T_missense	221
T_279_C_synonymous	220
T_1215_C_synonymous	220
T_3744_C_synonymous	219
A_2670_G_synonymous	219
A_1280_G_missense	219
G_367_T_missense	218
A_2507_T_missense	218
C_3233_T_missense	218
G_769_A_missense	217
C_2223_T_synonymous	217
C_134_T_missense	217
C_3354_T_synonymous	217
C_60_A_synonymous	217
T_90_C_synonymous	217
C_488_T_missense	216
G_3512_T_missense	216
A_2628_G_synonymous	216
C_3399_T_synonymous	216
C_438_A_missense	215
G_541_A_missense	215
G_787_T_missense	215
T_328_C_synonymous	215
A_3661_G_missense	214
A_697_G_missense	214
C_968_A_missense	214
C_243_T_synonymous	213
G_550_A_missense	213
G_1822_A_missense	213
G_922_C_missense	211
C_814_T_missense	210
T_8_G_missense	209
A_2946_G_synonymous	209
G_3423_T_missense	209
A_3351_T_synonymous	209
T_1347_C_synonymous	208
T_1755_C_synonymous	208
T_432_C_synonymous	208
A_962_T_missense	207
G_1507_T_missense	207
C_3714_A_synonymous	207
T_3098_C_missense	207
A_548_G_missense	206
G_3595_A_missense	206
G_379_T_missense	205
T_2553_C_synonymous	205
A_1854_G_synonymous	205
A_3531_T_synonymous	205
C_2772_G_synonymous	204
T_3372_C_synonymous	204
T_3294_C_synonymous	204
T_1725_C_synonymous	204
T_633_C_synonymous	204
A_2823_T_synonymous	204
C_513_A_synonymous	203
G_3564_T_missense	203
T_2022_C_synonymous	202
A_1236_G_synonymous	202
A_2008_G_missense	202
A_3446_G_missense	202
C_3756_T_synonymous	202
G_3500_A_missense	202
G_549_T_missense	201
T_166_C_synonymous	201
C_3264_T_synonymous	201
C_3762_T_synonymous	201
T_3123_C_synonymous	200
C_2502_T_synonymous	200
C_1515_T_synonymous	200
A_3633_G_synonymous	200
C_3227_T_missense	200
T_1149_C_synonymous	200
C_471_T_synonymous	199
A_2105_T_missense	199
G_2795_T_missense	199
A_573_G_synonymous	199
C_1173_T_synonymous	199
G_268_T_missense	199
G_1723_T_missense	198
T_2802_C_synonymous	198
G_2554_T_missense	198
G_2853_T_synonymous	198
G_1960_C_missense	198
G_3286_A_missense	197
A_1595_G_missense	197
A_3018_G_synonymous	197
G_2193_T_missense	197
A_330_G_synonymous	197
T_2256_C_synonymous	196
C_3475_T_missense	196
G_3254_C_missense	196
T_730_C_synonymous	195
G_1651_T_missense	195
A_3218_T_missense	195
C_1293_T_synonymous	194
T_762_C_synonymous	194
G_3687_A_missense	193
G_2988_A_synonymous	193
C_3405_T_synonymous	192
A_2234_G_missense	192
T_3474_C_synonymous	192
T_2835_A_synonymous	191
G_3015_A_synonymous	191
G_1332_A_synonymous	191
C_2015_T_missense	191
A_529_G_missense	190
T_1350_C_synonymous	190
A_539_G_missense	190
G_62_A_missense	190
A_300_G_missense	189
T_433_G_missense	189
T_201_C_synonymous	189
T_3396_C_synonymous	189
C_3720_T_synonymous	188
T_1923_C_synonymous	188
A_1502_C_missense	188
T_3207_C_synonymous	188
C_918_G_missense	188
C_2419_T_missense	188
T_1011_C_synonymous	188
G_2187_A_synonymous	187
T_51_A_missense	187
G_922_A_missense	187
G_2985_A_synonymous	186
A_876_G_synonymous	186
T_1875_C_synonymous	186
T_1023_C_synonymous	185
A_417_T_synonymous	184
T_879_C_synonymous	183
T_2574_C_synonymous	183
G_2062_T_missense	182
A_3543_T_missense	182
A_3673_G_missense	182
T_642_C_synonymous	182
T_3510_G_synonymous	181
G_551_T_missense	181
G_2837_T_missense	181
A_325_G_missense	181
A_1914_G_synonymous	181
G_624_A_synonymous	180
C_640_T_missense	180
T_720_G_synonymous	179
T_885_C_synonymous	179
G_2578_A_missense	179
T_1110_C_synonymous	179
G_42_C_missense	179
A_58_G_missense	179
T_1632_C_synonymous	179
C_788_T_missense	178
A_716_G_missense	178
C_2904_T_synonymous	178
C_1608_T_synonymous	178
T_3489_C_synonymous	178
A_1563_T_synonymous	177
C_2506_G_missense	177
C_1409_A_missense	177
T_2949_C_synonymous	176
C_1424_T_missense	176
A_3628_G_missense	176
A_2340_C_missense	175
T_840_C_synonymous	175
C_2955_T_synonymous	175
A_1036_G_missense	175
G_3799_A_missense	175
G_3529_T_missense	175
T_721_C_synonymous	174
T_1845_C_synonymous	174
G_2338_C_missense	174
A_748_T_missense	173
G_799_T_missense	173
T_321_C_synonymous	173
T_3582_C_synonymous	172
G_2540_A_missense	172
C_2612_T_missense	172
T_629_C_missense	171
C_728_T_missense	171
T_1485_C_synonymous	171
G_1099_T_missense	171
A_834_G_synonymous	170
G_3310_C_missense	170
G_654_A_synonymous	170
A_68_C_missense	170
T_1128_C_synonymous	170
C_2042_T_missense	170
G_3385_A_missense	169
G_682_T_missense	169
C_1728_T_synonymous	169
C_2374_T_missense	169
C_791_T_missense	169
A_3646_G_missense	168
T_792_C_synonymous	168
C_2250_T_synonymous	167
T_3369_A_synonymous	167
A_1379_G_missense	166
T_2403_C_synonymous	166
A_2508_G_synonymous	165
A_2682_G_synonymous	165
A_27_G_synonymous	165
C_1002_T_synonymous	165
T_783_C_synonymous	164
T_1320_C_synonymous	164
G_104_T_missense	164
G_2386_C_missense	164
T_1461_C_synonymous	164
G_223_C_missense	164
C_1436_G_missense	164
G_3135_T_missense	164
C_3047_T_missense	164
C_1376_A_missense	164
A_3180_G_synonymous	164
C_3713_T_missense	163
A_3559_T_missense	163
T_2850_C_synonymous	163
T_1710_C_synonymous	163
G_1867_A_missense	162
G_1297_A_missense	162
G_3202_A_missense	162
A_457_G_missense	161
G_1015_A_missense	161
C_1851_T_synonymous	161
A_849_G_synonymous	161
T_645_G_missense	160
T_1464_C_synonymous	160
G_2046_A_synonymous	160
A_1977_T_synonymous	160
T_921_C_synonymous	160
C_249_A_synonymous	160
T_3522_C_synonymous	159
T_1366_C_missense	159
C_749_A_missense	159
T_3414_C_synonymous	159
A_972_G_synonymous	159
A_396_T_missense	159
G_1564_C_missense	158
C_1913_T_missense	158
T_2343_C_synonymous	158
G_711_A_synonymous	158
G_3253_A_missense	158
G_192_T_missense	158
G_3499_A_missense	157
T_2898_C_synonymous	157
G_388_T_missense	157
T_3034_C_synonymous	157
T_1893_C_synonymous	157
G_1422_A_synonymous	156
T_699_C_synonymous	156
G_1303_T_missense	156
C_3240_T_synonymous	156
T_495_C_synonymous	155
G_3487_A_missense	155
G_1423_T_missense	155
G_336_A_synonymous	155
T_198_C_synonymous	154
G_1749_A_synonymous	154
C_1185_A_synonymous	154
C_1497_A_synonymous	154
A_450_G_synonymous	154
T_3187_C_synonymous	154
T_1314_C_synonymous	154
T_2040_C_synonymous	154
C_218_T_missense	153
G_3436_C_missense	153
T_1827_C_synonymous	153
G_2116_T_missense	153
G_2631_A_synonymous	153
C_3730_T_missense	152
G_1937_T_missense	152
G_755_A_missense	152
C_888_A_synonymous	151
C_2139_T_synonymous	151
T_2493_C_synonymous	151
G_1843_A_missense	151
T_2484_C_synonymous	150
G_694_T_missense	150
T_1053_C_synonymous	150
T_3198_G_synonymous	150
G_511_A_missense	150
A_467_G_missense	150
T_1824_C_synonymous	150
T_1542_C_synonymous	150
G_339_A_synonymous	149
C_2496_T_synonymous	149
A_589_G_missense	149
C_3521_T_missense	149
T_975_C_synonymous	149
T_2354_C_missense	149
T_147_C_synonymous	148
G_747_T_missense	148
T_557_C_missense	148
T_3420_G_synonymous	148
G_1662_T_missense	148
A_1647_G_synonymous	147
T_885_A_synonymous	147
G_3493_T_missense	147
G_637_A_missense	147
A_2457_G_synonymous	147
T_2610_C_synonymous	147
A_3168_G_synonymous	146
T_530_C_missense	146
T_1865_C_missense	145
A_1502_G_missense	145
G_3436_T_missense	145
T_1659_C_synonymous	145
G_3430_C_missense	145
T_601_C_missense	145
C_863_T_missense	145
A_2172_T_synonymous	145
C_2940_T_synonymous	144
G_3471_T_missense	144
G_3189_A_synonymous	144
G_1201_T_missense	144
C_2429_T_missense	144
G_3512_C_missense	144
A_1278_G_synonymous	144
G_233_A_missense	143
T_2907_C_synonymous	143
C_1074_T_synonymous	143
G_3193_T_missense	143
T_1920_C_synonymous	143
T_2400_C_synonymous	143
G_958_T_missense	143
G_970_C_missense	142
G_1068_A_synonymous	142
G_1783_A_missense	142
C_2377_T_missense	142
T_2232_C_synonymous	141
T_1731_C_synonymous	141
G_906_C_synonymous	141
T_1947_C_synonymous	141
A_2089_T_missense	141
G_2164_A_missense	141
T_246_C_synonymous	141
A_1618_T_missense	141
T_264_C_synonymous	140
G_3672_A_synonymous	140
G_1447_A_missense	140
A_2184_G_synonymous	140
T_523_C_missense	139
T_176_C_missense	139
T_3710_C_missense	139
C_2196_A_synonymous	139
A_2108_G_missense	139
C_3700_T_missense	139
T_3060_C_synonymous	139
G_1208_A_missense	139
G_2635_A_missense	139
G_3707_C_missense	139
G_3305_T_missense	138
C_2651_T_missense	138
T_1095_C_synonymous	138
T_1833_C_synonymous	138
C_1989_T_synonymous	138
G_3786_T_missense	138
G_1821_T_missense	138
T_1390_C_missense	137
G_286_C_missense	137
T_2601_C_synonymous	137
G_778_T_missense	137
C_3622_G_missense	137
A_2679_G_synonymous	137
T_552_C_synonymous	137
A_413_C_missense	137
C_1276_T_missense	137
T_536_C_missense	136
T_1026_C_synonymous	136
G_3382_C_missense	136
T_522_C_synonymous	136
T_3069_C_synonymous	136
T_3454_C_synonymous	136
T_1329_C_synonymous	136
C_1055_T_missense	136
A_442_T_missense	136
C_1681_T_missense	136
C_1682_A_missense	136
T_2037_C_synonymous	135
G_3150_T_missense	135
T_1773_C_synonymous	135
T_2451_C_synonymous	135
G_3740_C_missense	135
G_2476_T_missense	135
T_213_A_synonymous	135
T_3588_G_synonymous	135
T_3808_C_synonymous	134
T_750_C_synonymous	134
A_2763_G_synonymous	134
A_283_G_missense	134
T_3459_C_synonymous	134
G_3800_A_missense	134
A_3488_G_missense	134
A_693_T_synonymous	134
G_157_A_missense	133
G_2515_T_missense	133
G_2583_A_synonymous	133
T_1443_C_synonymous	132
C_705_T_synonymous	132
C_3225_T_synonymous	132
C_3375_T_synonymous	131
C_1895_A_missense	131
A_441_T_missense	131
A_132_G_synonymous	131
A_2244_G_synonymous	131
T_3537_C_synonymous	130
G_2488_T_missense	130
G_214_T_missense	130
T_501_G_synonymous	130
G_452_C_missense	130
G_2104_C_missense	130
C_3692_T_missense	130
G_755_T_missense	130
A_3090_G_synonymous	130
C_2378_T_missense	130
T_248_C_missense	130
A_858_T_synonymous	130
T_1791_C_synonymous	130
A_2252_C_missense	129
C_2901_T_synonymous	129
A_3807_G_synonymous	129
T_1152_C_synonymous	129
A_2504_G_missense	129
A_437_G_missense	129
T_990_C_synonymous	129
C_3669_T_synonymous	129
G_38_T_missense	129
A_3117_G_synonymous	128
A_3547_G_missense	128
G_1855_C_missense	128
C_2082_T_synonymous	128
T_2214_C_synonymous	128
T_2979_C_synonymous	128
C_3153_A_synonymous	127
G_2113_T_missense	127
G_3740_A_missense	127
T_1188_C_synonymous	126
T_1761_C_synonymous	126
G_2050_A_missense	126
A_2643_T_synonymous	126
T_47_C_missense	126
A_2036_T_missense	126
T_2253_C_synonymous	125
C_250_A_missense	125
G_1956_A_synonymous	125
C_59_A_missense	125
G_3321_T_missense	125
T_3159_C_synonymous	125
C_371_T_missense	125
A_2598_T_synonymous	125
A_794_G_missense	124
G_2116_C_missense	124
G_16_A_missense	124
C_25_T_missense	124
T_1140_C_synonymous	124
T_1045_C_missense	123
A_463_G_missense	123
C_1763_T_missense	123
A_1407_T_synonymous	123
G_3735_T_missense	123
C_3347_A_missense	123
C_649_T_missense	123
A_2805_G_synonymous	122
T_3671_C_missense	122
T_1098_C_synonymous	122
T_2697_C_synonymous	122
A_202_G_missense	122
G_214_A_missense	122
G_2062_A_missense	122
G_208_C_missense	122
G_859_C_missense	122
G_388_C_missense	121
C_149_T_missense	121
C_3402_T_synonymous	121
A_768_C_synonymous	121
G_3595_T_missense	121
T_225_C_synonymous	120
T_1326_C_synonymous	120
A_3724_G_missense	120
T_2809_G_missense	120
C_2130_T_synonymous	120
T_1155_G_synonymous	120
A_290_T_missense	120
T_2680_C_synonymous	120
G_394_C_missense	119
C_1289_T_missense	119
T_258_C_synonymous	119
T_458_C_missense	119
G_3382_A_missense	119
C_3205_T_missense	119
C_1617_T_synonymous	119
G_737_T_missense	119
C_2796_T_synonymous	119
A_984_G_synonymous	119
T_993_C_synonymous	119
A_1808_G_missense	118
C_323_G_missense	118
T_2874_C_synonymous	118
G_519_A_synonymous	118
A_628_G_missense	118
T_594_C_synonymous	118
A_723_G_synonymous	118
C_1709_T_missense	118
C_3299_T_missense	117
A_3765_G_synonymous	117
C_1115_T_missense	117
A_2421_G_synonymous	117
A_929_G_missense	117
A_3042_G_synonymous	116
G_787_A_missense	116
C_159_A_missense	116
T_207_C_synonymous	116
G_1507_A_missense	116
T_1539_C_synonymous	116
C_309_T_synonymous	116
G_862_T_missense	116
C_1150_T_missense	116
C_857_T_missense	116
G_1146_A_synonymous	116
C_779_T_missense	116
G_2445_A_synonymous	116
A_395_C_missense	115
C_3303_A_missense	115
T_2511_C_synonymous	115
A_831_G_synonymous	115
T_2742_C_synonymous	115
G_1365_A_synonymous	114
G_3254_T_missense	114
T_3249_C_synonymous	114
C_3591_T_synonymous	114
A_1398_G_synonymous	114
G_874_T_missense	114
A_3602_T_missense	113
A_138_G_synonymous	113
G_754_A_missense	113
A_461_G_missense	113
G_247_C_missense	113
T_564_C_synonymous	113
T_3126_C_synonymous	113
A_1061_G_missense	112
C_3818_T_missense	112
A_3639_G_synonymous	112
A_1413_G_synonymous	112
A_3785_T_missense	112
G_2754_A_synonymous	112
A_402_C_missense	112
C_3334_T_missense	112
A_1250_C_missense	112
C_2748_T_synonymous	112
C_2335_G_missense	112
G_505_A_missense	111
A_1878_G_synonymous	111
T_285_C_synonymous	111
G_2964_A_synonymous	111
C_2499_T_synonymous	111
A_2441_G_missense	111
C_2547_T_synonymous	111
G_2766_C_missense	111
C_1549_T_missense	111
G_191_T_missense	111
A_402_G_synonymous	111
G_570_T_missense	111
T_502_C_missense	111
C_2426_A_missense	110
G_184_A_missense	110
T_2577_C_synonymous	110
G_549_A_synonymous	110
T_810_C_synonymous	110
G_3415_A_missense	110
A_2415_G_missense	110
G_740_A_missense	109
C_1113_A_synonymous	109
A_3210_G_synonymous	109
G_2828_C_missense	109
A_2436_T_synonymous	109
G_2347_T_missense	109
G_3761_T_missense	109
A_3596_G_missense	109
G_770_A_missense	109
A_1563_G_synonymous	109
G_3392_C_missense	109
A_1038_G_synonymous	108
G_3699_T_missense	108
C_180_A_synonymous	108
T_2790_C_synonymous	108
G_3364_A_missense	108
C_1819_A_missense	108
G_3487_C_missense	108
C_2333_T_missense	108
C_3788_G_missense	108
G_2220_T_missense	107
G_3450_C_missense	107
A_2530_G_missense	107
G_2206_A_missense	107
C_2169_T_synonymous	107
G_2739_T_missense	107
T_3723_C_synonymous	106
A_3226_T_missense	106
G_3752_C_missense	106
G_1662_A_synonymous	106
T_3794_C_missense	106
T_2649_G_synonymous	106
G_1146_C_synonymous	106
G_1018_A_missense	105
G_268_A_missense	105
C_2555_T_missense	105
A_1547_C_missense	105
T_1448_C_missense	105
T_1359_C_synonymous	105
G_511_T_missense	105
C_2335_A_missense	105
T_726_C_synonymous	104
T_186_C_synonymous	104
A_2548_G_missense	104
G_44_T_missense	104
C_3428_T_missense	104
A_2567_G_missense	104
T_1089_C_synonymous	104
G_3564_A_synonymous	104
T_2929_C_synonymous	104
G_262_C_missense	104
T_1908_C_synonymous	104
C_3017_T_missense	104
C_2595_T_synonymous	104
C_2348_T_missense	103
A_1248_G_synonymous	103
T_2718_C_synonymous	103
C_77_A_missense	103
A_2208_G_synonymous	103
T_1509_C_synonymous	103
A_912_G_synonymous	103
T_805_C_missense	103
G_782_A_missense	103
A_61_G_missense	103
T_183_C_synonymous	103
A_1033_T_missense	103
T_211_C_missense	103
T_780_C_synonymous	103
A_1191_G_synonymous	102
G_781_T_missense	102
C_3070_T_missense	102
C_3788_A_missense	102
C_2247_T_synonymous	102
A_2194_G_missense	102
T_2118_C_synonymous	102
G_1076_A_missense	102
A_2409_G_synonymous	102
T_735_C_synonymous	102
G_1726_A_missense	102
C_2991_T_synonymous	102
G_3722_T_missense	102
A_85_T_missense	102
A_2358_G_synonymous	101
G_3219_A_synonymous	101
C_371_G_missense	101
A_2385_T_missense	101
G_305_T_missense	101
T_209_G_missense	101
A_3603_G_synonymous	101
G_1005_A_synonymous	100
T_1017_C_synonymous	100
A_3251_G_missense	100
A_1673_T_missense	100
G_3162_A_synonymous	100
T_3003_C_synonymous	100
T_1401_C_synonymous	100
G_1099_A_missense	100
C_751_T_missense	100
T_987_C_synonymous	100
T_3174_C_synonymous	100
C_535_A_missense	100
T_2097_C_synonymous	100
G_757_T_missense	99
A_410_G_missense	99
A_30_G_synonymous	99
C_1383_T_synonymous	99
A_734_G_missense	99
A_239_G_missense	99
G_2515_A_missense	99
T_369_C_synonymous	99
C_3440_T_missense	99
G_1422_T_missense	99
G_1030_A_missense	99
T_1890_C_synonymous	99
C_1678_T_synonymous	98
G_592_T_missense	98
T_2724_C_synonymous	98
A_2202_G_synonymous	98
G_3792_A_synonymous	98
A_88_C_missense	98
C_2123_T_missense	98
G_3655_A_missense	97
T_3039_C_synonymous	97
T_3708_C_synonymous	97
T_846_A_missense	97
G_7_A_missense	97
T_1917_C_synonymous	97
C_534_T_synonymous	97
A_2736_T_synonymous	97
C_2648_T_missense	97
A_1883_T_missense	97
A_2362_G_missense	97
A_2821_T_missense	96
T_598_C_missense	96
A_2691_G_synonymous	96
G_424_T_missense	96
T_1443_A_missense	96
C_2486_T_missense	95
C_877_T_missense	95
C_3337_A_missense	95
G_1279_T_missense	95
C_1010_T_missense	95
G_3310_A_missense	95
G_569_A_missense	95
A_3560_G_missense	95
C_2461_G_missense	95
C_1035_A_synonymous	95
C_210_A_synonymous	95
G_79_A_missense	95
T_807_C_synonymous	94
G_425_T_missense	94
T_3741_C_synonymous	94
G_262_T_missense	94
A_2205_T_synonymous	94
T_2577_G_synonymous	94
A_259_G_missense	94
A_197_G_missense	94
T_2028_G_synonymous	94
A_3390_G_missense	94
A_2106_G_synonymous	94
A_3679_G_missense	93
T_483_A_synonymous	93
A_3217_G_missense	93
A_2922_G_synonymous	93
G_2306_C_missense	93
G_2525_A_missense	93
T_1866_C_synonymous	93
G_3423_A_synonymous	93
G_1600_A_missense	93
A_2976_G_synonymous	93
G_1374_T_missense	93
A_1977_G_synonymous	93
C_648_T_synonymous	92
T_2982_C_synonymous	92
G_2743_A_missense	92
G_1239_A_synonymous	92
A_3458_G_missense	92
A_3494_G_missense	92
T_2913_C_synonymous	92
G_1756_A_missense	92
C_951_T_synonymous	92
G_3320_A_missense	92
T_600_C_synonymous	92
C_1101_T_synonymous	91
G_139_T_missense	91
G_3250_C_missense	91
C_3780_A_missense	91
T_508_C_missense	91
C_219_G_synonymous	91
C_2282_T_missense	91
T_70_C_synonymous	91
A_2443_C_synonymous	91
C_135_A_synonymous	91
A_2030_G_missense	91
C_1354_A_missense	91
G_3331_A_missense	91
C_761_A_missense	91
A_1197_G_synonymous	91
A_1521_G_synonymous	90
T_153_A_synonymous	90
C_2771_T_missense	90
A_3694_G_missense	90
T_635_C_missense	90
T_2613_C_synonymous	90
T_3171_C_synonymous	90
G_1279_C_missense	90
G_2066_A_missense	90
C_3335_T_missense	90
T_2652_C_synonymous	90
G_1839_C_missense	90
A_1228_G_missense	89
A_2799_G_synonymous	89
T_334_C_missense	89
A_2362_C_missense	89
C_3700_A_missense	89
T_3465_C_synonymous	89
G_2828_T_missense	89
T_1925_G_missense	89
A_2134_G_missense	88
T_3348_C_synonymous	88
T_1473_C_synonymous	88
G_3667_A_missense	88
T_1245_C_synonymous	88
T_1098_A_synonymous	88
A_2679_T_synonymous	88
T_3781_C_missense	88
A_1104_G_synonymous	88
A_1222_G_missense	87
C_1244_A_missense	87
A_1044_T_synonymous	87
G_774_T_missense	87
T_2787_C_synonymous	87
A_3801_G_synonymous	86
T_2295_C_synonymous	86
A_3048_G_synonymous	86
C_2435_G_missense	86
A_1806_G_synonymous	86
A_3276_G_synonymous	86
T_470_G_missense	86
A_690_T_synonymous	86
T_1269_C_synonymous	85
C_1425_A_synonymous	85
G_3385_T_missense	85
G_909_T_missense	85
T_2943_C_synonymous	85
G_345_A_synonymous	85
G_3624_A_synonymous	85
C_3297_T_synonymous	85
T_3647_C_missense	85
C_1293_A_synonymous	85
A_3431_T_missense	85
C_3240_A_synonymous	85
T_1881_G_missense	85
A_1820_T_missense	85
A_2807_G_missense	85
T_3267_C_synonymous	85
C_284_A_missense	85
A_413_G_missense	85
T_3433_C_synonymous	85
T_1335_C_synonymous	85
A_3360_T_synonymous	85
G_3448_C_missense	85
A_768_G_synonymous	85
G_579_A_synonymous	85
A_2628_T_synonymous	85
T_1695_C_synonymous	85
T_633_A_missense	85
T_3120_C_synonymous	84
T_1887_C_synonymous	84
T_3588_C_synonymous	84
C_1353_T_synonymous	84
G_2113_C_missense	84
T_1437_G_synonymous	84
T_745_C_synonymous	83
A_263_G_missense	83
C_1877_T_missense	83
T_3696_C_synonymous	83
T_1260_C_synonymous	83
A_1962_G_synonymous	83
A_55_G_missense	83
T_1755_A_synonymous	83
T_51_C_synonymous	83
A_653_T_missense	83
G_2631_C_synonymous	83
T_3791_C_missense	83
A_1451_T_missense	83
A_3220_G_missense	83
G_1843_T_missense	83
A_3132_G_synonymous	83
T_189_C_synonymous	83
A_2736_G_synonymous	83
G_790_T_missense	82
G_427_A_missense	82
T_3549_C_synonymous	82
C_1537_T_missense	82
G_3135_A_synonymous	82
C_52_A_missense	82
A_155_G_missense	82
G_865_C_missense	81
T_1551_C_synonymous	81
T_1863_C_synonymous	81
G_3280_A_missense	81
G_1068_T_missense	81
G_224_A_missense	81
G_1219_A_missense	81
G_238_C_missense	81
A_3113_G_missense	81
C_3538_A_missense	81
G_1333_A_missense	81
T_1284_G_missense	81
G_2438_A_missense	81
A_1038_C_missense	81
A_897_T_synonymous	81
T_1746_C_synonymous	80
T_1474_C_synonymous	80
A_2871_G_synonymous	80
T_1100_C_missense	80
G_412_A_missense	80
C_521_T_missense	80
C_2496_A_synonymous	80
A_2035_T_missense	80
A_554_G_missense	80
A_2430_G_synonymous	80
A_540_T_missense	80
G_2045_T_missense	80
C_244_T_missense	80
T_1707_C_synonymous	79
T_3492_C_synonymous	79
C_2434_A_missense	79
T_3192_C_synonymous	79
G_46_A_missense	79
G_288_A_synonymous	79
A_548_T_missense	79
A_3543_G_synonymous	79
A_3336_G_synonymous	79
A_81_G_synonymous	79
A_221_T_missense	79
T_2844_C_synonymous	79
T_3129_C_synonymous	78
G_1239_C_synonymous	78
G_1674_A_synonymous	78
G_3688_A_missense	78
G_740_T_missense	78
C_2997_T_synonymous	78
G_3076_T_missense	78
G_223_A_missense	78
G_3295_A_missense	78
A_3592_G_missense	77
T_2034_C_synonymous	77
A_3798_G_synonymous	77
A_3108_G_synonymous	77
G_710_T_missense	77
T_2814_C_synonymous	77
G_2242_C_missense	77
T_1746_A_synonymous	77
C_3804_T_synonymous	77
C_2375_T_missense	77
G_1587_T_missense	77
A_3697_G_missense	77
A_2217_G_synonymous	77
A_155_T_missense	77
T_708_C_synonymous	77
C_2678_T_missense	77
C_1704_T_synonymous	77
A_2308_G_missense	77
G_1042_A_missense	77
C_1913_A_missense	77
A_1705_G_missense	76
T_597_C_synonymous	76
T_3683_C_missense	76
A_2823_G_synonymous	76
A_3542_T_missense	76
G_747_A_synonymous	76
A_2322_G_synonymous	76
A_1951_G_missense	76
A_1143_G_synonymous	76
A_1378_T_missense	76
G_3370_T_missense	76
G_3664_A_missense	76
A_2827_C_missense	76
G_710_A_missense	76
T_1287_C_synonymous	76
C_989_T_missense	75
A_3789_C_synonymous	75
C_964_T_missense	75
T_3270_C_synonymous	75
A_1894_G_missense	75
G_2025_A_synonymous	75
C_352_A_missense	75
G_3790_A_missense	75
G_3725_A_missense	75
G_979_A_missense	75
G_1510_A_missense	75
T_676_C_synonymous	75
T_1959_C_synonymous	74
A_413_T_missense	74
C_348_A_synonymous	74
G_3749_A_missense	74
C_1495_T_missense	74
C_1125_A_synonymous	74
A_2349_G_synonymous	74
T_454_A_missense	74
T_1012_C_missense	74
T_2745_G_synonymous	74
A_2487_G_synonymous	74
G_3041_C_missense	74
A_2998_C_synonymous	74
A_1874_G_missense	74
T_3078_C_synonymous	74
A_362_G_missense	74
T_3147_C_synonymous	74
T_399_C_synonymous	74
C_1433_G_missense	74
A_2205_G_synonymous	74
A_3612_G_synonymous	74
C_137_T_missense	74
A_775_T_missense	73
T_3027_A_synonymous	73
T_261_C_synonymous	73
G_1356_A_synonymous	73
G_1336_C_missense	73
C_2374_A_missense	73
G_3800_T_missense	73
T_3231_C_synonymous	73
G_2113_A_missense	73
A_683_G_missense	73
A_1060_G_missense	73
G_2828_A_missense	73
T_2751_C_synonymous	73
G_532_T_missense	73
C_751_A_missense	73
G_624_T_synonymous	72
A_2283_G_synonymous	72
T_328_A_missense	72
C_1102_T_synonymous	72
G_2059_T_missense	72
G_3550_A_missense	72
A_396_G_synonymous	72
T_661_G_missense	72
A_1964_G_missense	72
C_3782_T_missense	72
T_1597_C_synonymous	72
A_2112_G_synonymous	72
C_77_G_missense	72
T_996_C_synonymous	72
C_1009_T_missense	72
T_1620_C_synonymous	72
A_2427_T_synonymous	72
C_558_A_missense	72
A_933_T_synonymous	72
T_2581_C_synonymous	72
C_2168_T_missense	72
C_515_T_missense	72
T_3686_C_missense	72
A_2281_G_missense	71
G_770_T_missense	71
A_2351_T_missense	71
T_153_C_synonymous	71
T_3345_C_synonymous	71
C_3485_A_missense	71
G_1445_T_missense	71
T_660_C_synonymous	71
C_2469_T_synonymous	71
G_3621_A_synonymous	71
T_720_C_synonymous	71
T_299_C_missense	71
G_3751_A_missense	71
T_1164_C_synonymous	71
T_3516_C_synonymous	71
C_2039_A_missense	70
A_338_T_missense	70
T_3378_C_synonymous	70
A_631_G_missense	70
G_1821_A_synonymous	70
A_239_C_missense	70
T_2304_C_synonymous	70
T_3307_C_missense	70
G_2657_T_missense	70
A_442_G_missense	70
T_2274_C_synonymous	70
G_2386_A_missense	70
A_632_G_missense	70
T_2844_G_synonymous	70
T_3698_C_missense	70
A_1521_T_synonymous	70
T_1911_C_synonymous	70
A_3559_C_missense	70
T_66_C_synonymous	70
G_784_C_missense	70
T_2257_C_synonymous	70
A_1280_C_missense	70
G_3786_A_synonymous	69
C_2156_A_missense	69
T_2490_C_synonymous	69
A_675_G_synonymous	69
A_68_G_missense	69
A_1020_C_missense	69
G_3490_A_missense	69
C_3407_T_missense	69
T_3495_G_missense	69
G_802_A_missense	69
A_934_G_missense	69
T_588_C_synonymous	69
G_3254_A_missense	69
G_1333_T_missense	69
T_2889_C_synonymous	69
T_2219_C_missense	69
A_401_T_missense	69
T_2260_C_synonymous	69
C_2572_T_missense	69
T_916_C_missense	69
G_1879_T_missense	69
G_1070_A_missense	69
A_2004_G_synonymous	69
C_1230_A_synonymous	69
T_1770_C_synonymous	69
C_1471_T_missense	69
C_1496_T_missense	69
A_490_T_missense	68
G_1843_C_missense	68
A_1451_G_missense	68
C_2420_T_missense	68
A_609_G_missense	68
A_797_G_missense	68
A_1020_G_synonymous	68
T_375_C_synonymous	68
T_657_C_synonymous	68
G_818_T_missense	68
A_1560_G_synonymous	68
T_1323_C_synonymous	68
C_1646_T_missense	68
A_3819_G_synonymous	68
A_2010_T_synonymous	68
G_678_A_synonymous	68
C_1232_T_missense	68
T_2875_C_synonymous	68
G_2031_A_synonymous	68
T_2622_C_synonymous	68
A_206_G_missense	68
A_992_G_missense	68
G_46_C_missense	67
A_1362_G_synonymous	67
A_1075_G_missense	67
T_3662_C_missense	67
T_327_C_synonymous	67
A_301_G_missense	67
A_2150_G_missense	67
T_1047_C_synonymous	67
C_2810_T_missense	67
G_1740_T_missense	67
A_3461_T_missense	67
T_2154_C_synonymous	67
A_1554_G_synonymous	67
C_254_T_missense	66
G_2262_T_missense	66
A_3503_G_missense	66
C_2993_T_missense	66
T_612_C_synonymous	66
C_1873_T_missense	66
C_2808_A_missense	66
A_290_G_missense	66
C_1715_A_missense	66
T_786_C_synonymous	66
G_424_A_missense	66
T_2676_C_synonymous	66
G_3672_T_missense	66
T_1866_A_synonymous	66
G_234_A_synonymous	66
A_3393_G_synonymous	66
A_2126_G_missense	66
G_3743_A_missense	66
A_738_G_synonymous	65
T_2133_A_synonymous	65
T_153_G_synonymous	65
G_2353_A_missense	65
G_737_A_missense	65
A_3470_G_missense	65
C_2047_A_synonymous	65
A_2481_G_synonymous	65
A_3734_G_missense	65
A_2556_T_synonymous	65
T_3154_C_missense	65
A_3505_T_missense	65
A_789_G_synonymous	65
G_1201_A_missense	65
A_50_G_missense	65
T_3463_C_missense	65
G_2199_A_synonymous	65
T_633_G_missense	65
T_2001_C_synonymous	65
[truncated: 5,838 more rows]
