# Supplementary material for: Analysis of 3.5 million SARS-CoV-2 sequences reveals unique mutational trends with consistent nucleotide and codon frequencies
Source: Virol J. 2023 Feb 17;20:31. doi: 10.1186/s12985-023-01982-8 (PMC9936480; doi:10.1186/s12985-023-01982-8)
Supplement: Supplementary file 11 — Additional file 11. Tables S11-70: Counts of All Mutations for each Gene/Clade Combination. [file 12985_2023_1982_MOESM11_ESM.zip › Additional File 1 Tables S11-70/Additional File 1 Table S25_Spike_gamma_lambda_all_mut_info.csv]

	mutation_sum
A_1841_G_missense	263450
A_1501_T_missense	120561
C_2042_A_missense	91687
C_2147_T_missense	74513
T_2944_G_missense	74244
C_1709_A_missense	74138
A_204_C_synonymous	74102
G_3352_C_missense	73403
G_1450_A_missense	60080
G_3526_T_missense	51109
C_1963_T_missense	46822
C_52_T_missense	46610
C_3080_T_missense	45804
C_76_T_missense	45509
G_412_T_missense	45421
G_570_T_missense	45053
C_59_A_missense	44999
A_1250_C_missense	42979
A_2194_G_missense	12978
C_1433_A_missense	12150
G_2306_T_missense	9009
C_1818_T_synonymous	8993
G_455_T_missense	8608
C_2169_T_synonymous	8442
G_1430_A_missense	8078
C_13_T_missense	6702
T_458_C_missense	6331
G_1839_A_synonymous	6204
T_2097_C_synonymous	5905
G_2025_T_missense	4143
G_2031_T_missense	3859
C_75_T_synonymous	2846
G_3573_T_missense	2692
C_284_T_missense	2676
T_1355_A_missense	2567
T_1469_C_missense	2453
C_227_T_missense	2414
G_224_T_missense	2394
T_1355_G_missense	2385
C_1629_T_synonymous	2371
C_2576_A_missense	2223
C_1383_T_synonymous	2105
C_2547_T_synonymous	2041
G_757_A_missense	2025
C_98_T_missense	1899
C_59_T_missense	1870
G_162_T_missense	1857
C_35_T_missense	1842
C_1686_T_synonymous	1710
C_2820_T_synonymous	1689
T_2037_G_missense	1646
C_2063_T_missense	1562
C_918_T_synonymous	1553
G_1070_A_missense	1549
C_145_T_missense	1515
T_2526_C_synonymous	1472
G_2386_C_missense	1421
T_1725_C_synonymous	1353
C_3714_A_synonymous	1344
T_454_A_missense	1273
G_2533_T_missense	1268
C_888_T_synonymous	1257
C_293_T_missense	1196
C_3438_T_synonymous	1162
G_412_C_missense	1101
T_1320_G_missense	1100
G_425_A_missense	1093
C_2042_G_missense	1092
G_3352_T_missense	1081
C_1425_T_synonymous	1062
C_297_T_synonymous	1010
C_3534_T_synonymous	1007
C_665_T_missense	989
C_2880_T_synonymous	974
G_1876_T_missense	936
C_3714_T_synonymous	923
G_2386_T_missense	913
A_2158_G_missense	908
C_1715_T_missense	908
C_1524_T_synonymous	882
C_3755_T_missense	857
G_1251_T_missense	817
T_2037_A_missense	817
T_1117_C_missense	814
C_56_T_missense	813
G_2018_C_missense	811
G_2025_C_missense	809
C_764_T_missense	804
C_2076_T_synonymous	788
G_238_T_missense	779
G_1016_A_missense	779
A_2862_T_missense	777
T_2907_A_missense	777
G_62_T_missense	771
A_1451_C_missense	770
G_2695_T_missense	767
C_3342_T_synonymous	766
C_1124_T_missense	765
T_1513_C_missense	765
C_1112_T_missense	762
G_3219_T_missense	762
A_1493_G_missense	760
C_2292_A_missense	758
C_1919_T_missense	734
A_3774_C_missense	731
C_2111_T_missense	715
C_936_T_synonymous	714
A_1038_C_missense	712
A_431_T_missense	708
G_3232_T_missense	695
C_526_T_missense	692
T_3171_C_synonymous	685
T_432_C_synonymous	679
A_1478_G_missense	678
C_662_T_missense	677
C_2568_T_synonymous	657
G_2031_C_missense	656
G_1239_T_synonymous	656
A_2024_G_missense	650
A_1126_G_missense	640
C_646_T_missense	639
T_638_G_missense	638
G_1213_A_missense	638
G_1564_T_missense	637
A_1224_C_missense	632
C_1185_T_synonymous	628
C_2145_T_synonymous	616
C_165_T_synonymous	612
C_56_G_missense	612
C_86_T_missense	605
C_1230_T_synonymous	602
C_1296_T_synonymous	593
G_3656_T_missense	592
C_159_T_synonymous	579
G_2848_A_missense	576
A_2507_G_missense	573
G_3604_C_missense	572
G_1983_T_missense	567
G_1558_T_missense	566
G_550_A_missense	565
C_3444_T_synonymous	563
G_3682_T_missense	560
T_1734_C_synonymous	559
A_697_G_missense	550
G_3364_T_missense	548
C_1062_T_synonymous	547
G_3500_C_missense	540
T_1480_C_missense	536
C_3225_T_synonymous	515
C_2816_T_missense	512
C_180_T_synonymous	512
C_826_T_synonymous	508
A_1272_G_synonymous	504
C_60_T_synonymous	500
C_348_T_synonymous	499
C_2073_T_synonymous	497
G_3687_T_missense	487
G_2059_T_missense	481
C_2472_T_synonymous	477
C_767_T_missense	477
C_1995_T_synonymous	473
C_1424_T_missense	466
A_1358_T_missense	464
C_1431_G_missense	462
G_2046_T_synonymous	462
C_195_T_synonymous	456
C_3357_T_synonymous	453
G_1749_T_missense	453
C_200_T_missense	452
A_2194_T_missense	452
C_3645_T_synonymous	451
C_1029_T_synonymous	449
G_2049_T_synonymous	436
A_204_T_synonymous	434
A_1502_C_missense	434
G_663_T_synonymous	433
G_906_T_synonymous	432
C_2461_T_synonymous	431
G_459_T_missense	430
C_2102_T_missense	428
C_3484_T_missense	427
G_1864_T_missense	423
C_2812_T_missense	423
G_637_T_missense	416
C_3600_T_synonymous	416
G_769_A_missense	416
G_3366_C_synonymous	415
C_702_T_synonymous	415
G_3664_A_missense	415
C_96_T_synonymous	413
C_84_T_synonymous	413
G_3366_T_synonymous	411
C_444_T_synonymous	410
C_2775_T_synonymous	409
C_3350_T_missense	408
T_3710_C_missense	407
A_2811_G_synonymous	401
G_2066_T_missense	392
C_2121_T_synonymous	391
G_2806_T_missense	390
G_79_T_missense	389
C_1958_T_missense	376
C_1113_T_synonymous	376
A_472_G_missense	373
C_210_T_synonymous	372
C_3303_T_synonymous	369
G_3058_T_missense	367
C_390_T_synonymous	364
G_3250_T_missense	361
G_2794_A_missense	360
T_1176_C_synonymous	360
A_3503_G_missense	360
C_705_T_synonymous	360
C_174_T_synonymous	359
T_2718_C_synonymous	357
G_2635_T_missense	351
A_2976_G_synonymous	350
A_3312_G_synonymous	348
G_3310_T_missense	346
C_2576_T_missense	344
C_65_T_missense	344
G_782_T_missense	337
G_3790_T_missense	337
G_1279_A_missense	335
C_2333_T_missense	332
C_3186_T_synonymous	331
C_33_T_synonymous	330
G_3749_T_missense	329
A_2385_C_missense	326
T_213_G_synonymous	325
C_438_T_synonymous	321
G_162_A_synonymous	318
C_2367_T_synonymous	317
C_77_T_missense	315
C_249_T_synonymous	315
G_3775_C_missense	313
T_1693_C_missense	312
C_129_T_synonymous	310
C_2196_T_synonymous	309
C_2334_T_synonymous	308
A_2339_C_missense	303
G_3655_T_missense	301
G_2806_A_missense	301
G_542_T_missense	299
G_425_T_missense	295
T_916_C_missense	293
T_8_G_missense	286
C_1860_T_synonymous	285
G_3704_T_missense	283
T_3249_C_synonymous	282
C_761_T_missense	281
T_3597_C_synonymous	278
A_894_G_synonymous	277
C_920_T_missense	277
G_489_T_synonymous	276
A_474_C_missense	276
G_1839_T_missense	276
A_2516_T_missense	276
C_250_T_synonymous	276
C_1623_T_synonymous	275
G_3202_T_missense	274
C_1125_T_synonymous	274
G_1960_C_missense	271
G_3751_A_missense	270
G_208_A_missense	269
T_2203_G_missense	266
C_2042_T_missense	266
T_53_G_missense	264
A_1767_G_synonymous	263
G_757_T_missense	263
C_2808_T_synonymous	263
G_3259_T_missense	261
T_1746_C_synonymous	260
C_2292_T_synonymous	260
C_471_A_missense	258
G_1720_T_missense	255
C_3788_T_missense	252
G_1356_T_synonymous	250
G_199_T_missense	250
C_870_T_synonymous	249
C_2772_T_synonymous	247
T_2424_C_synonymous	247
C_281_T_missense	246
G_532_C_missense	245
G_2806_C_missense	243
C_1497_T_synonymous	242
G_331_A_missense	242
G_784_T_missense	241
C_968_T_missense	240
A_1619_G_missense	236
A_1241_G_missense	236
G_3711_T_missense	235
C_205_T_missense	235
A_3486_G_synonymous	234
C_1552_T_synonymous	233
T_1419_C_synonymous	232
C_2139_T_synonymous	231
C_2435_T_missense	230
C_1971_T_synonymous	229
G_1674_T_missense	229
C_436_T_missense	228
T_1320_A_missense	228
T_1881_C_synonymous	226
C_80_T_missense	225
C_1467_T_synonymous	225
C_513_T_synonymous	225
C_2856_T_synonymous	223
G_3624_T_missense	223
C_3485_T_missense	222
A_63_G_synonymous	222
A_463_C_missense	221
G_3792_T_synonymous	220
T_2937_C_synonymous	215
T_470_C_missense	215
C_2377_T_missense	212
C_851_T_missense	211
C_558_T_synonymous	210
G_3232_A_missense	208
C_1431_T_synonymous	207
C_26_T_missense	206
T_430_G_missense	204
C_2434_T_missense	204
G_2631_T_synonymous	199
A_631_G_missense	199
C_3777_T_synonymous	199
C_1640_A_missense	196
A_1044_G_synonymous	196
C_28_T_synonymous	195
G_549_T_missense	195
T_3060_G_synonymous	193
G_3487_T_missense	192
C_520_T_missense	190
C_2033_T_missense	190
T_1443_C_synonymous	189
T_508_C_missense	189
G_2311_T_missense	187
T_2127_C_synonymous	185
G_3195_T_synonymous	185
C_764_A_missense	184
A_2134_G_missense	183
C_435_T_synonymous	183
C_2796_A_synonymous	183
G_2828_C_missense	181
C_1416_T_synonymous	181
G_874_T_missense	180
A_758_G_missense	179
G_3778_T_missense	178
C_2675_T_missense	177
G_1365_T_missense	176
A_1810_G_missense	176
C_2027_T_missense	176
C_3301_T_missense	176
A_443_C_missense	174
A_330_G_synonymous	174
C_1435_T_missense	174
G_412_A_missense	173
A_3807_G_synonymous	169
T_1809_C_synonymous	168
C_1668_T_synonymous	168
C_733_T_missense	167
A_2530_G_missense	167
C_1154_T_missense	166
A_2827_C_missense	166
G_925_C_missense	165
G_3457_T_missense	163
C_2013_T_synonymous	163
G_3752_T_missense	163
G_1037_A_missense	161
C_1409_A_missense	160
T_261_C_synonymous	160
G_3583_C_missense	159
T_454_C_missense	159
C_2425_T_missense	158
C_882_T_synonymous	157
A_2643_T_synonymous	156
G_3740_T_missense	156
C_2991_T_synonymous	156
C_3054_T_synonymous	156
G_1939_T_missense	154
C_1895_A_missense	154
C_988_T_missense	154
G_1723_T_missense	153
G_1430_T_missense	153
C_1974_A_missense	153
G_2824_T_missense	152
C_1515_T_synonymous	150
G_2853_A_synonymous	150
G_922_T_missense	150
G_1864_A_missense	150
A_1641_G_synonymous	150
G_1486_A_missense	150
C_2051_T_missense	148
C_1640_T_missense	147
G_3688_T_missense	147
T_2115_C_synonymous	146
G_156_A_synonymous	146
A_2217_T_synonymous	145
C_1185_A_synonymous	143
A_1854_T_synonymous	142
A_1922_G_missense	141
C_1753_T_missense	141
G_1099_T_missense	141
G_641_T_missense	141
A_963_G_synonymous	140
G_2853_T_synonymous	140
A_1396_C_synonymous	140
G_1450_C_missense	139
C_1074_T_synonymous	139
G_1336_A_missense	139
G_288_T_missense	139
G_2438_A_missense	138
A_206_C_missense	138
C_2240_T_missense	136
T_3803_C_missense	136
G_215_A_missense	136
G_3012_A_synonymous	136
A_2628_G_synonymous	136
C_2629_T_synonymous	135
C_114_T_synonymous	133
C_649_T_missense	133
C_2537_T_missense	133
C_1718_T_missense	132
C_2568_A_missense	131
A_3464_T_missense	131
G_42_T_missense	131
G_773_T_missense	130
A_2251_G_missense	129
G_643_T_missense	128
G_2062_T_missense	128
C_2941_T_missense	127
T_302_C_missense	127
G_664_T_missense	127
A_3774_T_missense	127
C_3738_T_synonymous	126
A_3673_T_missense	126
G_208_T_missense	126
C_1944_T_synonymous	126
G_569_T_missense	126
A_3030_G_synonymous	125
T_1111_C_missense	124
A_461_C_missense	124
G_223_C_missense	124
C_1317_T_synonymous	124
T_2484_C_synonymous	124
C_2534_T_missense	123
T_1167_C_synonymous	122
C_2093_T_missense	122
G_3371_T_missense	121
A_2838_C_synonymous	121
C_2819_T_missense	120
C_517_A_missense	119
G_427_T_missense	119
C_1565_T_missense	118
C_896_T_missense	116
A_675_T_synonymous	116
C_3513_T_synonymous	115
G_3690_T_synonymous	115
C_2372_T_missense	115
G_1146_T_synonymous	114
G_277_A_missense	114
C_1433_T_missense	113
A_593_G_missense	112
C_200_A_missense	111
G_538_A_missense	111
A_2870_T_missense	111
C_960_T_synonymous	110
G_3728_T_missense	110
T_414_C_synonymous	110
T_3398_C_missense	110
C_335_T_missense	109
C_1151_T_missense	109
T_492_G_missense	109
C_2271_T_synonymous	108
G_678_A_synonymous	106
G_2262_T_missense	106
G_1030_T_missense	106
G_1084_T_missense	103
G_16_T_missense	103
G_3615_T_missense	102
C_2636_T_missense	102
C_3555_T_synonymous	102
C_1002_T_synonymous	102
C_719_T_missense	101
G_2562_T_missense	101
T_458_A_missense	100
T_1456_G_missense	100
G_1747_C_missense	100
G_643_C_missense	100
C_2648_T_missense	100
G_1042_T_missense	99
G_3450_T_missense	99
T_3666_G_synonymous	99
C_2464_T_missense	98
G_233_A_missense	98
C_648_T_synonymous	96
G_2973_T_synonymous	96
C_2757_T_synonymous	96
G_727_T_missense	96
C_2492_T_missense	95
T_1986_C_synonymous	95
A_736_G_missense	95
C_2646_T_synonymous	94
G_2637_T_synonymous	94
G_358_C_missense	94
C_535_T_missense	93
A_644_G_missense	93
T_363_C_synonymous	93
G_2973_A_synonymous	93
C_2882_T_missense	92
C_3059_T_missense	91
C_752_A_missense	91
G_2478_T_synonymous	91
T_333_C_synonymous	91
A_2608_G_missense	91
G_38_T_missense	91
G_452_T_missense	91
G_423_T_missense	90
G_2193_T_missense	90
T_2484_A_synonymous	90
T_327_C_synonymous	90
G_1867_T_missense	89
T_2287_C_synonymous	89
C_2015_T_missense	89
G_62_C_missense	89
G_305_A_missense	88
C_349_T_synonymous	88
C_3233_T_missense	88
C_2335_A_missense	88
C_2612_T_missense	87
C_1891_T_missense	87
A_3774_G_synonymous	86
G_234_T_missense	86
A_2427_G_synonymous	86
G_979_A_missense	85
A_1346_C_missense	85
G_3725_T_missense	85
G_531_C_missense	84
A_2452_G_missense	84
A_50_G_missense	84
G_2338_C_missense	84
A_2140_G_missense	83
T_1836_C_synonymous	83
C_2168_T_missense	83
G_1146_A_synonymous	82
T_1761_C_synonymous	82
G_2515_T_missense	81
G_2050_A_missense	80
G_3254_A_missense	80
T_240_C_synonymous	79
G_24_T_missense	79
A_3251_G_missense	79
C_212_T_missense	78
T_2028_C_synonymous	78
T_1152_C_synonymous	78
G_532_A_missense	77
G_2187_A_synonymous	77
G_1065_A_synonymous	76
C_152_T_missense	76
T_2316_C_synonymous	76
C_940_A_missense	76
A_1158_G_synonymous	76
G_3254_C_missense	76
A_306_G_synonymous	75
C_1221_T_synonymous	75
T_2907_C_synonymous	75
T_594_C_synonymous	75
G_339_A_synonymous	74
C_2544_T_synonymous	74
G_1337_T_missense	74
A_3505_T_missense	74
G_1411_C_missense	73
C_2859_T_synonymous	73
A_1402_G_missense	73
C_73_T_missense	73
G_781_A_missense	73
T_1824_A_synonymous	72
A_449_C_missense	72
C_3816_T_synonymous	72
G_3397_T_missense	72
C_2156_T_missense	72
T_299_C_missense	71
G_2242_C_missense	71
A_2336_G_missense	71
G_233_T_missense	71
T_725_C_missense	70
T_2071_C_missense	70
G_770_A_missense	70
G_2536_T_missense	70
A_1857_G_synonymous	70
A_1605_G_synonymous	69
A_3546_C_missense	69
C_1974_T_synonymous	69
C_1354_A_missense	68
T_198_C_synonymous	68
G_1821_T_missense	68
G_639_T_synonymous	68
C_3209_T_missense	68
T_17_C_missense	68
C_2195_T_missense	67
A_3543_G_synonymous	67
G_865_A_missense	67
G_542_C_missense	67
C_3138_T_synonymous	67
T_190_A_missense	67
T_2724_C_synonymous	67
G_3550_C_missense	67
G_3024_T_synonymous	67
C_74_T_missense	66
C_1658_T_missense	66
C_3282_T_synonymous	66
G_3189_T_missense	66
G_3500_T_missense	66
G_1749_A_synonymous	66
C_1173_T_synonymous	66
T_2118_C_synonymous	66
G_1447_T_missense	65
G_737_T_missense	65
G_2059_A_missense	65
T_2133_C_synonymous	65
T_273_C_synonymous	65
C_3720_T_synonymous	65
T_684_C_synonymous	64
C_3570_T_synonymous	64
T_597_C_synonymous	64
G_570_A_synonymous	64
C_2940_T_synonymous	63
G_288_A_synonymous	63
C_3282_A_synonymous	63
A_2112_G_synonymous	63
T_1896_G_synonymous	63
T_9_G_synonymous	62
C_3153_T_synonymous	62
A_3431_C_missense	62
C_1853_T_missense	62
T_1998_A_synonymous	62
C_1626_T_synonymous	62
G_577_T_missense	62
G_531_T_missense	62
A_1673_G_missense	61
G_2025_A_synonymous	61
C_2081_T_missense	61
G_3430_C_missense	61
T_183_G_missense	61
G_781_C_missense	61
A_440_G_missense	60
G_2837_T_missense	60
C_3183_T_synonymous	60
G_2674_T_missense	60
C_915_T_synonymous	60
A_3585_G_synonymous	59
C_1989_T_synonymous	59
T_3341_C_missense	59
C_2216_T_missense	59
T_6_A_missense	59
A_3134_G_missense	59
A_3633_G_synonymous	59
T_536_G_missense	59
T_645_C_synonymous	59
G_1901_A_missense	58
C_3440_T_missense	58
C_366_T_synonymous	58
C_3705_T_synonymous	58
G_1956_A_synonymous	58
G_1708_T_missense	58
C_1848_T_synonymous	58
T_1770_C_synonymous	57
G_1843_A_missense	57
T_2517_C_synonymous	57
A_1973_C_missense	57
T_18_C_synonymous	57
G_460_C_missense	57
C_3359_T_missense	57
G_2438_T_missense	57
C_788_T_missense	57
G_2611_T_missense	57
G_184_C_missense	56
C_1608_T_synonymous	56
C_2117_T_missense	56
T_1345_C_missense	56
G_663_A_synonymous	56
C_438_A_missense	56
T_1281_C_synonymous	56
G_1426_A_missense	56
C_2520_T_synonymous	55
G_1749_C_missense	55
G_2854_T_missense	55
C_447_T_synonymous	55
C_3594_T_synonymous	55
C_471_T_synonymous	55
T_433_G_missense	54
G_710_A_missense	54
G_184_A_missense	54
C_3504_T_synonymous	54
A_2415_G_missense	54
G_3621_T_missense	54
G_305_T_missense	54
G_679_A_missense	54
G_3716_C_missense	54
G_1223_T_missense	54
A_2289_G_synonymous	53
C_59_G_missense	53
T_2662_C_missense	53
G_1216_C_missense	53
G_549_A_synonymous	53
G_799_T_missense	53
C_67_A_missense	53
G_2766_T_missense	53
G_216_A_synonymous	53
C_1968_T_synonymous	53
T_557_C_missense	52
G_464_A_missense	52
T_3159_C_synonymous	52
G_3415_C_missense	52
A_1250_G_missense	52
T_3417_C_synonymous	52
T_3159_A_synonymous	52
C_352_T_missense	52
T_203_C_missense	52
C_2789_T_missense	52
T_1602_C_synonymous	51
T_1263_C_synonymous	51
C_3222_T_synonymous	51
C_2571_T_synonymous	51
C_2955_T_synonymous	51
T_1233_C_synonymous	51
C_1008_T_synonymous	50
C_3017_T_missense	50
G_1662_T_missense	50
G_3512_T_missense	50
G_3778_A_missense	50
G_46_T_missense	50
G_2046_A_synonymous	50
G_156_T_missense	49
T_2298_C_synonymous	49
T_1522_C_missense	49
T_3010_C_synonymous	49
A_1379_T_missense	49
T_1437_A_synonymous	49
G_801_T_synonymous	49
G_2476_T_missense	49
G_468_T_missense	48
T_3549_A_synonymous	48
T_516_C_synonymous	48
G_3076_T_missense	48
A_1645_G_missense	48
G_770_T_missense	48
T_2007_C_synonymous	48
G_3208_T_missense	48
G_379_T_missense	48
C_2661_T_synonymous	47
T_745_C_synonymous	47
C_3354_T_synonymous	47
A_1856_G_missense	47
T_1569_C_synonymous	47
C_1317_A_missense	47
T_108_C_synonymous	47
G_1251_A_synonymous	46
T_3618_C_synonymous	46
A_3018_G_synonymous	46
G_2637_A_synonymous	46
G_755_A_missense	46
C_3601_A_missense	46
A_969_T_synonymous	46
C_1376_A_missense	46
T_1779_C_synonymous	46
C_3303_A_missense	46
G_268_T_missense	45
G_336_T_synonymous	45
T_1334_C_missense	45
A_3753_G_synonymous	45
C_1877_T_missense	45
T_766_C_missense	44
C_3235_T_missense	44
A_3441_G_synonymous	44
A_2508_G_synonymous	44
A_628_G_missense	44
C_2619_T_synonymous	44
G_2540_A_missense	44
G_2305_C_missense	43
T_1326_C_synonymous	43
C_852_T_synonymous	43
C_3782_T_missense	43
A_669_G_synonymous	43
A_1521_T_synonymous	43
C_77_G_missense	43
G_3193_A_missense	43
G_2113_T_missense	43
A_155_G_missense	42
G_2347_T_missense	42
C_60_G_synonymous	42
A_3373_G_missense	42
G_3775_T_missense	42
T_264_G_missense	42
T_117_C_synonymous	42
G_1144_T_missense	42
T_2929_C_synonymous	42
T_1401_C_synonymous	42
T_3069_C_synonymous	42
C_2651_T_missense	42
T_2622_C_synonymous	42
A_1977_T_synonymous	42
C_3804_T_synonymous	42
G_531_A_missense	42
C_2072_T_missense	42
C_1118_T_missense	42
C_3607_T_missense	42
C_120_T_synonymous	41
A_1762_G_missense	41
C_1230_A_synonymous	41
A_2239_G_missense	41
C_1293_T_synonymous	41
C_3818_T_missense	41
T_54_C_synonymous	41
G_3274_A_missense	41
G_1146_C_synonymous	41
C_3652_T_synonymous	40
T_2625_A_synonymous	40
G_641_A_missense	40
T_1665_C_synonymous	40
G_2294_T_missense	40
T_633_C_synonymous	40
T_1131_C_synonymous	40
T_3330_C_synonymous	40
A_239_C_missense	40
T_1965_C_synonymous	40
G_1099_C_missense	40
T_855_A_synonymous	40
G_2611_A_missense	40
T_2232_A_synonymous	40
A_197_G_missense	40
G_3707_T_missense	40
T_2574_C_synonymous	39
C_2247_T_synonymous	39
C_3759_T_synonymous	39
T_1188_C_synonymous	39
C_3591_T_synonymous	39
C_1035_T_synonymous	39
C_1861_T_missense	39
T_36_C_synonymous	39
G_906_A_synonymous	39
A_2823_G_synonymous	39
T_1107_C_synonymous	39
A_2030_G_missense	39
G_247_A_missense	39
A_3646_G_missense	39
C_3756_T_synonymous	39
T_3123_C_synonymous	39
C_785_T_missense	39
T_2178_C_synonymous	39
C_40_A_missense	39
C_135_T_synonymous	38
G_44_T_missense	38
G_679_T_missense	38
T_3120_A_synonymous	38
A_2215_G_missense	38
C_3026_T_missense	38
A_2457_G_synonymous	38
A_2008_G_missense	38
C_2772_A_synonymous	38
C_3762_T_synonymous	38
A_463_G_missense	38
A_2373_T_synonymous	38
T_2299_C_synonymous	38
A_984_G_synonymous	38
A_2436_T_synonymous	37
G_3436_T_missense	37
G_2786_T_missense	37
T_433_C_missense	37
C_3475_T_missense	37
G_1843_T_missense	37
G_2101_T_missense	37
T_1311_C_synonymous	37
A_3691_G_missense	37
A_3694_T_missense	37
G_737_A_missense	37
G_407_T_missense	37
T_600_C_synonymous	37
T_3474_C_synonymous	37
A_2074_T_missense	37
C_2940_A_synonymous	36
A_467_C_missense	36
A_2069_G_missense	36
C_1913_T_missense	36
T_201_C_synonymous	36
C_1873_T_missense	36
G_62_A_missense	36
A_1288_T_missense	36
G_2631_C_synonymous	36
G_464_T_missense	36
G_3272_T_missense	36
C_1818_A_missense	36
T_2460_C_synonymous	36
C_3172_T_missense	35
A_2108_G_missense	35
T_1923_C_synonymous	35
T_1155_C_synonymous	35
C_724_T_missense	35
G_1239_A_synonymous	35
G_654_T_missense	35
C_3521_T_missense	35
C_1851_T_synonymous	35
C_1154_A_missense	35
C_814_T_missense	35
G_3436_C_missense	35
G_532_T_missense	35
C_2359_A_missense	35
G_1099_A_missense	35
T_1468_C_missense	35
C_3713_T_missense	35
C_1811_A_missense	34
G_3682_A_missense	34
C_282_T_synonymous	34
T_71_C_missense	34
C_2041_T_missense	34
G_541_C_missense	34
C_342_T_synonymous	34
G_1231_T_missense	34
G_511_T_missense	34
G_2220_T_missense	34
C_3247_T_missense	34
C_3793_T_missense	34
A_417_T_synonymous	33
A_738_G_synonymous	33
A_2616_G_synonymous	33
T_70_C_synonymous	33
G_139_A_missense	33
T_634_A_missense	33
T_2166_C_synonymous	33
C_1654_T_missense	33
G_3272_A_missense	33
C_3507_T_synonymous	33
T_1215_C_synonymous	33
A_3300_G_synonymous	33
G_1660_C_missense	32
C_205_A_missense	32
A_2691_T_synonymous	32
A_2567_G_missense	32
T_829_C_synonymous	32
A_255_T_synonymous	32
C_3600_A_synonymous	32
T_3465_C_synonymous	32
C_1758_T_synonymous	32
T_2151_C_synonymous	32
A_1563_G_synonymous	32
C_752_T_missense	32
G_2836_A_missense	32
G_519_A_synonymous	32
A_1972_G_missense	32
T_742_C_missense	32
A_2218_G_missense	32
C_3598_T_missense	32
T_1335_A_synonymous	32
T_1266_C_synonymous	32
A_858_T_synonymous	32
C_2331_T_synonymous	32
T_2280_C_synonymous	32
C_3399_T_synonymous	31
C_218_T_missense	31
C_565_T_missense	31
G_3743_T_missense	31
G_3447_A_synonymous	31
T_2886_C_synonymous	31
A_68_G_missense	31
T_1284_C_synonymous	31
A_3099_G_synonymous	31
A_1191_T_synonymous	31
A_1038_G_synonymous	31
T_1980_C_synonymous	31
C_1976_T_missense	31
A_330_T_missense	31
T_3477_C_synonymous	31
G_1332_T_missense	31
G_1042_C_missense	31
G_3672_T_missense	31
A_972_G_synonymous	31
A_860_G_missense	31
C_3669_T_synonymous	30
A_554_G_missense	30
A_2202_G_synonymous	30
T_633_G_missense	30
G_3790_C_missense	30
T_3577_C_synonymous	30
C_951_T_synonymous	30
A_533_G_missense	29
A_155_T_missense	29
C_1317_G_missense	29
T_1128_C_synonymous	29
C_2029_A_missense	29
G_958_A_missense	29
G_3550_T_missense	29
T_3754_C_missense	29
T_160_C_synonymous	29
G_1855_C_missense	29
G_466_C_missense	29
A_1331_G_missense	29
C_728_T_missense	29
A_2448_G_synonymous	29
C_2254_T_missense	29
C_60_A_synonymous	29
G_2731_A_missense	29
C_626_T_missense	29
C_1150_T_missense	29
T_765_G_synonymous	29
C_1062_A_missense	29
A_295_G_missense	29
T_2982_C_synonymous	29
G_3711_C_missense	29
C_1698_T_synonymous	29
A_999_T_synonymous	29
T_1014_A_missense	28
T_3201_C_synonymous	28
A_2500_G_missense	28
A_21_G_synonymous	28
C_623_T_missense	28
T_3348_C_synonymous	28
G_670_C_missense	28
T_111_C_synonymous	28
C_3156_T_synonymous	28
C_534_T_synonymous	28
C_3227_T_missense	28
C_3732_T_synonymous	28
C_2571_A_synonymous	28
A_681_G_synonymous	28
G_1279_T_missense	28
T_258_C_synonymous	28
C_73_A_missense	28
T_166_C_synonymous	28
A_543_T_synonymous	28
T_246_C_synonymous	28
T_3102_A_synonymous	28
A_304_G_missense	28
G_1956_T_synonymous	28
G_782_A_missense	27
A_794_G_missense	27
A_1248_G_synonymous	27
G_3193_T_missense	27
A_748_G_missense	27
C_3240_T_synonymous	27
G_1564_C_missense	27
C_2039_T_missense	27
G_1037_C_missense	27
T_3647_C_missense	27
G_3682_C_missense	27
A_431_C_missense	27
G_79_A_missense	27
T_1149_A_synonymous	27
T_324_C_synonymous	27
T_3783_C_synonymous	27
G_214_A_missense	27
T_645_A_missense	27
G_3450_A_synonymous	27
A_462_G_synonymous	26
A_1228_G_missense	26
G_3310_C_missense	26
C_1709_T_missense	26
G_2848_C_missense	26
G_1937_A_missense	26
G_2050_T_missense	26
G_787_T_missense	26
A_3691_T_missense	26
A_2208_G_synonymous	26
G_737_C_missense	26
G_424_A_missense	26
G_3219_C_missense	26
G_1015_A_missense	26
C_1431_A_missense	26
T_1110_C_synonymous	26
G_3772_C_missense	26
A_1501_C_missense	26
C_815_T_missense	26
A_693_T_synonymous	26
G_1005_A_synonymous	26
A_3165_T_synonymous	26
A_2035_C_missense	26
T_2071_G_missense	26
T_1869_C_synonymous	25
C_1895_T_missense	25
C_1868_T_missense	25
A_3340_G_missense	25
T_3717_C_synonymous	25
A_344_T_missense	25
G_740_T_missense	25
G_579_A_synonymous	25
T_524_C_missense	25
G_2554_T_missense	25
G_1054_T_missense	25
G_3135_A_synonymous	25
C_2426_T_missense	25
A_1941_T_synonymous	25
A_81_G_synonymous	25
C_3570_G_synonymous	25
G_3253_A_missense	25
A_1878_G_synonymous	24
A_451_G_missense	24
G_2031_A_synonymous	24
G_16_A_missense	24
C_2293_T_missense	24
T_492_C_synonymous	24
G_781_T_missense	24
G_3310_A_missense	24
G_192_T_missense	24
T_2235_C_synonymous	24
C_2547_A_synonymous	24
A_2448_C_synonymous	24
T_2649_C_synonymous	24
A_3574_T_missense	24
G_2199_A_synonymous	24
C_149_T_missense	24
G_238_A_missense	24
C_25_T_missense	24
C_250_A_missense	24
G_485_T_missense	24
T_2022_C_synonymous	24
C_3558_T_synonymous	24
C_1559_T_missense	24
A_3603_C_missense	24
T_879_C_synonymous	24
C_500_G_missense	24
A_2150_G_missense	24
T_744_C_synonymous	24
T_3522_C_synonymous	24
T_1182_C_synonymous	24
A_1750_G_missense	24
A_2409_G_synonymous	24
A_3785_G_missense	23
C_488_T_missense	23
G_687_T_missense	23
G_2786_C_missense	23
T_3378_C_synonymous	23
G_2104_C_missense	23
C_243_T_synonymous	23
C_1436_T_missense	23
G_1740_T_missense	23
A_3380_G_missense	23
A_1560_G_synonymous	23
G_1924_T_missense	23
A_849_C_synonymous	23
G_3296_T_missense	23
G_215_T_missense	23
A_789_T_synonymous	23
C_3730_T_missense	23
G_909_T_missense	23
G_460_A_missense	23
A_3560_C_missense	23
C_56_A_missense	23
C_857_T_missense	23
A_1800_T_synonymous	23
T_2040_C_synonymous	23
A_540_G_synonymous	23
C_3795_T_synonymous	23
A_3462_G_synonymous	23
A_1878_T_synonymous	23
T_2079_A_synonymous	23
G_394_C_missense	23
A_2957_G_missense	23
T_207_G_missense	23
G_3761_T_missense	23
G_1855_A_missense	23
A_3133_C_missense	23
C_535_A_missense	23
G_3219_A_synonymous	23
A_553_G_missense	23
C_877_T_missense	23
G_551_T_missense	23
T_3252_C_synonymous	23
T_642_C_synonymous	23
G_1674_A_synonymous	23
C_2816_A_missense	22
A_1962_G_synonymous	22
T_3144_C_synonymous	22
A_518_G_missense	22
G_3595_A_missense	22
C_1940_T_missense	22
A_2500_T_missense	22
A_3602_G_missense	22
C_558_A_missense	22
C_1668_A_missense	22
C_3788_A_missense	22
T_1722_C_synonymous	22
T_629_C_missense	22
G_801_A_synonymous	22
T_3771_C_synonymous	22
A_3797_G_missense	22
A_441_T_missense	22
T_3237_C_synonymous	22
T_3294_C_synonymous	22
C_2904_T_synonymous	22
T_3027_C_synonymous	22
G_1005_T_missense	22
A_548_G_missense	22
C_77_A_missense	22
C_1617_T_synonymous	22
T_78_C_synonymous	22
T_209_C_missense	22
G_231_T_missense	21
A_1119_T_synonymous	21
T_1908_C_synonymous	21
T_1083_C_synonymous	21
T_3273_C_synonymous	21
T_2673_C_synonymous	21
G_3800_T_missense	21
G_542_A_missense	21
T_1827_A_synonymous	21
T_750_C_synonymous	21
T_2403_C_synonymous	21
G_3490_T_missense	21
G_3790_A_missense	21
G_224_A_missense	21
T_411_C_synonymous	21
G_541_A_missense	21
C_749_T_missense	21
A_1290_G_synonymous	21
T_3588_C_synonymous	21
G_3118_T_missense	21
C_2179_T_synonymous	21
A_3681_G_missense	21
T_1683_G_synonymous	21
T_1443_A_missense	21
A_1530_G_synonymous	21
C_180_A_synonymous	21
T_1095_C_synonymous	21
C_1409_T_missense	21
C_188_T_missense	21
A_1852_T_missense	21
G_456_T_missense	21
A_3338_G_missense	21
G_3493_T_missense	21
T_1098_C_synonymous	20
C_1646_T_missense	20
C_2095_A_missense	20
C_3335_T_missense	20
T_1875_C_synonymous	20
A_287_G_missense	20
G_42_A_synonymous	20
T_2490_C_synonymous	20
G_3364_A_missense	20
T_530_C_missense	20
C_964_T_missense	20
C_3402_T_synonymous	20
T_762_G_synonymous	20
T_2388_C_synonymous	20
A_3217_G_missense	20
T_2814_C_synonymous	20
C_1115_T_missense	20
G_291_T_missense	20
T_735_C_synonymous	20
G_569_A_missense	20
C_2375_T_missense	20
G_3554_A_missense	20
T_1893_C_synonymous	20
G_3331_C_missense	20
A_3819_C_synonymous	20
A_3112_C_missense	20
G_1356_A_synonymous	20
G_3415_A_missense	20
T_3072_C_synonymous	20
C_2429_T_missense	20
T_1380_C_synonymous	20
G_3621_A_synonymous	20
G_1076_C_missense	20
T_536_C_missense	19
G_2883_C_synonymous	19
G_2049_A_synonymous	19
A_2736_G_synonymous	19
T_2501_C_missense	19
T_1363_C_synonymous	19
A_3685_G_missense	19
G_2478_C_synonymous	19
G_1822_A_missense	19
A_768_T_synonymous	19
T_1593_C_synonymous	19
G_1332_A_synonymous	19
G_3802_A_missense	19
G_214_T_missense	19
C_2348_T_missense	19
G_1839_C_missense	19
C_1425_A_synonymous	19
A_2871_G_synonymous	19
G_162_C_missense	19
A_539_G_missense	19
C_137_T_missense	19
A_966_T_synonymous	19
A_716_G_missense	19
A_3446_G_missense	19
A_2351_T_missense	19
A_2234_G_missense	19
C_2499_T_synonymous	19
G_104_T_missense	19
G_2700_T_missense	19
G_2883_A_synonymous	19
A_620_G_missense	19
G_262_T_missense	19
T_1679_A_missense	19
T_1404_C_synonymous	19
T_2037_C_synonymous	19
A_1667_G_missense	19
T_2850_C_synonymous	19
T_207_C_synonymous	19
A_313_G_missense	19
A_2807_G_missense	19
A_1530_T_synonymous	19
T_1017_C_synonymous	18
C_1354_T_synonymous	18
T_3102_C_synonymous	18
T_2466_C_synonymous	18
T_2514_A_synonymous	18
A_734_G_missense	18
T_2034_C_synonymous	18
G_819_T_missense	18
G_970_C_missense	18
T_1329_C_synonymous	18
T_1947_C_synonymous	18
A_1020_C_missense	18
G_3296_A_missense	18
A_3387_G_synonymous	18
A_374_G_missense	18
T_82_C_missense	18
T_2511_C_synonymous	18
G_2294_A_missense	18
T_1887_C_synonymous	18
T_846_C_synonymous	18
G_1821_A_synonymous	18
G_1507_T_missense	18
T_228_C_synonymous	18
T_3141_C_synonymous	18
G_841_C_missense	18
T_3702_C_synonymous	18
T_1632_C_synonymous	18
A_1236_G_synonymous	18
T_763_C_missense	18
A_653_G_missense	18
G_2635_A_missense	18
G_618_A_synonymous	18
A_2322_G_synonymous	18
A_1701_G_synonymous	18
T_465_C_synonymous	18
A_1020_G_synonymous	18
A_1847_G_missense	18
A_2328_G_synonymous	18
A_3218_C_missense	18
G_2540_C_missense	18
T_3231_A_synonymous	18
A_417_G_synonymous	18
A_41_G_missense	18
A_457_G_missense	18
C_2047_T_missense	18
T_328_C_synonymous	18
A_2384_G_missense	18
A_3165_G_synonymous	18
A_563_G_missense	17
T_2874_C_synonymous	17
A_1236_T_synonymous	17
T_2787_C_synonymous	17
A_239_G_missense	17
A_3257_G_missense	17
C_3438_A_missense	17
A_1979_T_missense	17
A_962_T_missense	17
T_2712_C_synonymous	17
G_3735_A_synonymous	17
C_3428_T_missense	17
G_2527_A_missense	17
G_1134_T_missense	17
T_807_C_synonymous	17
T_1110_A_missense	17
C_1541_T_missense	17
A_2074_G_missense	17
A_813_G_synonymous	17
C_1715_A_missense	17
G_1297_A_missense	17
G_3520_T_missense	17
G_2795_T_missense	17
C_352_A_missense	17
G_199_A_missense	17
T_753_C_synonymous	17
A_132_G_synonymous	17
G_2677_T_missense	17
A_2805_G_synonymous	17
A_58_C_missense	17
A_2370_T_missense	17
G_656_A_missense	17
C_619_T_missense	17
T_3129_C_synonymous	17
T_2016_C_synonymous	17
T_1287_C_synonymous	17
T_2967_C_synonymous	17
C_498_T_synonymous	17
C_2480_T_missense	17
C_1561_T_missense	17
T_2529_C_synonymous	17
T_102_C_synonymous	17
C_1885_A_missense	17
A_1191_G_synonymous	17
G_31_T_missense	17
G_755_T_missense	17
T_1322_G_missense	16
G_592_T_missense	16
C_1240_A_missense	16
G_3687_C_missense	16
A_37_G_missense	16
C_1562_G_missense	16
A_1209_G_synonymous	16
T_1920_C_synonymous	16
T_3666_C_synonymous	16
G_819_A_synonymous	16
A_1584_G_synonymous	16
A_3132_G_synonymous	16
T_3588_G_synonymous	16
G_922_A_missense	16
T_2304_C_synonymous	16
A_3709_G_missense	16
G_2018_T_missense	16
C_2502_T_synonymous	16
G_2631_A_synonymous	16
A_3575_C_missense	16
A_1452_G_synonymous	16
A_2507_T_missense	16
G_2770_T_missense	16
T_1719_C_synonymous	16
T_3021_C_synonymous	16
G_2583_A_synonymous	16
T_2253_C_synonymous	16
C_1032_T_synonymous	16
T_225_C_synonymous	16
T_729_C_synonymous	16
A_3220_G_missense	16
T_1866_C_synonymous	16
T_861_C_synonymous	16
A_2128_G_missense	16
C_3538_A_missense	16
T_1458_C_synonymous	16
A_2487_T_synonymous	16
G_231_A_synonymous	16
A_2730_C_synonymous	16
C_3780_T_synonymous	16
C_815_A_missense	16
C_2545_T_missense	16
T_3345_A_synonymous	16
A_2146_G_missense	16
G_336_A_synonymous	16
A_768_G_synonymous	16
T_731_C_missense	16
A_589_G_missense	16
G_1599_A_synonymous	16
T_1959_C_synonymous	16
T_1773_C_synonymous	16
T_147_C_synonymous	16
C_2282_T_missense	16
A_2349_G_synonymous	16
T_2514_C_synonymous	16
G_3595_T_missense	16
C_776_T_missense	16
T_555_A_missense	16
T_2564_C_missense	16
A_546_G_synonymous	16
C_1713_T_synonymous	15
T_2565_C_synonymous	15
A_546_C_missense	15
C_1785_T_synonymous	15
A_57_G_synonymous	15
C_1353_T_synonymous	15
T_3369_C_synonymous	15
A_64_G_missense	15
G_2048_T_missense	15
A_2361_G_synonymous	15
G_3550_A_missense	15
G_3064_T_missense	15
G_262_C_missense	15
G_3280_A_missense	15
A_287_C_missense	15
A_897_T_synonymous	15
A_2106_G_synonymous	15
T_1344_C_synonymous	15
T_2232_C_synonymous	15
G_2314_A_missense	15
A_3639_G_synonymous	15
T_2943_G_synonymous	15
A_3322_T_missense	15
T_1443_G_missense	15
G_3250_A_missense	15
T_1164_C_synonymous	15
G_2964_A_synonymous	15
G_740_A_missense	15
C_2748_T_synonymous	15
T_1092_C_synonymous	15
G_345_A_synonymous	15
T_426_C_synonymous	15
G_1454_A_missense	15
G_663_C_synonymous	15
A_1808_G_missense	15
T_1653_C_synonymous	15
T_433_A_missense	15
G_2478_A_synonymous	15
T_222_C_synonymous	15
A_2070_G_synonymous	15
A_777_G_synonymous	15
T_746_C_missense	15
G_423_A_synonymous	15
T_2676_A_synonymous	15
C_2439_T_synonymous	15
A_545_G_missense	15
C_2997_T_synonymous	15
G_1960_A_missense	15
G_468_A_synonymous	15
T_3666_A_synonymous	15
C_1713_A_missense	15
T_3414_C_synonymous	15
A_1611_G_synonymous	15
T_1473_C_synonymous	15
G_3382_A_missense	15
G_3415_T_missense	15
G_234_A_synonymous	15
T_1368_C_synonymous	15
T_2652_C_synonymous	15
T_66_C_synonymous	15
G_1783_A_missense	15
C_1387_T_missense	15
C_1080_T_synonymous	15
G_331_C_missense	15
A_3494_G_missense	15
A_2205_G_synonymous	14
A_3403_G_missense	14
G_3529_T_missense	14
T_3466_C_missense	14
T_3781_C_missense	14
T_3519_C_synonymous	14
A_230_G_missense	14
T_1194_C_synonymous	14
A_1961_C_missense	14
C_1101_T_synonymous	14
T_3576_C_synonymous	14
C_35_G_missense	14
C_2496_T_synonymous	14
G_2872_T_missense	14
T_3727_A_missense	14
T_772_C_missense	14
T_945_G_synonymous	14
G_286_C_missense	14
A_1996_G_missense	14
C_3484_G_missense	14
G_3740_A_missense	14
A_3602_T_missense	14
G_3799_A_missense	14
G_3604_A_missense	14
A_2010_G_missense	14
G_1507_A_missense	14
A_413_G_missense	14
C_371_T_missense	14
T_495_C_synonymous	14
G_687_A_synonymous	14
A_2730_G_synonymous	14
C_1127_T_missense	14
T_552_C_synonymous	14
C_3204_T_synonymous	14
A_632_G_missense	14
C_2082_T_synonymous	14
C_3552_T_synonymous	14
C_791_T_missense	14
T_3325_C_missense	14
G_3397_A_missense	14
G_2828_T_missense	14
A_573_G_synonymous	14
C_3197_A_missense	14
G_1201_T_missense	14
A_1618_G_missense	14
C_2678_T_missense	14
T_1925_G_missense	14
T_1948_C_synonymous	14
A_1638_G_synonymous	14
A_1067_G_missense	14
T_1448_C_missense	14
G_2014_A_missense	14
A_2427_T_synonymous	14
C_626_A_missense	14
A_1951_G_missense	14
T_3187_C_synonymous	14
G_2442_A_synonymous	14
C_2469_T_synonymous	14
G_3150_T_missense	14
T_378_A_synonymous	14
A_2070_C_missense	14
T_885_C_synonymous	14
C_3787_T_missense	14
T_48_A_synonymous	14
T_1233_G_synonymous	14
A_3216_C_missense	14
C_749_A_missense	14
A_1300_G_missense	14
T_3813_C_synonymous	13
C_219_T_synonymous	13
T_1045_C_missense	13
T_3174_C_synonymous	13
A_967_G_missense	13
T_87_C_synonymous	13
A_3734_G_missense	13
T_93_C_synonymous	13
C_444_A_missense	13
T_9_C_synonymous	13
A_2170_T_missense	13
G_191_T_missense	13
T_453_C_synonymous	13
A_2380_G_missense	13
T_1890_C_synonymous	13
G_3735_T_missense	13
T_720_C_synonymous	13
T_2295_C_synonymous	13
G_234_C_missense	13
T_3561_C_synonymous	13
T_5_C_missense	13
T_3708_C_synonymous	13
G_487_T_missense	13
G_1371_A_synonymous	13
A_1181_C_missense	13
A_3360_G_synonymous	13
T_1485_C_synonymous	13
A_1884_G_synonymous	13
A_2340_G_synonymous	13
C_2171_T_missense	13
C_2169_A_synonymous	13
C_1002_A_missense	13
C_1433_G_missense	13
C_436_A_missense	13
T_2784_C_synonymous	13
T_708_C_synonymous	13
A_3458_C_missense	13
T_2394_C_synonymous	13
C_3235_A_missense	13
C_2325_T_synonymous	13
A_439_G_missense	13
A_3216_G_synonymous	13
T_1449_C_synonymous	13
A_2868_G_synonymous	13
T_153_G_synonymous	13
A_298_G_missense	13
A_150_G_synonymous	13
C_2796_T_synonymous	13
G_3725_C_missense	13
C_2204_T_missense	13
G_1546_C_missense	13
G_1558_C_missense	13
G_1840_A_missense	13
T_2391_C_synonymous	13
G_2562_A_synonymous	13
C_2812_A_missense	13
G_2193_C_missense	13
G_2766_A_synonymous	13
T_1865_C_missense	13
G_3786_A_synonymous	13
C_751_T_missense	13
G_1780_A_missense	13
T_657_C_synonymous	13
A_2373_G_synonymous	13
A_1061_G_missense	13
C_2555_T_missense	13
T_1469_A_missense	13
A_1044_T_synonymous	13
T_405_C_synonymous	13
C_821_T_missense	13
G_3624_A_synonymous	13
G_865_T_missense	13
G_1957_T_missense	13
T_3629_C_missense	13
G_2524_A_missense	13
G_3544_C_missense	13
C_1477_A_missense	12
G_3135_T_missense	12
A_1126_T_missense	12
T_3496_C_synonymous	12
T_772_A_missense	12
G_31_A_missense	12
A_3394_G_missense	12
G_2422_A_missense	12
A_3390_G_missense	12
T_2802_C_synonymous	12
C_2595_T_synonymous	12
A_1203_G_synonymous	12
G_1879_T_missense	12
A_609_T_synonymous	12
A_2479_G_missense	12
A_1921_T_missense	12
T_634_G_missense	12
G_2883_T_synonymous	12
T_2067_G_missense	12
A_1452_C_missense	12
C_715_A_missense	12
A_1554_T_synonymous	12
T_2632_C_synonymous	12
G_637_C_missense	12
C_733_A_missense	12
A_539_T_missense	12
T_939_C_synonymous	12
C_3485_A_missense	12
G_2206_A_missense	12
A_3113_T_missense	12
T_235_C_missense	12
G_1208_A_missense	12
T_2043_C_synonymous	12
C_3205_T_missense	12
C_2355_T_synonymous	12
A_3033_G_synonymous	12
G_358_T_missense	12
T_1731_C_synonymous	12
A_1227_G_synonymous	12
G_639_A_synonymous	12
C_1811_T_missense	12
T_3177_C_synonymous	12
A_1451_G_missense	12
T_2844_C_synonymous	12
G_1374_T_missense	12
C_2334_G_synonymous	12
G_1983_A_synonymous	12
A_743_C_missense	12
A_2327_G_missense	12
G_790_T_missense	12
G_3564_T_missense	12
A_220_T_missense	12
C_1549_T_missense	12
A_2670_T_synonymous	12
T_1474_C_synonymous	12
A_2725_G_missense	12
T_183_C_synonymous	12
T_1716_C_synonymous	12
G_1422_A_synonymous	12
T_666_C_synonymous	12
T_1557_G_missense	12
T_1557_C_synonymous	12
C_253_T_missense	12
A_3628_G_missense	12
C_2378_T_missense	12
G_3699_T_missense	12
G_656_T_missense	12
A_1977_G_synonymous	12
C_1244_G_missense	12
G_459_C_missense	12
T_3695_C_missense	12
G_1662_A_synonymous	12
A_1560_T_synonymous	12
A_2528_G_missense	12
T_1403_C_missense	12
T_3433_C_synonymous	12
A_1224_G_synonymous	12
C_284_A_missense	12
G_3253_C_missense	12
G_958_T_missense	12
A_2035_T_missense	12
T_2655_C_synonymous	12
C_2825_T_missense	12
T_334_C_missense	12
A_1792_G_missense	12
C_2123_T_missense	12
A_2024_T_missense	12
A_2826_G_synonymous	12
A_3360_T_synonymous	11
G_46_A_missense	11
C_1681_T_missense	11
T_246_A_synonymous	11
G_2116_T_missense	11
G_1507_C_missense	11
T_2793_C_synonymous	11
C_309_T_synonymous	11
C_1289_T_missense	11
C_1168_T_missense	11
T_1590_C_synonymous	11
C_3692_T_missense	11
C_1971_G_missense	11
A_3476_G_missense	11
G_3719_T_missense	11
A_474_T_missense	11
G_774_T_missense	11
T_2523_C_synonymous	11
G_909_A_synonymous	11
T_638_C_missense	11
G_1037_T_missense	11
G_1740_A_synonymous	11
G_585_A_synonymous	11
A_2308_G_missense	11
G_664_C_missense	11
C_3350_G_missense	11
G_2080_T_missense	11
G_906_C_synonymous	11
A_3134_C_missense	11
T_907_C_synonymous	11
T_588_C_synonymous	11
A_1441_G_missense	11
T_2817_C_synonymous	11
G_2578_C_missense	11
G_1642_A_missense	11
C_1738_A_missense	11
G_1651_T_missense	11
C_2833_T_missense	11
G_291_A_synonymous	11
C_1763_T_missense	11
A_3339_G_synonymous	11
A_1379_G_missense	11
G_519_T_missense	11
A_2413_G_missense	11
G_3385_T_missense	11
A_2870_G_missense	11
T_1149_C_synonymous	11
A_828_G_synonymous	11
A_2423_G_missense	11
T_1299_C_synonymous	11
C_1885_T_missense	11
A_1800_G_synonymous	11
C_3337_A_missense	11
C_808_T_missense	11
T_810_A_synonymous	11
A_969_G_synonymous	11
A_1197_G_synonymous	11
G_778_T_missense	11
C_3264_T_synonymous	11
A_1224_T_missense	11
T_469_C_missense	11
A_912_G_synonymous	11
G_624_A_synonymous	11
A_758_C_missense	11
G_2305_A_missense	11
G_208_C_missense	11
A_3256_G_missense	11
G_2926_T_missense	11
T_1863_C_synonymous	11
C_2003_T_missense	11
C_2820_A_synonymous	11
T_2613_A_synonymous	11
T_1149_G_synonymous	11
A_2916_G_synonymous	11
A_3525_G_synonymous	11
C_3062_T_missense	11
T_2622_G_synonymous	11
A_3559_T_missense	11
A_1692_G_synonymous	10
T_795_C_synonymous	10
G_3015_A_synonymous	10
A_491_G_missense	10
A_3612_C_synonymous	10
G_2854_A_missense	10
A_1116_G_synonymous	10
A_2032_G_missense	10
T_1014_C_synonymous	10
A_2217_G_synonymous	10
T_2274_C_synonymous	10
A_1502_T_missense	10
A_690_T_synonymous	10
T_1341_C_synonymous	10
T_1677_C_synonymous	10
G_3448_A_missense	10
A_3051_G_synonymous	10
T_2610_A_synonymous	10
C_640_T_missense	10
T_3194_C_missense	10
A_941_G_missense	10
A_2129_G_missense	10
A_3617_T_missense	10
T_1011_C_synonymous	10
T_267_C_synonymous	10
T_3060_C_synonymous	10
G_16_C_missense	10
A_2026_G_missense	10
C_2044_T_missense	10
T_3231_C_synonymous	10
G_459_A_missense	10
A_61_G_missense	10
T_2154_C_synonymous	10
T_3516_C_synonymous	10
T_3147_C_synonymous	10
G_3736_A_missense	10
C_1102_T_synonymous	10
A_446_G_missense	10
A_2286_G_synonymous	10
T_2115_A_synonymous	10
A_2691_G_synonymous	10
C_614_T_missense	10
C_521_T_missense	10
T_222_A_missense	10
G_1303_T_missense	10
A_491_C_missense	10
G_2113_C_missense	10
C_2047_A_synonymous	10
T_2382_C_synonymous	10
G_358_A_missense	10
T_2874_G_synonymous	10
T_1998_C_synonymous	10
A_849_G_synonymous	10
T_1086_A_synonymous	10
G_3667_A_missense	10
A_1972_T_missense	10
A_1104_G_synonymous	10
T_741_C_synonymous	10
G_2848_T_missense	10
G_2786_A_missense	10
G_305_C_missense	10
A_966_G_synonymous	10
T_2451_C_synonymous	10
A_69_C_missense	10
T_2493_C_synonymous	10
A_283_G_missense	10
A_1817_G_missense	10
A_85_G_missense	10
T_2268_C_synonymous	10
A_3218_G_missense	10
G_2533_A_missense	10
G_1423_T_missense	10
T_651_C_synonymous	10
T_1597_C_synonymous	10
A_1961_T_missense	10
T_3003_C_synonymous	10
T_3528_C_synonymous	10
G_3564_A_synonymous	10
T_190_C_missense	10
C_2901_T_synonymous	10
A_395_C_missense	10
T_3459_C_synonymous	10
G_3453_T_missense	10
C_2374_T_missense	10
A_703_G_missense	10
G_643_A_missense	10
A_2379_T_synonymous	10
A_930_G_synonymous	10
A_1482_G_synonymous	10
G_1696_A_missense	10
A_3765_G_synonymous	10
G_2754_A_synonymous	10
T_1053_C_synonymous	10
C_2810_T_missense	10
T_3246_C_synonymous	10
A_3673_C_missense	10
G_106_T_missense	10
T_564_C_synonymous	10
T_786_C_synonymous	10
T_873_C_synonymous	10
A_891_G_synonymous	10
A_3541_C_missense	10
G_2259_A_synonymous	10
A_1019_C_missense	10
T_2580_C_synonymous	10
A_3338_T_missense	10
A_439_C_missense	10
G_1828_A_missense	10
G_3321_A_synonymous	10
G_2715_A_synonymous	10
G_1042_A_missense	10
G_1924_A_missense	10
G_1076_A_missense	10
G_1879_C_missense	10
A_206_G_missense	10
A_1413_G_synonymous	10
T_2509_C_missense	10
A_2184_T_synonymous	10
T_2501_G_missense	9
G_3366_A_synonymous	9
G_695_T_missense	9
T_66_A_synonymous	9
T_186_C_synonymous	9
T_2346_C_synonymous	9
T_2889_C_synonymous	9
T_2790_C_synonymous	9
T_598_C_missense	9
T_1100_C_missense	9
C_652_G_missense	9
A_543_G_synonymous	9
T_1128_G_synonymous	9
T_2949_G_synonymous	9
G_505_A_missense	9
T_2256_C_synonymous	9
T_372_C_synonymous	9
T_514_G_missense	9
T_2109_C_synonymous	9
G_3740_C_missense	9
C_135_A_synonymous	9
C_65_A_missense	9
C_3507_A_synonymous	9
G_1255_T_missense	9
G_2444_A_missense	9
C_3811_T_missense	9
C_2223_T_synonymous	9
A_2600_G_missense	9
A_3068_G_missense	9
G_1068_A_synonymous	9
A_3801_G_synonymous	9
G_2513_T_missense	9
A_3221_G_missense	9
C_3622_G_missense	9
G_489_A_synonymous	9
G_452_A_missense	9
T_2875_C_synonymous	9
T_2640_C_synonymous	9
A_3212_G_missense	9
A_3276_G_synonymous	9
T_1461_C_synonymous	9
A_3108_G_synonymous	9
A_3470_G_missense	9
A_1052_T_missense	9
G_841_A_missense	9
T_879_A_synonymous	9
C_1735_T_missense	9
T_837_C_synonymous	9
A_49_G_missense	9
A_441_C_missense	9
C_3730_A_missense	9
[truncated: 3,459 more rows]
