# Supplementary material for: Analysis of 3.5 million SARS-CoV-2 sequences reveals unique mutational trends with consistent nucleotide and codon frequencies
Source: Virol J. 2023 Feb 17;20:31. doi: 10.1186/s12985-023-01982-8 (PMC9936480; doi:10.1186/s12985-023-01982-8)
Supplement: Supplementary file 11 — Additional file 11. Tables S11-70: Counts of All Mutations for each Gene/Clade Combination. [file 12985_2023_1982_MOESM11_ESM.zip › Additional File 1 Tables S11-70/Additional File 1 Table S32_Spike_omicron_all_mut_info.csv]

	mutation_sum
A_1841_G_missense	1194949
A_2862_T_missense	1187499
T_2907_A_missense	1187478
C_1963_T_missense	1187123
C_2042_A_missense	1186942
T_2037_G_missense	1186707
G_2386_T_missense	1186402
C_1433_A_missense	1185821
G_1016_A_missense	1184717
T_1117_C_missense	1182978
C_1124_T_missense	1182616
C_3438_T_synonymous	1182508
A_1501_T_missense	1182096
C_1112_T_missense	1181668
G_1430_A_missense	1181530
A_1493_G_missense	1181291
A_1451_C_missense	1180229
T_1513_C_missense	1179975
C_2292_A_missense	1174861
G_1251_T_missense	1145012
G_425_A_missense	1140659
T_1320_G_missense	1134919
A_1478_G_missense	1133653
T_638_G_missense	597996
C_56_T_missense	597840
A_1126_G_missense	597507
G_1213_A_missense	595797
A_1224_C_missense	592299
C_284_T_missense	589780
C_2568_A_missense	588921
C_200_T_missense	588830
C_2941_T_missense	588770
C_1640_A_missense	588702
G_1486_A_missense	584730
T_1111_C_missense	584555
G_1336_A_missense	559502
A_204_C_synonymous	542179
T_426_C_synonymous	540993
T_634_A_missense	537887
G_1037_A_missense	370126
T_71_C_missense	246630
C_1230_T_synonymous	130724
C_33_T_synonymous	124746
C_2111_T_missense	95242
T_1355_A_missense	90371
C_159_T_synonymous	84385
T_1355_G_missense	53340
T_1456_G_missense	48087
C_2102_T_missense	38158
C_13_T_missense	12416
A_3241_G_missense	7083
A_2205_G_synonymous	6969
T_8_G_missense	6631
C_2029_G_missense	6259
C_227_T_missense	6050
T_492_G_missense	5387
A_697_G_missense	5143
A_1250_C_missense	5000
C_1686_T_synonymous	4893
C_1317_T_synonymous	4284
C_2042_G_missense	4084
C_56_G_missense	4084
G_2848_A_missense	4005
C_1296_T_synonymous	3659
A_2871_G_synonymous	3644
T_203_C_missense	3565
C_1354_A_missense	3541
G_1015_A_missense	3490
C_2367_T_synonymous	3441
C_2461_T_synonymous	3331
T_1927_C_missense	3321
A_1973_G_missense	3109
A_2763_G_synonymous	2711
T_3662_C_missense	2634
C_3485_T_missense	2414
C_1008_T_synonymous	2404
C_1882_A_missense	2345
C_764_T_missense	2220
C_120_T_synonymous	2044
C_702_T_synonymous	1938
C_2636_T_missense	1878
T_635_C_missense	1836
G_1037_C_missense	1779
C_888_T_synonymous	1736
C_1062_T_synonymous	1707
C_526_T_missense	1700
G_2393_A_missense	1698
T_458_C_missense	1671
C_180_T_synonymous	1607
C_1425_T_synonymous	1605
T_3330_C_synonymous	1574
C_2073_T_synonymous	1512
C_2816_T_missense	1510
G_3775_C_missense	1489
A_743_C_missense	1467
C_471_A_missense	1457
C_1629_T_synonymous	1452
C_1668_T_synonymous	1445
C_249_T_synonymous	1434
C_3714_T_synonymous	1429
A_1878_G_synonymous	1420
C_3591_T_synonymous	1393
C_2063_T_missense	1379
C_665_T_missense	1351
C_2076_T_synonymous	1330
G_3790_T_missense	1326
C_3342_T_synonymous	1319
C_3484_T_missense	1319
C_2334_T_synonymous	1284
C_60_T_synonymous	1260
C_297_T_synonymous	1260
C_1552_T_synonymous	1245
C_1524_T_synonymous	1228
C_2568_T_synonymous	1207
C_3788_T_missense	1206
C_3645_T_synonymous	1198
C_3303_T_synonymous	1186
C_96_T_synonymous	1176
C_1185_T_synonymous	1109
C_2472_T_synonymous	1091
T_2709_C_synonymous	1059
C_776_T_missense	1055
C_2121_T_synonymous	1045
G_624_A_synonymous	1038
C_3444_T_synonymous	1031
C_165_T_synonymous	1016
C_438_T_synonymous	990
C_2130_T_synonymous	946
C_174_T_synonymous	931
C_1029_T_synonymous	908
T_190_C_missense	906
C_3534_T_synonymous	897
G_3058_T_missense	892
C_2537_G_missense	889
C_2492_T_missense	884
C_145_T_missense	875
C_761_T_missense	869
C_390_T_synonymous	863
C_52_T_missense	851
C_2820_T_synonymous	848
G_3728_T_missense	847
C_1995_T_synonymous	842
C_3440_T_missense	833
A_2361_T_missense	830
C_3793_T_missense	824
G_2806_T_missense	811
C_826_T_synonymous	811
C_3399_A_synonymous	804
A_529_G_missense	804
C_2145_T_synonymous	792
T_642_C_synonymous	780
C_918_T_synonymous	778
G_958_A_missense	773
C_84_T_synonymous	769
T_742_C_missense	766
A_1060_G_missense	763
C_2880_T_synonymous	760
C_2808_T_synonymous	758
C_936_T_synonymous	757
C_1467_T_synonymous	741
G_3790_A_missense	722
A_1854_T_synonymous	713
C_3816_T_synonymous	706
C_640_A_missense	704
C_2196_T_synonymous	700
C_1102_A_missense	699
C_960_T_synonymous	698
T_3231_C_synonymous	695
G_3457_T_missense	685
C_35_T_missense	685
T_3491_C_missense	682
C_435_T_synonymous	679
C_2812_T_missense	674
G_3529_A_missense	674
T_557_C_missense	663
G_1564_C_missense	653
G_925_C_missense	638
A_443_C_missense	637
C_882_T_synonymous	634
C_1718_T_missense	628
C_2195_T_missense	626
C_2147_T_missense	624
C_3059_T_missense	622
C_129_T_synonymous	617
C_1431_T_synonymous	612
C_26_T_missense	605
C_1944_T_synonymous	603
G_2562_T_missense	583
G_3604_C_missense	577
G_3352_C_missense	573
C_3777_T_synonymous	572
C_558_T_synonymous	567
C_1113_T_synonymous	566
G_3792_T_synonymous	566
G_2824_T_missense	565
G_770_A_missense	562
C_3428_T_missense	557
A_2821_T_missense	556
C_293_T_missense	545
C_3357_T_synonymous	535
A_1451_T_missense	532
C_2819_T_missense	531
A_472_G_missense	528
T_2944_G_missense	527
T_2253_C_synonymous	526
C_3427_T_missense	524
C_65_T_missense	522
C_1709_A_missense	521
C_2189_T_missense	520
C_2033_T_missense	519
C_2646_T_synonymous	518
G_3687_T_missense	517
C_2775_T_synonymous	514
T_53_C_missense	506
C_342_T_synonymous	499
A_204_T_synonymous	493
C_3601_A_missense	492
C_250_T_synonymous	492
T_638_C_missense	484
T_3414_C_synonymous	483
G_641_A_missense	483
G_1939_T_missense	481
T_645_G_missense	478
C_896_T_missense	477
A_3691_T_missense	476
C_2796_A_synonymous	470
G_459_T_missense	468
G_305_A_missense	467
G_542_T_missense	466
C_366_T_synonymous	462
G_191_T_missense	461
C_2434_T_missense	461
T_642_A_synonymous	459
G_224_T_missense	455
A_636_G_synonymous	454
T_1761_C_synonymous	449
C_1971_T_synonymous	449
C_733_T_missense	449
C_2425_T_missense	445
C_2372_T_missense	445
T_470_C_missense	442
C_1293_T_synonymous	440
C_2547_A_synonymous	438
C_870_T_synonymous	437
T_1233_A_synonymous	437
A_2541_G_synonymous	430
T_633_G_missense	430
C_662_T_missense	425
G_663_T_synonymous	425
C_1860_T_synonymous	424
C_3282_T_synonymous	424
T_1480_C_missense	417
C_3186_T_synonymous	410
A_1119_C_synonymous	404
G_865_A_missense	404
C_2015_T_missense	402
C_2240_T_missense	399
C_2648_T_missense	397
C_3350_T_missense	395
C_2572_A_missense	395
G_747_C_missense	392
C_1416_T_synonymous	390
T_2937_C_synonymous	390
G_2049_A_synonymous	389
A_1922_G_missense	387
G_769_A_missense	387
G_3310_T_missense	385
G_2031_T_missense	385
C_3054_T_synonymous	379
G_1651_A_missense	379
A_636_C_missense	378
G_1839_T_missense	373
G_784_T_missense	372
C_2051_T_missense	371
C_646_T_missense	367
A_3753_G_synonymous	367
C_767_T_missense	362
C_210_T_synonymous	362
C_3782_A_missense	362
G_906_T_synonymous	361
T_638_A_missense	360
T_1716_C_synonymous	357
G_2533_T_missense	356
C_968_T_missense	355
C_1608_T_synonymous	354
T_3078_C_synonymous	351
C_1289_T_missense	350
C_1785_T_synonymous	349
G_1239_T_synonymous	346
C_1818_T_synonymous	345
C_2675_T_missense	343
C_2856_T_synonymous	343
C_2117_T_missense	341
T_2886_C_synonymous	341
T_2043_C_synonymous	339
C_76_T_missense	337
G_3743_A_missense	336
C_852_T_synonymous	335
C_3600_A_synonymous	333
T_816_C_synonymous	331
G_1450_A_missense	330
G_3526_T_missense	330
A_3462_G_synonymous	328
G_531_C_missense	328
G_2220_T_missense	327
A_2008_G_missense	326
G_208_A_missense	325
C_1035_T_synonymous	325
G_3655_T_missense	324
T_190_A_missense	323
C_1919_T_missense	323
T_1923_C_synonymous	319
C_2669_T_missense	318
C_1515_T_synonymous	315
T_741_C_synonymous	313
G_3672_A_synonymous	312
C_3762_T_synonymous	311
T_1809_C_synonymous	310
C_348_T_synonymous	309
T_3723_C_synonymous	307
C_3594_T_synonymous	306
A_417_G_synonymous	306
A_632_G_missense	304
A_1067_G_missense	303
C_436_T_missense	303
C_749_A_missense	303
T_2802_C_synonymous	303
T_536_C_missense	301
A_55_C_missense	300
T_2219_C_missense	300
C_719_T_missense	300
A_1874_G_missense	300
C_3080_T_missense	299
T_1500_C_synonymous	298
G_3682_T_missense	297
T_1368_C_synonymous	296
C_2013_T_synonymous	295
A_1348_G_missense	295
G_3752_T_missense	293
G_412_T_missense	291
T_240_C_synonymous	291
C_349_T_synonymous	291
T_634_G_missense	290
C_2537_T_missense	289
T_264_A_missense	288
G_215_A_missense	287
T_510_C_synonymous	284
C_1623_T_synonymous	282
C_1112_A_missense	281
G_3371_T_missense	280
G_639_A_synonymous	279
C_3172_T_missense	277
C_3678_T_synonymous	277
T_2460_C_synonymous	276
A_758_G_missense	275
C_1837_G_missense	274
T_629_C_missense	273
G_3195_T_synonymous	272
T_3577_C_synonymous	271
T_1440_C_synonymous	271
C_640_G_missense	268
G_3490_A_missense	268
A_3360_T_synonymous	268
G_663_A_synonymous	267
C_1848_T_synonymous	264
G_3415_C_missense	263
T_630_A_synonymous	262
G_2883_A_synonymous	262
T_939_C_synonymous	262
G_3624_T_missense	261
G_2046_T_synonymous	260
G_2806_C_missense	257
C_3209_T_missense	256
G_38_T_missense	255
A_644_G_missense	254
G_3707_T_missense	253
G_637_C_missense	253
G_3704_T_missense	251
G_3687_C_missense	251
C_1715_T_missense	250
G_3436_C_missense	248
G_3711_T_missense	248
C_2651_T_missense	247
G_3232_T_missense	246
A_1482_G_synonymous	244
G_2631_T_synonymous	243
C_3755_T_missense	243
C_114_T_synonymous	242
G_3366_T_synonymous	242
T_807_C_synonymous	242
G_2025_T_missense	241
G_62_C_missense	239
C_3507_T_synonymous	238
A_2736_G_synonymous	238
C_1626_T_synonymous	238
G_637_A_missense	238
G_2806_A_missense	237
T_209_C_missense	236
C_205_T_missense	236
G_1332_A_synonymous	236
G_3253_A_missense	235
G_2766_T_missense	235
T_2601_C_synonymous	234
G_3544_C_missense	234
C_3138_T_synonymous	234
A_1977_T_synonymous	232
T_2529_C_synonymous	231
C_444_T_synonymous	231
C_2882_T_missense	231
A_632_T_missense	227
G_2786_T_missense	227
C_2544_T_synonymous	222
A_1331_G_missense	221
A_2427_G_synonymous	220
G_156_A_synonymous	220
C_3301_T_missense	219
A_734_G_missense	218
G_3740_T_missense	216
G_1843_A_missense	216
T_2622_C_synonymous	212
G_570_A_synonymous	212
C_212_T_missense	211
C_28_T_synonymous	211
C_3337_A_missense	210
C_25_T_missense	206
C_1125_T_synonymous	204
C_59_T_missense	204
T_742_A_missense	202
C_3026_T_missense	202
G_162_T_missense	202
G_2031_C_missense	202
C_857_T_missense	201
T_3234_C_synonymous	200
G_79_T_missense	199
G_801_T_synonymous	199
G_3331_C_missense	198
G_1065_A_synonymous	197
G_1660_C_missense	197
G_423_T_missense	196
C_2534_T_missense	195
T_3754_C_missense	195
G_2025_A_synonymous	194
G_624_T_synonymous	194
G_2025_C_missense	193
A_628_G_missense	193
G_452_T_missense	193
C_2435_T_missense	193
G_1332_T_missense	193
G_233_A_missense	191
G_710_A_missense	190
G_238_T_missense	190
G_1876_T_missense	190
C_2041_T_missense	190
G_268_A_missense	189
T_1380_C_synonymous	189
G_16_T_missense	186
C_2333_T_missense	186
T_1364_C_missense	185
C_1032_T_synonymous	185
G_247_T_missense	184
C_565_T_missense	183
G_3352_T_missense	183
A_3486_G_synonymous	183
A_693_T_synonymous	182
T_633_A_missense	180
T_645_C_synonymous	180
T_433_G_missense	180
T_1620_C_synonymous	179
C_75_T_synonymous	179
G_641_T_missense	178
C_623_T_missense	178
T_3808_C_synonymous	178
G_3621_T_missense	176
A_439_G_missense	176
G_3487_T_missense	176
A_2826_T_synonymous	176
G_3573_T_missense	176
G_1365_T_missense	176
G_782_T_missense	175
A_775_G_missense	175
G_773_T_missense	174
C_3738_T_synonymous	174
C_86_T_missense	174
T_1755_C_synonymous	173
G_2631_A_synonymous	172
A_63_G_synonymous	172
C_447_T_synonymous	172
G_2795_A_missense	171
G_3790_C_missense	171
C_3787_T_missense	170
C_2303_A_missense	170
C_80_T_missense	170
C_2027_T_missense	169
G_475_A_missense	169
C_3714_A_synonymous	169
C_2901_T_synonymous	169
T_2424_C_synonymous	169
T_735_C_synonymous	169
C_1958_T_missense	169
A_1362_G_synonymous	168
C_2081_T_missense	168
G_2635_T_missense	168
A_2500_G_missense	167
T_3252_G_missense	167
C_2904_A_synonymous	167
G_42_T_missense	167
T_1734_C_synonymous	166
A_589_G_missense	166
C_3607_T_missense	165
C_1640_T_missense	165
C_3183_T_synonymous	165
C_1062_A_missense	164
T_1722_C_synonymous	164
C_3598_T_missense	164
T_1881_C_synonymous	163
C_3225_T_synonymous	162
G_542_C_missense	162
G_618_A_synonymous	162
T_2790_C_synonymous	161
C_77_T_missense	161
T_189_G_synonymous	161
C_1565_T_missense	161
C_1002_T_synonymous	161
C_2139_T_synonymous	161
G_643_T_missense	161
G_1356_T_synonymous	160
C_3756_T_synonymous	160
G_2854_A_missense	160
C_438_A_missense	160
G_1662_T_missense	159
T_1380_G_missense	159
G_542_A_missense	159
C_2772_T_synonymous	159
C_2940_T_synonymous	158
G_1070_A_missense	158
G_2637_A_synonymous	158
G_2786_C_missense	158
A_1883_G_missense	158
T_3201_C_synonymous	156
T_1925_G_missense	156
G_781_A_missense	156
C_1882_G_missense	155
T_2574_C_synonymous	155
C_558_A_missense	155
C_1895_A_missense	155
C_960_A_synonymous	155
T_1815_C_synonymous	154
T_3618_C_synonymous	154
A_450_T_missense	154
C_724_T_missense	153
A_1951_G_missense	153
C_3156_T_synonymous	153
T_1110_C_synonymous	152
A_2074_T_missense	152
G_2294_T_missense	151
T_1865_C_missense	151
G_570_T_missense	151
T_684_C_synonymous	151
A_3338_G_missense	151
C_1497_T_synonymous	151
G_455_T_missense	150
A_351_G_synonymous	150
T_3417_C_synonymous	150
A_3575_G_missense	150
G_3656_T_missense	149
T_1469_C_missense	149
A_155_G_missense	149
G_339_A_synonymous	148
T_3597_C_synonymous	148
C_2571_T_synonymous	148
G_778_T_missense	148
G_2101_T_missense	148
C_2619_T_synonymous	147
C_3538_A_missense	147
T_1017_C_synonymous	147
T_2203_G_missense	146
C_749_T_missense	146
T_1152_C_synonymous	146
T_1707_C_synonymous	145
C_244_T_missense	145
G_3735_A_synonymous	145
T_1590_C_synonymous	145
T_111_C_synonymous	145
G_1956_T_synonymous	144
C_2464_T_missense	144
A_474_C_missense	144
C_2612_T_missense	144
T_414_C_synonymous	143
T_1026_C_synonymous	143
C_59_A_missense	142
T_530_C_missense	142
G_489_T_synonymous	141
C_920_T_missense	141
C_2661_A_synonymous	140
G_3415_A_missense	138
G_906_A_synonymous	138
A_2379_T_synonymous	138
T_1299_C_synonymous	138
G_336_A_synonymous	138
G_569_A_missense	138
T_1345_A_missense	136
C_1101_T_synonymous	135
C_2576_T_missense	135
G_2478_T_synonymous	135
C_3732_T_synonymous	134
C_2223_T_synonymous	134
C_60_A_synonymous	134
T_53_G_missense	134
T_1320_A_missense	133
G_2338_C_missense	133
A_2774_G_missense	133
C_98_T_missense	133
G_2973_T_synonymous	133
G_2062_T_missense	132
C_3818_T_missense	132
C_250_A_missense	131
T_2022_C_synonymous	131
C_1491_T_synonymous	131
G_2294_A_missense	131
C_915_T_synonymous	130
C_135_T_synonymous	130
C_2303_T_missense	130
G_1867_T_missense	130
A_457_G_missense	130
C_648_T_synonymous	129
G_1037_T_missense	129
G_727_T_missense	129
C_1713_T_synonymous	129
C_815_T_missense	128
C_626_T_missense	128
G_1708_T_missense	127
A_789_G_synonymous	126
G_2657_T_missense	126
C_3504_T_synonymous	126
G_3430_C_missense	126
A_548_T_missense	126
A_3006_G_synonymous	126
C_1704_T_synonymous	125
G_2049_T_synonymous	125
A_1224_T_missense	125
C_348_A_synonymous	125
G_1018_A_missense	124
A_289_G_missense	124
G_1450_C_missense	123
G_778_A_missense	123
C_1221_T_synonymous	123
G_3208_A_missense	122
C_621_T_synonymous	122
C_3600_T_synonymous	122
C_2023_A_missense	122
A_1067_C_missense	121
G_2562_A_synonymous	121
G_1337_A_missense	121
C_2757_T_synonymous	121
G_643_A_missense	120
C_3235_T_missense	118
G_2048_A_missense	118
T_1419_C_synonymous	118
C_625_T_missense	118
T_433_A_missense	118
T_555_C_synonymous	118
C_3788_A_missense	118
G_3778_T_missense	118
G_3583_C_missense	117
T_1167_C_synonymous	117
A_3603_C_missense	117
C_2169_T_synonymous	117
T_600_C_synonymous	117
T_3021_C_synonymous	116
C_471_T_synonymous	116
T_1659_C_synonymous	116
G_1749_A_synonymous	116
A_1250_T_missense	115
G_922_T_missense	115
A_718_C_missense	115
T_1557_C_synonymous	115
C_335_T_missense	114
A_2448_G_synonymous	114
C_1102_T_synonymous	113
T_2652_A_synonymous	113
T_363_C_synonymous	113
G_456_T_missense	113
T_2071_C_missense	113
A_3218_C_missense	113
G_2062_A_missense	113
T_2232_C_synonymous	113
C_1891_T_missense	112
G_3672_T_missense	112
G_1146_T_synonymous	112
G_2695_T_missense	112
A_197_G_missense	112
G_214_A_missense	112
G_532_A_missense	111
T_2280_C_synonymous	111
T_426_A_synonymous	111
C_2325_T_synonymous	110
A_546_G_synonymous	110
T_3129_C_synonymous	110
T_3744_C_synonymous	110
C_3235_A_missense	110
T_588_C_synonymous	109
T_3510_C_synonymous	109
T_3102_C_synonymous	108
A_3057_G_synonymous	108
G_519_A_synonymous	108
G_3502_T_missense	108
A_984_G_synonymous	107
C_1868_T_missense	107
T_1869_C_synonymous	107
C_517_A_missense	107
C_1758_T_synonymous	107
T_280_G_missense	107
G_199_T_missense	106
C_3509_A_missense	106
G_1937_A_missense	106
C_2355_A_synonymous	106
T_6_A_missense	106
T_1506_C_synonymous	106
T_2110_C_missense	106
T_2929_C_synonymous	105
T_1233_C_synonymous	105
T_3341_C_missense	105
G_184_A_missense	105
C_3509_T_missense	105
T_2299_C_synonymous	105
A_441_T_missense	105
G_3135_A_synonymous	104
G_1864_T_missense	104
C_219_T_synonymous	104
C_2047_T_missense	103
A_2530_G_missense	103
C_3720_T_synonymous	103
T_3477_C_synonymous	103
G_1960_C_missense	103
T_411_C_synonymous	103
G_62_A_missense	103
C_3354_T_synonymous	102
T_1893_C_synonymous	102
T_211_G_missense	102
G_3447_A_synonymous	102
A_2172_G_synonymous	102
G_2199_A_synonymous	102
T_1345_C_missense	102
T_2133_C_synonymous	102
G_639_T_synonymous	102
T_1305_C_synonymous	100
T_2835_A_synonymous	100
G_1487_A_missense	100
C_705_T_synonymous	99
T_1260_C_synonymous	99
A_1331_C_missense	99
A_467_C_missense	98
A_3797_G_missense	98
G_3436_T_missense	97
C_1989_T_synonymous	97
A_2452_G_missense	97
G_2259_A_synonymous	97
G_3364_T_missense	97
C_1150_T_missense	97
C_788_T_missense	96
T_1334_C_missense	96
G_3208_T_missense	96
A_2505_G_synonymous	96
T_2850_C_synonymous	96
C_1861_T_missense	96
T_1863_C_synonymous	96
G_3450_T_missense	96
C_2955_T_synonymous	96
C_2355_T_synonymous	96
G_2306_T_missense	95
C_3222_T_synonymous	95
T_433_C_missense	95
G_3778_A_missense	95
C_3555_T_synonymous	95
G_2386_C_missense	95
G_3749_T_missense	95
A_3132_G_synonymous	94
T_3537_C_synonymous	94
C_1877_T_missense	94
T_2517_C_synonymous	94
G_3041_C_missense	94
G_787_A_missense	94
G_2220_A_missense	94
T_1350_C_synonymous	94
C_2520_T_synonymous	94
C_2904_T_synonymous	93
T_1107_C_synonymous	93
G_1864_A_missense	93
T_1872_G_missense	93
G_2611_T_missense	92
G_208_T_missense	92
G_3202_A_missense	92
C_3204_T_synonymous	92
A_2838_T_synonymous	91
C_520_T_missense	91
G_184_C_missense	91
T_211_C_missense	91
G_2113_T_missense	91
T_564_C_synonymous	91
A_3603_T_missense	91
T_3648_C_synonymous	91
G_643_C_missense	91
A_1452_G_synonymous	91
A_867_G_synonymous	91
G_654_T_missense	91
C_2547_T_synonymous	90
C_3759_T_synonymous	90
C_73_A_missense	90
T_333_C_synonymous	90
T_3144_C_synonymous	90
T_321_C_synonymous	90
G_678_A_synonymous	90
G_2988_A_synonymous	90
T_1401_C_synonymous	90
T_2580_C_synonymous	89
A_681_T_synonymous	89
G_3189_A_synonymous	89
C_2039_T_missense	89
T_2787_C_synonymous	89
T_2127_C_synonymous	89
G_231_T_missense	89
C_2254_T_missense	89
G_223_C_missense	88
G_1700_A_missense	88
T_1887_C_synonymous	88
G_655_A_missense	88
G_412_A_missense	88
G_231_C_missense	88
T_3141_C_synonymous	88
A_553_G_missense	87
C_1668_A_missense	87
G_550_A_missense	87
G_2637_T_synonymous	87
A_2800_G_missense	87
T_1845_C_synonymous	87
A_3390_G_missense	87
C_73_T_missense	87
C_2348_T_missense	86
A_2691_T_synonymous	86
G_3366_A_synonymous	86
C_851_T_missense	86
T_3010_C_synonymous	86
G_2583_A_synonymous	86
T_3710_C_missense	86
C_1173_T_synonymous	86
T_3794_C_missense	86
C_2426_T_missense	86
G_216_A_synonymous	85
A_21_G_synonymous	85
T_264_C_synonymous	85
C_2179_T_synonymous	85
G_3761_T_missense	85
T_2553_C_synonymous	85
T_222_C_synonymous	85
C_2748_T_synonymous	85
G_1674_A_synonymous	84
C_1853_T_missense	84
T_2040_C_synonymous	84
G_1371_A_synonymous	84
C_2661_T_synonymous	84
A_2994_G_synonymous	83
G_687_A_synonymous	83
T_2034_C_synonymous	83
T_2028_C_synonymous	83
G_345_A_synonymous	83
G_754_A_missense	83
G_922_A_missense	83
G_747_A_synonymous	82
C_1383_T_synonymous	82
T_302_C_missense	82
A_2725_G_missense	82
T_454_C_missense	82
G_3595_A_missense	82
G_790_T_missense	82
T_2007_C_synonymous	82
C_352_T_missense	81
A_450_C_missense	81
T_729_C_synonymous	81
T_2454_C_synonymous	81
C_3233_T_missense	81
C_3017_T_missense	81
A_3255_G_synonymous	81
T_2982_C_synonymous	81
A_2004_G_synonymous	80
C_282_T_synonymous	80
T_651_G_synonymous	80
C_3705_T_synonymous	80
T_454_A_missense	80
T_2632_C_synonymous	80
G_1723_T_missense	80
T_530_A_missense	80
C_2859_T_synonymous	80
G_1960_A_missense	80
C_733_A_missense	80
A_2217_T_synonymous	79
G_223_A_missense	79
G_2824_A_missense	79
A_606_G_synonymous	79
G_238_A_missense	79
A_539_T_missense	79
C_1709_T_missense	79
T_1770_C_synonymous	78
T_3516_C_synonymous	78
C_1433_G_missense	78
G_1821_A_synonymous	78
C_3153_T_synonymous	78
A_559_C_missense	77
T_2501_C_missense	77
T_1131_C_synonymous	77
G_740_A_missense	77
C_1549_T_missense	77
G_1956_A_synonymous	77
C_2678_T_missense	77
G_3615_T_missense	77
G_3621_A_synonymous	76
A_3535_G_missense	76
G_541_A_missense	76
C_535_T_missense	76
T_82_C_missense	76
C_814_T_missense	76
T_1725_C_synonymous	76
G_1674_T_missense	76
C_785_T_missense	76
A_2457_G_synonymous	76
T_2649_C_synonymous	76
C_1851_T_synonymous	76
A_867_T_synonymous	75
G_782_A_missense	75
C_2331_T_synonymous	75
T_1836_C_synonymous	75
G_62_T_missense	75
G_331_A_missense	75
T_2509_C_missense	75
C_1354_T_synonymous	75
T_421_C_synonymous	75
C_2082_T_synonymous	74
G_2872_T_missense	74
T_2532_A_synonymous	74
A_3470_G_missense	74
T_1326_C_synonymous	74
G_781_T_missense	74
T_432_C_synonymous	74
A_2413_C_missense	74
C_1811_T_missense	74
A_2286_G_synonymous	74
G_531_A_missense	73
A_924_T_synonymous	73
A_653_G_missense	73
T_1980_C_synonymous	73
A_2528_G_missense	73
G_3775_T_missense	73
T_117_C_synonymous	73
G_1879_A_missense	73
T_1014_C_synonymous	72
T_273_C_synonymous	72
G_1662_A_synonymous	72
C_2469_T_synonymous	72
A_544_G_missense	71
T_2563_C_missense	71
T_759_C_synonymous	71
G_3799_A_missense	71
C_3240_T_synonymous	71
A_3679_G_missense	71
G_3193_T_missense	71
G_664_T_missense	71
C_649_T_missense	71
T_2565_C_synonymous	71
T_2490_C_synonymous	71
G_2536_T_missense	71
C_74_T_missense	70
G_1558_T_missense	70
G_3487_A_missense	70
A_631_G_missense	70
T_2493_A_synonymous	70
G_233_T_missense	70
G_3743_T_missense	70
T_1284_C_synonymous	70
T_3674_C_missense	70
G_2476_T_missense	70
T_1474_C_synonymous	70
A_3547_G_missense	70
C_2810_T_missense	70
A_202_G_missense	70
A_3709_G_missense	69
G_531_T_missense	69
T_3063_C_synonymous	69
C_752_A_missense	69
C_2145_A_synonymous	69
T_3147_C_synonymous	69
T_1746_C_synonymous	69
T_810_C_synonymous	69
G_1099_A_missense	69
A_669_G_synonymous	69
G_551_A_missense	69
G_156_T_missense	68
T_1694_C_missense	68
T_261_C_synonymous	68
T_1455_G_synonymous	68
T_1485_C_synonymous	68
C_2496_T_synonymous	68
G_679_T_missense	68
T_1830_C_synonymous	68
G_694_T_missense	68
A_2024_G_missense	68
T_324_C_synonymous	68
T_2784_C_synonymous	68
T_492_C_synonymous	68
A_3559_T_missense	68
A_3343_G_missense	68
C_3782_T_missense	67
G_24_T_missense	67
T_153_C_synonymous	67
T_1539_C_synonymous	67
G_3687_A_missense	67
C_2093_T_missense	67
G_2046_A_synonymous	67
T_3174_C_synonymous	67
G_3690_A_synonymous	67
C_3247_T_missense	67
A_1977_G_synonymous	67
G_288_A_synonymous	67
T_2151_C_synonymous	67
T_2581_C_synonymous	66
T_1470_C_synonymous	66
T_3647_C_missense	66
A_3503_G_missense	66
C_25_A_missense	66
A_1061_G_missense	66
T_3034_C_synonymous	66
T_1683_G_synonymous	66
C_2335_A_missense	65
A_2208_G_synonymous	65
A_2548_G_missense	65
G_3162_A_synonymous	65
T_556_C_missense	65
G_3772_C_missense	65
A_3798_G_synonymous	65
C_243_T_synonymous	65
T_1083_C_synonymous	65
A_2194_G_missense	65
G_460_A_missense	65
C_2499_T_synonymous	65
T_2295_C_synonymous	64
G_747_T_missense	64
T_3703_A_missense	64
T_186_C_synonymous	64
G_2959_T_missense	64
G_519_T_missense	64
G_2113_A_missense	64
T_798_C_synonymous	64
T_203_G_missense	64
A_1060_C_missense	64
G_670_C_missense	64
G_224_A_missense	64
C_534_T_synonymous	63
A_1870_C_missense	63
G_3529_T_missense	63
G_819_A_synonymous	63
T_1551_C_synonymous	63
A_1038_T_missense	63
G_3751_A_missense	63
G_3450_A_synonymous	63
G_1749_T_missense	63
C_1763_A_missense	63
A_573_G_synonymous	63
A_2862_C_missense	63
T_3192_C_synonymous	63
T_2697_C_synonymous	63
A_3585_G_synonymous	63
C_513_T_synonymous	63
G_3436_A_missense	62
G_336_T_synonymous	62
T_3421_C_synonymous	62
T_1911_C_synonymous	62
A_3633_G_synonymous	62
C_3428_A_missense	62
G_291_T_missense	62
C_2595_T_synonymous	62
G_2626_T_missense	62
G_2347_T_missense	62
A_410_T_missense	62
C_1381_A_missense	62
G_1042_C_missense	62
C_3521_T_missense	62
A_3251_G_missense	62
T_3561_C_synonymous	62
T_3348_C_synonymous	62
A_132_G_synonymous	61
C_1080_T_synonymous	61
C_3756_A_synonymous	61
T_993_C_synonymous	61
T_3474_C_synonymous	61
G_1422_A_synonymous	61
G_2206_A_missense	61
T_1503_C_synonymous	61
G_3688_T_missense	61
A_1020_C_missense	61
T_279_C_synonymous	61
C_888_A_synonymous	60
A_3734_G_missense	60
G_3682_C_missense	60
A_2106_G_synonymous	60
G_3259_T_missense	60
G_3529_C_missense	60
A_3774_C_missense	60
A_3639_G_synonymous	60
A_2598_G_synonymous	60
G_1720_T_missense	60
T_2001_C_synonymous	60
G_407_T_missense	60
G_16_A_missense	60
T_2235_C_synonymous	60
C_1940_T_missense	60
T_3519_C_synonymous	60
C_752_T_missense	60
A_543_T_synonymous	60
G_234_T_missense	60
T_1464_C_synonymous	60
T_2109_C_synonymous	60
C_309_T_synonymous	59
A_2376_G_synonymous	59
G_3786_A_synonymous	59
G_1042_T_missense	59
C_218_T_missense	59
T_3771_C_synonymous	59
G_2116_T_missense	59
A_3037_C_missense	59
T_594_C_synonymous	59
T_1176_C_synonymous	59
T_1179_C_synonymous	59
C_3570_T_synonymous	59
G_755_A_missense	59
T_2664_C_synonymous	59
A_828_G_synonymous	59
G_2964_A_synonymous	59
A_239_G_missense	59
A_2558_G_missense	58
G_2540_A_missense	58
G_1855_A_missense	58
T_90_C_synonymous	58
G_577_C_missense	58
G_2438_A_missense	58
T_2295_A_synonymous	58
G_423_A_synonymous	58
G_247_A_missense	58
G_2048_T_missense	58
A_3441_G_synonymous	58
G_3310_A_missense	58
G_231_A_synonymous	58
G_2311_T_missense	58
A_972_G_synonymous	57
T_78_A_synonymous	57
G_2314_A_missense	57
T_1896_G_synonymous	57
A_61_G_missense	57
T_1488_C_synonymous	57
T_1632_C_synonymous	57
T_3294_C_synonymous	57
T_201_C_synonymous	57
G_2837_T_missense	57
T_634_C_synonymous	57
A_3340_G_missense	57
G_2485_A_missense	57
T_236_C_missense	57
G_2491_T_missense	57
T_183_C_synonymous	57
G_46_T_missense	57
C_3652_T_synonymous	57
A_1689_G_synonymous	56
T_1776_C_synonymous	56
T_2523_A_synonymous	56
T_299_C_missense	56
G_2193_T_missense	56
A_891_T_synonymous	56
G_192_T_missense	56
A_1705_G_missense	56
C_1974_T_synonymous	56
G_468_T_missense	56
A_3765_G_synonymous	56
G_2836_A_missense	56
A_2827_C_missense	56
A_3805_G_missense	56
G_262_A_missense	56
G_288_T_missense	56
A_1521_G_synonymous	56
C_2247_T_synonymous	56
T_411_G_missense	56
A_3505_G_missense	56
G_541_C_missense	56
G_3423_A_synonymous	55
G_2985_A_synonymous	55
T_66_C_synonymous	55
T_87_C_synonymous	55
G_2262_A_synonymous	55
G_801_A_synonymous	55
G_1251_C_missense	55
T_3267_C_synonymous	55
T_2493_C_synonymous	55
T_975_C_synonymous	55
G_2491_A_missense	55
G_1099_T_missense	55
T_2662_C_missense	55
A_3606_G_synonymous	55
T_2751_C_synonymous	54
T_1875_A_missense	54
G_2554_T_missense	54
T_1875_C_synonymous	54
A_1020_T_missense	54
T_3696_C_synonymous	54
G_394_C_missense	54
A_2361_G_synonymous	54
A_3020_C_missense	54
G_865_T_missense	54
C_1860_A_synonymous	54
T_1188_C_synonymous	54
A_897_G_synonymous	54
A_3042_T_missense	54
C_3730_T_missense	54
T_3019_A_missense	54
A_3036_T_missense	54
G_2743_A_missense	54
C_249_A_synonymous	54
A_3494_G_missense	54
G_3012_A_synonymous	54
G_1144_T_missense	53
G_3453_T_missense	53
G_511_A_missense	53
C_1658_G_missense	53
A_1181_G_missense	53
C_650_T_missense	53
A_1641_G_synonymous	53
T_2403_C_synonymous	53
G_2059_A_missense	53
C_2439_T_synonymous	53
C_3227_T_missense	53
C_3713_T_missense	53
T_3123_C_synonymous	53
G_3385_A_missense	53
T_3783_A_synonymous	53
T_166_C_synonymous	53
T_213_C_synonymous	53
A_2682_G_synonymous	53
T_825_C_synonymous	53
G_656_A_missense	53
G_3150_A_missense	53
G_139_A_missense	53
T_721_C_synonymous	53
T_948_C_synonymous	52
C_3303_A_missense	52
A_313_G_missense	52
G_459_A_missense	52
T_54_C_synonymous	52
G_3554_A_missense	52
T_3466_C_missense	52
A_3673_G_missense	52
G_3722_T_missense	52
C_219_A_synonymous	52
G_755_T_missense	52
G_654_A_synonymous	52
T_1920_C_synonymous	52
T_522_C_synonymous	52
T_1053_C_synonymous	52
T_1731_C_synonymous	52
C_1113_A_synonymous	52
A_560_G_missense	52
G_2754_A_synonymous	52
A_3646_G_missense	51
A_3584_G_missense	51
T_3429_G_synonymous	51
C_2534_G_missense	51
A_1197_G_synonymous	51
G_2631_C_synonymous	51
T_160_C_synonymous	51
T_2526_C_synonymous	51
G_1365_A_synonymous	51
C_728_T_missense	51
A_1854_G_synonymous	51
G_162_A_synonymous	51
G_3690_T_synonymous	51
A_1962_G_synonymous	51
T_2742_C_synonymous	51
C_1074_T_synonymous	51
G_679_A_missense	51
T_1512_C_synonymous	51
G_1239_A_synonymous	51
A_675_G_synonymous	51
T_516_C_synonymous	50
T_1182_C_synonymous	50
G_1333_A_missense	50
T_469_C_missense	50
G_549_T_missense	50
A_716_G_missense	50
G_1789_A_missense	50
G_1924_T_missense	50
T_746_C_missense	50
A_2427_T_synonymous	50
C_3375_T_synonymous	50
T_3495_C_synonymous	50
T_418_C_missense	50
A_897_T_synonymous	50
G_44_T_missense	50
A_1379_G_missense	50
A_3228_T_synonymous	50
G_79_A_missense	50
C_195_T_synonymous	50
A_85_G_missense	50
C_2293_T_missense	50
A_962_G_missense	49
T_2428_G_missense	49
T_744_C_synonymous	49
T_651_A_synonymous	49
C_3795_T_synonymous	49
C_2997_T_synonymous	49
T_258_C_synonymous	49
G_549_A_synonymous	49
A_3105_G_synonymous	49
T_246_C_synonymous	49
T_704_G_missense	49
T_480_C_synonymous	49
T_1314_C_synonymous	49
C_2502_T_synonymous	49
G_538_A_missense	49
C_1009_T_missense	49
A_2004_T_synonymous	49
G_452_A_missense	48
G_970_C_missense	48
T_508_C_missense	48
T_766_C_missense	48
T_1509_C_synonymous	48
C_2991_T_synonymous	48
A_2616_G_synonymous	48
T_2511_C_synonymous	48
C_2201_T_missense	48
G_3736_A_missense	48
G_1564_T_missense	48
T_2097_C_synonymous	48
G_3502_A_missense	48
G_3219_A_synonymous	48
G_1068_A_synonymous	48
T_3791_C_missense	48
T_1872_C_synonymous	48
G_2050_A_missense	47
T_2037_A_missense	47
T_3171_C_synonymous	47
T_523_C_missense	47
C_3407_A_missense	47
C_3558_T_synonymous	47
T_2261_C_missense	47
A_1119_G_synonymous	47
G_2066_T_missense	47
A_491_C_missense	47
C_1678_T_synonymous	47
A_1800_G_synonymous	47
G_1720_A_missense	47
G_2770_T_missense	47
T_3273_C_synonymous	47
T_1509_A_synonymous	47
A_2218_G_missense	47
C_2796_T_synonymous	47
G_3664_A_missense	47
A_3488_G_missense	47
A_474_G_synonymous	47
T_1128_C_synonymous	47
T_2256_C_synonymous	47
C_2419_T_missense	47
C_1409_A_missense	47
T_2817_C_synonymous	46
A_89_G_missense	46
C_1424_T_missense	46
A_3789_G_synonymous	46
G_757_A_missense	46
C_3755_G_missense	46
A_3040_C_synonymous	46
C_3513_T_synonymous	46
C_689_A_missense	46
T_556_A_missense	46
G_379_T_missense	46
T_285_C_synonymous	46
G_2050_T_missense	46
T_1947_C_synonymous	46
C_77_A_missense	46
T_1929_C_synonymous	46
T_645_A_missense	46
A_1737_G_synonymous	46
G_1337_T_missense	46
G_2853_A_synonymous	46
A_2895_G_synonymous	46
T_2898_C_synonymous	46
G_2828_C_missense	46
T_2118_C_synonymous	46
T_3582_C_synonymous	45
A_748_G_missense	45
A_313_C_missense	45
G_3015_T_missense	45
T_2133_A_synonymous	45
T_78_C_synonymous	45
G_551_T_missense	45
G_7_A_missense	45
A_540_G_synonymous	45
G_3250_T_missense	45
A_283_G_missense	45
T_3657_C_synonymous	45
A_2730_G_synonymous	45
A_2823_G_synonymous	45
G_3604_A_missense	45
C_2825_T_missense	45
A_3715_G_missense	45
A_1191_G_synonymous	45
T_667_C_synonymous	45
G_466_C_missense	45
G_577_T_missense	45
C_3485_G_missense	45
T_237_C_synonymous	45
G_2104_C_missense	45
T_879_A_synonymous	44
T_2865_C_synonymous	44
A_123_G_synonymous	44
A_3425_G_missense	44
T_2961_A_synonymous	44
T_2687_C_missense	44
T_328_C_synonymous	44
A_491_G_missense	44
T_2388_C_synonymous	44
T_3159_C_synonymous	44
A_2379_G_synonymous	44
G_2438_T_missense	44
A_2032_C_missense	44
C_951_T_synonymous	44
T_525_C_synonymous	44
A_1880_G_missense	44
A_395_C_missense	44
C_2629_T_synonymous	44
T_2211_C_synonymous	43
T_369_C_synonymous	43
C_1617_T_synonymous	43
T_3069_C_synonymous	43
A_2017_G_missense	43
T_3567_C_synonymous	43
G_3024_T_synonymous	43
A_2437_G_missense	43
T_3177_C_synonymous	43
T_3683_C_missense	43
G_569_T_missense	43
A_2475_G_synonymous	43
A_548_G_missense	43
A_3661_G_missense	43
C_488_T_missense	43
A_1019_C_missense	43
T_630_C_synonymous	43
C_2576_A_missense	43
C_3780_A_missense	43
A_3435_G_synonymous	43
A_3602_T_missense	43
G_1015_C_missense	43
T_3666_C_synonymous	43
T_816_G_synonymous	43
G_2515_A_missense	43
C_253_T_missense	43
T_1593_C_synonymous	43
A_554_G_missense	43
T_3252_C_synonymous	43
A_2791_G_missense	43
T_1098_C_synonymous	42
T_2287_C_synonymous	42
T_2613_C_synonymous	42
T_2625_C_synonymous	42
C_791_T_missense	42
A_563_G_missense	42
T_1683_C_synonymous	42
A_2026_G_missense	42
C_1151_T_missense	42
T_1410_C_synonymous	42
G_711_A_synonymous	42
T_3075_A_synonymous	42
A_3213_G_synonymous	42
A_768_T_synonymous	42
T_3372_C_synonymous	42
G_3564_T_missense	42
T_1908_C_synonymous	42
T_786_C_synonymous	42
G_2422_A_missense	42
A_1236_T_synonymous	42
G_1356_A_synonymous	42
A_2628_C_synonymous	42
T_1263_C_synonymous	42
A_3774_G_synonymous	42
T_2019_C_synonymous	42
T_750_C_synonymous	42
G_1015_T_missense	42
C_2072_T_missense	42
A_2021_T_missense	41
C_785_G_missense	41
T_1390_C_missense	41
C_779_T_missense	41
T_1266_C_synonymous	41
A_2077_G_missense	41
A_490_C_missense	41
G_208_C_missense	41
A_3351_G_synonymous	41
G_3562_A_missense	41
A_467_G_missense	41
A_672_G_synonymous	41
T_2514_C_synonymous	41
G_2794_A_missense	41
C_2359_A_missense	41
T_1311_C_synonymous	41
C_218_A_missense	41
T_225_C_synonymous	41
A_1038_G_synonymous	41
T_731_C_missense	41
C_3713_A_missense	41
G_3725_T_missense	41
G_412_C_missense	41
T_1693_C_missense	41
G_162_C_missense	41
C_3399_T_synonymous	41
G_1740_A_synonymous	41
T_1095_C_synonymous	41
A_204_G_missense	41
T_3246_C_synonymous	41
T_3027_C_synonymous	41
C_3692_T_missense	40
A_448_G_missense	40
T_871_C_missense	40
A_3042_G_synonymous	40
G_3015_A_synonymous	40
T_501_C_synonymous	40
G_3564_A_synonymous	40
G_3296_A_missense	40
A_681_G_synonymous	40
A_1236_G_synonymous	40
G_3711_C_missense	40
C_1230_A_synonymous	40
G_2766_C_missense	40
A_976_G_missense	40
T_3689_C_missense	40
T_615_C_synonymous	40
G_1696_A_missense	40
C_2196_A_synonymous	40
A_206_T_missense	40
G_2445_A_synonymous	40
T_3433_C_synonymous	40
A_1452_C_missense	40
A_2703_G_synonymous	40
T_658_G_missense	40
C_2292_T_synonymous	40
T_1215_C_synonymous	40
T_3588_C_synonymous	40
A_593_G_missense	40
T_3609_C_synonymous	39
A_2899_G_missense	39
T_1542_C_synonymous	39
A_304_G_missense	39
G_1983_T_missense	39
T_2652_C_synonymous	39
T_1522_C_missense	39
T_3003_C_synonymous	39
T_1575_C_synonymous	39
T_171_G_synonymous	39
T_525_G_missense	39
G_3493_T_missense	39
A_1479_G_synonymous	39
C_3669_T_synonymous	39
T_3420_C_synonymous	39
G_3655_A_missense	39
C_2284_G_missense	39
G_460_C_missense	39
A_295_G_missense	39
G_2578_C_missense	39
T_2655_C_synonymous	39
T_327_C_synonymous	39
A_2604_G_synonymous	39
T_3627_C_synonymous	39
T_3060_C_synonymous	39
T_171_C_synonymous	39
C_3700_T_missense	39
G_579_T_synonymous	39
G_1374_A_synonymous	38
A_58_G_missense	38
G_1426_A_missense	38
G_215_T_missense	38
T_1023_C_synonymous	38
T_3396_C_synonymous	38
G_358_A_missense	38
C_1431_A_missense	38
T_1866_C_synonymous	38
A_2891_G_missense	38
A_1248_G_synonymous	38
C_3405_T_synonymous	38
A_2685_G_synonymous	38
A_1413_G_synonymous	38
C_3787_A_missense	38
C_2085_T_synonymous	38
G_3219_T_missense	38
A_440_T_missense	38
C_1353_T_synonymous	38
C_1873_A_missense	38
A_1803_G_synonymous	38
C_3552_T_synonymous	38
G_2578_A_missense	38
A_3221_G_missense	38
T_1596_C_synonymous	38
A_3458_G_missense	37
C_1170_T_synonymous	37
C_2903_T_missense	37
G_2853_T_synonymous	37
A_1800_T_synonymous	37
T_399_C_synonymous	37
A_2861_G_missense	37
A_2103_G_synonymous	37
T_1896_C_synonymous	37
C_1035_A_synonymous	37
A_2643_T_synonymous	37
G_3595_T_missense	37
G_3511_A_missense	37
A_99_G_synonymous	37
T_2381_C_missense	37
A_768_G_synonymous	37
T_795_C_synonymous	37
C_2271_T_synonymous	37
A_2879_G_missense	37
A_942_G_synonymous	37
A_1852_G_missense	37
T_481_G_missense	37
A_1432_G_missense	37
A_1038_C_missense	37
A_3213_T_missense	37
A_1912_G_missense	37
A_563_C_missense	37
C_1968_T_synonymous	37
T_1164_C_synonymous	37
T_3576_C_synonymous	37
G_3280_A_missense	37
T_837_C_synonymous	37
T_2664_A_missense	37
G_3716_C_missense	36
G_3135_T_missense	36
T_198_C_synonymous	36
G_3740_A_missense	36
T_1122_C_synonymous	36
A_963_G_synonymous	36
T_2416_C_synonymous	36
A_290_G_missense	36
G_2887_A_missense	36
A_1797_G_synonymous	36
A_1560_G_synonymous	36
A_450_G_synonymous	36
A_3432_C_missense	36
A_3819_C_synonymous	36
G_3272_T_missense	36
G_3550_T_missense	36
T_1719_C_synonymous	36
T_1710_C_synonymous	36
G_3423_T_missense	36
T_1875_G_missense	36
C_652_G_missense	36
A_3257_G_missense	36
G_3595_C_missense	36
A_3614_G_missense	36
T_1257_C_synonymous	36
T_2460_G_missense	36
A_1020_G_synonymous	36
A_748_T_missense	36
A_1792_G_missense	35
T_840_C_synonymous	35
G_3752_A_missense	35
C_3153_A_synonymous	35
A_2024_T_missense	35
C_245_A_missense	35
T_483_A_synonymous	35
T_2346_C_synonymous	35
G_2031_A_synonymous	35
A_3108_G_synonymous	35
T_126_C_synonymous	35
A_3388_G_missense	35
A_396_G_synonymous	35
T_1345_G_missense	35
T_2844_C_synonymous	35
A_2989_G_missense	35
T_213_A_synonymous	35
G_277_T_missense	35
A_3533_G_missense	35
G_2540_C_missense	35
T_1347_C_synonymous	35
G_3250_A_missense	35
G_2242_C_missense	35
T_3231_A_synonymous	35
T_1468_C_missense	35
A_1104_G_synonymous	35
C_751_T_missense	35
A_1914_G_synonymous	35
A_2251_G_missense	35
T_1636_G_missense	34
A_2575_G_missense	34
T_1665_C_synonymous	34
A_849_G_synonymous	34
T_3198_C_synonymous	34
G_1839_A_synonymous	34
G_1749_C_missense	34
T_685_C_synonymous	34
C_2282_T_missense	34
A_3300_G_synonymous	34
T_753_C_synonymous	34
A_306_G_synonymous	34
T_3378_C_synonymous	34
T_414_G_missense	34
A_2061_G_synonymous	34
C_2621_T_missense	34
A_2827_G_missense	34
A_3691_G_missense	34
C_707_G_missense	34
T_2364_C_synonymous	34
T_591_C_synonymous	34
T_2241_C_synonymous	33
T_1050_C_synonymous	33
C_2812_A_missense	33
T_1569_C_synonymous	33
G_682_C_missense	33
T_2875_C_synonymous	33
C_702_A_missense	33
A_413_T_missense	33
A_374_G_missense	33
T_846_C_synonymous	33
A_518_G_missense	33
A_1737_T_synonymous	33
T_1359_C_synonymous	33
A_3694_C_missense	33
A_3258_G_synonymous	33
A_2140_G_missense	33
T_1089_A_synonymous	33
A_2421_G_synonymous	33
C_1497_A_synonymous	33
T_2712_C_synonymous	33
G_2635_A_missense	33
G_695_C_missense	33
C_2216_T_missense	33
T_377_C_missense	33
G_2392_A_missense	33
G_3310_C_missense	33
C_2429_T_missense	33
C_2292_G_missense	33
C_1409_T_missense	33
A_3393_G_synonymous	33
A_545_G_missense	33
T_1965_C_synonymous	32
A_1820_G_missense	32
T_51_C_synonymous	32
A_2805_G_synonymous	32
A_3807_G_synonymous	32
A_1290_G_synonymous	32
T_2166_C_synonymous	32
A_2679_G_synonymous	32
T_70_C_synonymous	32
T_2649_A_synonymous	32
C_2250_T_synonymous	32
T_2316_C_synonymous	32
C_3402_T_synonymous	32
G_3448_A_missense	32
T_2733_C_synonymous	32
A_239_C_missense	32
A_2184_G_synonymous	32
A_3602_G_missense	32
A_2487_G_synonymous	32
T_203_A_missense	32
A_2436_T_synonymous	32
A_1521_T_synonymous	32
C_3197_A_missense	32
A_912_G_synonymous	32
C_940_A_missense	32
A_2202_G_synonymous	32
T_612_C_synonymous	32
T_1926_C_synonymous	32
C_2545_T_missense	32
G_3800_T_missense	32
G_3512_T_missense	32
A_2234_G_missense	32
A_355_G_missense	32
C_2521_T_missense	31
T_1448_C_missense	31
T_3686_C_missense	31
C_705_A_synonymous	31
G_3758_A_missense	31
A_81_G_synonymous	31
C_245_T_missense	31
A_1563_G_synonymous	31
A_999_G_synonymous	31
G_3189_T_missense	31
A_69_G_synonymous	31
C_284_G_missense	31
T_354_C_synonymous	31
A_2244_G_synonymous	31
A_2471_G_missense	31
C_3262_T_missense	31
A_894_G_synonymous	31
A_1402_C_missense	31
C_436_A_missense	31
A_2307_G_synonymous	31
T_39_C_synonymous	31
C_1658_T_missense	31
T_708_A_synonymous	31
T_3325_C_missense	31
G_1099_C_missense	31
A_3685_T_missense	31
C_877_T_missense	31
T_680_C_missense	31
C_135_A_synonymous	31
T_603_C_synonymous	31
A_1618_G_missense	31
G_3735_T_missense	31
T_528_C_synonymous	31
A_739_G_missense	31
A_1494_G_synonymous	31
T_2277_C_synonymous	31
T_2115_C_synonymous	31
T_1998_C_synonymous	31
C_1492_A_missense	31
A_1703_G_missense	31
G_3786_T_missense	31
T_524_A_missense	31
A_1817_C_missense	31
T_3237_C_synonymous	31
C_3746_A_missense	31
C_515_T_missense	31
T_420_G_missense	31
T_1380_A_missense	30
A_3390_T_synonymous	30
T_2622_G_synonymous	30
A_1530_G_synonymous	30
A_1203_G_synonymous	30
C_761_A_missense	30
A_2360_G_missense	30
T_2067_C_synonymous	30
A_2826_G_synonymous	30
G_3415_T_missense	30
A_2433_G_synonymous	30
T_2550_C_synonymous	30
G_925_A_missense	30
G_3736_T_missense	30
T_3207_C_synonymous	30
G_1018_C_missense	30
T_147_C_synonymous	30
A_3446_G_missense	30
C_751_A_missense	30
A_1161_G_synonymous	30
G_3250_C_missense	30
G_2164_A_missense	30
G_2830_T_missense	30
A_3543_G_synonymous	30
T_1458_C_synonymous	30
G_3254_A_missense	30
G_489_C_synonymous	30
A_858_G_synonymous	30
C_3475_T_missense	30
G_1395_A_synonymous	30
A_2036_G_missense	30
T_2226_C_synonymous	30
T_2640_C_synonymous	30
T_666_C_synonymous	30
T_2961_C_synonymous	30
A_441_C_missense	30
C_520_A_missense	30
C_326_G_missense	30
T_647_C_missense	30
T_946_G_missense	30
A_3217_G_missense	30
T_1047_C_synonymous	30
C_526_A_missense	30
A_3276_G_synonymous	30
A_252_G_synonymous	30
G_459_C_missense	30
G_2525_A_missense	30
T_1959_C_synonymous	29
T_3783_C_synonymous	29
T_667_G_missense	29
A_2933_G_missense	29
G_3500_T_missense	29
T_22_C_synonymous	29
A_2010_G_missense	29
A_1044_G_synonymous	29
A_2070_G_synonymous	29
G_1821_T_missense	29
T_93_C_synonymous	29
T_1443_C_synonymous	29
G_262_C_missense	29
A_1996_G_missense	29
A_3068_G_missense	29
T_2764_C_synonymous	29
T_3463_C_missense	29
T_1446_C_synonymous	29
T_1978_C_missense	29
T_94_C_missense	29
T_692_C_missense	29
T_1473_C_synonymous	29
T_3698_C_missense	29
T_2590_C_synonymous	29
G_790_A_missense	29
A_2823_T_synonymous	29
A_3218_G_missense	29
T_1155_A_synonymous	29
T_879_C_synonymous	29
G_3232_A_missense	29
G_841_C_missense	29
A_703_G_missense	29
A_1429_G_missense	29
T_1827_C_synonymous	29
A_263_G_missense	29
T_2268_C_synonymous	29
G_3499_A_missense	29
T_177_C_synonymous	29
G_2715_A_synonymous	29
C_56_A_missense	29
G_1411_C_missense	29
C_3788_G_missense	29
C_149_T_missense	29
C_2410_A_missense	29
T_3270_C_synonymous	29
A_413_G_missense	29
T_708_C_synonymous	29
T_3508_C_missense	29
A_2847_G_synonymous	29
T_699_C_synonymous	29
C_254_T_missense	29
A_2608_G_missense	29
G_3272_A_missense	29
C_614_T_missense	29
T_3459_C_synonymous	29
A_1071_G_synonymous	29
T_495_C_synonymous	29
C_513_A_synonymous	29
T_2466_C_synonymous	29
T_861_C_synonymous	29
A_2215_G_missense	29
T_720_C_synonymous	29
G_2674_T_missense	29
C_3524_T_missense	29
G_3792_A_synonymous	28
G_3682_A_missense	28
T_3270_G_synonymous	28
A_3734_T_missense	28
A_690_T_synonymous	28
G_2137_T_missense	28
A_2487_T_synonymous	28
A_3351_T_synonymous	28
C_1077_T_synonymous	28
C_137_T_missense	28
C_98_A_missense	28
T_2835_C_synonymous	28
T_1457_C_missense	28
G_2066_A_missense	28
A_2670_G_synonymous	28
T_3492_A_synonymous	28
T_3126_C_synonymous	28
C_1425_A_synonymous	28
A_1794_T_synonymous	28
C_227_G_missense	28
G_2739_A_synonymous	28
G_579_A_synonymous	28
G_909_A_synonymous	28
T_3324_C_synonymous	28
T_2214_C_synonymous	28
G_1867_A_missense	28
G_3716_A_missense	28
C_3407_T_missense	28
A_3542_G_missense	28
G_464_T_missense	28
T_598_C_missense	28
G_3448_C_missense	28
T_1791_C_synonymous	28
T_1269_C_synonymous	28
A_3560_G_missense	28
A_3684_G_synonymous	28
A_3693_G_synonymous	28
T_633_C_synonymous	28
T_1449_A_synonymous	28
T_885_C_synonymous	28
T_2793_C_synonymous	28
C_1497_G_synonymous	28
T_481_A_missense	28
T_294_C_synonymous	28
G_3500_A_missense	28
G_2220_C_missense	28
G_3487_C_missense	27
C_535_A_missense	27
A_3579_G_synonymous	27
T_1245_C_synonymous	27
C_565_A_missense	27
G_46_A_missense	27
T_1545_C_synonymous	27
A_2881_G_missense	27
G_3219_C_missense	27
A_507_G_synonymous	27
G_199_A_missense	27
T_677_C_missense	27
T_1011_C_synonymous	27
A_1191_T_synonymous	27
G_1005_T_missense	27
G_3784_A_missense	27
T_2079_A_synonymous	27
T_1056_C_synonymous	27
[truncated: 5,341 more rows]
