# Supplementary material for: Analysis of 3.5 million SARS-CoV-2 sequences reveals unique mutational trends with consistent nucleotide and codon frequencies
Source: Virol J. 2023 Feb 17;20:31. doi: 10.1186/s12985-023-01982-8 (PMC9936480; doi:10.1186/s12985-023-01982-8)
Supplement: Supplementary file 12 — Additional file 12. Tables S71-90: Uniprot Annotations for All Mutations in Structural Proteins for all Clades. [file 12985_2023_1982_MOESM12_ESM.zip]

Archive with 21 entries (20 files):
- Additional File 1 Tables S71-90/
- Additional File 1 Tables S71-90/Additional File 1 Table S71_uniprot_annotated_E_beta_mu_all_mut_info.tsv
- Additional File 1 Tables S71-90/Additional File 1 Table S72_uniprot_annotated_M_beta_mu_all_mut_info.tsv
- Additional File 1 Tables S71-90/Additional File 1 Table S87_uniprot_annotated_Spike_beta_mu_all_mut_info.tsv
- Additional File 1 Tables S71-90/Additional File 1 Table S74_uniprot_annotated_N_gamma_lambda_all_mut_info.tsv
- Additional File 1 Tables S71-90/Additional File 1 Table S85_uniprot_annotated_E_delta_all_mut_info.tsv
- Additional File 1 Tables S71-90/Additional File 1 Table S84_uniprot_annotated_E_omicron_all_mut_info.tsv
- Additional File 1 Tables S71-90/Additional File 1 Table S89_uniprot_annotated_N_beta_mu_all_mut_info.tsv
- Additional File 1 Tables S71-90/Additional File 1 Table S78_uniprot_annotated_Spike_gamma_lambda_all_mut_info.tsv
- Additional File 1 Tables S71-90/Additional File 1 Table S81_uniprot_annotated_M_omicron_all_mut_info.tsv
- Additional File 1 Tables S71-90/Additional File 1 Table S79_uniprot_annotated_Spike_omicron_all_mut_info.tsv
- Additional File 1 Tables S71-90/Additional File 1 Table S90_uniprot_annotated_E_alpha_all_mut_info.tsv
- Additional File 1 Tables S71-90/Additional File 1 Table S75_uniprot_annotated_Spike_delta_all_mut_info.tsv
- Additional File 1 Tables S71-90/Additional File 1 Table S83_uniprot_annotated_M_alpha_all_mut_info.tsv
- Additional File 1 Tables S71-90/Additional File 1 Table S88_uniprot_annotated_N_omicron_all_mut_info.tsv
- Additional File 1 Tables S71-90/Additional File 1 Table S82_uniprot_annotated_N_alpha_all_mut_info.tsv
- Additional File 1 Tables S71-90/Additional File 1 Table S86_uniprot_annotated_N_delta_all_mut_info.tsv
- Additional File 1 Tables S71-90/Additional File 1 Table S80_uniprot_annotated_Spike_alpha_all_mut_info.tsv
- Additional File 1 Tables S71-90/Additional File 1 Table S77_uniprot_annotated_E_gamma_lambda_all_mut_info.tsv
- Additional File 1 Tables S71-90/Additional File 1 Table S73_uniprot_annotated_M_gamma_lambda_all_mut_info.tsv
- Additional File 1 Tables S71-90/Additional File 1 Table S76_uniprot_annotated_M_delta_all_mut_info.tsv
