# Supplementary material for: Analysis of 3.5 million SARS-CoV-2 sequences reveals unique mutational trends with consistent nucleotide and codon frequencies
Source: Virol J. 2023 Feb 17;20:31. doi: 10.1186/s12985-023-01982-8 (PMC9936480; doi:10.1186/s12985-023-01982-8)
Supplement: Supplementary file 12 — Additional file 12. Tables S71-90: Uniprot Annotations for All Mutations in Structural Proteins for all Clades. [file 12985_2023_1982_MOESM12_ESM.zip › Additional File 1 Tables S71-90/Additional File 1 Table S71_uniprot_annotated_E_beta_mu_all_mut_info.tsv]

mutation	mutation_count	features
C_212_T_missense	6826	type(description):Chain(Envelope small membrane protein),type(description):Topological domain(Intravirion),type(description):Region(Disordered)
C_26_T_missense	1877	type(description):Chain(Envelope small membrane protein),type(description):Topological domain(Virion surface)
C_61_G_missense	895	type(description):Chain(Envelope small membrane protein),type(description):Transmembrane(Helical),type(description):Helix()
A_75_G_synonymous	656	type(description):Chain(Envelope small membrane protein),type(description):Transmembrane(Helical),type(description):Helix()
A_215_G_missense	439	type(description):Chain(Envelope small membrane protein),type(description):Topological domain(Intravirion),type(description):Region(Disordered)
C_12_T_synonymous	392	type(description):Chain(Envelope small membrane protein),type(description):Topological domain(Virion surface)
C_211_T_missense	372	type(description):Chain(Envelope small membrane protein),type(description):Topological domain(Intravirion),type(description):Region(Disordered)
C_203_T_missense	246	type(description):Chain(Envelope small membrane protein),type(description):Topological domain(Intravirion),type(description):Region(Disordered)
C_217_T_missense	244	type(description):Chain(Envelope small membrane protein),type(description):Topological domain(Intravirion),type(description):Region(Disordered),type(description):Motif(PDZ-binding; required for interaction with human MPP5)
G_184_T_missense	215	type(description):Chain(Envelope small membrane protein),type(description):Topological domain(Intravirion),type(description):Region(Disordered)
C_220_T_synonymous	166	type(description):Chain(Envelope small membrane protein),type(description):Topological domain(Intravirion),type(description):Region(Disordered),type(description):Motif(PDZ-binding; required for interaction with human MPP5)
G_145_T_missense	157	type(description):Chain(Envelope small membrane protein),type(description):Topological domain(Intravirion)
G_18_T_synonymous	145	type(description):Chain(Envelope small membrane protein),type(description):Topological domain(Virion surface)
T_180_G_synonymous	140	type(description):Chain(Envelope small membrane protein),type(description):Topological domain(Intravirion)
C_61_T_missense	140	type(description):Chain(Envelope small membrane protein),type(description):Transmembrane(Helical),type(description):Helix()
G_214_T_missense	123	type(description):Chain(Envelope small membrane protein),type(description):Topological domain(Intravirion),type(description):Region(Disordered)
G_172_T_missense	105	type(description):Chain(Envelope small membrane protein),type(description):Topological domain(Intravirion)
C_164_T_missense	94	type(description):Chain(Envelope small membrane protein),type(description):Topological domain(Intravirion)
C_89_T_missense	94	type(description):Chain(Envelope small membrane protein),type(description):Transmembrane(Helical),type(description):Helix()
G_123_T_synonymous	77	type(description):Chain(Envelope small membrane protein),type(description):Topological domain(Intravirion)
C_69_T_synonymous	76	type(description):Chain(Envelope small membrane protein),type(description):Transmembrane(Helical),type(description):Helix()
G_70_A_missense	74	type(description):Chain(Envelope small membrane protein),type(description):Transmembrane(Helical),type(description):Helix()
C_96_T_synonymous	70	type(description):Chain(Envelope small membrane protein),type(description):Transmembrane(Helical),type(description):Helix()
A_189_G_synonymous	54	type(description):Chain(Envelope small membrane protein),type(description):Topological domain(Intravirion),type(description):Region(Disordered)
G_18_A_synonymous	44	type(description):Chain(Envelope small membrane protein),type(description):Topological domain(Virion surface)
C_82_T_synonymous	44	type(description):Chain(Envelope small membrane protein),type(description):Transmembrane(Helical),type(description):Helix()
G_128_T_missense	41	type(description):Chain(Envelope small membrane protein),type(description):Topological domain(Intravirion)
C_78_T_synonymous	40	type(description):Chain(Envelope small membrane protein),type(description):Transmembrane(Helical),type(description):Helix()
G_195_T_synonymous	39	type(description):Chain(Envelope small membrane protein),type(description):Topological domain(Intravirion),type(description):Region(Disordered)
G_13_T_missense	38	type(description):Chain(Envelope small membrane protein),type(description):Topological domain(Virion surface)
C_69_A_missense	37	type(description):Chain(Envelope small membrane protein),type(description):Transmembrane(Helical),type(description):Helix()
G_206_T_missense	36	type(description):Chain(Envelope small membrane protein),type(description):Topological domain(Intravirion),type(description):Region(Disordered)
G_131_T_missense	34	type(description):Chain(Envelope small membrane protein),type(description):Topological domain(Intravirion)
C_225_G_synonymous	34	type(description):Chain(Envelope small membrane protein),type(description):Topological domain(Intravirion),type(description):Region(Disordered),type(description):Motif(PDZ-binding; required for interaction with human MPP5)
G_214_A_missense	33	type(description):Chain(Envelope small membrane protein),type(description):Topological domain(Intravirion),type(description):Region(Disordered)
C_122_T_missense	31	type(description):Chain(Envelope small membrane protein),type(description):Topological domain(Intravirion)
G_208_A_missense	31	type(description):Chain(Envelope small membrane protein),type(description):Topological domain(Intravirion),type(description):Region(Disordered)
G_13_A_missense	31	type(description):Chain(Envelope small membrane protein),type(description):Topological domain(Virion surface)
T_141_A_synonymous	27	type(description):Chain(Envelope small membrane protein),type(description):Topological domain(Intravirion)
C_225_A_synonymous	27	type(description):Chain(Envelope small membrane protein),type(description):Topological domain(Intravirion),type(description):Region(Disordered),type(description):Motif(PDZ-binding; required for interaction with human MPP5)
T_60_G_missense	26	type(description):Chain(Envelope small membrane protein),type(description):Transmembrane(Helical),type(description):Helix()
C_225_T_synonymous	25	type(description):Chain(Envelope small membrane protein),type(description):Topological domain(Intravirion),type(description):Region(Disordered),type(description):Motif(PDZ-binding; required for interaction with human MPP5)
C_171_T_synonymous	24	type(description):Chain(Envelope small membrane protein),type(description):Topological domain(Intravirion)
C_181_T_missense	22	type(description):Chain(Envelope small membrane protein),type(description):Topological domain(Intravirion)
T_192_C_synonymous	22	type(description):Chain(Envelope small membrane protein),type(description):Topological domain(Intravirion),type(description):Region(Disordered)
G_182_T_missense	21	type(description):Chain(Envelope small membrane protein),type(description):Topological domain(Intravirion)
C_95_T_missense	21	type(description):Chain(Envelope small membrane protein),type(description):Transmembrane(Helical),type(description):Helix()
T_42_C_synonymous	21	type(description):Chain(Envelope small membrane protein),type(description):Transmembrane(Helical),type(description):Helix()
C_55_T_missense	21	type(description):Chain(Envelope small membrane protein),type(description):Transmembrane(Helical)
C_151_A_missense	20	type(description):Chain(Envelope small membrane protein),type(description):Topological domain(Intravirion)
C_91_T_synonymous	20	type(description):Chain(Envelope small membrane protein),type(description):Transmembrane(Helical),type(description):Helix()
G_208_T_missense	20	type(description):Chain(Envelope small membrane protein),type(description):Topological domain(Intravirion),type(description):Region(Disordered)
T_202_C_missense	19	type(description):Chain(Envelope small membrane protein),type(description):Topological domain(Intravirion),type(description):Region(Disordered)
G_70_T_missense	19	type(description):Chain(Envelope small membrane protein),type(description):Transmembrane(Helical),type(description):Helix()
T_198_C_synonymous	19	type(description):Chain(Envelope small membrane protein),type(description):Topological domain(Intravirion),type(description):Region(Disordered)
G_154_A_missense	17	type(description):Chain(Envelope small membrane protein),type(description):Topological domain(Intravirion)
C_220_A_missense	17	type(description):Chain(Envelope small membrane protein),type(description):Topological domain(Intravirion),type(description):Region(Disordered),type(description):Motif(PDZ-binding; required for interaction with human MPP5)
C_126_T_synonymous	15	type(description):Chain(Envelope small membrane protein),type(description):Topological domain(Intravirion)
G_24_T_missense	15	type(description):Chain(Envelope small membrane protein),type(description):Topological domain(Virion surface)
C_212_A_missense	14	type(description):Chain(Envelope small membrane protein),type(description):Topological domain(Intravirion),type(description):Region(Disordered)
A_215_C_missense	14	type(description):Chain(Envelope small membrane protein),type(description):Topological domain(Intravirion),type(description):Region(Disordered)
C_203_G_missense	14	type(description):Chain(Envelope small membrane protein),type(description):Topological domain(Intravirion),type(description):Region(Disordered)
C_109_T_missense	14	type(description):Chain(Envelope small membrane protein),type(description):Topological domain(Intravirion)
G_19_A_missense	14	type(description):Chain(Envelope small membrane protein),type(description):Topological domain(Virion surface)
C_217_G_missense	13	type(description):Chain(Envelope small membrane protein),type(description):Topological domain(Intravirion),type(description):Region(Disordered),type(description):Motif(PDZ-binding; required for interaction with human MPP5)
C_78_A_missense	13	type(description):Chain(Envelope small membrane protein),type(description):Transmembrane(Helical),type(description):Helix()
T_219_G_synonymous	13	type(description):Chain(Envelope small membrane protein),type(description):Topological domain(Intravirion),type(description):Region(Disordered),type(description):Motif(PDZ-binding; required for interaction with human MPP5)
A_114_G_synonymous	13	type(description):Chain(Envelope small membrane protein),type(description):Topological domain(Intravirion)
A_21_C_missense	13	type(description):Chain(Envelope small membrane protein),type(description):Topological domain(Virion surface)
C_200_T_missense	12	type(description):Chain(Envelope small membrane protein),type(description):Topological domain(Intravirion),type(description):Region(Disordered)
T_166_C_missense	12	type(description):Chain(Envelope small membrane protein),type(description):Topological domain(Intravirion)
T_57_C_synonymous	12	type(description):Chain(Envelope small membrane protein),type(description):Transmembrane(Helical),type(description):Helix()
C_177_T_synonymous	12	type(description):Chain(Envelope small membrane protein),type(description):Topological domain(Intravirion)
T_87_C_synonymous	12	type(description):Chain(Envelope small membrane protein),type(description):Transmembrane(Helical),type(description):Helix()
C_151_T_missense	11	type(description):Chain(Envelope small membrane protein),type(description):Topological domain(Intravirion)
T_204_C_synonymous	11	type(description):Chain(Envelope small membrane protein),type(description):Topological domain(Intravirion),type(description):Region(Disordered)
A_36_G_synonymous	11	type(description):Chain(Envelope small membrane protein),type(description):Topological domain(Virion surface),type(description):Helix()
G_149_T_missense	10	type(description):Chain(Envelope small membrane protein),type(description):Topological domain(Intravirion)
T_71_C_missense	10	type(description):Chain(Envelope small membrane protein),type(description):Transmembrane(Helical),type(description):Helix()
G_145_A_missense	10	type(description):Chain(Envelope small membrane protein),type(description):Topological domain(Intravirion)
A_148_G_missense	9	type(description):Chain(Envelope small membrane protein),type(description):Topological domain(Intravirion)
T_180_C_synonymous	9	type(description):Chain(Envelope small membrane protein),type(description):Topological domain(Intravirion)
T_76_C_missense	9	type(description):Chain(Envelope small membrane protein),type(description):Transmembrane(Helical),type(description):Helix()
T_202_G_missense	9	type(description):Chain(Envelope small membrane protein),type(description):Topological domain(Intravirion),type(description):Region(Disordered)
C_193_T_synonymous	9	type(description):Chain(Envelope small membrane protein),type(description):Topological domain(Intravirion),type(description):Region(Disordered)
G_206_A_missense	9	type(description):Chain(Envelope small membrane protein),type(description):Topological domain(Intravirion),type(description):Region(Disordered)
T_204_G_synonymous	9	type(description):Chain(Envelope small membrane protein),type(description):Topological domain(Intravirion),type(description):Region(Disordered)
T_174_C_synonymous	8	type(description):Chain(Envelope small membrane protein),type(description):Topological domain(Intravirion)
G_222_C_synonymous	8	type(description):Chain(Envelope small membrane protein),type(description):Topological domain(Intravirion),type(description):Region(Disordered),type(description):Motif(PDZ-binding; required for interaction with human MPP5)
C_65_T_missense	8	type(description):Chain(Envelope small membrane protein),type(description):Transmembrane(Helical)
G_28_T_missense	8	type(description):Chain(Envelope small membrane protein),type(description):Topological domain(Virion surface)
G_40_A_missense	8	type(description):Chain(Envelope small membrane protein),type(description):Helix()
C_144_T_synonymous	7	type(description):Chain(Envelope small membrane protein),type(description):Topological domain(Intravirion)
A_31_G_missense	7	type(description):Chain(Envelope small membrane protein),type(description):Topological domain(Virion surface)
A_197_C_missense	7	type(description):Chain(Envelope small membrane protein),type(description):Topological domain(Intravirion),type(description):Region(Disordered)
G_172_A_missense	7	type(description):Chain(Envelope small membrane protein),type(description):Topological domain(Intravirion)
T_58_A_missense	7	type(description):Chain(Envelope small membrane protein),type(description):Transmembrane(Helical),type(description):Helix()
T_45_C_synonymous	7	type(description):Chain(Envelope small membrane protein),type(description):Transmembrane(Helical),type(description):Helix()
A_88_G_missense	7	type(description):Chain(Envelope small membrane protein),type(description):Transmembrane(Helical),type(description):Helix()
G_222_T_synonymous	7	type(description):Chain(Envelope small membrane protein),type(description):Topological domain(Intravirion),type(description):Region(Disordered),type(description):Motif(PDZ-binding; required for interaction with human MPP5)
T_201_C_synonymous	7	type(description):Chain(Envelope small membrane protein),type(description):Topological domain(Intravirion),type(description):Region(Disordered)
C_52_G_missense	6	type(description):Chain(Envelope small membrane protein),type(description):Transmembrane(Helical),type(description):Helix()
T_60_C_synonymous	6	type(description):Chain(Envelope small membrane protein),type(description):Transmembrane(Helical),type(description):Helix()
T_224_C_missense	6	type(description):Chain(Envelope small membrane protein),type(description):Topological domain(Intravirion),type(description):Region(Disordered),type(description):Motif(PDZ-binding; required for interaction with human MPP5)
A_27_G_synonymous	6	type(description):Chain(Envelope small membrane protein),type(description):Topological domain(Virion surface),type(description):Natural variant(in strain: Omicron/BA.1, Omicron/BA.2, Omicron/BA.2.12.1, Omicron/BA.2.75, Omicron/BA.4, Omicron/BA.5)
G_47_A_missense	6	type(description):Chain(Envelope small membrane protein),type(description):Transmembrane(Helical),type(description):Helix()
G_24_A_synonymous	6	type(description):Chain(Envelope small membrane protein),type(description):Topological domain(Virion surface)
T_79_C_synonymous	6	type(description):Chain(Envelope small membrane protein),type(description):Transmembrane(Helical),type(description):Helix()
A_27_T_synonymous	6	type(description):Chain(Envelope small membrane protein),type(description):Topological domain(Virion surface),type(description):Natural variant(in strain: Omicron/BA.1, Omicron/BA.2, Omicron/BA.2.12.1, Omicron/BA.2.75, Omicron/BA.4, Omicron/BA.5)
T_199_C_missense	5	type(description):Chain(Envelope small membrane protein),type(description):Topological domain(Intravirion),type(description):Region(Disordered)
T_183_C_synonymous	5	type(description):Chain(Envelope small membrane protein),type(description):Topological domain(Intravirion),type(description):Region(Disordered)
T_186_A_synonymous	5	type(description):Chain(Envelope small membrane protein),type(description):Topological domain(Intravirion),type(description):Region(Disordered)
C_211_A_missense	5	type(description):Chain(Envelope small membrane protein),type(description):Topological domain(Intravirion),type(description):Region(Disordered)
A_9_G_synonymous	5	type(description):Chain(Envelope small membrane protein),type(description):Topological domain(Virion surface)
G_33_A_synonymous	5	type(description):Chain(Envelope small membrane protein),type(description):Topological domain(Virion surface),type(description):Helix()
G_28_A_missense	5	type(description):Chain(Envelope small membrane protein),type(description):Topological domain(Virion surface)
T_63_C_synonymous	5	type(description):Chain(Envelope small membrane protein),type(description):Transmembrane(Helical),type(description):Natural variant(in strain: Eta/B.1.525),type(description):Helix()
C_203_A_missense	5	type(description):Chain(Envelope small membrane protein),type(description):Topological domain(Intravirion),type(description):Region(Disordered)
G_121_T_missense	5	type(description):Chain(Envelope small membrane protein),type(description):Topological domain(Intravirion)
T_66_A_synonymous	5	type(description):Chain(Envelope small membrane protein),type(description):Transmembrane(Helical),type(description):Helix()
G_172_C_missense	5	type(description):Chain(Envelope small membrane protein),type(description):Topological domain(Intravirion)
C_55_A_missense	5	type(description):Chain(Envelope small membrane protein),type(description):Transmembrane(Helical)
T_210_C_synonymous	5	type(description):Chain(Envelope small membrane protein),type(description):Topological domain(Intravirion),type(description):Region(Disordered)
T_209_C_missense	4	type(description):Chain(Envelope small membrane protein),type(description):Topological domain(Intravirion),type(description):Region(Disordered)
T_168_C_synonymous	4	type(description):Chain(Envelope small membrane protein),type(description):Topological domain(Intravirion)
G_33_T_synonymous	4	type(description):Chain(Envelope small membrane protein),type(description):Topological domain(Virion surface),type(description):Helix()
C_132_T_synonymous	4	type(description):Chain(Envelope small membrane protein),type(description):Topological domain(Intravirion)
G_223_A_missense	4	type(description):Chain(Envelope small membrane protein),type(description):Topological domain(Intravirion),type(description):Region(Disordered),type(description):Motif(PDZ-binding; required for interaction with human MPP5)
C_17_T_missense	4	type(description):Chain(Envelope small membrane protein),type(description):Topological domain(Virion surface)
G_18_C_synonymous	4	type(description):Chain(Envelope small membrane protein),type(description):Topological domain(Virion surface)
G_223_C_missense	4	type(description):Chain(Envelope small membrane protein),type(description):Topological domain(Intravirion),type(description):Region(Disordered),type(description):Motif(PDZ-binding; required for interaction with human MPP5)
G_195_C_synonymous	4	type(description):Chain(Envelope small membrane protein),type(description):Topological domain(Intravirion),type(description):Region(Disordered)
A_51_T_synonymous	4	type(description):Chain(Envelope small membrane protein),type(description):Transmembrane(Helical),type(description):Helix()
T_165_A_synonymous	4	type(description):Chain(Envelope small membrane protein),type(description):Topological domain(Intravirion)
T_165_C_synonymous	4	type(description):Chain(Envelope small membrane protein),type(description):Topological domain(Intravirion)
A_84_T_synonymous	4	type(description):Chain(Envelope small membrane protein),type(description):Transmembrane(Helical),type(description):Helix()
T_30_C_synonymous	4	type(description):Chain(Envelope small membrane protein),type(description):Topological domain(Virion surface)
G_64_T_missense	3	type(description):Chain(Envelope small membrane protein),type(description):Transmembrane(Helical)
T_146_C_missense	3	type(description):Chain(Envelope small membrane protein),type(description):Topological domain(Intravirion)
C_212_G_missense	3	type(description):Chain(Envelope small membrane protein),type(description):Topological domain(Intravirion),type(description):Region(Disordered)
T_186_C_synonymous	3	type(description):Chain(Envelope small membrane protein),type(description):Topological domain(Intravirion),type(description):Region(Disordered)
G_182_A_missense	3	type(description):Chain(Envelope small membrane protein),type(description):Topological domain(Intravirion)
A_37_G_missense	3	type(description):Chain(Envelope small membrane protein),type(description):Topological domain(Virion surface),type(description):Helix()
C_129_T_synonymous	3	type(description):Chain(Envelope small membrane protein),type(description):Topological domain(Intravirion)
A_207_G_synonymous	3	type(description):Chain(Envelope small membrane protein),type(description):Topological domain(Intravirion),type(description):Region(Disordered)
T_201_G_synonymous	3	type(description):Chain(Envelope small membrane protein),type(description):Topological domain(Intravirion),type(description):Region(Disordered)
G_139_T_missense	3	type(description):Chain(Envelope small membrane protein),type(description):Topological domain(Intravirion)
C_55_G_missense	3	type(description):Chain(Envelope small membrane protein),type(description):Transmembrane(Helical)
A_136_G_missense	3	type(description):Chain(Envelope small membrane protein),type(description):Topological domain(Intravirion)
T_15_C_synonymous	3	type(description):Chain(Envelope small membrane protein),type(description):Topological domain(Virion surface)
A_190_C_missense	3	type(description):Chain(Envelope small membrane protein),type(description):Topological domain(Intravirion),type(description):Region(Disordered)
T_138_G_missense	3	type(description):Chain(Envelope small membrane protein),type(description):Topological domain(Intravirion)
A_207_T_missense	3	type(description):Chain(Envelope small membrane protein),type(description):Topological domain(Intravirion),type(description):Region(Disordered)
T_150_C_synonymous	3	type(description):Chain(Envelope small membrane protein),type(description):Topological domain(Intravirion)
T_98_C_missense	3	type(description):Chain(Envelope small membrane protein),type(description):Transmembrane(Helical),type(description):Helix()
G_81_T_missense	3	type(description):Chain(Envelope small membrane protein),type(description):Transmembrane(Helical),type(description):Helix()
C_179_A_missense	3	type(description):Chain(Envelope small membrane protein),type(description):Topological domain(Intravirion)
A_191_G_missense	3	type(description):Chain(Envelope small membrane protein),type(description):Topological domain(Intravirion),type(description):Region(Disordered)
A_158_G_missense	3	type(description):Chain(Envelope small membrane protein),type(description):Topological domain(Intravirion)
C_107_T_missense	3	type(description):Chain(Envelope small membrane protein),type(description):Topological domain(Intravirion),type(description):Helix()
G_147_A_synonymous	3	type(description):Chain(Envelope small membrane protein),type(description):Topological domain(Intravirion)
A_51_G_synonymous	3	type(description):Chain(Envelope small membrane protein),type(description):Transmembrane(Helical),type(description):Helix()
G_106_A_missense	2	type(description):Chain(Envelope small membrane protein),type(description):Topological domain(Intravirion),type(description):Helix()
G_195_A_synonymous	2	type(description):Chain(Envelope small membrane protein),type(description):Topological domain(Intravirion),type(description):Region(Disordered)
C_164_G_missense	2	type(description):Chain(Envelope small membrane protein),type(description):Topological domain(Intravirion)
A_90_C_synonymous	2	type(description):Chain(Envelope small membrane protein),type(description):Transmembrane(Helical),type(description):Helix()
A_43_G_missense	2	type(description):Chain(Envelope small membrane protein),type(description):Transmembrane(Helical),type(description):Helix()
C_220_G_missense	2	type(description):Chain(Envelope small membrane protein),type(description):Topological domain(Intravirion),type(description):Region(Disordered),type(description):Motif(PDZ-binding; required for interaction with human MPP5)
A_90_G_synonymous	2	type(description):Chain(Envelope small membrane protein),type(description):Transmembrane(Helical),type(description):Helix()
C_217_A_missense	2	type(description):Chain(Envelope small membrane protein),type(description):Topological domain(Intravirion),type(description):Region(Disordered),type(description):Motif(PDZ-binding; required for interaction with human MPP5)
T_53_C_missense	2	type(description):Chain(Envelope small membrane protein),type(description):Transmembrane(Helical),type(description):Helix()
C_12_A_missense	2	type(description):Chain(Envelope small membrane protein),type(description):Topological domain(Virion surface)
T_92_A_missense	2	type(description):Chain(Envelope small membrane protein),type(description):Transmembrane(Helical),type(description):Helix()
T_76_G_missense	2	type(description):Chain(Envelope small membrane protein),type(description):Transmembrane(Helical),type(description):Helix()
G_222_A_synonymous	2	type(description):Chain(Envelope small membrane protein),type(description):Topological domain(Intravirion),type(description):Region(Disordered),type(description):Motif(PDZ-binding; required for interaction with human MPP5)
T_219_C_synonymous	2	type(description):Chain(Envelope small membrane protein),type(description):Topological domain(Intravirion),type(description):Region(Disordered),type(description):Motif(PDZ-binding; required for interaction with human MPP5)
T_42_A_synonymous	2	type(description):Chain(Envelope small membrane protein),type(description):Transmembrane(Helical),type(description):Helix()
T_77_G_missense	2	type(description):Chain(Envelope small membrane protein),type(description):Transmembrane(Helical),type(description):Helix()
T_115_C_synonymous	2	type(description):Chain(Envelope small membrane protein),type(description):Topological domain(Intravirion)
G_47_T_missense	2	type(description):Chain(Envelope small membrane protein),type(description):Transmembrane(Helical),type(description):Helix()
T_63_G_synonymous	2	type(description):Chain(Envelope small membrane protein),type(description):Transmembrane(Helical),type(description):Natural variant(in strain: Eta/B.1.525),type(description):Helix()
G_147_T_synonymous	2	type(description):Chain(Envelope small membrane protein),type(description):Topological domain(Intravirion)
T_16_C_missense	2	type(description):Chain(Envelope small membrane protein),type(description):Topological domain(Virion surface)
T_57_A_synonymous	2	type(description):Chain(Envelope small membrane protein),type(description):Transmembrane(Helical),type(description):Helix()
A_37_T_missense	2	type(description):Chain(Envelope small membrane protein),type(description):Topological domain(Virion surface),type(description):Helix()
T_10_C_missense	2	type(description):Chain(Envelope small membrane protein),type(description):Topological domain(Virion surface)
T_221_C_missense	2	type(description):Chain(Envelope small membrane protein),type(description):Topological domain(Intravirion),type(description):Region(Disordered),type(description):Motif(PDZ-binding; required for interaction with human MPP5)
T_30_A_synonymous	2	type(description):Chain(Envelope small membrane protein),type(description):Topological domain(Virion surface)
C_8_T_missense	2	type(description):Chain(Envelope small membrane protein),type(description):Topological domain(Virion surface)
A_93_G_synonymous	2	type(description):Chain(Envelope small membrane protein),type(description):Transmembrane(Helical),type(description):Helix()
A_205_G_missense	2	type(description):Chain(Envelope small membrane protein),type(description):Topological domain(Intravirion),type(description):Region(Disordered)
T_178_G_missense	2	type(description):Chain(Envelope small membrane protein),type(description):Topological domain(Intravirion)
T_111_A_synonymous	2	type(description):Chain(Envelope small membrane protein),type(description):Topological domain(Intravirion)
C_160_T_missense	2	type(description):Chain(Envelope small membrane protein),type(description):Topological domain(Intravirion)
C_211_G_missense	2	type(description):Chain(Envelope small membrane protein),type(description):Topological domain(Intravirion),type(description):Region(Disordered)
A_23_G_missense	2	type(description):Chain(Envelope small membrane protein),type(description):Topological domain(Virion surface)
A_39_G_missense	2	type(description):Chain(Envelope small membrane protein),type(description):Topological domain(Virion surface),type(description):Helix()
C_6_T_synonymous	2	type(description):Chain(Envelope small membrane protein),type(description):Topological domain(Virion surface)
A_156_G_synonymous	2	type(description):Chain(Envelope small membrane protein),type(description):Topological domain(Intravirion)
A_189_C_missense	2	type(description):Chain(Envelope small membrane protein),type(description):Topological domain(Intravirion),type(description):Region(Disordered)
A_142_G_missense	2	type(description):Chain(Envelope small membrane protein),type(description):Topological domain(Intravirion)
A_9_T_synonymous	2	type(description):Chain(Envelope small membrane protein),type(description):Topological domain(Virion surface)
C_112_A_synonymous	2	type(description):Chain(Envelope small membrane protein),type(description):Topological domain(Intravirion)
G_131_A_missense	2	type(description):Chain(Envelope small membrane protein),type(description):Topological domain(Intravirion)
T_162_C_synonymous	2	type(description):Chain(Envelope small membrane protein),type(description):Topological domain(Intravirion)
C_164_A_missense	2	type(description):Chain(Envelope small membrane protein),type(description):Topological domain(Intravirion)
A_215_T_missense	2	type(description):Chain(Envelope small membrane protein),type(description):Topological domain(Intravirion),type(description):Region(Disordered)
C_52_T_missense	1	type(description):Chain(Envelope small membrane protein),type(description):Transmembrane(Helical),type(description):Helix()
G_123_A_synonymous	1	type(description):Chain(Envelope small membrane protein),type(description):Topological domain(Intravirion)
T_74_C_missense	1	type(description):Chain(Envelope small membrane protein),type(description):Transmembrane(Helical),type(description):Helix()
G_184_C_missense	1	type(description):Chain(Envelope small membrane protein),type(description):Topological domain(Intravirion),type(description):Region(Disordered)
T_101_C_missense	1	type(description):Chain(Envelope small membrane protein),type(description):Transmembrane(Helical),type(description):Helix()
C_112_G_missense	1	type(description):Chain(Envelope small membrane protein),type(description):Topological domain(Intravirion)
A_143_C_missense	1	type(description):Chain(Envelope small membrane protein),type(description):Topological domain(Intravirion)
A_134_C_missense	1	type(description):Chain(Envelope small membrane protein),type(description):Topological domain(Intravirion)
A_39_T_synonymous	1	type(description):Chain(Envelope small membrane protein),type(description):Topological domain(Virion surface),type(description):Helix()
A_114_C_synonymous	1	type(description):Chain(Envelope small membrane protein),type(description):Topological domain(Intravirion)
T_174_G_synonymous	1	type(description):Chain(Envelope small membrane protein),type(description):Topological domain(Intravirion)
T_4_G_missense	1	type(description):Chain(Envelope small membrane protein),type(description):Topological domain(Virion surface)
G_119_T_missense	1	type(description):Chain(Envelope small membrane protein),type(description):Topological domain(Intravirion)
G_154_T_missense	1	type(description):Chain(Envelope small membrane protein),type(description):Topological domain(Intravirion)
G_24_C_missense	1	type(description):Chain(Envelope small membrane protein),type(description):Topological domain(Virion surface)
A_125_T_missense	1	type(description):Chain(Envelope small membrane protein),type(description):Topological domain(Intravirion)
G_85_A_missense	1	type(description):Chain(Envelope small membrane protein),type(description):Transmembrane(Helical),type(description):Helix()
G_40_T_missense	1	type(description):Chain(Envelope small membrane protein),type(description):Helix()
T_202_A_missense	1	type(description):Chain(Envelope small membrane protein),type(description):Topological domain(Intravirion),type(description):Region(Disordered)
T_67_C_missense	1	type(description):Chain(Envelope small membrane protein),type(description):Transmembrane(Helical),type(description):Helix()
T_169_A_missense	1	type(description):Chain(Envelope small membrane protein),type(description):Topological domain(Intravirion)
A_75_C_synonymous	1	type(description):Chain(Envelope small membrane protein),type(description):Transmembrane(Helical),type(description):Helix()
G_70_C_missense	1	type(description):Chain(Envelope small membrane protein),type(description):Transmembrane(Helical),type(description):Helix()
A_207_C_missense	1	type(description):Chain(Envelope small membrane protein),type(description):Topological domain(Intravirion),type(description):Region(Disordered)
T_178_A_missense	1	type(description):Chain(Envelope small membrane protein),type(description):Topological domain(Intravirion)
A_176_T_missense	1	type(description):Chain(Envelope small membrane protein),type(description):Topological domain(Intravirion)
A_88_T_missense	1	type(description):Chain(Envelope small membrane protein),type(description):Transmembrane(Helical),type(description):Helix()
C_107_G_missense	1	type(description):Chain(Envelope small membrane protein),type(description):Topological domain(Intravirion),type(description):Helix()
G_106_C_missense	1	type(description):Chain(Envelope small membrane protein),type(description):Topological domain(Intravirion),type(description):Helix()
T_92_C_missense	1	type(description):Chain(Envelope small membrane protein),type(description):Transmembrane(Helical),type(description):Helix()
T_87_A_synonymous	1	type(description):Chain(Envelope small membrane protein),type(description):Transmembrane(Helical),type(description):Helix()
A_84_C_synonymous	1	type(description):Chain(Envelope small membrane protein),type(description):Transmembrane(Helical),type(description):Helix()
T_83_G_missense	1	type(description):Chain(Envelope small membrane protein),type(description):Transmembrane(Helical),type(description):Helix()
T_79_G_missense	1	type(description):Chain(Envelope small membrane protein),type(description):Transmembrane(Helical),type(description):Helix()
G_223_T_missense	1	type(description):Chain(Envelope small membrane protein),type(description):Topological domain(Intravirion),type(description):Region(Disordered),type(description):Motif(PDZ-binding; required for interaction with human MPP5)
G_184_A_missense	1	type(description):Chain(Envelope small membrane protein),type(description):Topological domain(Intravirion),type(description):Region(Disordered)
C_89_G_missense	1	type(description):Chain(Envelope small membrane protein),type(description):Transmembrane(Helical),type(description):Helix()
A_88_C_missense	1	type(description):Chain(Envelope small membrane protein),type(description):Transmembrane(Helical),type(description):Helix()
A_75_T_synonymous	1	type(description):Chain(Envelope small membrane protein),type(description):Transmembrane(Helical),type(description):Helix()
G_64_A_missense	1	type(description):Chain(Envelope small membrane protein),type(description):Transmembrane(Helical)
A_176_C_missense	1	type(description):Chain(Envelope small membrane protein),type(description):Topological domain(Intravirion)
A_103_G_missense	1	type(description):Chain(Envelope small membrane protein),type(description):Helix()
T_213_A_synonymous	1	type(description):Chain(Envelope small membrane protein),type(description):Topological domain(Intravirion),type(description):Region(Disordered),type(description):Natural variant(in strain: Beta/B.1.351)
T_194_A_missense	1	type(description):Chain(Envelope small membrane protein),type(description):Topological domain(Intravirion),type(description):Region(Disordered)
T_59_C_missense	1	type(description):Chain(Envelope small membrane protein),type(description):Transmembrane(Helical),type(description):Helix()
G_94_C_missense	1	type(description):Chain(Envelope small membrane protein),type(description):Transmembrane(Helical),type(description):Helix()
T_198_A_missense	1	type(description):Chain(Envelope small membrane protein),type(description):Topological domain(Intravirion),type(description):Region(Disordered)
T_42_G_synonymous	1	type(description):Chain(Envelope small membrane protein),type(description):Transmembrane(Helical),type(description):Helix()
C_61_A_missense	1	type(description):Chain(Envelope small membrane protein),type(description):Transmembrane(Helical),type(description):Helix()
A_134_T_missense	1	type(description):Chain(Envelope small membrane protein),type(description):Topological domain(Intravirion)
A_197_G_missense	1	type(description):Chain(Envelope small membrane protein),type(description):Topological domain(Intravirion),type(description):Region(Disordered)
T_173_G_missense	1	type(description):Chain(Envelope small membrane protein),type(description):Topological domain(Intravirion)
A_157_G_missense	1	type(description):Chain(Envelope small membrane protein),type(description):Topological domain(Intravirion)
G_108_A_synonymous	1	type(description):Chain(Envelope small membrane protein),type(description):Topological domain(Intravirion),type(description):Helix()
T_105_A_synonymous	1	type(description):Chain(Envelope small membrane protein),type(description):Topological domain(Intravirion),type(description):Helix()
T_213_C_synonymous	1	type(description):Chain(Envelope small membrane protein),type(description):Topological domain(Intravirion),type(description):Region(Disordered),type(description):Natural variant(in strain: Beta/B.1.351)
T_77_C_missense	1	type(description):Chain(Envelope small membrane protein),type(description):Transmembrane(Helical),type(description):Helix()
G_214_C_missense	1	type(description):Chain(Envelope small membrane protein),type(description):Topological domain(Intravirion),type(description):Region(Disordered)
T_7_C_missense	1	type(description):Chain(Envelope small membrane protein),type(description):Topological domain(Virion surface)
A_143_G_missense	1	type(description):Chain(Envelope small membrane protein),type(description):Topological domain(Intravirion)
C_100_T_missense	1	type(description):Chain(Envelope small membrane protein),type(description):Transmembrane(Helical),type(description):Helix()
T_4_C_missense	1	type(description):Chain(Envelope small membrane protein),type(description):Topological domain(Virion surface)
G_72_A_synonymous	1	type(description):Chain(Envelope small membrane protein),type(description):Transmembrane(Helical),type(description):Helix()
G_29_C_missense	1	type(description):Chain(Envelope small membrane protein),type(description):Topological domain(Virion surface)
T_130_C_missense	1	type(description):Chain(Envelope small membrane protein),type(description):Topological domain(Intravirion)
A_114_T_synonymous	1	type(description):Chain(Envelope small membrane protein),type(description):Topological domain(Intravirion)
G_208_C_missense	1	type(description):Chain(Envelope small membrane protein),type(description):Topological domain(Intravirion),type(description):Region(Disordered)
A_156_C_synonymous	1	type(description):Chain(Envelope small membrane protein),type(description):Topological domain(Intravirion)
A_125_G_missense	1	type(description):Chain(Envelope small membrane protein),type(description):Topological domain(Intravirion)
G_29_T_missense	1	type(description):Chain(Envelope small membrane protein),type(description):Topological domain(Virion surface)
T_163_C_missense	1	type(description):Chain(Envelope small membrane protein),type(description):Topological domain(Intravirion)
T_118_C_missense	1	type(description):Chain(Envelope small membrane protein),type(description):Topological domain(Intravirion)
T_124_C_missense	1	type(description):Chain(Envelope small membrane protein),type(description):Topological domain(Intravirion)
T_221_A_missense	1	type(description):Chain(Envelope small membrane protein),type(description):Topological domain(Intravirion),type(description):Region(Disordered),type(description):Motif(PDZ-binding; required for interaction with human MPP5)
T_183_G_synonymous	1	type(description):Chain(Envelope small membrane protein),type(description):Topological domain(Intravirion),type(description):Region(Disordered)
A_159_T_missense	1	type(description):Chain(Envelope small membrane protein),type(description):Topological domain(Intravirion)
A_84_G_synonymous	1	type(description):Chain(Envelope small membrane protein),type(description):Transmembrane(Helical),type(description):Helix()
T_204_A_synonymous	1	type(description):Chain(Envelope small membrane protein),type(description):Topological domain(Intravirion),type(description):Region(Disordered)
T_54_C_synonymous	1	type(description):Chain(Envelope small membrane protein),type(description):Transmembrane(Helical),type(description):Helix()
A_156_T_synonymous	1	type(description):Chain(Envelope small membrane protein),type(description):Topological domain(Intravirion)
C_144_A_missense	1	type(description):Chain(Envelope small membrane protein),type(description):Topological domain(Intravirion)
G_22_A_missense	1	type(description):Chain(Envelope small membrane protein),type(description):Topological domain(Virion surface)
T_15_A_synonymous	1	type(description):Chain(Envelope small membrane protein),type(description):Topological domain(Virion surface)
T_86_C_missense	1	type(description):Chain(Envelope small membrane protein),type(description):Transmembrane(Helical),type(description):Helix()
T_216_C_synonymous	1	type(description):Chain(Envelope small membrane protein),type(description):Topological domain(Intravirion),type(description):Region(Disordered),type(description):Motif(PDZ-binding; required for interaction with human MPP5)
C_193_A_missense	1	type(description):Chain(Envelope small membrane protein),type(description):Topological domain(Intravirion),type(description):Region(Disordered)
C_96_A_synonymous	1	type(description):Chain(Envelope small membrane protein),type(description):Transmembrane(Helical),type(description):Helix()
G_81_C_missense	1	type(description):Chain(Envelope small membrane protein),type(description):Transmembrane(Helical),type(description):Helix()
T_11_C_missense	1	type(description):Chain(Envelope small membrane protein),type(description):Topological domain(Virion surface)
C_95_A_missense	1	type(description):Chain(Envelope small membrane protein),type(description):Transmembrane(Helical),type(description):Helix()
G_206_C_missense	1	type(description):Chain(Envelope small membrane protein),type(description):Topological domain(Intravirion),type(description):Region(Disordered)
A_190_T_missense	1	type(description):Chain(Envelope small membrane protein),type(description):Topological domain(Intravirion),type(description):Region(Disordered)
C_48_T_synonymous	1	type(description):Chain(Envelope small membrane protein),type(description):Transmembrane(Helical),type(description):Helix()
G_94_T_missense	1	type(description):Chain(Envelope small membrane protein),type(description):Transmembrane(Helical),type(description):Helix()
C_52_A_missense	1	type(description):Chain(Envelope small membrane protein),type(description):Transmembrane(Helical),type(description):Helix()
A_188_G_missense	1	type(description):Chain(Envelope small membrane protein),type(description):Topological domain(Intravirion),type(description):Region(Disordered)
A_196_T_missense	1	type(description):Chain(Envelope small membrane protein),type(description):Topological domain(Intravirion),type(description):Region(Disordered)
T_216_G_missense	1	type(description):Chain(Envelope small membrane protein),type(description):Topological domain(Intravirion),type(description):Region(Disordered),type(description):Motif(PDZ-binding; required for interaction with human MPP5)
T_34_C_synonymous	1	type(description):Chain(Envelope small membrane protein),type(description):Topological domain(Virion surface),type(description):Helix()
G_108_T_synonymous	1	type(description):Chain(Envelope small membrane protein),type(description):Topological domain(Intravirion),type(description):Helix()
T_50_C_missense	1	type(description):Chain(Envelope small membrane protein),type(description):Transmembrane(Helical),type(description):Helix()
T_111_C_synonymous	1	type(description):Chain(Envelope small membrane protein),type(description):Topological domain(Intravirion)
G_72_T_synonymous	1	type(description):Chain(Envelope small membrane protein),type(description):Transmembrane(Helical),type(description):Helix()
