# Supplementary material for: Analysis of 3.5 million SARS-CoV-2 sequences reveals unique mutational trends with consistent nucleotide and codon frequencies
Source: Virol J. 2023 Feb 17;20:31. doi: 10.1186/s12985-023-01982-8 (PMC9936480; doi:10.1186/s12985-023-01982-8)
Supplement: Supplementary file 12 — Additional file 12. Tables S71-90: Uniprot Annotations for All Mutations in Structural Proteins for all Clades. [file 12985_2023_1982_MOESM12_ESM.zip › Additional File 1 Tables S71-90/Additional File 1 Table S72_uniprot_annotated_M_beta_mu_all_mut_info.tsv]

mutation	mutation_count	features
C_213_T_synonymous	36599	type(description):Chain(Membrane protein),type(description):Transmembrane(Helical)
T_354_C_synonymous	18981	type(description):Chain(Membrane protein),type(description):Topological domain(Intravirion)
C_159_T_synonymous	17998	type(description):Chain(Membrane protein),type(description):Transmembrane(Helical)
T_245_C_missense	3966	type(description):Chain(Membrane protein),type(description):Transmembrane(Helical)
C_279_T_synonymous	1543	type(description):Chain(Membrane protein),type(description):Transmembrane(Helical)
G_187_A_missense	1485	type(description):Chain(Membrane protein),type(description):Transmembrane(Helical)
C_55_G_missense	1478	type(description):Chain(Membrane protein),type(description):Topological domain(Virion surface)
C_336_T_synonymous	1414	type(description):Chain(Membrane protein),type(description):Topological domain(Intravirion)
C_123_T_synonymous	1371	type(description):Chain(Membrane protein),type(description):Topological domain(Intravirion)
G_168_T_synonymous	1028	type(description):Chain(Membrane protein),type(description):Transmembrane(Helical)
C_537_T_synonymous	1028	type(description):Chain(Membrane protein),type(description):Topological domain(Intravirion)
G_552_T_synonymous	998	type(description):Chain(Membrane protein),type(description):Topological domain(Intravirion)
G_429_T_synonymous	922	type(description):Chain(Membrane protein),type(description):Topological domain(Intravirion)
G_253_T_missense	816	type(description):Chain(Membrane protein),type(description):Transmembrane(Helical)
G_306_T_synonymous	791	type(description):Chain(Membrane protein),type(description):Topological domain(Intravirion)
C_363_T_synonymous	768	type(description):Chain(Membrane protein),type(description):Topological domain(Intravirion)
C_609_T_synonymous	700	type(description):Chain(Membrane protein),type(description):Topological domain(Intravirion)
C_463_T_missense	611	type(description):Chain(Membrane protein),type(description):Topological domain(Intravirion)
C_351_T_synonymous	578	type(description):Chain(Membrane protein),type(description):Topological domain(Intravirion)
G_396_T_synonymous	504	type(description):Chain(Membrane protein),type(description):Topological domain(Intravirion)
C_570_T_synonymous	470	type(description):Chain(Membrane protein),type(description):Topological domain(Intravirion)
C_373_T_missense	438	type(description):Chain(Membrane protein),type(description):Topological domain(Intravirion)
C_103_T_synonymous	404	type(description):Chain(Membrane protein),type(description):Transmembrane(Helical)
C_360_T_synonymous	398	type(description):Chain(Membrane protein),type(description):Topological domain(Intravirion)
C_78_T_synonymous	387	type(description):Chain(Membrane protein),type(description):Transmembrane(Helical)
T_155_C_missense	386	type(description):Chain(Membrane protein),type(description):Transmembrane(Helical)
G_198_T_synonymous	385	type(description):Chain(Membrane protein),type(description):Transmembrane(Helical)
C_480_T_synonymous	361	type(description):Chain(Membrane protein),type(description):Topological domain(Intravirion)
C_300_T_synonymous	357	type(description):Chain(Membrane protein),type(description):Transmembrane(Helical)
C_372_T_synonymous	352	type(description):Chain(Membrane protein),type(description):Topological domain(Intravirion)
A_8_G_missense	328	type(description):Chain(Membrane protein),type(description):Topological domain(Virion surface)
C_621_T_synonymous	307	type(description):Chain(Membrane protein),type(description):Topological domain(Intravirion)
C_49_T_missense	303	type(description):Chain(Membrane protein),type(description):Topological domain(Virion surface)
G_625_T_missense	299	type(description):Chain(Membrane protein),type(description):Topological domain(Intravirion)
A_142_G_missense	270	type(description):Chain(Membrane protein),type(description):Topological domain(Intravirion)
C_490_T_synonymous	269	type(description):Chain(Membrane protein),type(description):Topological domain(Intravirion)
G_4_T_missense	266	type(description):Chain(Membrane protein)
G_327_T_missense	252	type(description):Chain(Membrane protein),type(description):Topological domain(Intravirion)
C_623_T_missense	229	type(description):Chain(Membrane protein),type(description):Topological domain(Intravirion)
C_5_T_missense	228	type(description):Chain(Membrane protein)
C_483_T_synonymous	227	type(description):Chain(Membrane protein),type(description):Topological domain(Intravirion)
C_27_T_synonymous	219	type(description):Chain(Membrane protein),type(description):Topological domain(Virion surface)
C_84_T_synonymous	211	type(description):Chain(Membrane protein),type(description):Transmembrane(Helical)
C_606_T_synonymous	205	type(description):Chain(Membrane protein),type(description):Topological domain(Intravirion)
G_132_T_missense	204	type(description):Chain(Membrane protein),type(description):Topological domain(Intravirion)
C_385_T_synonymous	191	type(description):Chain(Membrane protein),type(description):Topological domain(Intravirion)
G_429_A_synonymous	188	type(description):Chain(Membrane protein),type(description):Topological domain(Intravirion)
C_414_T_synonymous	159	type(description):Chain(Membrane protein),type(description):Topological domain(Intravirion)
T_207_C_synonymous	158	type(description):Chain(Membrane protein),type(description):Transmembrane(Helical)
G_437_A_missense	155	type(description):Chain(Membrane protein),type(description):Topological domain(Intravirion)
G_138_T_missense	154	type(description):Chain(Membrane protein),type(description):Topological domain(Intravirion)
G_318_T_synonymous	151	type(description):Chain(Membrane protein),type(description):Topological domain(Intravirion)
G_292_T_missense	150	type(description):Chain(Membrane protein),type(description):Transmembrane(Helical)
C_114_T_synonymous	147	type(description):Chain(Membrane protein),type(description):Transmembrane(Helical)
C_85_T_missense	146	type(description):Chain(Membrane protein),type(description):Transmembrane(Helical)
C_11_T_missense	146	type(description):Chain(Membrane protein),type(description):Topological domain(Virion surface)
G_492_T_synonymous	137	type(description):Chain(Membrane protein),type(description):Topological domain(Intravirion)
C_259_T_missense	130	type(description):Chain(Membrane protein),type(description):Transmembrane(Helical)
G_205_T_missense	128	type(description):Chain(Membrane protein),type(description):Transmembrane(Helical)
T_245_G_missense	128	type(description):Chain(Membrane protein),type(description):Transmembrane(Helical)
G_7_A_missense	123	type(description):Chain(Membrane protein),type(description):Topological domain(Virion surface)
G_492_A_synonymous	123	type(description):Chain(Membrane protein),type(description):Topological domain(Intravirion)
A_345_G_synonymous	118	type(description):Chain(Membrane protein),type(description):Topological domain(Intravirion)
T_339_C_synonymous	115	type(description):Chain(Membrane protein),type(description):Topological domain(Intravirion)
G_241_T_missense	110	type(description):Chain(Membrane protein),type(description):Transmembrane(Helical)
G_36_A_synonymous	110	type(description):Chain(Membrane protein),type(description):Topological domain(Virion surface)
T_450_C_synonymous	106	type(description):Chain(Membrane protein),type(description):Topological domain(Intravirion)
C_166_T_synonymous	106	type(description):Chain(Membrane protein),type(description):Transmembrane(Helical)
G_208_T_missense	102	type(description):Chain(Membrane protein),type(description):Transmembrane(Helical)
C_420_T_synonymous	100	type(description):Chain(Membrane protein),type(description):Topological domain(Intravirion)
C_79_T_synonymous	98	type(description):Chain(Membrane protein),type(description):Transmembrane(Helical)
C_390_T_synonymous	95	type(description):Chain(Membrane protein),type(description):Topological domain(Intravirion)
G_67_T_missense	94	type(description):Chain(Membrane protein),type(description):Transmembrane(Helical)
G_318_A_synonymous	94	type(description):Chain(Membrane protein),type(description):Topological domain(Intravirion)
T_534_C_synonymous	92	type(description):Chain(Membrane protein),type(description):Topological domain(Intravirion)
G_187_T_missense	87	type(description):Chain(Membrane protein),type(description):Transmembrane(Helical)
G_98_T_missense	86	type(description):Chain(Membrane protein),type(description):Transmembrane(Helical)
C_12_T_synonymous	85	type(description):Chain(Membrane protein),type(description):Topological domain(Virion surface)
C_279_G_synonymous	81	type(description):Chain(Membrane protein),type(description):Transmembrane(Helical)
T_357_A_synonymous	78	type(description):Chain(Membrane protein),type(description):Topological domain(Intravirion)
G_247_T_missense	78	type(description):Chain(Membrane protein),type(description):Transmembrane(Helical)
C_100_T_missense	75	type(description):Chain(Membrane protein),type(description):Transmembrane(Helical)
C_228_T_synonymous	72	type(description):Chain(Membrane protein),type(description):Topological domain(Virion surface)
A_405_G_synonymous	70	type(description):Chain(Membrane protein),type(description):Topological domain(Intravirion)
G_525_T_synonymous	70	type(description):Chain(Membrane protein),type(description):Topological domain(Intravirion)
A_226_G_missense	68	type(description):Chain(Membrane protein),type(description):Topological domain(Virion surface)
C_597_T_synonymous	67	type(description):Chain(Membrane protein),type(description):Topological domain(Intravirion)
C_246_T_synonymous	66	type(description):Chain(Membrane protein),type(description):Transmembrane(Helical),type(description):Natural variant(in strain: Eta/B.1.525 and Delta/B.1.617.2)
G_525_A_synonymous	61	type(description):Chain(Membrane protein),type(description):Topological domain(Intravirion)
G_7_C_missense	60	type(description):Chain(Membrane protein),type(description):Topological domain(Virion surface)
G_312_T_synonymous	59	type(description):Chain(Membrane protein),type(description):Topological domain(Intravirion)
C_231_T_synonymous	57	type(description):Chain(Membrane protein),type(description):Topological domain(Virion surface)
C_400_T_synonymous	57	type(description):Chain(Membrane protein),type(description):Topological domain(Intravirion)
T_375_C_synonymous	54	type(description):Chain(Membrane protein),type(description):Topological domain(Intravirion)
C_378_T_synonymous	53	type(description):Chain(Membrane protein),type(description):Topological domain(Intravirion)
C_432_T_synonymous	53	type(description):Chain(Membrane protein),type(description):Topological domain(Intravirion)
C_311_T_missense	52	type(description):Chain(Membrane protein),type(description):Topological domain(Intravirion)
G_208_A_missense	52	type(description):Chain(Membrane protein),type(description):Transmembrane(Helical)
A_6_T_synonymous	52	type(description):Chain(Membrane protein),type(description):Topological domain(Virion surface)
G_224_T_missense	51	type(description):Chain(Membrane protein),type(description):Topological domain(Virion surface)
A_369_T_synonymous	50	type(description):Chain(Membrane protein),type(description):Topological domain(Intravirion)
C_15_T_synonymous	49	type(description):Chain(Membrane protein),type(description):Topological domain(Virion surface),type(description):Glycosylation(N-linked (GlcNAc...) asparagine; by host)
C_588_T_synonymous	49	type(description):Chain(Membrane protein),type(description):Topological domain(Intravirion)
G_208_C_missense	48	type(description):Chain(Membrane protein),type(description):Transmembrane(Helical)
C_442_T_missense	48	type(description):Chain(Membrane protein),type(description):Topological domain(Intravirion)
T_616_C_synonymous	47	type(description):Chain(Membrane protein),type(description):Topological domain(Intravirion)
A_342_T_synonymous	46	type(description):Chain(Membrane protein),type(description):Topological domain(Intravirion)
G_320_A_missense	44	type(description):Chain(Membrane protein),type(description):Topological domain(Intravirion)
C_645_T_synonymous	44	type(description):Chain(Membrane protein),type(description):Topological domain(Intravirion)
G_641_T_missense	44	type(description):Chain(Membrane protein),type(description):Topological domain(Intravirion)
C_425_T_missense	43	type(description):Chain(Membrane protein),type(description):Topological domain(Intravirion)
G_112_T_missense	42	type(description):Chain(Membrane protein),type(description):Transmembrane(Helical)
C_20_T_missense	42	type(description):Chain(Membrane protein),type(description):Topological domain(Virion surface)
G_131_A_missense	42	type(description):Chain(Membrane protein),type(description):Topological domain(Intravirion)
C_524_T_missense	42	type(description):Chain(Membrane protein),type(description):Topological domain(Intravirion)
C_84_A_missense	42	type(description):Chain(Membrane protein),type(description):Transmembrane(Helical)
A_249_T_synonymous	42	type(description):Chain(Membrane protein),type(description):Transmembrane(Helical)
A_516_G_synonymous	41	type(description):Chain(Membrane protein),type(description):Topological domain(Intravirion)
T_251_C_missense	41	type(description):Chain(Membrane protein),type(description):Transmembrane(Helical)
C_474_T_synonymous	40	type(description):Chain(Membrane protein),type(description):Topological domain(Intravirion)
A_561_G_synonymous	38	type(description):Chain(Membrane protein),type(description):Topological domain(Intravirion)
T_147_C_synonymous	37	type(description):Chain(Membrane protein),type(description):Topological domain(Intravirion)
T_315_C_synonymous	37	type(description):Chain(Membrane protein),type(description):Topological domain(Intravirion)
A_90_G_synonymous	36	type(description):Chain(Membrane protein),type(description):Transmembrane(Helical)
G_202_T_missense	35	type(description):Chain(Membrane protein),type(description):Transmembrane(Helical)
T_210_C_synonymous	35	type(description):Chain(Membrane protein),type(description):Transmembrane(Helical)
G_429_C_synonymous	35	type(description):Chain(Membrane protein),type(description):Topological domain(Intravirion)
T_268_C_synonymous	34	type(description):Chain(Membrane protein),type(description):Transmembrane(Helical)
A_468_G_synonymous	34	type(description):Chain(Membrane protein),type(description):Topological domain(Intravirion)
T_82_C_missense	34	type(description):Chain(Membrane protein),type(description):Transmembrane(Helical)
C_606_A_synonymous	34	type(description):Chain(Membrane protein),type(description):Topological domain(Intravirion)
G_306_A_synonymous	33	type(description):Chain(Membrane protein),type(description):Topological domain(Intravirion)
C_206_T_missense	33	type(description):Chain(Membrane protein),type(description):Transmembrane(Helical)
C_254_T_missense	33	type(description):Chain(Membrane protein),type(description):Transmembrane(Helical)
T_549_A_synonymous	33	type(description):Chain(Membrane protein),type(description):Topological domain(Intravirion)
G_257_T_missense	32	type(description):Chain(Membrane protein),type(description):Transmembrane(Helical)
T_612_C_synonymous	32	type(description):Chain(Membrane protein),type(description):Topological domain(Intravirion)
T_261_C_synonymous	31	type(description):Chain(Membrane protein),type(description):Transmembrane(Helical)
A_57_T_missense	30	type(description):Chain(Membrane protein),type(description):Topological domain(Virion surface),type(description):Natural variant(in strain: Omicron/BA.1, Omicron/BA.2, Omicron/BA.2.12.1, Omicron/BA.2.75, Omicron/BA.4, Omicron/BA.5)
C_162_T_synonymous	30	type(description):Chain(Membrane protein),type(description):Transmembrane(Helical)
T_444_C_synonymous	30	type(description):Chain(Membrane protein),type(description):Topological domain(Intravirion)
G_191_T_missense	29	type(description):Chain(Membrane protein),type(description):Transmembrane(Helical)
G_407_A_missense	29	type(description):Chain(Membrane protein),type(description):Topological domain(Intravirion)
G_196_T_missense	28	type(description):Chain(Membrane protein),type(description):Transmembrane(Helical)
C_267_T_synonymous	27	type(description):Chain(Membrane protein),type(description):Transmembrane(Helical)
T_227_C_missense	27	type(description):Chain(Membrane protein),type(description):Topological domain(Virion surface)
C_114_A_synonymous	27	type(description):Chain(Membrane protein),type(description):Transmembrane(Helical)
C_285_T_synonymous	27	type(description):Chain(Membrane protein),type(description):Transmembrane(Helical)
T_201_A_synonymous	27	type(description):Chain(Membrane protein),type(description):Transmembrane(Helical)
A_497_G_missense	27	type(description):Chain(Membrane protein),type(description):Topological domain(Intravirion)
T_453_A_synonymous	26	type(description):Chain(Membrane protein),type(description):Topological domain(Intravirion)
G_16_T_missense	26	type(description):Chain(Membrane protein),type(description):Topological domain(Virion surface)
G_118_T_missense	26	type(description):Chain(Membrane protein),type(description):Transmembrane(Helical)
A_244_G_missense	26	type(description):Chain(Membrane protein),type(description):Transmembrane(Helical)
T_209_C_missense	26	type(description):Chain(Membrane protein),type(description):Transmembrane(Helical)
A_57_G_synonymous	25	type(description):Chain(Membrane protein),type(description):Topological domain(Virion surface),type(description):Natural variant(in strain: Omicron/BA.1, Omicron/BA.2, Omicron/BA.2.12.1, Omicron/BA.2.75, Omicron/BA.4, Omicron/BA.5)
T_24_C_synonymous	25	type(description):Chain(Membrane protein),type(description):Topological domain(Virion surface)
G_499_C_missense	25	type(description):Chain(Membrane protein),type(description):Topological domain(Intravirion)
C_489_T_synonymous	25	type(description):Chain(Membrane protein),type(description):Topological domain(Intravirion)
C_267_A_synonymous	24	type(description):Chain(Membrane protein),type(description):Transmembrane(Helical)
G_7_T_missense	24	type(description):Chain(Membrane protein),type(description):Topological domain(Virion surface)
T_381_C_synonymous	24	type(description):Chain(Membrane protein),type(description):Topological domain(Intravirion)
T_435_A_synonymous	24	type(description):Chain(Membrane protein),type(description):Topological domain(Intravirion)
G_252_T_missense	24	type(description):Chain(Membrane protein),type(description):Transmembrane(Helical)
G_252_A_missense	23	type(description):Chain(Membrane protein),type(description):Transmembrane(Helical)
T_477_C_synonymous	23	type(description):Chain(Membrane protein),type(description):Topological domain(Intravirion)
G_28_A_missense	23	type(description):Chain(Membrane protein),type(description):Topological domain(Virion surface)
C_633_T_synonymous	23	type(description):Chain(Membrane protein),type(description):Topological domain(Intravirion)
A_516_T_synonymous	22	type(description):Chain(Membrane protein),type(description):Topological domain(Intravirion)
C_89_T_missense	22	type(description):Chain(Membrane protein),type(description):Transmembrane(Helical)
G_486_C_missense	22	type(description):Chain(Membrane protein),type(description):Topological domain(Intravirion)
G_625_C_missense	22	type(description):Chain(Membrane protein),type(description):Topological domain(Intravirion)
T_567_C_synonymous	21	type(description):Chain(Membrane protein),type(description):Topological domain(Intravirion)
G_562_T_missense	21	type(description):Chain(Membrane protein),type(description):Topological domain(Intravirion)
A_249_G_synonymous	21	type(description):Chain(Membrane protein),type(description):Transmembrane(Helical)
A_585_T_synonymous	21	type(description):Chain(Membrane protein),type(description):Topological domain(Intravirion)
C_231_A_synonymous	21	type(description):Chain(Membrane protein),type(description):Topological domain(Virion surface)
G_590_A_missense	21	type(description):Chain(Membrane protein),type(description):Topological domain(Intravirion)
C_188_T_missense	21	type(description):Chain(Membrane protein),type(description):Transmembrane(Helical)
G_232_T_missense	21	type(description):Chain(Membrane protein),type(description):Topological domain(Virion surface)
A_40_G_missense	20	type(description):Chain(Membrane protein),type(description):Topological domain(Virion surface)
C_48_T_synonymous	20	type(description):Chain(Membrane protein),type(description):Topological domain(Virion surface)
T_102_C_synonymous	20	type(description):Chain(Membrane protein),type(description):Transmembrane(Helical)
T_141_C_synonymous	20	type(description):Chain(Membrane protein),type(description):Topological domain(Intravirion)
G_486_T_missense	20	type(description):Chain(Membrane protein),type(description):Topological domain(Intravirion)
C_455_G_missense	20	type(description):Chain(Membrane protein),type(description):Topological domain(Intravirion)
G_45_A_synonymous	20	type(description):Chain(Membrane protein),type(description):Topological domain(Virion surface)
G_281_T_missense	19	type(description):Chain(Membrane protein),type(description):Transmembrane(Helical)
T_517_A_missense	19	type(description):Chain(Membrane protein),type(description):Topological domain(Intravirion)
T_495_C_synonymous	19	type(description):Chain(Membrane protein),type(description):Topological domain(Intravirion)
C_277_T_missense	19	type(description):Chain(Membrane protein),type(description):Transmembrane(Helical)
T_291_A_synonymous	19	type(description):Chain(Membrane protein),type(description):Transmembrane(Helical)
C_304_T_synonymous	18	type(description):Chain(Membrane protein),type(description):Topological domain(Intravirion)
A_44_G_missense	18	type(description):Chain(Membrane protein),type(description):Topological domain(Virion surface)
G_67_A_missense	18	type(description):Chain(Membrane protein),type(description):Transmembrane(Helical)
G_265_A_missense	18	type(description):Chain(Membrane protein),type(description):Transmembrane(Helical)
G_247_A_missense	18	type(description):Chain(Membrane protein),type(description):Transmembrane(Helical)
T_399_C_synonymous	18	type(description):Chain(Membrane protein),type(description):Topological domain(Intravirion)
G_396_A_synonymous	18	type(description):Chain(Membrane protein),type(description):Topological domain(Intravirion)
A_402_G_synonymous	17	type(description):Chain(Membrane protein),type(description):Topological domain(Intravirion)
A_374_G_missense	17	type(description):Chain(Membrane protein),type(description):Topological domain(Intravirion)
T_87_C_synonymous	17	type(description):Chain(Membrane protein),type(description):Transmembrane(Helical)
G_312_A_synonymous	17	type(description):Chain(Membrane protein),type(description):Topological domain(Intravirion)
C_358_A_missense	17	type(description):Chain(Membrane protein),type(description):Topological domain(Intravirion)
A_423_G_synonymous	17	type(description):Chain(Membrane protein),type(description):Topological domain(Intravirion)
A_325_T_missense	16	type(description):Chain(Membrane protein),type(description):Topological domain(Intravirion)
T_438_C_synonymous	16	type(description):Chain(Membrane protein),type(description):Topological domain(Intravirion)
T_30_C_synonymous	16	type(description):Chain(Membrane protein),type(description):Topological domain(Virion surface)
G_543_A_synonymous	16	type(description):Chain(Membrane protein),type(description):Topological domain(Intravirion)
G_36_T_missense	16	type(description):Chain(Membrane protein),type(description):Topological domain(Virion surface)
G_473_T_missense	15	type(description):Chain(Membrane protein),type(description):Topological domain(Intravirion)
G_486_A_synonymous	15	type(description):Chain(Membrane protein),type(description):Topological domain(Intravirion)
G_262_C_missense	15	type(description):Chain(Membrane protein),type(description):Transmembrane(Helical)
A_33_G_synonymous	15	type(description):Chain(Membrane protein),type(description):Topological domain(Virion surface)
G_657_A_synonymous	15	type(description):Chain(Membrane protein),type(description):Topological domain(Intravirion)
C_120_T_synonymous	14	type(description):Chain(Membrane protein),type(description):Transmembrane(Helical)
G_92_T_missense	14	type(description):Chain(Membrane protein),type(description):Transmembrane(Helical)
C_433_T_missense	14	type(description):Chain(Membrane protein),type(description):Topological domain(Intravirion)
G_17_A_missense	14	type(description):Chain(Membrane protein),type(description):Topological domain(Virion surface)
G_552_A_synonymous	14	type(description):Chain(Membrane protein),type(description):Topological domain(Intravirion)
A_57_C_missense	14	type(description):Chain(Membrane protein),type(description):Topological domain(Virion surface),type(description):Natural variant(in strain: Omicron/BA.1, Omicron/BA.2, Omicron/BA.2.12.1, Omicron/BA.2.75, Omicron/BA.4, Omicron/BA.5)
A_33_T_missense	14	type(description):Chain(Membrane protein),type(description):Topological domain(Virion surface)
T_642_C_synonymous	14	type(description):Chain(Membrane protein),type(description):Topological domain(Intravirion)
G_191_C_missense	14	type(description):Chain(Membrane protein),type(description):Transmembrane(Helical)
T_465_C_synonymous	13	type(description):Chain(Membrane protein),type(description):Topological domain(Intravirion)
T_630_C_synonymous	13	type(description):Chain(Membrane protein),type(description):Topological domain(Intravirion)
C_46_A_missense	13	type(description):Chain(Membrane protein),type(description):Topological domain(Virion surface)
C_370_T_missense	13	type(description):Chain(Membrane protein),type(description):Topological domain(Intravirion)
G_281_C_missense	13	type(description):Chain(Membrane protein),type(description):Transmembrane(Helical)
G_387_A_synonymous	13	type(description):Chain(Membrane protein),type(description):Topological domain(Intravirion)
T_192_C_synonymous	13	type(description):Chain(Membrane protein),type(description):Transmembrane(Helical)
G_557_A_missense	13	type(description):Chain(Membrane protein),type(description):Topological domain(Intravirion)
T_99_C_synonymous	13	type(description):Chain(Membrane protein),type(description):Transmembrane(Helical)
A_219_T_synonymous	12	type(description):Chain(Membrane protein),type(description):Topological domain(Virion surface)
A_221_G_missense	12	type(description):Chain(Membrane protein),type(description):Topological domain(Virion surface)
A_6_G_synonymous	12	type(description):Chain(Membrane protein),type(description):Topological domain(Virion surface)
G_45_T_missense	12	type(description):Chain(Membrane protein),type(description):Topological domain(Virion surface)
G_232_A_missense	12	type(description):Chain(Membrane protein),type(description):Topological domain(Virion surface)
C_49_A_missense	12	type(description):Chain(Membrane protein),type(description):Topological domain(Virion surface)
G_327_A_missense	12	type(description):Chain(Membrane protein),type(description):Topological domain(Intravirion)
T_435_C_synonymous	12	type(description):Chain(Membrane protein),type(description):Topological domain(Intravirion)
A_406_G_missense	12	type(description):Chain(Membrane protein),type(description):Topological domain(Intravirion)
G_562_A_missense	11	type(description):Chain(Membrane protein),type(description):Topological domain(Intravirion)
G_643_A_missense	11	type(description):Chain(Membrane protein),type(description):Topological domain(Intravirion)
T_660_C_synonymous	11	type(description):Chain(Membrane protein),type(description):Topological domain(Intravirion)
T_190_A_missense	11	type(description):Chain(Membrane protein),type(description):Transmembrane(Helical)
C_385_A_missense	11	type(description):Chain(Membrane protein),type(description):Topological domain(Intravirion)
A_451_G_missense	11	type(description):Chain(Membrane protein),type(description):Topological domain(Intravirion)
G_600_A_synonymous	11	type(description):Chain(Membrane protein),type(description):Topological domain(Intravirion)
C_64_T_synonymous	11	type(description):Chain(Membrane protein),type(description):Transmembrane(Helical)
A_601_G_missense	11	type(description):Chain(Membrane protein),type(description):Topological domain(Intravirion)
C_288_T_synonymous	11	type(description):Chain(Membrane protein),type(description):Transmembrane(Helical)
T_197_C_missense	11	type(description):Chain(Membrane protein),type(description):Transmembrane(Helical)
A_145_G_missense	11	type(description):Chain(Membrane protein),type(description):Topological domain(Intravirion)
G_178_T_missense	10	type(description):Chain(Membrane protein),type(description):Transmembrane(Helical)
T_660_A_synonymous	10	type(description):Chain(Membrane protein),type(description):Topological domain(Intravirion)
G_98_C_missense	10	type(description):Chain(Membrane protein),type(description):Transmembrane(Helical)
C_556_G_missense	10	type(description):Chain(Membrane protein),type(description):Topological domain(Intravirion)
C_324_T_synonymous	10	type(description):Chain(Membrane protein),type(description):Topological domain(Intravirion)
T_21_C_synonymous	10	type(description):Chain(Membrane protein),type(description):Topological domain(Virion surface)
T_531_C_synonymous	10	type(description):Chain(Membrane protein),type(description):Topological domain(Intravirion)
A_411_G_synonymous	10	type(description):Chain(Membrane protein),type(description):Topological domain(Intravirion)
A_8_T_missense	10	type(description):Chain(Membrane protein),type(description):Topological domain(Virion surface)
G_67_C_missense	10	type(description):Chain(Membrane protein),type(description):Transmembrane(Helical)
T_603_A_synonymous	10	type(description):Chain(Membrane protein),type(description):Topological domain(Intravirion)
A_546_G_synonymous	10	type(description):Chain(Membrane protein),type(description):Topological domain(Intravirion)
G_150_A_synonymous	10	type(description):Chain(Membrane protein),type(description):Topological domain(Intravirion)
A_217_G_missense	10	type(description):Chain(Membrane protein),type(description):Topological domain(Virion surface)
G_17_T_missense	10	type(description):Chain(Membrane protein),type(description):Topological domain(Virion surface)
C_462_T_synonymous	10	type(description):Chain(Membrane protein),type(description):Topological domain(Intravirion)
C_504_T_synonymous	9	type(description):Chain(Membrane protein),type(description):Topological domain(Intravirion)
A_325_G_missense	9	type(description):Chain(Membrane protein),type(description):Topological domain(Intravirion)
A_626_G_missense	9	type(description):Chain(Membrane protein),type(description):Topological domain(Intravirion)
G_590_C_missense	9	type(description):Chain(Membrane protein),type(description):Topological domain(Intravirion)
C_230_T_missense	9	type(description):Chain(Membrane protein),type(description):Topological domain(Virion surface)
T_549_G_synonymous	9	type(description):Chain(Membrane protein),type(description):Topological domain(Intravirion)
G_196_A_missense	9	type(description):Chain(Membrane protein),type(description):Transmembrane(Helical)
A_369_C_synonymous	9	type(description):Chain(Membrane protein),type(description):Topological domain(Intravirion)
A_237_G_synonymous	9	type(description):Chain(Membrane protein),type(description):Topological domain(Virion surface)
G_415_A_missense	9	type(description):Chain(Membrane protein),type(description):Topological domain(Intravirion)
T_272_C_missense	9	type(description):Chain(Membrane protein),type(description):Transmembrane(Helical)
A_128_G_missense	9	type(description):Chain(Membrane protein),type(description):Topological domain(Intravirion)
G_302_A_missense	9	type(description):Chain(Membrane protein)
C_445_A_missense	8	type(description):Chain(Membrane protein),type(description):Topological domain(Intravirion)
T_75_C_synonymous	8	type(description):Chain(Membrane protein),type(description):Transmembrane(Helical)
A_622_T_missense	8	type(description):Chain(Membrane protein),type(description):Topological domain(Intravirion)
A_618_G_synonymous	8	type(description):Chain(Membrane protein),type(description):Topological domain(Intravirion)
G_555_A_synonymous	8	type(description):Chain(Membrane protein),type(description):Topological domain(Intravirion)
G_387_T_synonymous	8	type(description):Chain(Membrane protein),type(description):Topological domain(Intravirion)
T_426_C_synonymous	8	type(description):Chain(Membrane protein),type(description):Topological domain(Intravirion)
T_576_C_synonymous	8	type(description):Chain(Membrane protein),type(description):Topological domain(Intravirion)
G_478_T_missense	8	type(description):Chain(Membrane protein),type(description):Topological domain(Intravirion)
G_643_T_missense	8	type(description):Chain(Membrane protein),type(description):Topological domain(Intravirion)
G_257_C_missense	8	type(description):Chain(Membrane protein),type(description):Transmembrane(Helical)
T_29_C_missense	8	type(description):Chain(Membrane protein),type(description):Topological domain(Virion surface)
A_620_G_missense	8	type(description):Chain(Membrane protein),type(description):Topological domain(Intravirion)
A_219_G_missense	8	type(description):Chain(Membrane protein),type(description):Topological domain(Virion surface)
A_90_T_synonymous	8	type(description):Chain(Membrane protein),type(description):Transmembrane(Helical)
A_624_G_synonymous	8	type(description):Chain(Membrane protein),type(description):Topological domain(Intravirion)
A_393_G_synonymous	8	type(description):Chain(Membrane protein),type(description):Topological domain(Intravirion)
A_471_G_synonymous	8	type(description):Chain(Membrane protein),type(description):Topological domain(Intravirion)
G_73_A_missense	8	type(description):Chain(Membrane protein),type(description):Transmembrane(Helical)
C_373_A_missense	8	type(description):Chain(Membrane protein),type(description):Topological domain(Intravirion)
T_549_C_synonymous	7	type(description):Chain(Membrane protein),type(description):Topological domain(Intravirion)
A_264_G_synonymous	7	type(description):Chain(Membrane protein),type(description):Transmembrane(Helical)
T_30_G_synonymous	7	type(description):Chain(Membrane protein),type(description):Topological domain(Virion surface)
T_576_G_synonymous	7	type(description):Chain(Membrane protein),type(description):Topological domain(Intravirion)
C_414_A_synonymous	7	type(description):Chain(Membrane protein),type(description):Topological domain(Intravirion)
C_282_T_synonymous	7	type(description):Chain(Membrane protein),type(description):Transmembrane(Helical)
T_71_C_missense	7	type(description):Chain(Membrane protein),type(description):Transmembrane(Helical)
T_189_C_synonymous	7	type(description):Chain(Membrane protein),type(description):Transmembrane(Helical),type(description):Natural variant(in strain: Omicron/BA.1, Omicron/BA.2, Omicron/BA.2.12.1, Omicron/BA.2.75, Omicron/BA.4, Omicron/BA.5)
G_320_T_missense	7	type(description):Chain(Membrane protein),type(description):Topological domain(Intravirion)
G_4_A_missense	7	type(description):Chain(Membrane protein)
T_234_C_synonymous	7	type(description):Chain(Membrane protein),type(description):Topological domain(Virion surface)
C_394_T_missense	7	type(description):Chain(Membrane protein),type(description):Topological domain(Intravirion)
T_456_C_synonymous	7	type(description):Chain(Membrane protein),type(description):Topological domain(Intravirion)
G_93_T_missense	7	type(description):Chain(Membrane protein),type(description):Transmembrane(Helical)
T_321_C_synonymous	7	type(description):Chain(Membrane protein),type(description):Topological domain(Intravirion)
T_408_C_synonymous	7	type(description):Chain(Membrane protein),type(description):Topological domain(Intravirion)
T_23_C_missense	7	type(description):Chain(Membrane protein),type(description):Topological domain(Virion surface)
T_299_C_missense	7	type(description):Chain(Membrane protein),type(description):Transmembrane(Helical)
T_222_C_synonymous	7	type(description):Chain(Membrane protein),type(description):Topological domain(Virion surface)
T_294_C_synonymous	7	type(description):Chain(Membrane protein),type(description):Transmembrane(Helical)
A_41_G_missense	7	type(description):Chain(Membrane protein),type(description):Topological domain(Virion surface)
T_151_C_synonymous	7	type(description):Chain(Membrane protein)
A_14_G_missense	7	type(description):Chain(Membrane protein),type(description):Topological domain(Virion surface)
G_262_T_missense	7	type(description):Chain(Membrane protein),type(description):Transmembrane(Helical)
T_297_C_synonymous	7	type(description):Chain(Membrane protein),type(description):Transmembrane(Helical)
C_639_T_synonymous	7	type(description):Chain(Membrane protein),type(description):Topological domain(Intravirion)
C_120_A_synonymous	7	type(description):Chain(Membrane protein),type(description):Transmembrane(Helical)
T_243_C_synonymous	6	type(description):Chain(Membrane protein),type(description):Transmembrane(Helical)
A_481_G_missense	6	type(description):Chain(Membrane protein),type(description):Topological domain(Intravirion)
A_70_T_missense	6	type(description):Chain(Membrane protein),type(description):Transmembrane(Helical)
A_142_C_missense	6	type(description):Chain(Membrane protein),type(description):Topological domain(Intravirion)
C_633_A_synonymous	6	type(description):Chain(Membrane protein),type(description):Topological domain(Intravirion)
A_369_G_synonymous	6	type(description):Chain(Membrane protein),type(description):Topological domain(Intravirion)
A_289_G_missense	6	type(description):Chain(Membrane protein),type(description):Transmembrane(Helical)
A_186_G_synonymous	6	type(description):Chain(Membrane protein),type(description):Transmembrane(Helical)
T_169_C_synonymous	6	type(description):Chain(Membrane protein),type(description):Transmembrane(Helical)
T_239_C_missense	6	type(description):Chain(Membrane protein)
A_374_T_missense	6	type(description):Chain(Membrane protein),type(description):Topological domain(Intravirion)
T_290_C_missense	6	type(description):Chain(Membrane protein),type(description):Transmembrane(Helical)
T_21_A_synonymous	6	type(description):Chain(Membrane protein),type(description):Topological domain(Virion surface)
C_627_T_synonymous	6	type(description):Chain(Membrane protein),type(description):Topological domain(Intravirion)
A_333_G_synonymous	6	type(description):Chain(Membrane protein),type(description):Topological domain(Intravirion)
C_199_A_missense	6	type(description):Chain(Membrane protein),type(description):Transmembrane(Helical)
C_37_A_missense	6	type(description):Chain(Membrane protein),type(description):Topological domain(Virion surface)
G_559_A_missense	6	type(description):Chain(Membrane protein),type(description):Topological domain(Intravirion)
G_476_C_missense	6	type(description):Chain(Membrane protein),type(description):Topological domain(Intravirion)
A_615_G_synonymous	6	type(description):Chain(Membrane protein),type(description):Topological domain(Intravirion)
G_236_T_missense	6	type(description):Chain(Membrane protein),type(description):Topological domain(Virion surface)
G_292_A_missense	6	type(description):Chain(Membrane protein),type(description):Transmembrane(Helical)
T_117_C_synonymous	6	type(description):Chain(Membrane protein),type(description):Transmembrane(Helical)
A_238_G_missense	6	type(description):Chain(Membrane protein)
T_610_C_missense	6	type(description):Chain(Membrane protein),type(description):Topological domain(Intravirion)
A_430_G_missense	6	type(description):Chain(Membrane protein),type(description):Topological domain(Intravirion)
G_16_A_missense	6	type(description):Chain(Membrane protein),type(description):Topological domain(Virion surface)
G_270_T_missense	6	type(description):Chain(Membrane protein),type(description):Transmembrane(Helical)
T_513_C_synonymous	6	type(description):Chain(Membrane protein),type(description):Topological domain(Intravirion)
T_541_C_synonymous	6	type(description):Chain(Membrane protein),type(description):Topological domain(Intravirion)
G_377_A_missense	5	type(description):Chain(Membrane protein),type(description):Topological domain(Intravirion)
G_198_A_synonymous	5	type(description):Chain(Membrane protein),type(description):Transmembrane(Helical)
C_466_T_synonymous	5	type(description):Chain(Membrane protein),type(description):Topological domain(Intravirion)
T_184_C_synonymous	5	type(description):Chain(Membrane protein),type(description):Transmembrane(Helical)
G_168_A_synonymous	5	type(description):Chain(Membrane protein),type(description):Transmembrane(Helical)
T_111_C_synonymous	5	type(description):Chain(Membrane protein),type(description):Transmembrane(Helical)
A_81_G_synonymous	5	type(description):Chain(Membrane protein),type(description):Transmembrane(Helical)
T_18_C_synonymous	5	type(description):Chain(Membrane protein),type(description):Topological domain(Virion surface)
T_357_C_synonymous	5	type(description):Chain(Membrane protein),type(description):Topological domain(Intravirion)
T_579_C_synonymous	5	type(description):Chain(Membrane protein),type(description):Topological domain(Intravirion)
T_529_G_missense	5	type(description):Chain(Membrane protein),type(description):Topological domain(Intravirion)
G_641_A_missense	5	type(description):Chain(Membrane protein),type(description):Topological domain(Intravirion)
T_444_G_missense	5	type(description):Chain(Membrane protein),type(description):Topological domain(Intravirion)
T_255_C_synonymous	5	type(description):Chain(Membrane protein),type(description):Transmembrane(Helical)
T_9_C_synonymous	5	type(description):Chain(Membrane protein),type(description):Topological domain(Virion surface),type(description):Natural variant(in strain: Omicron/BA.1),type(description):Natural variant(in strain: Omicron/BA.5)
C_199_T_missense	5	type(description):Chain(Membrane protein),type(description):Transmembrane(Helical)
C_483_A_synonymous	5	type(description):Chain(Membrane protein),type(description):Topological domain(Intravirion)
C_551_T_missense	5	type(description):Chain(Membrane protein),type(description):Topological domain(Intravirion)
C_64_A_missense	5	type(description):Chain(Membrane protein),type(description):Transmembrane(Helical)
G_131_T_missense	5	type(description):Chain(Membrane protein),type(description):Topological domain(Intravirion)
G_487_A_missense	5	type(description):Chain(Membrane protein),type(description):Topological domain(Intravirion)
A_122_G_missense	5	type(description):Chain(Membrane protein)
T_97_A_missense	5	type(description):Chain(Membrane protein),type(description):Transmembrane(Helical)
T_68_C_missense	5	type(description):Chain(Membrane protein),type(description):Transmembrane(Helical)
G_165_T_missense	5	type(description):Chain(Membrane protein),type(description):Transmembrane(Helical)
G_427_T_missense	5	type(description):Chain(Membrane protein),type(description):Topological domain(Intravirion)
G_473_A_missense	5	type(description):Chain(Membrane protein),type(description):Topological domain(Intravirion)
G_31_A_missense	5	type(description):Chain(Membrane protein),type(description):Topological domain(Virion surface)
C_412_A_missense	5	type(description):Chain(Membrane protein),type(description):Topological domain(Intravirion)
A_70_G_missense	5	type(description):Chain(Membrane protein),type(description):Transmembrane(Helical)
T_136_C_synonymous	5	type(description):Chain(Membrane protein),type(description):Topological domain(Intravirion)
C_556_T_missense	5	type(description):Chain(Membrane protein),type(description):Topological domain(Intravirion)
T_189_G_synonymous	5	type(description):Chain(Membrane protein),type(description):Transmembrane(Helical),type(description):Natural variant(in strain: Omicron/BA.1, Omicron/BA.2, Omicron/BA.2.12.1, Omicron/BA.2.75, Omicron/BA.4, Omicron/BA.5)
A_56_G_missense	5	type(description):Chain(Membrane protein),type(description):Topological domain(Virion surface)
C_282_A_missense	5	type(description):Chain(Membrane protein),type(description):Transmembrane(Helical)
A_54_G_synonymous	5	type(description):Chain(Membrane protein),type(description):Topological domain(Virion surface)
A_443_G_missense	5	type(description):Chain(Membrane protein),type(description):Topological domain(Intravirion)
T_223_G_missense	4	type(description):Chain(Membrane protein),type(description):Topological domain(Virion surface)
C_463_A_missense	4	type(description):Chain(Membrane protein),type(description):Topological domain(Intravirion)
T_517_G_missense	4	type(description):Chain(Membrane protein),type(description):Topological domain(Intravirion)
G_565_A_missense	4	type(description):Chain(Membrane protein),type(description):Topological domain(Intravirion)
A_88_G_missense	4	type(description):Chain(Membrane protein),type(description):Transmembrane(Helical)
C_420_A_synonymous	4	type(description):Chain(Membrane protein),type(description):Topological domain(Intravirion)
C_472_T_missense	4	type(description):Chain(Membrane protein),type(description):Topological domain(Intravirion)
A_459_G_synonymous	4	type(description):Chain(Membrane protein),type(description):Topological domain(Intravirion)
G_125_A_missense	4	type(description):Chain(Membrane protein),type(description):Topological domain(Intravirion)
A_479_G_missense	4	type(description):Chain(Membrane protein),type(description):Topological domain(Intravirion)
G_253_A_missense	4	type(description):Chain(Membrane protein),type(description):Transmembrane(Helical)
A_66_C_synonymous	4	type(description):Chain(Membrane protein),type(description):Transmembrane(Helical)
G_270_A_synonymous	4	type(description):Chain(Membrane protein),type(description):Transmembrane(Helical)
T_558_C_synonymous	4	type(description):Chain(Membrane protein),type(description):Topological domain(Intravirion)
C_228_A_synonymous	4	type(description):Chain(Membrane protein),type(description):Topological domain(Virion surface)
T_383_C_missense	4	type(description):Chain(Membrane protein),type(description):Topological domain(Intravirion)
A_502_C_missense	4	type(description):Chain(Membrane protein),type(description):Topological domain(Intravirion)
A_418_G_missense	4	type(description):Chain(Membrane protein),type(description):Topological domain(Intravirion)
A_171_G_synonymous	4	type(description):Chain(Membrane protein),type(description):Transmembrane(Helical)
A_6_C_synonymous	4	type(description):Chain(Membrane protein),type(description):Topological domain(Virion surface)
T_156_C_synonymous	4	type(description):Chain(Membrane protein),type(description):Transmembrane(Helical)
G_265_T_missense	4	type(description):Chain(Membrane protein),type(description):Transmembrane(Helical)
C_279_A_synonymous	4	type(description):Chain(Membrane protein),type(description):Transmembrane(Helical)
G_555_T_missense	4	type(description):Chain(Membrane protein),type(description):Topological domain(Intravirion)
T_348_G_synonymous	4	type(description):Chain(Membrane protein),type(description):Topological domain(Intravirion)
A_153_G_synonymous	4	type(description):Chain(Membrane protein),type(description):Transmembrane(Helical)
C_46_T_missense	4	type(description):Chain(Membrane protein),type(description):Topological domain(Virion surface)
A_43_G_missense	4	type(description):Chain(Membrane protein),type(description):Topological domain(Virion surface)
C_48_A_synonymous	4	type(description):Chain(Membrane protein),type(description):Topological domain(Virion surface)
T_642_G_missense	4	type(description):Chain(Membrane protein),type(description):Topological domain(Intravirion)
G_387_C_synonymous	4	type(description):Chain(Membrane protein),type(description):Topological domain(Intravirion)
A_611_T_missense	4	type(description):Chain(Membrane protein),type(description):Topological domain(Intravirion)
A_289_T_missense	4	type(description):Chain(Membrane protein),type(description):Transmembrane(Helical)
C_63_T_synonymous	4	type(description):Chain(Membrane protein),type(description):Transmembrane(Helical)
C_380_A_missense	4	type(description):Chain(Membrane protein),type(description):Topological domain(Intravirion)
C_259_A_missense	3	type(description):Chain(Membrane protein),type(description):Transmembrane(Helical)
A_72_T_synonymous	3	type(description):Chain(Membrane protein),type(description):Transmembrane(Helical)
C_79_A_missense	3	type(description):Chain(Membrane protein),type(description):Transmembrane(Helical)
A_22_G_missense	3	type(description):Chain(Membrane protein),type(description):Topological domain(Virion surface)
A_144_G_missense	3	type(description):Chain(Membrane protein),type(description):Topological domain(Intravirion)
C_570_G_missense	3	type(description):Chain(Membrane protein),type(description):Topological domain(Intravirion)
G_327_C_missense	3	type(description):Chain(Membrane protein),type(description):Topological domain(Intravirion)
G_565_T_missense	3	type(description):Chain(Membrane protein),type(description):Topological domain(Intravirion)
T_83_C_missense	3	type(description):Chain(Membrane protein),type(description):Transmembrane(Helical)
A_564_G_synonymous	3	type(description):Chain(Membrane protein),type(description):Topological domain(Intravirion)
G_281_A_missense	3	type(description):Chain(Membrane protein),type(description):Transmembrane(Helical)
G_625_A_missense	3	type(description):Chain(Membrane protein),type(description):Topological domain(Intravirion)
T_30_A_synonymous	3	type(description):Chain(Membrane protein),type(description):Topological domain(Virion surface)
C_581_T_missense	3	type(description):Chain(Membrane protein),type(description):Topological domain(Intravirion)
G_492_C_synonymous	3	type(description):Chain(Membrane protein),type(description):Topological domain(Intravirion)
A_540_G_synonymous	3	type(description):Chain(Membrane protein),type(description):Topological domain(Intravirion)
T_447_G_synonymous	3	type(description):Chain(Membrane protein),type(description):Topological domain(Intravirion)
A_629_G_missense	3	type(description):Chain(Membrane protein),type(description):Topological domain(Intravirion)
T_510_C_synonymous	3	type(description):Chain(Membrane protein),type(description):Topological domain(Intravirion)
A_554_G_missense	3	type(description):Chain(Membrane protein),type(description):Topological domain(Intravirion)
C_162_A_synonymous	3	type(description):Chain(Membrane protein),type(description):Transmembrane(Helical)
G_376_A_missense	3	type(description):Chain(Membrane protein),type(description):Topological domain(Intravirion)
T_96_C_synonymous	3	type(description):Chain(Membrane protein),type(description):Transmembrane(Helical)
G_424_T_missense	3	type(description):Chain(Membrane protein),type(description):Topological domain(Intravirion)
T_133_C_missense	3	type(description):Chain(Membrane protein),type(description):Topological domain(Intravirion)
C_489_A_missense	3	type(description):Chain(Membrane protein),type(description):Topological domain(Intravirion)
C_385_G_missense	3	type(description):Chain(Membrane protein),type(description):Topological domain(Intravirion)
T_413_C_missense	3	type(description):Chain(Membrane protein),type(description):Topological domain(Intravirion)
C_594_T_synonymous	3	type(description):Chain(Membrane protein),type(description):Topological domain(Intravirion)
A_417_T_synonymous	3	type(description):Chain(Membrane protein),type(description):Topological domain(Intravirion)
A_226_C_missense	3	type(description):Chain(Membrane protein),type(description):Topological domain(Virion surface)
C_367_T_missense	3	type(description):Chain(Membrane protein),type(description):Topological domain(Intravirion)
G_225_T_missense	3	type(description):Chain(Membrane protein),type(description):Topological domain(Virion surface)
T_384_C_synonymous	3	type(description):Chain(Membrane protein),type(description):Topological domain(Intravirion)
C_370_A_missense	3	type(description):Chain(Membrane protein),type(description):Topological domain(Intravirion)
T_326_C_missense	3	type(description):Chain(Membrane protein),type(description):Topological domain(Intravirion)
T_298_C_missense	3	type(description):Chain(Membrane protein),type(description):Transmembrane(Helical)
C_472_A_missense	3	type(description):Chain(Membrane protein),type(description):Topological domain(Intravirion)
G_635_T_missense	3	type(description):Chain(Membrane protein),type(description):Topological domain(Intravirion)
G_543_T_missense	3	type(description):Chain(Membrane protein),type(description):Topological domain(Intravirion)
T_291_C_synonymous	3	type(description):Chain(Membrane protein),type(description):Transmembrane(Helical)
T_183_G_synonymous	3	type(description):Chain(Membrane protein),type(description):Transmembrane(Helical)
T_268_G_missense	3	type(description):Chain(Membrane protein),type(description):Transmembrane(Helical)
C_360_G_synonymous	3	type(description):Chain(Membrane protein),type(description):Topological domain(Intravirion)
T_243_A_synonymous	3	type(description):Chain(Membrane protein),type(description):Transmembrane(Helical)
C_248_T_missense	3	type(description):Chain(Membrane protein),type(description):Transmembrane(Helical)
G_364_T_missense	3	type(description):Chain(Membrane protein),type(description):Topological domain(Intravirion)
A_44_T_missense	3	type(description):Chain(Membrane protein),type(description):Topological domain(Virion surface)
T_399_A_synonymous	3	type(description):Chain(Membrane protein),type(description):Topological domain(Intravirion)
T_223_A_missense	3	type(description):Chain(Membrane protein),type(description):Topological domain(Virion surface)
A_177_T_synonymous	3	type(description):Chain(Membrane protein),type(description):Transmembrane(Helical)
T_591_C_synonymous	3	type(description):Chain(Membrane protein),type(description):Topological domain(Intravirion)
T_51_C_synonymous	3	type(description):Chain(Membrane protein),type(description):Topological domain(Virion surface)
T_10_C_missense	3	type(description):Chain(Membrane protein),type(description):Topological domain(Virion surface)
A_501_G_synonymous	3	type(description):Chain(Membrane protein),type(description):Topological domain(Intravirion)
G_508_A_missense	3	type(description):Chain(Membrane protein),type(description):Topological domain(Intravirion)
T_193_C_missense	3	type(description):Chain(Membrane protein),type(description):Transmembrane(Helical)
G_4_C_missense	3	type(description):Chain(Membrane protein)
A_585_G_synonymous	3	type(description):Chain(Membrane protein),type(description):Topological domain(Intravirion)
A_640_G_missense	2	type(description):Chain(Membrane protein),type(description):Topological domain(Intravirion)
C_360_A_synonymous	2	type(description):Chain(Membrane protein),type(description):Topological domain(Intravirion)
G_525_C_synonymous	2	type(description):Chain(Membrane protein),type(description):Topological domain(Intravirion)
A_533_T_missense	2	type(description):Chain(Membrane protein),type(description):Topological domain(Intravirion)
C_119_T_missense	2	type(description):Chain(Membrane protein),type(description):Transmembrane(Helical)
C_20_A_missense	2	type(description):Chain(Membrane protein),type(description):Topological domain(Virion surface)
T_143_C_missense	2	type(description):Chain(Membrane protein),type(description):Topological domain(Intravirion)
C_5_A_missense	2	type(description):Chain(Membrane protein)
C_530_T_missense	2	type(description):Chain(Membrane protein),type(description):Topological domain(Intravirion)
A_501_T_missense	2	type(description):Chain(Membrane protein),type(description):Topological domain(Intravirion)
C_27_G_synonymous	2	type(description):Chain(Membrane protein),type(description):Topological domain(Virion surface)
A_402_T_synonymous	2	type(description):Chain(Membrane protein),type(description):Topological domain(Intravirion)
A_154_T_missense	2	type(description):Chain(Membrane protein),type(description):Transmembrane(Helical)
T_381_A_synonymous	2	type(description):Chain(Membrane protein),type(description):Topological domain(Intravirion)
T_386_A_missense	2	type(description):Chain(Membrane protein),type(description):Topological domain(Intravirion)
A_69_G_synonymous	2	type(description):Chain(Membrane protein),type(description):Transmembrane(Helical)
T_297_A_synonymous	2	type(description):Chain(Membrane protein),type(description):Transmembrane(Helical)
C_372_A_synonymous	2	type(description):Chain(Membrane protein),type(description):Topological domain(Intravirion)
C_368_T_missense	2	type(description):Chain(Membrane protein),type(description):Topological domain(Intravirion)
A_108_T_missense	2	type(description):Chain(Membrane protein),type(description):Transmembrane(Helical)
A_221_C_missense	2	type(description):Chain(Membrane protein),type(description):Topological domain(Virion surface)
A_280_C_missense	2	type(description):Chain(Membrane protein),type(description):Transmembrane(Helical)
T_348_C_synonymous	2	type(description):Chain(Membrane protein),type(description):Topological domain(Intravirion)
A_66_G_synonymous	2	type(description):Chain(Membrane protein),type(description):Transmembrane(Helical)
A_19_G_missense	2	type(description):Chain(Membrane protein),type(description):Topological domain(Virion surface)
G_168_C_synonymous	2	type(description):Chain(Membrane protein),type(description):Transmembrane(Helical)
C_63_A_missense	2	type(description):Chain(Membrane protein),type(description):Transmembrane(Helical)
C_504_A_synonymous	2	type(description):Chain(Membrane protein),type(description):Topological domain(Intravirion)
T_450_G_synonymous	2	type(description):Chain(Membrane protein),type(description):Topological domain(Intravirion)
C_436_T_missense	2	type(description):Chain(Membrane protein),type(description):Topological domain(Intravirion)
G_118_C_missense	2	type(description):Chain(Membrane protein),type(description):Transmembrane(Helical)
C_26_A_missense	2	type(description):Chain(Membrane protein),type(description):Topological domain(Virion surface)
C_55_A_missense	2	type(description):Chain(Membrane protein),type(description):Topological domain(Virion surface)
T_87_A_synonymous	2	type(description):Chain(Membrane protein),type(description):Transmembrane(Helical)
A_25_G_missense	2	type(description):Chain(Membrane protein),type(description):Topological domain(Virion surface)
A_43_C_missense	2	type(description):Chain(Membrane protein),type(description):Topological domain(Virion surface)
C_380_T_missense	2	type(description):Chain(Membrane protein),type(description):Topological domain(Intravirion)
A_237_C_synonymous	2	type(description):Chain(Membrane protein),type(description):Topological domain(Virion surface)
A_404_T_missense	2	type(description):Chain(Membrane protein),type(description):Topological domain(Intravirion)
T_456_A_synonymous	2	type(description):Chain(Membrane protein),type(description):Topological domain(Intravirion)
A_497_C_missense	2	type(description):Chain(Membrane protein),type(description):Topological domain(Intravirion)
G_661_T_missense	2	type(description):Chain(Membrane protein),type(description):Topological domain(Intravirion)
A_634_G_missense	2	type(description):Chain(Membrane protein),type(description):Topological domain(Intravirion)
A_342_G_synonymous	2	type(description):Chain(Membrane protein),type(description):Topological domain(Intravirion)
A_229_T_missense	2	type(description):Chain(Membrane protein),type(description):Topological domain(Virion surface)
A_13_C_missense	2	type(description):Chain(Membrane protein),type(description):Topological domain(Virion surface)
G_233_A_missense	2	type(description):Chain(Membrane protein),type(description):Topological domain(Virion surface)
C_460_T_missense	2	type(description):Chain(Membrane protein),type(description):Topological domain(Intravirion)
G_566_T_missense	2	type(description):Chain(Membrane protein),type(description):Topological domain(Intravirion)
A_216_G_synonymous	2	type(description):Chain(Membrane protein),type(description):Topological domain(Virion surface)
A_649_G_missense	2	type(description):Chain(Membrane protein),type(description):Topological domain(Intravirion)
A_220_G_missense	2	type(description):Chain(Membrane protein),type(description):Topological domain(Virion surface)
C_632_T_missense	2	type(description):Chain(Membrane protein),type(description):Topological domain(Intravirion)
A_498_G_synonymous	2	type(description):Chain(Membrane protein),type(description):Topological domain(Intravirion)
G_306_C_synonymous	2	type(description):Chain(Membrane protein),type(description):Topological domain(Intravirion)
T_102_G_synonymous	2	type(description):Chain(Membrane protein),type(description):Transmembrane(Helical)
C_432_A_synonymous	2	type(description):Chain(Membrane protein),type(description):Topological domain(Intravirion)
A_264_T_synonymous	2	type(description):Chain(Membrane protein),type(description):Transmembrane(Helical)
G_635_A_missense	2	type(description):Chain(Membrane protein),type(description):Topological domain(Intravirion)
T_96_A_synonymous	2	type(description):Chain(Membrane protein),type(description):Transmembrane(Helical)
G_178_A_missense	2	type(description):Chain(Membrane protein),type(description):Transmembrane(Helical)
C_621_A_missense	2	type(description):Chain(Membrane protein),type(description):Topological domain(Intravirion)
T_111_A_missense	2	type(description):Chain(Membrane protein),type(description):Transmembrane(Helical)
A_423_T_synonymous	2	type(description):Chain(Membrane protein),type(description):Topological domain(Intravirion)
G_377_T_missense	2	type(description):Chain(Membrane protein),type(description):Topological domain(Intravirion)
G_138_A_synonymous	2	type(description):Chain(Membrane protein),type(description):Topological domain(Intravirion)
T_510_A_synonymous	2	type(description):Chain(Membrane protein),type(description):Topological domain(Intravirion)
C_628_T_missense	2	type(description):Chain(Membrane protein),type(description):Topological domain(Intravirion)
A_250_T_missense	2	type(description):Chain(Membrane protein),type(description):Transmembrane(Helical)
T_513_G_synonymous	2	type(description):Chain(Membrane protein),type(description):Topological domain(Intravirion)
C_570_A_missense	2	type(description):Chain(Membrane protein),type(description):Topological domain(Intravirion)
G_605_A_missense	2	type(description):Chain(Membrane protein),type(description):Topological domain(Intravirion)
A_522_G_synonymous	2	type(description):Chain(Membrane protein),type(description):Topological domain(Intravirion)
A_22_T_missense	2	type(description):Chain(Membrane protein),type(description):Topological domain(Virion surface)
T_129_C_synonymous	2	type(description):Chain(Membrane protein),type(description):Topological domain(Intravirion)
T_447_C_synonymous	2	type(description):Chain(Membrane protein),type(description):Topological domain(Intravirion)
C_373_G_missense	2	type(description):Chain(Membrane protein),type(description):Topological domain(Intravirion)
A_148_C_missense	2	type(description):Chain(Membrane protein),type(description):Topological domain(Intravirion)
C_490_A_missense	2	type(description):Chain(Membrane protein),type(description):Topological domain(Intravirion)
T_39_C_synonymous	2	type(description):Chain(Membrane protein),type(description):Topological domain(Virion surface)
G_52_C_missense	2	type(description):Chain(Membrane protein),type(description):Topological domain(Virion surface)
A_564_T_synonymous	2	type(description):Chain(Membrane protein),type(description):Topological domain(Intravirion)
A_70_C_missense	2	type(description):Chain(Membrane protein),type(description):Transmembrane(Helical)
G_191_A_missense	2	type(description):Chain(Membrane protein),type(description):Transmembrane(Helical)
G_590_T_missense	2	type(description):Chain(Membrane protein),type(description):Topological domain(Intravirion)
T_245_A_missense	2	type(description):Chain(Membrane protein),type(description):Transmembrane(Helical)
T_465_G_missense	2	type(description):Chain(Membrane protein),type(description):Topological domain(Intravirion)
G_215_A_missense	2	type(description):Chain(Membrane protein)
T_51_A_synonymous	2	type(description):Chain(Membrane protein),type(description):Topological domain(Virion surface)
T_321_G_synonymous	2	type(description):Chain(Membrane protein),type(description):Topological domain(Intravirion)
C_372_G_synonymous	2	type(description):Chain(Membrane protein),type(description):Topological domain(Intravirion)
T_309_C_synonymous	2	type(description):Chain(Membrane protein),type(description):Topological domain(Intravirion)
T_631_G_missense	2	type(description):Chain(Membrane protein),type(description):Topological domain(Intravirion)
C_623_A_missense	2	type(description):Chain(Membrane protein),type(description):Topological domain(Intravirion)
T_610_A_missense	2	type(description):Chain(Membrane protein),type(description):Topological domain(Intravirion)
T_582_C_synonymous	2	type(description):Chain(Membrane protein),type(description):Topological domain(Intravirion)
A_502_T_missense	2	type(description):Chain(Membrane protein),type(description):Topological domain(Intravirion)
A_180_G_synonymous	2	type(description):Chain(Membrane protein),type(description):Transmembrane(Helical)
G_392_T_missense	2	type(description):Chain(Membrane protein),type(description):Topological domain(Intravirion)
G_521_T_missense	2	type(description):Chain(Membrane protein),type(description):Topological domain(Intravirion)
G_580_T_missense	2	type(description):Chain(Membrane protein),type(description):Topological domain(Intravirion)
A_382_G_missense	2	type(description):Chain(Membrane protein),type(description):Topological domain(Intravirion)
G_366_T_synonymous	2	type(description):Chain(Membrane protein),type(description):Topological domain(Intravirion)
C_627_A_missense	2	type(description):Chain(Membrane protein),type(description):Topological domain(Intravirion)
T_179_C_missense	2	type(description):Chain(Membrane protein),type(description):Transmembrane(Helical)
G_273_T_missense	2	type(description):Chain(Membrane protein),type(description):Transmembrane(Helical)
G_224_C_missense	2	type(description):Chain(Membrane protein),type(description):Topological domain(Virion surface)
C_351_A_missense	2	type(description):Chain(Membrane protein),type(description):Topological domain(Intravirion)
G_164_T_missense	2	type(description):Chain(Membrane protein),type(description):Transmembrane(Helical)
T_636_C_synonymous	2	type(description):Chain(Membrane protein),type(description):Topological domain(Intravirion)
T_261_A_synonymous	2	type(description):Chain(Membrane protein),type(description):Transmembrane(Helical)
C_300_G_missense	2	type(description):Chain(Membrane protein),type(description):Transmembrane(Helical)
G_262_A_missense	2	type(description):Chain(Membrane protein),type(description):Transmembrane(Helical)
T_444_A_missense	2	type(description):Chain(Membrane protein),type(description):Topological domain(Intravirion)
A_66_T_synonymous	2	type(description):Chain(Membrane protein),type(description):Transmembrane(Helical)
G_74_T_missense	1	type(description):Chain(Membrane protein),type(description):Transmembrane(Helical)
A_53_G_missense	1	type(description):Chain(Membrane protein),type(description):Topological domain(Virion surface)
A_145_T_missense	1	type(description):Chain(Membrane protein),type(description):Topological domain(Intravirion)
C_203_G_missense	1	type(description):Chain(Membrane protein),type(description):Transmembrane(Helical)
T_210_G_synonymous	1	type(description):Chain(Membrane protein),type(description):Transmembrane(Helical)
C_37_T_missense	1	type(description):Chain(Membrane protein),type(description):Topological domain(Virion surface)
T_269_G_missense	1	type(description):Chain(Membrane protein),type(description):Transmembrane(Helical)
T_269_C_missense	1	type(description):Chain(Membrane protein),type(description):Transmembrane(Helical)
A_608_G_missense	1	type(description):Chain(Membrane protein),type(description):Topological domain(Intravirion)
T_223_C_missense	1	type(description):Chain(Membrane protein),type(description):Topological domain(Virion surface)
T_582_G_synonymous	1	type(description):Chain(Membrane protein),type(description):Topological domain(Intravirion)
A_546_T_synonymous	1	type(description):Chain(Membrane protein),type(description):Topological domain(Intravirion)
A_244_C_missense	1	type(description):Chain(Membrane protein),type(description):Transmembrane(Helical)
T_115_C_missense	1	type(description):Chain(Membrane protein),type(description):Transmembrane(Helical)
C_336_A_missense	1	type(description):Chain(Membrane protein),type(description):Topological domain(Intravirion)
A_8_C_missense	1	type(description):Chain(Membrane protein),type(description):Topological domain(Virion surface)
C_506_T_missense	1	type(description):Chain(Membrane protein),type(description):Topological domain(Intravirion)
A_177_G_synonymous	1	type(description):Chain(Membrane protein),type(description):Transmembrane(Helical)
C_474_A_synonymous	1	type(description):Chain(Membrane protein),type(description):Topological domain(Intravirion)
A_61_G_missense	1	type(description):Chain(Membrane protein),type(description):Transmembrane(Helical)
T_353_C_missense	1	type(description):Chain(Membrane protein),type(description):Topological domain(Intravirion)
C_293_A_missense	1	type(description):Chain(Membrane protein),type(description):Transmembrane(Helical)
C_12_A_synonymous	1	type(description):Chain(Membrane protein),type(description):Topological domain(Virion surface)
T_157_C_missense	1	type(description):Chain(Membrane protein),type(description):Transmembrane(Helical)
G_28_T_missense	1	type(description):Chain(Membrane protein),type(description):Topological domain(Virion surface)
G_205_A_missense	1	type(description):Chain(Membrane protein),type(description):Transmembrane(Helical)
T_183_A_synonymous	1	type(description):Chain(Membrane protein),type(description):Transmembrane(Helical)
C_623_G_missense	1	type(description):Chain(Membrane protein),type(description):Topological domain(Intravirion)
A_81_T_synonymous	1	type(description):Chain(Membrane protein),type(description):Transmembrane(Helical)
C_296_A_missense	1	type(description):Chain(Membrane protein),type(description):Transmembrane(Helical)
C_89_A_missense	1	type(description):Chain(Membrane protein),type(description):Transmembrane(Helical)
T_334_G_missense	1	type(description):Chain(Membrane protein),type(description):Topological domain(Intravirion)
A_289_C_missense	1	type(description):Chain(Membrane protein),type(description):Transmembrane(Helical)
T_335_G_missense	1	type(description):Chain(Membrane protein),type(description):Topological domain(Intravirion)
G_604_T_missense	1	type(description):Chain(Membrane protein),type(description):Topological domain(Intravirion)
C_594_A_synonymous	1	type(description):Chain(Membrane protein),type(description):Topological domain(Intravirion)
C_340_A_missense	1	type(description):Chain(Membrane protein),type(description):Topological domain(Intravirion)
T_431_C_missense	1	type(description):Chain(Membrane protein),type(description):Topological domain(Intravirion)
A_35_G_missense	1	type(description):Chain(Membrane protein),type(description):Topological domain(Virion surface)
A_69_T_synonymous	1	type(description):Chain(Membrane protein),type(description):Transmembrane(Helical)
G_314_A_missense	1	type(description):Chain(Membrane protein),type(description):Topological domain(Intravirion)
G_437_T_missense	1	type(description):Chain(Membrane protein),type(description):Topological domain(Intravirion)
A_212_G_missense	1	type(description):Chain(Membrane protein),type(description):Transmembrane(Helical)
T_204_G_synonymous	1	type(description):Chain(Membrane protein),type(description):Transmembrane(Helical)
A_325_C_missense	1	type(description):Chain(Membrane protein),type(description):Topological domain(Intravirion)
T_507_G_synonymous	1	type(description):Chain(Membrane protein),type(description):Topological domain(Intravirion)
C_277_A_missense	1	type(description):Chain(Membrane protein),type(description):Transmembrane(Helical)
T_240_G_missense	1	type(description):Chain(Membrane protein),type(description):Transmembrane(Helical)
T_435_G_synonymous	1	type(description):Chain(Membrane protein),type(description):Topological domain(Intravirion)
C_259_G_missense	1	type(description):Chain(Membrane protein),type(description):Transmembrane(Helical)
A_303_G_synonymous	1	type(description):Chain(Membrane protein),type(description):Topological domain(Intravirion)
C_351_G_missense	1	type(description):Chain(Membrane protein),type(description):Topological domain(Intravirion)
G_638_A_missense	1	type(description):Chain(Membrane protein),type(description):Topological domain(Intravirion)
A_13_G_missense	1	type(description):Chain(Membrane protein),type(description):Topological domain(Virion surface)
G_568_T_missense	1	type(description):Chain(Membrane protein),type(description):Topological domain(Intravirion)
T_335_A_missense	1	type(description):Chain(Membrane protein),type(description):Topological domain(Intravirion)
T_386_G_missense	1	type(description):Chain(Membrane protein),type(description):Topological domain(Intravirion)
T_109_G_missense	1	type(description):Chain(Membrane protein),type(description):Transmembrane(Helical)
T_170_C_missense	1	type(description):Chain(Membrane protein),type(description):Transmembrane(Helical)
C_494_T_missense	1	type(description):Chain(Membrane protein),type(description):Topological domain(Intravirion)
A_484_G_missense	1	type(description):Chain(Membrane protein),type(description):Topological domain(Intravirion)
C_520_A_synonymous	1	type(description):Chain(Membrane protein),type(description):Topological domain(Intravirion)
A_519_T_synonymous	1	type(description):Chain(Membrane protein),type(description):Topological domain(Intravirion)
G_343_C_missense	1	type(description):Chain(Membrane protein),type(description):Topological domain(Intravirion)
A_32_C_missense	1	type(description):Chain(Membrane protein),type(description):Topological domain(Virion surface)
C_548_T_missense	1	type(description):Chain(Membrane protein),type(description):Topological domain(Intravirion)
A_646_T_missense	1	type(description):Chain(Membrane protein),type(description):Topological domain(Intravirion)
A_229_G_missense	1	type(description):Chain(Membrane protein),type(description):Topological domain(Virion surface)
A_405_T_missense	1	type(description):Chain(Membrane protein),type(description):Topological domain(Intravirion)
C_293_T_missense	1	type(description):Chain(Membrane protein),type(description):Transmembrane(Helical)
G_366_A_synonymous	1	type(description):Chain(Membrane protein),type(description):Topological domain(Intravirion)
C_159_A_missense	1	type(description):Chain(Membrane protein),type(description):Transmembrane(Helical)
C_506_A_missense	1	type(description):Chain(Membrane protein),type(description):Topological domain(Intravirion)
A_624_C_synonymous	1	type(description):Chain(Membrane protein),type(description):Topological domain(Intravirion)
G_364_A_missense	1	type(description):Chain(Membrane protein),type(description):Topological domain(Intravirion)
T_24_A_synonymous	1	type(description):Chain(Membrane protein),type(description):Topological domain(Virion surface)
A_108_G_synonymous	1	type(description):Chain(Membrane protein),type(description):Transmembrane(Helical)
A_382_C_missense	1	type(description):Chain(Membrane protein),type(description):Topological domain(Intravirion)
C_504_G_missense	1	type(description):Chain(Membrane protein),type(description):Topological domain(Intravirion)
A_569_G_missense	1	type(description):Chain(Membrane protein),type(description):Topological domain(Intravirion)
C_515_A_missense	1	type(description):Chain(Membrane protein),type(description):Topological domain(Intravirion)
T_133_G_missense	1	type(description):Chain(Membrane protein),type(description):Topological domain(Intravirion)
G_544_A_missense	1	type(description):Chain(Membrane protein),type(description):Topological domain(Intravirion)
C_448_A_missense	1	type(description):Chain(Membrane protein),type(description):Topological domain(Intravirion)
C_106_A_missense	1	type(description):Chain(Membrane protein),type(description):Transmembrane(Helical)
A_217_C_missense	1	type(description):Chain(Membrane protein),type(description):Topological domain(Virion surface)
T_189_A_synonymous	1	type(description):Chain(Membrane protein),type(description):Transmembrane(Helical),type(description):Natural variant(in strain: Omicron/BA.1, Omicron/BA.2, Omicron/BA.2.12.1, Omicron/BA.2.75, Omicron/BA.4, Omicron/BA.5)
T_185_C_missense	1	type(description):Chain(Membrane protein),type(description):Transmembrane(Helical)
T_184_A_missense	1	type(description):Chain(Membrane protein),type(description):Transmembrane(Helical)
T_183_C_synonymous	1	type(description):Chain(Membrane protein),type(description):Transmembrane(Helical)
C_182_G_missense	1	type(description):Chain(Membrane protein),type(description):Transmembrane(Helical)
C_175_G_missense	1	type(description):Chain(Membrane protein),type(description):Transmembrane(Helical)
G_173_C_missense	1	type(description):Chain(Membrane protein),type(description):Transmembrane(Helical)
T_172_A_missense	1	type(description):Chain(Membrane protein),type(description):Transmembrane(Helical)
A_153_T_missense	1	type(description):Chain(Membrane protein),type(description):Transmembrane(Helical)
A_140_C_missense	1	type(description):Chain(Membrane protein),type(description):Topological domain(Intravirion)
T_139_C_missense	1	type(description):Chain(Membrane protein),type(description):Topological domain(Intravirion)
T_137_C_missense	1	type(description):Chain(Membrane protein),type(description):Topological domain(Intravirion)
T_133_A_missense	1	type(description):Chain(Membrane protein),type(description):Topological domain(Intravirion)
G_132_A_synonymous	1	type(description):Chain(Membrane protein),type(description):Topological domain(Intravirion)
G_131_C_missense	1	type(description):Chain(Membrane protein),type(description):Topological domain(Intravirion)
A_130_G_missense	1	type(description):Chain(Membrane protein),type(description):Topological domain(Intravirion)
C_188_A_missense	1	type(description):Chain(Membrane protein),type(description):Transmembrane(Helical)
T_190_C_missense	1	type(description):Chain(Membrane protein),type(description):Transmembrane(Helical)
A_619_G_missense	1	type(description):Chain(Membrane protein),type(description):Topological domain(Intravirion)
T_193_G_missense	1	type(description):Chain(Membrane protein),type(description):Transmembrane(Helical)
A_250_G_missense	1	type(description):Chain(Membrane protein),type(description):Transmembrane(Helical)
A_116_T_missense	1	type(description):Chain(Membrane protein),type(description):Transmembrane(Helical)
T_115_A_missense	1	type(description):Chain(Membrane protein),type(description):Transmembrane(Helical)
C_114_G_synonymous	1	type(description):Chain(Membrane protein),type(description):Transmembrane(Helical)
C_113_T_missense	1	type(description):Chain(Membrane protein),type(description):Transmembrane(Helical)
A_108_C_missense	1	type(description):Chain(Membrane protein),type(description):Transmembrane(Helical)
A_614_G_missense	1	type(description):Chain(Membrane protein),type(description):Topological domain(Intravirion)
G_236_A_missense	1	type(description):Chain(Membrane protein),type(description):Topological domain(Virion surface)
G_235_A_missense	1	type(description):Chain(Membrane protein),type(description):Topological domain(Virion surface)
T_211_A_missense	1	type(description):Chain(Membrane protein),type(description):Transmembrane(Helical)
T_209_A_missense	1	type(description):Chain(Membrane protein),type(description):Transmembrane(Helical)
C_206_G_missense	1	type(description):Chain(Membrane protein),type(description):Transmembrane(Helical)
G_202_A_missense	1	type(description):Chain(Membrane protein),type(description):Transmembrane(Helical)
C_199_G_missense	1	type(description):Chain(Membrane protein),type(description):Transmembrane(Helical)
T_197_A_missense	1	type(description):Chain(Membrane protein),type(description):Transmembrane(Helical)
T_129_A_missense	1	type(description):Chain(Membrane protein),type(description):Topological domain(Intravirion)
A_128_T_missense	1	type(description):Chain(Membrane protein),type(description):Topological domain(Intravirion)
G_125_C_missense	1	type(description):Chain(Membrane protein),type(description):Topological domain(Intravirion)
A_124_G_missense	1	type(description):Chain(Membrane protein),type(description):Topological domain(Intravirion)
C_175_A_missense	1	type(description):Chain(Membrane protein),type(description):Transmembrane(Helical)
G_499_A_missense	1	type(description):Chain(Membrane protein),type(description):Topological domain(Intravirion)
G_440_T_missense	1	type(description):Chain(Membrane protein),type(description):Topological domain(Intravirion)
G_196_C_missense	1	type(description):Chain(Membrane protein),type(description):Transmembrane(Helical)
A_122_C_missense	1	type(description):Chain(Membrane protein)
A_665_G_missense	1	type(description):Chain(Membrane protein),type(description):Topological domain(Intravirion)
T_111_G_missense	1	type(description):Chain(Membrane protein),type(description):Transmembrane(Helical)
C_103_G_missense	1	type(description):Chain(Membrane protein),type(description):Transmembrane(Helical)
A_72_G_missense	1	type(description):Chain(Membrane protein),type(description):Transmembrane(Helical)
A_69_C_synonymous	1	type(description):Chain(Membrane protein),type(description):Transmembrane(Helical)
G_60_T_missense	1	type(description):Chain(Membrane protein),type(description):Transmembrane(Helical)
T_50_A_missense	1	type(description):Chain(Membrane protein),type(description):Topological domain(Virion surface)
G_31_C_missense	1	type(description):Chain(Membrane protein),type(description):Topological domain(Virion surface)
G_28_C_missense	1	type(description):Chain(Membrane protein),type(description):Topological domain(Virion surface)
T_234_A_synonymous	1	type(description):Chain(Membrane protein),type(description):Topological domain(Virion surface)
T_258_C_synonymous	1	type(description):Chain(Membrane protein),type(description):Transmembrane(Helical)
C_526_T_missense	1	type(description):Chain(Membrane protein),type(description):Topological domain(Intravirion)
T_529_C_missense	1	type(description):Chain(Membrane protein),type(description):Topological domain(Intravirion)
T_294_G_synonymous	1	type(description):Chain(Membrane protein),type(description):Transmembrane(Helical)
A_122_T_missense	1	type(description):Chain(Membrane protein)
T_110_A_missense	1	type(description):Chain(Membrane protein),type(description):Transmembrane(Helical)
T_109_C_missense	1	type(description):Chain(Membrane protein),type(description):Transmembrane(Helical)
T_104_C_missense	1	type(description):Chain(Membrane protein),type(description):Transmembrane(Helical)
T_95_A_missense	1	type(description):Chain(Membrane protein),type(description):Transmembrane(Helical)
A_226_T_missense	1	type(description):Chain(Membrane protein),type(description):Topological domain(Virion surface)
A_663_T_synonymous	1	type(description):Chain(Membrane protein),type(description):Topological domain(Intravirion)
T_532_A_missense	1	type(description):Chain(Membrane protein),type(description):Topological domain(Intravirion)
G_575_T_missense	1	type(description):Chain(Membrane protein),type(description):Topological domain(Intravirion)
G_599_A_missense	1	type(description):Chain(Membrane protein),type(description):Topological domain(Intravirion)
G_508_C_missense	1	type(description):Chain(Membrane protein),type(description):Topological domain(Intravirion)
T_348_A_synonymous	1	type(description):Chain(Membrane protein),type(description):Topological domain(Intravirion)
C_230_A_missense	1	type(description):Chain(Membrane protein),type(description):Topological domain(Virion surface)
T_528_G_synonymous	1	type(description):Chain(Membrane protein),type(description):Topological domain(Intravirion)
A_523_T_missense	1	type(description):Chain(Membrane protein),type(description):Topological domain(Intravirion)
C_84_G_missense	1	type(description):Chain(Membrane protein),type(description):Transmembrane(Helical)
C_319_T_missense	1	type(description):Chain(Membrane protein),type(description):Topological domain(Intravirion)
T_240_A_synonymous	1	type(description):Chain(Membrane protein),type(description):Transmembrane(Helical)
A_116_G_missense	1	type(description):Chain(Membrane protein),type(description):Transmembrane(Helical)
T_86_A_missense	1	type(description):Chain(Membrane protein),type(description):Transmembrane(Helical)
A_485_T_missense	1	type(description):Chain(Membrane protein),type(description):Topological domain(Intravirion)
G_552_C_synonymous	1	type(description):Chain(Membrane protein),type(description):Topological domain(Intravirion)
G_310_T_missense	1	type(description):Chain(Membrane protein),type(description):Topological domain(Intravirion)
T_135_C_synonymous	1	type(description):Chain(Membrane protein),type(description):Topological domain(Intravirion)
A_301_C_synonymous	1	type(description):Chain(Membrane protein)
C_246_A_synonymous	1	type(description):Chain(Membrane protein),type(description):Transmembrane(Helical),type(description):Natural variant(in strain: Eta/B.1.525 and Delta/B.1.617.2)
T_201_C_synonymous	1	type(description):Chain(Membrane protein),type(description):Transmembrane(Helical)
T_527_C_missense	1	type(description):Chain(Membrane protein),type(description):Topological domain(Intravirion)
T_535_A_missense	1	type(description):Chain(Membrane protein),type(description):Topological domain(Intravirion)
T_532_C_missense	1	type(description):Chain(Membrane protein),type(description):Topological domain(Intravirion)
A_32_T_missense	1	type(description):Chain(Membrane protein),type(description):Topological domain(Virion surface)
A_441_G_synonymous	1	type(description):Chain(Membrane protein),type(description):Topological domain(Intravirion)
G_126_A_synonymous	1	type(description):Chain(Membrane protein),type(description):Topological domain(Intravirion)
C_20_G_missense	1	type(description):Chain(Membrane protein),type(description):Topological domain(Virion surface)
T_77_C_missense	1	type(description):Chain(Membrane protein),type(description):Transmembrane(Helical)
T_260_C_missense	1	type(description):Chain(Membrane protein),type(description):Transmembrane(Helical)
G_126_T_missense	1	type(description):Chain(Membrane protein),type(description):Topological domain(Intravirion)
G_600_T_missense	1	type(description):Chain(Membrane protein),type(description):Topological domain(Intravirion)
A_598_C_synonymous	1	type(description):Chain(Membrane protein),type(description):Topological domain(Intravirion)
A_644_G_missense	1	type(description):Chain(Membrane protein),type(description):Topological domain(Intravirion)
A_502_G_missense	1	type(description):Chain(Membrane protein),type(description):Topological domain(Intravirion)
A_88_C_missense	1	type(description):Chain(Membrane protein),type(description):Transmembrane(Helical)
T_68_G_missense	1	type(description):Chain(Membrane protein),type(description):Transmembrane(Helical)
T_163_G_missense	1	type(description):Chain(Membrane protein),type(description):Transmembrane(Helical)
G_376_T_missense	1	type(description):Chain(Membrane protein),type(description):Topological domain(Intravirion)
G_125_T_missense	1	type(description):Chain(Membrane protein),type(description):Topological domain(Intravirion)
T_438_G_synonymous	1	type(description):Chain(Membrane protein),type(description):Topological domain(Intravirion)
A_624_T_synonymous	1	type(description):Chain(Membrane protein),type(description):Topological domain(Intravirion)
G_566_A_missense	1	type(description):Chain(Membrane protein),type(description):Topological domain(Intravirion)
C_254_A_missense	1	type(description):Chain(Membrane protein),type(description):Transmembrane(Helical)
C_493_T_missense	1	type(description):Chain(Membrane protein),type(description):Topological domain(Intravirion)
A_333_C_synonymous	1	type(description):Chain(Membrane protein),type(description):Topological domain(Intravirion)
T_308_A_missense	1	type(description):Chain(Membrane protein),type(description):Topological domain(Intravirion)
A_573_G_synonymous	1	type(description):Chain(Membrane protein),type(description):Topological domain(Intravirion)
T_211_C_missense	1	type(description):Chain(Membrane protein),type(description):Transmembrane(Helical)
A_177_C_synonymous	1	type(description):Chain(Membrane protein),type(description):Transmembrane(Helical)
T_354_A_synonymous	1	type(description):Chain(Membrane protein),type(description):Topological domain(Intravirion)
T_255_G_synonymous	1	type(description):Chain(Membrane protein),type(description):Transmembrane(Helical)
T_648_C_synonymous	1	type(description):Chain(Membrane protein),type(description):Topological domain(Intravirion)
G_470_A_missense	1	type(description):Chain(Membrane protein),type(description):Topological domain(Intravirion)
T_146_C_missense	1	type(description):Chain(Membrane protein),type(description):Topological domain(Intravirion)
T_155_G_missense	1	type(description):Chain(Membrane protein),type(description):Transmembrane(Helical)
T_10_A_missense	1	type(description):Chain(Membrane protein),type(description):Topological domain(Virion surface)
T_158_C_missense	1	type(description):Chain(Membrane protein),type(description):Transmembrane(Helical)
A_186_T_missense	1	type(description):Chain(Membrane protein),type(description):Transmembrane(Helical)
C_49_G_missense	1	type(description):Chain(Membrane protein),type(description):Topological domain(Virion surface)
C_628_A_missense	1	type(description):Chain(Membrane protein),type(description):Topological domain(Intravirion)
C_319_A_missense	1	type(description):Chain(Membrane protein),type(description):Topological domain(Intravirion)
C_389_T_missense	1	type(description):Chain(Membrane protein),type(description):Topological domain(Intravirion)
C_340_T_missense	1	type(description):Chain(Membrane protein),type(description):Topological domain(Intravirion)
T_654_A_synonymous	1	type(description):Chain(Membrane protein),type(description):Topological domain(Intravirion)
A_519_G_synonymous	1	type(description):Chain(Membrane protein),type(description):Topological domain(Intravirion)
T_156_A_synonymous	1	type(description):Chain(Membrane protein),type(description):Transmembrane(Helical)
C_664_G_missense	1	type(description):Chain(Membrane protein),type(description):Topological domain(Intravirion)
A_212_T_missense	1	type(description):Chain(Membrane protein),type(description):Transmembrane(Helical)
T_58_G_missense	1	type(description):Chain(Membrane protein)
T_528_C_synonymous	1	type(description):Chain(Membrane protein),type(description):Topological domain(Intravirion)
T_76_C_missense	1	type(description):Chain(Membrane protein),type(description):Transmembrane(Helical)
A_423_C_synonymous	1	type(description):Chain(Membrane protein),type(description):Topological domain(Intravirion)
G_266_C_missense	1	type(description):Chain(Membrane protein),type(description):Transmembrane(Helical)
A_564_C_synonymous	1	type(description):Chain(Membrane protein),type(description):Topological domain(Intravirion)
A_379_G_missense	1	type(description):Chain(Membrane protein),type(description):Topological domain(Intravirion)
A_105_G_synonymous	1	type(description):Chain(Membrane protein),type(description):Transmembrane(Helical)
A_342_C_synonymous	1	type(description):Chain(Membrane protein),type(description):Topological domain(Intravirion)
C_27_A_synonymous	1	type(description):Chain(Membrane protein),type(description):Topological domain(Virion surface)
G_233_T_missense	1	type(description):Chain(Membrane protein),type(description):Topological domain(Virion surface)
A_130_T_missense	1	type(description):Chain(Membrane protein),type(description):Topological domain(Intravirion)
A_19_T_missense	1	type(description):Chain(Membrane protein),type(description):Topological domain(Virion surface)
G_273_A_missense	1	type(description):Chain(Membrane protein),type(description):Transmembrane(Helical)
