# Supplementary material for: Analysis of 3.5 million SARS-CoV-2 sequences reveals unique mutational trends with consistent nucleotide and codon frequencies
Source: Virol J. 2023 Feb 17;20:31. doi: 10.1186/s12985-023-01982-8 (PMC9936480; doi:10.1186/s12985-023-01982-8)
Supplement: Supplementary file 12 — Additional file 12. Tables S71-90: Uniprot Annotations for All Mutations in Structural Proteins for all Clades. [file 12985_2023_1982_MOESM12_ESM.zip › Additional File 1 Tables S71-90/Additional File 1 Table S87_uniprot_annotated_Spike_beta_mu_all_mut_info.tsv]

mutation	mutation_count	features
A_1841_G_missense	206488	type(description):Chain(Spike glycoprotein),type(description):Chain(Spike protein S1),type(description):Topological domain(Extracellular)
G_1430_A_missense	27947	type(description):Chain(Spike glycoprotein),type(description):Chain(Spike protein S1),type(description):Topological domain(Extracellular),type(description):Domain(BetaCoV S1-CTD),type(description):Region(Receptor-binding domain (RBD)),type(description):Region(Receptor-binding motif; binding to human ACE2),type(description):Region(Disordered),type(description):Disulfide bond(),type(description):Be…
C_284_T_missense	25163	type(description):Chain(Spike glycoprotein),type(description):Chain(Spike protein S1),type(description):Topological domain(Extracellular),type(description):Domain(BetaCoV S1-NTD),type(description):Disulfide bond(),type(description):Beta strand()
T_1355_G_missense	24506	type(description):Chain(Spike glycoprotein),type(description):Chain(Spike protein S1),type(description):Topological domain(Extracellular),type(description):Domain(BetaCoV S1-CTD),type(description):Region(Receptor-binding domain (RBD)),type(description):Region(Receptor-binding motif; binding to human ACE2),type(description):Region(Immunodominant HLA epitope recognized by the CD8+; called NF9 pepti…
G_1450_A_missense	23044	type(description):Chain(Spike glycoprotein),type(description):Chain(Spike protein S1),type(description):Topological domain(Extracellular),type(description):Domain(BetaCoV S1-CTD),type(description):Region(Receptor-binding domain (RBD)),type(description):Region(Receptor-binding motif; binding to human ACE2),type(description):Region(Disordered),type(description):Disulfide bond(),type(description):Di…
C_13_T_missense	22287	type(description):Signal(),type(description):Region(Disordered)
C_2102_T_missense	19692	type(description):Chain(Spike glycoprotein),type(description):Chain(Spike protein S2),type(description):Topological domain(Extracellular)
A_758_G_missense	18721	type(description):Chain(Spike glycoprotein),type(description):Chain(Spike protein S1),type(description):Topological domain(Extracellular),type(description):Domain(BetaCoV S1-NTD),type(description):Region(Disordered),type(description):Beta strand()
G_38_T_missense	16073	type(description):Signal(),type(description):Region(Disordered)
G_456_T_missense	15945	type(description):Chain(Spike glycoprotein),type(description):Chain(Spike protein S1),type(description):Topological domain(Extracellular),type(description):Domain(BetaCoV S1-NTD),type(description):Region(Disordered),type(description):Disulfide bond(),type(description):Natural variant(in strain: Epsilon/B.1.427/B.1.429; when coupled with S13I induces resistance to NTD antibodies by changing disulf…
A_1501_T_missense	15004	type(description):Chain(Spike glycoprotein),type(description):Chain(Spike protein S1),type(description):Topological domain(Extracellular),type(description):Domain(BetaCoV S1-CTD),type(description):Region(Receptor-binding domain (RBD)),type(description):Region(Receptor-binding motif; binding to human ACE2),type(description):Disulfide bond(),type(description):Beta strand()
C_882_T_synonymous	12850	type(description):Chain(Spike glycoprotein),type(description):Chain(Spike protein S1),type(description):Topological domain(Extracellular),type(description):Domain(BetaCoV S1-NTD),type(description):Region(Putative superantigen; may bind T-cell receptor alpha/TRAC),type(description):Disulfide bond()
T_2787_C_synonymous	11871	type(description):Chain(Spike glycoprotein),type(description):Chain(Spike protein S2),type(description):Chain(Spike protein S2'),type(description):Topological domain(Extracellular),type(description):Region(Heptad repeat 1),type(description):Helix()
C_2042_A_missense	10579	type(description):Chain(Spike glycoprotein),type(description):Chain(Spike protein S1),type(description):Topological domain(Extracellular),type(description):Region(Disordered),type(description):Mutagenesis(About 50% stronger entry efficiency in Vero E6 cells while 30% weaker entry efficiency in hACE2-expressing BHK cells.)
A_693_T_synonymous	8699	type(description):Chain(Spike glycoprotein),type(description):Chain(Spike protein S1),type(description):Topological domain(Extracellular),type(description):Domain(BetaCoV S1-NTD)
C_52_T_missense	8245	type(description):Chain(Spike glycoprotein),type(description):Chain(Spike protein S1),type(description):Topological domain(Extracellular),type(description):Domain(BetaCoV S1-NTD),type(description):Region(Disordered),type(description):Disulfide bond()
G_1251_T_missense	8231	type(description):Chain(Spike glycoprotein),type(description):Chain(Spike protein S1),type(description):Topological domain(Extracellular),type(description):Domain(BetaCoV S1-CTD),type(description):Region(Receptor-binding domain (RBD)),type(description):Disulfide bond(),type(description):Disulfide bond(),type(description):Natural variant(in strain: Beta/B.1.351, Gamma/P.1, Omicron/BA.1, Omicron/BA…
G_2848_A_missense	7085	type(description):Chain(Spike glycoprotein),type(description):Chain(Spike protein S2),type(description):Chain(Spike protein S2'),type(description):Topological domain(Extracellular),type(description):Region(Heptad repeat 1),type(description):Coiled coil(),type(description):Helix()
A_239_C_missense	6610	type(description):Chain(Spike glycoprotein),type(description):Chain(Spike protein S1),type(description):Topological domain(Extracellular),type(description):Domain(BetaCoV S1-NTD),type(description):Region(Disordered),type(description):Disulfide bond()
A_644_G_missense	6456	type(description):Chain(Spike glycoprotein),type(description):Chain(Spike protein S1),type(description):Topological domain(Extracellular),type(description):Domain(BetaCoV S1-NTD),type(description):Beta strand()
C_2576_A_missense	5937	type(description):Chain(Spike glycoprotein),type(description):Chain(Spike protein S2),type(description):Chain(Spike protein S2'),type(description):Topological domain(Extracellular),type(description):Beta strand()
T_470_C_missense	5637	type(description):Chain(Spike glycoprotein),type(description):Chain(Spike protein S1),type(description):Topological domain(Extracellular),type(description):Domain(BetaCoV S1-NTD),type(description):Region(Disordered),type(description):Disulfide bond(),type(description):Natural variant(in strain: Delta/B.1.617.2),type(description):Beta strand()
G_2031_T_missense	5619	type(description):Chain(Spike glycoprotein),type(description):Chain(Spike protein S1),type(description):Topological domain(Extracellular),type(description):Region(Disordered),type(description):Natural variant(in strain: Eta/B.1.525)
A_239_G_missense	5533	type(description):Chain(Spike glycoprotein),type(description):Chain(Spike protein S1),type(description):Topological domain(Extracellular),type(description):Domain(BetaCoV S1-NTD),type(description):Region(Disordered),type(description):Disulfide bond()
G_2848_C_missense	5452	type(description):Chain(Spike glycoprotein),type(description):Chain(Spike protein S2),type(description):Chain(Spike protein S2'),type(description):Topological domain(Extracellular),type(description):Region(Heptad repeat 1),type(description):Coiled coil(),type(description):Helix()
A_2870_G_missense	5392	type(description):Chain(Spike glycoprotein),type(description):Chain(Spike protein S2),type(description):Chain(Spike protein S2'),type(description):Topological domain(Extracellular),type(description):Region(Heptad repeat 1),type(description):Coiled coil()
G_1037_A_missense	5056	type(description):Chain(Spike glycoprotein),type(description):Chain(Spike protein S1),type(description):Topological domain(Extracellular),type(description):Domain(BetaCoV S1-CTD),type(description):Region(Receptor-binding domain (RBD)),type(description):Disulfide bond(),type(description):Beta strand()
G_2025_T_missense	4723	type(description):Chain(Spike glycoprotein),type(description):Chain(Spike protein S1),type(description):Topological domain(Extracellular),type(description):Region(Disordered)
A_431_C_missense	4346	type(description):Chain(Spike glycoprotein),type(description):Chain(Spike protein S1),type(description):Topological domain(Extracellular),type(description):Domain(BetaCoV S1-NTD),type(description):Region(Disordered),type(description):Disulfide bond(),type(description):Natural variant(in strain: Omicron/BA.1),type(description):Beta strand()
T_433_A_missense	4341	type(description):Chain(Spike glycoprotein),type(description):Chain(Spike protein S1),type(description):Topological domain(Extracellular),type(description):Domain(BetaCoV S1-NTD),type(description):Region(Disordered),type(description):Disulfide bond(),type(description):Natural variant(in strain: Omicron/BA.1),type(description):Beta strand()
G_2338_C_missense	4206	type(description):Chain(Spike glycoprotein),type(description):Chain(Spike protein S2),type(description):Topological domain(Extracellular),type(description):Helix()
C_1433_A_missense	4095	type(description):Chain(Spike glycoprotein),type(description):Chain(Spike protein S1),type(description):Topological domain(Extracellular),type(description):Domain(BetaCoV S1-CTD),type(description):Region(Receptor-binding domain (RBD)),type(description):Region(Receptor-binding motif; binding to human ACE2),type(description):Region(Disordered),type(description):Disulfide bond(),type(description):Be…
C_2042_G_missense	3843	type(description):Chain(Spike glycoprotein),type(description):Chain(Spike protein S1),type(description):Topological domain(Extracellular),type(description):Region(Disordered),type(description):Mutagenesis(About 50% stronger entry efficiency in Vero E6 cells while 30% weaker entry efficiency in hACE2-expressing BHK cells.)
T_1593_C_synonymous	2893	type(description):Chain(Spike glycoprotein),type(description):Chain(Spike protein S1),type(description):Topological domain(Extracellular),type(description):Region(Receptor-binding domain (RBD)),type(description):Region(Disordered)
G_425_A_missense	2875	type(description):Chain(Spike glycoprotein),type(description):Chain(Spike protein S1),type(description):Topological domain(Extracellular),type(description):Domain(BetaCoV S1-NTD),type(description):Disulfide bond(),type(description):Beta strand()
C_249_A_synonymous	2371	type(description):Chain(Spike glycoprotein),type(description):Chain(Spike protein S1),type(description):Topological domain(Extracellular),type(description):Domain(BetaCoV S1-NTD),type(description):Disulfide bond(),type(description):Beta strand()
C_56_G_missense	2315	type(description):Chain(Spike glycoprotein),type(description):Chain(Spike protein S1),type(description):Topological domain(Extracellular),type(description):Domain(BetaCoV S1-NTD),type(description):Region(Disordered),type(description):Disulfide bond()
A_2030_C_missense	2245	type(description):Chain(Spike glycoprotein),type(description):Chain(Spike protein S1),type(description):Topological domain(Extracellular),type(description):Region(Disordered)
T_1480_C_missense	2243	type(description):Chain(Spike glycoprotein),type(description):Chain(Spike protein S1),type(description):Topological domain(Extracellular),type(description):Domain(BetaCoV S1-CTD),type(description):Region(Receptor-binding domain (RBD)),type(description):Region(Receptor-binding motif; binding to human ACE2),type(description):Disulfide bond(),type(description):Beta strand()
T_1320_G_missense	2226	type(description):Chain(Spike glycoprotein),type(description):Chain(Spike protein S1),type(description):Topological domain(Extracellular),type(description):Domain(BetaCoV S1-CTD),type(description):Region(Receptor-binding domain (RBD)),type(description):Region(Receptor-binding motif; binding to human ACE2),type(description):Disulfide bond(),type(description):Natural variant(in strain: Omicron/BA.1…
C_1963_T_missense	2107	type(description):Chain(Spike glycoprotein),type(description):Chain(Spike protein S1),type(description):Topological domain(Extracellular),type(description):Beta strand()
C_76_T_missense	2021	type(description):Chain(Spike glycoprotein),type(description):Chain(Spike protein S1),type(description):Topological domain(Extracellular),type(description):Domain(BetaCoV S1-NTD),type(description):Region(Disordered),type(description):Disulfide bond(),type(description):Natural variant(in strain: Omicron/BA.2, Omicron/BA.2.12.1, Omicron/BA.2.75, Omicron/BA.4, Omicron/BA.5)
C_1317_A_missense	1973	type(description):Chain(Spike glycoprotein),type(description):Chain(Spike protein S1),type(description):Topological domain(Extracellular),type(description):Domain(BetaCoV S1-CTD),type(description):Region(Receptor-binding domain (RBD)),type(description):Region(Receptor-binding motif; binding to human ACE2),type(description):Disulfide bond(),type(description):Helix()
G_2386_T_missense	1933	type(description):Chain(Spike glycoprotein),type(description):Chain(Spike protein S2),type(description):Topological domain(Extracellular)
C_3438_T_synonymous	1879	type(description):Chain(Spike glycoprotein),type(description):Chain(Spike protein S2),type(description):Chain(Spike protein S2'),type(description):Topological domain(Extracellular)
C_2147_T_missense	1838	type(description):Chain(Spike glycoprotein),type(description):Chain(Spike protein S2),type(description):Topological domain(Extracellular),type(description):Beta strand()
T_2037_G_missense	1814	type(description):Chain(Spike glycoprotein),type(description):Chain(Spike protein S1),type(description):Topological domain(Extracellular),type(description):Region(Disordered),type(description):Natural variant(in strain: Omicron/BA.1, Omicron/BA.2, Omicron/BA.2.12.1, Omicron/BA.4, Omicron/BA.5),type(description):Mutagenesis(About 50% stronger entry efficiency in Vero E6 cells while 30% weaker entr…
C_56_T_missense	1649	type(description):Chain(Spike glycoprotein),type(description):Chain(Spike protein S1),type(description):Topological domain(Extracellular),type(description):Domain(BetaCoV S1-NTD),type(description):Region(Disordered),type(description):Disulfide bond()
C_1971_T_synonymous	1635	type(description):Chain(Spike glycoprotein),type(description):Chain(Spike protein S1),type(description):Topological domain(Extracellular),type(description):Glycosylation(N-linked (GlcNAc...) (complex) asparagine; by host),type(description):Beta strand()
A_472_G_missense	1608	type(description):Chain(Spike glycoprotein),type(description):Chain(Spike protein S1),type(description):Topological domain(Extracellular),type(description):Domain(BetaCoV S1-NTD),type(description):Region(Disordered),type(description):Disulfide bond(),type(description):Natural variant(in strain: Delta/B.1.617.2),type(description):Beta strand()
G_1016_A_missense	1508	type(description):Chain(Spike glycoprotein),type(description):Chain(Spike protein S1),type(description):Topological domain(Extracellular),type(description):Domain(BetaCoV S1-CTD),type(description):Region(Receptor-binding domain (RBD)),type(description):Disulfide bond(),type(description):Helix()
G_223_C_missense	1503	type(description):Chain(Spike glycoprotein),type(description):Chain(Spike protein S1),type(description):Topological domain(Extracellular),type(description):Domain(BetaCoV S1-NTD),type(description):Region(Disordered),type(description):Disulfide bond()
T_1117_C_missense	1498	type(description):Chain(Spike glycoprotein),type(description):Chain(Spike protein S1),type(description):Topological domain(Extracellular),type(description):Domain(BetaCoV S1-CTD),type(description):Region(Receptor-binding domain (RBD)),type(description):Helix()
A_1451_C_missense	1495	type(description):Chain(Spike glycoprotein),type(description):Chain(Spike protein S1),type(description):Topological domain(Extracellular),type(description):Domain(BetaCoV S1-CTD),type(description):Region(Receptor-binding domain (RBD)),type(description):Region(Receptor-binding motif; binding to human ACE2),type(description):Region(Disordered),type(description):Disulfide bond(),type(description):Di…
C_1124_T_missense	1492	type(description):Chain(Spike glycoprotein),type(description):Chain(Spike protein S1),type(description):Topological domain(Extracellular),type(description):Domain(BetaCoV S1-CTD),type(description):Region(Receptor-binding domain (RBD))
T_2907_A_missense	1491	type(description):Chain(Spike glycoprotein),type(description):Chain(Spike protein S2),type(description):Chain(Spike protein S2'),type(description):Topological domain(Extracellular),type(description):Region(Heptad repeat 1),type(description):Coiled coil(),type(description):Natural variant(in strain: Omicron/BA.1, Omicron/BA.2, Omicron/BA.2.12.1, Omicron/BA.2.75, Omicron/BA.4, Omicron/BA.5)
A_2862_T_missense	1491	type(description):Chain(Spike glycoprotein),type(description):Chain(Spike protein S2),type(description):Chain(Spike protein S2'),type(description):Topological domain(Extracellular),type(description):Region(Heptad repeat 1),type(description):Coiled coil(),type(description):Natural variant(in strain: Omicron/BA.1, Omicron/BA.2, Omicron/BA.2.12.1, Omicron/BA.2.75, Omicron/BA.4, Omicron/BA.5),type(de…
A_1493_G_missense	1490	type(description):Chain(Spike glycoprotein),type(description):Chain(Spike protein S1),type(description):Topological domain(Extracellular),type(description):Domain(BetaCoV S1-CTD),type(description):Region(Receptor-binding domain (RBD)),type(description):Region(Receptor-binding motif; binding to human ACE2),type(description):Disulfide bond()
C_2292_A_missense	1489	type(description):Chain(Spike glycoprotein),type(description):Chain(Spike protein S2),type(description):Topological domain(Extracellular),type(description):Natural variant(in strain: Omicron/BA.1, Omicron/BA.2, Omicron/BA.2.12.1, Omicron/BA.2.75, Omicron/BA.4, Omicron/BA.5),type(description):Helix()
C_1112_T_missense	1481	type(description):Chain(Spike glycoprotein),type(description):Chain(Spike protein S1),type(description):Topological domain(Extracellular),type(description):Domain(BetaCoV S1-CTD),type(description):Region(Receptor-binding domain (RBD))
T_1513_C_missense	1463	type(description):Chain(Spike glycoprotein),type(description):Chain(Spike protein S1),type(description):Topological domain(Extracellular),type(description):Domain(BetaCoV S1-CTD),type(description):Region(Receptor-binding domain (RBD)),type(description):Region(Receptor-binding motif; binding to human ACE2),type(description):Disulfide bond(),type(description):Helix()
T_657_C_synonymous	1437	type(description):Chain(Spike glycoprotein),type(description):Chain(Spike protein S1),type(description):Topological domain(Extracellular),type(description):Domain(BetaCoV S1-NTD),type(description):Beta strand()
T_3510_C_synonymous	1424	type(description):Chain(Spike glycoprotein),type(description):Chain(Spike protein S2),type(description):Chain(Spike protein S2'),type(description):Topological domain(Extracellular),type(description):Region(Heptad repeat 2),type(description):Helix()
C_1035_T_synonymous	1420	type(description):Chain(Spike glycoprotein),type(description):Chain(Spike protein S1),type(description):Topological domain(Extracellular),type(description):Domain(BetaCoV S1-CTD),type(description):Region(Receptor-binding domain (RBD)),type(description):Disulfide bond(),type(description):Beta strand()
C_665_T_missense	1413	type(description):Chain(Spike glycoprotein),type(description):Chain(Spike protein S1),type(description):Topological domain(Extracellular),type(description):Domain(BetaCoV S1-NTD),type(description):Beta strand()
A_1502_C_missense	1393	type(description):Chain(Spike glycoprotein),type(description):Chain(Spike protein S1),type(description):Topological domain(Extracellular),type(description):Domain(BetaCoV S1-CTD),type(description):Region(Receptor-binding domain (RBD)),type(description):Region(Receptor-binding motif; binding to human ACE2),type(description):Disulfide bond(),type(description):Beta strand()
C_2169_T_synonymous	1372	type(description):Chain(Spike glycoprotein),type(description):Chain(Spike protein S2),type(description):Topological domain(Extracellular),type(description):Beta strand()
G_773_T_missense	1371	type(description):Chain(Spike glycoprotein),type(description):Chain(Spike protein S1),type(description):Topological domain(Extracellular),type(description):Domain(BetaCoV S1-NTD),type(description):Region(Disordered)
A_1478_G_missense	1350	type(description):Chain(Spike glycoprotein),type(description):Chain(Spike protein S1),type(description):Topological domain(Extracellular),type(description):Domain(BetaCoV S1-CTD),type(description):Region(Receptor-binding domain (RBD)),type(description):Region(Receptor-binding motif; binding to human ACE2),type(description):Disulfide bond(),type(description):Beta strand()
G_1213_A_missense	1215	type(description):Chain(Spike glycoprotein),type(description):Chain(Spike protein S1),type(description):Topological domain(Extracellular),type(description):Domain(BetaCoV S1-CTD),type(description):Region(Receptor-binding domain (RBD)),type(description):Region(Integrin-binding motif;),type(description):Disulfide bond(),type(description):Disulfide bond(),type(description):Helix()
T_638_G_missense	1215	type(description):Chain(Spike glycoprotein),type(description):Chain(Spike protein S1),type(description):Topological domain(Extracellular),type(description):Domain(BetaCoV S1-NTD),type(description):Beta strand()
A_1126_G_missense	1214	type(description):Chain(Spike glycoprotein),type(description):Chain(Spike protein S1),type(description):Topological domain(Extracellular),type(description):Domain(BetaCoV S1-CTD),type(description):Region(Receptor-binding domain (RBD)),type(description):Beta strand()
A_1224_C_missense	1208	type(description):Chain(Spike glycoprotein),type(description):Chain(Spike protein S1),type(description):Topological domain(Extracellular),type(description):Domain(BetaCoV S1-CTD),type(description):Region(Receptor-binding domain (RBD)),type(description):Disulfide bond(),type(description):Disulfide bond(),type(description):Natural variant(in strain: Omicron/BA.2, Omicron/BA.2.12.1, Omicron/BA.2.75,…
T_1323_C_synonymous	1171	type(description):Chain(Spike glycoprotein),type(description):Chain(Spike protein S1),type(description):Topological domain(Extracellular),type(description):Domain(BetaCoV S1-CTD),type(description):Region(Receptor-binding domain (RBD)),type(description):Region(Receptor-binding motif; binding to human ACE2),type(description):Disulfide bond(),type(description):Helix()
G_3682_T_missense	1153	type(description):Chain(Spike glycoprotein),type(description):Chain(Spike protein S2),type(description):Chain(Spike protein S2'),type(description):Transmembrane(Helical),type(description):Helix()
A_2691_T_synonymous	1153	type(description):Chain(Spike glycoprotein),type(description):Chain(Spike protein S2),type(description):Chain(Spike protein S2'),type(description):Topological domain(Extracellular)
G_2806_T_missense	1114	type(description):Chain(Spike glycoprotein),type(description):Chain(Spike protein S2),type(description):Chain(Spike protein S2'),type(description):Topological domain(Extracellular),type(description):Region(Heptad repeat 1),type(description):Helix()
G_1558_T_missense	1085	type(description):Chain(Spike glycoprotein),type(description):Chain(Spike protein S1),type(description):Topological domain(Extracellular),type(description):Domain(BetaCoV S1-CTD),type(description):Region(Receptor-binding domain (RBD)),type(description):Region(Disordered),type(description):Disulfide bond(),type(description):Beta strand()
C_1629_T_synonymous	1034	type(description):Chain(Spike glycoprotein),type(description):Chain(Spike protein S1),type(description):Topological domain(Extracellular),type(description):Disulfide bond(),type(description):Beta strand()
C_2372_T_missense	1011	type(description):Chain(Spike glycoprotein),type(description):Chain(Spike protein S2),type(description):Topological domain(Extracellular)
C_2367_T_synonymous	1007	type(description):Chain(Spike glycoprotein),type(description):Chain(Spike protein S2),type(description):Topological domain(Extracellular),type(description):Beta strand()
C_517_A_missense	948	type(description):Chain(Spike glycoprotein),type(description):Chain(Spike protein S1),type(description):Topological domain(Extracellular),type(description):Domain(BetaCoV S1-NTD)
T_822_A_synonymous	934	type(description):Chain(Spike glycoprotein),type(description):Chain(Spike protein S1),type(description):Topological domain(Extracellular),type(description):Domain(BetaCoV S1-NTD),type(description):Beta strand()
C_59_T_missense	918	type(description):Chain(Spike glycoprotein),type(description):Chain(Spike protein S1),type(description):Topological domain(Extracellular),type(description):Domain(BetaCoV S1-NTD),type(description):Region(Disordered),type(description):Disulfide bond(),type(description):Beta strand()
C_2196_T_synonymous	904	type(description):Chain(Spike glycoprotein),type(description):Chain(Spike protein S2),type(description):Topological domain(Extracellular)
C_145_T_missense	873	type(description):Chain(Spike glycoprotein),type(description):Chain(Spike protein S1),type(description):Topological domain(Extracellular),type(description):Domain(BetaCoV S1-NTD),type(description):Disulfide bond(),type(description):Beta strand()
G_162_T_missense	871	type(description):Chain(Spike glycoprotein),type(description):Chain(Spike protein S1),type(description):Topological domain(Extracellular),type(description):Domain(BetaCoV S1-NTD),type(description):Disulfide bond(),type(description):Beta strand()
G_2533_T_missense	835	type(description):Chain(Spike glycoprotein),type(description):Chain(Spike protein S2),type(description):Chain(Spike protein S2'),type(description):Topological domain(Extracellular),type(description):Region(Disordered),type(description):Region(Fusion peptide 2),type(description):Disulfide bond(),type(description):Beta strand()
C_3645_T_synonymous	798	type(description):Chain(Spike glycoprotein),type(description):Chain(Spike protein S2),type(description):Chain(Spike protein S2'),type(description):Transmembrane(Helical)
C_96_T_synonymous	794	type(description):Chain(Spike glycoprotein),type(description):Chain(Spike protein S1),type(description):Topological domain(Extracellular),type(description):Domain(BetaCoV S1-NTD),type(description):Disulfide bond(),type(description):Turn()
C_120_T_synonymous	744	type(description):Chain(Spike glycoprotein),type(description):Chain(Spike protein S1),type(description):Topological domain(Extracellular),type(description):Domain(BetaCoV S1-NTD),type(description):Disulfide bond(),type(description):Beta strand()
G_542_T_missense	722	type(description):Chain(Spike glycoprotein),type(description):Chain(Spike protein S1),type(description):Topological domain(Extracellular),type(description):Domain(BetaCoV S1-NTD),type(description):Region(Disordered),type(description):Beta strand()
G_3687_T_missense	717	type(description):Chain(Spike glycoprotein),type(description):Chain(Spike protein S2),type(description):Chain(Spike protein S2'),type(description):Transmembrane(Helical),type(description):Helix()
A_204_C_synonymous	705	type(description):Chain(Spike glycoprotein),type(description):Chain(Spike protein S1),type(description):Topological domain(Extracellular),type(description):Domain(BetaCoV S1-NTD),type(description):Region(Disordered),type(description):Disulfide bond(),type(description):Beta strand()
G_3526_T_missense	704	type(description):Chain(Spike glycoprotein),type(description):Chain(Spike protein S2),type(description):Chain(Spike protein S2'),type(description):Topological domain(Extracellular),type(description):Region(Heptad repeat 2)
C_2816_T_missense	704	type(description):Chain(Spike glycoprotein),type(description):Chain(Spike protein S2),type(description):Chain(Spike protein S2'),type(description):Topological domain(Extracellular),type(description):Region(Heptad repeat 1),type(description):Helix()
C_2568_T_synonymous	701	type(description):Chain(Spike glycoprotein),type(description):Chain(Spike protein S2),type(description):Chain(Spike protein S2'),type(description):Topological domain(Extracellular),type(description):Natural variant(in strain: Omicron/BA.1),type(description):Turn()
A_3543_G_synonymous	690	type(description):Chain(Spike glycoprotein),type(description):Chain(Spike protein S2),type(description):Chain(Spike protein S2'),type(description):Topological domain(Extracellular),type(description):Region(Heptad repeat 2),type(description):Coiled coil(),type(description):Helix()
G_238_T_missense	684	type(description):Chain(Spike glycoprotein),type(description):Chain(Spike protein S1),type(description):Topological domain(Extracellular),type(description):Domain(BetaCoV S1-NTD),type(description):Region(Disordered),type(description):Disulfide bond()
C_2121_T_synonymous	682	type(description):Chain(Spike glycoprotein),type(description):Chain(Spike protein S2),type(description):Topological domain(Extracellular)
C_1995_T_synonymous	681	type(description):Chain(Spike glycoprotein),type(description):Chain(Spike protein S1),type(description):Topological domain(Extracellular),type(description):Disulfide bond(),type(description):Beta strand()
G_3672_A_synonymous	666	type(description):Chain(Spike glycoprotein),type(description):Chain(Spike protein S2),type(description):Chain(Spike protein S2'),type(description):Transmembrane(Helical),type(description):Helix()
G_1356_T_synonymous	647	type(description):Chain(Spike glycoprotein),type(description):Chain(Spike protein S1),type(description):Topological domain(Extracellular),type(description):Domain(BetaCoV S1-CTD),type(description):Region(Receptor-binding domain (RBD)),type(description):Region(Receptor-binding motif; binding to human ACE2),type(description):Region(Immunodominant HLA epitope recognized by the CD8+; called NF9 pepti…
C_2619_T_synonymous	644	type(description):Chain(Spike glycoprotein),type(description):Chain(Spike protein S2),type(description):Chain(Spike protein S2'),type(description):Topological domain(Extracellular),type(description):Helix()
C_2063_T_missense	643	type(description):Chain(Spike glycoprotein),type(description):Chain(Spike protein S2),type(description):Topological domain(Extracellular)
G_663_T_synonymous	638	type(description):Chain(Spike glycoprotein),type(description):Chain(Spike protein S1),type(description):Topological domain(Extracellular),type(description):Domain(BetaCoV S1-NTD),type(description):Beta strand()
G_906_T_synonymous	614	type(description):Chain(Spike glycoprotein),type(description):Chain(Spike protein S1),type(description):Topological domain(Extracellular),type(description):Domain(BetaCoV S1-NTD),type(description):Helix()
C_1919_T_missense	613	type(description):Chain(Spike glycoprotein),type(description):Chain(Spike protein S1),type(description):Topological domain(Extracellular),type(description):Region(Disordered),type(description):Disulfide bond(),type(description):Beta strand()
C_129_T_synonymous	606	type(description):Chain(Spike glycoprotein),type(description):Chain(Spike protein S1),type(description):Topological domain(Extracellular),type(description):Domain(BetaCoV S1-NTD),type(description):Disulfide bond(),type(description):Beta strand()
C_2168_T_missense	605	type(description):Chain(Spike glycoprotein),type(description):Chain(Spike protein S2),type(description):Topological domain(Extracellular),type(description):Beta strand()
G_2031_C_missense	601	type(description):Chain(Spike glycoprotein),type(description):Chain(Spike protein S1),type(description):Topological domain(Extracellular),type(description):Region(Disordered),type(description):Natural variant(in strain: Eta/B.1.525)
C_200_T_missense	601	type(description):Chain(Spike glycoprotein),type(description):Chain(Spike protein S1),type(description):Topological domain(Extracellular),type(description):Domain(BetaCoV S1-NTD),type(description):Disulfide bond(),type(description):Beta strand()
G_3232_T_missense	588	type(description):Chain(Spike glycoprotein),type(description):Chain(Spike protein S2),type(description):Chain(Spike protein S2'),type(description):Topological domain(Extracellular),type(description):Beta strand()
C_35_T_missense	584	type(description):Signal(),type(description):Region(Disordered)
G_3778_A_missense	584	type(description):Chain(Spike glycoprotein),type(description):Chain(Spike protein S2),type(description):Chain(Spike protein S2'),type(description):Topological domain(Cytoplasmic),type(description):Motif(Diacidic ER export motif (host COPII))
C_3444_T_synonymous	568	type(description):Chain(Spike glycoprotein),type(description):Chain(Spike protein S2),type(description):Chain(Spike protein S2'),type(description):Topological domain(Extracellular),type(description):Helix()
G_1749_T_missense	555	type(description):Chain(Spike glycoprotein),type(description):Chain(Spike protein S1),type(description):Topological domain(Extracellular),type(description):Disulfide bond()
C_33_T_synonymous	547	type(description):Signal(),type(description):Region(Disordered)
C_2076_T_synonymous	543	type(description):Chain(Spike glycoprotein),type(description):Chain(Spike protein S2),type(description):Topological domain(Extracellular),type(description):Beta strand()
C_3534_T_synonymous	541	type(description):Chain(Spike glycoprotein),type(description):Chain(Spike protein S2),type(description):Chain(Spike protein S2'),type(description):Topological domain(Extracellular),type(description):Region(Heptad repeat 2),type(description):Coiled coil()
G_3573_T_missense	537	type(description):Chain(Spike glycoprotein),type(description):Chain(Spike protein S2),type(description):Chain(Spike protein S2'),type(description):Topological domain(Extracellular),type(description):Region(Heptad repeat 2),type(description):Coiled coil(),type(description):Helix()
T_2613_C_synonymous	535	type(description):Chain(Spike glycoprotein),type(description):Chain(Spike protein S2),type(description):Chain(Spike protein S2'),type(description):Topological domain(Extracellular),type(description):Helix()
C_2461_T_synonymous	532	type(description):Chain(Spike glycoprotein),type(description):Chain(Spike protein S2),type(description):Chain(Spike protein S2'),type(description):Topological domain(Extracellular),type(description):Region(Fusion peptide 1),type(description):Helix()
C_826_T_synonymous	527	type(description):Chain(Spike glycoprotein),type(description):Chain(Spike protein S1),type(description):Topological domain(Extracellular),type(description):Domain(BetaCoV S1-NTD),type(description):Beta strand()
G_639_T_synonymous	525	type(description):Chain(Spike glycoprotein),type(description):Chain(Spike protein S1),type(description):Topological domain(Extracellular),type(description):Domain(BetaCoV S1-NTD),type(description):Natural variant(in strain: Omicron/BA.2, Omicron/BA.2.12.1, Omicron/BA.2.75, Omicron/BA.4, Omicron/BA.5),type(description):Beta strand()
T_1299_C_synonymous	523	type(description):Chain(Spike glycoprotein),type(description):Chain(Spike protein S1),type(description):Topological domain(Extracellular),type(description):Domain(BetaCoV S1-CTD),type(description):Region(Receptor-binding domain (RBD)),type(description):Disulfide bond(),type(description):Beta strand()
G_79_T_missense	520	type(description):Chain(Spike glycoprotein),type(description):Chain(Spike protein S1),type(description):Topological domain(Extracellular),type(description):Domain(BetaCoV S1-NTD),type(description):Disulfide bond(),type(description):Natural variant(in strain: Omicron/BA.2, Omicron/BA.2.12.1, Omicron/BA.2.75, Omicron/BA.4, Omicron/BA.5)
C_3755_T_missense	502	type(description):Chain(Spike glycoprotein),type(description):Chain(Spike protein S2),type(description):Chain(Spike protein S2'),type(description):Topological domain(Cytoplasmic)
C_2111_T_missense	502	type(description):Chain(Spike glycoprotein),type(description):Chain(Spike protein S2),type(description):Topological domain(Extracellular),type(description):Beta strand()
C_2775_T_synonymous	484	type(description):Chain(Spike glycoprotein),type(description):Chain(Spike protein S2),type(description):Chain(Spike protein S2'),type(description):Topological domain(Extracellular),type(description):Region(Heptad repeat 1),type(description):Helix()
C_2808_T_synonymous	483	type(description):Chain(Spike glycoprotein),type(description):Chain(Spike protein S2),type(description):Chain(Spike protein S2'),type(description):Topological domain(Extracellular),type(description):Region(Heptad repeat 1),type(description):Helix()
T_746_C_missense	479	type(description):Chain(Spike glycoprotein),type(description):Chain(Spike protein S1),type(description):Topological domain(Extracellular),type(description):Domain(BetaCoV S1-NTD),type(description):Region(Disordered),type(description):Natural variant(in strain: Lambda/C.37)
C_888_T_synonymous	473	type(description):Chain(Spike glycoprotein),type(description):Chain(Spike protein S1),type(description):Topological domain(Extracellular),type(description):Domain(BetaCoV S1-NTD),type(description):Region(Putative superantigen; may bind T-cell receptor alpha/TRAC),type(description):Disulfide bond(),type(description):Helix()
C_1958_T_missense	472	type(description):Chain(Spike glycoprotein),type(description):Chain(Spike protein S1),type(description):Topological domain(Extracellular)
G_3655_T_missense	470	type(description):Chain(Spike glycoprotein),type(description):Chain(Spike protein S2),type(description):Chain(Spike protein S2'),type(description):Transmembrane(Helical),type(description):Helix()
G_1839_T_missense	469	type(description):Chain(Spike glycoprotein),type(description):Chain(Spike protein S1),type(description):Topological domain(Extracellular),type(description):Natural variant(in strain: A23.1),type(description):Beta strand()
C_1151_T_missense	469	type(description):Chain(Spike glycoprotein),type(description):Chain(Spike protein S1),type(description):Topological domain(Extracellular),type(description):Domain(BetaCoV S1-CTD),type(description):Region(Receptor-binding domain (RBD)),type(description):Disulfide bond()
C_702_T_synonymous	469	type(description):Chain(Spike glycoprotein),type(description):Chain(Spike protein S1),type(description):Topological domain(Extracellular),type(description):Domain(BetaCoV S1-NTD),type(description):Glycosylation(N-linked (GlcNAc...) (high mannose) asparagine; by host),type(description):Mutagenesis(Increased resistance to neutralizing antibodies.)
C_159_T_synonymous	459	type(description):Chain(Spike glycoprotein),type(description):Chain(Spike protein S1),type(description):Topological domain(Extracellular),type(description):Domain(BetaCoV S1-NTD),type(description):Disulfide bond(),type(description):Beta strand()
C_2472_T_synonymous	454	type(description):Chain(Spike glycoprotein),type(description):Chain(Spike protein S2),type(description):Chain(Spike protein S2'),type(description):Topological domain(Extracellular),type(description):Region(Fusion peptide 1)
C_293_T_missense	451	type(description):Chain(Spike glycoprotein),type(description):Chain(Spike protein S1),type(description):Topological domain(Extracellular),type(description):Domain(BetaCoV S1-NTD),type(description):Disulfide bond(),type(description):Beta strand()
T_3420_C_synonymous	447	type(description):Chain(Spike glycoprotein),type(description):Chain(Spike protein S2),type(description):Chain(Spike protein S2'),type(description):Topological domain(Extracellular),type(description):Turn()
C_2576_T_missense	442	type(description):Chain(Spike glycoprotein),type(description):Chain(Spike protein S2),type(description):Chain(Spike protein S2'),type(description):Topological domain(Extracellular),type(description):Beta strand()
G_3331_A_missense	441	type(description):Chain(Spike glycoprotein),type(description):Chain(Spike protein S2),type(description):Chain(Spike protein S2'),type(description):Topological domain(Extracellular),type(description):Disulfide bond()
C_1715_T_missense	441	type(description):Chain(Spike glycoprotein),type(description):Chain(Spike protein S1),type(description):Topological domain(Extracellular),type(description):Disulfide bond(),type(description):Beta strand()
G_3672_T_missense	429	type(description):Chain(Spike glycoprotein),type(description):Chain(Spike protein S2),type(description):Chain(Spike protein S2'),type(description):Transmembrane(Helical),type(description):Helix()
C_1686_T_synonymous	429	type(description):Chain(Spike glycoprotein),type(description):Chain(Spike protein S1),type(description):Topological domain(Extracellular),type(description):Disulfide bond()
C_1989_T_synonymous	428	type(description):Chain(Spike glycoprotein),type(description):Chain(Spike protein S1),type(description):Topological domain(Extracellular),type(description):Disulfide bond(),type(description):Beta strand()
C_205_T_missense	425	type(description):Chain(Spike glycoprotein),type(description):Chain(Spike protein S1),type(description):Topological domain(Extracellular),type(description):Domain(BetaCoV S1-NTD),type(description):Region(Disordered),type(description):Disulfide bond(),type(description):Beta strand()
C_751_T_missense	425	type(description):Chain(Spike glycoprotein),type(description):Chain(Spike protein S1),type(description):Topological domain(Extracellular),type(description):Domain(BetaCoV S1-NTD),type(description):Region(Disordered),type(description):Natural variant(in strain: Lambda/C.37),type(description):Beta strand()
C_1425_T_synonymous	419	type(description):Chain(Spike glycoprotein),type(description):Chain(Spike protein S1),type(description):Topological domain(Extracellular),type(description):Domain(BetaCoV S1-CTD),type(description):Region(Receptor-binding domain (RBD)),type(description):Region(Receptor-binding motif; binding to human ACE2),type(description):Region(Disordered),type(description):Disulfide bond(),type(description):Mu…
T_2944_G_missense	416	type(description):Chain(Spike glycoprotein),type(description):Chain(Spike protein S2),type(description):Chain(Spike protein S2'),type(description):Topological domain(Extracellular),type(description):Coiled coil(),type(description):Helix()
C_936_T_synonymous	403	type(description):Chain(Spike glycoprotein),type(description):Chain(Spike protein S1),type(description):Topological domain(Extracellular),type(description):Beta strand()
C_60_T_synonymous	398	type(description):Chain(Spike glycoprotein),type(description):Chain(Spike protein S1),type(description):Topological domain(Extracellular),type(description):Domain(BetaCoV S1-NTD),type(description):Region(Disordered),type(description):Disulfide bond(),type(description):Natural variant(in strain: Gamma/P.1),type(description):Beta strand()
G_214_A_missense	394	type(description):Chain(Spike glycoprotein),type(description):Chain(Spike protein S1),type(description):Topological domain(Extracellular),type(description):Domain(BetaCoV S1-NTD),type(description):Region(Disordered),type(description):Disulfide bond(),type(description):Turn()
C_165_T_synonymous	389	type(description):Chain(Spike glycoprotein),type(description):Chain(Spike protein S1),type(description):Topological domain(Extracellular),type(description):Domain(BetaCoV S1-NTD),type(description):Disulfide bond(),type(description):Beta strand()
G_3790_T_missense	386	type(description):Chain(Spike glycoprotein),type(description):Chain(Spike protein S2),type(description):Chain(Spike protein S2'),type(description):Topological domain(Cytoplasmic),type(description):Motif(Binding to host plasma membrane localising/FERM domain proteins)
G_412_T_missense	384	type(description):Chain(Spike glycoprotein),type(description):Chain(Spike protein S1),type(description):Topological domain(Extracellular),type(description):Domain(BetaCoV S1-NTD),type(description):Disulfide bond(),type(description):Beta strand()
C_3303_T_synonymous	382	type(description):Chain(Spike glycoprotein),type(description):Chain(Spike protein S2),type(description):Chain(Spike protein S2'),type(description):Topological domain(Extracellular),type(description):Disulfide bond(),type(description):Natural variant(in strain: Theta/P.3)
C_2880_T_synonymous	379	type(description):Chain(Spike glycoprotein),type(description):Chain(Spike protein S2),type(description):Chain(Spike protein S2'),type(description):Topological domain(Extracellular),type(description):Region(Heptad repeat 1),type(description):Coiled coil()
C_1709_A_missense	375	type(description):Chain(Spike glycoprotein),type(description):Chain(Spike protein S1),type(description):Topological domain(Extracellular),type(description):Disulfide bond()
G_784_T_missense	373	type(description):Chain(Spike glycoprotein),type(description):Chain(Spike protein S1),type(description):Topological domain(Extracellular),type(description):Domain(BetaCoV S1-NTD),type(description):Region(Disordered)
G_3352_C_missense	368	type(description):Chain(Spike glycoprotein),type(description):Chain(Spike protein S2),type(description):Chain(Spike protein S2'),type(description):Topological domain(Extracellular),type(description):Disulfide bond()
C_249_T_synonymous	366	type(description):Chain(Spike glycoprotein),type(description):Chain(Spike protein S1),type(description):Topological domain(Extracellular),type(description):Domain(BetaCoV S1-NTD),type(description):Disulfide bond(),type(description):Beta strand()
T_1551_G_synonymous	365	type(description):Chain(Spike glycoprotein),type(description):Chain(Spike protein S1),type(description):Topological domain(Extracellular),type(description):Domain(BetaCoV S1-CTD),type(description):Region(Receptor-binding domain (RBD)),type(description):Disulfide bond()
C_2820_T_synonymous	364	type(description):Chain(Spike glycoprotein),type(description):Chain(Spike protein S2),type(description):Chain(Spike protein S2'),type(description):Topological domain(Extracellular),type(description):Region(Heptad repeat 1),type(description):Helix()
G_2438_T_missense	359	type(description):Chain(Spike glycoprotein),type(description):Chain(Spike protein S2),type(description):Topological domain(Extracellular),type(description):Beta strand()
C_761_T_missense	358	type(description):Chain(Spike glycoprotein),type(description):Chain(Spike protein S1),type(description):Topological domain(Extracellular),type(description):Domain(BetaCoV S1-NTD),type(description):Region(Disordered)
C_1467_T_synonymous	351	type(description):Chain(Spike glycoprotein),type(description):Chain(Spike protein S1),type(description):Topological domain(Extracellular),type(description):Domain(BetaCoV S1-CTD),type(description):Region(Receptor-binding domain (RBD)),type(description):Region(Receptor-binding motif; binding to human ACE2),type(description):Region(Disordered),type(description):Disulfide bond(),type(description):Be…
G_2025_C_missense	348	type(description):Chain(Spike glycoprotein),type(description):Chain(Spike protein S1),type(description):Topological domain(Extracellular),type(description):Region(Disordered)
G_2695_T_missense	345	type(description):Chain(Spike glycoprotein),type(description):Chain(Spike protein S2),type(description):Chain(Spike protein S2'),type(description):Topological domain(Extracellular),type(description):Helix()
G_3058_T_missense	337	type(description):Chain(Spike glycoprotein),type(description):Chain(Spike protein S2),type(description):Chain(Spike protein S2'),type(description):Topological domain(Extracellular),type(description):Helix()
G_3259_T_missense	336	type(description):Chain(Spike glycoprotein),type(description):Chain(Spike protein S2),type(description):Chain(Spike protein S2'),type(description):Topological domain(Extracellular),type(description):Disulfide bond(),type(description):Beta strand()
G_1564_T_missense	335	type(description):Chain(Spike glycoprotein),type(description):Chain(Spike protein S1),type(description):Topological domain(Extracellular),type(description):Domain(BetaCoV S1-CTD),type(description):Region(Receptor-binding domain (RBD)),type(description):Region(Disordered),type(description):Disulfide bond()
C_3080_T_missense	333	type(description):Chain(Spike glycoprotein),type(description):Chain(Spike protein S2),type(description):Chain(Spike protein S2'),type(description):Topological domain(Extracellular)
C_3484_T_missense	330	type(description):Chain(Spike glycoprotein),type(description):Chain(Spike protein S2),type(description):Chain(Spike protein S2'),type(description):Topological domain(Extracellular)
T_600_C_synonymous	326	type(description):Chain(Spike glycoprotein),type(description):Chain(Spike protein S1),type(description):Topological domain(Extracellular),type(description):Domain(BetaCoV S1-NTD),type(description):Beta strand()
C_3342_T_synonymous	326	type(description):Chain(Spike glycoprotein),type(description):Chain(Spike protein S2),type(description):Chain(Spike protein S2'),type(description):Topological domain(Extracellular),type(description):Disulfide bond(),type(description):Beta strand()
C_180_T_synonymous	324	type(description):Chain(Spike glycoprotein),type(description):Chain(Spike protein S1),type(description):Topological domain(Extracellular),type(description):Domain(BetaCoV S1-NTD),type(description):Disulfide bond()
C_1640_A_missense	323	type(description):Chain(Spike glycoprotein),type(description):Chain(Spike protein S1),type(description):Topological domain(Extracellular),type(description):Disulfide bond(),type(description):Beta strand()
C_1524_T_synonymous	322	type(description):Chain(Spike glycoprotein),type(description):Chain(Spike protein S1),type(description):Topological domain(Extracellular),type(description):Domain(BetaCoV S1-CTD),type(description):Region(Receptor-binding domain (RBD)),type(description):Region(Receptor-binding motif; binding to human ACE2),type(description):Disulfide bond(),type(description):Beta strand()
C_2073_T_synonymous	322	type(description):Chain(Spike glycoprotein),type(description):Chain(Spike protein S2),type(description):Topological domain(Extracellular),type(description):Beta strand()
A_2202_T_synonymous	320	type(description):Chain(Spike glycoprotein),type(description):Chain(Spike protein S2),type(description):Topological domain(Extracellular),type(description):Beta strand()
C_26_T_missense	320	type(description):Signal(),type(description):Region(Disordered)
C_65_T_missense	316	type(description):Chain(Spike glycoprotein),type(description):Chain(Spike protein S1),type(description):Topological domain(Extracellular),type(description):Domain(BetaCoV S1-NTD),type(description):Region(Disordered),type(description):Disulfide bond(),type(description):Beta strand()
C_3777_T_synonymous	315	type(description):Chain(Spike glycoprotein),type(description):Chain(Spike protein S2),type(description):Chain(Spike protein S2'),type(description):Topological domain(Cytoplasmic),type(description):Motif(Diacidic ER export motif (host COPII))
C_1230_T_synonymous	314	type(description):Chain(Spike glycoprotein),type(description):Chain(Spike protein S1),type(description):Topological domain(Extracellular),type(description):Domain(BetaCoV S1-CTD),type(description):Region(Receptor-binding domain (RBD)),type(description):Disulfide bond(),type(description):Disulfide bond(),type(description):Beta strand()
G_459_T_missense	312	type(description):Chain(Spike glycoprotein),type(description):Chain(Spike protein S1),type(description):Topological domain(Extracellular),type(description):Domain(BetaCoV S1-NTD),type(description):Region(Disordered),type(description):Disulfide bond(),type(description):Beta strand()
C_390_T_synonymous	309	type(description):Chain(Spike glycoprotein),type(description):Chain(Spike protein S1),type(description):Topological domain(Extracellular),type(description):Domain(BetaCoV S1-NTD),type(description):Disulfide bond(),type(description):Beta strand()
G_1336_A_missense	307	type(description):Chain(Spike glycoprotein),type(description):Chain(Spike protein S1),type(description):Topological domain(Extracellular),type(description):Domain(BetaCoV S1-CTD),type(description):Region(Receptor-binding domain (RBD)),type(description):Region(Receptor-binding motif; binding to human ACE2),type(description):Disulfide bond(),type(description):Turn()
A_306_T_missense	305	type(description):Chain(Spike glycoprotein),type(description):Chain(Spike protein S1),type(description):Topological domain(Extracellular),type(description):Domain(BetaCoV S1-NTD),type(description):Disulfide bond(),type(description):Natural variant(in strain: A23.1),type(description):Beta strand()
G_2445_A_synonymous	302	type(description):Chain(Spike glycoprotein),type(description):Chain(Spike protein S2),type(description):Topological domain(Extracellular),type(description):Site(Cleavage; by host TMPRSS2 or CTSL),type(description):Helix()
A_463_C_missense	301	type(description):Chain(Spike glycoprotein),type(description):Chain(Spike protein S1),type(description):Topological domain(Extracellular),type(description):Domain(BetaCoV S1-NTD),type(description):Region(Disordered),type(description):Disulfide bond(),type(description):Beta strand()
C_1062_T_synonymous	301	type(description):Chain(Spike glycoprotein),type(description):Chain(Spike protein S1),type(description):Topological domain(Extracellular),type(description):Domain(BetaCoV S1-CTD),type(description):Region(Receptor-binding domain (RBD)),type(description):Disulfide bond(),type(description):Beta strand()
C_1296_T_synonymous	300	type(description):Chain(Spike glycoprotein),type(description):Chain(Spike protein S1),type(description):Topological domain(Extracellular),type(description):Domain(BetaCoV S1-CTD),type(description):Region(Receptor-binding domain (RBD)),type(description):Disulfide bond(),type(description):Disulfide bond(),type(description):Beta strand()
A_609_C_synonymous	296	type(description):Chain(Spike glycoprotein),type(description):Chain(Spike protein S1),type(description):Topological domain(Extracellular),type(description):Domain(BetaCoV S1-NTD),type(description):Beta strand()
T_2092_G_missense	296	type(description):Chain(Spike glycoprotein),type(description):Chain(Spike protein S2),type(description):Topological domain(Extracellular)
G_2806_C_missense	295	type(description):Chain(Spike glycoprotein),type(description):Chain(Spike protein S2),type(description):Chain(Spike protein S2'),type(description):Topological domain(Extracellular),type(description):Region(Heptad repeat 1),type(description):Helix()
C_438_T_synonymous	293	type(description):Chain(Spike glycoprotein),type(description):Chain(Spike protein S1),type(description):Topological domain(Extracellular),type(description):Domain(BetaCoV S1-NTD),type(description):Region(Disordered),type(description):Disulfide bond(),type(description):Beta strand()
G_2562_T_missense	293	type(description):Chain(Spike glycoprotein),type(description):Chain(Spike protein S2),type(description):Chain(Spike protein S2'),type(description):Topological domain(Extracellular),type(description):Region(Fusion peptide 2),type(description):Helix()
A_3435_G_synonymous	292	type(description):Chain(Spike glycoprotein),type(description):Chain(Spike protein S2),type(description):Chain(Spike protein S2'),type(description):Topological domain(Extracellular)
G_755_T_missense	291	type(description):Chain(Spike glycoprotein),type(description):Chain(Spike protein S1),type(description):Topological domain(Extracellular),type(description):Domain(BetaCoV S1-NTD),type(description):Region(Disordered),type(description):Natural variant(in strain: Lambda/C.37),type(description):Beta strand()
C_210_T_synonymous	290	type(description):Chain(Spike glycoprotein),type(description):Chain(Spike protein S1),type(description):Topological domain(Extracellular),type(description):Domain(BetaCoV S1-NTD),type(description):Region(Disordered),type(description):Disulfide bond(),type(description):Natural variant(in strain: Alpha/B.1.1.7, Eta/B.1.525, 19B/501T, Omicron/BA.1, Omicron/BA.4, Omicron/BA.5; May compensate for redu…
C_2334_T_synonymous	289	type(description):Chain(Spike glycoprotein),type(description):Chain(Spike protein S2),type(description):Topological domain(Extracellular),type(description):Helix()
C_1491_T_synonymous	287	type(description):Chain(Spike glycoprotein),type(description):Chain(Spike protein S1),type(description):Topological domain(Extracellular),type(description):Domain(BetaCoV S1-CTD),type(description):Region(Receptor-binding domain (RBD)),type(description):Region(Receptor-binding motif; binding to human ACE2),type(description):Disulfide bond()
T_1355_A_missense	283	type(description):Chain(Spike glycoprotein),type(description):Chain(Spike protein S1),type(description):Topological domain(Extracellular),type(description):Domain(BetaCoV S1-CTD),type(description):Region(Receptor-binding domain (RBD)),type(description):Region(Receptor-binding motif; binding to human ACE2),type(description):Region(Immunodominant HLA epitope recognized by the CD8+; called NF9 pepti…
C_526_T_missense	280	type(description):Chain(Spike glycoprotein),type(description):Chain(Spike protein S1),type(description):Topological domain(Extracellular),type(description):Domain(BetaCoV S1-NTD),type(description):Region(Disordered)
G_3711_T_missense	279	type(description):Chain(Spike glycoprotein),type(description):Chain(Spike protein S2),type(description):Chain(Spike protein S2'),type(description):Topological domain(Cytoplasmic),type(description):Motif(Binding to host endocytosis trafficking protein SNX27)
C_2434_T_missense	275	type(description):Chain(Spike glycoprotein),type(description):Chain(Spike protein S2),type(description):Topological domain(Extracellular),type(description):Beta strand()
T_1111_C_missense	274	type(description):Chain(Spike glycoprotein),type(description):Chain(Spike protein S1),type(description):Topological domain(Extracellular),type(description):Domain(BetaCoV S1-CTD),type(description):Region(Receptor-binding domain (RBD))
G_1486_A_missense	274	type(description):Chain(Spike glycoprotein),type(description):Chain(Spike protein S1),type(description):Topological domain(Extracellular),type(description):Domain(BetaCoV S1-CTD),type(description):Region(Receptor-binding domain (RBD)),type(description):Region(Receptor-binding motif; binding to human ACE2),type(description):Disulfide bond()
C_2568_A_missense	274	type(description):Chain(Spike glycoprotein),type(description):Chain(Spike protein S2),type(description):Chain(Spike protein S2'),type(description):Topological domain(Extracellular),type(description):Natural variant(in strain: Omicron/BA.1),type(description):Turn()
C_2941_T_missense	274	type(description):Chain(Spike glycoprotein),type(description):Chain(Spike protein S2),type(description):Chain(Spike protein S2'),type(description):Topological domain(Extracellular),type(description):Coiled coil(),type(description):Helix()
A_2024_G_missense	274	type(description):Chain(Spike glycoprotein),type(description):Chain(Spike protein S1),type(description):Topological domain(Extracellular),type(description):Region(Disordered)
A_21_G_synonymous	273	type(description):Signal(),type(description):Region(Disordered)
C_1032_A_synonymous	272	type(description):Chain(Spike glycoprotein),type(description):Chain(Spike protein S1),type(description):Topological domain(Extracellular),type(description):Domain(BetaCoV S1-CTD),type(description):Region(Receptor-binding domain (RBD)),type(description):Disulfide bond(),type(description):Beta strand()
C_77_T_missense	271	type(description):Chain(Spike glycoprotein),type(description):Chain(Spike protein S1),type(description):Topological domain(Extracellular),type(description):Domain(BetaCoV S1-NTD),type(description):Region(Disordered),type(description):Disulfide bond(),type(description):Natural variant(in strain: Omicron/BA.2, Omicron/BA.2.12.1, Omicron/BA.2.75, Omicron/BA.4, Omicron/BA.5)
C_366_T_synonymous	269	type(description):Chain(Spike glycoprotein),type(description):Chain(Spike protein S1),type(description):Topological domain(Extracellular),type(description):Domain(BetaCoV S1-NTD),type(description):Glycosylation(N-linked (GlcNAc...) (hybrid) asparagine; by host),type(description):Disulfide bond()
C_444_T_synonymous	268	type(description):Chain(Spike glycoprotein),type(description):Chain(Spike protein S1),type(description):Topological domain(Extracellular),type(description):Domain(BetaCoV S1-NTD),type(description):Region(Disordered),type(description):Disulfide bond(),type(description):Turn()
C_2085_T_synonymous	268	type(description):Chain(Spike glycoprotein),type(description):Chain(Spike protein S2),type(description):Topological domain(Extracellular),type(description):Beta strand()
C_3714_T_synonymous	266	type(description):Chain(Spike glycoprotein),type(description):Chain(Spike protein S2),type(description):Chain(Spike protein S2'),type(description):Topological domain(Cytoplasmic),type(description):Motif(Binding to host endocytosis trafficking protein SNX27)
G_3792_T_synonymous	261	type(description):Chain(Spike glycoprotein),type(description):Chain(Spike protein S2),type(description):Chain(Spike protein S2'),type(description):Topological domain(Cytoplasmic),type(description):Motif(Binding to host plasma membrane localising/FERM domain proteins)
C_2292_T_synonymous	260	type(description):Chain(Spike glycoprotein),type(description):Chain(Spike protein S2),type(description):Topological domain(Extracellular),type(description):Natural variant(in strain: Omicron/BA.1, Omicron/BA.2, Omicron/BA.2.12.1, Omicron/BA.2.75, Omicron/BA.4, Omicron/BA.5),type(description):Helix()
T_1345_A_missense	259	type(description):Chain(Spike glycoprotein),type(description):Chain(Spike protein S1),type(description):Topological domain(Extracellular),type(description):Domain(BetaCoV S1-CTD),type(description):Region(Receptor-binding domain (RBD)),type(description):Region(Receptor-binding motif; binding to human ACE2),type(description):Region(Immunodominant HLA epitope recognized by the CD8+; called NF9 pepti…
C_297_T_synonymous	256	type(description):Chain(Spike glycoprotein),type(description):Chain(Spike protein S1),type(description):Topological domain(Extracellular),type(description):Domain(BetaCoV S1-NTD),type(description):Disulfide bond()
G_1239_T_synonymous	253	type(description):Chain(Spike glycoprotein),type(description):Chain(Spike protein S1),type(description):Topological domain(Extracellular),type(description):Domain(BetaCoV S1-CTD),type(description):Region(Receptor-binding domain (RBD)),type(description):Disulfide bond(),type(description):Disulfide bond(),type(description):Beta strand()
C_84_T_synonymous	251	type(description):Chain(Spike glycoprotein),type(description):Chain(Spike protein S1),type(description):Topological domain(Extracellular),type(description):Domain(BetaCoV S1-NTD),type(description):Disulfide bond(),type(description):Beta strand()
C_1623_T_synonymous	251	type(description):Chain(Spike glycoprotein),type(description):Chain(Spike protein S1),type(description):Topological domain(Extracellular),type(description):Region(Receptor-binding domain (RBD)),type(description):Region(Disordered),type(description):Disulfide bond(),type(description):Beta strand()
C_1029_T_synonymous	249	type(description):Chain(Spike glycoprotein),type(description):Chain(Spike protein S1),type(description):Topological domain(Extracellular),type(description):Domain(BetaCoV S1-CTD),type(description):Region(Receptor-binding domain (RBD)),type(description):Glycosylation(N-linked (GlcNAc...) (complex) asparagine; by host),type(description):Disulfide bond(),type(description):Mutagenesis(Reduced viral i…
C_870_T_synonymous	249	type(description):Chain(Spike glycoprotein),type(description):Chain(Spike protein S1),type(description):Topological domain(Extracellular),type(description):Domain(BetaCoV S1-NTD),type(description):Region(Putative superantigen; may bind T-cell receptor alpha/TRAC),type(description):Beta strand()
C_918_T_synonymous	247	type(description):Chain(Spike glycoprotein),type(description):Chain(Spike protein S1),type(description):Topological domain(Extracellular),type(description):Beta strand()
C_2646_T_synonymous	245	type(description):Chain(Spike glycoprotein),type(description):Chain(Spike protein S2),type(description):Chain(Spike protein S2'),type(description):Topological domain(Extracellular),type(description):Helix()
G_231_T_missense	243	type(description):Chain(Spike glycoprotein),type(description):Chain(Spike protein S1),type(description):Topological domain(Extracellular),type(description):Domain(BetaCoV S1-NTD),type(description):Region(Disordered),type(description):Disulfide bond(),type(description):Beta strand()
C_1552_T_synonymous	242	type(description):Chain(Spike glycoprotein),type(description):Chain(Spike protein S1),type(description):Topological domain(Extracellular),type(description):Domain(BetaCoV S1-CTD),type(description):Region(Receptor-binding domain (RBD)),type(description):Disulfide bond()
G_3447_A_synonymous	241	type(description):Chain(Spike glycoprotein),type(description):Chain(Spike protein S2),type(description):Chain(Spike protein S2'),type(description):Topological domain(Extracellular),type(description):Helix()
G_224_T_missense	240	type(description):Chain(Spike glycoprotein),type(description):Chain(Spike protein S1),type(description):Topological domain(Extracellular),type(description):Domain(BetaCoV S1-NTD),type(description):Region(Disordered),type(description):Disulfide bond()
G_3118_T_missense	239	type(description):Chain(Spike glycoprotein),type(description):Chain(Spike protein S2),type(description):Chain(Spike protein S2'),type(description):Topological domain(Extracellular),type(description):Disulfide bond()
C_920_T_missense	239	type(description):Chain(Spike glycoprotein),type(description):Chain(Spike protein S1),type(description):Topological domain(Extracellular),type(description):Beta strand()
C_2435_T_missense	238	type(description):Chain(Spike glycoprotein),type(description):Chain(Spike protein S2),type(description):Topological domain(Extracellular),type(description):Beta strand()
T_1881_C_synonymous	238	type(description):Chain(Spike glycoprotein),type(description):Chain(Spike protein S1),type(description):Topological domain(Extracellular),type(description):Region(Disordered),type(description):Disulfide bond(),type(description):Turn()
C_80_T_missense	236	type(description):Chain(Spike glycoprotein),type(description):Chain(Spike protein S1),type(description):Topological domain(Extracellular),type(description):Domain(BetaCoV S1-NTD),type(description):Disulfide bond(),type(description):Natural variant(in strain: Omicron/BA.2, Omicron/BA.2.12.1, Omicron/BA.2.75, Omicron/BA.4, Omicron/BA.5)
G_3457_T_missense	235	type(description):Chain(Spike glycoprotein),type(description):Chain(Spike protein S2),type(description):Chain(Spike protein S2'),type(description):Topological domain(Extracellular),type(description):Helix()
T_2640_C_synonymous	235	type(description):Chain(Spike glycoprotein),type(description):Chain(Spike protein S2),type(description):Chain(Spike protein S2'),type(description):Topological domain(Extracellular),type(description):Helix()
G_3656_T_missense	235	type(description):Chain(Spike glycoprotein),type(description):Chain(Spike protein S2),type(description):Chain(Spike protein S2'),type(description):Transmembrane(Helical),type(description):Helix()
C_767_T_missense	234	type(description):Chain(Spike glycoprotein),type(description):Chain(Spike protein S1),type(description):Topological domain(Extracellular),type(description):Domain(BetaCoV S1-NTD),type(description):Region(Disordered),type(description):Turn()
G_2306_T_missense	234	type(description):Chain(Spike glycoprotein),type(description):Chain(Spike protein S2),type(description):Topological domain(Extracellular),type(description):Helix()
C_662_T_missense	231	type(description):Chain(Spike glycoprotein),type(description):Chain(Spike protein S1),type(description):Topological domain(Extracellular),type(description):Domain(BetaCoV S1-NTD),type(description):Beta strand()
G_922_T_missense	227	type(description):Chain(Spike glycoprotein),type(description):Chain(Spike protein S1),type(description):Topological domain(Extracellular)
G_3310_T_missense	227	type(description):Chain(Spike glycoprotein),type(description):Chain(Spike protein S2),type(description):Chain(Spike protein S2'),type(description):Topological domain(Extracellular),type(description):Disulfide bond(),type(description):Beta strand()
A_533_G_missense	227	type(description):Chain(Spike glycoprotein),type(description):Chain(Spike protein S1),type(description):Topological domain(Extracellular),type(description):Domain(BetaCoV S1-NTD),type(description):Region(Disordered)
G_531_C_missense	225	type(description):Chain(Spike glycoprotein),type(description):Chain(Spike protein S1),type(description):Topological domain(Extracellular),type(description):Domain(BetaCoV S1-NTD),type(description):Region(Disordered)
C_3594_T_synonymous	223	type(description):Chain(Spike glycoprotein),type(description):Chain(Spike protein S2),type(description):Chain(Spike protein S2'),type(description):Topological domain(Extracellular),type(description):Region(Heptad repeat 2),type(description):Coiled coil()
T_2934_C_synonymous	219	type(description):Chain(Spike glycoprotein),type(description):Chain(Spike protein S2),type(description):Chain(Spike protein S2'),type(description):Topological domain(Extracellular),type(description):Coiled coil(),type(description):Helix()
C_2145_T_synonymous	218	type(description):Chain(Spike glycoprotein),type(description):Chain(Spike protein S2),type(description):Topological domain(Extracellular),type(description):Beta strand()
G_336_T_synonymous	218	type(description):Chain(Spike glycoprotein),type(description):Chain(Spike protein S1),type(description):Topological domain(Extracellular),type(description):Domain(BetaCoV S1-NTD),type(description):Disulfide bond(),type(description):Beta strand()
C_435_T_synonymous	218	type(description):Chain(Spike glycoprotein),type(description):Chain(Spike protein S1),type(description):Topological domain(Extracellular),type(description):Domain(BetaCoV S1-NTD),type(description):Region(Disordered),type(description):Disulfide bond(),type(description):Natural variant(in strain: Omicron/BA.1),type(description):Beta strand()
A_697_G_missense	217	type(description):Chain(Spike glycoprotein),type(description):Chain(Spike protein S1),type(description):Topological domain(Extracellular),type(description):Domain(BetaCoV S1-NTD)
G_2046_T_synonymous	215	type(description):Chain(Spike glycoprotein),type(description):Chain(Spike protein S1),type(description):Topological domain(Extracellular),type(description):Region(Disordered),type(description):Region(Putative superantigen; may bind T-cell receptor beta/TRBC1),type(description):Mutagenesis(About 50% stronger entry efficiency in Vero E6 cells while 30% weaker entry efficiency in hACE2-expressing BH…
C_471_A_missense	215	type(description):Chain(Spike glycoprotein),type(description):Chain(Spike protein S1),type(description):Topological domain(Extracellular),type(description):Domain(BetaCoV S1-NTD),type(description):Region(Disordered),type(description):Disulfide bond(),type(description):Natural variant(in strain: Delta/B.1.617.2),type(description):Natural variant(in strain: A23.1, Omicron/BA.2.75),type(description)…
G_2635_T_missense	214	type(description):Chain(Spike glycoprotein),type(description):Chain(Spike protein S2),type(description):Chain(Spike protein S2'),type(description):Topological domain(Extracellular),type(description):Helix()
G_3415_A_missense	212	type(description):Chain(Spike glycoprotein),type(description):Chain(Spike protein S2),type(description):Chain(Spike protein S2'),type(description):Topological domain(Extracellular)
C_3600_A_synonymous	211	type(description):Chain(Spike glycoprotein),type(description):Chain(Spike protein S2),type(description):Chain(Spike protein S2'),type(description):Topological domain(Extracellular),type(description):Region(Heptad repeat 2),type(description):Coiled coil()
C_174_T_synonymous	209	type(description):Chain(Spike glycoprotein),type(description):Chain(Spike protein S1),type(description):Topological domain(Extracellular),type(description):Domain(BetaCoV S1-NTD),type(description):Disulfide bond()
T_1485_C_synonymous	209	type(description):Chain(Spike glycoprotein),type(description):Chain(Spike protein S1),type(description):Topological domain(Extracellular),type(description):Domain(BetaCoV S1-CTD),type(description):Region(Receptor-binding domain (RBD)),type(description):Region(Receptor-binding motif; binding to human ACE2),type(description):Disulfide bond()
C_86_T_missense	206	type(description):Chain(Spike glycoprotein),type(description):Chain(Spike protein S1),type(description):Topological domain(Extracellular),type(description):Domain(BetaCoV S1-NTD),type(description):Disulfide bond(),type(description):Beta strand()
C_3209_T_missense	204	type(description):Chain(Spike glycoprotein),type(description):Chain(Spike protein S2),type(description):Chain(Spike protein S2'),type(description):Topological domain(Extracellular),type(description):Beta strand()
A_2448_G_synonymous	202	type(description):Chain(Spike glycoprotein),type(description):Chain(Spike protein S2),type(description):Chain(Spike protein S2'),type(description):Topological domain(Extracellular),type(description):Region(Fusion peptide 1),type(description):Site(Cleavage; by host TMPRSS2 or CTSL),type(description):Helix()
G_16_T_missense	201	type(description):Signal(),type(description):Region(Disordered)
G_532_A_missense	198	type(description):Chain(Spike glycoprotein),type(description):Chain(Spike protein S1),type(description):Topological domain(Extracellular),type(description):Domain(BetaCoV S1-NTD),type(description):Region(Disordered)
C_1640_T_missense	197	type(description):Chain(Spike glycoprotein),type(description):Chain(Spike protein S1),type(description):Topological domain(Extracellular),type(description):Disulfide bond(),type(description):Beta strand()
C_75_T_synonymous	194	type(description):Chain(Spike glycoprotein),type(description):Chain(Spike protein S1),type(description):Topological domain(Extracellular),type(description):Domain(BetaCoV S1-NTD),type(description):Region(Disordered),type(description):Disulfide bond(),type(description):Natural variant(in strain: Omicron/BA.2, Omicron/BA.2.12.1, Omicron/BA.2.75, Omicron/BA.4, Omicron/BA.5)
T_2203_G_missense	194	type(description):Chain(Spike glycoprotein),type(description):Chain(Spike protein S2),type(description):Topological domain(Extracellular),type(description):Beta strand()
C_988_T_missense	193	type(description):Chain(Spike glycoprotein),type(description):Chain(Spike protein S1),type(description):Topological domain(Extracellular),type(description):Region(Receptor-binding domain (RBD)),type(description):Region(Disordered)
C_2812_T_missense	193	type(description):Chain(Spike glycoprotein),type(description):Chain(Spike protein S2),type(description):Chain(Spike protein S2'),type(description):Topological domain(Extracellular),type(description):Region(Heptad repeat 1),type(description):Helix()
A_2004_T_synonymous	192	type(description):Chain(Spike glycoprotein),type(description):Chain(Spike protein S1),type(description):Topological domain(Extracellular),type(description):Disulfide bond()
G_663_A_synonymous	192	type(description):Chain(Spike glycoprotein),type(description):Chain(Spike protein S1),type(description):Topological domain(Extracellular),type(description):Domain(BetaCoV S1-NTD),type(description):Beta strand()
G_286_C_missense	192	type(description):Chain(Spike glycoprotein),type(description):Chain(Spike protein S1),type(description):Topological domain(Extracellular),type(description):Domain(BetaCoV S1-NTD),type(description):Disulfide bond(),type(description):Beta strand()
A_2608_G_missense	191	type(description):Chain(Spike glycoprotein),type(description):Chain(Spike protein S2),type(description):Chain(Spike protein S2'),type(description):Topological domain(Extracellular),type(description):Helix()
G_3711_C_missense	191	type(description):Chain(Spike glycoprotein),type(description):Chain(Spike protein S2),type(description):Chain(Spike protein S2'),type(description):Topological domain(Cytoplasmic),type(description):Motif(Binding to host endocytosis trafficking protein SNX27)
C_1431_T_synonymous	190	type(description):Chain(Spike glycoprotein),type(description):Chain(Spike protein S1),type(description):Topological domain(Extracellular),type(description):Domain(BetaCoV S1-CTD),type(description):Region(Receptor-binding domain (RBD)),type(description):Region(Receptor-binding motif; binding to human ACE2),type(description):Region(Disordered),type(description):Disulfide bond(),type(description):Na…
T_3243_C_synonymous	189	type(description):Chain(Spike glycoprotein),type(description):Chain(Spike protein S2),type(description):Chain(Spike protein S2'),type(description):Topological domain(Extracellular),type(description):Beta strand()
A_1854_T_synonymous	187	type(description):Chain(Spike glycoprotein),type(description):Chain(Spike protein S1),type(description):Topological domain(Extracellular),type(description):Disulfide bond(),type(description):Turn()
T_629_C_missense	187	type(description):Chain(Spike glycoprotein),type(description):Chain(Spike protein S1),type(description):Topological domain(Extracellular),type(description):Domain(BetaCoV S1-NTD),type(description):Beta strand()
G_3219_T_missense	187	type(description):Chain(Spike glycoprotein),type(description):Chain(Spike protein S2),type(description):Chain(Spike protein S2'),type(description):Topological domain(Extracellular),type(description):Beta strand()
T_53_G_missense	185	type(description):Chain(Spike glycoprotein),type(description):Chain(Spike protein S1),type(description):Topological domain(Extracellular),type(description):Domain(BetaCoV S1-NTD),type(description):Region(Disordered),type(description):Disulfide bond()
A_474_C_missense	185	type(description):Chain(Spike glycoprotein),type(description):Chain(Spike protein S1),type(description):Topological domain(Extracellular),type(description):Domain(BetaCoV S1-NTD),type(description):Region(Disordered),type(description):Disulfide bond(),type(description):Natural variant(in strain: Delta/B.1.617.2),type(description):Beta strand()
G_570_T_missense	183	type(description):Chain(Spike glycoprotein),type(description):Chain(Spike protein S1),type(description):Topological domain(Extracellular),type(description):Domain(BetaCoV S1-NTD),type(description):Natural variant(in strain: Gamma/P.1),type(description):Mutagenesis(Partial loss of biliverdin affinity.),type(description):Beta strand()
G_1146_T_synonymous	182	type(description):Chain(Spike glycoprotein),type(description):Chain(Spike protein S1),type(description):Topological domain(Extracellular),type(description):Domain(BetaCoV S1-CTD),type(description):Region(Receptor-binding domain (RBD)),type(description):Disulfide bond(),type(description):Beta strand()
C_3705_T_synonymous	180	type(description):Chain(Spike glycoprotein),type(description):Chain(Spike protein S2),type(description):Chain(Spike protein S2'),type(description):Topological domain(Cytoplasmic),type(description):Lipidation(S-palmitoyl cysteine; by host ZDHHC20),type(description):Helix()
C_3788_T_missense	175	type(description):Chain(Spike glycoprotein),type(description):Chain(Spike protein S2),type(description):Chain(Spike protein S2'),type(description):Topological domain(Cytoplasmic),type(description):Motif(Binding to host plasma membrane localising/FERM domain proteins)
A_304_G_missense	175	type(description):Chain(Spike glycoprotein),type(description):Chain(Spike protein S1),type(description):Topological domain(Extracellular),type(description):Domain(BetaCoV S1-NTD),type(description):Disulfide bond(),type(description):Beta strand()
G_3189_T_missense	174	type(description):Chain(Spike glycoprotein),type(description):Chain(Spike protein S2),type(description):Chain(Spike protein S2'),type(description):Topological domain(Extracellular),type(description):Beta strand()
G_412_C_missense	173	type(description):Chain(Spike glycoprotein),type(description):Chain(Spike protein S1),type(description):Topological domain(Extracellular),type(description):Domain(BetaCoV S1-NTD),type(description):Disulfide bond(),type(description):Beta strand()
T_510_C_synonymous	173	type(description):Chain(Spike glycoprotein),type(description):Chain(Spike protein S1),type(description):Topological domain(Extracellular),type(description):Domain(BetaCoV S1-NTD),type(description):Beta strand()
G_3371_T_missense	172	type(description):Chain(Spike glycoprotein),type(description):Chain(Spike protein S2),type(description):Chain(Spike protein S2'),type(description):Topological domain(Extracellular),type(description):Disulfide bond(),type(description):Beta strand()
T_2937_C_synonymous	172	type(description):Chain(Spike glycoprotein),type(description):Chain(Spike protein S2),type(description):Chain(Spike protein S2'),type(description):Topological domain(Extracellular),type(description):Coiled coil(),type(description):Helix()
G_2049_A_synonymous	172	type(description):Chain(Spike glycoprotein),type(description):Chain(Spike protein S1),type(description):Topological domain(Extracellular),type(description):Region(Disordered),type(description):Region(Putative superantigen; may bind T-cell receptor beta/TRBC1),type(description):Mutagenesis(About 50% stronger entry efficiency in Vero E6 cells while 30% weaker entry efficiency in hACE2-expressing BH…
C_2425_T_missense	172	type(description):Chain(Spike glycoprotein),type(description):Chain(Spike protein S2),type(description):Topological domain(Extracellular)
C_227_T_missense	171	type(description):Chain(Spike glycoprotein),type(description):Chain(Spike protein S1),type(description):Topological domain(Extracellular),type(description):Domain(BetaCoV S1-NTD),type(description):Region(Disordered),type(description):Disulfide bond()
A_1181_G_missense	171	type(description):Chain(Spike glycoprotein),type(description):Chain(Spike protein S1),type(description):Topological domain(Extracellular),type(description):Domain(BetaCoV S1-CTD),type(description):Region(Receptor-binding domain (RBD)),type(description):Disulfide bond(),type(description):Disulfide bond(),type(description):Beta strand()
C_1565_T_missense	171	type(description):Chain(Spike glycoprotein),type(description):Chain(Spike protein S1),type(description):Topological domain(Extracellular),type(description):Domain(BetaCoV S1-CTD),type(description):Region(Receptor-binding domain (RBD)),type(description):Region(Disordered),type(description):Disulfide bond()
A_593_G_missense	171	type(description):Chain(Spike glycoprotein),type(description):Chain(Spike protein S1),type(description):Topological domain(Extracellular),type(description):Domain(BetaCoV S1-NTD)
T_1468_C_missense	170	type(description):Chain(Spike glycoprotein),type(description):Chain(Spike protein S1),type(description):Topological domain(Extracellular),type(description):Domain(BetaCoV S1-CTD),type(description):Region(Receptor-binding domain (RBD)),type(description):Region(Receptor-binding motif; binding to human ACE2),type(description):Region(Disordered),type(description):Disulfide bond()
C_733_T_missense	170	type(description):Chain(Spike glycoprotein),type(description):Chain(Spike protein S1),type(description):Topological domain(Extracellular),type(description):Domain(BetaCoV S1-NTD),type(description):Beta strand()
T_2037_A_missense	170	type(description):Chain(Spike glycoprotein),type(description):Chain(Spike protein S1),type(description):Topological domain(Extracellular),type(description):Region(Disordered),type(description):Natural variant(in strain: Omicron/BA.1, Omicron/BA.2, Omicron/BA.2.12.1, Omicron/BA.4, Omicron/BA.5),type(description):Mutagenesis(About 50% stronger entry efficiency in Vero E6 cells while 30% weaker entr…
A_1038_C_missense	169	type(description):Chain(Spike glycoprotein),type(description):Chain(Spike protein S1),type(description):Topological domain(Extracellular),type(description):Domain(BetaCoV S1-CTD),type(description):Region(Receptor-binding domain (RBD)),type(description):Disulfide bond(),type(description):Natural variant(in strain: Mu/B.1.621),type(description):Beta strand()
C_764_T_missense	168	type(description):Chain(Spike glycoprotein),type(description):Chain(Spike protein S1),type(description):Topological domain(Extracellular),type(description):Domain(BetaCoV S1-NTD),type(description):Region(Disordered),type(description):Turn()
T_213_A_synonymous	167	type(description):Chain(Spike glycoprotein),type(description):Chain(Spike protein S1),type(description):Topological domain(Extracellular),type(description):Domain(BetaCoV S1-NTD),type(description):Region(Disordered),type(description):Disulfide bond(),type(description):Turn()
C_915_T_synonymous	167	type(description):Chain(Spike glycoprotein),type(description):Chain(Spike protein S1),type(description):Topological domain(Extracellular),type(description):Beta strand()
G_427_T_missense	167	type(description):Chain(Spike glycoprotein),type(description):Chain(Spike protein S1),type(description):Topological domain(Extracellular),type(description):Domain(BetaCoV S1-NTD),type(description):Region(Disordered),type(description):Disulfide bond(),type(description):Natural variant(in strain: Omicron/BA.1),type(description):Beta strand()
T_1636_C_synonymous	167	type(description):Chain(Spike glycoprotein),type(description):Chain(Spike protein S1),type(description):Topological domain(Extracellular),type(description):Disulfide bond()
C_1709_T_missense	166	type(description):Chain(Spike glycoprotein),type(description):Chain(Spike protein S1),type(description):Topological domain(Extracellular),type(description):Disulfide bond()
A_3339_G_synonymous	163	type(description):Chain(Spike glycoprotein),type(description):Chain(Spike protein S2),type(description):Chain(Spike protein S2'),type(description):Topological domain(Extracellular),type(description):Disulfide bond(),type(description):Beta strand()
G_2311_T_missense	163	type(description):Chain(Spike glycoprotein),type(description):Chain(Spike protein S2),type(description):Topological domain(Extracellular),type(description):Helix()
C_349_T_synonymous	163	type(description):Chain(Spike glycoprotein),type(description):Chain(Spike protein S1),type(description):Topological domain(Extracellular),type(description):Domain(BetaCoV S1-NTD),type(description):Disulfide bond(),type(description):Beta strand()
T_1469_G_missense	161	type(description):Chain(Spike glycoprotein),type(description):Chain(Spike protein S1),type(description):Topological domain(Extracellular),type(description):Domain(BetaCoV S1-CTD),type(description):Region(Receptor-binding domain (RBD)),type(description):Region(Receptor-binding motif; binding to human ACE2),type(description):Region(Disordered),type(description):Disulfide bond()
C_1185_T_synonymous	159	type(description):Chain(Spike glycoprotein),type(description):Chain(Spike protein S1),type(description):Topological domain(Extracellular),type(description):Domain(BetaCoV S1-CTD),type(description):Region(Receptor-binding domain (RBD)),type(description):Disulfide bond(),type(description):Disulfide bond(),type(description):Beta strand()
T_3686_C_missense	159	type(description):Chain(Spike glycoprotein),type(description):Chain(Spike protein S2),type(description):Chain(Spike protein S2'),type(description):Transmembrane(Helical),type(description):Helix()
G_1960_C_missense	158	type(description):Chain(Spike glycoprotein),type(description):Chain(Spike protein S1),type(description):Topological domain(Extracellular)
G_459_A_missense	157	type(description):Chain(Spike glycoprotein),type(description):Chain(Spike protein S1),type(description):Topological domain(Extracellular),type(description):Domain(BetaCoV S1-NTD),type(description):Region(Disordered),type(description):Disulfide bond(),type(description):Beta strand()
C_1113_T_synonymous	156	type(description):Chain(Spike glycoprotein),type(description):Chain(Spike protein S1),type(description):Topological domain(Extracellular),type(description):Domain(BetaCoV S1-CTD),type(description):Region(Receptor-binding domain (RBD)),type(description):Natural variant(in strain: Omicron/BA.2, Omicron/BA.2.12.1, Omicron/BA.2.75, Omicron/BA.4, Omicron/BA.5),type(description):Natural variant(in stra…
C_2051_T_missense	155	type(description):Chain(Spike glycoprotein),type(description):Chain(Spike protein S1),type(description):Topological domain(Extracellular),type(description):Region(Disordered),type(description):Region(Putative superantigen; may bind T-cell receptor beta/TRBC1),type(description):Mutagenesis(About 50% stronger entry efficiency in Vero E6 cells while 30% weaker entry efficiency in hACE2-expressing BH…
C_3222_T_synonymous	154	type(description):Chain(Spike glycoprotein),type(description):Chain(Spike protein S2),type(description):Chain(Spike protein S2'),type(description):Topological domain(Extracellular),type(description):Glycosylation(N-linked (GlcNAc...) (hybrid) asparagine; by host),type(description):Beta strand()
G_2674_T_missense	154	type(description):Chain(Spike glycoprotein),type(description):Chain(Spike protein S2),type(description):Chain(Spike protein S2'),type(description):Topological domain(Extracellular),type(description):Beta strand()
G_1674_T_missense	153	type(description):Chain(Spike glycoprotein),type(description):Chain(Spike protein S1),type(description):Topological domain(Extracellular),type(description):Disulfide bond()
T_645_C_synonymous	153	type(description):Chain(Spike glycoprotein),type(description):Chain(Spike protein S1),type(description):Topological domain(Extracellular),type(description):Domain(BetaCoV S1-NTD),type(description):Natural variant(in strain: Beta/B.1.351),type(description):Beta strand()
T_3201_C_synonymous	153	type(description):Chain(Spike glycoprotein),type(description):Chain(Spike protein S2),type(description):Chain(Spike protein S2'),type(description):Topological domain(Extracellular),type(description):Beta strand()
G_3778_T_missense	151	type(description):Chain(Spike glycoprotein),type(description):Chain(Spike protein S2),type(description):Chain(Spike protein S2'),type(description):Topological domain(Cytoplasmic),type(description):Motif(Diacidic ER export motif (host COPII))
C_250_T_synonymous	150	type(description):Chain(Spike glycoprotein),type(description):Chain(Spike protein S1),type(description):Topological domain(Extracellular),type(description):Domain(BetaCoV S1-NTD),type(description):Disulfide bond(),type(description):Beta strand()
G_425_T_missense	150	type(description):Chain(Spike glycoprotein),type(description):Chain(Spike protein S1),type(description):Topological domain(Extracellular),type(description):Domain(BetaCoV S1-NTD),type(description):Disulfide bond(),type(description):Beta strand()
G_769_A_missense	149	type(description):Chain(Spike glycoprotein),type(description):Chain(Spike protein S1),type(description):Topological domain(Extracellular),type(description):Domain(BetaCoV S1-NTD),type(description):Region(Disordered)
C_2015_T_missense	149	type(description):Chain(Spike glycoprotein),type(description):Chain(Spike protein S1),type(description):Topological domain(Extracellular),type(description):Beta strand()
G_3195_T_synonymous	148	type(description):Chain(Spike glycoprotein),type(description):Chain(Spike protein S2),type(description):Chain(Spike protein S2'),type(description):Topological domain(Extracellular),type(description):Beta strand()
C_3156_T_synonymous	148	type(description):Chain(Spike glycoprotein),type(description):Chain(Spike protein S2),type(description):Chain(Spike protein S2'),type(description):Topological domain(Extracellular),type(description):Beta strand()
G_1864_T_missense	146	type(description):Chain(Spike glycoprotein),type(description):Chain(Spike protein S1),type(description):Topological domain(Extracellular),type(description):Region(Disordered),type(description):Disulfide bond(),type(description):Helix()
T_1456_G_missense	146	type(description):Chain(Spike glycoprotein),type(description):Chain(Spike protein S1),type(description):Topological domain(Extracellular),type(description):Domain(BetaCoV S1-CTD),type(description):Region(Receptor-binding domain (RBD)),type(description):Region(Receptor-binding motif; binding to human ACE2),type(description):Region(Disordered),type(description):Disulfide bond(),type(description):Di…
C_3059_T_missense	145	type(description):Chain(Spike glycoprotein),type(description):Chain(Spike protein S2),type(description):Chain(Spike protein S2'),type(description):Topological domain(Extracellular),type(description):Helix()
G_3790_C_missense	144	type(description):Chain(Spike glycoprotein),type(description):Chain(Spike protein S2),type(description):Chain(Spike protein S2'),type(description):Topological domain(Cytoplasmic),type(description):Motif(Binding to host plasma membrane localising/FERM domain proteins)
T_94_C_missense	143	type(description):Chain(Spike glycoprotein),type(description):Chain(Spike protein S1),type(description):Topological domain(Extracellular),type(description):Domain(BetaCoV S1-NTD),type(description):Disulfide bond()
G_2754_A_synonymous	142	type(description):Chain(Spike glycoprotein),type(description):Chain(Spike protein S2),type(description):Chain(Spike protein S2'),type(description):Topological domain(Extracellular),type(description):Helix()
G_770_T_missense	141	type(description):Chain(Spike glycoprotein),type(description):Chain(Spike protein S1),type(description):Topological domain(Extracellular),type(description):Domain(BetaCoV S1-NTD),type(description):Region(Disordered)
C_3183_T_synonymous	141	type(description):Chain(Spike glycoprotein),type(description):Chain(Spike protein S2),type(description):Chain(Spike protein S2'),type(description):Topological domain(Extracellular),type(description):Beta strand()
T_1722_C_synonymous	140	type(description):Chain(Spike glycoprotein),type(description):Chain(Spike protein S1),type(description):Topological domain(Extracellular),type(description):Disulfide bond(),type(description):Beta strand()
C_2240_T_missense	139	type(description):Chain(Spike glycoprotein),type(description):Chain(Spike protein S2),type(description):Topological domain(Extracellular),type(description):Disulfide bond(),type(description):Disulfide bond()
T_1734_C_synonymous	139	type(description):Chain(Spike glycoprotein),type(description):Chain(Spike protein S1),type(description):Topological domain(Extracellular),type(description):Disulfide bond()
C_2033_T_missense	139	type(description):Chain(Spike glycoprotein),type(description):Chain(Spike protein S1),type(description):Topological domain(Extracellular),type(description):Region(Disordered)
C_3485_T_missense	139	type(description):Chain(Spike glycoprotein),type(description):Chain(Spike protein S2),type(description):Chain(Spike protein S2'),type(description):Topological domain(Extracellular)
G_42_T_missense	139	type(description):Chain(Spike glycoprotein),type(description):Chain(Spike protein S1),type(description):Topological domain(Extracellular),type(description):Domain(BetaCoV S1-NTD),type(description):Region(Disordered)
C_1101_T_synonymous	139	type(description):Chain(Spike glycoprotein),type(description):Chain(Spike protein S1),type(description):Topological domain(Extracellular),type(description):Domain(BetaCoV S1-CTD),type(description):Region(Receptor-binding domain (RBD)),type(description):Helix()
G_3749_T_missense	137	type(description):Chain(Spike glycoprotein),type(description):Chain(Spike protein S2),type(description):Chain(Spike protein S2'),type(description):Topological domain(Cytoplasmic)
G_679_T_missense	136	type(description):Chain(Spike glycoprotein),type(description):Chain(Spike protein S1),type(description):Topological domain(Extracellular),type(description):Domain(BetaCoV S1-NTD),type(description):Beta strand()
G_801_T_synonymous	136	type(description):Chain(Spike glycoprotein),type(description):Chain(Spike protein S1),type(description):Topological domain(Extracellular),type(description):Domain(BetaCoV S1-NTD),type(description):Beta strand()
C_558_T_synonymous	135	type(description):Chain(Spike glycoprotein),type(description):Chain(Spike protein S1),type(description):Topological domain(Extracellular),type(description):Domain(BetaCoV S1-NTD),type(description):Beta strand()
A_2413_G_missense	135	type(description):Chain(Spike glycoprotein),type(description):Chain(Spike protein S2),type(description):Topological domain(Extracellular),type(description):Turn()
G_3704_T_missense	135	type(description):Chain(Spike glycoprotein),type(description):Chain(Spike protein S2),type(description):Chain(Spike protein S2'),type(description):Helix()
T_240_C_synonymous	134	type(description):Chain(Spike glycoprotein),type(description):Chain(Spike protein S1),type(description):Topological domain(Extracellular),type(description):Domain(BetaCoV S1-NTD),type(description):Region(Disordered),type(description):Disulfide bond(),type(description):Natural variant(in strain: Beta/B.1.351)
G_268_T_missense	131	type(description):Chain(Spike glycoprotein),type(description):Chain(Spike protein S1),type(description):Topological domain(Extracellular),type(description):Domain(BetaCoV S1-NTD),type(description):Disulfide bond()
T_3330_C_synonymous	131	type(description):Chain(Spike glycoprotein),type(description):Chain(Spike protein S2),type(description):Chain(Spike protein S2'),type(description):Topological domain(Extracellular),type(description):Disulfide bond()
T_426_C_synonymous	131	type(description):Chain(Spike glycoprotein),type(description):Chain(Spike protein S1),type(description):Topological domain(Extracellular),type(description):Domain(BetaCoV S1-NTD),type(description):Region(Disordered),type(description):Disulfide bond(),type(description):Natural variant(in strain: Omicron/BA.1),type(description):Natural variant(in strain: Kappa/B.1.617.1, Omicron/BA.2, Omicron/BA.2.…
T_1320_A_missense	131	type(description):Chain(Spike glycoprotein),type(description):Chain(Spike protein S1),type(description):Topological domain(Extracellular),type(description):Domain(BetaCoV S1-CTD),type(description):Region(Receptor-binding domain (RBD)),type(description):Region(Receptor-binding motif; binding to human ACE2),type(description):Disulfide bond(),type(description):Natural variant(in strain: Omicron/BA.1…
A_3165_T_synonymous	130	type(description):Chain(Spike glycoprotein),type(description):Chain(Spike protein S2),type(description):Chain(Spike protein S2'),type(description):Topological domain(Extracellular),type(description):Beta strand()
T_1469_C_missense	129	type(description):Chain(Spike glycoprotein),type(description):Chain(Spike protein S1),type(description):Topological domain(Extracellular),type(description):Domain(BetaCoV S1-CTD),type(description):Region(Receptor-binding domain (RBD)),type(description):Region(Receptor-binding motif; binding to human ACE2),type(description):Region(Disordered),type(description):Disulfide bond()
T_3519_C_synonymous	129	type(description):Chain(Spike glycoprotein),type(description):Chain(Spike protein S2),type(description):Chain(Spike protein S2'),type(description):Topological domain(Extracellular),type(description):Region(Heptad repeat 2),type(description):Glycosylation(N-linked (GlcNAc...) (complex) asparagine; by host)
C_3350_T_missense	128	type(description):Chain(Spike glycoprotein),type(description):Chain(Spike protein S2),type(description):Chain(Spike protein S2'),type(description):Topological domain(Extracellular),type(description):Disulfide bond()
G_1708_T_missense	127	type(description):Chain(Spike glycoprotein),type(description):Chain(Spike protein S1),type(description):Topological domain(Extracellular),type(description):Disulfide bond()
G_3366_T_synonymous	125	type(description):Chain(Spike glycoprotein),type(description):Chain(Spike protein S2),type(description):Chain(Spike protein S2'),type(description):Topological domain(Extracellular),type(description):Disulfide bond(),type(description):Beta strand()
C_65_A_missense	125	type(description):Chain(Spike glycoprotein),type(description):Chain(Spike protein S1),type(description):Topological domain(Extracellular),type(description):Domain(BetaCoV S1-NTD),type(description):Region(Disordered),type(description):Disulfide bond(),type(description):Beta strand()
C_1626_T_synonymous	124	type(description):Chain(Spike glycoprotein),type(description):Chain(Spike protein S1),type(description):Topological domain(Extracellular),type(description):Disulfide bond(),type(description):Beta strand()
T_458_C_missense	124	type(description):Chain(Spike glycoprotein),type(description):Chain(Spike protein S1),type(description):Topological domain(Extracellular),type(description):Domain(BetaCoV S1-NTD),type(description):Region(Disordered),type(description):Disulfide bond(),type(description):Beta strand()
C_1668_T_synonymous	123	type(description):Chain(Spike glycoprotein),type(description):Chain(Spike protein S1),type(description):Topological domain(Extracellular),type(description):Disulfide bond()
T_3417_C_synonymous	123	type(description):Chain(Spike glycoprotein),type(description):Chain(Spike protein S2),type(description):Chain(Spike protein S2'),type(description):Topological domain(Extracellular)
A_2567_G_missense	123	type(description):Chain(Spike glycoprotein),type(description):Chain(Spike protein S2),type(description):Chain(Spike protein S2'),type(description):Topological domain(Extracellular),type(description):Turn()
T_2721_C_synonymous	123	type(description):Chain(Spike glycoprotein),type(description):Chain(Spike protein S2),type(description):Chain(Spike protein S2'),type(description):Topological domain(Extracellular),type(description):Helix()
C_1409_A_missense	122	type(description):Chain(Spike glycoprotein),type(description):Chain(Spike protein S1),type(description):Topological domain(Extracellular),type(description):Domain(BetaCoV S1-CTD),type(description):Region(Receptor-binding domain (RBD)),type(description):Region(Receptor-binding motif; binding to human ACE2),type(description):Region(Disordered),type(description):Disulfide bond()
C_3054_T_synonymous	122	type(description):Chain(Spike glycoprotein),type(description):Chain(Spike protein S2),type(description):Chain(Spike protein S2'),type(description):Topological domain(Extracellular),type(description):Helix()
T_2424_C_synonymous	122	type(description):Chain(Spike glycoprotein),type(description):Chain(Spike protein S2),type(description):Topological domain(Extracellular),type(description):Beta strand()
T_2501_C_missense	121	type(description):Chain(Spike glycoprotein),type(description):Chain(Spike protein S2),type(description):Chain(Spike protein S2'),type(description):Topological domain(Extracellular),type(description):Region(Fusion peptide 1),type(description):Region(Disordered)
C_2537_T_missense	121	type(description):Chain(Spike glycoprotein),type(description):Chain(Spike protein S2),type(description):Chain(Spike protein S2'),type(description):Topological domain(Extracellular),type(description):Region(Disordered),type(description):Region(Fusion peptide 2),type(description):Disulfide bond()
G_643_T_missense	120	type(description):Chain(Spike glycoprotein),type(description):Chain(Spike protein S1),type(description):Topological domain(Extracellular),type(description):Domain(BetaCoV S1-NTD),type(description):Beta strand()
G_339_A_synonymous	120	type(description):Chain(Spike glycoprotein),type(description):Chain(Spike protein S1),type(description):Topological domain(Extracellular),type(description):Domain(BetaCoV S1-NTD),type(description):Disulfide bond(),type(description):Beta strand()
G_1723_T_missense	119	type(description):Chain(Spike glycoprotein),type(description):Chain(Spike protein S1),type(description):Topological domain(Extracellular),type(description):Disulfide bond(),type(description):Beta strand()
C_2612_T_missense	118	type(description):Chain(Spike glycoprotein),type(description):Chain(Spike protein S2),type(description):Chain(Spike protein S2'),type(description):Topological domain(Extracellular),type(description):Helix()
C_2772_T_synonymous	117	type(description):Chain(Spike glycoprotein),type(description):Chain(Spike protein S2),type(description):Chain(Spike protein S2'),type(description):Topological domain(Extracellular),type(description):Region(Heptad repeat 1),type(description):Helix()
C_1125_T_synonymous	117	type(description):Chain(Spike glycoprotein),type(description):Chain(Spike protein S1),type(description):Topological domain(Extracellular),type(description):Domain(BetaCoV S1-CTD),type(description):Region(Receptor-binding domain (RBD)),type(description):Natural variant(in strain: Omicron/BA.1, Omicron/BA.2, Omicron/BA.2.12.1, Omicron/BA.2.75, Omicron/BA.4, Omicron/BA.5),type(description):Beta stra…
C_1891_T_missense	116	type(description):Chain(Spike glycoprotein),type(description):Chain(Spike protein S1),type(description):Topological domain(Extracellular),type(description):Region(Disordered),type(description):Disulfide bond()
G_199_T_missense	115	type(description):Chain(Spike glycoprotein),type(description):Chain(Spike protein S1),type(description):Topological domain(Extracellular),type(description):Domain(BetaCoV S1-NTD),type(description):Disulfide bond(),type(description):Beta strand()
A_3559_T_missense	114	type(description):Chain(Spike glycoprotein),type(description):Chain(Spike protein S2),type(description):Chain(Spike protein S2'),type(description):Topological domain(Extracellular),type(description):Region(Heptad repeat 2),type(description):Coiled coil(),type(description):Helix()
C_348_T_synonymous	114	type(description):Chain(Spike glycoprotein),type(description):Chain(Spike protein S1),type(description):Topological domain(Extracellular),type(description):Domain(BetaCoV S1-NTD),type(description):Disulfide bond(),type(description):Beta strand()
T_840_C_synonymous	114	type(description):Chain(Spike glycoprotein),type(description):Chain(Spike protein S1),type(description):Topological domain(Extracellular),type(description):Domain(BetaCoV S1-NTD),type(description):Region(Putative superantigen; may bind T-cell receptor alpha/TRAC)
G_2062_T_missense	114	type(description):Chain(Spike glycoprotein),type(description):Chain(Spike protein S2),type(description):Topological domain(Extracellular)
C_2856_T_synonymous	114	type(description):Chain(Spike glycoprotein),type(description):Chain(Spike protein S2),type(description):Chain(Spike protein S2'),type(description):Topological domain(Extracellular),type(description):Region(Heptad repeat 1),type(description):Coiled coil(),type(description):Helix()
A_431_T_missense	113	type(description):Chain(Spike glycoprotein),type(description):Chain(Spike protein S1),type(description):Topological domain(Extracellular),type(description):Domain(BetaCoV S1-NTD),type(description):Region(Disordered),type(description):Disulfide bond(),type(description):Natural variant(in strain: Omicron/BA.1),type(description):Beta strand()
G_1450_C_missense	112	type(description):Chain(Spike glycoprotein),type(description):Chain(Spike protein S1),type(description):Topological domain(Extracellular),type(description):Domain(BetaCoV S1-CTD),type(description):Region(Receptor-binding domain (RBD)),type(description):Region(Receptor-binding motif; binding to human ACE2),type(description):Region(Disordered),type(description):Disulfide bond(),type(description):Di…
G_1144_T_missense	110	type(description):Chain(Spike glycoprotein),type(description):Chain(Spike protein S1),type(description):Topological domain(Extracellular),type(description):Domain(BetaCoV S1-CTD),type(description):Region(Receptor-binding domain (RBD)),type(description):Disulfide bond(),type(description):Beta strand()
G_3728_T_missense	110	type(description):Chain(Spike glycoprotein),type(description):Chain(Spike protein S2),type(description):Chain(Spike protein S2'),type(description):Topological domain(Cytoplasmic)
G_3331_C_missense	110	type(description):Chain(Spike glycoprotein),type(description):Chain(Spike protein S2),type(description):Chain(Spike protein S2'),type(description):Topological domain(Extracellular),type(description):Disulfide bond()
G_2631_T_synonymous	109	type(description):Chain(Spike glycoprotein),type(description):Chain(Spike protein S2),type(description):Chain(Spike protein S2'),type(description):Topological domain(Extracellular),type(description):Helix()
C_3301_T_missense	108	type(description):Chain(Spike glycoprotein),type(description):Chain(Spike protein S2),type(description):Chain(Spike protein S2'),type(description):Topological domain(Extracellular),type(description):Disulfide bond()
C_3186_T_synonymous	108	type(description):Chain(Spike glycoprotein),type(description):Chain(Spike protein S2),type(description):Chain(Spike protein S2'),type(description):Topological domain(Extracellular),type(description):Beta strand()
G_455_T_missense	108	type(description):Chain(Spike glycoprotein),type(description):Chain(Spike protein S1),type(description):Topological domain(Extracellular),type(description):Domain(BetaCoV S1-NTD),type(description):Region(Disordered),type(description):Disulfide bond(),type(description):Beta strand()
G_1371_A_synonymous	107	type(description):Chain(Spike glycoprotein),type(description):Chain(Spike protein S1),type(description):Topological domain(Extracellular),type(description):Domain(BetaCoV S1-CTD),type(description):Region(Receptor-binding domain (RBD)),type(description):Region(Receptor-binding motif; binding to human ACE2),type(description):Region(Disordered),type(description):Disulfide bond(),type(description):Be…
G_2973_T_synonymous	107	type(description):Chain(Spike glycoprotein),type(description):Chain(Spike protein S2),type(description):Chain(Spike protein S2'),type(description):Topological domain(Extracellular),type(description):Coiled coil()
G_1662_T_missense	106	type(description):Chain(Spike glycoprotein),type(description):Chain(Spike protein S1),type(description):Topological domain(Extracellular),type(description):Disulfide bond(),type(description):Beta strand()
C_2819_T_missense	106	type(description):Chain(Spike glycoprotein),type(description):Chain(Spike protein S2),type(description):Chain(Spike protein S2'),type(description):Topological domain(Extracellular),type(description):Region(Heptad repeat 1),type(description):Helix()
C_3600_T_synonymous	105	type(description):Chain(Spike glycoprotein),type(description):Chain(Spike protein S2),type(description):Chain(Spike protein S2'),type(description):Topological domain(Extracellular),type(description):Region(Heptad repeat 2),type(description):Coiled coil()
A_3774_C_missense	105	type(description):Chain(Spike glycoprotein),type(description):Chain(Spike protein S2),type(description):Chain(Spike protein S2'),type(description):Topological domain(Cytoplasmic),type(description):Motif(Diacidic ER export motif (host COPII))
G_1099_T_missense	105	type(description):Chain(Spike glycoprotein),type(description):Chain(Spike protein S1),type(description):Topological domain(Extracellular),type(description):Domain(BetaCoV S1-CTD),type(description):Region(Receptor-binding domain (RBD)),type(description):Helix()
C_1974_T_synonymous	105	type(description):Chain(Spike glycoprotein),type(description):Chain(Spike protein S1),type(description):Topological domain(Extracellular),type(description):Beta strand()
C_646_T_missense	105	type(description):Chain(Spike glycoprotein),type(description):Chain(Spike protein S1),type(description):Topological domain(Extracellular),type(description):Domain(BetaCoV S1-NTD)
G_62_T_missense	105	type(description):Chain(Spike glycoprotein),type(description):Chain(Spike protein S1),type(description):Topological domain(Extracellular),type(description):Domain(BetaCoV S1-NTD),type(description):Region(Disordered),type(description):Disulfide bond(),type(description):Beta strand()
T_430_A_missense	105	type(description):Chain(Spike glycoprotein),type(description):Chain(Spike protein S1),type(description):Topological domain(Extracellular),type(description):Domain(BetaCoV S1-NTD),type(description):Region(Disordered),type(description):Disulfide bond(),type(description):Natural variant(in strain: Omicron/BA.1),type(description):Beta strand()
G_727_T_missense	105	type(description):Chain(Spike glycoprotein),type(description):Chain(Spike protein S1),type(description):Topological domain(Extracellular),type(description):Domain(BetaCoV S1-NTD),type(description):Beta strand()
G_1876_T_missense	104	type(description):Chain(Spike glycoprotein),type(description):Chain(Spike protein S1),type(description):Topological domain(Extracellular),type(description):Region(Disordered),type(description):Disulfide bond(),type(description):Turn()
T_176_A_missense	104	type(description):Chain(Spike glycoprotein),type(description):Chain(Spike protein S1),type(description):Topological domain(Extracellular),type(description):Domain(BetaCoV S1-NTD),type(description):Disulfide bond()
G_3740_T_missense	104	type(description):Chain(Spike glycoprotein),type(description):Chain(Spike protein S2),type(description):Chain(Spike protein S2'),type(description):Topological domain(Cytoplasmic)
G_379_T_missense	104	type(description):Chain(Spike glycoprotein),type(description):Chain(Spike protein S1),type(description):Topological domain(Extracellular),type(description):Domain(BetaCoV S1-NTD),type(description):Disulfide bond(),type(description):Beta strand()
T_421_G_missense	104	type(description):Chain(Spike glycoprotein),type(description):Chain(Spike protein S1),type(description):Topological domain(Extracellular),type(description):Domain(BetaCoV S1-NTD),type(description):Disulfide bond(),type(description):Beta strand()
T_1998_C_synonymous	104	type(description):Chain(Spike glycoprotein),type(description):Chain(Spike protein S1),type(description):Topological domain(Extracellular),type(description):Disulfide bond(),type(description):Beta strand()
G_2262_T_missense	103	type(description):Chain(Spike glycoprotein),type(description):Chain(Spike protein S2),type(description):Topological domain(Extracellular),type(description):Disulfide bond(),type(description):Helix()
A_2030_G_missense	103	type(description):Chain(Spike glycoprotein),type(description):Chain(Spike protein S1),type(description):Topological domain(Extracellular),type(description):Region(Disordered)
C_968_T_missense	103	type(description):Chain(Spike glycoprotein),type(description):Chain(Spike protein S1),type(description):Topological domain(Extracellular),type(description):Region(Receptor-binding domain (RBD)),type(description):Region(Disordered)
G_2066_T_missense	102	type(description):Chain(Spike glycoprotein),type(description):Chain(Spike protein S2),type(description):Topological domain(Extracellular)
T_324_C_synonymous	101	type(description):Chain(Spike glycoprotein),type(description):Chain(Spike protein S1),type(description):Topological domain(Extracellular),type(description):Domain(BetaCoV S1-NTD),type(description):Disulfide bond(),type(description):Beta strand()
C_1704_T_synonymous	100	type(description):Chain(Spike glycoprotein),type(description):Chain(Spike protein S1),type(description):Topological domain(Extracellular),type(description):Disulfide bond()
G_787_T_missense	99	type(description):Chain(Spike glycoprotein),type(description):Chain(Spike protein S1),type(description):Topological domain(Extracellular),type(description):Domain(BetaCoV S1-NTD)
T_433_C_missense	99	type(description):Chain(Spike glycoprotein),type(description):Chain(Spike protein S1),type(description):Topological domain(Extracellular),type(description):Domain(BetaCoV S1-NTD),type(description):Region(Disordered),type(description):Disulfide bond(),type(description):Natural variant(in strain: Omicron/BA.1),type(description):Beta strand()
G_2049_T_synonymous	98	type(description):Chain(Spike glycoprotein),type(description):Chain(Spike protein S1),type(description):Topological domain(Extracellular),type(description):Region(Disordered),type(description):Region(Putative superantigen; may bind T-cell receptor beta/TRBC1),type(description):Mutagenesis(About 50% stronger entry efficiency in Vero E6 cells while 30% weaker entry efficiency in hACE2-expressing BH…
G_208_T_missense	98	type(description):Chain(Spike glycoprotein),type(description):Chain(Spike protein S1),type(description):Topological domain(Extracellular),type(description):Domain(BetaCoV S1-NTD),type(description):Region(Disordered),type(description):Disulfide bond(),type(description):Natural variant(in strain: Alpha/B.1.1.7, Eta/B.1.525, 19B/501T, Omicron/BA.1, Omicron/BA.4, Omicron/BA.5; May compensate for redu…
G_3487_T_missense	98	type(description):Chain(Spike glycoprotein),type(description):Chain(Spike protein S2),type(description):Chain(Spike protein S2'),type(description):Topological domain(Extracellular)
G_223_A_missense	97	type(description):Chain(Spike glycoprotein),type(description):Chain(Spike protein S1),type(description):Topological domain(Extracellular),type(description):Domain(BetaCoV S1-NTD),type(description):Region(Disordered),type(description):Disulfide bond()
C_2013_T_synonymous	96	type(description):Chain(Spike glycoprotein),type(description):Chain(Spike protein S1),type(description):Topological domain(Extracellular),type(description):Disulfide bond(),type(description):Beta strand()
C_1860_T_synonymous	96	type(description):Chain(Spike glycoprotein),type(description):Chain(Spike protein S1),type(description):Topological domain(Extracellular),type(description):Disulfide bond(),type(description):Helix()
A_68_G_missense	95	type(description):Chain(Spike glycoprotein),type(description):Chain(Spike protein S1),type(description):Topological domain(Extracellular),type(description):Domain(BetaCoV S1-NTD),type(description):Region(Disordered),type(description):Disulfide bond()
G_2964_A_synonymous	95	type(description):Chain(Spike glycoprotein),type(description):Chain(Spike protein S2),type(description):Chain(Spike protein S2'),type(description):Topological domain(Extracellular),type(description):Coiled coil(),type(description):Turn()
C_1433_G_missense	95	type(description):Chain(Spike glycoprotein),type(description):Chain(Spike protein S1),type(description):Topological domain(Extracellular),type(description):Domain(BetaCoV S1-CTD),type(description):Region(Receptor-binding domain (RBD)),type(description):Region(Receptor-binding motif; binding to human ACE2),type(description):Region(Disordered),type(description):Disulfide bond(),type(description):Be…
G_1507_A_missense	95	type(description):Chain(Spike glycoprotein),type(description):Chain(Spike protein S1),type(description):Topological domain(Extracellular),type(description):Domain(BetaCoV S1-CTD),type(description):Region(Receptor-binding domain (RBD)),type(description):Region(Receptor-binding motif; binding to human ACE2),type(description):Disulfide bond()
A_2194_G_missense	94	type(description):Chain(Spike glycoprotein),type(description):Chain(Spike protein S2),type(description):Topological domain(Extracellular)
G_2025_A_synonymous	94	type(description):Chain(Spike glycoprotein),type(description):Chain(Spike protein S1),type(description):Topological domain(Extracellular),type(description):Region(Disordered)
T_1410_A_synonymous	94	type(description):Chain(Spike glycoprotein),type(description):Chain(Spike protein S1),type(description):Topological domain(Extracellular),type(description):Domain(BetaCoV S1-CTD),type(description):Region(Receptor-binding domain (RBD)),type(description):Region(Receptor-binding motif; binding to human ACE2),type(description):Region(Disordered),type(description):Disulfide bond(),type(description):Be…
C_719_T_missense	93	type(description):Chain(Spike glycoprotein),type(description):Chain(Spike protein S1),type(description):Topological domain(Extracellular),type(description):Domain(BetaCoV S1-NTD),type(description):Beta strand()
G_641_T_missense	93	type(description):Chain(Spike glycoprotein),type(description):Chain(Spike protein S1),type(description):Topological domain(Extracellular),type(description):Domain(BetaCoV S1-NTD),type(description):Beta strand()
T_454_C_missense	93	type(description):Chain(Spike glycoprotein),type(description):Chain(Spike protein S1),type(description):Topological domain(Extracellular),type(description):Domain(BetaCoV S1-NTD),type(description):Region(Disordered),type(description):Disulfide bond(),type(description):Beta strand()
G_3604_C_missense	93	type(description):Chain(Spike glycoprotein),type(description):Chain(Spike protein S2),type(description):Chain(Spike protein S2'),type(description):Topological domain(Extracellular),type(description):Region(Heptad repeat 2),type(description):Coiled coil()
T_3237_A_synonymous	92	type(description):Chain(Spike glycoprotein),type(description):Chain(Spike protein S2),type(description):Chain(Spike protein S2'),type(description):Topological domain(Extracellular),type(description):Beta strand()
A_2452_G_missense	92	type(description):Chain(Spike glycoprotein),type(description):Chain(Spike protein S2),type(description):Chain(Spike protein S2'),type(description):Topological domain(Extracellular),type(description):Region(Fusion peptide 1),type(description):Helix()
C_1853_T_missense	92	type(description):Chain(Spike glycoprotein),type(description):Chain(Spike protein S1),type(description):Topological domain(Extracellular),type(description):Disulfide bond(),type(description):Turn()
T_2067_G_missense	92	type(description):Chain(Spike glycoprotein),type(description):Chain(Spike protein S2),type(description):Topological domain(Extracellular),type(description):Beta strand()
A_2340_T_missense	92	type(description):Chain(Spike glycoprotein),type(description):Chain(Spike protein S2),type(description):Topological domain(Extracellular),type(description):Helix()
C_1515_T_synonymous	92	type(description):Chain(Spike glycoprotein),type(description):Chain(Spike protein S1),type(description):Topological domain(Extracellular),type(description):Domain(BetaCoV S1-CTD),type(description):Region(Receptor-binding domain (RBD)),type(description):Region(Receptor-binding motif; binding to human ACE2),type(description):Disulfide bond(),type(description):Natural variant(in strain: Omicron/BA.1…
T_3666_A_synonymous	91	type(description):Chain(Spike glycoprotein),type(description):Chain(Spike protein S2),type(description):Chain(Spike protein S2'),type(description):Transmembrane(Helical),type(description):Helix()
G_643_C_missense	91	type(description):Chain(Spike glycoprotein),type(description):Chain(Spike protein S1),type(description):Topological domain(Extracellular),type(description):Domain(BetaCoV S1-NTD),type(description):Beta strand()
C_2325_T_synonymous	91	type(description):Chain(Spike glycoprotein),type(description):Chain(Spike protein S2),type(description):Topological domain(Extracellular),type(description):Helix()
G_2193_T_missense	90	type(description):Chain(Spike glycoprotein),type(description):Chain(Spike protein S2),type(description):Topological domain(Extracellular)
C_2547_T_synonymous	90	type(description):Chain(Spike glycoprotein),type(description):Chain(Spike protein S2),type(description):Chain(Spike protein S2'),type(description):Topological domain(Extracellular),type(description):Region(Disordered),type(description):Region(Fusion peptide 2),type(description):Disulfide bond(),type(description):Beta strand()
A_963_G_synonymous	90	type(description):Chain(Spike glycoprotein),type(description):Chain(Spike protein S1),type(description):Topological domain(Extracellular),type(description):Region(Receptor-binding domain (RBD)),type(description):Region(Disordered)
G_2353_A_missense	90	type(description):Chain(Spike glycoprotein),type(description):Chain(Spike protein S2),type(description):Topological domain(Extracellular)
G_3150_C_missense	90	type(description):Chain(Spike glycoprotein),type(description):Chain(Spike protein S2),type(description):Chain(Spike protein S2'),type(description):Topological domain(Extracellular),type(description):Beta strand()
T_2028_C_synonymous	90	type(description):Chain(Spike glycoprotein),type(description):Chain(Spike protein S1),type(description):Topological domain(Extracellular),type(description):Region(Disordered),type(description):Glycosylation(O-linked (GlcNAc...) threonine; by host GALNT1),type(description):Mutagenesis(Partial loss of O-glycoslyation by host GALNT1.)
T_2802_C_synonymous	89	type(description):Chain(Spike glycoprotein),type(description):Chain(Spike protein S2),type(description):Chain(Spike protein S2'),type(description):Topological domain(Extracellular),type(description):Region(Heptad repeat 1),type(description):Helix()
A_1705_T_missense	89	type(description):Chain(Spike glycoprotein),type(description):Chain(Spike protein S1),type(description):Topological domain(Extracellular),type(description):Disulfide bond()
T_430_G_missense	89	type(description):Chain(Spike glycoprotein),type(description):Chain(Spike protein S1),type(description):Topological domain(Extracellular),type(description):Domain(BetaCoV S1-NTD),type(description):Region(Disordered),type(description):Disulfide bond(),type(description):Natural variant(in strain: Omicron/BA.1),type(description):Beta strand()
A_2838_T_synonymous	89	type(description):Chain(Spike glycoprotein),type(description):Chain(Spike protein S2),type(description):Chain(Spike protein S2'),type(description):Topological domain(Extracellular),type(description):Region(Heptad repeat 1),type(description):Helix()
C_2464_T_missense	89	type(description):Chain(Spike glycoprotein),type(description):Chain(Spike protein S2),type(description):Chain(Spike protein S2'),type(description):Topological domain(Extracellular),type(description):Region(Fusion peptide 1),type(description):Helix()
C_2042_T_missense	88	type(description):Chain(Spike glycoprotein),type(description):Chain(Spike protein S1),type(description):Topological domain(Extracellular),type(description):Region(Disordered),type(description):Mutagenesis(About 50% stronger entry efficiency in Vero E6 cells while 30% weaker entry efficiency in hACE2-expressing BHK cells.)
G_423_T_missense	87	type(description):Chain(Spike glycoprotein),type(description):Chain(Spike protein S1),type(description):Topological domain(Extracellular),type(description):Domain(BetaCoV S1-NTD),type(description):Disulfide bond(),type(description):Beta strand()
C_1758_T_synonymous	87	type(description):Chain(Spike glycoprotein),type(description):Chain(Spike protein S1),type(description):Topological domain(Extracellular),type(description):Disulfide bond(),type(description):Beta strand()
G_865_A_missense	86	type(description):Chain(Spike glycoprotein),type(description):Chain(Spike protein S1),type(description):Topological domain(Extracellular),type(description):Domain(BetaCoV S1-NTD),type(description):Region(Putative superantigen; may bind T-cell receptor alpha/TRAC),type(description):Beta strand()
G_3624_T_missense	86	type(description):Chain(Spike glycoprotein),type(description):Chain(Spike protein S2),type(description):Chain(Spike protein S2'),type(description):Topological domain(Extracellular)
G_1337_T_missense	86	type(description):Chain(Spike glycoprotein),type(description):Chain(Spike protein S1),type(description):Topological domain(Extracellular),type(description):Domain(BetaCoV S1-CTD),type(description):Region(Receptor-binding domain (RBD)),type(description):Region(Receptor-binding motif; binding to human ACE2),type(description):Disulfide bond(),type(description):Turn()
G_664_T_missense	85	type(description):Chain(Spike glycoprotein),type(description):Chain(Spike protein S1),type(description):Topological domain(Extracellular),type(description):Domain(BetaCoV S1-NTD),type(description):Beta strand()
C_3601_A_missense	85	type(description):Chain(Spike glycoprotein),type(description):Chain(Spike protein S2),type(description):Chain(Spike protein S2'),type(description):Topological domain(Extracellular),type(description):Region(Heptad repeat 2),type(description):Coiled coil()
G_1867_T_missense	84	type(description):Chain(Spike glycoprotein),type(description):Chain(Spike protein S1),type(description):Topological domain(Extracellular),type(description):Region(Disordered),type(description):Disulfide bond(),type(description):Helix()
C_2156_T_missense	84	type(description):Chain(Spike glycoprotein),type(description):Chain(Spike protein S2),type(description):Topological domain(Extracellular),type(description):Beta strand()
C_73_A_missense	84	type(description):Chain(Spike glycoprotein),type(description):Chain(Spike protein S1),type(description):Topological domain(Extracellular),type(description):Domain(BetaCoV S1-NTD),type(description):Region(Disordered),type(description):Disulfide bond(),type(description):Natural variant(in strain: Omicron/BA.2, Omicron/BA.2.12.1, Omicron/BA.2.75, Omicron/BA.4, Omicron/BA.5)
C_788_T_missense	83	type(description):Chain(Spike glycoprotein),type(description):Chain(Spike protein S1),type(description):Topological domain(Extracellular),type(description):Domain(BetaCoV S1-NTD)
G_3735_A_synonymous	83	type(description):Chain(Spike glycoprotein),type(description):Chain(Spike protein S2),type(description):Chain(Spike protein S2'),type(description):Topological domain(Cytoplasmic)
G_288_T_missense	83	type(description):Chain(Spike glycoprotein),type(description):Chain(Spike protein S1),type(description):Topological domain(Extracellular),type(description):Domain(BetaCoV S1-NTD),type(description):Disulfide bond(),type(description):Beta strand()
C_1818_T_synonymous	83	type(description):Chain(Spike glycoprotein),type(description):Chain(Spike protein S1),type(description):Topological domain(Extracellular)
T_3477_C_synonymous	83	type(description):Chain(Spike glycoprotein),type(description):Chain(Spike protein S2),type(description):Chain(Spike protein S2'),type(description):Topological domain(Extracellular)
G_331_A_missense	83	type(description):Chain(Spike glycoprotein),type(description):Chain(Spike protein S1),type(description):Topological domain(Extracellular),type(description):Domain(BetaCoV S1-NTD),type(description):Disulfide bond()
G_1956_T_synonymous	81	type(description):Chain(Spike glycoprotein),type(description):Chain(Spike protein S1),type(description):Topological domain(Extracellular),type(description):Beta strand()
T_2343_A_synonymous	81	type(description):Chain(Spike glycoprotein),type(description):Chain(Spike protein S2),type(description):Topological domain(Extracellular),type(description):Helix()
G_1546_C_missense	81	type(description):Chain(Spike glycoprotein),type(description):Chain(Spike protein S1),type(description):Topological domain(Extracellular),type(description):Domain(BetaCoV S1-CTD),type(description):Region(Receptor-binding domain (RBD)),type(description):Disulfide bond(),type(description):Beta strand()
A_351_T_synonymous	81	type(description):Chain(Spike glycoprotein),type(description):Chain(Spike protein S1),type(description):Topological domain(Extracellular),type(description):Domain(BetaCoV S1-NTD),type(description):Disulfide bond(),type(description):Beta strand()
G_3752_T_missense	81	type(description):Chain(Spike glycoprotein),type(description):Chain(Spike protein S2),type(description):Chain(Spike protein S2'),type(description):Topological domain(Cytoplasmic)
C_3357_T_synonymous	80	type(description):Chain(Spike glycoprotein),type(description):Chain(Spike protein S2),type(description):Chain(Spike protein S2'),type(description):Topological domain(Extracellular),type(description):Disulfide bond(),type(description):Beta strand()
C_3260_G_missense	80	type(description):Chain(Spike glycoprotein),type(description):Chain(Spike protein S2),type(description):Chain(Spike protein S2'),type(description):Topological domain(Extracellular),type(description):Disulfide bond(),type(description):Beta strand()
G_1223_A_missense	80	type(description):Chain(Spike glycoprotein),type(description):Chain(Spike protein S1),type(description):Topological domain(Extracellular),type(description):Domain(BetaCoV S1-CTD),type(description):Region(Receptor-binding domain (RBD)),type(description):Disulfide bond(),type(description):Disulfide bond(),type(description):Helix()
A_1762_T_missense	80	type(description):Chain(Spike glycoprotein),type(description):Chain(Spike protein S1),type(description):Topological domain(Extracellular),type(description):Disulfide bond(),type(description):Beta strand()
C_3347_A_missense	80	type(description):Chain(Spike glycoprotein),type(description):Chain(Spike protein S2),type(description):Chain(Spike protein S2'),type(description):Topological domain(Extracellular),type(description):Disulfide bond()
C_2595_T_synonymous	79	type(description):Chain(Spike glycoprotein),type(description):Chain(Spike protein S2),type(description):Chain(Spike protein S2'),type(description):Topological domain(Extracellular)
G_542_C_missense	79	type(description):Chain(Spike glycoprotein),type(description):Chain(Spike protein S1),type(description):Topological domain(Extracellular),type(description):Domain(BetaCoV S1-NTD),type(description):Region(Disordered),type(description):Beta strand()
C_1032_T_synonymous	79	type(description):Chain(Spike glycoprotein),type(description):Chain(Spike protein S1),type(description):Topological domain(Extracellular),type(description):Domain(BetaCoV S1-CTD),type(description):Region(Receptor-binding domain (RBD)),type(description):Disulfide bond(),type(description):Beta strand()
G_262_C_missense	78	type(description):Chain(Spike glycoprotein),type(description):Chain(Spike protein S1),type(description):Topological domain(Extracellular),type(description):Domain(BetaCoV S1-NTD),type(description):Disulfide bond(),type(description):Helix()
G_2853_A_synonymous	78	type(description):Chain(Spike glycoprotein),type(description):Chain(Spike protein S2),type(description):Chain(Spike protein S2'),type(description):Topological domain(Extracellular),type(description):Region(Heptad repeat 1),type(description):Coiled coil(),type(description):Helix()
A_2862_G_synonymous	78	type(description):Chain(Spike glycoprotein),type(description):Chain(Spike protein S2),type(description):Chain(Spike protein S2'),type(description):Topological domain(Extracellular),type(description):Region(Heptad repeat 1),type(description):Coiled coil(),type(description):Natural variant(in strain: Omicron/BA.1, Omicron/BA.2, Omicron/BA.2.12.1, Omicron/BA.2.75, Omicron/BA.4, Omicron/BA.5),type(de…
G_3690_T_synonymous	78	type(description):Chain(Spike glycoprotein),type(description):Chain(Spike protein S2),type(description):Chain(Spike protein S2'),type(description):Transmembrane(Helical),type(description):Helix()
T_537_C_synonymous	77	type(description):Chain(Spike glycoprotein),type(description):Chain(Spike protein S1),type(description):Topological domain(Extracellular),type(description):Domain(BetaCoV S1-NTD),type(description):Region(Disordered),type(description):Beta strand()
T_3141_C_synonymous	77	type(description):Chain(Spike glycoprotein),type(description):Chain(Spike protein S2),type(description):Chain(Spike protein S2'),type(description):Topological domain(Extracellular),type(description):Beta strand()
A_2827_C_missense	77	type(description):Chain(Spike glycoprotein),type(description):Chain(Spike protein S2),type(description):Chain(Spike protein S2'),type(description):Topological domain(Extracellular),type(description):Region(Heptad repeat 1),type(description):Helix()
G_1030_T_missense	77	type(description):Chain(Spike glycoprotein),type(description):Chain(Spike protein S1),type(description):Topological domain(Extracellular),type(description):Domain(BetaCoV S1-CTD),type(description):Region(Receptor-binding domain (RBD)),type(description):Disulfide bond()
C_1868_T_missense	77	type(description):Chain(Spike glycoprotein),type(description):Chain(Spike protein S1),type(description):Topological domain(Extracellular),type(description):Region(Disordered),type(description):Disulfide bond(),type(description):Helix()
T_720_C_synonymous	77	type(description):Chain(Spike glycoprotein),type(description):Chain(Spike protein S1),type(description):Topological domain(Extracellular),type(description):Domain(BetaCoV S1-NTD),type(description):Beta strand()
A_3532_G_missense	77	type(description):Chain(Spike glycoprotein),type(description):Chain(Spike protein S2),type(description):Chain(Spike protein S2'),type(description):Topological domain(Extracellular),type(description):Region(Heptad repeat 2),type(description):Coiled coil()
C_77_A_missense	77	type(description):Chain(Spike glycoprotein),type(description):Chain(Spike protein S1),type(description):Topological domain(Extracellular),type(description):Domain(BetaCoV S1-NTD),type(description):Region(Disordered),type(description):Disulfide bond(),type(description):Natural variant(in strain: Omicron/BA.2, Omicron/BA.2.12.1, Omicron/BA.2.75, Omicron/BA.4, Omicron/BA.5)
G_231_A_synonymous	77	type(description):Chain(Spike glycoprotein),type(description):Chain(Spike protein S1),type(description):Topological domain(Extracellular),type(description):Domain(BetaCoV S1-NTD),type(description):Region(Disordered),type(description):Disulfide bond(),type(description):Beta strand()
C_281_T_missense	76	type(description):Chain(Spike glycoprotein),type(description):Chain(Spike protein S1),type(description):Topological domain(Extracellular),type(description):Domain(BetaCoV S1-NTD),type(description):Disulfide bond(),type(description):Beta strand()
C_1944_T_synonymous	76	type(description):Chain(Spike glycoprotein),type(description):Chain(Spike protein S1),type(description):Topological domain(Extracellular),type(description):Disulfide bond(),type(description):Beta strand()
C_1102_T_synonymous	76	type(description):Chain(Spike glycoprotein),type(description):Chain(Spike protein S1),type(description):Topological domain(Extracellular),type(description):Domain(BetaCoV S1-CTD),type(description):Region(Receptor-binding domain (RBD)),type(description):Helix()
G_3024_T_synonymous	76	type(description):Chain(Spike glycoprotein),type(description):Chain(Spike protein S2),type(description):Chain(Spike protein S2'),type(description):Topological domain(Extracellular)
G_770_A_missense	75	type(description):Chain(Spike glycoprotein),type(description):Chain(Spike protein S1),type(description):Topological domain(Extracellular),type(description):Domain(BetaCoV S1-NTD),type(description):Region(Disordered)
C_1431_A_missense	75	type(description):Chain(Spike glycoprotein),type(description):Chain(Spike protein S1),type(description):Topological domain(Extracellular),type(description):Domain(BetaCoV S1-CTD),type(description):Region(Receptor-binding domain (RBD)),type(description):Region(Receptor-binding motif; binding to human ACE2),type(description):Region(Disordered),type(description):Disulfide bond(),type(description):Na…
A_413_C_missense	75	type(description):Chain(Spike glycoprotein),type(description):Chain(Spike protein S1),type(description):Topological domain(Extracellular),type(description):Domain(BetaCoV S1-NTD),type(description):Disulfide bond(),type(description):Beta strand()
G_3364_T_missense	74	type(description):Chain(Spike glycoprotein),type(description):Chain(Spike protein S2),type(description):Chain(Spike protein S2'),type(description):Topological domain(Extracellular),type(description):Disulfide bond(),type(description):Beta strand()
G_3208_T_missense	74	type(description):Chain(Spike glycoprotein),type(description):Chain(Spike protein S2),type(description):Chain(Spike protein S2'),type(description):Topological domain(Extracellular),type(description):Beta strand()
G_2046_A_synonymous	74	type(description):Chain(Spike glycoprotein),type(description):Chain(Spike protein S1),type(description):Topological domain(Extracellular),type(description):Region(Disordered),type(description):Region(Putative superantigen; may bind T-cell receptor beta/TRBC1),type(description):Mutagenesis(About 50% stronger entry efficiency in Vero E6 cells while 30% weaker entry efficiency in hACE2-expressing BH…
C_28_T_synonymous	74	type(description):Signal(),type(description):Region(Disordered)
A_2686_C_missense	74	type(description):Chain(Spike glycoprotein),type(description):Chain(Spike protein S2),type(description):Chain(Spike protein S2'),type(description):Topological domain(Extracellular)
C_2534_T_missense	73	type(description):Chain(Spike glycoprotein),type(description):Chain(Spike protein S2),type(description):Chain(Spike protein S2'),type(description):Topological domain(Extracellular),type(description):Region(Disordered),type(description):Region(Fusion peptide 2),type(description):Disulfide bond(),type(description):Beta strand()
G_2828_C_missense	73	type(description):Chain(Spike glycoprotein),type(description):Chain(Spike protein S2),type(description):Chain(Spike protein S2'),type(description):Topological domain(Extracellular),type(description):Region(Heptad repeat 1),type(description):Helix()
C_2027_T_missense	73	type(description):Chain(Spike glycoprotein),type(description):Chain(Spike protein S1),type(description):Topological domain(Extracellular),type(description):Region(Disordered)
G_3250_T_missense	73	type(description):Chain(Spike glycoprotein),type(description):Chain(Spike protein S2),type(description):Chain(Spike protein S2'),type(description):Topological domain(Extracellular),type(description):Disulfide bond()
C_2335_G_missense	73	type(description):Chain(Spike glycoprotein),type(description):Chain(Spike protein S2),type(description):Topological domain(Extracellular),type(description):Helix()
C_74_T_missense	73	type(description):Chain(Spike glycoprotein),type(description):Chain(Spike protein S1),type(description):Topological domain(Extracellular),type(description):Domain(BetaCoV S1-NTD),type(description):Region(Disordered),type(description):Disulfide bond(),type(description):Natural variant(in strain: Omicron/BA.2, Omicron/BA.2.12.1, Omicron/BA.2.75, Omicron/BA.4, Omicron/BA.5)
T_3159_C_synonymous	72	type(description):Chain(Spike glycoprotein),type(description):Chain(Spike protein S2),type(description):Chain(Spike protein S2'),type(description):Topological domain(Extracellular),type(description):Beta strand()
C_2282_G_missense	72	type(description):Chain(Spike glycoprotein),type(description):Chain(Spike protein S2),type(description):Topological domain(Extracellular),type(description):Helix()
C_1354_A_missense	72	type(description):Chain(Spike glycoprotein),type(description):Chain(Spike protein S1),type(description):Topological domain(Extracellular),type(description):Domain(BetaCoV S1-CTD),type(description):Region(Receptor-binding domain (RBD)),type(description):Region(Receptor-binding motif; binding to human ACE2),type(description):Region(Immunodominant HLA epitope recognized by the CD8+; called NF9 pepti…
T_2241_A_synonymous	71	type(description):Chain(Spike glycoprotein),type(description):Chain(Spike protein S2),type(description):Topological domain(Extracellular),type(description):Disulfide bond(),type(description):Disulfide bond(),type(description):Helix()
C_2429_T_missense	71	type(description):Chain(Spike glycoprotein),type(description):Chain(Spike protein S2),type(description):Topological domain(Extracellular),type(description):Beta strand()
T_2514_C_synonymous	71	type(description):Chain(Spike glycoprotein),type(description):Chain(Spike protein S2),type(description):Chain(Spike protein S2'),type(description):Topological domain(Extracellular),type(description):Region(Disordered),type(description):Region(Fusion peptide 2),type(description):Helix()
C_98_T_missense	71	type(description):Chain(Spike glycoprotein),type(description):Chain(Spike protein S1),type(description):Topological domain(Extracellular),type(description):Domain(BetaCoV S1-NTD),type(description):Disulfide bond(),type(description):Turn()
C_896_T_missense	71	type(description):Chain(Spike glycoprotein),type(description):Chain(Spike protein S1),type(description):Topological domain(Extracellular),type(description):Domain(BetaCoV S1-NTD),type(description):Region(Putative superantigen; may bind T-cell receptor alpha/TRAC),type(description):Disulfide bond(),type(description):Helix()
A_1429_G_missense	71	type(description):Chain(Spike glycoprotein),type(description):Chain(Spike protein S1),type(description):Topological domain(Extracellular),type(description):Domain(BetaCoV S1-CTD),type(description):Region(Receptor-binding domain (RBD)),type(description):Region(Receptor-binding motif; binding to human ACE2),type(description):Region(Disordered),type(description):Disulfide bond(),type(description):Be…
C_1435_T_missense	70	type(description):Chain(Spike glycoprotein),type(description):Chain(Spike protein S1),type(description):Topological domain(Extracellular),type(description):Domain(BetaCoV S1-CTD),type(description):Region(Receptor-binding domain (RBD)),type(description):Region(Receptor-binding motif; binding to human ACE2),type(description):Region(Disordered),type(description):Disulfide bond()
T_1273_C_synonymous	70	type(description):Chain(Spike glycoprotein),type(description):Chain(Spike protein S1),type(description):Topological domain(Extracellular),type(description):Domain(BetaCoV S1-CTD),type(description):Region(Receptor-binding domain (RBD)),type(description):Disulfide bond(),type(description):Disulfide bond()
T_1809_C_synonymous	70	type(description):Chain(Spike glycoprotein),type(description):Chain(Spike protein S1),type(description):Topological domain(Extracellular),type(description):Glycosylation(N-linked (GlcNAc...) (hybrid) asparagine; by host),type(description):Turn()
G_24_T_missense	70	type(description):Signal(),type(description):Region(Disordered)
G_618_A_synonymous	70	type(description):Chain(Spike glycoprotein),type(description):Chain(Spike protein S1),type(description):Topological domain(Extracellular),type(description):Domain(BetaCoV S1-NTD),type(description):Beta strand()
C_1718_T_missense	70	type(description):Chain(Spike glycoprotein),type(description):Chain(Spike protein S1),type(description):Topological domain(Extracellular),type(description):Disulfide bond(),type(description):Beta strand()
G_1720_T_missense	70	type(description):Chain(Spike glycoprotein),type(description):Chain(Spike protein S1),type(description):Topological domain(Extracellular),type(description):Disulfide bond(),type(description):Beta strand()
G_1749_A_synonymous	70	type(description):Chain(Spike glycoprotein),type(description):Chain(Spike protein S1),type(description):Topological domain(Extracellular),type(description):Disulfide bond()
T_2511_C_synonymous	69	type(description):Chain(Spike glycoprotein),type(description):Chain(Spike protein S2),type(description):Chain(Spike protein S2'),type(description):Topological domain(Extracellular),type(description):Region(Fusion peptide 1),type(description):Region(Disordered),type(description):Region(Fusion peptide 2),type(description):Helix()
T_1539_C_synonymous	69	type(description):Chain(Spike glycoprotein),type(description):Chain(Spike protein S1),type(description):Topological domain(Extracellular),type(description):Domain(BetaCoV S1-CTD),type(description):Region(Receptor-binding domain (RBD)),type(description):Disulfide bond(),type(description):Beta strand()
C_1848_T_synonymous	69	type(description):Chain(Spike glycoprotein),type(description):Chain(Spike protein S1),type(description):Topological domain(Extracellular),type(description):Glycosylation(N-linked (GlcNAc...) (complex) asparagine; by host)
T_1522_C_missense	69	type(description):Chain(Spike glycoprotein),type(description):Chain(Spike protein S1),type(description):Topological domain(Extracellular),type(description):Domain(BetaCoV S1-CTD),type(description):Region(Receptor-binding domain (RBD)),type(description):Region(Receptor-binding motif; binding to human ACE2),type(description):Disulfide bond(),type(description):Beta strand()
G_3436_C_missense	69	type(description):Chain(Spike glycoprotein),type(description):Chain(Spike protein S2),type(description):Chain(Spike protein S2'),type(description):Topological domain(Extracellular)
T_3474_C_synonymous	69	type(description):Chain(Spike glycoprotein),type(description):Chain(Spike protein S2),type(description):Chain(Spike protein S2'),type(description):Topological domain(Extracellular),type(description):Glycosylation(N-linked (GlcNAc...) (complex) asparagine; by host)
C_2506_A_missense	69	type(description):Chain(Spike glycoprotein),type(description):Chain(Spike protein S2),type(description):Chain(Spike protein S2'),type(description):Topological domain(Extracellular),type(description):Region(Fusion peptide 1),type(description):Region(Disordered),type(description):Region(Fusion peptide 2),type(description):Helix()
G_3272_T_missense	69	type(description):Chain(Spike glycoprotein),type(description):Chain(Spike protein S2),type(description):Chain(Spike protein S2'),type(description):Topological domain(Extracellular),type(description):Disulfide bond(),type(description):Beta strand()
G_3725_T_missense	68	type(description):Chain(Spike glycoprotein),type(description):Chain(Spike protein S2),type(description):Chain(Spike protein S2'),type(description):Topological domain(Cytoplasmic)
G_489_T_synonymous	68	type(description):Chain(Spike glycoprotein),type(description):Chain(Spike protein S1),type(description):Topological domain(Extracellular),type(description):Domain(BetaCoV S1-NTD),type(description):Region(Disordered),type(description):Disulfide bond(),type(description):Beta strand()
G_2635_A_missense	68	type(description):Chain(Spike glycoprotein),type(description):Chain(Spike protein S2),type(description):Chain(Spike protein S2'),type(description):Topological domain(Extracellular),type(description):Helix()
G_3615_T_missense	68	type(description):Chain(Spike glycoprotein),type(description):Chain(Spike protein S2),type(description):Chain(Spike protein S2'),type(description):Topological domain(Extracellular)
C_1376_T_missense	68	type(description):Chain(Spike glycoprotein),type(description):Chain(Spike protein S1),type(description):Topological domain(Extracellular),type(description):Domain(BetaCoV S1-CTD),type(description):Region(Receptor-binding domain (RBD)),type(description):Region(Receptor-binding motif; binding to human ACE2),type(description):Region(Disordered),type(description):Disulfide bond(),type(description):Be…
C_3282_T_synonymous	67	type(description):Chain(Spike glycoprotein),type(description):Chain(Spike protein S2),type(description):Chain(Spike protein S2'),type(description):Topological domain(Extracellular),type(description):Disulfide bond(),type(description):Beta strand()
A_2322_G_synonymous	67	type(description):Chain(Spike glycoprotein),type(description):Chain(Spike protein S2),type(description):Topological domain(Extracellular),type(description):Helix()
G_1564_C_missense	66	type(description):Chain(Spike glycoprotein),type(description):Chain(Spike protein S1),type(description):Topological domain(Extracellular),type(description):Domain(BetaCoV S1-CTD),type(description):Region(Receptor-binding domain (RBD)),type(description):Region(Disordered),type(description):Disulfide bond()
T_414_C_synonymous	66	type(description):Chain(Spike glycoprotein),type(description):Chain(Spike protein S1),type(description):Topological domain(Extracellular),type(description):Domain(BetaCoV S1-NTD),type(description):Disulfide bond(),type(description):Natural variant(in strain: Gamma/P.1),type(description):Beta strand()
T_2865_C_synonymous	66	type(description):Chain(Spike glycoprotein),type(description):Chain(Spike protein S2),type(description):Chain(Spike protein S2'),type(description):Topological domain(Extracellular),type(description):Region(Heptad repeat 1),type(description):Coiled coil(),type(description):Helix()
G_3046_T_missense	66	type(description):Chain(Spike glycoprotein),type(description):Chain(Spike protein S2),type(description):Chain(Spike protein S2'),type(description):Topological domain(Extracellular),type(description):Helix()
G_1042_T_missense	66	type(description):Chain(Spike glycoprotein),type(description):Chain(Spike protein S1),type(description):Topological domain(Extracellular),type(description):Domain(BetaCoV S1-CTD),type(description):Region(Receptor-binding domain (RBD)),type(description):Disulfide bond()
G_305_T_missense	66	type(description):Chain(Spike glycoprotein),type(description):Chain(Spike protein S1),type(description):Topological domain(Extracellular),type(description):Domain(BetaCoV S1-NTD),type(description):Disulfide bond(),type(description):Beta strand()
T_1320_C_synonymous	65	type(description):Chain(Spike glycoprotein),type(description):Chain(Spike protein S1),type(description):Topological domain(Extracellular),type(description):Domain(BetaCoV S1-CTD),type(description):Region(Receptor-binding domain (RBD)),type(description):Region(Receptor-binding motif; binding to human ACE2),type(description):Disulfide bond(),type(description):Natural variant(in strain: Omicron/BA.1…
C_2117_T_missense	65	type(description):Chain(Spike glycoprotein),type(description):Chain(Spike protein S2),type(description):Topological domain(Extracellular)
G_2824_A_missense	64	type(description):Chain(Spike glycoprotein),type(description):Chain(Spike protein S2),type(description):Chain(Spike protein S2'),type(description):Topological domain(Extracellular),type(description):Region(Heptad repeat 1),type(description):Helix()
A_89_G_missense	64	type(description):Chain(Spike glycoprotein),type(description):Chain(Spike protein S1),type(description):Topological domain(Extracellular),type(description):Domain(BetaCoV S1-NTD),type(description):Disulfide bond(),type(description):Beta strand()
G_2739_A_synonymous	64	type(description):Chain(Spike glycoprotein),type(description):Chain(Spike protein S2),type(description):Chain(Spike protein S2'),type(description):Topological domain(Extracellular),type(description):Helix()
T_8_G_missense	64	type(description):Signal(),type(description):Region(Disordered)
A_972_G_synonymous	64	type(description):Chain(Spike glycoprotein),type(description):Chain(Spike protein S1),type(description):Topological domain(Extracellular),type(description):Region(Receptor-binding domain (RBD)),type(description):Region(Disordered),type(description):Beta strand()
T_829_C_synonymous	64	type(description):Chain(Spike glycoprotein),type(description):Chain(Spike protein S1),type(description):Topological domain(Extracellular),type(description):Domain(BetaCoV S1-NTD),type(description):Beta strand()
C_2636_T_missense	64	type(description):Chain(Spike glycoprotein),type(description):Chain(Spike protein S2),type(description):Chain(Spike protein S2'),type(description):Topological domain(Extracellular),type(description):Helix()
A_545_G_missense	63	type(description):Chain(Spike glycoprotein),type(description):Chain(Spike protein S1),type(description):Topological domain(Extracellular),type(description):Domain(BetaCoV S1-NTD),type(description):Region(Disordered)
T_492_C_synonymous	63	type(description):Chain(Spike glycoprotein),type(description):Chain(Spike protein S1),type(description):Topological domain(Extracellular),type(description):Domain(BetaCoV S1-NTD),type(description):Region(Disordered),type(description):Disulfide bond(),type(description):Beta strand()
C_520_T_missense	63	type(description):Chain(Spike glycoprotein),type(description):Chain(Spike protein S1),type(description):Topological domain(Extracellular),type(description):Domain(BetaCoV S1-NTD),type(description):Region(Disordered)
G_1430_T_missense	63	type(description):Chain(Spike glycoprotein),type(description):Chain(Spike protein S1),type(description):Topological domain(Extracellular),type(description):Domain(BetaCoV S1-CTD),type(description):Region(Receptor-binding domain (RBD)),type(description):Region(Receptor-binding motif; binding to human ACE2),type(description):Region(Disordered),type(description):Disulfide bond(),type(description):Be…
G_3352_T_missense	63	type(description):Chain(Spike glycoprotein),type(description):Chain(Spike protein S2),type(description):Chain(Spike protein S2'),type(description):Topological domain(Extracellular),type(description):Disulfide bond()
G_925_C_missense	63	type(description):Chain(Spike glycoprotein),type(description):Chain(Spike protein S1),type(description):Topological domain(Extracellular)
C_1416_T_synonymous	63	type(description):Chain(Spike glycoprotein),type(description):Chain(Spike protein S1),type(description):Topological domain(Extracellular),type(description):Domain(BetaCoV S1-CTD),type(description):Region(Receptor-binding domain (RBD)),type(description):Region(Receptor-binding motif; binding to human ACE2),type(description):Region(Disordered),type(description):Disulfide bond(),type(description):Be…
G_162_C_missense	62	type(description):Chain(Spike glycoprotein),type(description):Chain(Spike protein S1),type(description):Topological domain(Extracellular),type(description):Domain(BetaCoV S1-NTD),type(description):Disulfide bond(),type(description):Beta strand()
C_3017_T_missense	62	type(description):Chain(Spike glycoprotein),type(description):Chain(Spike protein S2),type(description):Chain(Spike protein S2'),type(description):Topological domain(Extracellular)
C_438_A_missense	62	type(description):Chain(Spike glycoprotein),type(description):Chain(Spike protein S1),type(description):Topological domain(Extracellular),type(description):Domain(BetaCoV S1-NTD),type(description):Region(Disordered),type(description):Disulfide bond(),type(description):Beta strand()
C_352_T_missense	62	type(description):Chain(Spike glycoprotein),type(description):Chain(Spike protein S1),type(description):Topological domain(Extracellular),type(description):Domain(BetaCoV S1-NTD),type(description):Disulfide bond(),type(description):Beta strand()
C_114_T_synonymous	62	type(description):Chain(Spike glycoprotein),type(description):Chain(Spike protein S1),type(description):Topological domain(Extracellular),type(description):Domain(BetaCoV S1-NTD),type(description):Disulfide bond()
C_3555_T_synonymous	62	type(description):Chain(Spike glycoprotein),type(description):Chain(Spike protein S2),type(description):Chain(Spike protein S2'),type(description):Topological domain(Extracellular),type(description):Region(Heptad repeat 2),type(description):Coiled coil(),type(description):Helix()
T_3549_A_synonymous	62	type(description):Chain(Spike glycoprotein),type(description):Chain(Spike protein S2),type(description):Chain(Spike protein S2'),type(description):Topological domain(Extracellular),type(description):Region(Heptad repeat 2),type(description):Coiled coil(),type(description):Helix()
G_215_A_missense	62	type(description):Chain(Spike glycoprotein),type(description):Chain(Spike protein S1),type(description):Topological domain(Extracellular),type(description):Domain(BetaCoV S1-NTD),type(description):Region(Disordered),type(description):Disulfide bond(),type(description):Turn()
C_282_T_synonymous	62	type(description):Chain(Spike glycoprotein),type(description):Chain(Spike protein S1),type(description):Topological domain(Extracellular),type(description):Domain(BetaCoV S1-NTD),type(description):Disulfide bond(),type(description):Beta strand()
C_436_T_missense	61	type(description):Chain(Spike glycoprotein),type(description):Chain(Spike protein S1),type(description):Topological domain(Extracellular),type(description):Domain(BetaCoV S1-NTD),type(description):Region(Disordered),type(description):Disulfide bond(),type(description):Beta strand()
G_2853_T_synonymous	61	type(description):Chain(Spike glycoprotein),type(description):Chain(Spike protein S2),type(description):Chain(Spike protein S2'),type(description):Topological domain(Extracellular),type(description):Region(Heptad repeat 1),type(description):Coiled coil(),type(description):Helix()
T_658_A_missense	61	type(description):Chain(Spike glycoprotein),type(description):Chain(Spike protein S1),type(description):Topological domain(Extracellular),type(description):Domain(BetaCoV S1-NTD),type(description):Beta strand()
C_3375_T_synonymous	61	type(description):Chain(Spike glycoprotein),type(description):Chain(Spike protein S2),type(description):Chain(Spike protein S2'),type(description):Topological domain(Extracellular),type(description):Disulfide bond(),type(description):Beta strand()
C_3759_T_synonymous	60	type(description):Chain(Spike glycoprotein),type(description):Chain(Spike protein S2),type(description):Chain(Spike protein S2'),type(description):Topological domain(Cytoplasmic),type(description):Lipidation(S-palmitoyl cysteine; by host ZDHHC20; partial)
C_648_T_synonymous	60	type(description):Chain(Spike glycoprotein),type(description):Chain(Spike protein S1),type(description):Topological domain(Extracellular),type(description):Domain(BetaCoV S1-NTD)
T_6_A_missense	60	type(description):Signal(),type(description):Region(Disordered)
C_3756_T_synonymous	60	type(description):Chain(Spike glycoprotein),type(description):Chain(Spike protein S2),type(description):Chain(Spike protein S2'),type(description):Topological domain(Cytoplasmic)
T_2253_C_synonymous	59	type(description):Chain(Spike glycoprotein),type(description):Chain(Spike protein S2),type(description):Topological domain(Extracellular),type(description):Disulfide bond(),type(description):Helix()
C_335_T_missense	59	type(description):Chain(Spike glycoprotein),type(description):Chain(Spike protein S1),type(description):Topological domain(Extracellular),type(description):Domain(BetaCoV S1-NTD),type(description):Disulfide bond(),type(description):Beta strand()
G_156_T_missense	59	type(description):Chain(Spike glycoprotein),type(description):Chain(Spike protein S1),type(description):Topological domain(Extracellular),type(description):Domain(BetaCoV S1-NTD),type(description):Disulfide bond(),type(description):Beta strand()
G_2637_T_synonymous	59	type(description):Chain(Spike glycoprotein),type(description):Chain(Spike protein S2),type(description):Chain(Spike protein S2'),type(description):Topological domain(Extracellular),type(description):Helix()
T_3729_C_synonymous	58	type(description):Chain(Spike glycoprotein),type(description):Chain(Spike protein S2),type(description):Chain(Spike protein S2'),type(description):Topological domain(Cytoplasmic),type(description):Lipidation(S-palmitoyl cysteine; by host ZDHHC20)
T_1866_A_synonymous	58	type(description):Chain(Spike glycoprotein),type(description):Chain(Spike protein S1),type(description):Topological domain(Extracellular),type(description):Region(Disordered),type(description):Disulfide bond(),type(description):Helix()
T_454_A_missense	58	type(description):Chain(Spike glycoprotein),type(description):Chain(Spike protein S1),type(description):Topological domain(Extracellular),type(description):Domain(BetaCoV S1-NTD),type(description):Region(Disordered),type(description):Disulfide bond(),type(description):Beta strand()
C_212_T_missense	57	type(description):Chain(Spike glycoprotein),type(description):Chain(Spike protein S1),type(description):Topological domain(Extracellular),type(description):Domain(BetaCoV S1-NTD),type(description):Region(Disordered),type(description):Disulfide bond(),type(description):Turn()
C_342_T_synonymous	57	type(description):Chain(Spike glycoprotein),type(description):Chain(Spike protein S1),type(description):Topological domain(Extracellular),type(description):Domain(BetaCoV S1-NTD),type(description):Disulfide bond(),type(description):Beta strand()
C_2661_T_synonymous	57	type(description):Chain(Spike glycoprotein),type(description):Chain(Spike protein S2),type(description):Chain(Spike protein S2'),type(description):Topological domain(Extracellular),type(description):Helix()
G_3448_A_missense	57	type(description):Chain(Spike glycoprotein),type(description):Chain(Spike protein S2),type(description):Chain(Spike protein S2'),type(description):Topological domain(Extracellular),type(description):Helix()
C_2796_A_synonymous	57	type(description):Chain(Spike glycoprotein),type(description):Chain(Spike protein S2),type(description):Chain(Spike protein S2'),type(description):Topological domain(Extracellular),type(description):Region(Heptad repeat 1),type(description):Helix()
C_3607_T_missense	56	type(description):Chain(Spike glycoprotein),type(description):Chain(Spike protein S2),type(description):Chain(Spike protein S2'),type(description):Topological domain(Extracellular),type(description):Coiled coil()
T_2229_C_synonymous	56	type(description):Chain(Spike glycoprotein),type(description):Chain(Spike protein S2),type(description):Topological domain(Extracellular),type(description):Disulfide bond(),type(description):Disulfide bond(),type(description):Helix()
C_2544_T_synonymous	56	type(description):Chain(Spike glycoprotein),type(description):Chain(Spike protein S2),type(description):Chain(Spike protein S2'),type(description):Topological domain(Extracellular),type(description):Region(Disordered),type(description):Region(Fusion peptide 2),type(description):Disulfide bond(),type(description):Beta strand()
C_2072_T_missense	56	type(description):Chain(Spike glycoprotein),type(description):Chain(Spike protein S2),type(description):Topological domain(Extracellular),type(description):Beta strand()
G_531_T_missense	56	type(description):Chain(Spike glycoprotein),type(description):Chain(Spike protein S1),type(description):Topological domain(Extracellular),type(description):Domain(BetaCoV S1-NTD),type(description):Region(Disordered)
T_557_C_missense	56	type(description):Chain(Spike glycoprotein),type(description):Chain(Spike protein S1),type(description):Topological domain(Extracellular),type(description):Domain(BetaCoV S1-NTD),type(description):Beta strand()
G_782_T_missense	56	type(description):Chain(Spike glycoprotein),type(description):Chain(Spike protein S1),type(description):Topological domain(Extracellular),type(description):Domain(BetaCoV S1-NTD),type(description):Region(Disordered)
A_2933_G_missense	56	type(description):Chain(Spike glycoprotein),type(description):Chain(Spike protein S2),type(description):Chain(Spike protein S2'),type(description):Topological domain(Extracellular),type(description):Coiled coil(),type(description):Helix()
A_3360_G_synonymous	56	type(description):Chain(Spike glycoprotein),type(description):Chain(Spike protein S2),type(description):Chain(Spike protein S2'),type(description):Topological domain(Extracellular),type(description):Disulfide bond(),type(description):Beta strand()
A_3654_T_synonymous	55	type(description):Chain(Spike glycoprotein),type(description):Chain(Spike protein S2),type(description):Chain(Spike protein S2'),type(description):Transmembrane(Helical),type(description):Helix()
G_3150_T_missense	55	type(description):Chain(Spike glycoprotein),type(description):Chain(Spike protein S2),type(description):Chain(Spike protein S2'),type(description):Topological domain(Extracellular),type(description):Beta strand()
G_3272_A_missense	55	type(description):Chain(Spike glycoprotein),type(description):Chain(Spike protein S2),type(description):Chain(Spike protein S2'),type(description):Topological domain(Extracellular),type(description):Disulfide bond(),type(description):Beta strand()
G_3564_A_synonymous	55	type(description):Chain(Spike glycoprotein),type(description):Chain(Spike protein S2),type(description):Chain(Spike protein S2'),type(description):Topological domain(Extracellular),type(description):Region(Heptad repeat 2),type(description):Coiled coil(),type(description):Helix()
C_25_T_missense	54	type(description):Signal(),type(description):Region(Disordered)
A_2800_G_missense	54	type(description):Chain(Spike glycoprotein),type(description):Chain(Spike protein S2),type(description):Chain(Spike protein S2'),type(description):Topological domain(Extracellular),type(description):Region(Heptad repeat 1),type(description):Helix()
G_424_A_missense	54	type(description):Chain(Spike glycoprotein),type(description):Chain(Spike protein S1),type(description):Topological domain(Extracellular),type(description):Domain(BetaCoV S1-NTD),type(description):Disulfide bond(),type(description):Beta strand()
A_457_G_missense	54	type(description):Chain(Spike glycoprotein),type(description):Chain(Spike protein S1),type(description):Topological domain(Extracellular),type(description):Domain(BetaCoV S1-NTD),type(description):Region(Disordered),type(description):Disulfide bond(),type(description):Beta strand()
G_906_A_synonymous	54	type(description):Chain(Spike glycoprotein),type(description):Chain(Spike protein S1),type(description):Topological domain(Extracellular),type(description):Domain(BetaCoV S1-NTD),type(description):Helix()
A_789_C_synonymous	54	type(description):Chain(Spike glycoprotein),type(description):Chain(Spike protein S1),type(description):Topological domain(Extracellular),type(description):Domain(BetaCoV S1-NTD),type(description):Beta strand()
T_3398_C_missense	54	type(description):Chain(Spike glycoprotein),type(description):Chain(Spike protein S2),type(description):Chain(Spike protein S2'),type(description):Topological domain(Extracellular),type(description):Beta strand()
C_2023_A_missense	54	type(description):Chain(Spike glycoprotein),type(description):Chain(Spike protein S1),type(description):Topological domain(Extracellular),type(description):Region(Disordered)
A_734_G_missense	54	type(description):Chain(Spike glycoprotein),type(description):Chain(Spike protein S1),type(description):Topological domain(Extracellular),type(description):Domain(BetaCoV S1-NTD),type(description):Beta strand()
A_2436_G_synonymous	54	type(description):Chain(Spike glycoprotein),type(description):Chain(Spike protein S2),type(description):Topological domain(Extracellular),type(description):Beta strand()
C_2571_T_synonymous	54	type(description):Chain(Spike glycoprotein),type(description):Chain(Spike protein S2),type(description):Chain(Spike protein S2'),type(description):Topological domain(Extracellular),type(description):Turn()
T_864_C_synonymous	53	type(description):Chain(Spike glycoprotein),type(description):Chain(Spike protein S1),type(description):Topological domain(Extracellular),type(description):Domain(BetaCoV S1-NTD),type(description):Region(Putative superantigen; may bind T-cell receptor alpha/TRAC),type(description):Beta strand()
G_3778_C_missense	53	type(description):Chain(Spike glycoprotein),type(description):Chain(Spike protein S2),type(description):Chain(Spike protein S2'),type(description):Topological domain(Cytoplasmic),type(description):Motif(Diacidic ER export motif (host COPII))
C_1851_T_synonymous	53	type(description):Chain(Spike glycoprotein),type(description):Chain(Spike protein S1),type(description):Topological domain(Extracellular),type(description):Disulfide bond(),type(description):Turn()
G_1076_A_missense	53	type(description):Chain(Spike glycoprotein),type(description):Chain(Spike protein S1),type(description):Topological domain(Extracellular),type(description):Domain(BetaCoV S1-CTD),type(description):Region(Receptor-binding domain (RBD)),type(description):Disulfide bond()
G_624_A_synonymous	53	type(description):Chain(Spike glycoprotein),type(description):Chain(Spike protein S1),type(description):Topological domain(Extracellular),type(description):Domain(BetaCoV S1-NTD),type(description):Beta strand()
G_233_T_missense	52	type(description):Chain(Spike glycoprotein),type(description):Chain(Spike protein S1),type(description):Topological domain(Extracellular),type(description):Domain(BetaCoV S1-NTD),type(description):Region(Disordered),type(description):Disulfide bond(),type(description):Beta strand()
G_452_T_missense	52	type(description):Chain(Spike glycoprotein),type(description):Chain(Spike protein S1),type(description):Topological domain(Extracellular),type(description):Domain(BetaCoV S1-NTD),type(description):Region(Disordered),type(description):Disulfide bond()
G_238_A_missense	52	type(description):Chain(Spike glycoprotein),type(description):Chain(Spike protein S1),type(description):Topological domain(Extracellular),type(description):Domain(BetaCoV S1-NTD),type(description):Region(Disordered),type(description):Disulfide bond()
G_2050_A_missense	52	type(description):Chain(Spike glycoprotein),type(description):Chain(Spike protein S1),type(description):Topological domain(Extracellular),type(description):Region(Disordered),type(description):Region(Putative superantigen; may bind T-cell receptor beta/TRBC1),type(description):Mutagenesis(About 50% stronger entry efficiency in Vero E6 cells while 30% weaker entry efficiency in hACE2-expressing BH…
G_3621_T_missense	52	type(description):Chain(Spike glycoprotein),type(description):Chain(Spike protein S2),type(description):Chain(Spike protein S2'),type(description):Topological domain(Extracellular)
T_3597_C_synonymous	52	type(description):Chain(Spike glycoprotein),type(description):Chain(Spike protein S2),type(description):Chain(Spike protein S2'),type(description):Topological domain(Extracellular),type(description):Region(Heptad repeat 2),type(description):Coiled coil()
C_1658_T_missense	51	type(description):Chain(Spike glycoprotein),type(description):Chain(Spike protein S1),type(description):Topological domain(Extracellular),type(description):Disulfide bond(),type(description):Beta strand()
C_2093_T_missense	51	type(description):Chain(Spike glycoprotein),type(description):Chain(Spike protein S2),type(description):Topological domain(Extracellular)
C_3233_T_missense	51	type(description):Chain(Spike glycoprotein),type(description):Chain(Spike protein S2),type(description):Chain(Spike protein S2'),type(description):Topological domain(Extracellular),type(description):Beta strand()
T_3411_C_synonymous	51	type(description):Chain(Spike glycoprotein),type(description):Chain(Spike protein S2),type(description):Chain(Spike protein S2'),type(description):Topological domain(Extracellular)
G_3500_T_missense	51	type(description):Chain(Spike glycoprotein),type(description):Chain(Spike protein S2),type(description):Chain(Spike protein S2'),type(description):Topological domain(Extracellular),type(description):Region(Heptad repeat 2)
A_155_G_missense	50	type(description):Chain(Spike glycoprotein),type(description):Chain(Spike protein S1),type(description):Topological domain(Extracellular),type(description):Domain(BetaCoV S1-NTD),type(description):Disulfide bond(),type(description):Beta strand()
A_3797_G_missense	50	type(description):Chain(Spike glycoprotein),type(description):Chain(Spike protein S2),type(description):Chain(Spike protein S2'),type(description):Topological domain(Cytoplasmic),type(description):Motif(Binding to host plasma membrane localising/FERM domain proteins)
A_3546_G_synonymous	50	type(description):Chain(Spike glycoprotein),type(description):Chain(Spike protein S2),type(description):Chain(Spike protein S2'),type(description):Topological domain(Extracellular),type(description):Region(Heptad repeat 2),type(description):Coiled coil(),type(description):Helix()
G_3046_A_missense	50	type(description):Chain(Spike glycoprotein),type(description):Chain(Spike protein S2),type(description):Chain(Spike protein S2'),type(description):Topological domain(Extracellular),type(description):Helix()
G_2786_T_missense	50	type(description):Chain(Spike glycoprotein),type(description):Chain(Spike protein S2),type(description):Chain(Spike protein S2'),type(description):Topological domain(Extracellular),type(description):Region(Heptad repeat 1),type(description):Helix()
G_1960_A_missense	50	type(description):Chain(Spike glycoprotein),type(description):Chain(Spike protein S1),type(description):Topological domain(Extracellular)
G_407_T_missense	50	type(description):Chain(Spike glycoprotein),type(description):Chain(Spike protein S1),type(description):Topological domain(Extracellular),type(description):Domain(BetaCoV S1-NTD),type(description):Disulfide bond(),type(description):Disulfide bond(),type(description):Beta strand()
T_2022_C_synonymous	50	type(description):Chain(Spike glycoprotein),type(description):Chain(Spike protein S1),type(description):Topological domain(Extracellular),type(description):Region(Disordered),type(description):Beta strand()
C_749_T_missense	50	type(description):Chain(Spike glycoprotein),type(description):Chain(Spike protein S1),type(description):Topological domain(Extracellular),type(description):Domain(BetaCoV S1-NTD),type(description):Region(Disordered),type(description):Natural variant(in strain: Lambda/C.37)
C_851_T_missense	49	type(description):Chain(Spike glycoprotein),type(description):Chain(Spike protein S1),type(description):Topological domain(Extracellular),type(description):Domain(BetaCoV S1-NTD),type(description):Region(Putative superantigen; may bind T-cell receptor alpha/TRAC)
C_852_T_synonymous	49	type(description):Chain(Spike glycoprotein),type(description):Chain(Spike protein S1),type(description):Topological domain(Extracellular),type(description):Domain(BetaCoV S1-NTD),type(description):Region(Putative superantigen; may bind T-cell receptor alpha/TRAC)
C_626_T_missense	49	type(description):Chain(Spike glycoprotein),type(description):Chain(Spike protein S1),type(description):Topological domain(Extracellular),type(description):Domain(BetaCoV S1-NTD),type(description):Beta strand()
C_2757_T_synonymous	49	type(description):Chain(Spike glycoprotein),type(description):Chain(Spike protein S2),type(description):Chain(Spike protein S2'),type(description):Topological domain(Extracellular),type(description):Helix()
T_516_G_synonymous	49	type(description):Chain(Spike glycoprotein),type(description):Chain(Spike protein S1),type(description):Topological domain(Extracellular),type(description):Domain(BetaCoV S1-NTD)
G_1821_T_missense	49	type(description):Chain(Spike glycoprotein),type(description):Chain(Spike protein S1),type(description):Topological domain(Extracellular)
G_3775_T_missense	48	type(description):Chain(Spike glycoprotein),type(description):Chain(Spike protein S2),type(description):Chain(Spike protein S2'),type(description):Topological domain(Cytoplasmic),type(description):Motif(Diacidic ER export motif (host COPII))
T_3577_C_synonymous	48	type(description):Chain(Spike glycoprotein),type(description):Chain(Spike protein S2),type(description):Chain(Spike protein S2'),type(description):Topological domain(Extracellular),type(description):Region(Heptad repeat 2),type(description):Coiled coil()
G_1447_T_missense	48	type(description):Chain(Spike glycoprotein),type(description):Chain(Spike protein S1),type(description):Topological domain(Extracellular),type(description):Domain(BetaCoV S1-CTD),type(description):Region(Receptor-binding domain (RBD)),type(description):Region(Receptor-binding motif; binding to human ACE2),type(description):Region(Disordered),type(description):Disulfide bond(),type(description):Di…
T_2460_C_synonymous	48	type(description):Chain(Spike glycoprotein),type(description):Chain(Spike protein S2),type(description):Chain(Spike protein S2'),type(description):Topological domain(Extracellular),type(description):Region(Fusion peptide 1),type(description):Helix()
A_3218_C_missense	48	type(description):Chain(Spike glycoprotein),type(description):Chain(Spike protein S2),type(description):Chain(Spike protein S2'),type(description):Topological domain(Extracellular),type(description):Beta strand()
T_3683_C_missense	48	type(description):Chain(Spike glycoprotein),type(description):Chain(Spike protein S2),type(description):Chain(Spike protein S2'),type(description):Transmembrane(Helical),type(description):Helix()
C_761_A_missense	48	type(description):Chain(Spike glycoprotein),type(description):Chain(Spike protein S1),type(description):Topological domain(Extracellular),type(description):Domain(BetaCoV S1-NTD),type(description):Region(Disordered)
T_2151_C_synonymous	48	type(description):Chain(Spike glycoprotein),type(description):Chain(Spike protein S2),type(description):Topological domain(Extracellular),type(description):Glycosylation(N-linked (GlcNAc...) (hybrid) asparagine; by host),type(description):Beta strand()
G_3430_C_missense	48	type(description):Chain(Spike glycoprotein),type(description):Chain(Spike protein S2),type(description):Chain(Spike protein S2'),type(description):Topological domain(Extracellular),type(description):Turn()
C_2492_T_missense	48	type(description):Chain(Spike glycoprotein),type(description):Chain(Spike protein S2),type(description):Chain(Spike protein S2'),type(description):Topological domain(Extracellular),type(description):Region(Fusion peptide 1),type(description):Region(Disordered)
A_2336_G_missense	47	type(description):Chain(Spike glycoprotein),type(description):Chain(Spike protein S2),type(description):Topological domain(Extracellular),type(description):Helix()
C_3303_A_missense	47	type(description):Chain(Spike glycoprotein),type(description):Chain(Spike protein S2),type(description):Chain(Spike protein S2'),type(description):Topological domain(Extracellular),type(description):Disulfide bond(),type(description):Natural variant(in strain: Theta/P.3)
C_1154_T_missense	47	type(description):Chain(Spike glycoprotein),type(description):Chain(Spike protein S1),type(description):Topological domain(Extracellular),type(description):Domain(BetaCoV S1-CTD),type(description):Region(Receptor-binding domain (RBD)),type(description):Disulfide bond(),type(description):Turn()
T_3234_C_synonymous	47	type(description):Chain(Spike glycoprotein),type(description):Chain(Spike protein S2),type(description):Chain(Spike protein S2'),type(description):Topological domain(Extracellular),type(description):Beta strand()
G_1749_C_missense	47	type(description):Chain(Spike glycoprotein),type(description):Chain(Spike protein S1),type(description):Topological domain(Extracellular),type(description):Disulfide bond()
T_1693_C_missense	47	type(description):Chain(Spike glycoprotein),type(description):Chain(Spike protein S1),type(description):Topological domain(Extracellular),type(description):Disulfide bond()
G_2743_A_missense	47	type(description):Chain(Spike glycoprotein),type(description):Chain(Spike protein S2),type(description):Chain(Spike protein S2'),type(description):Topological domain(Extracellular),type(description):Helix()
T_750_C_synonymous	47	type(description):Chain(Spike glycoprotein),type(description):Chain(Spike protein S1),type(description):Topological domain(Extracellular),type(description):Domain(BetaCoV S1-NTD),type(description):Region(Disordered),type(description):Natural variant(in strain: Lambda/C.37),type(description):Beta strand()
A_2238_G_synonymous	47	type(description):Chain(Spike glycoprotein),type(description):Chain(Spike protein S2),type(description):Topological domain(Extracellular),type(description):Disulfide bond(),type(description):Disulfide bond()
A_1407_G_synonymous	47	type(description):Chain(Spike glycoprotein),type(description):Chain(Spike protein S1),type(description):Topological domain(Extracellular),type(description):Domain(BetaCoV S1-CTD),type(description):Region(Receptor-binding domain (RBD)),type(description):Region(Receptor-binding motif; binding to human ACE2),type(description):Region(Disordered),type(description):Disulfide bond()
A_2289_G_synonymous	47	type(description):Chain(Spike glycoprotein),type(description):Chain(Spike protein S2),type(description):Topological domain(Extracellular),type(description):Helix()
G_1426_A_missense	46	type(description):Chain(Spike glycoprotein),type(description):Chain(Spike protein S1),type(description):Topological domain(Extracellular),type(description):Domain(BetaCoV S1-CTD),type(description):Region(Receptor-binding domain (RBD)),type(description):Region(Receptor-binding motif; binding to human ACE2),type(description):Region(Disordered),type(description):Disulfide bond()
C_565_T_missense	46	type(description):Chain(Spike glycoprotein),type(description):Chain(Spike protein S1),type(description):Topological domain(Extracellular),type(description):Domain(BetaCoV S1-NTD),type(description):Beta strand()
T_186_C_synonymous	46	type(description):Chain(Spike glycoprotein),type(description):Chain(Spike protein S1),type(description):Topological domain(Extracellular),type(description):Domain(BetaCoV S1-NTD),type(description):Disulfide bond(),type(description):Beta strand()
G_3775_C_missense	46	type(description):Chain(Spike glycoprotein),type(description):Chain(Spike protein S2),type(description):Chain(Spike protein S2'),type(description):Topological domain(Cytoplasmic),type(description):Motif(Diacidic ER export motif (host COPII))
T_1865_C_missense	46	type(description):Chain(Spike glycoprotein),type(description):Chain(Spike protein S1),type(description):Topological domain(Extracellular),type(description):Region(Disordered),type(description):Disulfide bond(),type(description):Helix()
G_2386_A_missense	46	type(description):Chain(Spike glycoprotein),type(description):Chain(Spike protein S2),type(description):Topological domain(Extracellular)
A_3113_G_missense	46	type(description):Chain(Spike glycoprotein),type(description):Chain(Spike protein S2),type(description):Chain(Spike protein S2'),type(description):Topological domain(Extracellular),type(description):Disulfide bond()
T_82_C_missense	46	type(description):Chain(Spike glycoprotein),type(description):Chain(Spike protein S1),type(description):Topological domain(Extracellular),type(description):Domain(BetaCoV S1-NTD),type(description):Disulfide bond(),type(description):Beta strand()
A_3559_G_missense	46	type(description):Chain(Spike glycoprotein),type(description):Chain(Spike protein S2),type(description):Chain(Spike protein S2'),type(description):Topological domain(Extracellular),type(description):Region(Heptad repeat 2),type(description):Coiled coil(),type(description):Helix()
T_1908_C_synonymous	46	type(description):Chain(Spike glycoprotein),type(description):Chain(Spike protein S1),type(description):Topological domain(Extracellular),type(description):Region(Disordered),type(description):Disulfide bond()
T_2650_G_missense	45	type(description):Chain(Spike glycoprotein),type(description):Chain(Spike protein S2),type(description):Chain(Spike protein S2'),type(description):Topological domain(Extracellular),type(description):Helix()
C_2651_T_missense	45	type(description):Chain(Spike glycoprotein),type(description):Chain(Spike protein S2),type(description):Chain(Spike protein S2'),type(description):Topological domain(Extracellular),type(description):Helix()
G_3076_T_missense	45	type(description):Chain(Spike glycoprotein),type(description):Chain(Spike protein S2),type(description):Chain(Spike protein S2'),type(description):Topological domain(Extracellular)
C_960_T_synonymous	45	type(description):Chain(Spike glycoprotein),type(description):Chain(Spike protein S1),type(description):Topological domain(Extracellular),type(description):Region(Receptor-binding domain (RBD)),type(description):Region(Disordered)
C_1497_T_synonymous	45	type(description):Chain(Spike glycoprotein),type(description):Chain(Spike protein S1),type(description):Topological domain(Extracellular),type(description):Domain(BetaCoV S1-CTD),type(description):Region(Receptor-binding domain (RBD)),type(description):Region(Receptor-binding motif; binding to human ACE2),type(description):Disulfide bond(),type(description):Beta strand()
A_2021_T_missense	45	type(description):Chain(Spike glycoprotein),type(description):Chain(Spike protein S1),type(description):Topological domain(Extracellular),type(description):Region(Disordered),type(description):Beta strand()
T_2982_C_synonymous	45	type(description):Chain(Spike glycoprotein),type(description):Chain(Spike protein S2),type(description):Chain(Spike protein S2'),type(description):Topological domain(Extracellular),type(description):Turn()
G_2806_A_missense	45	type(description):Chain(Spike glycoprotein),type(description):Chain(Spike protein S2),type(description):Chain(Spike protein S2'),type(description):Topological domain(Extracellular),type(description):Region(Heptad repeat 1),type(description):Helix()
T_1665_C_synonymous	44	type(description):Chain(Spike glycoprotein),type(description):Chain(Spike protein S1),type(description):Topological domain(Extracellular),type(description):Disulfide bond()
T_48_C_synonymous	44	type(description):Chain(Spike glycoprotein),type(description):Chain(Spike protein S1),type(description):Topological domain(Extracellular),type(description):Domain(BetaCoV S1-NTD),type(description):Region(Disordered),type(description):Disulfide bond()
G_3743_T_missense	44	type(description):Chain(Spike glycoprotein),type(description):Chain(Spike protein S2),type(description):Chain(Spike protein S2'),type(description):Topological domain(Cytoplasmic)
C_3235_T_missense	44	type(description):Chain(Spike glycoprotein),type(description):Chain(Spike protein S2),type(description):Chain(Spike protein S2'),type(description):Topological domain(Extracellular),type(description):Beta strand()
A_287_G_missense	44	type(description):Chain(Spike glycoprotein),type(description):Chain(Spike protein S1),type(description):Topological domain(Extracellular),type(description):Domain(BetaCoV S1-NTD),type(description):Disulfide bond(),type(description):Beta strand()
G_637_A_missense	44	type(description):Chain(Spike glycoprotein),type(description):Chain(Spike protein S1),type(description):Topological domain(Extracellular),type(description):Domain(BetaCoV S1-NTD),type(description):Beta strand()
C_940_A_missense	44	type(description):Chain(Spike glycoprotein),type(description):Chain(Spike protein S1),type(description):Topological domain(Extracellular),type(description):Beta strand()
C_1753_T_missense	44	type(description):Chain(Spike glycoprotein),type(description):Chain(Spike protein S1),type(description):Topological domain(Extracellular),type(description):Disulfide bond(),type(description):Beta strand()
C_1668_A_missense	43	type(description):Chain(Spike glycoprotein),type(description):Chain(Spike protein S1),type(description):Topological domain(Extracellular),type(description):Disulfide bond()
G_637_T_missense	43	type(description):Chain(Spike glycoprotein),type(description):Chain(Spike protein S1),type(description):Topological domain(Extracellular),type(description):Domain(BetaCoV S1-NTD),type(description):Beta strand()
C_152_T_missense	43	type(description):Chain(Spike glycoprotein),type(description):Chain(Spike protein S1),type(description):Topological domain(Extracellular),type(description):Domain(BetaCoV S1-NTD),type(description):Disulfide bond(),type(description):Beta strand()
T_3657_C_synonymous	43	type(description):Chain(Spike glycoprotein),type(description):Chain(Spike protein S2),type(description):Chain(Spike protein S2'),type(description):Transmembrane(Helical),type(description):Natural variant(in strain: 19B/501Y),type(description):Helix()
T_3003_C_synonymous	43	type(description):Chain(Spike glycoprotein),type(description):Chain(Spike protein S2),type(description):Chain(Spike protein S2'),type(description):Topological domain(Extracellular)
G_2386_C_missense	43	type(description):Chain(Spike glycoprotein),type(description):Chain(Spike protein S2),type(description):Topological domain(Extracellular)
T_3177_C_synonymous	43	type(description):Chain(Spike glycoprotein),type(description):Chain(Spike protein S2),type(description):Chain(Spike protein S2'),type(description):Topological domain(Extracellular),type(description):Beta strand()
C_1424_T_missense	43	type(description):Chain(Spike glycoprotein),type(description):Chain(Spike protein S1),type(description):Topological domain(Extracellular),type(description):Domain(BetaCoV S1-CTD),type(description):Region(Receptor-binding domain (RBD)),type(description):Region(Receptor-binding motif; binding to human ACE2),type(description):Region(Disordered),type(description):Disulfide bond()
T_207_G_missense	43	type(description):Chain(Spike glycoprotein),type(description):Chain(Spike protein S1),type(description):Topological domain(Extracellular),type(description):Domain(BetaCoV S1-NTD),type(description):Region(Disordered),type(description):Disulfide bond(),type(description):Natural variant(in strain: Alpha/B.1.1.7, Eta/B.1.525, 19B/501T, Omicron/BA.1, Omicron/BA.4, Omicron/BA.5; May compensate for redu…
G_3511_A_missense	43	type(description):Chain(Spike glycoprotein),type(description):Chain(Spike protein S2),type(description):Chain(Spike protein S2'),type(description):Topological domain(Extracellular),type(description):Region(Heptad repeat 2),type(description):Helix()
C_3475_T_missense	42	type(description):Chain(Spike glycoprotein),type(description):Chain(Spike protein S2),type(description):Chain(Spike protein S2'),type(description):Topological domain(Extracellular)
A_2302_G_missense	42	type(description):Chain(Spike glycoprotein),type(description):Chain(Spike protein S2),type(description):Topological domain(Extracellular),type(description):Helix()
T_3341_C_missense	42	type(description):Chain(Spike glycoprotein),type(description):Chain(Spike protein S2),type(description):Chain(Spike protein S2'),type(description):Topological domain(Extracellular),type(description):Disulfide bond(),type(description):Beta strand()
A_1331_G_missense	42	type(description):Chain(Spike glycoprotein),type(description):Chain(Spike protein S1),type(description):Topological domain(Extracellular),type(description):Domain(BetaCoV S1-CTD),type(description):Region(Receptor-binding domain (RBD)),type(description):Region(Receptor-binding motif; binding to human ACE2),type(description):Disulfide bond()
A_1748_C_missense	42	type(description):Chain(Spike glycoprotein),type(description):Chain(Spike protein S1),type(description):Topological domain(Extracellular),type(description):Disulfide bond()
C_3816_T_synonymous	42	type(description):Chain(Spike glycoprotein),type(description):Chain(Spike protein S2),type(description):Chain(Spike protein S2'),type(description):Topological domain(Cytoplasmic),type(description):Motif(KxHxx, ER retrieval signal (COPI))
C_1002_T_synonymous	42	type(description):Chain(Spike glycoprotein),type(description):Chain(Spike protein S1),type(description):Topological domain(Extracellular),type(description):Domain(BetaCoV S1-CTD),type(description):Region(Receptor-binding domain (RBD)),type(description):Region(Disordered),type(description):Helix()
C_309_T_synonymous	41	type(description):Chain(Spike glycoprotein),type(description):Chain(Spike protein S1),type(description):Topological domain(Extracellular),type(description):Domain(BetaCoV S1-NTD),type(description):Disulfide bond(),type(description):Beta strand()
T_1923_C_synonymous	41	type(description):Chain(Spike glycoprotein),type(description):Chain(Spike protein S1),type(description):Topological domain(Extracellular),type(description):Disulfide bond()
C_1877_T_missense	41	type(description):Chain(Spike glycoprotein),type(description):Chain(Spike protein S1),type(description):Topological domain(Extracellular),type(description):Region(Disordered),type(description):Disulfide bond(),type(description):Turn()
A_548_G_missense	41	type(description):Chain(Spike glycoprotein),type(description):Chain(Spike protein S1),type(description):Topological domain(Extracellular),type(description):Domain(BetaCoV S1-NTD),type(description):Region(Disordered)
G_238_C_missense	41	type(description):Chain(Spike glycoprotein),type(description):Chain(Spike protein S1),type(description):Topological domain(Extracellular),type(description):Domain(BetaCoV S1-NTD),type(description):Region(Disordered),type(description):Disulfide bond()
G_2631_C_synonymous	41	type(description):Chain(Spike glycoprotein),type(description):Chain(Spike protein S2),type(description):Chain(Spike protein S2'),type(description):Topological domain(Extracellular),type(description):Helix()
A_2385_G_synonymous	41	type(description):Chain(Spike glycoprotein),type(description):Chain(Spike protein S2),type(description):Topological domain(Extracellular)
T_772_A_missense	40	type(description):Chain(Spike glycoprotein),type(description):Chain(Spike protein S1),type(description):Topological domain(Extracellular),type(description):Domain(BetaCoV S1-NTD),type(description):Region(Disordered)
G_1876_A_missense	40	type(description):Chain(Spike glycoprotein),type(description):Chain(Spike protein S1),type(description):Topological domain(Extracellular),type(description):Region(Disordered),type(description):Disulfide bond(),type(description):Turn()
T_1448_C_missense	40	type(description):Chain(Spike glycoprotein),type(description):Chain(Spike protein S1),type(description):Topological domain(Extracellular),type(description):Domain(BetaCoV S1-CTD),type(description):Region(Receptor-binding domain (RBD)),type(description):Region(Receptor-binding motif; binding to human ACE2),type(description):Region(Disordered),type(description):Disulfide bond(),type(description):Di…
G_2611_T_missense	40	type(description):Chain(Spike glycoprotein),type(description):Chain(Spike protein S2),type(description):Chain(Spike protein S2'),type(description):Topological domain(Extracellular),type(description):Helix()
A_775_G_missense	40	type(description):Chain(Spike glycoprotein),type(description):Chain(Spike protein S1),type(description):Topological domain(Extracellular),type(description):Domain(BetaCoV S1-NTD),type(description):Region(Disordered),type(description):Beta strand()
G_577_T_missense	40	type(description):Chain(Spike glycoprotein),type(description):Chain(Spike protein S1),type(description):Topological domain(Extracellular),type(description):Domain(BetaCoV S1-NTD),type(description):Beta strand()
G_3274_A_missense	40	type(description):Chain(Spike glycoprotein),type(description):Chain(Spike protein S2),type(description):Chain(Spike protein S2'),type(description):Topological domain(Extracellular),type(description):Disulfide bond(),type(description):Beta strand()
C_1150_T_missense	40	type(description):Chain(Spike glycoprotein),type(description):Chain(Spike protein S1),type(description):Topological domain(Extracellular),type(description):Domain(BetaCoV S1-CTD),type(description):Region(Receptor-binding domain (RBD)),type(description):Disulfide bond()
C_3225_T_synonymous	39	type(description):Chain(Spike glycoprotein),type(description):Chain(Spike protein S2),type(description):Chain(Spike protein S2'),type(description):Topological domain(Extracellular),type(description):Beta strand()
C_3762_T_synonymous	39	type(description):Chain(Spike glycoprotein),type(description):Chain(Spike protein S2),type(description):Chain(Spike protein S2'),type(description):Topological domain(Cytoplasmic),type(description):Lipidation(S-palmitoyl cysteine; by host ZDHHC20; partial)
A_789_T_synonymous	39	type(description):Chain(Spike glycoprotein),type(description):Chain(Spike protein S1),type(description):Topological domain(Extracellular),type(description):Domain(BetaCoV S1-NTD),type(description):Beta strand()
A_2307_C_synonymous	39	type(description):Chain(Spike glycoprotein),type(description):Chain(Spike protein S2),type(description):Topological domain(Extracellular),type(description):Helix()
C_149_T_missense	39	type(description):Chain(Spike glycoprotein),type(description):Chain(Spike protein S1),type(description):Topological domain(Extracellular),type(description):Domain(BetaCoV S1-NTD),type(description):Disulfide bond(),type(description):Beta strand()
G_2525_A_missense	39	type(description):Chain(Spike glycoprotein),type(description):Chain(Spike protein S2),type(description):Chain(Spike protein S2'),type(description):Topological domain(Extracellular),type(description):Region(Disordered),type(description):Region(Fusion peptide 2),type(description):Disulfide bond()
G_2837_T_missense	39	type(description):Chain(Spike glycoprotein),type(description):Chain(Spike protein S2),type(description):Chain(Spike protein S2'),type(description):Topological domain(Extracellular),type(description):Region(Heptad repeat 1),type(description):Helix()
C_60_A_synonymous	39	type(description):Chain(Spike glycoprotein),type(description):Chain(Spike protein S1),type(description):Topological domain(Extracellular),type(description):Domain(BetaCoV S1-NTD),type(description):Region(Disordered),type(description):Disulfide bond(),type(description):Natural variant(in strain: Gamma/P.1),type(description):Beta strand()
A_2336_T_missense	39	type(description):Chain(Spike glycoprotein),type(description):Chain(Spike protein S2),type(description):Topological domain(Extracellular),type(description):Helix()
G_2259_A_synonymous	39	type(description):Chain(Spike glycoprotein),type(description):Chain(Spike protein S2),type(description):Topological domain(Extracellular),type(description):Disulfide bond(),type(description):Helix()
T_3706_A_missense	39	type(description):Chain(Spike glycoprotein),type(description):Chain(Spike protein S2),type(description):Chain(Spike protein S2'),type(description):Topological domain(Cytoplasmic),type(description):Helix()
T_3288_C_synonymous	39	type(description):Chain(Spike glycoprotein),type(description):Chain(Spike protein S2),type(description):Chain(Spike protein S2'),type(description):Topological domain(Extracellular),type(description):Disulfide bond(),type(description):Beta strand()
T_2610_A_synonymous	39	type(description):Chain(Spike glycoprotein),type(description):Chain(Spike protein S2),type(description):Chain(Spike protein S2'),type(description):Topological domain(Extracellular),type(description):Helix()
C_1608_T_synonymous	39	type(description):Chain(Spike glycoprotein),type(description):Chain(Spike protein S1),type(description):Topological domain(Extracellular),type(description):Region(Receptor-binding domain (RBD)),type(description):Region(Disordered),type(description):Beta strand()
C_2991_T_synonymous	39	type(description):Chain(Spike glycoprotein),type(description):Chain(Spike protein S2),type(description):Chain(Spike protein S2'),type(description):Topological domain(Extracellular)
C_59_A_missense	39	type(description):Chain(Spike glycoprotein),type(description):Chain(Spike protein S1),type(description):Topological domain(Extracellular),type(description):Domain(BetaCoV S1-NTD),type(description):Region(Disordered),type(description):Disulfide bond(),type(description):Beta strand()
C_135_T_synonymous	38	type(description):Chain(Spike glycoprotein),type(description):Chain(Spike protein S1),type(description):Topological domain(Extracellular),type(description):Domain(BetaCoV S1-NTD),type(description):Disulfide bond()
G_3193_T_missense	38	type(description):Chain(Spike glycoprotein),type(description):Chain(Spike protein S2),type(description):Chain(Spike protein S2'),type(description):Topological domain(Extracellular),type(description):Beta strand()
T_2712_C_synonymous	38	type(description):Chain(Spike glycoprotein),type(description):Chain(Spike protein S2),type(description):Chain(Spike protein S2'),type(description):Topological domain(Extracellular),type(description):Helix()
G_466_C_missense	38	type(description):Chain(Spike glycoprotein),type(description):Chain(Spike protein S1),type(description):Topological domain(Extracellular),type(description):Domain(BetaCoV S1-NTD),type(description):Region(Disordered),type(description):Disulfide bond(),type(description):Beta strand()
G_2305_A_missense	38	type(description):Chain(Spike glycoprotein),type(description):Chain(Spike protein S2),type(description):Topological domain(Extracellular),type(description):Helix()
C_447_T_synonymous	38	type(description):Chain(Spike glycoprotein),type(description):Chain(Spike protein S1),type(description):Topological domain(Extracellular),type(description):Domain(BetaCoV S1-NTD),type(description):Region(Disordered),type(description):Glycosylation(N-linked (GlcNAc...) (complex) asparagine; by host),type(description):Disulfide bond(),type(description):Turn()
C_1785_T_synonymous	38	type(description):Chain(Spike glycoprotein),type(description):Chain(Spike protein S1),type(description):Topological domain(Extracellular),type(description):Beta strand()
A_2503_G_missense	38	type(description):Chain(Spike glycoprotein),type(description):Chain(Spike protein S2),type(description):Chain(Spike protein S2'),type(description):Topological domain(Extracellular),type(description):Region(Fusion peptide 1),type(description):Region(Disordered)
G_1939_T_missense	38	type(description):Chain(Spike glycoprotein),type(description):Chain(Spike protein S1),type(description):Topological domain(Extracellular),type(description):Disulfide bond(),type(description):Beta strand()
C_1293_T_synonymous	38	type(description):Chain(Spike glycoprotein),type(description):Chain(Spike protein S1),type(description):Topological domain(Extracellular),type(description):Domain(BetaCoV S1-CTD),type(description):Region(Receptor-binding domain (RBD)),type(description):Disulfide bond(),type(description):Disulfide bond(),type(description):Beta strand()
T_1281_C_synonymous	38	type(description):Chain(Spike glycoprotein),type(description):Chain(Spike protein S1),type(description):Topological domain(Extracellular),type(description):Domain(BetaCoV S1-CTD),type(description):Region(Receptor-binding domain (RBD)),type(description):Disulfide bond(),type(description):Disulfide bond(),type(description):Beta strand()
G_3214_C_missense	37	type(description):Chain(Spike glycoprotein),type(description):Chain(Spike protein S2),type(description):Chain(Spike protein S2'),type(description):Topological domain(Extracellular),type(description):Beta strand()
T_3454_C_synonymous	37	type(description):Chain(Spike glycoprotein),type(description):Chain(Spike protein S2),type(description):Chain(Spike protein S2'),type(description):Topological domain(Extracellular),type(description):Helix()
C_2247_T_synonymous	37	type(description):Chain(Spike glycoprotein),type(description):Chain(Spike protein S2),type(description):Topological domain(Extracellular),type(description):Disulfide bond(),type(description):Disulfide bond(),type(description):Helix()
C_791_T_missense	37	type(description):Chain(Spike glycoprotein),type(description):Chain(Spike protein S1),type(description):Topological domain(Extracellular),type(description):Domain(BetaCoV S1-NTD),type(description):Beta strand()
G_1239_A_synonymous	37	type(description):Chain(Spike glycoprotein),type(description):Chain(Spike protein S1),type(description):Topological domain(Extracellular),type(description):Domain(BetaCoV S1-CTD),type(description):Region(Receptor-binding domain (RBD)),type(description):Disulfide bond(),type(description):Disulfide bond(),type(description):Beta strand()
C_3172_T_missense	37	type(description):Chain(Spike glycoprotein),type(description):Chain(Spike protein S2),type(description):Chain(Spike protein S2'),type(description):Topological domain(Extracellular)
A_1067_G_missense	37	type(description):Chain(Spike glycoprotein),type(description):Chain(Spike protein S1),type(description):Topological domain(Extracellular),type(description):Domain(BetaCoV S1-CTD),type(description):Region(Receptor-binding domain (RBD)),type(description):Disulfide bond(),type(description):Beta strand()
T_246_C_synonymous	36	type(description):Chain(Spike glycoprotein),type(description):Chain(Spike protein S1),type(description):Topological domain(Extracellular),type(description):Domain(BetaCoV S1-NTD),type(description):Disulfide bond()
G_3202_T_missense	36	type(description):Chain(Spike glycoprotein),type(description):Chain(Spike protein S2),type(description):Chain(Spike protein S2'),type(description):Topological domain(Extracellular),type(description):Beta strand()
C_3732_T_synonymous	36	type(description):Chain(Spike glycoprotein),type(description):Chain(Spike protein S2),type(description):Chain(Spike protein S2'),type(description):Topological domain(Cytoplasmic)
C_724_T_missense	36	type(description):Chain(Spike glycoprotein),type(description):Chain(Spike protein S1),type(description):Topological domain(Extracellular),type(description):Domain(BetaCoV S1-NTD),type(description):Beta strand()
C_2859_T_synonymous	36	type(description):Chain(Spike glycoprotein),type(description):Chain(Spike protein S2),type(description):Chain(Spike protein S2'),type(description):Topological domain(Extracellular),type(description):Region(Heptad repeat 1),type(description):Coiled coil(),type(description):Helix()
A_1275_G_synonymous	36	type(description):Chain(Spike glycoprotein),type(description):Chain(Spike protein S1),type(description):Topological domain(Extracellular),type(description):Domain(BetaCoV S1-CTD),type(description):Region(Receptor-binding domain (RBD)),type(description):Disulfide bond(),type(description):Disulfide bond()
C_3714_A_synonymous	35	type(description):Chain(Spike glycoprotein),type(description):Chain(Spike protein S2),type(description):Chain(Spike protein S2'),type(description):Topological domain(Cytoplasmic),type(description):Motif(Binding to host endocytosis trafficking protein SNX27)
T_369_C_synonymous	35	type(description):Chain(Spike glycoprotein),type(description):Chain(Spike protein S1),type(description):Topological domain(Extracellular),type(description):Domain(BetaCoV S1-NTD),type(description):Disulfide bond(),type(description):Beta strand()
C_488_T_missense	35	type(description):Chain(Spike glycoprotein),type(description):Chain(Spike protein S1),type(description):Topological domain(Extracellular),type(description):Domain(BetaCoV S1-NTD),type(description):Region(Disordered),type(description):Disulfide bond(),type(description):Beta strand()
T_1470_C_synonymous	35	type(description):Chain(Spike glycoprotein),type(description):Chain(Spike protein S1),type(description):Topological domain(Extracellular),type(description):Domain(BetaCoV S1-CTD),type(description):Region(Receptor-binding domain (RBD)),type(description):Region(Receptor-binding motif; binding to human ACE2),type(description):Region(Disordered),type(description):Disulfide bond(),type(description):Na…
C_2816_A_missense	35	type(description):Chain(Spike glycoprotein),type(description):Chain(Spike protein S2),type(description):Chain(Spike protein S2'),type(description):Topological domain(Extracellular),type(description):Region(Heptad repeat 1),type(description):Helix()
A_2387_G_missense	35	type(description):Chain(Spike glycoprotein),type(description):Chain(Spike protein S2),type(description):Topological domain(Extracellular)
T_237_C_synonymous	35	type(description):Chain(Spike glycoprotein),type(description):Chain(Spike protein S1),type(description):Topological domain(Extracellular),type(description):Domain(BetaCoV S1-NTD),type(description):Region(Disordered),type(description):Disulfide bond(),type(description):Beta strand()
T_658_C_missense	35	type(description):Chain(Spike glycoprotein),type(description):Chain(Spike protein S1),type(description):Topological domain(Extracellular),type(description):Domain(BetaCoV S1-NTD),type(description):Beta strand()
G_1740_A_synonymous	35	type(description):Chain(Spike glycoprotein),type(description):Chain(Spike protein S1),type(description):Topological domain(Extracellular),type(description):Disulfide bond(),type(description):Turn()
C_1062_A_missense	35	type(description):Chain(Spike glycoprotein),type(description):Chain(Spike protein S1),type(description):Topological domain(Extracellular),type(description):Domain(BetaCoV S1-CTD),type(description):Region(Receptor-binding domain (RBD)),type(description):Disulfide bond(),type(description):Beta strand()
G_3232_A_missense	35	type(description):Chain(Spike glycoprotein),type(description):Chain(Spike protein S2),type(description):Chain(Spike protein S2'),type(description):Topological domain(Extracellular),type(description):Beta strand()
T_765_A_synonymous	35	type(description):Chain(Spike glycoprotein),type(description):Chain(Spike protein S1),type(description):Topological domain(Extracellular),type(description):Domain(BetaCoV S1-NTD),type(description):Region(Disordered),type(description):Turn()
C_1617_T_synonymous	34	type(description):Chain(Spike glycoprotein),type(description):Chain(Spike protein S1),type(description):Topological domain(Extracellular),type(description):Region(Receptor-binding domain (RBD)),type(description):Region(Disordered),type(description):Disulfide bond(),type(description):Beta strand()
C_3713_T_missense	34	type(description):Chain(Spike glycoprotein),type(description):Chain(Spike protein S2),type(description):Chain(Spike protein S2'),type(description):Topological domain(Cytoplasmic),type(description):Motif(Binding to host endocytosis trafficking protein SNX27)
T_1980_C_synonymous	34	type(description):Chain(Spike glycoprotein),type(description):Chain(Spike protein S1),type(description):Topological domain(Extracellular),type(description):Beta strand()
T_2574_C_synonymous	34	type(description):Chain(Spike glycoprotein),type(description):Chain(Spike protein S2),type(description):Chain(Spike protein S2'),type(description):Topological domain(Extracellular),type(description):Beta strand()
G_62_A_missense	34	type(description):Chain(Spike glycoprotein),type(description):Chain(Spike protein S1),type(description):Topological domain(Extracellular),type(description):Domain(BetaCoV S1-NTD),type(description):Region(Disordered),type(description):Disulfide bond(),type(description):Beta strand()
C_2520_T_synonymous	34	type(description):Chain(Spike glycoprotein),type(description):Chain(Spike protein S2),type(description):Chain(Spike protein S2'),type(description):Topological domain(Extracellular),type(description):Region(Disordered),type(description):Region(Fusion peptide 2),type(description):Disulfide bond()
C_1317_T_synonymous	34	type(description):Chain(Spike glycoprotein),type(description):Chain(Spike protein S1),type(description):Topological domain(Extracellular),type(description):Domain(BetaCoV S1-CTD),type(description):Region(Receptor-binding domain (RBD)),type(description):Region(Receptor-binding motif; binding to human ACE2),type(description):Disulfide bond(),type(description):Helix()
A_1109_G_missense	34	type(description):Chain(Spike glycoprotein),type(description):Chain(Spike protein S1),type(description):Topological domain(Extracellular),type(description):Domain(BetaCoV S1-CTD),type(description):Region(Receptor-binding domain (RBD))
G_538_A_missense	34	type(description):Chain(Spike glycoprotein),type(description):Chain(Spike protein S1),type(description):Topological domain(Extracellular),type(description):Domain(BetaCoV S1-NTD),type(description):Region(Disordered),type(description):Beta strand()
T_1095_C_synonymous	34	type(description):Chain(Spike glycoprotein),type(description):Chain(Spike protein S1),type(description):Topological domain(Extracellular),type(description):Domain(BetaCoV S1-CTD),type(description):Region(Receptor-binding domain (RBD))
C_2521_A_missense	33	type(description):Chain(Spike glycoprotein),type(description):Chain(Spike protein S2),type(description):Chain(Spike protein S2'),type(description):Topological domain(Extracellular),type(description):Region(Disordered),type(description):Region(Fusion peptide 2),type(description):Disulfide bond()
G_1879_C_missense	33	type(description):Chain(Spike glycoprotein),type(description):Chain(Spike protein S1),type(description):Topological domain(Extracellular),type(description):Region(Disordered),type(description):Disulfide bond(),type(description):Turn()
C_2355_T_synonymous	33	type(description):Chain(Spike glycoprotein),type(description):Chain(Spike protein S2),type(description):Topological domain(Extracellular)
T_3361_C_missense	33	type(description):Chain(Spike glycoprotein),type(description):Chain(Spike protein S2),type(description):Chain(Spike protein S2'),type(description):Topological domain(Extracellular),type(description):Disulfide bond(),type(description):Beta strand()
C_2331_T_synonymous	33	type(description):Chain(Spike glycoprotein),type(description):Chain(Spike protein S2),type(description):Topological domain(Extracellular),type(description):Helix()
C_3264_T_synonymous	33	type(description):Chain(Spike glycoprotein),type(description):Chain(Spike protein S2),type(description):Chain(Spike protein S2'),type(description):Topological domain(Extracellular),type(description):Disulfide bond(),type(description):Beta strand()
C_3227_T_missense	33	type(description):Chain(Spike glycoprotein),type(description):Chain(Spike protein S2),type(description):Chain(Spike protein S2'),type(description):Topological domain(Extracellular),type(description):Beta strand()
G_1365_T_missense	33	type(description):Chain(Spike glycoprotein),type(description):Chain(Spike protein S1),type(description):Topological domain(Extracellular),type(description):Domain(BetaCoV S1-CTD),type(description):Region(Receptor-binding domain (RBD)),type(description):Region(Receptor-binding motif; binding to human ACE2),type(description):Region(Immunodominant HLA epitope recognized by the CD8+; called NF9 pepti…
G_3254_A_missense	33	type(description):Chain(Spike glycoprotein),type(description):Chain(Spike protein S2),type(description):Chain(Spike protein S2'),type(description):Topological domain(Extracellular),type(description):Disulfide bond()
G_3512_T_missense	33	type(description):Chain(Spike glycoprotein),type(description):Chain(Spike protein S2),type(description):Chain(Spike protein S2'),type(description):Topological domain(Extracellular),type(description):Region(Heptad repeat 2),type(description):Helix()
A_3505_T_missense	33	type(description):Chain(Spike glycoprotein),type(description):Chain(Spike protein S2),type(description):Chain(Spike protein S2'),type(description):Topological domain(Extracellular),type(description):Region(Heptad repeat 2)
A_443_C_missense	33	type(description):Chain(Spike glycoprotein),type(description):Chain(Spike protein S1),type(description):Topological domain(Extracellular),type(description):Domain(BetaCoV S1-NTD),type(description):Region(Disordered),type(description):Disulfide bond(),type(description):Turn()
T_1887_C_synonymous	33	type(description):Chain(Spike glycoprotein),type(description):Chain(Spike protein S1),type(description):Topological domain(Extracellular),type(description):Region(Disordered),type(description):Disulfide bond()
T_990_C_synonymous	32	type(description):Chain(Spike glycoprotein),type(description):Chain(Spike protein S1),type(description):Topological domain(Extracellular),type(description):Region(Receptor-binding domain (RBD)),type(description):Region(Disordered)
C_3507_T_synonymous	32	type(description):Chain(Spike glycoprotein),type(description):Chain(Spike protein S2),type(description):Chain(Spike protein S2'),type(description):Topological domain(Extracellular),type(description):Region(Heptad repeat 2),type(description):Helix()
T_213_C_synonymous	32	type(description):Chain(Spike glycoprotein),type(description):Chain(Spike protein S1),type(description):Topological domain(Extracellular),type(description):Domain(BetaCoV S1-NTD),type(description):Region(Disordered),type(description):Disulfide bond(),type(description):Turn()
G_1065_A_synonymous	32	type(description):Chain(Spike glycoprotein),type(description):Chain(Spike protein S1),type(description):Topological domain(Extracellular),type(description):Domain(BetaCoV S1-CTD),type(description):Region(Receptor-binding domain (RBD)),type(description):Disulfide bond(),type(description):Beta strand()
G_3397_T_missense	32	type(description):Chain(Spike glycoprotein),type(description):Chain(Spike protein S2),type(description):Chain(Spike protein S2'),type(description):Topological domain(Extracellular),type(description):Beta strand()
G_46_T_missense	32	type(description):Chain(Spike glycoprotein),type(description):Chain(Spike protein S1),type(description):Topological domain(Extracellular),type(description):Domain(BetaCoV S1-NTD),type(description):Region(Disordered),type(description):Disulfide bond()
G_216_A_synonymous	32	type(description):Chain(Spike glycoprotein),type(description):Chain(Spike protein S1),type(description):Topological domain(Extracellular),type(description):Domain(BetaCoV S1-NTD),type(description):Region(Disordered),type(description):Disulfide bond(),type(description):Turn()
T_327_C_synonymous	32	type(description):Chain(Spike glycoprotein),type(description):Chain(Spike protein S1),type(description):Topological domain(Extracellular),type(description):Domain(BetaCoV S1-NTD),type(description):Disulfide bond(),type(description):Beta strand()
T_1017_A_synonymous	32	type(description):Chain(Spike glycoprotein),type(description):Chain(Spike protein S1),type(description):Topological domain(Extracellular),type(description):Domain(BetaCoV S1-CTD),type(description):Region(Receptor-binding domain (RBD)),type(description):Disulfide bond(),type(description):Natural variant(in strain: Omicron/BA.1, Omicron/BA.2, Omicron/BA.2.12.1, Omicron/BA.4, Omicron/BA.5),type(desc…
G_2294_T_missense	32	type(description):Chain(Spike glycoprotein),type(description):Chain(Spike protein S2),type(description):Topological domain(Extracellular),type(description):Helix()
A_1250_C_missense	32	type(description):Chain(Spike glycoprotein),type(description):Chain(Spike protein S1),type(description):Topological domain(Extracellular),type(description):Domain(BetaCoV S1-CTD),type(description):Region(Receptor-binding domain (RBD)),type(description):Disulfide bond(),type(description):Disulfide bond()
C_3247_T_missense	32	type(description):Chain(Spike glycoprotein),type(description):Chain(Spike protein S2),type(description):Chain(Spike protein S2'),type(description):Topological domain(Extracellular),type(description):Disulfide bond(),type(description):Beta strand()
G_1099_C_missense	32	type(description):Chain(Spike glycoprotein),type(description):Chain(Spike protein S1),type(description):Topological domain(Extracellular),type(description):Domain(BetaCoV S1-CTD),type(description):Region(Receptor-binding domain (RBD)),type(description):Helix()
G_394_C_missense	32	type(description):Chain(Spike glycoprotein),type(description):Chain(Spike protein S1),type(description):Topological domain(Extracellular),type(description):Domain(BetaCoV S1-NTD),type(description):Disulfide bond(),type(description):Disulfide bond(),type(description):Beta strand()
T_753_A_synonymous	31	type(description):Chain(Spike glycoprotein),type(description):Chain(Spike protein S1),type(description):Topological domain(Extracellular),type(description):Domain(BetaCoV S1-NTD),type(description):Region(Disordered),type(description):Natural variant(in strain: Lambda/C.37),type(description):Beta strand()
G_468_T_missense	31	type(description):Chain(Spike glycoprotein),type(description):Chain(Spike protein S1),type(description):Topological domain(Extracellular),type(description):Domain(BetaCoV S1-NTD),type(description):Region(Disordered),type(description):Disulfide bond(),type(description):Natural variant(in strain: Delta/B.1.617.2),type(description):Beta strand()
T_1590_C_synonymous	31	type(description):Chain(Spike glycoprotein),type(description):Chain(Spike protein S1),type(description):Topological domain(Extracellular),type(description):Region(Receptor-binding domain (RBD)),type(description):Region(Disordered),type(description):Turn()
G_234_T_missense	31	type(description):Chain(Spike glycoprotein),type(description):Chain(Spike protein S1),type(description):Topological domain(Extracellular),type(description):Domain(BetaCoV S1-NTD),type(description):Region(Disordered),type(description):Disulfide bond(),type(description):Beta strand()
T_432_C_synonymous	31	type(description):Chain(Spike glycoprotein),type(description):Chain(Spike protein S1),type(description):Topological domain(Extracellular),type(description):Domain(BetaCoV S1-NTD),type(description):Region(Disordered),type(description):Disulfide bond(),type(description):Natural variant(in strain: Omicron/BA.1),type(description):Natural variant(in strain: Alpha/B.1.1.7, Eta/B.1.525, B.1.1.318),type(…
T_1167_C_synonymous	31	type(description):Chain(Spike glycoprotein),type(description):Chain(Spike protein S1),type(description):Topological domain(Extracellular),type(description):Domain(BetaCoV S1-CTD),type(description):Region(Receptor-binding domain (RBD)),type(description):Disulfide bond(),type(description):Beta strand()
C_1913_T_missense	31	type(description):Chain(Spike glycoprotein),type(description):Chain(Spike protein S1),type(description):Topological domain(Extracellular),type(description):Region(Disordered),type(description):Disulfide bond(),type(description):Beta strand()
A_2670_T_synonymous	31	type(description):Chain(Spike glycoprotein),type(description):Chain(Spike protein S2),type(description):Chain(Spike protein S2'),type(description):Topological domain(Extracellular),type(description):Beta strand()
T_433_G_missense	31	type(description):Chain(Spike glycoprotein),type(description):Chain(Spike protein S1),type(description):Topological domain(Extracellular),type(description):Domain(BetaCoV S1-NTD),type(description):Region(Disordered),type(description):Disulfide bond(),type(description):Natural variant(in strain: Omicron/BA.1),type(description):Beta strand()
T_3671_C_missense	31	type(description):Chain(Spike glycoprotein),type(description):Chain(Spike protein S2),type(description):Chain(Spike protein S2'),type(description):Transmembrane(Helical),type(description):Helix()
T_203_C_missense	31	type(description):Chain(Spike glycoprotein),type(description):Chain(Spike protein S1),type(description):Topological domain(Extracellular),type(description):Domain(BetaCoV S1-NTD),type(description):Region(Disordered),type(description):Disulfide bond(),type(description):Beta strand()
C_535_T_missense	31	type(description):Chain(Spike glycoprotein),type(description):Chain(Spike protein S1),type(description):Topological domain(Extracellular),type(description):Domain(BetaCoV S1-NTD),type(description):Region(Disordered)
T_3771_C_synonymous	31	type(description):Chain(Spike glycoprotein),type(description):Chain(Spike protein S2),type(description):Chain(Spike protein S2'),type(description):Topological domain(Cytoplasmic),type(description):Motif(Diacidic ER export motif (host COPII))
T_3670_C_synonymous	31	type(description):Chain(Spike glycoprotein),type(description):Chain(Spike protein S2),type(description):Chain(Spike protein S2'),type(description):Transmembrane(Helical),type(description):Helix()
T_2007_C_synonymous	31	type(description):Chain(Spike glycoprotein),type(description):Chain(Spike protein S1),type(description):Topological domain(Extracellular),type(description):Disulfide bond()
C_2675_T_missense	31	type(description):Chain(Spike glycoprotein),type(description):Chain(Spike protein S2),type(description):Chain(Spike protein S2'),type(description):Topological domain(Extracellular),type(description):Beta strand()
T_2127_C_synonymous	30	type(description):Chain(Spike glycoprotein),type(description):Chain(Spike protein S2),type(description):Topological domain(Extracellular),type(description):Glycosylation(N-linked (GlcNAc...) (high mannose) asparagine; by host)
T_3698_C_missense	30	type(description):Chain(Spike glycoprotein),type(description):Chain(Spike protein S2),type(description):Chain(Spike protein S2'),type(description):Transmembrane(Helical),type(description):Helix()
A_912_G_synonymous	30	type(description):Chain(Spike glycoprotein),type(description):Chain(Spike protein S1),type(description):Topological domain(Extracellular)
T_1401_C_synonymous	30	type(description):Chain(Spike glycoprotein),type(description):Chain(Spike protein S1),type(description):Topological domain(Extracellular),type(description):Domain(BetaCoV S1-CTD),type(description):Region(Receptor-binding domain (RBD)),type(description):Region(Receptor-binding motif; binding to human ACE2),type(description):Region(Disordered),type(description):Disulfide bond(),type(description):Be…
C_73_T_missense	30	type(description):Chain(Spike glycoprotein),type(description):Chain(Spike protein S1),type(description):Topological domain(Extracellular),type(description):Domain(BetaCoV S1-NTD),type(description):Region(Disordered),type(description):Disulfide bond(),type(description):Natural variant(in strain: Omicron/BA.2, Omicron/BA.2.12.1, Omicron/BA.2.75, Omicron/BA.4, Omicron/BA.5)
G_2770_T_missense	30	type(description):Chain(Spike glycoprotein),type(description):Chain(Spike protein S2),type(description):Chain(Spike protein S2'),type(description):Topological domain(Extracellular),type(description):Region(Heptad repeat 1),type(description):Helix()
G_2536_T_missense	30	type(description):Chain(Spike glycoprotein),type(description):Chain(Spike protein S2),type(description):Chain(Spike protein S2'),type(description):Topological domain(Extracellular),type(description):Region(Disordered),type(description):Region(Fusion peptide 2),type(description):Disulfide bond()
G_1374_A_synonymous	30	type(description):Chain(Spike glycoprotein),type(description):Chain(Spike protein S1),type(description):Topological domain(Extracellular),type(description):Domain(BetaCoV S1-CTD),type(description):Region(Receptor-binding domain (RBD)),type(description):Region(Receptor-binding motif; binding to human ACE2),type(description):Region(Disordered),type(description):Disulfide bond(),type(description):Be…
A_2008_G_missense	30	type(description):Chain(Spike glycoprotein),type(description):Chain(Spike protein S1),type(description):Topological domain(Extracellular),type(description):Disulfide bond()
A_283_G_missense	30	type(description):Chain(Spike glycoprotein),type(description):Chain(Spike protein S1),type(description):Topological domain(Extracellular),type(description):Domain(BetaCoV S1-NTD),type(description):Disulfide bond(),type(description):Beta strand()
A_2361_G_synonymous	30	type(description):Chain(Spike glycoprotein),type(description):Chain(Spike protein S2),type(description):Topological domain(Extracellular),type(description):Beta strand()
T_2517_C_synonymous	30	type(description):Chain(Spike glycoprotein),type(description):Chain(Spike protein S2),type(description):Chain(Spike protein S2'),type(description):Topological domain(Extracellular),type(description):Region(Disordered),type(description):Region(Fusion peptide 2)
T_1893_C_synonymous	30	type(description):Chain(Spike glycoprotein),type(description):Chain(Spike protein S1),type(description):Topological domain(Extracellular),type(description):Region(Disordered),type(description):Disulfide bond(),type(description):Helix()
C_2534_A_missense	30	type(description):Chain(Spike glycoprotein),type(description):Chain(Spike protein S2),type(description):Chain(Spike protein S2'),type(description):Topological domain(Extracellular),type(description):Region(Disordered),type(description):Region(Fusion peptide 2),type(description):Disulfide bond(),type(description):Beta strand()
G_2018_C_missense	30	type(description):Chain(Spike glycoprotein),type(description):Chain(Spike protein S1),type(description):Topological domain(Extracellular),type(description):Beta strand()
G_2824_T_missense	30	type(description):Chain(Spike glycoprotein),type(description):Chain(Spike protein S2),type(description):Chain(Spike protein S2'),type(description):Topological domain(Extracellular),type(description):Region(Heptad repeat 1),type(description):Helix()
T_2652_C_synonymous	30	type(description):Chain(Spike glycoprotein),type(description):Chain(Spike protein S2),type(description):Chain(Spike protein S2'),type(description):Topological domain(Extracellular),type(description):Helix()
T_638_C_missense	29	type(description):Chain(Spike glycoprotein),type(description):Chain(Spike protein S1),type(description):Topological domain(Extracellular),type(description):Domain(BetaCoV S1-NTD),type(description):Beta strand()
T_3147_C_synonymous	29	type(description):Chain(Spike glycoprotein),type(description):Chain(Spike protein S2),type(description):Chain(Spike protein S2'),type(description):Topological domain(Extracellular),type(description):Beta strand()
G_1956_A_synonymous	29	type(description):Chain(Spike glycoprotein),type(description):Chain(Spike protein S1),type(description):Topological domain(Extracellular),type(description):Beta strand()
G_62_C_missense	29	type(description):Chain(Spike glycoprotein),type(description):Chain(Spike protein S1),type(description):Topological domain(Extracellular),type(description):Domain(BetaCoV S1-NTD),type(description):Region(Disordered),type(description):Disulfide bond(),type(description):Beta strand()
T_1464_C_synonymous	29	type(description):Chain(Spike glycoprotein),type(description):Chain(Spike protein S1),type(description):Topological domain(Extracellular),type(description):Domain(BetaCoV S1-CTD),type(description):Region(Receptor-binding domain (RBD)),type(description):Region(Receptor-binding motif; binding to human ACE2),type(description):Region(Disordered),type(description):Disulfide bond(),type(description):Di…
C_2204_T_missense	29	type(description):Chain(Spike glycoprotein),type(description):Chain(Spike protein S2),type(description):Topological domain(Extracellular),type(description):Beta strand()
A_2556_G_synonymous	29	type(description):Chain(Spike glycoprotein),type(description):Chain(Spike protein S2),type(description):Chain(Spike protein S2'),type(description):Topological domain(Extracellular),type(description):Region(Disordered),type(description):Region(Fusion peptide 2),type(description):Helix()
T_3144_C_synonymous	29	type(description):Chain(Spike glycoprotein),type(description):Chain(Spike protein S2),type(description):Chain(Spike protein S2'),type(description):Topological domain(Extracellular),type(description):Beta strand()
G_3490_T_missense	29	type(description):Chain(Spike glycoprotein),type(description):Chain(Spike protein S2),type(description):Chain(Spike protein S2'),type(description):Topological domain(Extracellular),type(description):Region(Heptad repeat 2)
G_1216_C_missense	29	type(description):Chain(Spike glycoprotein),type(description):Chain(Spike protein S1),type(description):Topological domain(Extracellular),type(description):Domain(BetaCoV S1-CTD),type(description):Region(Receptor-binding domain (RBD)),type(description):Disulfide bond(),type(description):Disulfide bond(),type(description):Helix()
A_1060_G_missense	29	type(description):Chain(Spike glycoprotein),type(description):Chain(Spike protein S1),type(description):Topological domain(Extracellular),type(description):Domain(BetaCoV S1-CTD),type(description):Region(Receptor-binding domain (RBD)),type(description):Disulfide bond()
T_2625_C_synonymous	29	type(description):Chain(Spike glycoprotein),type(description):Chain(Spike protein S2),type(description):Chain(Spike protein S2'),type(description):Topological domain(Extracellular),type(description):Helix()
C_1433_T_missense	29	type(description):Chain(Spike glycoprotein),type(description):Chain(Spike protein S1),type(description):Topological domain(Extracellular),type(description):Domain(BetaCoV S1-CTD),type(description):Region(Receptor-binding domain (RBD)),type(description):Region(Receptor-binding motif; binding to human ACE2),type(description):Region(Disordered),type(description):Disulfide bond(),type(description):Be…
T_333_C_synonymous	29	type(description):Chain(Spike glycoprotein),type(description):Chain(Spike protein S1),type(description):Topological domain(Extracellular),type(description):Domain(BetaCoV S1-NTD),type(description):Disulfide bond(),type(description):Beta strand()
T_528_C_synonymous	29	type(description):Chain(Spike glycoprotein),type(description):Chain(Spike protein S1),type(description):Topological domain(Extracellular),type(description):Domain(BetaCoV S1-NTD),type(description):Region(Disordered)
A_1857_G_synonymous	29	type(description):Chain(Spike glycoprotein),type(description):Chain(Spike protein S1),type(description):Topological domain(Extracellular),type(description):Disulfide bond(),type(description):Turn()
A_81_G_synonymous	29	type(description):Chain(Spike glycoprotein),type(description):Chain(Spike protein S1),type(description):Topological domain(Extracellular),type(description):Domain(BetaCoV S1-NTD),type(description):Disulfide bond(),type(description):Natural variant(in strain: Omicron/BA.2, Omicron/BA.2.12.1, Omicron/BA.2.75, Omicron/BA.4, Omicron/BA.5),type(description):Beta strand()
G_1411_C_missense	29	type(description):Chain(Spike glycoprotein),type(description):Chain(Spike protein S1),type(description):Topological domain(Extracellular),type(description):Domain(BetaCoV S1-CTD),type(description):Region(Receptor-binding domain (RBD)),type(description):Region(Receptor-binding motif; binding to human ACE2),type(description):Region(Disordered),type(description):Disulfide bond(),type(description):Be…
T_292_C_missense	29	type(description):Chain(Spike glycoprotein),type(description):Chain(Spike protein S1),type(description):Topological domain(Extracellular),type(description):Domain(BetaCoV S1-NTD),type(description):Disulfide bond(),type(description):Beta strand()
C_3738_T_synonymous	29	type(description):Chain(Spike glycoprotein),type(description):Chain(Spike protein S2),type(description):Chain(Spike protein S2'),type(description):Topological domain(Cytoplasmic)
G_44_T_missense	29	type(description):Chain(Spike glycoprotein),type(description):Chain(Spike protein S1),type(description):Topological domain(Extracellular),type(description):Domain(BetaCoV S1-NTD),type(description):Region(Disordered)
C_2904_T_synonymous	29	type(description):Chain(Spike glycoprotein),type(description):Chain(Spike protein S2),type(description):Chain(Spike protein S2'),type(description):Topological domain(Extracellular),type(description):Region(Heptad repeat 1),type(description):Coiled coil()
A_2234_G_missense	28	type(description):Chain(Spike glycoprotein),type(description):Chain(Spike protein S2),type(description):Topological domain(Extracellular),type(description):Disulfide bond(),type(description):Disulfide bond()
C_1118_T_missense	28	type(description):Chain(Spike glycoprotein),type(description):Chain(Spike protein S1),type(description):Topological domain(Extracellular),type(description):Domain(BetaCoV S1-CTD),type(description):Region(Receptor-binding domain (RBD)),type(description):Helix()
G_2562_A_synonymous	28	type(description):Chain(Spike glycoprotein),type(description):Chain(Spike protein S2),type(description):Chain(Spike protein S2'),type(description):Topological domain(Extracellular),type(description):Region(Fusion peptide 2),type(description):Helix()
T_772_C_missense	28	type(description):Chain(Spike glycoprotein),type(description):Chain(Spike protein S1),type(description):Topological domain(Extracellular),type(description):Domain(BetaCoV S1-NTD),type(description):Region(Disordered)
T_1107_C_synonymous	28	type(description):Chain(Spike glycoprotein),type(description):Chain(Spike protein S1),type(description):Topological domain(Extracellular),type(description):Domain(BetaCoV S1-CTD),type(description):Region(Receptor-binding domain (RBD)),type(description):Helix()
C_3598_T_missense	28	type(description):Chain(Spike glycoprotein),type(description):Chain(Spike protein S2),type(description):Chain(Spike protein S2'),type(description):Topological domain(Extracellular),type(description):Region(Heptad repeat 2),type(description):Coiled coil()
C_56_A_missense	28	type(description):Chain(Spike glycoprotein),type(description):Chain(Spike protein S1),type(description):Topological domain(Extracellular),type(description):Domain(BetaCoV S1-NTD),type(description):Region(Disordered),type(description):Disulfide bond()
T_1965_C_synonymous	28	type(description):Chain(Spike glycoprotein),type(description):Chain(Spike protein S1),type(description):Topological domain(Extracellular),type(description):Natural variant(in strain: Gamma/P.1, 19B/501T, 19B/501Y, Omicron/BA.1, Omicron/BA.2, Omicron/BA.2.12.1, Omicron/BA.2.75, Omicron/BA.4, Omicron/BA.5),type(description):Beta strand()
T_3252_C_synonymous	28	type(description):Chain(Spike glycoprotein),type(description):Chain(Spike protein S2),type(description):Chain(Spike protein S2'),type(description):Topological domain(Extracellular),type(description):Disulfide bond()
C_1008_T_synonymous	28	type(description):Chain(Spike glycoprotein),type(description):Chain(Spike protein S1),type(description):Topological domain(Extracellular),type(description):Domain(BetaCoV S1-CTD),type(description):Region(Receptor-binding domain (RBD)),type(description):Disulfide bond()
A_2791_G_missense	28	type(description):Chain(Spike glycoprotein),type(description):Chain(Spike protein S2),type(description):Chain(Spike protein S2'),type(description):Topological domain(Extracellular),type(description):Region(Heptad repeat 1),type(description):Helix()
C_521_T_missense	28	type(description):Chain(Spike glycoprotein),type(description):Chain(Spike protein S1),type(description):Topological domain(Extracellular),type(description):Domain(BetaCoV S1-NTD),type(description):Region(Disordered)
T_3252_A_missense	28	type(description):Chain(Spike glycoprotein),type(description):Chain(Spike protein S2),type(description):Chain(Spike protein S2'),type(description):Topological domain(Extracellular),type(description):Disulfide bond()
A_313_C_missense	28	type(description):Chain(Spike glycoprotein),type(description):Chain(Spike protein S1),type(description):Topological domain(Extracellular),type(description):Domain(BetaCoV S1-NTD),type(description):Disulfide bond(),type(description):Beta strand()
A_467_T_missense	28	type(description):Chain(Spike glycoprotein),type(description):Chain(Spike protein S1),type(description):Topological domain(Extracellular),type(description):Domain(BetaCoV S1-NTD),type(description):Region(Disordered),type(description):Disulfide bond(),type(description):Beta strand()
G_570_A_synonymous	27	type(description):Chain(Spike glycoprotein),type(description):Chain(Spike protein S1),type(description):Topological domain(Extracellular),type(description):Domain(BetaCoV S1-NTD),type(description):Natural variant(in strain: Gamma/P.1),type(description):Mutagenesis(Partial loss of biliverdin affinity.),type(description):Beta strand()
T_1458_C_synonymous	27	type(description):Chain(Spike glycoprotein),type(description):Chain(Spike protein S1),type(description):Topological domain(Extracellular),type(description):Domain(BetaCoV S1-CTD),type(description):Region(Receptor-binding domain (RBD)),type(description):Region(Receptor-binding motif; binding to human ACE2),type(description):Region(Disordered),type(description):Disulfide bond(),type(description):Di…
A_361_G_missense	27	type(description):Chain(Spike glycoprotein),type(description):Chain(Spike protein S1),type(description):Topological domain(Extracellular),type(description):Domain(BetaCoV S1-NTD),type(description):Disulfide bond(),type(description):Beta strand()
G_3415_C_missense	27	type(description):Chain(Spike glycoprotein),type(description):Chain(Spike protein S2),type(description):Chain(Spike protein S2'),type(description):Topological domain(Extracellular)
A_202_T_missense	27	type(description):Chain(Spike glycoprotein),type(description):Chain(Spike protein S1),type(description):Topological domain(Extracellular),type(description):Domain(BetaCoV S1-NTD),type(description):Region(Disordered),type(description):Disulfide bond(),type(description):Beta strand()
C_3354_T_synonymous	27	type(description):Chain(Spike glycoprotein),type(description):Chain(Spike protein S2),type(description):Chain(Spike protein S2'),type(description):Topological domain(Extracellular),type(description):Disulfide bond(),type(description):Natural variant(in strain: Alpha/B.1.1.7)
G_687_T_missense	27	type(description):Chain(Spike glycoprotein),type(description):Chain(Spike protein S1),type(description):Topological domain(Extracellular),type(description):Domain(BetaCoV S1-NTD),type(description):Beta strand()
T_1410_C_synonymous	27	type(description):Chain(Spike glycoprotein),type(description):Chain(Spike protein S1),type(description):Topological domain(Extracellular),type(description):Domain(BetaCoV S1-CTD),type(description):Region(Receptor-binding domain (RBD)),type(description):Region(Receptor-binding motif; binding to human ACE2),type(description):Region(Disordered),type(description):Disulfide bond(),type(description):Be…
A_1560_T_synonymous	27	type(description):Chain(Spike glycoprotein),type(description):Chain(Spike protein S1),type(description):Topological domain(Extracellular),type(description):Domain(BetaCoV S1-CTD),type(description):Region(Receptor-binding domain (RBD)),type(description):Region(Disordered),type(description):Disulfide bond(),type(description):Beta strand()
T_2523_A_synonymous	27	type(description):Chain(Spike glycoprotein),type(description):Chain(Spike protein S2),type(description):Chain(Spike protein S2'),type(description):Topological domain(Extracellular),type(description):Region(Disordered),type(description):Region(Fusion peptide 2),type(description):Disulfide bond()
C_218_T_missense	27	type(description):Chain(Spike glycoprotein),type(description):Chain(Spike protein S1),type(description):Topological domain(Extracellular),type(description):Domain(BetaCoV S1-NTD),type(description):Region(Disordered),type(description):Disulfide bond(),type(description):Turn()
C_749_A_missense	27	type(description):Chain(Spike glycoprotein),type(description):Chain(Spike protein S1),type(description):Topological domain(Extracellular),type(description):Domain(BetaCoV S1-NTD),type(description):Region(Disordered),type(description):Natural variant(in strain: Lambda/C.37)
T_2490_C_synonymous	27	type(description):Chain(Spike glycoprotein),type(description):Chain(Spike protein S2),type(description):Chain(Spike protein S2'),type(description):Topological domain(Extracellular),type(description):Region(Fusion peptide 1),type(description):Region(Disordered),type(description):Helix()
G_3450_T_missense	27	type(description):Chain(Spike glycoprotein),type(description):Chain(Spike protein S2),type(description):Chain(Spike protein S2'),type(description):Topological domain(Extracellular),type(description):Helix()
A_3068_G_missense	27	type(description):Chain(Spike glycoprotein),type(description):Chain(Spike protein S2),type(description):Chain(Spike protein S2'),type(description):Topological domain(Extracellular),type(description):Helix()
C_2940_T_synonymous	27	type(description):Chain(Spike glycoprotein),type(description):Chain(Spike protein S2),type(description):Chain(Spike protein S2'),type(description):Topological domain(Extracellular),type(description):Coiled coil(),type(description):Helix()
C_2081_T_missense	27	type(description):Chain(Spike glycoprotein),type(description):Chain(Spike protein S2),type(description):Topological domain(Extracellular),type(description):Beta strand()
C_3552_A_missense	27	type(description):Chain(Spike glycoprotein),type(description):Chain(Spike protein S2),type(description):Chain(Spike protein S2'),type(description):Topological domain(Extracellular),type(description):Region(Heptad repeat 2),type(description):Coiled coil(),type(description):Helix()
T_411_C_synonymous	27	type(description):Chain(Spike glycoprotein),type(description):Chain(Spike protein S1),type(description):Topological domain(Extracellular),type(description):Domain(BetaCoV S1-NTD),type(description):Disulfide bond(),type(description):Beta strand()
C_3359_T_missense	26	type(description):Chain(Spike glycoprotein),type(description):Chain(Spike protein S2),type(description):Chain(Spike protein S2'),type(description):Topological domain(Extracellular),type(description):Disulfide bond(),type(description):Beta strand()
C_196_G_missense	26	type(description):Chain(Spike glycoprotein),type(description):Chain(Spike protein S1),type(description):Topological domain(Extracellular),type(description):Domain(BetaCoV S1-NTD),type(description):Disulfide bond(),type(description):Beta strand()
C_3402_T_synonymous	26	type(description):Chain(Spike glycoprotein),type(description):Chain(Spike protein S2),type(description):Chain(Spike protein S2'),type(description):Topological domain(Extracellular),type(description):Glycosylation(N-linked (GlcNAc...) (complex) asparagine; by host),type(description):Beta strand()
G_641_A_missense	26	type(description):Chain(Spike glycoprotein),type(description):Chain(Spike protein S1),type(description):Topological domain(Extracellular),type(description):Domain(BetaCoV S1-NTD),type(description):Beta strand()
T_2613_G_synonymous	26	type(description):Chain(Spike glycoprotein),type(description):Chain(Spike protein S2),type(description):Chain(Spike protein S2'),type(description):Topological domain(Extracellular),type(description):Helix()
A_69_G_synonymous	26	type(description):Chain(Spike glycoprotein),type(description):Chain(Spike protein S1),type(description):Topological domain(Extracellular),type(description):Domain(BetaCoV S1-NTD),type(description):Region(Disordered),type(description):Disulfide bond()
T_1869_C_synonymous	26	type(description):Chain(Spike glycoprotein),type(description):Chain(Spike protein S1),type(description):Topological domain(Extracellular),type(description):Region(Disordered),type(description):Disulfide bond(),type(description):Helix()
T_1929_C_synonymous	26	type(description):Chain(Spike glycoprotein),type(description):Chain(Spike protein S1),type(description):Topological domain(Extracellular),type(description):Disulfide bond(),type(description):Beta strand()
T_1659_C_synonymous	26	type(description):Chain(Spike glycoprotein),type(description):Chain(Spike protein S1),type(description):Topological domain(Extracellular),type(description):Disulfide bond(),type(description):Beta strand()
C_3818_T_missense	26	type(description):Chain(Spike glycoprotein),type(description):Chain(Spike protein S2),type(description):Chain(Spike protein S2'),type(description):Topological domain(Cytoplasmic),type(description):Motif(KxHxx, ER retrieval signal (COPI))
T_2664_C_synonymous	26	type(description):Chain(Spike glycoprotein),type(description):Chain(Spike protein S2),type(description):Chain(Spike protein S2'),type(description):Topological domain(Extracellular),type(description):Natural variant(in strain: Eta/B.1.525),type(description):Helix()
C_2359_A_missense	26	type(description):Chain(Spike glycoprotein),type(description):Chain(Spike protein S2),type(description):Topological domain(Extracellular),type(description):Beta strand()
G_569_A_missense	26	type(description):Chain(Spike glycoprotein),type(description):Chain(Spike protein S1),type(description):Topological domain(Extracellular),type(description):Domain(BetaCoV S1-NTD),type(description):Beta strand()
G_2005_A_missense	26	type(description):Chain(Spike glycoprotein),type(description):Chain(Spike protein S1),type(description):Topological domain(Extracellular),type(description):Disulfide bond()
T_3459_C_synonymous	26	type(description):Chain(Spike glycoprotein),type(description):Chain(Spike protein S2),type(description):Chain(Spike protein S2'),type(description):Topological domain(Extracellular),type(description):Helix()
A_2846_G_missense	26	type(description):Chain(Spike glycoprotein),type(description):Chain(Spike protein S2),type(description):Chain(Spike protein S2'),type(description):Topological domain(Extracellular),type(description):Region(Heptad repeat 1),type(description):Helix()
G_2031_A_synonymous	26	type(description):Chain(Spike glycoprotein),type(description):Chain(Spike protein S1),type(description):Topological domain(Extracellular),type(description):Region(Disordered),type(description):Natural variant(in strain: Eta/B.1.525)
G_1054_T_missense	26	type(description):Chain(Spike glycoprotein),type(description):Chain(Spike protein S1),type(description):Topological domain(Extracellular),type(description):Domain(BetaCoV S1-CTD),type(description):Region(Receptor-binding domain (RBD)),type(description):Disulfide bond(),type(description):Helix()
G_781_T_missense	26	type(description):Chain(Spike glycoprotein),type(description):Chain(Spike protein S1),type(description):Topological domain(Extracellular),type(description):Domain(BetaCoV S1-NTD),type(description):Region(Disordered)
G_1336_C_missense	26	type(description):Chain(Spike glycoprotein),type(description):Chain(Spike protein S1),type(description):Topological domain(Extracellular),type(description):Domain(BetaCoV S1-CTD),type(description):Region(Receptor-binding domain (RBD)),type(description):Region(Receptor-binding motif; binding to human ACE2),type(description):Disulfide bond(),type(description):Turn()
C_2378_T_missense	25	type(description):Chain(Spike glycoprotein),type(description):Chain(Spike protein S2),type(description):Topological domain(Extracellular)
C_1681_T_missense	25	type(description):Chain(Spike glycoprotein),type(description):Chain(Spike protein S1),type(description):Topological domain(Extracellular),type(description):Disulfide bond()
T_1359_C_synonymous	25	type(description):Chain(Spike glycoprotein),type(description):Chain(Spike protein S1),type(description):Topological domain(Extracellular),type(description):Domain(BetaCoV S1-CTD),type(description):Region(Receptor-binding domain (RBD)),type(description):Region(Receptor-binding motif; binding to human ACE2),type(description):Region(Immunodominant HLA epitope recognized by the CD8+; called NF9 pepti…
A_3709_G_missense	25	type(description):Chain(Spike glycoprotein),type(description):Chain(Spike protein S2),type(description):Chain(Spike protein S2'),type(description):Topological domain(Cytoplasmic)
T_2109_C_synonymous	25	type(description):Chain(Spike glycoprotein),type(description):Chain(Spike protein S2),type(description):Topological domain(Extracellular),type(description):Beta strand()
A_2427_G_synonymous	25	type(description):Chain(Spike glycoprotein),type(description):Chain(Spike protein S2),type(description):Topological domain(Extracellular),type(description):Beta strand()
A_3691_G_missense	25	type(description):Chain(Spike glycoprotein),type(description):Chain(Spike protein S2),type(description):Chain(Spike protein S2'),type(description):Transmembrane(Helical),type(description):Helix()
G_184_C_missense	25	type(description):Chain(Spike glycoprotein),type(description):Chain(Spike protein S1),type(description):Topological domain(Extracellular),type(description):Domain(BetaCoV S1-NTD),type(description):Disulfide bond(),type(description):Beta strand()
T_2403_C_synonymous	25	type(description):Chain(Spike glycoprotein),type(description):Chain(Spike protein S2),type(description):Topological domain(Extracellular),type(description):Glycosylation(N-linked (GlcNAc...) (hybrid) asparagine; by host)
A_768_G_synonymous	25	type(description):Chain(Spike glycoprotein),type(description):Chain(Spike protein S1),type(description):Topological domain(Extracellular),type(description):Domain(BetaCoV S1-NTD),type(description):Region(Disordered),type(description):Turn()
G_3471_T_missense	25	type(description):Chain(Spike glycoprotein),type(description):Chain(Spike protein S2),type(description):Chain(Spike protein S2'),type(description):Topological domain(Extracellular)
G_2306_C_missense	25	type(description):Chain(Spike glycoprotein),type(description):Chain(Spike protein S2),type(description):Topological domain(Extracellular),type(description):Helix()
G_1558_C_missense	25	type(description):Chain(Spike glycoprotein),type(description):Chain(Spike protein S1),type(description):Topological domain(Extracellular),type(description):Domain(BetaCoV S1-CTD),type(description):Region(Receptor-binding domain (RBD)),type(description):Region(Disordered),type(description):Disulfide bond(),type(description):Beta strand()
A_1036_G_missense	25	type(description):Chain(Spike glycoprotein),type(description):Chain(Spike protein S1),type(description):Topological domain(Extracellular),type(description):Domain(BetaCoV S1-CTD),type(description):Region(Receptor-binding domain (RBD)),type(description):Disulfide bond(),type(description):Beta strand()
G_549_T_missense	25	type(description):Chain(Spike glycoprotein),type(description):Chain(Spike protein S1),type(description):Topological domain(Extracellular),type(description):Domain(BetaCoV S1-NTD),type(description):Region(Disordered)
C_2041_T_missense	25	type(description):Chain(Spike glycoprotein),type(description):Chain(Spike protein S1),type(description):Topological domain(Extracellular),type(description):Region(Disordered),type(description):Mutagenesis(About 50% stronger entry efficiency in Vero E6 cells while 30% weaker entry efficiency in hACE2-expressing BHK cells.)
A_1479_G_synonymous	25	type(description):Chain(Spike glycoprotein),type(description):Chain(Spike protein S1),type(description):Topological domain(Extracellular),type(description):Domain(BetaCoV S1-CTD),type(description):Region(Receptor-binding domain (RBD)),type(description):Region(Receptor-binding motif; binding to human ACE2),type(description):Disulfide bond(),type(description):Natural variant(in strain: Omicron/BA.1…
G_464_C_missense	25	type(description):Chain(Spike glycoprotein),type(description):Chain(Spike protein S1),type(description):Topological domain(Extracellular),type(description):Domain(BetaCoV S1-NTD),type(description):Region(Disordered),type(description):Disulfide bond(),type(description):Beta strand()
T_742_C_missense	25	type(description):Chain(Spike glycoprotein),type(description):Chain(Spike protein S1),type(description):Topological domain(Extracellular),type(description):Domain(BetaCoV S1-NTD),type(description):Region(Disordered),type(description):Natural variant(in strain: Lambda/C.37)
C_1968_T_synonymous	25	type(description):Chain(Spike glycoprotein),type(description):Chain(Spike protein S1),type(description):Topological domain(Extracellular),type(description):Beta strand()
A_2725_G_missense	25	type(description):Chain(Spike glycoprotein),type(description):Chain(Spike protein S2),type(description):Chain(Spike protein S2'),type(description):Topological domain(Extracellular)
C_2537_G_missense	25	type(description):Chain(Spike glycoprotein),type(description):Chain(Spike protein S2),type(description):Chain(Spike protein S2'),type(description):Topological domain(Extracellular),type(description):Region(Disordered),type(description):Region(Fusion peptide 2),type(description):Disulfide bond()
A_2184_T_synonymous	25	type(description):Chain(Spike glycoprotein),type(description):Chain(Spike protein S2),type(description):Topological domain(Extracellular),type(description):Beta strand()
G_737_C_missense	25	type(description):Chain(Spike glycoprotein),type(description):Chain(Spike protein S1),type(description):Topological domain(Extracellular),type(description):Domain(BetaCoV S1-NTD),type(description):Beta strand()
A_743_C_missense	25	type(description):Chain(Spike glycoprotein),type(description):Chain(Spike protein S1),type(description):Topological domain(Extracellular),type(description):Domain(BetaCoV S1-NTD),type(description):Region(Disordered),type(description):Natural variant(in strain: Lambda/C.37)
A_999_G_synonymous	25	type(description):Chain(Spike glycoprotein),type(description):Chain(Spike protein S1),type(description):Topological domain(Extracellular),type(description):Region(Receptor-binding domain (RBD)),type(description):Region(Disordered),type(description):Helix()
T_651_C_synonymous	24	type(description):Chain(Spike glycoprotein),type(description):Chain(Spike protein S1),type(description):Topological domain(Extracellular),type(description):Domain(BetaCoV S1-NTD)
T_1557_G_missense	24	type(description):Chain(Spike glycoprotein),type(description):Chain(Spike protein S1),type(description):Topological domain(Extracellular),type(description):Domain(BetaCoV S1-CTD),type(description):Region(Receptor-binding domain (RBD)),type(description):Region(Disordered),type(description):Disulfide bond(),type(description):Mutagenesis(Increased resistance to human covalescent sera neutralization.…
A_3394_G_missense	24	type(description):Chain(Spike glycoprotein),type(description):Chain(Spike protein S2),type(description):Chain(Spike protein S2'),type(description):Topological domain(Extracellular),type(description):Beta strand()
C_3521_T_missense	24	type(description):Chain(Spike glycoprotein),type(description):Chain(Spike protein S2),type(description):Chain(Spike protein S2'),type(description):Topological domain(Extracellular),type(description):Region(Heptad repeat 2)
C_3153_T_synonymous	24	type(description):Chain(Spike glycoprotein),type(description):Chain(Spike protein S2),type(description):Chain(Spike protein S2'),type(description):Topological domain(Extracellular),type(description):Beta strand()
G_2766_T_missense	24	type(description):Chain(Spike glycoprotein),type(description):Chain(Spike protein S2),type(description):Chain(Spike protein S2'),type(description):Topological domain(Extracellular),type(description):Region(Heptad repeat 1),type(description):Helix()
G_191_T_missense	24	type(description):Chain(Spike glycoprotein),type(description):Chain(Spike protein S1),type(description):Topological domain(Extracellular),type(description):Domain(BetaCoV S1-NTD),type(description):Disulfide bond(),type(description):Beta strand()
T_2037_C_synonymous	24	type(description):Chain(Spike glycoprotein),type(description):Chain(Spike protein S1),type(description):Topological domain(Extracellular),type(description):Region(Disordered),type(description):Natural variant(in strain: Omicron/BA.1, Omicron/BA.2, Omicron/BA.2.12.1, Omicron/BA.4, Omicron/BA.5),type(description):Mutagenesis(About 50% stronger entry efficiency in Vero E6 cells while 30% weaker entr…
A_241_T_missense	24	type(description):Chain(Spike glycoprotein),type(description):Chain(Spike protein S1),type(description):Topological domain(Extracellular),type(description):Domain(BetaCoV S1-NTD),type(description):Disulfide bond()
G_3655_A_missense	24	type(description):Chain(Spike glycoprotein),type(description):Chain(Spike protein S2),type(description):Chain(Spike protein S2'),type(description):Transmembrane(Helical),type(description):Helix()
T_3325_C_missense	24	type(description):Chain(Spike glycoprotein),type(description):Chain(Spike protein S2),type(description):Chain(Spike protein S2'),type(description):Topological domain(Extracellular),type(description):Disulfide bond(),type(description):Beta strand()
T_633_C_synonymous	24	type(description):Chain(Spike glycoprotein),type(description):Chain(Spike protein S1),type(description):Topological domain(Extracellular),type(description):Domain(BetaCoV S1-NTD),type(description):Natural variant(in strain: Omicron/BA.1),type(description):Beta strand()
A_3488_G_missense	24	type(description):Chain(Spike glycoprotein),type(description):Chain(Spike protein S2),type(description):Chain(Spike protein S2'),type(description):Topological domain(Extracellular)
A_30_G_synonymous	24	type(description):Signal(),type(description):Region(Disordered)
A_2357_G_missense	24	type(description):Chain(Spike glycoprotein),type(description):Chain(Spike protein S2),type(description):Topological domain(Extracellular)
C_2882_T_missense	24	type(description):Chain(Spike glycoprotein),type(description):Chain(Spike protein S2),type(description):Chain(Spike protein S2'),type(description):Topological domain(Extracellular),type(description):Region(Heptad repeat 1),type(description):Coiled coil()
T_3231_C_synonymous	24	type(description):Chain(Spike glycoprotein),type(description):Chain(Spike protein S2),type(description):Chain(Spike protein S2'),type(description):Topological domain(Extracellular),type(description):Beta strand()
C_3438_A_missense	24	type(description):Chain(Spike glycoprotein),type(description):Chain(Spike protein S2),type(description):Chain(Spike protein S2'),type(description):Topological domain(Extracellular)
C_2348_T_missense	24	type(description):Chain(Spike glycoprotein),type(description):Chain(Spike protein S2),type(description):Topological domain(Extracellular)
C_1848_A_missense	24	type(description):Chain(Spike glycoprotein),type(description):Chain(Spike protein S1),type(description):Topological domain(Extracellular),type(description):Glycosylation(N-linked (GlcNAc...) (complex) asparagine; by host)
T_1179_C_synonymous	24	type(description):Chain(Spike glycoprotein),type(description):Chain(Spike protein S1),type(description):Topological domain(Extracellular),type(description):Domain(BetaCoV S1-CTD),type(description):Region(Receptor-binding domain (RBD)),type(description):Disulfide bond(),type(description):Disulfide bond(),type(description):Beta strand()
C_1976_T_missense	24	type(description):Chain(Spike glycoprotein),type(description):Chain(Spike protein S1),type(description):Topological domain(Extracellular),type(description):Beta strand()
G_757_T_missense	24	type(description):Chain(Spike glycoprotein),type(description):Chain(Spike protein S1),type(description):Topological domain(Extracellular),type(description):Domain(BetaCoV S1-NTD),type(description):Region(Disordered),type(description):Beta strand()
G_782_C_missense	24	type(description):Chain(Spike glycoprotein),type(description):Chain(Spike protein S1),type(description):Topological domain(Extracellular),type(description):Domain(BetaCoV S1-NTD),type(description):Region(Disordered)
G_3707_T_missense	23	type(description):Chain(Spike glycoprotein),type(description):Chain(Spike protein S2),type(description):Chain(Spike protein S2'),type(description):Topological domain(Cytoplasmic),type(description):Helix()
C_513_A_synonymous	23	type(description):Chain(Spike glycoprotein),type(description):Chain(Spike protein S1),type(description):Topological domain(Extracellular),type(description):Domain(BetaCoV S1-NTD),type(description):Beta strand()
T_70_C_synonymous	23	type(description):Chain(Spike glycoprotein),type(description):Chain(Spike protein S1),type(description):Topological domain(Extracellular),type(description):Domain(BetaCoV S1-NTD),type(description):Region(Disordered),type(description):Disulfide bond()
A_81_T_synonymous	23	type(description):Chain(Spike glycoprotein),type(description):Chain(Spike protein S1),type(description):Topological domain(Extracellular),type(description):Domain(BetaCoV S1-NTD),type(description):Disulfide bond(),type(description):Natural variant(in strain: Omicron/BA.2, Omicron/BA.2.12.1, Omicron/BA.2.75, Omicron/BA.4, Omicron/BA.5),type(description):Beta strand()
C_3405_T_synonymous	23	type(description):Chain(Spike glycoprotein),type(description):Chain(Spike protein S2),type(description):Chain(Spike protein S2'),type(description):Topological domain(Extracellular)
A_2634_G_synonymous	23	type(description):Chain(Spike glycoprotein),type(description):Chain(Spike protein S2),type(description):Chain(Spike protein S2'),type(description):Topological domain(Extracellular),type(description):Helix()
T_2364_C_synonymous	23	type(description):Chain(Spike glycoprotein),type(description):Chain(Spike protein S2),type(description):Topological domain(Extracellular),type(description):Beta strand()
A_2026_G_missense	23	type(description):Chain(Spike glycoprotein),type(description):Chain(Spike protein S1),type(description):Topological domain(Extracellular),type(description):Region(Disordered)
T_111_C_synonymous	23	type(description):Chain(Spike glycoprotein),type(description):Chain(Spike protein S1),type(description):Topological domain(Extracellular),type(description):Domain(BetaCoV S1-NTD),type(description):Disulfide bond()
T_2079_A_synonymous	23	type(description):Chain(Spike glycoprotein),type(description):Chain(Spike protein S2),type(description):Topological domain(Extracellular),type(description):Beta strand()
G_3015_A_synonymous	23	type(description):Chain(Spike glycoprotein),type(description):Chain(Spike protein S2),type(description):Chain(Spike protein S2'),type(description):Topological domain(Extracellular)
G_79_A_missense	23	type(description):Chain(Spike glycoprotein),type(description):Chain(Spike protein S1),type(description):Topological domain(Extracellular),type(description):Domain(BetaCoV S1-NTD),type(description):Disulfide bond(),type(description):Natural variant(in strain: Omicron/BA.2, Omicron/BA.2.12.1, Omicron/BA.2.75, Omicron/BA.4, Omicron/BA.5)
G_550_A_missense	23	type(description):Chain(Spike glycoprotein),type(description):Chain(Spike protein S1),type(description):Topological domain(Extracellular),type(description):Domain(BetaCoV S1-NTD),type(description):Region(Disordered)
G_2059_A_missense	23	type(description):Chain(Spike glycoprotein),type(description):Chain(Spike protein S2),type(description):Topological domain(Extracellular),type(description):Region(Disordered)
G_2637_A_synonymous	23	type(description):Chain(Spike glycoprotein),type(description):Chain(Spike protein S2),type(description):Chain(Spike protein S2'),type(description):Topological domain(Extracellular),type(description):Helix()
C_219_T_synonymous	23	type(description):Chain(Spike glycoprotein),type(description):Chain(Spike protein S1),type(description):Topological domain(Extracellular),type(description):Domain(BetaCoV S1-NTD),type(description):Region(Disordered),type(description):Disulfide bond(),type(description):Turn()
G_3450_A_synonymous	23	type(description):Chain(Spike glycoprotein),type(description):Chain(Spike protein S2),type(description):Chain(Spike protein S2'),type(description):Topological domain(Extracellular),type(description):Helix()
G_423_A_synonymous	23	type(description):Chain(Spike glycoprotein),type(description):Chain(Spike protein S1),type(description):Topological domain(Extracellular),type(description):Domain(BetaCoV S1-NTD),type(description):Disulfide bond(),type(description):Beta strand()
G_1015_A_missense	23	type(description):Chain(Spike glycoprotein),type(description):Chain(Spike protein S1),type(description):Topological domain(Extracellular),type(description):Domain(BetaCoV S1-CTD),type(description):Region(Receptor-binding domain (RBD)),type(description):Disulfide bond(),type(description):Helix()
T_3501_C_synonymous	23	type(description):Chain(Spike glycoprotein),type(description):Chain(Spike protein S2),type(description):Chain(Spike protein S2'),type(description):Topological domain(Extracellular),type(description):Region(Heptad repeat 2)
T_1419_C_synonymous	23	type(description):Chain(Spike glycoprotein),type(description):Chain(Spike protein S1),type(description):Topological domain(Extracellular),type(description):Domain(BetaCoV S1-CTD),type(description):Region(Receptor-binding domain (RBD)),type(description):Region(Receptor-binding motif; binding to human ACE2),type(description):Region(Disordered),type(description):Disulfide bond()
C_1035_A_synonymous	23	type(description):Chain(Spike glycoprotein),type(description):Chain(Spike protein S1),type(description):Topological domain(Extracellular),type(description):Domain(BetaCoV S1-CTD),type(description):Region(Receptor-binding domain (RBD)),type(description):Disulfide bond(),type(description):Beta strand()
C_1127_T_missense	23	type(description):Chain(Spike glycoprotein),type(description):Chain(Spike protein S1),type(description):Topological domain(Extracellular),type(description):Domain(BetaCoV S1-CTD),type(description):Region(Receptor-binding domain (RBD)),type(description):Beta strand()
T_873_C_synonymous	23	type(description):Chain(Spike glycoprotein),type(description):Chain(Spike protein S1),type(description):Topological domain(Extracellular),type(description):Domain(BetaCoV S1-NTD),type(description):Region(Putative superantigen; may bind T-cell receptor alpha/TRAC),type(description):Disulfide bond(),type(description):Helix()
T_71_C_missense	23	type(description):Chain(Spike glycoprotein),type(description):Chain(Spike protein S1),type(description):Topological domain(Extracellular),type(description):Domain(BetaCoV S1-NTD),type(description):Region(Disordered),type(description):Disulfide bond()
G_2554_T_missense	23	type(description):Chain(Spike glycoprotein),type(description):Chain(Spike protein S2),type(description):Chain(Spike protein S2'),type(description):Topological domain(Extracellular),type(description):Region(Disordered),type(description):Region(Fusion peptide 2),type(description):Helix()
T_261_C_synonymous	23	type(description):Chain(Spike glycoprotein),type(description):Chain(Spike protein S1),type(description):Topological domain(Extracellular),type(description):Domain(BetaCoV S1-NTD),type(description):Disulfide bond(),type(description):Helix()
T_1326_C_synonymous	23	type(description):Chain(Spike glycoprotein),type(description):Chain(Spike protein S1),type(description):Topological domain(Extracellular),type(description):Domain(BetaCoV S1-CTD),type(description):Region(Receptor-binding domain (RBD)),type(description):Region(Receptor-binding motif; binding to human ACE2),type(description):Disulfide bond(),type(description):Helix()
A_2036_C_missense	23	type(description):Chain(Spike glycoprotein),type(description):Chain(Spike protein S1),type(description):Topological domain(Extracellular),type(description):Region(Disordered),type(description):Turn()
T_1176_C_synonymous	23	type(description):Chain(Spike glycoprotein),type(description):Chain(Spike protein S1),type(description):Topological domain(Extracellular),type(description):Domain(BetaCoV S1-CTD),type(description):Region(Receptor-binding domain (RBD)),type(description):Disulfide bond(),type(description):Disulfide bond(),type(description):Beta strand()
A_2244_G_synonymous	22	type(description):Chain(Spike glycoprotein),type(description):Chain(Spike protein S2),type(description):Topological domain(Extracellular),type(description):Disulfide bond(),type(description):Disulfide bond(),type(description):Helix()
T_945_A_synonymous	22	type(description):Chain(Spike glycoprotein),type(description):Chain(Spike protein S1),type(description):Topological domain(Extracellular),type(description):Beta strand()
G_2220_T_missense	22	type(description):Chain(Spike glycoprotein),type(description):Chain(Spike protein S2),type(description):Topological domain(Extracellular),type(description):Disulfide bond(),type(description):Helix()
G_2677_T_missense	22	type(description):Chain(Spike glycoprotein),type(description):Chain(Spike protein S2),type(description):Chain(Spike protein S2'),type(description):Topological domain(Extracellular)
A_3052_G_missense	22	type(description):Chain(Spike glycoprotein),type(description):Chain(Spike protein S2),type(description):Chain(Spike protein S2'),type(description):Topological domain(Extracellular),type(description):Helix()
T_576_C_synonymous	22	type(description):Chain(Spike glycoprotein),type(description):Chain(Spike protein S1),type(description):Topological domain(Extracellular),type(description):Domain(BetaCoV S1-NTD),type(description):Beta strand()
C_752_A_missense	22	type(description):Chain(Spike glycoprotein),type(description):Chain(Spike protein S1),type(description):Topological domain(Extracellular),type(description):Domain(BetaCoV S1-NTD),type(description):Region(Disordered),type(description):Natural variant(in strain: Lambda/C.37),type(description):Beta strand()
G_740_A_missense	22	type(description):Chain(Spike glycoprotein),type(description):Chain(Spike protein S1),type(description):Topological domain(Extracellular),type(description):Domain(BetaCoV S1-NTD),type(description):Region(Disordered),type(description):Natural variant(in strain: Lambda/C.37),type(description):Beta strand()
T_1791_A_synonymous	22	type(description):Chain(Spike glycoprotein),type(description):Chain(Spike protein S1),type(description):Topological domain(Extracellular),type(description):Beta strand()
G_1068_A_synonymous	22	type(description):Chain(Spike glycoprotein),type(description):Chain(Spike protein S1),type(description):Topological domain(Extracellular),type(description):Domain(BetaCoV S1-CTD),type(description):Region(Receptor-binding domain (RBD)),type(description):Disulfide bond(),type(description):Beta strand()
C_253_T_missense	22	type(description):Chain(Spike glycoprotein),type(description):Chain(Spike protein S1),type(description):Topological domain(Extracellular),type(description):Domain(BetaCoV S1-NTD),type(description):Disulfide bond(),type(description):Beta strand()
C_3793_T_missense	22	type(description):Chain(Spike glycoprotein),type(description):Chain(Spike protein S2),type(description):Chain(Spike protein S2'),type(description):Topological domain(Cytoplasmic),type(description):Motif(Binding to host plasma membrane localising/FERM domain proteins)
T_1581_C_synonymous	22	type(description):Chain(Spike glycoprotein),type(description):Chain(Spike protein S1),type(description):Topological domain(Extracellular),type(description):Domain(BetaCoV S1-CTD),type(description):Region(Receptor-binding domain (RBD)),type(description):Region(Disordered)
C_1765_T_missense	22	type(description):Chain(Spike glycoprotein),type(description):Chain(Spike protein S1),type(description):Topological domain(Extracellular),type(description):Disulfide bond()
G_2786_C_missense	22	type(description):Chain(Spike glycoprotein),type(description):Chain(Spike protein S2),type(description):Chain(Spike protein S2'),type(description):Topological domain(Extracellular),type(description):Region(Heptad repeat 1),type(description):Helix()
T_66_A_synonymous	22	type(description):Chain(Spike glycoprotein),type(description):Chain(Spike protein S1),type(description):Topological domain(Extracellular),type(description):Domain(BetaCoV S1-NTD),type(description):Region(Disordered),type(description):Disulfide bond(),type(description):Beta strand()
G_3740_C_missense	22	type(description):Chain(Spike glycoprotein),type(description):Chain(Spike protein S2),type(description):Chain(Spike protein S2'),type(description):Topological domain(Cytoplasmic)
C_3756_A_synonymous	22	type(description):Chain(Spike glycoprotein),type(description):Chain(Spike protein S2),type(description):Chain(Spike protein S2'),type(description):Topological domain(Cytoplasmic)
G_3423_T_missense	22	type(description):Chain(Spike glycoprotein),type(description):Chain(Spike protein S2),type(description):Chain(Spike protein S2'),type(description):Topological domain(Extracellular),type(description):Turn()
T_2136_A_synonymous	22	type(description):Chain(Spike glycoprotein),type(description):Chain(Spike protein S2),type(description):Topological domain(Extracellular),type(description):Beta strand()
G_3295_A_missense	22	type(description):Chain(Spike glycoprotein),type(description):Chain(Spike protein S2),type(description):Chain(Spike protein S2'),type(description):Topological domain(Extracellular),type(description):Disulfide bond(),type(description):Beta strand()
G_3280_A_missense	22	type(description):Chain(Spike glycoprotein),type(description):Chain(Spike protein S2),type(description):Chain(Spike protein S2'),type(description):Topological domain(Extracellular),type(description):Disulfide bond(),type(description):Beta strand()
G_2314_A_missense	22	type(description):Chain(Spike glycoprotein),type(description):Chain(Spike protein S2),type(description):Topological domain(Extracellular),type(description):Helix()
T_2133_A_synonymous	21	type(description):Chain(Spike glycoprotein),type(description):Chain(Spike protein S2),type(description):Topological domain(Extracellular),type(description):Beta strand()
C_1562_G_missense	21	type(description):Chain(Spike glycoprotein),type(description):Chain(Spike protein S1),type(description):Topological domain(Extracellular),type(description):Domain(BetaCoV S1-CTD),type(description):Region(Receptor-binding domain (RBD)),type(description):Region(Disordered),type(description):Disulfide bond()
A_3114_G_synonymous	21	type(description):Chain(Spike glycoprotein),type(description):Chain(Spike protein S2),type(description):Chain(Spike protein S2'),type(description):Topological domain(Extracellular),type(description):Disulfide bond()
A_2205_G_synonymous	21	type(description):Chain(Spike glycoprotein),type(description):Chain(Spike protein S2),type(description):Topological domain(Extracellular),type(description):Beta strand()
C_3720_T_synonymous	21	type(description):Chain(Spike glycoprotein),type(description):Chain(Spike protein S2),type(description):Chain(Spike protein S2'),type(description):Topological domain(Cytoplasmic),type(description):Motif(Binding to host endocytosis trafficking protein SNX27),type(description):Lipidation(S-palmitoyl cysteine; by host ZDHHC20)
G_1332_T_missense	21	type(description):Chain(Spike glycoprotein),type(description):Chain(Spike protein S1),type(description):Topological domain(Extracellular),type(description):Domain(BetaCoV S1-CTD),type(description):Region(Receptor-binding domain (RBD)),type(description):Region(Receptor-binding motif; binding to human ACE2),type(description):Disulfide bond(),type(description):Turn()
T_530_C_missense	21	type(description):Chain(Spike glycoprotein),type(description):Chain(Spike protein S1),type(description):Topological domain(Extracellular),type(description):Domain(BetaCoV S1-NTD),type(description):Region(Disordered)
T_141_C_synonymous	21	type(description):Chain(Spike glycoprotein),type(description):Chain(Spike protein S1),type(description):Topological domain(Extracellular),type(description):Domain(BetaCoV S1-NTD),type(description):Disulfide bond(),type(description):Beta strand()
A_1044_T_synonymous	21	type(description):Chain(Spike glycoprotein),type(description):Chain(Spike protein S1),type(description):Topological domain(Extracellular),type(description):Domain(BetaCoV S1-CTD),type(description):Region(Receptor-binding domain (RBD)),type(description):Disulfide bond()
T_90_C_synonymous	21	type(description):Chain(Spike glycoprotein),type(description):Chain(Spike protein S1),type(description):Topological domain(Extracellular),type(description):Domain(BetaCoV S1-NTD),type(description):Disulfide bond(),type(description):Beta strand()
C_2469_T_synonymous	21	type(description):Chain(Spike glycoprotein),type(description):Chain(Spike protein S2),type(description):Chain(Spike protein S2'),type(description):Topological domain(Extracellular),type(description):Region(Fusion peptide 1),type(description):Helix()
G_2422_A_missense	21	type(description):Chain(Spike glycoprotein),type(description):Chain(Spike protein S2),type(description):Topological domain(Extracellular),type(description):Beta strand()
T_807_C_synonymous	21	type(description):Chain(Spike glycoprotein),type(description):Chain(Spike protein S1),type(description):Topological domain(Extracellular),type(description):Domain(BetaCoV S1-NTD),type(description):Beta strand()
C_3755_G_missense	21	type(description):Chain(Spike glycoprotein),type(description):Chain(Spike protein S2),type(description):Chain(Spike protein S2'),type(description):Topological domain(Cytoplasmic)
C_180_A_synonymous	21	type(description):Chain(Spike glycoprotein),type(description):Chain(Spike protein S1),type(description):Topological domain(Extracellular),type(description):Domain(BetaCoV S1-NTD),type(description):Disulfide bond()
G_2478_T_synonymous	21	type(description):Chain(Spike glycoprotein),type(description):Chain(Spike protein S2),type(description):Chain(Spike protein S2'),type(description):Topological domain(Extracellular),type(description):Region(Fusion peptide 1)
A_1912_T_missense	21	type(description):Chain(Spike glycoprotein),type(description):Chain(Spike protein S1),type(description):Topological domain(Extracellular),type(description):Region(Disordered),type(description):Disulfide bond(),type(description):Beta strand()
A_1800_T_synonymous	21	type(description):Chain(Spike glycoprotein),type(description):Chain(Spike protein S1),type(description):Topological domain(Extracellular)
G_234_A_synonymous	21	type(description):Chain(Spike glycoprotein),type(description):Chain(Spike protein S1),type(description):Topological domain(Extracellular),type(description):Domain(BetaCoV S1-NTD),type(description):Region(Disordered),type(description):Disulfide bond(),type(description):Beta strand()
T_3647_C_missense	21	type(description):Chain(Spike glycoprotein),type(description):Chain(Spike protein S2),type(description):Chain(Spike protein S2'),type(description):Transmembrane(Helical)
A_1973_G_missense	21	type(description):Chain(Spike glycoprotein),type(description):Chain(Spike protein S1),type(description):Topological domain(Extracellular),type(description):Beta strand()
T_2986_C_synonymous	21	type(description):Chain(Spike glycoprotein),type(description):Chain(Spike protein S2),type(description):Chain(Spike protein S2'),type(description):Topological domain(Extracellular),type(description):Turn()
G_268_A_missense	21	type(description):Chain(Spike glycoprotein),type(description):Chain(Spike protein S1),type(description):Topological domain(Extracellular),type(description):Domain(BetaCoV S1-NTD),type(description):Disulfide bond()
A_3446_G_missense	21	type(description):Chain(Spike glycoprotein),type(description):Chain(Spike protein S2),type(description):Chain(Spike protein S2'),type(description):Topological domain(Extracellular),type(description):Helix()
G_3595_A_missense	21	type(description):Chain(Spike glycoprotein),type(description):Chain(Spike protein S2),type(description):Chain(Spike protein S2'),type(description):Topological domain(Extracellular),type(description):Region(Heptad repeat 2),type(description):Coiled coil()
A_2421_G_synonymous	20	type(description):Chain(Spike glycoprotein),type(description):Chain(Spike protein S2),type(description):Topological domain(Extracellular),type(description):Beta strand()
C_1713_T_synonymous	20	type(description):Chain(Spike glycoprotein),type(description):Chain(Spike protein S1),type(description):Topological domain(Extracellular),type(description):Disulfide bond(),type(description):Beta strand()
G_922_C_missense	20	type(description):Chain(Spike glycoprotein),type(description):Chain(Spike protein S1),type(description):Topological domain(Extracellular)
G_3253_A_missense	20	type(description):Chain(Spike glycoprotein),type(description):Chain(Spike protein S2),type(description):Chain(Spike protein S2'),type(description):Topological domain(Extracellular),type(description):Disulfide bond()
A_3358_T_missense	20	type(description):Chain(Spike glycoprotein),type(description):Chain(Spike protein S2),type(description):Chain(Spike protein S2'),type(description):Topological domain(Extracellular),type(description):Disulfide bond(),type(description):Beta strand()
A_672_G_synonymous	20	type(description):Chain(Spike glycoprotein),type(description):Chain(Spike protein S1),type(description):Topological domain(Extracellular),type(description):Domain(BetaCoV S1-NTD),type(description):Beta strand()
C_2812_A_missense	20	type(description):Chain(Spike glycoprotein),type(description):Chain(Spike protein S2),type(description):Chain(Spike protein S2'),type(description):Topological domain(Extracellular),type(description):Region(Heptad repeat 1),type(description):Helix()
C_3788_G_missense	20	type(description):Chain(Spike glycoprotein),type(description):Chain(Spike protein S2),type(description):Chain(Spike protein S2'),type(description):Topological domain(Cytoplasmic),type(description):Motif(Binding to host plasma membrane localising/FERM domain proteins)
A_2217_T_synonymous	20	type(description):Chain(Spike glycoprotein),type(description):Chain(Spike protein S2),type(description):Topological domain(Extracellular),type(description):Disulfide bond(),type(description):Helix()
C_1151_G_missense	20	type(description):Chain(Spike glycoprotein),type(description):Chain(Spike protein S1),type(description):Topological domain(Extracellular),type(description):Domain(BetaCoV S1-CTD),type(description):Region(Receptor-binding domain (RBD)),type(description):Disulfide bond()
C_2333_T_missense	20	type(description):Chain(Spike glycoprotein),type(description):Chain(Spike protein S2),type(description):Topological domain(Extracellular),type(description):Helix()
T_78_C_synonymous	20	type(description):Chain(Spike glycoprotein),type(description):Chain(Spike protein S1),type(description):Topological domain(Extracellular),type(description):Domain(BetaCoV S1-NTD),type(description):Region(Disordered),type(description):Disulfide bond(),type(description):Natural variant(in strain: Omicron/BA.2, Omicron/BA.2.12.1, Omicron/BA.2.75, Omicron/BA.4, Omicron/BA.5),type(description):Natural…
A_1750_G_missense	20	type(description):Chain(Spike glycoprotein),type(description):Chain(Spike protein S1),type(description):Topological domain(Extracellular),type(description):Disulfide bond()
A_2730_T_synonymous	20	type(description):Chain(Spike glycoprotein),type(description):Chain(Spike protein S2),type(description):Chain(Spike protein S2'),type(description):Topological domain(Extracellular),type(description):Helix()
G_2101_A_missense	20	type(description):Chain(Spike glycoprotein),type(description):Chain(Spike protein S2),type(description):Topological domain(Extracellular)
T_1890_C_synonymous	20	type(description):Chain(Spike glycoprotein),type(description):Chain(Spike protein S1),type(description):Topological domain(Extracellular),type(description):Region(Disordered),type(description):Disulfide bond()
T_3348_C_synonymous	20	type(description):Chain(Spike glycoprotein),type(description):Chain(Spike protein S2),type(description):Chain(Spike protein S2'),type(description):Topological domain(Extracellular),type(description):Disulfide bond()
T_87_C_synonymous	20	type(description):Chain(Spike glycoprotein),type(description):Chain(Spike protein S1),type(description):Topological domain(Extracellular),type(description):Domain(BetaCoV S1-NTD),type(description):Disulfide bond(),type(description):Beta strand()
A_1595_G_missense	20	type(description):Chain(Spike glycoprotein),type(description):Chain(Spike protein S1),type(description):Topological domain(Extracellular),type(description):Region(Receptor-binding domain (RBD)),type(description):Region(Disordered)
A_1961_T_missense	20	type(description):Chain(Spike glycoprotein),type(description):Chain(Spike protein S1),type(description):Topological domain(Extracellular)
C_1387_T_missense	20	type(description):Chain(Spike glycoprotein),type(description):Chain(Spike protein S1),type(description):Topological domain(Extracellular),type(description):Domain(BetaCoV S1-CTD),type(description):Region(Receptor-binding domain (RBD)),type(description):Region(Receptor-binding motif; binding to human ACE2),type(description):Region(Disordered),type(description):Disulfide bond()
G_2438_A_missense	20	type(description):Chain(Spike glycoprotein),type(description):Chain(Spike protein S2),type(description):Topological domain(Extracellular),type(description):Beta strand()
G_787_A_missense	20	type(description):Chain(Spike glycoprotein),type(description):Chain(Spike protein S1),type(description):Topological domain(Extracellular),type(description):Domain(BetaCoV S1-NTD)
T_1707_C_synonymous	20	type(description):Chain(Spike glycoprotein),type(description):Chain(Spike protein S1),type(description):Topological domain(Extracellular),type(description):Disulfide bond()
A_3340_G_missense	20	type(description):Chain(Spike glycoprotein),type(description):Chain(Spike protein S2),type(description):Chain(Spike protein S2'),type(description):Topological domain(Extracellular),type(description):Disulfide bond(),type(description):Beta strand()
A_1584_G_synonymous	20	type(description):Chain(Spike glycoprotein),type(description):Chain(Spike protein S1),type(description):Topological domain(Extracellular),type(description):Region(Receptor-binding domain (RBD)),type(description):Region(Disordered),type(description):Turn()
T_1542_C_synonymous	20	type(description):Chain(Spike glycoprotein),type(description):Chain(Spike protein S1),type(description):Topological domain(Extracellular),type(description):Domain(BetaCoV S1-CTD),type(description):Region(Receptor-binding domain (RBD)),type(description):Disulfide bond(),type(description):Beta strand()
A_395_C_missense	20	type(description):Chain(Spike glycoprotein),type(description):Chain(Spike protein S1),type(description):Topological domain(Extracellular),type(description):Domain(BetaCoV S1-NTD),type(description):Disulfide bond(),type(description):Disulfide bond(),type(description):Beta strand()
T_1761_C_synonymous	20	type(description):Chain(Spike glycoprotein),type(description):Chain(Spike protein S1),type(description):Topological domain(Extracellular),type(description):Disulfide bond(),type(description):Beta strand()
A_168_G_synonymous	20	type(description):Chain(Spike glycoprotein),type(description):Chain(Spike protein S1),type(description):Topological domain(Extracellular),type(description):Domain(BetaCoV S1-NTD),type(description):Disulfide bond()
T_1335_G_synonymous	20	type(description):Chain(Spike glycoprotein),type(description):Chain(Spike protein S1),type(description):Topological domain(Extracellular),type(description):Domain(BetaCoV S1-CTD),type(description):Region(Receptor-binding domain (RBD)),type(description):Region(Receptor-binding motif; binding to human ACE2),type(description):Disulfide bond(),type(description):Turn()
G_224_C_missense	20	type(description):Chain(Spike glycoprotein),type(description):Chain(Spike protein S1),type(description):Topological domain(Extracellular),type(description):Domain(BetaCoV S1-NTD),type(description):Region(Disordered),type(description):Disulfide bond()
T_142_C_synonymous	20	type(description):Chain(Spike glycoprotein),type(description):Chain(Spike protein S1),type(description):Topological domain(Extracellular),type(description):Domain(BetaCoV S1-NTD),type(description):Disulfide bond(),type(description):Beta strand()
G_3682_C_missense	19	type(description):Chain(Spike glycoprotein),type(description):Chain(Spike protein S2),type(description):Chain(Spike protein S2'),type(description):Transmembrane(Helical),type(description):Helix()
T_3609_C_synonymous	19	type(description):Chain(Spike glycoprotein),type(description):Chain(Spike protein S2),type(description):Chain(Spike protein S2'),type(description):Topological domain(Extracellular),type(description):Coiled coil()
G_1422_A_synonymous	19	type(description):Chain(Spike glycoprotein),type(description):Chain(Spike protein S1),type(description):Topological domain(Extracellular),type(description):Domain(BetaCoV S1-CTD),type(description):Region(Receptor-binding domain (RBD)),type(description):Region(Receptor-binding motif; binding to human ACE2),type(description):Region(Disordered),type(description):Disulfide bond()
G_1680_A_synonymous	19	type(description):Chain(Spike glycoprotein),type(description):Chain(Spike protein S1),type(description):Topological domain(Extracellular),type(description):Disulfide bond()
C_3755_A_missense	19	type(description):Chain(Spike glycoprotein),type(description):Chain(Spike protein S2),type(description):Chain(Spike protein S2'),type(description):Topological domain(Cytoplasmic)
A_732_G_synonymous	19	type(description):Chain(Spike glycoprotein),type(description):Chain(Spike protein S1),type(description):Topological domain(Extracellular),type(description):Domain(BetaCoV S1-NTD),type(description):Beta strand()
G_3135_T_missense	19	type(description):Chain(Spike glycoprotein),type(description):Chain(Spike protein S2),type(description):Chain(Spike protein S2'),type(description):Topological domain(Extracellular),type(description):Beta strand()
A_132_G_synonymous	19	type(description):Chain(Spike glycoprotein),type(description):Chain(Spike protein S1),type(description):Topological domain(Extracellular),type(description):Domain(BetaCoV S1-NTD),type(description):Disulfide bond()
T_987_C_synonymous	19	type(description):Chain(Spike glycoprotein),type(description):Chain(Spike protein S1),type(description):Topological domain(Extracellular),type(description):Region(Receptor-binding domain (RBD)),type(description):Region(Disordered)
C_1549_T_missense	19	type(description):Chain(Spike glycoprotein),type(description):Chain(Spike protein S1),type(description):Topological domain(Extracellular),type(description):Domain(BetaCoV S1-CTD),type(description):Region(Receptor-binding domain (RBD)),type(description):Disulfide bond()
A_876_G_synonymous	19	type(description):Chain(Spike glycoprotein),type(description):Chain(Spike protein S1),type(description):Topological domain(Extracellular),type(description):Domain(BetaCoV S1-NTD),type(description):Region(Putative superantigen; may bind T-cell receptor alpha/TRAC),type(description):Disulfide bond(),type(description):Helix()
T_744_C_synonymous	19	type(description):Chain(Spike glycoprotein),type(description):Chain(Spike protein S1),type(description):Topological domain(Extracellular),type(description):Domain(BetaCoV S1-NTD),type(description):Region(Disordered),type(description):Natural variant(in strain: Lambda/C.37)
G_737_T_missense	19	type(description):Chain(Spike glycoprotein),type(description):Chain(Spike protein S1),type(description):Topological domain(Extracellular),type(description):Domain(BetaCoV S1-NTD),type(description):Beta strand()
G_139_A_missense	19	type(description):Chain(Spike glycoprotein),type(description):Chain(Spike protein S1),type(description):Topological domain(Extracellular),type(description):Domain(BetaCoV S1-NTD),type(description):Disulfide bond(),type(description):Beta strand()
T_2875_C_synonymous	19	type(description):Chain(Spike glycoprotein),type(description):Chain(Spike protein S2),type(description):Chain(Spike protein S2'),type(description):Topological domain(Extracellular),type(description):Region(Heptad repeat 1),type(description):Coiled coil()
T_136_G_missense	19	type(description):Chain(Spike glycoprotein),type(description):Chain(Spike protein S1),type(description):Topological domain(Extracellular),type(description):Domain(BetaCoV S1-NTD),type(description):Disulfide bond()
A_3251_C_missense	19	type(description):Chain(Spike glycoprotein),type(description):Chain(Spike protein S2),type(description):Chain(Spike protein S2'),type(description):Topological domain(Extracellular),type(description):Disulfide bond()
T_1842_C_synonymous	19	type(description):Chain(Spike glycoprotein),type(description):Chain(Spike protein S1),type(description):Topological domain(Extracellular),type(description):Natural variant(in strain: Alpha/B.1.1.7, Beta/B.1.351, Gamma/P.1, Delta/B.1.617.2, Epsilon/B.1.427/B.1.429, Eta/B.1.525, Theta/P.3, Iota/B.1.526, Kappa/B.1.617.1, Lambda/C.37, B.1.1.318, Zeta/P.2, Mu/B.1.621, 20A.EU1, 20A.EU2, Omicron/BA.1, O…
G_778_T_missense	19	type(description):Chain(Spike glycoprotein),type(description):Chain(Spike protein S1),type(description):Topological domain(Extracellular),type(description):Domain(BetaCoV S1-NTD),type(description):Region(Disordered),type(description):Beta strand()
G_3490_A_missense	19	type(description):Chain(Spike glycoprotein),type(description):Chain(Spike protein S2),type(description):Chain(Spike protein S2'),type(description):Topological domain(Extracellular),type(description):Region(Heptad repeat 2)
T_1947_C_synonymous	19	type(description):Chain(Spike glycoprotein),type(description):Chain(Spike protein S1),type(description):Topological domain(Extracellular),type(description):Disulfide bond(),type(description):Beta strand()
C_2945_T_missense	19	type(description):Chain(Spike glycoprotein),type(description):Chain(Spike protein S2),type(description):Chain(Spike protein S2'),type(description):Topological domain(Extracellular),type(description):Coiled coil(),type(description):Helix()
T_2662_C_missense	19	type(description):Chain(Spike glycoprotein),type(description):Chain(Spike protein S2),type(description):Chain(Spike protein S2'),type(description):Topological domain(Extracellular),type(description):Helix()
A_443_G_missense	19	type(description):Chain(Spike glycoprotein),type(description):Chain(Spike protein S1),type(description):Topological domain(Extracellular),type(description):Domain(BetaCoV S1-NTD),type(description):Region(Disordered),type(description):Disulfide bond(),type(description):Turn()
T_190_C_missense	19	type(description):Chain(Spike glycoprotein),type(description):Chain(Spike protein S1),type(description):Topological domain(Extracellular),type(description):Domain(BetaCoV S1-NTD),type(description):Disulfide bond(),type(description):Beta strand()
C_2076_A_synonymous	19	type(description):Chain(Spike glycoprotein),type(description):Chain(Spike protein S2),type(description):Topological domain(Extracellular),type(description):Beta strand()
C_2426_T_missense	19	type(description):Chain(Spike glycoprotein),type(description):Chain(Spike protein S2),type(description):Topological domain(Extracellular)
G_3189_A_synonymous	19	type(description):Chain(Spike glycoprotein),type(description):Chain(Spike protein S2),type(description):Chain(Spike protein S2'),type(description):Topological domain(Extracellular),type(description):Beta strand()
T_735_C_synonymous	19	type(description):Chain(Spike glycoprotein),type(description):Chain(Spike protein S1),type(description):Topological domain(Extracellular),type(description):Domain(BetaCoV S1-NTD),type(description):Beta strand()
G_16_A_missense	19	type(description):Signal(),type(description):Region(Disordered)
A_2958_C_missense	19	type(description):Chain(Spike glycoprotein),type(description):Chain(Spike protein S2),type(description):Chain(Spike protein S2'),type(description):Topological domain(Extracellular),type(description):Coiled coil(),type(description):Mutagenesis(Stabilization in prefusion state (in vaccine BNT162b2/Pfizer-Biontech, vaccine mRNA-1273/Moderna, vaccine Ad26.COV2.S/Janssen Pharmaceutical).),type(descrip…
T_2529_C_synonymous	19	type(description):Chain(Spike glycoprotein),type(description):Chain(Spike protein S2),type(description):Chain(Spike protein S2'),type(description):Topological domain(Extracellular),type(description):Region(Disordered),type(description):Region(Fusion peptide 2),type(description):Disulfide bond(),type(description):Beta strand()
A_628_G_missense	19	type(description):Chain(Spike glycoprotein),type(description):Chain(Spike protein S1),type(description):Topological domain(Extracellular),type(description):Domain(BetaCoV S1-NTD),type(description):Beta strand()
C_1221_T_synonymous	19	type(description):Chain(Spike glycoprotein),type(description):Chain(Spike protein S1),type(description):Topological domain(Extracellular),type(description):Domain(BetaCoV S1-CTD),type(description):Region(Receptor-binding domain (RBD)),type(description):Disulfide bond(),type(description):Disulfide bond(),type(description):Helix()
A_1243_G_missense	19	type(description):Chain(Spike glycoprotein),type(description):Chain(Spike protein S1),type(description):Topological domain(Extracellular),type(description):Domain(BetaCoV S1-CTD),type(description):Region(Receptor-binding domain (RBD)),type(description):Disulfide bond(),type(description):Disulfide bond()
C_1383_T_synonymous	19	type(description):Chain(Spike glycoprotein),type(description):Chain(Spike protein S1),type(description):Topological domain(Extracellular),type(description):Domain(BetaCoV S1-CTD),type(description):Region(Receptor-binding domain (RBD)),type(description):Region(Receptor-binding motif; binding to human ACE2),type(description):Region(Disordered),type(description):Disulfide bond()
G_464_T_missense	19	type(description):Chain(Spike glycoprotein),type(description):Chain(Spike protein S1),type(description):Topological domain(Extracellular),type(description):Domain(BetaCoV S1-NTD),type(description):Region(Disordered),type(description):Disulfide bond(),type(description):Beta strand()
C_2039_T_missense	19	type(description):Chain(Spike glycoprotein),type(description):Chain(Spike protein S1),type(description):Topological domain(Extracellular),type(description):Region(Disordered),type(description):Mutagenesis(About 50% stronger entry efficiency in Vero E6 cells while 30% weaker entry efficiency in hACE2-expressing BHK cells.),type(description):Turn()
G_3690_A_synonymous	19	type(description):Chain(Spike glycoprotein),type(description):Chain(Spike protein S2),type(description):Chain(Spike protein S2'),type(description):Transmembrane(Helical),type(description):Helix()
A_1737_G_synonymous	18	type(description):Chain(Spike glycoprotein),type(description):Chain(Spike protein S1),type(description):Topological domain(Extracellular),type(description):Disulfide bond(),type(description):Turn()
G_208_C_missense	18	type(description):Chain(Spike glycoprotein),type(description):Chain(Spike protein S1),type(description):Topological domain(Extracellular),type(description):Domain(BetaCoV S1-NTD),type(description):Region(Disordered),type(description):Disulfide bond(),type(description):Natural variant(in strain: Alpha/B.1.1.7, Eta/B.1.525, 19B/501T, Omicron/BA.1, Omicron/BA.4, Omicron/BA.5; May compensate for redu…
G_291_T_missense	18	type(description):Chain(Spike glycoprotein),type(description):Chain(Spike protein S1),type(description):Topological domain(Extracellular),type(description):Domain(BetaCoV S1-NTD),type(description):Disulfide bond(),type(description):Beta strand()
G_199_A_missense	18	type(description):Chain(Spike glycoprotein),type(description):Chain(Spike protein S1),type(description):Topological domain(Extracellular),type(description):Domain(BetaCoV S1-NTD),type(description):Disulfide bond(),type(description):Beta strand()
A_2481_G_synonymous	18	type(description):Chain(Spike glycoprotein),type(description):Chain(Spike protein S2),type(description):Chain(Spike protein S2'),type(description):Topological domain(Extracellular),type(description):Region(Fusion peptide 1),type(description):Helix()
T_846_C_synonymous	18	type(description):Chain(Spike glycoprotein),type(description):Chain(Spike protein S1),type(description):Topological domain(Extracellular),type(description):Domain(BetaCoV S1-NTD),type(description):Region(Putative superantigen; may bind T-cell receptor alpha/TRAC),type(description):Glycosylation(N-linked (GlcNAc...) (complex) asparagine; by host),type(description):Beta strand()
A_382_G_missense	18	type(description):Chain(Spike glycoprotein),type(description):Chain(Spike protein S1),type(description):Topological domain(Extracellular),type(description):Domain(BetaCoV S1-NTD),type(description):Disulfide bond(),type(description):Beta strand()
A_736_G_missense	18	type(description):Chain(Spike glycoprotein),type(description):Chain(Spike protein S1),type(description):Topological domain(Extracellular),type(description):Domain(BetaCoV S1-NTD),type(description):Beta strand()
T_2466_C_synonymous	18	type(description):Chain(Spike glycoprotein),type(description):Chain(Spike protein S2),type(description):Chain(Spike protein S2'),type(description):Topological domain(Extracellular),type(description):Region(Fusion peptide 1),type(description):Helix()
G_3800_T_missense	18	type(description):Chain(Spike glycoprotein),type(description):Chain(Spike protein S2),type(description):Chain(Spike protein S2'),type(description):Topological domain(Cytoplasmic),type(description):Motif(Binding to host plasma membrane localising/FERM domain proteins)
C_3440_T_missense	18	type(description):Chain(Spike glycoprotein),type(description):Chain(Spike protein S2),type(description):Chain(Spike protein S2'),type(description):Topological domain(Extracellular)
C_3504_T_synonymous	18	type(description):Chain(Spike glycoprotein),type(description):Chain(Spike protein S2),type(description):Chain(Spike protein S2'),type(description):Topological domain(Extracellular),type(description):Region(Heptad repeat 2)
G_3296_A_missense	18	type(description):Chain(Spike glycoprotein),type(description):Chain(Spike protein S2),type(description):Chain(Spike protein S2'),type(description):Topological domain(Extracellular),type(description):Disulfide bond(),type(description):Beta strand()
G_3707_C_missense	18	type(description):Chain(Spike glycoprotein),type(description):Chain(Spike protein S2),type(description):Chain(Spike protein S2'),type(description):Topological domain(Cytoplasmic),type(description):Helix()
A_3486_T_synonymous	18	type(description):Chain(Spike glycoprotein),type(description):Chain(Spike protein S2),type(description):Chain(Spike protein S2'),type(description):Topological domain(Extracellular)
A_1951_G_missense	18	type(description):Chain(Spike glycoprotein),type(description):Chain(Spike protein S1),type(description):Topological domain(Extracellular),type(description):Beta strand()
G_569_T_missense	18	type(description):Chain(Spike glycoprotein),type(description):Chain(Spike protein S1),type(description):Topological domain(Extracellular),type(description):Domain(BetaCoV S1-NTD),type(description):Beta strand()
G_3682_A_missense	18	type(description):Chain(Spike glycoprotein),type(description):Chain(Spike protein S2),type(description):Chain(Spike protein S2'),type(description):Transmembrane(Helical),type(description):Helix()
T_222_C_synonymous	18	type(description):Chain(Spike glycoprotein),type(description):Chain(Spike protein S1),type(description):Topological domain(Extracellular),type(description):Domain(BetaCoV S1-NTD),type(description):Region(Disordered),type(description):Glycosylation(N-linked (GlcNAc...) (complex) asparagine; by host),type(description):Disulfide bond(),type(description):Turn()
C_776_T_missense	18	type(description):Chain(Spike glycoprotein),type(description):Chain(Spike protein S1),type(description):Topological domain(Extracellular),type(description):Domain(BetaCoV S1-NTD),type(description):Region(Disordered),type(description):Beta strand()
A_2358_T_missense	18	type(description):Chain(Spike glycoprotein),type(description):Chain(Spike protein S2),type(description):Topological domain(Extracellular),type(description):Beta strand()
C_243_T_synonymous	18	type(description):Chain(Spike glycoprotein),type(description):Chain(Spike protein S1),type(description):Topological domain(Extracellular),type(description):Domain(BetaCoV S1-NTD),type(description):Disulfide bond()
C_1861_T_missense	18	type(description):Chain(Spike glycoprotein),type(description):Chain(Spike protein S1),type(description):Topological domain(Extracellular),type(description):Disulfide bond(),type(description):Helix()
T_2019_C_synonymous	18	type(description):Chain(Spike glycoprotein),type(description):Chain(Spike protein S1),type(description):Topological domain(Extracellular),type(description):Region(Disordered),type(description):Mutagenesis(No effect on O-glycosylation by host GALNT1.),type(description):Beta strand()
A_563_G_missense	18	type(description):Chain(Spike glycoprotein),type(description):Chain(Spike protein S1),type(description):Topological domain(Extracellular),type(description):Domain(BetaCoV S1-NTD),type(description):Beta strand()
G_1365_A_synonymous	18	type(description):Chain(Spike glycoprotein),type(description):Chain(Spike protein S1),type(description):Topological domain(Extracellular),type(description):Domain(BetaCoV S1-CTD),type(description):Region(Receptor-binding domain (RBD)),type(description):Region(Receptor-binding motif; binding to human ACE2),type(description):Region(Immunodominant HLA epitope recognized by the CD8+; called NF9 pepti…
G_3321_A_synonymous	18	type(description):Chain(Spike glycoprotein),type(description):Chain(Spike protein S2),type(description):Chain(Spike protein S2'),type(description):Topological domain(Extracellular),type(description):Disulfide bond(),type(description):Beta strand()
A_2763_G_synonymous	18	type(description):Chain(Spike glycoprotein),type(description):Chain(Spike protein S2),type(description):Chain(Spike protein S2'),type(description):Topological domain(Extracellular),type(description):Region(Heptad repeat 1),type(description):Helix()
A_2026_T_missense	18	type(description):Chain(Spike glycoprotein),type(description):Chain(Spike protein S1),type(description):Topological domain(Extracellular),type(description):Region(Disordered)
G_3761_T_missense	18	type(description):Chain(Spike glycoprotein),type(description):Chain(Spike protein S2),type(description):Chain(Spike protein S2'),type(description):Topological domain(Cytoplasmic)
G_3554_A_missense	18	type(description):Chain(Spike glycoprotein),type(description):Chain(Spike protein S2),type(description):Chain(Spike protein S2'),type(description):Topological domain(Extracellular),type(description):Region(Heptad repeat 2),type(description):Coiled coil(),type(description):Helix()
C_1240_A_missense	18	type(description):Chain(Spike glycoprotein),type(description):Chain(Spike protein S1),type(description):Topological domain(Extracellular),type(description):Domain(BetaCoV S1-CTD),type(description):Region(Receptor-binding domain (RBD)),type(description):Disulfide bond(),type(description):Disulfide bond()
G_2116_T_missense	18	type(description):Chain(Spike glycoprotein),type(description):Chain(Spike protein S2),type(description):Topological domain(Extracellular)
A_441_T_missense	18	type(description):Chain(Spike glycoprotein),type(description):Chain(Spike protein S1),type(description):Topological domain(Extracellular),type(description):Domain(BetaCoV S1-NTD),type(description):Region(Disordered),type(description):Disulfide bond(),type(description):Natural variant(in strain: Omicron/BA.2.75),type(description):Turn()
T_1443_G_missense	18	type(description):Chain(Spike glycoprotein),type(description):Chain(Spike protein S1),type(description):Topological domain(Extracellular),type(description):Domain(BetaCoV S1-CTD),type(description):Region(Receptor-binding domain (RBD)),type(description):Region(Receptor-binding motif; binding to human ACE2),type(description):Region(Disordered),type(description):Disulfide bond(),type(description):Di…
C_1561_T_missense	18	type(description):Chain(Spike glycoprotein),type(description):Chain(Spike protein S1),type(description):Topological domain(Extracellular),type(description):Domain(BetaCoV S1-CTD),type(description):Region(Receptor-binding domain (RBD)),type(description):Region(Disordered),type(description):Disulfide bond()
G_2988_A_synonymous	18	type(description):Chain(Spike glycoprotein),type(description):Chain(Spike protein S2),type(description):Chain(Spike protein S2'),type(description):Topological domain(Extracellular),type(description):Turn()
G_541_C_missense	18	type(description):Chain(Spike glycoprotein),type(description):Chain(Spike protein S1),type(description):Topological domain(Extracellular),type(description):Domain(BetaCoV S1-NTD),type(description):Region(Disordered),type(description):Beta strand()
G_412_A_missense	18	type(description):Chain(Spike glycoprotein),type(description):Chain(Spike protein S1),type(description):Topological domain(Extracellular),type(description):Domain(BetaCoV S1-NTD),type(description):Disulfide bond(),type(description):Beta strand()
C_2029_G_missense	18	type(description):Chain(Spike glycoprotein),type(description):Chain(Spike protein S1),type(description):Topological domain(Extracellular),type(description):Region(Disordered)
T_264_C_synonymous	18	type(description):Chain(Spike glycoprotein),type(description):Chain(Spike protein S1),type(description):Topological domain(Extracellular),type(description):Domain(BetaCoV S1-NTD),type(description):Disulfide bond(),type(description):Helix()
A_3275_G_missense	17	type(description):Chain(Spike glycoprotein),type(description):Chain(Spike protein S2),type(description):Chain(Spike protein S2'),type(description):Topological domain(Extracellular),type(description):Disulfide bond(),type(description):Beta strand()
T_642_C_synonymous	17	type(description):Chain(Spike glycoprotein),type(description):Chain(Spike protein S1),type(description):Topological domain(Extracellular),type(description):Domain(BetaCoV S1-NTD),type(description):Natural variant(in strain: Omicron/BA.1),type(description):Beta strand()
G_841_C_missense	17	type(description):Chain(Spike glycoprotein),type(description):Chain(Spike protein S1),type(description):Topological domain(Extracellular),type(description):Domain(BetaCoV S1-NTD),type(description):Region(Putative superantigen; may bind T-cell receptor alpha/TRAC)
T_822_C_synonymous	17	type(description):Chain(Spike glycoprotein),type(description):Chain(Spike protein S1),type(description):Topological domain(Extracellular),type(description):Domain(BetaCoV S1-NTD),type(description):Beta strand()
T_2601_C_synonymous	17	type(description):Chain(Spike glycoprotein),type(description):Chain(Spike protein S2),type(description):Chain(Spike protein S2'),type(description):Topological domain(Extracellular),type(description):Helix()
C_3485_G_missense	17	type(description):Chain(Spike glycoprotein),type(description):Chain(Spike protein S2),type(description):Chain(Spike protein S2'),type(description):Topological domain(Extracellular)
A_1478_T_missense	17	type(description):Chain(Spike glycoprotein),type(description):Chain(Spike protein S1),type(description):Topological domain(Extracellular),type(description):Domain(BetaCoV S1-CTD),type(description):Region(Receptor-binding domain (RBD)),type(description):Region(Receptor-binding motif; binding to human ACE2),type(description):Disulfide bond(),type(description):Beta strand()
G_655_A_missense	17	type(description):Chain(Spike glycoprotein),type(description):Chain(Spike protein S1),type(description):Topological domain(Extracellular),type(description):Domain(BetaCoV S1-NTD)
G_3093_A_synonymous	17	type(description):Chain(Spike glycoprotein),type(description):Chain(Spike protein S2),type(description):Chain(Spike protein S2'),type(description):Topological domain(Extracellular),type(description):Helix()
T_2163_C_synonymous	17	type(description):Chain(Spike glycoprotein),type(description):Chain(Spike protein S2),type(description):Topological domain(Extracellular),type(description):Beta strand()
C_785_T_missense	17	type(description):Chain(Spike glycoprotein),type(description):Chain(Spike protein S1),type(description):Topological domain(Extracellular),type(description):Domain(BetaCoV S1-NTD),type(description):Region(Disordered)
T_3184_C_missense	17	type(description):Chain(Spike glycoprotein),type(description):Chain(Spike protein S2),type(description):Chain(Spike protein S2'),type(description):Topological domain(Extracellular),type(description):Beta strand()
G_2199_A_synonymous	17	type(description):Chain(Spike glycoprotein),type(description):Chain(Spike protein S2),type(description):Topological domain(Extracellular),type(description):Beta strand()
A_2061_G_synonymous	17	type(description):Chain(Spike glycoprotein),type(description):Chain(Spike protein S2),type(description):Topological domain(Extracellular),type(description):Region(Disordered)
T_3710_C_missense	17	type(description):Chain(Spike glycoprotein),type(description):Chain(Spike protein S2),type(description):Chain(Spike protein S2'),type(description):Topological domain(Cytoplasmic)
C_2293_T_missense	17	type(description):Chain(Spike glycoprotein),type(description):Chain(Spike protein S2),type(description):Topological domain(Extracellular),type(description):Helix()
T_594_C_synonymous	17	type(description):Chain(Spike glycoprotein),type(description):Chain(Spike protein S1),type(description):Topological domain(Extracellular),type(description):Domain(BetaCoV S1-NTD)
T_1925_G_missense	17	type(description):Chain(Spike glycoprotein),type(description):Chain(Spike protein S1),type(description):Topological domain(Extracellular),type(description):Disulfide bond()
T_3069_C_synonymous	17	type(description):Chain(Spike glycoprotein),type(description):Chain(Spike protein S2),type(description):Chain(Spike protein S2'),type(description):Topological domain(Extracellular),type(description):Helix()
T_9_G_synonymous	17	type(description):Signal(),type(description):Region(Disordered)
T_1836_C_synonymous	17	type(description):Chain(Spike glycoprotein),type(description):Chain(Spike protein S1),type(description):Topological domain(Extracellular),type(description):Beta strand()
G_38_A_missense	17	type(description):Signal(),type(description):Region(Disordered)
C_3730_T_missense	17	type(description):Chain(Spike glycoprotein),type(description):Chain(Spike protein S2),type(description):Chain(Spike protein S2'),type(description):Topological domain(Cytoplasmic)
T_3717_C_synonymous	17	type(description):Chain(Spike glycoprotein),type(description):Chain(Spike protein S2),type(description):Chain(Spike protein S2'),type(description):Topological domain(Cytoplasmic),type(description):Motif(Binding to host endocytosis trafficking protein SNX27)
C_3507_A_synonymous	17	type(description):Chain(Spike glycoprotein),type(description):Chain(Spike protein S2),type(description):Chain(Spike protein S2'),type(description):Topological domain(Extracellular),type(description):Region(Heptad repeat 2),type(description):Helix()
G_710_A_missense	17	type(description):Chain(Spike glycoprotein),type(description):Chain(Spike protein S1),type(description):Topological domain(Extracellular),type(description):Domain(BetaCoV S1-NTD)
T_916_C_missense	17	type(description):Chain(Spike glycoprotein),type(description):Chain(Spike protein S1),type(description):Topological domain(Extracellular),type(description):Beta strand()
G_3499_C_missense	17	type(description):Chain(Spike glycoprotein),type(description):Chain(Spike protein S2),type(description):Chain(Spike protein S2'),type(description):Topological domain(Extracellular),type(description):Region(Heptad repeat 2)
C_244_A_missense	17	type(description):Chain(Spike glycoprotein),type(description):Chain(Spike protein S1),type(description):Topological domain(Extracellular),type(description):Domain(BetaCoV S1-NTD),type(description):Disulfide bond()
T_2784_C_synonymous	17	type(description):Chain(Spike glycoprotein),type(description):Chain(Spike protein S2),type(description):Chain(Spike protein S2'),type(description):Topological domain(Extracellular),type(description):Region(Heptad repeat 1),type(description):Helix()
C_1077_T_synonymous	17	type(description):Chain(Spike glycoprotein),type(description):Chain(Spike protein S1),type(description):Topological domain(Extracellular),type(description):Domain(BetaCoV S1-CTD),type(description):Region(Receptor-binding domain (RBD)),type(description):Disulfide bond()
A_1278_T_synonymous	17	type(description):Chain(Spike glycoprotein),type(description):Chain(Spike protein S1),type(description):Topological domain(Extracellular),type(description):Domain(BetaCoV S1-CTD),type(description):Region(Receptor-binding domain (RBD)),type(description):Disulfide bond(),type(description):Disulfide bond()
G_2766_C_missense	17	type(description):Chain(Spike glycoprotein),type(description):Chain(Spike protein S2),type(description):Chain(Spike protein S2'),type(description):Topological domain(Extracellular),type(description):Region(Heptad repeat 1),type(description):Helix()
G_531_A_missense	17	type(description):Chain(Spike glycoprotein),type(description):Chain(Spike protein S1),type(description):Topological domain(Extracellular),type(description):Domain(BetaCoV S1-NTD),type(description):Region(Disordered)
T_1284_C_synonymous	17	type(description):Chain(Spike glycoprotein),type(description):Chain(Spike protein S1),type(description):Topological domain(Extracellular),type(description):Domain(BetaCoV S1-CTD),type(description):Region(Receptor-binding domain (RBD)),type(description):Disulfide bond(),type(description):Disulfide bond(),type(description):Beta strand()
T_166_C_synonymous	17	type(description):Chain(Spike glycoprotein),type(description):Chain(Spike protein S1),type(description):Topological domain(Extracellular),type(description):Domain(BetaCoV S1-NTD),type(description):Disulfide bond()
T_2751_C_synonymous	17	type(description):Chain(Spike glycoprotein),type(description):Chain(Spike protein S2),type(description):Chain(Spike protein S2'),type(description):Topological domain(Extracellular),type(description):Helix()
A_1979_T_missense	17	type(description):Chain(Spike glycoprotein),type(description):Chain(Spike protein S1),type(description):Topological domain(Extracellular),type(description):Beta strand()
T_1182_C_synonymous	17	type(description):Chain(Spike glycoprotein),type(description):Chain(Spike protein S1),type(description):Topological domain(Extracellular),type(description):Domain(BetaCoV S1-CTD),type(description):Region(Receptor-binding domain (RBD)),type(description):Disulfide bond(),type(description):Disulfide bond(),type(description):Beta strand()
G_358_T_missense	17	type(description):Chain(Spike glycoprotein),type(description):Chain(Spike protein S1),type(description):Topological domain(Extracellular),type(description):Domain(BetaCoV S1-NTD),type(description):Disulfide bond(),type(description):Beta strand()
G_1099_A_missense	16	type(description):Chain(Spike glycoprotein),type(description):Chain(Spike protein S1),type(description):Topological domain(Extracellular),type(description):Domain(BetaCoV S1-CTD),type(description):Region(Receptor-binding domain (RBD)),type(description):Helix()
A_2004_G_synonymous	16	type(description):Chain(Spike glycoprotein),type(description):Chain(Spike protein S1),type(description):Topological domain(Extracellular),type(description):Disulfide bond()
A_1874_G_missense	16	type(description):Chain(Spike glycoprotein),type(description):Chain(Spike protein S1),type(description):Topological domain(Extracellular),type(description):Region(Disordered),type(description):Disulfide bond(),type(description):Turn()
G_452_C_missense	16	type(description):Chain(Spike glycoprotein),type(description):Chain(Spike protein S1),type(description):Topological domain(Extracellular),type(description):Domain(BetaCoV S1-NTD),type(description):Region(Disordered),type(description):Disulfide bond()
G_2631_A_synonymous	16	type(description):Chain(Spike glycoprotein),type(description):Chain(Spike protein S2),type(description):Chain(Spike protein S2'),type(description):Topological domain(Extracellular),type(description):Helix()
A_1396_C_synonymous	16	type(description):Chain(Spike glycoprotein),type(description):Chain(Spike protein S1),type(description):Topological domain(Extracellular),type(description):Domain(BetaCoV S1-CTD),type(description):Region(Receptor-binding domain (RBD)),type(description):Region(Receptor-binding motif; binding to human ACE2),type(description):Region(Disordered),type(description):Disulfide bond(),type(description):Be…
G_1864_A_missense	16	type(description):Chain(Spike glycoprotein),type(description):Chain(Spike protein S1),type(description):Topological domain(Extracellular),type(description):Region(Disordered),type(description):Disulfide bond(),type(description):Helix()
T_3154_C_missense	16	type(description):Chain(Spike glycoprotein),type(description):Chain(Spike protein S2),type(description):Chain(Spike protein S2'),type(description):Topological domain(Extracellular),type(description):Beta strand()
A_2870_T_missense	16	type(description):Chain(Spike glycoprotein),type(description):Chain(Spike protein S2),type(description):Chain(Spike protein S2'),type(description):Topological domain(Extracellular),type(description):Region(Heptad repeat 1),type(description):Coiled coil()
G_2491_T_missense	16	type(description):Chain(Spike glycoprotein),type(description):Chain(Spike protein S2),type(description):Chain(Spike protein S2'),type(description):Topological domain(Extracellular),type(description):Region(Fusion peptide 1),type(description):Region(Disordered)
C_2955_T_synonymous	16	type(description):Chain(Spike glycoprotein),type(description):Chain(Spike protein S2),type(description):Chain(Spike protein S2'),type(description):Topological domain(Extracellular),type(description):Coiled coil()
G_1660_C_missense	16	type(description):Chain(Spike glycoprotein),type(description):Chain(Spike protein S1),type(description):Topological domain(Extracellular),type(description):Disulfide bond(),type(description):Beta strand()
A_3514_G_missense	16	type(description):Chain(Spike glycoprotein),type(description):Chain(Spike protein S2),type(description):Chain(Spike protein S2'),type(description):Topological domain(Extracellular),type(description):Region(Heptad repeat 2)
G_1983_A_synonymous	16	type(description):Chain(Spike glycoprotein),type(description):Chain(Spike protein S1),type(description):Topological domain(Extracellular)
A_1854_G_synonymous	16	type(description):Chain(Spike glycoprotein),type(description):Chain(Spike protein S1),type(description):Topological domain(Extracellular),type(description):Disulfide bond(),type(description):Turn()
A_1962_G_synonymous	16	type(description):Chain(Spike glycoprotein),type(description):Chain(Spike protein S1),type(description):Topological domain(Extracellular),type(description):Beta strand()
A_3220_G_missense	16	type(description):Chain(Spike glycoprotein),type(description):Chain(Spike protein S2),type(description):Chain(Spike protein S2'),type(description):Topological domain(Extracellular),type(description):Beta strand()
C_3570_T_synonymous	16	type(description):Chain(Spike glycoprotein),type(description):Chain(Spike protein S2),type(description):Chain(Spike protein S2'),type(description):Topological domain(Extracellular),type(description):Region(Heptad repeat 2),type(description):Coiled coil(),type(description):Helix()
G_592_T_missense	16	type(description):Chain(Spike glycoprotein),type(description):Chain(Spike protein S1),type(description):Topological domain(Extracellular),type(description):Domain(BetaCoV S1-NTD)
A_3542_G_missense	16	type(description):Chain(Spike glycoprotein),type(description):Chain(Spike protein S2),type(description):Chain(Spike protein S2'),type(description):Topological domain(Extracellular),type(description):Region(Heptad repeat 2),type(description):Coiled coil(),type(description):Helix()
A_2170_G_missense	16	type(description):Chain(Spike glycoprotein),type(description):Chain(Spike protein S2),type(description):Topological domain(Extracellular),type(description):Beta strand()
A_2508_C_missense	16	type(description):Chain(Spike glycoprotein),type(description):Chain(Spike protein S2),type(description):Chain(Spike protein S2'),type(description):Topological domain(Extracellular),type(description):Region(Fusion peptide 1),type(description):Region(Disordered),type(description):Region(Fusion peptide 2),type(description):Helix()
T_939_C_synonymous	16	type(description):Chain(Spike glycoprotein),type(description):Chain(Spike protein S1),type(description):Topological domain(Extracellular),type(description):Beta strand()
A_3340_C_missense	16	type(description):Chain(Spike glycoprotein),type(description):Chain(Spike protein S2),type(description):Chain(Spike protein S2'),type(description):Topological domain(Extracellular),type(description):Disulfide bond(),type(description):Beta strand()
T_276_C_synonymous	16	type(description):Chain(Spike glycoprotein),type(description):Chain(Spike protein S1),type(description):Topological domain(Extracellular),type(description):Domain(BetaCoV S1-NTD),type(description):Disulfide bond(),type(description):Beta strand()
T_2850_C_synonymous	16	type(description):Chain(Spike glycoprotein),type(description):Chain(Spike protein S2),type(description):Chain(Spike protein S2'),type(description):Topological domain(Extracellular),type(description):Region(Heptad repeat 1),type(description):Coiled coil(),type(description):Natural variant(in strain: Delta/B.1.617.2, Mu/B.1.621),type(description):Helix()
G_711_A_synonymous	16	type(description):Chain(Spike glycoprotein),type(description):Chain(Spike protein S1),type(description):Topological domain(Extracellular),type(description):Domain(BetaCoV S1-NTD),type(description):Beta strand()
G_3219_A_synonymous	16	type(description):Chain(Spike glycoprotein),type(description):Chain(Spike protein S2),type(description):Chain(Spike protein S2'),type(description):Topological domain(Extracellular),type(description):Beta strand()
G_2883_A_synonymous	16	type(description):Chain(Spike glycoprotein),type(description):Chain(Spike protein S2),type(description):Chain(Spike protein S2'),type(description):Topological domain(Extracellular),type(description):Region(Heptad repeat 1),type(description):Coiled coil(),type(description):Helix()
G_781_C_missense	16	type(description):Chain(Spike glycoprotein),type(description):Chain(Spike protein S1),type(description):Topological domain(Extracellular),type(description):Domain(BetaCoV S1-NTD),type(description):Region(Disordered)
C_534_T_synonymous	16	type(description):Chain(Spike glycoprotein),type(description):Chain(Spike protein S1),type(description):Topological domain(Extracellular),type(description):Domain(BetaCoV S1-NTD),type(description):Region(Disordered)
A_3774_G_synonymous	16	type(description):Chain(Spike glycoprotein),type(description):Chain(Spike protein S2),type(description):Chain(Spike protein S2'),type(description):Topological domain(Cytoplasmic),type(description):Motif(Diacidic ER export motif (host COPII))
A_1290_G_synonymous	16	type(description):Chain(Spike glycoprotein),type(description):Chain(Spike protein S1),type(description):Topological domain(Extracellular),type(description):Domain(BetaCoV S1-CTD),type(description):Region(Receptor-binding domain (RBD)),type(description):Disulfide bond(),type(description):Disulfide bond()
C_1728_T_synonymous	16	type(description):Chain(Spike glycoprotein),type(description):Chain(Spike protein S1),type(description):Topological domain(Extracellular),type(description):Disulfide bond(),type(description):Beta strand()
T_3414_C_synonymous	16	type(description):Chain(Spike glycoprotein),type(description):Chain(Spike protein S2),type(description):Chain(Spike protein S2'),type(description):Topological domain(Extracellular)
C_3399_T_synonymous	16	type(description):Chain(Spike glycoprotein),type(description):Chain(Spike protein S2),type(description):Chain(Spike protein S2'),type(description):Topological domain(Extracellular),type(description):Beta strand()
C_1354_T_synonymous	16	type(description):Chain(Spike glycoprotein),type(description):Chain(Spike protein S1),type(description):Topological domain(Extracellular),type(description):Domain(BetaCoV S1-CTD),type(description):Region(Receptor-binding domain (RBD)),type(description):Region(Receptor-binding motif; binding to human ACE2),type(description):Region(Immunodominant HLA epitope recognized by the CD8+; called NF9 pepti…
G_2731_A_missense	16	type(description):Chain(Spike glycoprotein),type(description):Chain(Spike protein S2),type(description):Chain(Spike protein S2'),type(description):Topological domain(Extracellular),type(description):Helix()
A_1800_G_synonymous	16	type(description):Chain(Spike glycoprotein),type(description):Chain(Spike protein S1),type(description):Topological domain(Extracellular)
C_2195_T_missense	16	type(description):Chain(Spike glycoprotein),type(description):Chain(Spike protein S2),type(description):Topological domain(Extracellular)
G_3573_C_missense	16	type(description):Chain(Spike glycoprotein),type(description):Chain(Spike protein S2),type(description):Chain(Spike protein S2'),type(description):Topological domain(Extracellular),type(description):Region(Heptad repeat 2),type(description):Coiled coil(),type(description):Helix()
A_2800_C_missense	16	type(description):Chain(Spike glycoprotein),type(description):Chain(Spike protein S2),type(description):Chain(Spike protein S2'),type(description):Topological domain(Extracellular),type(description):Region(Heptad repeat 1),type(description):Helix()
A_3697_G_missense	16	type(description):Chain(Spike glycoprotein),type(description):Chain(Spike protein S2),type(description):Chain(Spike protein S2'),type(description):Transmembrane(Helical),type(description):Helix()
G_538_C_missense	16	type(description):Chain(Spike glycoprotein),type(description):Chain(Spike protein S1),type(description):Topological domain(Extracellular),type(description):Domain(BetaCoV S1-NTD),type(description):Region(Disordered),type(description):Beta strand()
T_280_G_missense	16	type(description):Chain(Spike glycoprotein),type(description):Chain(Spike protein S1),type(description):Topological domain(Extracellular),type(description):Domain(BetaCoV S1-NTD),type(description):Disulfide bond(),type(description):Beta strand()
G_3493_T_missense	16	type(description):Chain(Spike glycoprotein),type(description):Chain(Spike protein S2),type(description):Chain(Spike protein S2'),type(description):Topological domain(Extracellular),type(description):Region(Heptad repeat 2)
T_765_C_synonymous	16	type(description):Chain(Spike glycoprotein),type(description):Chain(Spike protein S1),type(description):Topological domain(Extracellular),type(description):Domain(BetaCoV S1-NTD),type(description):Region(Disordered),type(description):Turn()
G_1843_A_missense	16	type(description):Chain(Spike glycoprotein),type(description):Chain(Spike protein S1),type(description):Topological domain(Extracellular)
T_399_C_synonymous	16	type(description):Chain(Spike glycoprotein),type(description):Chain(Spike protein S1),type(description):Topological domain(Extracellular),type(description):Domain(BetaCoV S1-NTD),type(description):Disulfide bond(),type(description):Disulfide bond(),type(description):Beta strand()
A_589_G_missense	16	type(description):Chain(Spike glycoprotein),type(description):Chain(Spike protein S1),type(description):Topological domain(Extracellular),type(description):Domain(BetaCoV S1-NTD),type(description):Beta strand()
T_2316_C_synonymous	16	type(description):Chain(Spike glycoprotein),type(description):Chain(Spike protein S2),type(description):Topological domain(Extracellular),type(description):Helix()
G_3135_A_synonymous	16	type(description):Chain(Spike glycoprotein),type(description):Chain(Spike protein S2),type(description):Chain(Spike protein S2'),type(description):Topological domain(Extracellular),type(description):Beta strand()
A_1922_G_missense	16	type(description):Chain(Spike glycoprotein),type(description):Chain(Spike protein S1),type(description):Topological domain(Extracellular),type(description):Disulfide bond()
A_3293_G_missense	16	type(description):Chain(Spike glycoprotein),type(description):Chain(Spike protein S2),type(description):Chain(Spike protein S2'),type(description):Topological domain(Extracellular),type(description):Disulfide bond(),type(description):Beta strand()
T_3174_C_synonymous	16	type(description):Chain(Spike glycoprotein),type(description):Chain(Spike protein S2),type(description):Chain(Spike protein S2'),type(description):Topological domain(Extracellular)
T_3567_C_synonymous	15	type(description):Chain(Spike glycoprotein),type(description):Chain(Spike protein S2),type(description):Chain(Spike protein S2'),type(description):Topological domain(Extracellular),type(description):Region(Heptad repeat 2),type(description):Coiled coil(),type(description):Helix()
A_1521_G_synonymous	15	type(description):Chain(Spike glycoprotein),type(description):Chain(Spike protein S1),type(description):Topological domain(Extracellular),type(description):Domain(BetaCoV S1-CTD),type(description):Region(Receptor-binding domain (RBD)),type(description):Region(Receptor-binding motif; binding to human ACE2),type(description):Disulfide bond(),type(description):Beta strand()
G_3305_T_missense	15	type(description):Chain(Spike glycoprotein),type(description):Chain(Spike protein S2),type(description):Chain(Spike protein S2'),type(description):Topological domain(Extracellular),type(description):Disulfide bond()
G_3436_A_missense	15	type(description):Chain(Spike glycoprotein),type(description):Chain(Spike protein S2),type(description):Chain(Spike protein S2'),type(description):Topological domain(Extracellular)
T_1965_G_missense	15	type(description):Chain(Spike glycoprotein),type(description):Chain(Spike protein S1),type(description):Topological domain(Extracellular),type(description):Natural variant(in strain: Gamma/P.1, 19B/501T, 19B/501Y, Omicron/BA.1, Omicron/BA.2, Omicron/BA.2.12.1, Omicron/BA.2.75, Omicron/BA.4, Omicron/BA.5),type(description):Beta strand()
C_821_T_missense	15	type(description):Chain(Spike glycoprotein),type(description):Chain(Spike protein S1),type(description):Topological domain(Extracellular),type(description):Domain(BetaCoV S1-NTD),type(description):Beta strand()
A_3753_G_synonymous	15	type(description):Chain(Spike glycoprotein),type(description):Chain(Spike protein S2),type(description):Chain(Spike protein S2'),type(description):Topological domain(Cytoplasmic)
C_2047_T_missense	15	type(description):Chain(Spike glycoprotein),type(description):Chain(Spike protein S1),type(description):Topological domain(Extracellular),type(description):Region(Disordered),type(description):Region(Putative superantigen; may bind T-cell receptor beta/TRBC1),type(description):Mutagenesis(About 50% stronger entry efficiency in Vero E6 cells while 30% weaker entry efficiency in hACE2-expressing BH…
G_3254_C_missense	15	type(description):Chain(Spike glycoprotein),type(description):Chain(Spike protein S2),type(description):Chain(Spike protein S2'),type(description):Topological domain(Extracellular),type(description):Disulfide bond()
C_3428_T_missense	15	type(description):Chain(Spike glycoprotein),type(description):Chain(Spike protein S2),type(description):Chain(Spike protein S2'),type(description):Topological domain(Extracellular),type(description):Turn()
G_551_T_missense	15	type(description):Chain(Spike glycoprotein),type(description):Chain(Spike protein S1),type(description):Topological domain(Extracellular),type(description):Domain(BetaCoV S1-NTD),type(description):Region(Disordered)
T_2219_C_missense	15	type(description):Chain(Spike glycoprotein),type(description):Chain(Spike protein S2),type(description):Topological domain(Extracellular),type(description):Disulfide bond(),type(description):Helix()
C_1230_A_synonymous	15	type(description):Chain(Spike glycoprotein),type(description):Chain(Spike protein S1),type(description):Topological domain(Extracellular),type(description):Domain(BetaCoV S1-CTD),type(description):Region(Receptor-binding domain (RBD)),type(description):Disulfide bond(),type(description):Disulfide bond(),type(description):Beta strand()
G_2795_T_missense	15	type(description):Chain(Spike glycoprotein),type(description):Chain(Spike protein S2),type(description):Chain(Spike protein S2'),type(description):Topological domain(Extracellular),type(description):Region(Heptad repeat 1),type(description):Helix()
A_2129_G_missense	15	type(description):Chain(Spike glycoprotein),type(description):Chain(Spike protein S2),type(description):Topological domain(Extracellular)
A_396_C_missense	15	type(description):Chain(Spike glycoprotein),type(description):Chain(Spike protein S1),type(description):Topological domain(Extracellular),type(description):Domain(BetaCoV S1-NTD),type(description):Disulfide bond(),type(description):Disulfide bond(),type(description):Beta strand()
C_3552_T_synonymous	15	type(description):Chain(Spike glycoprotein),type(description):Chain(Spike protein S2),type(description):Chain(Spike protein S2'),type(description):Topological domain(Extracellular),type(description):Region(Heptad repeat 2),type(description):Coiled coil(),type(description):Helix()
A_3462_G_synonymous	15	type(description):Chain(Spike glycoprotein),type(description):Chain(Spike protein S2),type(description):Chain(Spike protein S2'),type(description):Topological domain(Extracellular),type(description):Helix()
A_3111_T_synonymous	15	type(description):Chain(Spike glycoprotein),type(description):Chain(Spike protein S2),type(description):Chain(Spike protein S2'),type(description):Topological domain(Extracellular),type(description):Disulfide bond()
T_3010_C_synonymous	15	type(description):Chain(Spike glycoprotein),type(description):Chain(Spike protein S2),type(description):Chain(Spike protein S2'),type(description):Topological domain(Extracellular)
T_198_C_synonymous	15	type(description):Chain(Spike glycoprotein),type(description):Chain(Spike protein S1),type(description):Topological domain(Extracellular),type(description):Domain(BetaCoV S1-NTD),type(description):Disulfide bond(),type(description):Beta strand()
T_2961_C_synonymous	15	type(description):Chain(Spike glycoprotein),type(description):Chain(Spike protein S2),type(description):Chain(Spike protein S2'),type(description):Topological domain(Extracellular),type(description):Coiled coil(),type(description):Mutagenesis(Stabilization in prefusion state (in vaccine BNT162b2/Pfizer-Biontech, vaccine mRNA-1273/Moderna, vaccine Ad26.COV2.S/Janssen Pharmaceutical).),type(descrip…
C_284_A_missense	15	type(description):Chain(Spike glycoprotein),type(description):Chain(Spike protein S1),type(description):Topological domain(Extracellular),type(description):Domain(BetaCoV S1-NTD),type(description):Disulfide bond(),type(description):Beta strand()
G_1239_C_synonymous	15	type(description):Chain(Spike glycoprotein),type(description):Chain(Spike protein S1),type(description):Topological domain(Extracellular),type(description):Domain(BetaCoV S1-CTD),type(description):Region(Receptor-binding domain (RBD)),type(description):Disulfide bond(),type(description):Disulfide bond(),type(description):Beta strand()
T_2697_C_synonymous	15	type(description):Chain(Spike glycoprotein),type(description):Chain(Spike protein S2),type(description):Chain(Spike protein S2'),type(description):Topological domain(Extracellular),type(description):Helix()
T_1347_C_synonymous	15	type(description):Chain(Spike glycoprotein),type(description):Chain(Spike protein S1),type(description):Topological domain(Extracellular),type(description):Domain(BetaCoV S1-CTD),type(description):Region(Receptor-binding domain (RBD)),type(description):Region(Receptor-binding motif; binding to human ACE2),type(description):Region(Immunodominant HLA epitope recognized by the CD8+; called NF9 pepti…
T_3381_A_missense	15	type(description):Chain(Spike glycoprotein),type(description):Chain(Spike protein S2),type(description):Chain(Spike protein S2'),type(description):Topological domain(Extracellular),type(description):Beta strand()
A_417_T_synonymous	15	type(description):Chain(Spike glycoprotein),type(description):Chain(Spike protein S1),type(description):Topological domain(Extracellular),type(description):Domain(BetaCoV S1-NTD),type(description):Disulfide bond(),type(description):Beta strand()
T_750_A_synonymous	15	type(description):Chain(Spike glycoprotein),type(description):Chain(Spike protein S1),type(description):Topological domain(Extracellular),type(description):Domain(BetaCoV S1-NTD),type(description):Region(Disordered),type(description):Natural variant(in strain: Lambda/C.37),type(description):Beta strand()
G_345_A_synonymous	15	type(description):Chain(Spike glycoprotein),type(description):Chain(Spike protein S1),type(description):Topological domain(Extracellular),type(description):Domain(BetaCoV S1-NTD),type(description):Disulfide bond()
G_3415_T_missense	15	type(description):Chain(Spike glycoprotein),type(description):Chain(Spike protein S2),type(description):Chain(Spike protein S2'),type(description):Topological domain(Extracellular)
T_2733_C_synonymous	15	type(description):Chain(Spike glycoprotein),type(description):Chain(Spike protein S2),type(description):Chain(Spike protein S2'),type(description):Topological domain(Extracellular),type(description):Helix()
T_153_C_synonymous	15	type(description):Chain(Spike glycoprotein),type(description):Chain(Spike protein S1),type(description):Topological domain(Extracellular),type(description):Domain(BetaCoV S1-NTD),type(description):Disulfide bond(),type(description):Beta strand()
G_3688_T_missense	15	type(description):Chain(Spike glycoprotein),type(description):Chain(Spike protein S2),type(description):Chain(Spike protein S2'),type(description):Transmembrane(Helical),type(description):Helix()
T_3421_C_synonymous	15	type(description):Chain(Spike glycoprotein),type(description):Chain(Spike protein S2),type(description):Chain(Spike protein S2'),type(description):Topological domain(Extracellular),type(description):Turn()
G_3725_A_missense	15	type(description):Chain(Spike glycoprotein),type(description):Chain(Spike protein S2),type(description):Chain(Spike protein S2'),type(description):Topological domain(Cytoplasmic)
G_3751_A_missense	15	type(description):Chain(Spike glycoprotein),type(description):Chain(Spike protein S2),type(description):Chain(Spike protein S2'),type(description):Topological domain(Cytoplasmic)
G_288_A_synonymous	15	type(description):Chain(Spike glycoprotein),type(description):Chain(Spike protein S1),type(description):Topological domain(Extracellular),type(description):Domain(BetaCoV S1-NTD),type(description):Disulfide bond(),type(description):Beta strand()
G_3064_T_missense	15	type(description):Chain(Spike glycoprotein),type(description):Chain(Spike protein S2),type(description):Chain(Spike protein S2'),type(description):Topological domain(Extracellular)
A_440_T_missense	15	type(description):Chain(Spike glycoprotein),type(description):Chain(Spike protein S1),type(description):Topological domain(Extracellular),type(description):Domain(BetaCoV S1-NTD),type(description):Region(Disordered),type(description):Disulfide bond()
G_1223_T_missense	14	type(description):Chain(Spike glycoprotein),type(description):Chain(Spike protein S1),type(description):Topological domain(Extracellular),type(description):Domain(BetaCoV S1-CTD),type(description):Region(Receptor-binding domain (RBD)),type(description):Disulfide bond(),type(description):Disulfide bond(),type(description):Helix()
T_783_C_synonymous	14	type(description):Chain(Spike glycoprotein),type(description):Chain(Spike protein S1),type(description):Topological domain(Extracellular),type(description):Domain(BetaCoV S1-NTD),type(description):Region(Disordered)
C_1425_A_synonymous	14	type(description):Chain(Spike glycoprotein),type(description):Chain(Spike protein S1),type(description):Topological domain(Extracellular),type(description):Domain(BetaCoV S1-CTD),type(description):Region(Receptor-binding domain (RBD)),type(description):Region(Receptor-binding motif; binding to human ACE2),type(description):Region(Disordered),type(description):Disulfide bond(),type(description):Mu…
T_885_C_synonymous	14	type(description):Chain(Spike glycoprotein),type(description):Chain(Spike protein S1),type(description):Topological domain(Extracellular),type(description):Domain(BetaCoV S1-NTD),type(description):Region(Putative superantigen; may bind T-cell receptor alpha/TRAC),type(description):Disulfide bond(),type(description):Helix()
A_2423_G_missense	14	type(description):Chain(Spike glycoprotein),type(description):Chain(Spike protein S2),type(description):Topological domain(Extracellular),type(description):Beta strand()
C_3335_T_missense	14	type(description):Chain(Spike glycoprotein),type(description):Chain(Spike protein S2),type(description):Chain(Spike protein S2'),type(description):Topological domain(Extracellular),type(description):Disulfide bond()
G_2525_T_missense	14	type(description):Chain(Spike glycoprotein),type(description):Chain(Spike protein S2),type(description):Chain(Spike protein S2'),type(description):Topological domain(Extracellular),type(description):Region(Disordered),type(description):Region(Fusion peptide 2),type(description):Disulfide bond()
C_284_G_missense	14	type(description):Chain(Spike glycoprotein),type(description):Chain(Spike protein S1),type(description):Topological domain(Extracellular),type(description):Domain(BetaCoV S1-NTD),type(description):Disulfide bond(),type(description):Beta strand()
C_2678_T_missense	14	type(description):Chain(Spike glycoprotein),type(description):Chain(Spike protein S2),type(description):Chain(Spike protein S2'),type(description):Topological domain(Extracellular)
T_2416_C_synonymous	14	type(description):Chain(Spike glycoprotein),type(description):Chain(Spike protein S2),type(description):Topological domain(Extracellular)
G_747_A_synonymous	14	type(description):Chain(Spike glycoprotein),type(description):Chain(Spike protein S1),type(description):Topological domain(Extracellular),type(description):Domain(BetaCoV S1-NTD),type(description):Region(Disordered),type(description):Natural variant(in strain: Lambda/C.37)
C_857_T_missense	14	type(description):Chain(Spike glycoprotein),type(description):Chain(Spike protein S1),type(description):Topological domain(Extracellular),type(description):Domain(BetaCoV S1-NTD),type(description):Region(Putative superantigen; may bind T-cell receptor alpha/TRAC),type(description):Beta strand()
G_2002_T_missense	14	type(description):Chain(Spike glycoprotein),type(description):Chain(Spike protein S1),type(description):Topological domain(Extracellular),type(description):Disulfide bond()
G_460_C_missense	14	type(description):Chain(Spike glycoprotein),type(description):Chain(Spike protein S1),type(description):Topological domain(Extracellular),type(description):Domain(BetaCoV S1-NTD),type(description):Region(Disordered),type(description):Disulfide bond(),type(description):Beta strand()
G_654_T_missense	14	type(description):Chain(Spike glycoprotein),type(description):Chain(Spike protein S1),type(description):Topological domain(Extracellular),type(description):Domain(BetaCoV S1-NTD)
G_1255_T_missense	14	type(description):Chain(Spike glycoprotein),type(description):Chain(Spike protein S1),type(description):Topological domain(Extracellular),type(description):Domain(BetaCoV S1-CTD),type(description):Region(Receptor-binding domain (RBD)),type(description):Disulfide bond(),type(description):Disulfide bond(),type(description):Helix()
T_684_C_synonymous	14	type(description):Chain(Spike glycoprotein),type(description):Chain(Spike protein S1),type(description):Topological domain(Extracellular),type(description):Domain(BetaCoV S1-NTD),type(description):Beta strand()
T_2538_A_synonymous	14	type(description):Chain(Spike glycoprotein),type(description):Chain(Spike protein S2),type(description):Chain(Spike protein S2'),type(description):Topological domain(Extracellular),type(description):Region(Disordered),type(description):Region(Fusion peptide 2),type(description):Disulfide bond()
T_1233_C_synonymous	14	type(description):Chain(Spike glycoprotein),type(description):Chain(Spike protein S1),type(description):Topological domain(Extracellular),type(description):Domain(BetaCoV S1-CTD),type(description):Region(Receptor-binding domain (RBD)),type(description):Disulfide bond(),type(description):Disulfide bond(),type(description):Beta strand()
A_1119_G_synonymous	14	type(description):Chain(Spike glycoprotein),type(description):Chain(Spike protein S1),type(description):Topological domain(Extracellular),type(description):Domain(BetaCoV S1-CTD),type(description):Region(Receptor-binding domain (RBD)),type(description):Natural variant(in strain: Omicron/BA.1, Omicron/BA.2, Omicron/BA.2.12.1, Omicron/BA.2.75, Omicron/BA.4, Omicron/BA.5),type(description):Helix()
T_725_C_missense	14	type(description):Chain(Spike glycoprotein),type(description):Chain(Spike protein S1),type(description):Topological domain(Extracellular),type(description):Domain(BetaCoV S1-NTD),type(description):Beta strand()
T_198_A_missense	14	type(description):Chain(Spike glycoprotein),type(description):Chain(Spike protein S1),type(description):Topological domain(Extracellular),type(description):Domain(BetaCoV S1-NTD),type(description):Disulfide bond(),type(description):Beta strand()
C_2502_T_synonymous	14	type(description):Chain(Spike glycoprotein),type(description):Chain(Spike protein S2),type(description):Chain(Spike protein S2'),type(description):Topological domain(Extracellular),type(description):Region(Fusion peptide 1),type(description):Region(Disordered)
G_2347_T_missense	14	type(description):Chain(Spike glycoprotein),type(description):Chain(Spike protein S2),type(description):Topological domain(Extracellular)
T_1872_C_synonymous	14	type(description):Chain(Spike glycoprotein),type(description):Chain(Spike protein S1),type(description):Topological domain(Extracellular),type(description):Region(Disordered),type(description):Disulfide bond(),type(description):Turn()
T_3627_C_synonymous	14	type(description):Chain(Spike glycoprotein),type(description):Chain(Spike protein S2),type(description):Chain(Spike protein S2'),type(description):Topological domain(Extracellular)
T_1363_C_synonymous	14	type(description):Chain(Spike glycoprotein),type(description):Chain(Spike protein S1),type(description):Topological domain(Extracellular),type(description):Domain(BetaCoV S1-CTD),type(description):Region(Receptor-binding domain (RBD)),type(description):Region(Receptor-binding motif; binding to human ACE2),type(description):Region(Immunodominant HLA epitope recognized by the CD8+; called NF9 pepti…
G_2104_C_missense	14	type(description):Chain(Spike glycoprotein),type(description):Chain(Spike protein S2),type(description):Topological domain(Extracellular)
A_2871_G_synonymous	14	type(description):Chain(Spike glycoprotein),type(description):Chain(Spike protein S2),type(description):Chain(Spike protein S2'),type(description):Topological domain(Extracellular),type(description):Region(Heptad repeat 1),type(description):Coiled coil()
G_1037_T_missense	14	type(description):Chain(Spike glycoprotein),type(description):Chain(Spike protein S1),type(description):Topological domain(Extracellular),type(description):Domain(BetaCoV S1-CTD),type(description):Region(Receptor-binding domain (RBD)),type(description):Disulfide bond(),type(description):Beta strand()
T_1881_G_missense	14	type(description):Chain(Spike glycoprotein),type(description):Chain(Spike protein S1),type(description):Topological domain(Extracellular),type(description):Region(Disordered),type(description):Disulfide bond(),type(description):Turn()
A_3734_G_missense	14	type(description):Chain(Spike glycoprotein),type(description):Chain(Spike protein S2),type(description):Chain(Spike protein S2'),type(description):Topological domain(Cytoplasmic)
G_781_A_missense	14	type(description):Chain(Spike glycoprotein),type(description):Chain(Spike protein S1),type(description):Topological domain(Extracellular),type(description):Domain(BetaCoV S1-NTD),type(description):Region(Disordered)
G_2091_T_missense	14	type(description):Chain(Spike glycoprotein),type(description):Chain(Spike protein S2),type(description):Topological domain(Extracellular)
G_3041_A_missense	14	type(description):Chain(Spike glycoprotein),type(description):Chain(Spike protein S2),type(description):Chain(Spike protein S2'),type(description):Topological domain(Extracellular),type(description):Helix()
T_190_A_missense	14	type(description):Chain(Spike glycoprotein),type(description):Chain(Spike protein S1),type(description):Topological domain(Extracellular),type(description):Domain(BetaCoV S1-NTD),type(description):Disulfide bond(),type(description):Beta strand()
T_861_C_synonymous	14	type(description):Chain(Spike glycoprotein),type(description):Chain(Spike protein S1),type(description):Topological domain(Extracellular),type(description):Domain(BetaCoV S1-NTD),type(description):Region(Putative superantigen; may bind T-cell receptor alpha/TRAC),type(description):Beta strand()
C_3782_T_missense	14	type(description):Chain(Spike glycoprotein),type(description):Chain(Spike protein S2),type(description):Chain(Spike protein S2'),type(description):Topological domain(Cytoplasmic),type(description):Motif(Diacidic ER export motif (host COPII))
T_363_C_synonymous	14	type(description):Chain(Spike glycoprotein),type(description):Chain(Spike protein S1),type(description):Topological domain(Extracellular),type(description):Domain(BetaCoV S1-NTD),type(description):Disulfide bond(),type(description):Mutagenesis(Partial loss of biliverdin affinity.),type(description):Beta strand()
G_790_T_missense	14	type(description):Chain(Spike glycoprotein),type(description):Chain(Spike protein S1),type(description):Topological domain(Extracellular),type(description):Domain(BetaCoV S1-NTD),type(description):Beta strand()
C_2375_T_missense	14	type(description):Chain(Spike glycoprotein),type(description):Chain(Spike protein S2),type(description):Topological domain(Extracellular)
C_2496_T_synonymous	14	type(description):Chain(Spike glycoprotein),type(description):Chain(Spike protein S2),type(description):Chain(Spike protein S2'),type(description):Topological domain(Extracellular),type(description):Region(Fusion peptide 1),type(description):Region(Disordered),type(description):Beta strand()
T_590_C_missense	14	type(description):Chain(Spike glycoprotein),type(description):Chain(Spike protein S1),type(description):Topological domain(Extracellular),type(description):Domain(BetaCoV S1-NTD),type(description):Beta strand()
T_2577_C_synonymous	14	type(description):Chain(Spike glycoprotein),type(description):Chain(Spike protein S2),type(description):Chain(Spike protein S2'),type(description):Topological domain(Extracellular),type(description):Natural variant(in strain: Lambda/C.37),type(description):Beta strand()
A_2823_G_synonymous	14	type(description):Chain(Spike glycoprotein),type(description):Chain(Spike protein S2),type(description):Chain(Spike protein S2'),type(description):Topological domain(Extracellular),type(description):Region(Heptad repeat 1),type(description):Helix()
G_3015_T_missense	14	type(description):Chain(Spike glycoprotein),type(description):Chain(Spike protein S2),type(description):Chain(Spike protein S2'),type(description):Topological domain(Extracellular)
G_2393_C_missense	14	type(description):Chain(Spike glycoprotein),type(description):Chain(Spike protein S2),type(description):Topological domain(Extracellular),type(description):Beta strand()
G_541_A_missense	14	type(description):Chain(Spike glycoprotein),type(description):Chain(Spike protein S1),type(description):Topological domain(Extracellular),type(description):Domain(BetaCoV S1-NTD),type(description):Region(Disordered),type(description):Beta strand()
T_2287_C_synonymous	14	type(description):Chain(Spike glycoprotein),type(description):Chain(Spike protein S2),type(description):Topological domain(Extracellular),type(description):Helix()
G_727_A_missense	14	type(description):Chain(Spike glycoprotein),type(description):Chain(Spike protein S1),type(description):Topological domain(Extracellular),type(description):Domain(BetaCoV S1-NTD),type(description):Beta strand()
A_2487_G_synonymous	14	type(description):Chain(Spike glycoprotein),type(description):Chain(Spike protein S2),type(description):Chain(Spike protein S2'),type(description):Topological domain(Extracellular),type(description):Region(Fusion peptide 1),type(description):Region(Disordered),type(description):Helix()
T_1329_C_synonymous	14	type(description):Chain(Spike glycoprotein),type(description):Chain(Spike protein S1),type(description):Topological domain(Extracellular),type(description):Domain(BetaCoV S1-CTD),type(description):Region(Receptor-binding domain (RBD)),type(description):Region(Receptor-binding motif; binding to human ACE2),type(description):Disulfide bond()
T_1632_C_synonymous	14	type(description):Chain(Spike glycoprotein),type(description):Chain(Spike protein S1),type(description):Topological domain(Extracellular),type(description):Disulfide bond()
A_3212_T_missense	14	type(description):Chain(Spike glycoprotein),type(description):Chain(Spike protein S2),type(description):Chain(Spike protein S2'),type(description):Topological domain(Extracellular),type(description):Beta strand()
A_748_G_missense	14	type(description):Chain(Spike glycoprotein),type(description):Chain(Spike protein S1),type(description):Topological domain(Extracellular),type(description):Domain(BetaCoV S1-NTD),type(description):Region(Disordered),type(description):Natural variant(in strain: Lambda/C.37)
G_3583_C_missense	14	type(description):Chain(Spike glycoprotein),type(description):Chain(Spike protein S2),type(description):Chain(Spike protein S2'),type(description):Topological domain(Extracellular),type(description):Region(Heptad repeat 2),type(description):Coiled coil(),type(description):Helix()
A_2380_G_missense	13	type(description):Chain(Spike glycoprotein),type(description):Chain(Spike protein S2),type(description):Topological domain(Extracellular)
T_1500_A_synonymous	13	type(description):Chain(Spike glycoprotein),type(description):Chain(Spike protein S1),type(description):Topological domain(Extracellular),type(description):Domain(BetaCoV S1-CTD),type(description):Region(Receptor-binding domain (RBD)),type(description):Region(Receptor-binding motif; binding to human ACE2),type(description):Disulfide bond(),type(description):Beta strand()
A_3408_C_synonymous	13	type(description):Chain(Spike glycoprotein),type(description):Chain(Spike protein S2),type(description):Chain(Spike protein S2'),type(description):Topological domain(Extracellular)
A_1300_G_missense	13	type(description):Chain(Spike glycoprotein),type(description):Chain(Spike protein S1),type(description):Topological domain(Extracellular),type(description):Domain(BetaCoV S1-CTD),type(description):Region(Receptor-binding domain (RBD)),type(description):Disulfide bond(),type(description):Beta strand()
T_2781_C_synonymous	13	type(description):Chain(Spike glycoprotein),type(description):Chain(Spike protein S2),type(description):Chain(Spike protein S2'),type(description):Topological domain(Extracellular),type(description):Region(Heptad repeat 1),type(description):Helix()
A_2308_G_missense	13	type(description):Chain(Spike glycoprotein),type(description):Chain(Spike protein S2),type(description):Topological domain(Extracellular),type(description):Helix()
T_328_C_synonymous	13	type(description):Chain(Spike glycoprotein),type(description):Chain(Spike protein S1),type(description):Topological domain(Extracellular),type(description):Domain(BetaCoV S1-NTD),type(description):Disulfide bond()
G_1924_T_missense	13	type(description):Chain(Spike glycoprotein),type(description):Chain(Spike protein S1),type(description):Topological domain(Extracellular),type(description):Disulfide bond()
G_262_A_missense	13	type(description):Chain(Spike glycoprotein),type(description):Chain(Spike protein S1),type(description):Topological domain(Extracellular),type(description):Domain(BetaCoV S1-NTD),type(description):Disulfide bond(),type(description):Helix()
A_3210_G_synonymous	13	type(description):Chain(Spike glycoprotein),type(description):Chain(Spike protein S2),type(description):Chain(Spike protein S2'),type(description):Topological domain(Extracellular),type(description):Beta strand()
A_330_T_missense	13	type(description):Chain(Spike glycoprotein),type(description):Chain(Spike protein S1),type(description):Topological domain(Extracellular),type(description):Domain(BetaCoV S1-NTD),type(description):Disulfide bond()
A_607_G_missense	13	type(description):Chain(Spike glycoprotein),type(description):Chain(Spike protein S1),type(description):Topological domain(Extracellular),type(description):Domain(BetaCoV S1-NTD),type(description):Beta strand()
A_2507_T_missense	13	type(description):Chain(Spike glycoprotein),type(description):Chain(Spike protein S2),type(description):Chain(Spike protein S2'),type(description):Topological domain(Extracellular),type(description):Region(Fusion peptide 1),type(description):Region(Disordered),type(description):Region(Fusion peptide 2),type(description):Helix()
A_539_T_missense	13	type(description):Chain(Spike glycoprotein),type(description):Chain(Spike protein S1),type(description):Topological domain(Extracellular),type(description):Domain(BetaCoV S1-NTD),type(description):Region(Disordered),type(description):Beta strand()
C_1873_T_missense	13	type(description):Chain(Spike glycoprotein),type(description):Chain(Spike protein S1),type(description):Topological domain(Extracellular),type(description):Region(Disordered),type(description):Disulfide bond(),type(description):Turn()
C_2420_T_missense	13	type(description):Chain(Spike glycoprotein),type(description):Chain(Spike protein S2),type(description):Topological domain(Extracellular),type(description):Beta strand()
A_289_G_missense	13	type(description):Chain(Spike glycoprotein),type(description):Chain(Spike protein S1),type(description):Topological domain(Extracellular),type(description):Domain(BetaCoV S1-NTD),type(description):Disulfide bond(),type(description):Beta strand()
C_728_T_missense	13	type(description):Chain(Spike glycoprotein),type(description):Chain(Spike protein S1),type(description):Topological domain(Extracellular),type(description):Domain(BetaCoV S1-NTD),type(description):Beta strand()
C_513_T_synonymous	13	type(description):Chain(Spike glycoprotein),type(description):Chain(Spike protein S1),type(description):Topological domain(Extracellular),type(description):Domain(BetaCoV S1-NTD),type(description):Beta strand()
G_757_A_missense	13	type(description):Chain(Spike glycoprotein),type(description):Chain(Spike protein S1),type(description):Topological domain(Extracellular),type(description):Domain(BetaCoV S1-NTD),type(description):Region(Disordered),type(description):Beta strand()
G_1983_T_missense	13	type(description):Chain(Spike glycoprotein),type(description):Chain(Spike protein S1),type(description):Topological domain(Extracellular)
G_2187_T_synonymous	13	type(description):Chain(Spike glycoprotein),type(description):Chain(Spike protein S2),type(description):Topological domain(Extracellular)
A_1358_T_missense	13	type(description):Chain(Spike glycoprotein),type(description):Chain(Spike protein S1),type(description):Topological domain(Extracellular),type(description):Domain(BetaCoV S1-CTD),type(description):Region(Receptor-binding domain (RBD)),type(description):Region(Receptor-binding motif; binding to human ACE2),type(description):Region(Immunodominant HLA epitope recognized by the CD8+; called NF9 pepti…
G_3573_A_synonymous	13	type(description):Chain(Spike glycoprotein),type(description):Chain(Spike protein S2),type(description):Chain(Spike protein S2'),type(description):Topological domain(Extracellular),type(description):Region(Heptad repeat 2),type(description):Coiled coil(),type(description):Helix()
A_1280_T_missense	13	type(description):Chain(Spike glycoprotein),type(description):Chain(Spike protein S1),type(description):Topological domain(Extracellular),type(description):Domain(BetaCoV S1-CTD),type(description):Region(Receptor-binding domain (RBD)),type(description):Disulfide bond(),type(description):Disulfide bond()
T_495_C_synonymous	13	type(description):Chain(Spike glycoprotein),type(description):Chain(Spike protein S1),type(description):Topological domain(Extracellular),type(description):Domain(BetaCoV S1-NTD),type(description):Glycosylation(N-linked (GlcNAc...) (complex) asparagine; by host),type(description):Disulfide bond(),type(description):Beta strand()
C_815_T_missense	13	type(description):Chain(Spike glycoprotein),type(description):Chain(Spike protein S1),type(description):Topological domain(Extracellular),type(description):Domain(BetaCoV S1-NTD),type(description):Beta strand()
T_3522_C_synonymous	13	type(description):Chain(Spike glycoprotein),type(description):Chain(Spike protein S2),type(description):Chain(Spike protein S2'),type(description):Topological domain(Extracellular),type(description):Region(Heptad repeat 2)
A_2217_G_synonymous	13	type(description):Chain(Spike glycoprotein),type(description):Chain(Spike protein S2),type(description):Topological domain(Extracellular),type(description):Disulfide bond(),type(description):Helix()
G_2476_T_missense	13	type(description):Chain(Spike glycoprotein),type(description):Chain(Spike protein S2),type(description):Chain(Spike protein S2'),type(description):Topological domain(Extracellular),type(description):Region(Fusion peptide 1)
C_1971_G_missense	13	type(description):Chain(Spike glycoprotein),type(description):Chain(Spike protein S1),type(description):Topological domain(Extracellular),type(description):Glycosylation(N-linked (GlcNAc...) (complex) asparagine; by host),type(description):Beta strand()
G_215_T_missense	13	type(description):Chain(Spike glycoprotein),type(description):Chain(Spike protein S1),type(description):Topological domain(Extracellular),type(description):Domain(BetaCoV S1-NTD),type(description):Region(Disordered),type(description):Disulfide bond(),type(description):Turn()
T_2742_C_synonymous	13	type(description):Chain(Spike glycoprotein),type(description):Chain(Spike protein S2),type(description):Chain(Spike protein S2'),type(description):Topological domain(Extracellular),type(description):Helix()
A_690_T_synonymous	13	type(description):Chain(Spike glycoprotein),type(description):Chain(Spike protein S1),type(description):Topological domain(Extracellular),type(description):Domain(BetaCoV S1-NTD),type(description):Beta strand()
A_3132_G_synonymous	13	type(description):Chain(Spike glycoprotein),type(description):Chain(Spike protein S2),type(description):Chain(Spike protein S2'),type(description):Topological domain(Extracellular),type(description):Beta strand()
A_41_G_missense	13	type(description):Region(Disordered)
C_3138_T_synonymous	13	type(description):Chain(Spike glycoprotein),type(description):Chain(Spike protein S2),type(description):Chain(Spike protein S2'),type(description):Topological domain(Extracellular),type(description):Beta strand()
T_2400_C_synonymous	13	type(description):Chain(Spike glycoprotein),type(description):Chain(Spike protein S2),type(description):Topological domain(Extracellular)
C_3538_A_missense	13	type(description):Chain(Spike glycoprotein),type(description):Chain(Spike protein S2),type(description):Chain(Spike protein S2'),type(description):Topological domain(Extracellular),type(description):Region(Heptad repeat 2),type(description):Coiled coil()
C_3678_T_synonymous	13	type(description):Chain(Spike glycoprotein),type(description):Chain(Spike protein S2),type(description):Chain(Spike protein S2'),type(description):Transmembrane(Helical),type(description):Helix()
C_1173_T_synonymous	13	type(description):Chain(Spike glycoprotein),type(description):Chain(Spike protein S1),type(description):Topological domain(Extracellular),type(description):Domain(BetaCoV S1-CTD),type(description):Region(Receptor-binding domain (RBD)),type(description):Disulfide bond(),type(description):Disulfide bond(),type(description):Beta strand()
T_1911_C_synonymous	13	type(description):Chain(Spike glycoprotein),type(description):Chain(Spike protein S1),type(description):Topological domain(Extracellular),type(description):Region(Disordered),type(description):Disulfide bond(),type(description):Beta strand()
A_3486_G_synonymous	13	type(description):Chain(Spike glycoprotein),type(description):Chain(Spike protein S2),type(description):Chain(Spike protein S2'),type(description):Topological domain(Extracellular)
A_2556_T_synonymous	13	type(description):Chain(Spike glycoprotein),type(description):Chain(Spike protein S2),type(description):Chain(Spike protein S2'),type(description):Topological domain(Extracellular),type(description):Region(Disordered),type(description):Region(Fusion peptide 2),type(description):Helix()
T_2034_C_synonymous	13	type(description):Chain(Spike glycoprotein),type(description):Chain(Spike protein S1),type(description):Topological domain(Extracellular),type(description):Region(Disordered),type(description):Glycosylation(O-linked (GlcNAc...) threonine; by host GALNT1),type(description):Mutagenesis(Complete loss of O-glycosylation by host GALNT1.),type(description):Turn()
G_192_T_missense	13	type(description):Chain(Spike glycoprotein),type(description):Chain(Spike protein S1),type(description):Topological domain(Extracellular),type(description):Domain(BetaCoV S1-NTD),type(description):Disulfide bond(),type(description):Beta strand()
A_3541_G_missense	13	type(description):Chain(Spike glycoprotein),type(description):Chain(Spike protein S2),type(description):Chain(Spike protein S2'),type(description):Topological domain(Extracellular),type(description):Region(Heptad repeat 2),type(description):Coiled coil(),type(description):Helix()
C_3334_T_missense	13	type(description):Chain(Spike glycoprotein),type(description):Chain(Spike protein S2),type(description):Chain(Spike protein S2'),type(description):Topological domain(Extracellular),type(description):Disulfide bond()
G_754_A_missense	13	type(description):Chain(Spike glycoprotein),type(description):Chain(Spike protein S1),type(description):Topological domain(Extracellular),type(description):Domain(BetaCoV S1-NTD),type(description):Region(Disordered),type(description):Natural variant(in strain: Lambda/C.37),type(description):Beta strand()
T_207_C_synonymous	13	type(description):Chain(Spike glycoprotein),type(description):Chain(Spike protein S1),type(description):Topological domain(Extracellular),type(description):Domain(BetaCoV S1-NTD),type(description):Region(Disordered),type(description):Disulfide bond(),type(description):Natural variant(in strain: Alpha/B.1.1.7, Eta/B.1.525, 19B/501T, Omicron/BA.1, Omicron/BA.4, Omicron/BA.5; May compensate for redu…
T_1706_C_missense	13	type(description):Chain(Spike glycoprotein),type(description):Chain(Spike protein S1),type(description):Topological domain(Extracellular),type(description):Disulfide bond()
T_2493_C_synonymous	13	type(description):Chain(Spike glycoprotein),type(description):Chain(Spike protein S2),type(description):Chain(Spike protein S2'),type(description):Topological domain(Extracellular),type(description):Region(Fusion peptide 1),type(description):Region(Disordered),type(description):Beta strand()
A_3380_G_missense	13	type(description):Chain(Spike glycoprotein),type(description):Chain(Spike protein S2),type(description):Chain(Spike protein S2'),type(description):Topological domain(Extracellular),type(description):Beta strand()
T_1110_C_synonymous	13	type(description):Chain(Spike glycoprotein),type(description):Chain(Spike protein S1),type(description):Topological domain(Extracellular),type(description):Domain(BetaCoV S1-CTD),type(description):Region(Receptor-binding domain (RBD))
G_452_A_missense	13	type(description):Chain(Spike glycoprotein),type(description):Chain(Spike protein S1),type(description):Topological domain(Extracellular),type(description):Domain(BetaCoV S1-NTD),type(description):Region(Disordered),type(description):Disulfide bond()
G_3397_C_missense	13	type(description):Chain(Spike glycoprotein),type(description):Chain(Spike protein S2),type(description):Chain(Spike protein S2'),type(description):Topological domain(Extracellular),type(description):Beta strand()
A_1038_G_synonymous	13	type(description):Chain(Spike glycoprotein),type(description):Chain(Spike protein S1),type(description):Topological domain(Extracellular),type(description):Domain(BetaCoV S1-CTD),type(description):Region(Receptor-binding domain (RBD)),type(description):Disulfide bond(),type(description):Natural variant(in strain: Mu/B.1.621),type(description):Beta strand()
T_18_C_synonymous	13	type(description):Signal(),type(description):Region(Disordered)
A_3764_G_missense	13	type(description):Chain(Spike glycoprotein),type(description):Chain(Spike protein S2),type(description):Chain(Spike protein S2'),type(description):Topological domain(Cytoplasmic)
T_762_G_synonymous	13	type(description):Chain(Spike glycoprotein),type(description):Chain(Spike protein S1),type(description):Topological domain(Extracellular),type(description):Domain(BetaCoV S1-NTD),type(description):Region(Disordered),type(description):Turn()
G_3786_A_synonymous	13	type(description):Chain(Spike glycoprotein),type(description):Chain(Spike protein S2),type(description):Chain(Spike protein S2'),type(description):Topological domain(Cytoplasmic),type(description):Motif(Diacidic ER export motif (host COPII)),type(description):Motif(Binding to host plasma membrane localising/FERM domain proteins)
T_516_C_synonymous	13	type(description):Chain(Spike glycoprotein),type(description):Chain(Spike protein S1),type(description):Topological domain(Extracellular),type(description):Domain(BetaCoV S1-NTD)
A_2283_T_synonymous	13	type(description):Chain(Spike glycoprotein),type(description):Chain(Spike protein S2),type(description):Topological domain(Extracellular),type(description):Helix()
T_1377_C_synonymous	13	type(description):Chain(Spike glycoprotein),type(description):Chain(Spike protein S1),type(description):Topological domain(Extracellular),type(description):Domain(BetaCoV S1-CTD),type(description):Region(Receptor-binding domain (RBD)),type(description):Region(Receptor-binding motif; binding to human ACE2),type(description):Region(Disordered),type(description):Disulfide bond(),type(description):Be…
T_1131_C_synonymous	13	type(description):Chain(Spike glycoprotein),type(description):Chain(Spike protein S1),type(description):Topological domain(Extracellular),type(description):Domain(BetaCoV S1-CTD),type(description):Region(Receptor-binding domain (RBD)),type(description):Beta strand()
G_2113_T_missense	13	type(description):Chain(Spike glycoprotein),type(description):Chain(Spike protein S2),type(description):Topological domain(Extracellular)
T_2580_C_synonymous	13	type(description):Chain(Spike glycoprotein),type(description):Chain(Spike protein S2),type(description):Chain(Spike protein S2'),type(description):Topological domain(Extracellular),type(description):Beta strand()
T_975_C_synonymous	13	type(description):Chain(Spike glycoprotein),type(description):Chain(Spike protein S1),type(description):Topological domain(Extracellular),type(description):Region(Receptor-binding domain (RBD)),type(description):Region(Disordered),type(description):Glycosylation(O-linked (HexNAc...) serine; by host),type(description):Beta strand()
T_492_G_missense	13	type(description):Chain(Spike glycoprotein),type(description):Chain(Spike protein S1),type(description):Topological domain(Extracellular),type(description):Domain(BetaCoV S1-NTD),type(description):Region(Disordered),type(description):Disulfide bond(),type(description):Beta strand()
T_32_C_missense	13	type(description):Signal(),type(description):Region(Disordered)
T_1323_A_synonymous	13	type(description):Chain(Spike glycoprotein),type(description):Chain(Spike protein S1),type(description):Topological domain(Extracellular),type(description):Domain(BetaCoV S1-CTD),type(description):Region(Receptor-binding domain (RBD)),type(description):Region(Receptor-binding motif; binding to human ACE2),type(description):Disulfide bond(),type(description):Helix()
G_3802_A_missense	13	type(description):Chain(Spike glycoprotein),type(description):Chain(Spike protein S2),type(description):Chain(Spike protein S2'),type(description):Topological domain(Cytoplasmic)
A_3819_C_synonymous	13	type(description):Chain(Spike glycoprotein),type(description):Chain(Spike protein S2),type(description):Chain(Spike protein S2'),type(description):Topological domain(Cytoplasmic),type(description):Motif(KxHxx, ER retrieval signal (COPI))
A_2409_C_synonymous	13	type(description):Chain(Spike glycoprotein),type(description):Chain(Spike protein S2),type(description):Topological domain(Extracellular),type(description):Turn()
T_2097_A_synonymous	12	type(description):Chain(Spike glycoprotein),type(description):Chain(Spike protein S2),type(description):Topological domain(Extracellular)
A_2010_G_missense	12	type(description):Chain(Spike glycoprotein),type(description):Chain(Spike protein S1),type(description):Topological domain(Extracellular),type(description):Disulfide bond(),type(description):Beta strand()
A_858_G_synonymous	12	type(description):Chain(Spike glycoprotein),type(description):Chain(Spike protein S1),type(description):Topological domain(Extracellular),type(description):Domain(BetaCoV S1-NTD),type(description):Region(Putative superantigen; may bind T-cell receptor alpha/TRAC),type(description):Beta strand()
T_1389_C_synonymous	12	type(description):Chain(Spike glycoprotein),type(description):Chain(Spike protein S1),type(description):Topological domain(Extracellular),type(description):Domain(BetaCoV S1-CTD),type(description):Region(Receptor-binding domain (RBD)),type(description):Region(Receptor-binding motif; binding to human ACE2),type(description):Region(Disordered),type(description):Disulfide bond()
A_1241_G_missense	12	type(description):Chain(Spike glycoprotein),type(description):Chain(Spike protein S1),type(description):Topological domain(Extracellular),type(description):Domain(BetaCoV S1-CTD),type(description):Region(Receptor-binding domain (RBD)),type(description):Disulfide bond(),type(description):Disulfide bond()
A_2307_G_synonymous	12	type(description):Chain(Spike glycoprotein),type(description):Chain(Spike protein S2),type(description):Topological domain(Extracellular),type(description):Helix()
T_360_C_synonymous	12	type(description):Chain(Spike glycoprotein),type(description):Chain(Spike protein S1),type(description):Topological domain(Extracellular),type(description):Domain(BetaCoV S1-NTD),type(description):Disulfide bond(),type(description):Beta strand()
A_3628_G_missense	12	type(description):Chain(Spike glycoprotein),type(description):Chain(Spike protein S2),type(description):Chain(Spike protein S2'),type(description):Topological domain(Extracellular)
C_3787_A_missense	12	type(description):Chain(Spike glycoprotein),type(description):Chain(Spike protein S2),type(description):Chain(Spike protein S2'),type(description):Topological domain(Cytoplasmic),type(description):Motif(Binding to host plasma membrane localising/FERM domain proteins)
G_247_A_missense	12	type(description):Chain(Spike glycoprotein),type(description):Chain(Spike protein S1),type(description):Topological domain(Extracellular),type(description):Domain(BetaCoV S1-NTD),type(description):Disulfide bond()
T_2280_C_synonymous	12	type(description):Chain(Spike glycoprotein),type(description):Chain(Spike protein S2),type(description):Topological domain(Extracellular),type(description):Disulfide bond(),type(description):Helix()
T_1710_G_synonymous	12	type(description):Chain(Spike glycoprotein),type(description):Chain(Spike protein S1),type(description):Topological domain(Extracellular),type(description):Disulfide bond(),type(description):Natural variant(in strain: Alpha/B.1.1.7)
A_2500_G_missense	12	type(description):Chain(Spike glycoprotein),type(description):Chain(Spike protein S2),type(description):Chain(Spike protein S2'),type(description):Topological domain(Extracellular),type(description):Region(Fusion peptide 1),type(description):Region(Disordered)
A_449_G_missense	12	type(description):Chain(Spike glycoprotein),type(description):Chain(Spike protein S1),type(description):Topological domain(Extracellular),type(description):Domain(BetaCoV S1-NTD),type(description):Region(Disordered),type(description):Disulfide bond(),type(description):Turn()
A_1912_G_missense	12	type(description):Chain(Spike glycoprotein),type(description):Chain(Spike protein S1),type(description):Topological domain(Extracellular),type(description):Region(Disordered),type(description):Disulfide bond(),type(description):Beta strand()
G_1822_A_missense	12	type(description):Chain(Spike glycoprotein),type(description):Chain(Spike protein S1),type(description):Topological domain(Extracellular)
A_450_T_missense	12	type(description):Chain(Spike glycoprotein),type(description):Chain(Spike protein S1),type(description):Topological domain(Extracellular),type(description):Domain(BetaCoV S1-NTD),type(description):Region(Disordered),type(description):Disulfide bond(),type(description):Turn()
G_3321_T_missense	12	type(description):Chain(Spike glycoprotein),type(description):Chain(Spike protein S2),type(description):Chain(Spike protein S2'),type(description):Topological domain(Extracellular),type(description):Disulfide bond(),type(description):Beta strand()
A_3585_C_missense	12	type(description):Chain(Spike glycoprotein),type(description):Chain(Spike protein S2),type(description):Chain(Spike protein S2'),type(description):Topological domain(Extracellular),type(description):Region(Heptad repeat 2),type(description):Coiled coil(),type(description):Helix()
C_1940_T_missense	12	type(description):Chain(Spike glycoprotein),type(description):Chain(Spike protein S1),type(description):Topological domain(Extracellular),type(description):Disulfide bond(),type(description):Beta strand()
T_418_C_missense	12	type(description):Chain(Spike glycoprotein),type(description):Chain(Spike protein S1),type(description):Topological domain(Extracellular),type(description):Domain(BetaCoV S1-NTD),type(description):Disulfide bond(),type(description):Beta strand()
C_471_T_synonymous	12	type(description):Chain(Spike glycoprotein),type(description):Chain(Spike protein S1),type(description):Topological domain(Extracellular),type(description):Domain(BetaCoV S1-NTD),type(description):Region(Disordered),type(description):Disulfide bond(),type(description):Natural variant(in strain: Delta/B.1.617.2),type(description):Natural variant(in strain: A23.1, Omicron/BA.2.75),type(description)…
C_1244_A_missense	12	type(description):Chain(Spike glycoprotein),type(description):Chain(Spike protein S1),type(description):Topological domain(Extracellular),type(description):Domain(BetaCoV S1-CTD),type(description):Region(Receptor-binding domain (RBD)),type(description):Disulfide bond(),type(description):Disulfide bond()
A_2251_G_missense	12	type(description):Chain(Spike glycoprotein),type(description):Chain(Spike protein S2),type(description):Topological domain(Extracellular),type(description):Disulfide bond(),type(description):Helix()
A_2778_G_synonymous	12	type(description):Chain(Spike glycoprotein),type(description):Chain(Spike protein S2),type(description):Chain(Spike protein S2'),type(description):Topological domain(Extracellular),type(description):Region(Heptad repeat 1),type(description):Helix()
T_630_C_synonymous	12	type(description):Chain(Spike glycoprotein),type(description):Chain(Spike protein S1),type(description):Topological domain(Extracellular),type(description):Domain(BetaCoV S1-NTD),type(description):Natural variant(in strain: Omicron/BA.2.75),type(description):Beta strand()
A_3575_G_missense	12	type(description):Chain(Spike glycoprotein),type(description):Chain(Spike protein S2),type(description):Chain(Spike protein S2'),type(description):Topological domain(Extracellular),type(description):Region(Heptad repeat 2),type(description):Coiled coil(),type(description):Helix()
C_3484_G_missense	12	type(description):Chain(Spike glycoprotein),type(description):Chain(Spike protein S2),type(description):Chain(Spike protein S2'),type(description):Topological domain(Extracellular)
A_2500_T_missense	12	type(description):Chain(Spike glycoprotein),type(description):Chain(Spike protein S2),type(description):Chain(Spike protein S2'),type(description):Topological domain(Extracellular),type(description):Region(Fusion peptide 1),type(description):Region(Disordered)
A_255_G_synonymous	12	type(description):Chain(Spike glycoprotein),type(description):Chain(Spike protein S1),type(description):Topological domain(Extracellular),type(description):Domain(BetaCoV S1-NTD),type(description):Disulfide bond(),type(description):Beta strand()
A_3715_G_missense	12	type(description):Chain(Spike glycoprotein),type(description):Chain(Spike protein S2),type(description):Chain(Spike protein S2'),type(description):Topological domain(Cytoplasmic),type(description):Motif(Binding to host endocytosis trafficking protein SNX27)
T_2790_C_synonymous	12	type(description):Chain(Spike glycoprotein),type(description):Chain(Spike protein S2),type(description):Chain(Spike protein S2'),type(description):Topological domain(Extracellular),type(description):Region(Heptad repeat 1),type(description):Helix()
C_2044_A_synonymous	12	type(description):Chain(Spike glycoprotein),type(description):Chain(Spike protein S1),type(description):Topological domain(Extracellular),type(description):Region(Disordered),type(description):Region(Putative superantigen; may bind T-cell receptor beta/TRBC1),type(description):Mutagenesis(About 50% stronger entry efficiency in Vero E6 cells while 30% weaker entry efficiency in hACE2-expressing BH…
A_675_G_synonymous	12	type(description):Chain(Spike glycoprotein),type(description):Chain(Spike protein S1),type(description):Topological domain(Extracellular),type(description):Domain(BetaCoV S1-NTD),type(description):Beta strand()
A_1482_G_synonymous	12	type(description):Chain(Spike glycoprotein),type(description):Chain(Spike protein S1),type(description):Topological domain(Extracellular),type(description):Domain(BetaCoV S1-CTD),type(description):Region(Receptor-binding domain (RBD)),type(description):Region(Receptor-binding motif; binding to human ACE2),type(description):Disulfide bond(),type(description):Beta strand()
A_554_G_missense	12	type(description):Chain(Spike glycoprotein),type(description):Chain(Spike protein S1),type(description):Topological domain(Extracellular),type(description):Domain(BetaCoV S1-NTD),type(description):Region(Disordered),type(description):Beta strand()
T_1014_C_synonymous	12	type(description):Chain(Spike glycoprotein),type(description):Chain(Spike protein S1),type(description):Topological domain(Extracellular),type(description):Domain(BetaCoV S1-CTD),type(description):Region(Receptor-binding domain (RBD)),type(description):Disulfide bond(),type(description):Helix()
A_3663_G_missense	12	type(description):Chain(Spike glycoprotein),type(description):Chain(Spike protein S2),type(description):Chain(Spike protein S2'),type(description):Transmembrane(Helical),type(description):Helix()
G_819_A_synonymous	12	type(description):Chain(Spike glycoprotein),type(description):Chain(Spike protein S1),type(description):Topological domain(Extracellular),type(description):Domain(BetaCoV S1-NTD),type(description):Beta strand()
A_609_G_missense	12	type(description):Chain(Spike glycoprotein),type(description):Chain(Spike protein S1),type(description):Topological domain(Extracellular),type(description):Domain(BetaCoV S1-NTD),type(description):Beta strand()
A_3807_G_synonymous	12	type(description):Chain(Spike glycoprotein),type(description):Chain(Spike protein S2),type(description):Chain(Spike protein S2'),type(description):Topological domain(Cytoplasmic),type(description):Motif(KxHxx, ER retrieval signal (COPI)),type(description):Mutagenesis(Complete loss of COPI binding and increase in cell fusion.)
C_3204_T_synonymous	12	type(description):Chain(Spike glycoprotein),type(description):Chain(Spike protein S2),type(description):Chain(Spike protein S2'),type(description):Topological domain(Extracellular),type(description):Beta strand()
G_3370_T_missense	12	type(description):Chain(Spike glycoprotein),type(description):Chain(Spike protein S2),type(description):Chain(Spike protein S2'),type(description):Topological domain(Extracellular),type(description):Disulfide bond(),type(description):Beta strand()
A_1996_G_missense	12	type(description):Chain(Spike glycoprotein),type(description):Chain(Spike protein S1),type(description):Topological domain(Extracellular),type(description):Disulfide bond(),type(description):Beta strand()
G_3529_A_missense	12	type(description):Chain(Spike glycoprotein),type(description):Chain(Spike protein S2),type(description):Chain(Spike protein S2'),type(description):Topological domain(Extracellular),type(description):Region(Heptad repeat 2),type(description):Coiled coil()
G_1864_C_missense	12	type(description):Chain(Spike glycoprotein),type(description):Chain(Spike protein S1),type(description):Topological domain(Extracellular),type(description):Region(Disordered),type(description):Disulfide bond(),type(description):Helix()
A_3275_C_missense	12	type(description):Chain(Spike glycoprotein),type(description):Chain(Spike protein S2),type(description):Chain(Spike protein S2'),type(description):Topological domain(Extracellular),type(description):Disulfide bond(),type(description):Beta strand()
G_3544_C_missense	12	type(description):Chain(Spike glycoprotein),type(description):Chain(Spike protein S2),type(description):Chain(Spike protein S2'),type(description):Topological domain(Extracellular),type(description):Region(Heptad repeat 2),type(description):Coiled coil(),type(description):Helix()
A_3606_C_missense	12	type(description):Chain(Spike glycoprotein),type(description):Chain(Spike protein S2),type(description):Chain(Spike protein S2'),type(description):Topological domain(Extracellular),type(description):Region(Heptad repeat 2),type(description):Coiled coil()
[truncated: 3,744 more rows]
