# Supplementary material for: Analysis of 3.5 million SARS-CoV-2 sequences reveals unique mutational trends with consistent nucleotide and codon frequencies
Source: Virol J. 2023 Feb 17;20:31. doi: 10.1186/s12985-023-01982-8 (PMC9936480; doi:10.1186/s12985-023-01982-8)
Supplement: Supplementary file 12 — Additional file 12. Tables S71-90: Uniprot Annotations for All Mutations in Structural Proteins for all Clades. [file 12985_2023_1982_MOESM12_ESM.zip › Additional File 1 Tables S71-90/Additional File 1 Table S85_uniprot_annotated_E_delta_all_mut_info.tsv]

mutation	mutation_count	features
G_184_T_missense	6810	type(description):Chain(Envelope small membrane protein),type(description):Topological domain(Intravirion),type(description):Region(Disordered)
C_26_T_missense	4546	type(description):Chain(Envelope small membrane protein),type(description):Topological domain(Virion surface)
C_12_T_synonymous	3092	type(description):Chain(Envelope small membrane protein),type(description):Topological domain(Virion surface)
G_172_T_missense	2386	type(description):Chain(Envelope small membrane protein),type(description):Topological domain(Intravirion)
C_220_T_synonymous	2324	type(description):Chain(Envelope small membrane protein),type(description):Topological domain(Intravirion),type(description):Region(Disordered),type(description):Motif(PDZ-binding; required for interaction with human MPP5)
C_217_T_missense	1365	type(description):Chain(Envelope small membrane protein),type(description):Topological domain(Intravirion),type(description):Region(Disordered),type(description):Motif(PDZ-binding; required for interaction with human MPP5)
C_96_T_synonymous	1344	type(description):Chain(Envelope small membrane protein),type(description):Transmembrane(Helical),type(description):Helix()
C_164_T_missense	1264	type(description):Chain(Envelope small membrane protein),type(description):Topological domain(Intravirion)
C_69_T_synonymous	1113	type(description):Chain(Envelope small membrane protein),type(description):Transmembrane(Helical),type(description):Helix()
A_114_G_synonymous	886	type(description):Chain(Envelope small membrane protein),type(description):Topological domain(Intravirion)
A_75_G_synonymous	842	type(description):Chain(Envelope small membrane protein),type(description):Transmembrane(Helical),type(description):Helix()
C_203_T_missense	826	type(description):Chain(Envelope small membrane protein),type(description):Topological domain(Intravirion),type(description):Region(Disordered)
G_195_T_synonymous	796	type(description):Chain(Envelope small membrane protein),type(description):Topological domain(Intravirion),type(description):Region(Disordered)
C_211_T_missense	744	type(description):Chain(Envelope small membrane protein),type(description):Topological domain(Intravirion),type(description):Region(Disordered)
G_145_T_missense	611	type(description):Chain(Envelope small membrane protein),type(description):Topological domain(Intravirion)
C_122_T_missense	529	type(description):Chain(Envelope small membrane protein),type(description):Topological domain(Intravirion)
G_18_A_synonymous	513	type(description):Chain(Envelope small membrane protein),type(description):Topological domain(Virion surface)
C_61_T_missense	497	type(description):Chain(Envelope small membrane protein),type(description):Transmembrane(Helical),type(description):Helix()
C_212_T_missense	445	type(description):Chain(Envelope small membrane protein),type(description):Topological domain(Intravirion),type(description):Region(Disordered)
G_33_A_synonymous	349	type(description):Chain(Envelope small membrane protein),type(description):Topological domain(Virion surface),type(description):Helix()
T_87_C_synonymous	317	type(description):Chain(Envelope small membrane protein),type(description):Transmembrane(Helical),type(description):Helix()
G_18_T_synonymous	315	type(description):Chain(Envelope small membrane protein),type(description):Topological domain(Virion surface)
C_164_G_missense	309	type(description):Chain(Envelope small membrane protein),type(description):Topological domain(Intravirion)
T_204_C_synonymous	304	type(description):Chain(Envelope small membrane protein),type(description):Topological domain(Intravirion),type(description):Region(Disordered)
G_70_A_missense	296	type(description):Chain(Envelope small membrane protein),type(description):Transmembrane(Helical),type(description):Helix()
G_154_T_missense	292	type(description):Chain(Envelope small membrane protein),type(description):Topological domain(Intravirion)
T_201_C_synonymous	261	type(description):Chain(Envelope small membrane protein),type(description):Topological domain(Intravirion),type(description):Region(Disordered)
G_13_A_missense	238	type(description):Chain(Envelope small membrane protein),type(description):Topological domain(Virion surface)
G_128_T_missense	233	type(description):Chain(Envelope small membrane protein),type(description):Topological domain(Intravirion)
C_144_T_synonymous	230	type(description):Chain(Envelope small membrane protein),type(description):Topological domain(Intravirion)
G_208_A_missense	223	type(description):Chain(Envelope small membrane protein),type(description):Topological domain(Intravirion),type(description):Region(Disordered)
C_91_T_synonymous	217	type(description):Chain(Envelope small membrane protein),type(description):Transmembrane(Helical),type(description):Helix()
T_165_C_synonymous	216	type(description):Chain(Envelope small membrane protein),type(description):Topological domain(Intravirion)
G_121_T_missense	213	type(description):Chain(Envelope small membrane protein),type(description):Topological domain(Intravirion)
T_183_A_synonymous	208	type(description):Chain(Envelope small membrane protein),type(description):Topological domain(Intravirion),type(description):Region(Disordered)
C_82_T_synonymous	206	type(description):Chain(Envelope small membrane protein),type(description):Transmembrane(Helical),type(description):Helix()
C_177_T_synonymous	193	type(description):Chain(Envelope small membrane protein),type(description):Topological domain(Intravirion)
C_78_T_synonymous	187	type(description):Chain(Envelope small membrane protein),type(description):Transmembrane(Helical),type(description):Helix()
G_182_A_missense	177	type(description):Chain(Envelope small membrane protein),type(description):Topological domain(Intravirion)
G_206_T_missense	171	type(description):Chain(Envelope small membrane protein),type(description):Topological domain(Intravirion),type(description):Region(Disordered)
A_36_G_synonymous	166	type(description):Chain(Envelope small membrane protein),type(description):Topological domain(Virion surface),type(description):Helix()
C_171_T_synonymous	162	type(description):Chain(Envelope small membrane protein),type(description):Topological domain(Intravirion)
A_21_G_synonymous	158	type(description):Chain(Envelope small membrane protein),type(description):Topological domain(Virion surface)
G_214_T_missense	147	type(description):Chain(Envelope small membrane protein),type(description):Topological domain(Intravirion),type(description):Region(Disordered)
C_225_T_synonymous	145	type(description):Chain(Envelope small membrane protein),type(description):Topological domain(Intravirion),type(description):Region(Disordered),type(description):Motif(PDZ-binding; required for interaction with human MPP5)
T_198_A_missense	142	type(description):Chain(Envelope small membrane protein),type(description):Topological domain(Intravirion),type(description):Region(Disordered)
G_123_T_synonymous	142	type(description):Chain(Envelope small membrane protein),type(description):Topological domain(Intravirion)
G_70_T_missense	139	type(description):Chain(Envelope small membrane protein),type(description):Transmembrane(Helical),type(description):Helix()
C_78_A_missense	135	type(description):Chain(Envelope small membrane protein),type(description):Transmembrane(Helical),type(description):Helix()
G_172_C_missense	133	type(description):Chain(Envelope small membrane protein),type(description):Topological domain(Intravirion)
A_207_C_missense	131	type(description):Chain(Envelope small membrane protein),type(description):Topological domain(Intravirion),type(description):Region(Disordered)
C_212_A_missense	130	type(description):Chain(Envelope small membrane protein),type(description):Topological domain(Intravirion),type(description):Region(Disordered)
G_147_T_synonymous	128	type(description):Chain(Envelope small membrane protein),type(description):Topological domain(Intravirion)
C_61_A_missense	123	type(description):Chain(Envelope small membrane protein),type(description):Transmembrane(Helical),type(description):Helix()
A_46_G_missense	123	type(description):Chain(Envelope small membrane protein),type(description):Transmembrane(Helical),type(description):Helix()
T_213_A_synonymous	112	type(description):Chain(Envelope small membrane protein),type(description):Topological domain(Intravirion),type(description):Region(Disordered),type(description):Natural variant(in strain: Beta/B.1.351)
T_10_C_missense	110	type(description):Chain(Envelope small membrane protein),type(description):Topological domain(Virion surface)
G_24_T_missense	109	type(description):Chain(Envelope small membrane protein),type(description):Topological domain(Virion surface)
G_222_A_synonymous	108	type(description):Chain(Envelope small membrane protein),type(description):Topological domain(Intravirion),type(description):Region(Disordered),type(description):Motif(PDZ-binding; required for interaction with human MPP5)
G_222_C_synonymous	104	type(description):Chain(Envelope small membrane protein),type(description):Topological domain(Intravirion),type(description):Region(Disordered),type(description):Motif(PDZ-binding; required for interaction with human MPP5)
G_208_T_missense	101	type(description):Chain(Envelope small membrane protein),type(description):Topological domain(Intravirion),type(description):Region(Disordered)
C_126_T_synonymous	101	type(description):Chain(Envelope small membrane protein),type(description):Topological domain(Intravirion)
A_215_G_missense	100	type(description):Chain(Envelope small membrane protein),type(description):Topological domain(Intravirion),type(description):Region(Disordered)
C_212_G_missense	99	type(description):Chain(Envelope small membrane protein),type(description):Topological domain(Intravirion),type(description):Region(Disordered)
C_193_T_synonymous	99	type(description):Chain(Envelope small membrane protein),type(description):Topological domain(Intravirion),type(description):Region(Disordered)
G_154_A_missense	96	type(description):Chain(Envelope small membrane protein),type(description):Topological domain(Intravirion)
G_184_A_missense	93	type(description):Chain(Envelope small membrane protein),type(description):Topological domain(Intravirion),type(description):Region(Disordered)
C_132_T_synonymous	93	type(description):Chain(Envelope small membrane protein),type(description):Topological domain(Intravirion)
T_45_C_synonymous	92	type(description):Chain(Envelope small membrane protein),type(description):Transmembrane(Helical),type(description):Helix()
T_186_C_synonymous	92	type(description):Chain(Envelope small membrane protein),type(description):Topological domain(Intravirion),type(description):Region(Disordered)
G_81_A_synonymous	85	type(description):Chain(Envelope small membrane protein),type(description):Transmembrane(Helical),type(description):Helix()
C_200_T_missense	85	type(description):Chain(Envelope small membrane protein),type(description):Topological domain(Intravirion),type(description):Region(Disordered)
A_158_G_missense	83	type(description):Chain(Envelope small membrane protein),type(description):Topological domain(Intravirion)
A_136_G_missense	82	type(description):Chain(Envelope small membrane protein),type(description):Topological domain(Intravirion)
T_42_C_synonymous	80	type(description):Chain(Envelope small membrane protein),type(description):Transmembrane(Helical),type(description):Helix()
G_172_A_missense	79	type(description):Chain(Envelope small membrane protein),type(description):Topological domain(Intravirion)
A_88_G_missense	79	type(description):Chain(Envelope small membrane protein),type(description):Transmembrane(Helical),type(description):Helix()
C_217_G_missense	77	type(description):Chain(Envelope small membrane protein),type(description):Topological domain(Intravirion),type(description):Region(Disordered),type(description):Motif(PDZ-binding; required for interaction with human MPP5)
A_191_G_missense	75	type(description):Chain(Envelope small membrane protein),type(description):Topological domain(Intravirion),type(description):Region(Disordered)
T_199_C_missense	75	type(description):Chain(Envelope small membrane protein),type(description):Topological domain(Intravirion),type(description):Region(Disordered)
T_60_G_missense	74	type(description):Chain(Envelope small membrane protein),type(description):Transmembrane(Helical),type(description):Helix()
C_48_T_synonymous	74	type(description):Chain(Envelope small membrane protein),type(description):Transmembrane(Helical),type(description):Helix()
G_28_T_missense	71	type(description):Chain(Envelope small membrane protein),type(description):Topological domain(Virion surface)
G_131_T_missense	71	type(description):Chain(Envelope small membrane protein),type(description):Topological domain(Intravirion)
A_27_G_synonymous	69	type(description):Chain(Envelope small membrane protein),type(description):Topological domain(Virion surface),type(description):Natural variant(in strain: Omicron/BA.1, Omicron/BA.2, Omicron/BA.2.12.1, Omicron/BA.2.75, Omicron/BA.4, Omicron/BA.5)
G_47_A_missense	69	type(description):Chain(Envelope small membrane protein),type(description):Transmembrane(Helical),type(description):Helix()
T_66_C_synonymous	67	type(description):Chain(Envelope small membrane protein),type(description):Transmembrane(Helical),type(description):Helix()
T_198_C_synonymous	66	type(description):Chain(Envelope small membrane protein),type(description):Topological domain(Intravirion),type(description):Region(Disordered)
A_156_T_synonymous	64	type(description):Chain(Envelope small membrane protein),type(description):Topological domain(Intravirion)
T_174_C_synonymous	64	type(description):Chain(Envelope small membrane protein),type(description):Topological domain(Intravirion)
C_89_T_missense	64	type(description):Chain(Envelope small membrane protein),type(description):Transmembrane(Helical),type(description):Helix()
T_192_C_synonymous	63	type(description):Chain(Envelope small membrane protein),type(description):Topological domain(Intravirion),type(description):Region(Disordered)
A_27_T_synonymous	61	type(description):Chain(Envelope small membrane protein),type(description):Topological domain(Virion surface),type(description):Natural variant(in strain: Omicron/BA.1, Omicron/BA.2, Omicron/BA.2.12.1, Omicron/BA.2.75, Omicron/BA.4, Omicron/BA.5)
C_151_A_missense	61	type(description):Chain(Envelope small membrane protein),type(description):Topological domain(Intravirion)
A_197_G_missense	60	type(description):Chain(Envelope small membrane protein),type(description):Topological domain(Intravirion),type(description):Region(Disordered)
A_75_T_synonymous	60	type(description):Chain(Envelope small membrane protein),type(description):Transmembrane(Helical),type(description):Helix()
G_149_T_missense	60	type(description):Chain(Envelope small membrane protein),type(description):Topological domain(Intravirion)
C_109_T_missense	58	type(description):Chain(Envelope small membrane protein),type(description):Topological domain(Intravirion)
G_182_T_missense	57	type(description):Chain(Envelope small membrane protein),type(description):Topological domain(Intravirion)
G_19_A_missense	56	type(description):Chain(Envelope small membrane protein),type(description):Topological domain(Virion surface)
C_6_T_synonymous	56	type(description):Chain(Envelope small membrane protein),type(description):Topological domain(Virion surface)
C_225_G_synonymous	55	type(description):Chain(Envelope small membrane protein),type(description):Topological domain(Intravirion),type(description):Region(Disordered),type(description):Motif(PDZ-binding; required for interaction with human MPP5)
T_202_C_missense	54	type(description):Chain(Envelope small membrane protein),type(description):Topological domain(Intravirion),type(description):Region(Disordered)
T_168_C_synonymous	53	type(description):Chain(Envelope small membrane protein),type(description):Topological domain(Intravirion)
G_18_C_synonymous	51	type(description):Chain(Envelope small membrane protein),type(description):Topological domain(Virion surface)
A_37_G_missense	51	type(description):Chain(Envelope small membrane protein),type(description):Topological domain(Virion surface),type(description):Helix()
G_214_A_missense	49	type(description):Chain(Envelope small membrane protein),type(description):Topological domain(Intravirion),type(description):Region(Disordered)
A_196_T_missense	49	type(description):Chain(Envelope small membrane protein),type(description):Topological domain(Intravirion),type(description):Region(Disordered)
A_51_T_synonymous	48	type(description):Chain(Envelope small membrane protein),type(description):Transmembrane(Helical),type(description):Helix()
G_222_T_synonymous	48	type(description):Chain(Envelope small membrane protein),type(description):Topological domain(Intravirion),type(description):Region(Disordered),type(description):Motif(PDZ-binding; required for interaction with human MPP5)
C_55_T_missense	48	type(description):Chain(Envelope small membrane protein),type(description):Transmembrane(Helical)
C_203_A_missense	46	type(description):Chain(Envelope small membrane protein),type(description):Topological domain(Intravirion),type(description):Region(Disordered)
T_198_G_missense	45	type(description):Chain(Envelope small membrane protein),type(description):Topological domain(Intravirion),type(description):Region(Disordered)
T_58_C_missense	45	type(description):Chain(Envelope small membrane protein),type(description):Transmembrane(Helical),type(description):Helix()
T_63_A_synonymous	45	type(description):Chain(Envelope small membrane protein),type(description):Transmembrane(Helical),type(description):Natural variant(in strain: Eta/B.1.525),type(description):Helix()
T_63_C_synonymous	44	type(description):Chain(Envelope small membrane protein),type(description):Transmembrane(Helical),type(description):Natural variant(in strain: Eta/B.1.525),type(description):Helix()
T_57_C_synonymous	43	type(description):Chain(Envelope small membrane protein),type(description):Transmembrane(Helical),type(description):Helix()
T_153_C_synonymous	43	type(description):Chain(Envelope small membrane protein),type(description):Topological domain(Intravirion)
G_24_A_synonymous	43	type(description):Chain(Envelope small membrane protein),type(description):Topological domain(Virion surface)
C_55_A_missense	42	type(description):Chain(Envelope small membrane protein),type(description):Transmembrane(Helical)
C_65_T_missense	41	type(description):Chain(Envelope small membrane protein),type(description):Transmembrane(Helical)
T_71_C_missense	41	type(description):Chain(Envelope small membrane protein),type(description):Transmembrane(Helical),type(description):Helix()
A_9_T_synonymous	40	type(description):Chain(Envelope small membrane protein),type(description):Topological domain(Virion surface)
A_207_G_synonymous	40	type(description):Chain(Envelope small membrane protein),type(description):Topological domain(Intravirion),type(description):Region(Disordered)
T_221_C_missense	40	type(description):Chain(Envelope small membrane protein),type(description):Topological domain(Intravirion),type(description):Region(Disordered),type(description):Motif(PDZ-binding; required for interaction with human MPP5)
C_107_T_missense	40	type(description):Chain(Envelope small membrane protein),type(description):Topological domain(Intravirion),type(description):Helix()
C_12_A_missense	39	type(description):Chain(Envelope small membrane protein),type(description):Topological domain(Virion surface)
G_70_C_missense	39	type(description):Chain(Envelope small membrane protein),type(description):Transmembrane(Helical),type(description):Helix()
G_47_T_missense	38	type(description):Chain(Envelope small membrane protein),type(description):Transmembrane(Helical),type(description):Helix()
T_218_A_missense	38	type(description):Chain(Envelope small membrane protein),type(description):Topological domain(Intravirion),type(description):Region(Disordered),type(description):Motif(PDZ-binding; required for interaction with human MPP5)
C_69_A_missense	38	type(description):Chain(Envelope small membrane protein),type(description):Transmembrane(Helical),type(description):Helix()
C_151_T_missense	38	type(description):Chain(Envelope small membrane protein),type(description):Topological domain(Intravirion)
G_223_A_missense	36	type(description):Chain(Envelope small membrane protein),type(description):Topological domain(Intravirion),type(description):Region(Disordered),type(description):Motif(PDZ-binding; required for interaction with human MPP5)
T_76_C_missense	36	type(description):Chain(Envelope small membrane protein),type(description):Transmembrane(Helical),type(description):Helix()
A_31_G_missense	36	type(description):Chain(Envelope small membrane protein),type(description):Topological domain(Virion surface)
T_98_C_missense	35	type(description):Chain(Envelope small membrane protein),type(description):Transmembrane(Helical),type(description):Helix()
T_180_C_synonymous	35	type(description):Chain(Envelope small membrane protein),type(description):Topological domain(Intravirion)
G_72_T_synonymous	35	type(description):Chain(Envelope small membrane protein),type(description):Transmembrane(Helical),type(description):Helix()
G_24_C_missense	34	type(description):Chain(Envelope small membrane protein),type(description):Topological domain(Virion surface)
A_9_C_synonymous	34	type(description):Chain(Envelope small membrane protein),type(description):Topological domain(Virion surface)
C_220_A_missense	33	type(description):Chain(Envelope small membrane protein),type(description):Topological domain(Intravirion),type(description):Region(Disordered),type(description):Motif(PDZ-binding; required for interaction with human MPP5)
T_210_C_synonymous	33	type(description):Chain(Envelope small membrane protein),type(description):Topological domain(Intravirion),type(description):Region(Disordered)
A_90_C_synonymous	33	type(description):Chain(Envelope small membrane protein),type(description):Transmembrane(Helical),type(description):Helix()
A_148_G_missense	33	type(description):Chain(Envelope small membrane protein),type(description):Topological domain(Intravirion)
T_178_G_missense	31	type(description):Chain(Envelope small membrane protein),type(description):Topological domain(Intravirion)
G_33_T_synonymous	30	type(description):Chain(Envelope small membrane protein),type(description):Topological domain(Virion surface),type(description):Helix()
G_40_A_missense	30	type(description):Chain(Envelope small membrane protein),type(description):Helix()
G_22_A_missense	30	type(description):Chain(Envelope small membrane protein),type(description):Topological domain(Virion surface)
A_25_G_missense	30	type(description):Chain(Envelope small membrane protein),type(description):Topological domain(Virion surface)
C_129_T_synonymous	29	type(description):Chain(Envelope small membrane protein),type(description):Topological domain(Intravirion)
A_23_G_missense	29	type(description):Chain(Envelope small membrane protein),type(description):Topological domain(Virion surface)
A_90_G_synonymous	29	type(description):Chain(Envelope small membrane protein),type(description):Transmembrane(Helical),type(description):Helix()
C_8_T_missense	29	type(description):Chain(Envelope small membrane protein),type(description):Topological domain(Virion surface)
C_52_T_missense	28	type(description):Chain(Envelope small membrane protein),type(description):Transmembrane(Helical),type(description):Helix()
G_123_C_synonymous	28	type(description):Chain(Envelope small membrane protein),type(description):Topological domain(Intravirion)
A_215_C_missense	28	type(description):Chain(Envelope small membrane protein),type(description):Topological domain(Intravirion),type(description):Region(Disordered)
T_16_A_missense	27	type(description):Chain(Envelope small membrane protein),type(description):Topological domain(Virion surface)
G_64_T_missense	27	type(description):Chain(Envelope small membrane protein),type(description):Transmembrane(Helical)
T_7_C_missense	27	type(description):Chain(Envelope small membrane protein),type(description):Topological domain(Virion surface)
A_189_G_synonymous	26	type(description):Chain(Envelope small membrane protein),type(description):Topological domain(Intravirion),type(description):Region(Disordered)
A_84_G_synonymous	25	type(description):Chain(Envelope small membrane protein),type(description):Transmembrane(Helical),type(description):Helix()
T_15_A_synonymous	24	type(description):Chain(Envelope small membrane protein),type(description):Topological domain(Virion surface)
G_81_T_missense	24	type(description):Chain(Envelope small membrane protein),type(description):Transmembrane(Helical),type(description):Helix()
C_217_A_missense	24	type(description):Chain(Envelope small membrane protein),type(description):Topological domain(Intravirion),type(description):Region(Disordered),type(description):Motif(PDZ-binding; required for interaction with human MPP5)
C_220_G_missense	24	type(description):Chain(Envelope small membrane protein),type(description):Topological domain(Intravirion),type(description):Region(Disordered),type(description):Motif(PDZ-binding; required for interaction with human MPP5)
A_215_T_missense	24	type(description):Chain(Envelope small membrane protein),type(description):Topological domain(Intravirion),type(description):Region(Disordered)
T_209_C_missense	24	type(description):Chain(Envelope small membrane protein),type(description):Topological domain(Intravirion),type(description):Region(Disordered)
G_13_C_missense	23	type(description):Chain(Envelope small membrane protein),type(description):Topological domain(Virion surface)
T_180_G_synonymous	23	type(description):Chain(Envelope small membrane protein),type(description):Topological domain(Intravirion)
T_219_G_synonymous	23	type(description):Chain(Envelope small membrane protein),type(description):Topological domain(Intravirion),type(description):Region(Disordered),type(description):Motif(PDZ-binding; required for interaction with human MPP5)
A_156_G_synonymous	23	type(description):Chain(Envelope small membrane protein),type(description):Topological domain(Intravirion)
T_141_C_synonymous	23	type(description):Chain(Envelope small membrane protein),type(description):Topological domain(Intravirion)
G_145_A_missense	22	type(description):Chain(Envelope small membrane protein),type(description):Topological domain(Intravirion)
G_121_A_missense	22	type(description):Chain(Envelope small membrane protein),type(description):Topological domain(Intravirion)
A_46_T_missense	22	type(description):Chain(Envelope small membrane protein),type(description):Transmembrane(Helical),type(description):Helix()
G_123_A_synonymous	22	type(description):Chain(Envelope small membrane protein),type(description):Topological domain(Intravirion)
T_34_C_synonymous	22	type(description):Chain(Envelope small membrane protein),type(description):Topological domain(Virion surface),type(description):Helix()
C_181_T_missense	22	type(description):Chain(Envelope small membrane protein),type(description):Topological domain(Intravirion)
C_32_T_missense	21	type(description):Chain(Envelope small membrane protein),type(description):Topological domain(Virion surface)
A_148_T_missense	21	type(description):Chain(Envelope small membrane protein),type(description):Topological domain(Intravirion)
T_66_A_synonymous	21	type(description):Chain(Envelope small membrane protein),type(description):Transmembrane(Helical),type(description):Helix()
T_79_C_synonymous	21	type(description):Chain(Envelope small membrane protein),type(description):Transmembrane(Helical),type(description):Helix()
T_60_C_synonymous	21	type(description):Chain(Envelope small membrane protein),type(description):Transmembrane(Helical),type(description):Helix()
G_108_A_synonymous	21	type(description):Chain(Envelope small membrane protein),type(description):Topological domain(Intravirion),type(description):Helix()
A_51_G_synonymous	20	type(description):Chain(Envelope small membrane protein),type(description):Transmembrane(Helical),type(description):Helix()
A_9_G_synonymous	19	type(description):Chain(Envelope small membrane protein),type(description):Topological domain(Virion surface)
C_203_G_missense	19	type(description):Chain(Envelope small membrane protein),type(description):Topological domain(Intravirion),type(description):Region(Disordered)
G_13_T_missense	19	type(description):Chain(Envelope small membrane protein),type(description):Topological domain(Virion surface)
A_205_G_missense	19	type(description):Chain(Envelope small membrane protein),type(description):Topological domain(Intravirion),type(description):Region(Disordered)
G_223_C_missense	18	type(description):Chain(Envelope small membrane protein),type(description):Topological domain(Intravirion),type(description):Region(Disordered),type(description):Motif(PDZ-binding; required for interaction with human MPP5)
T_15_C_synonymous	17	type(description):Chain(Envelope small membrane protein),type(description):Topological domain(Virion surface)
T_219_C_synonymous	17	type(description):Chain(Envelope small membrane protein),type(description):Topological domain(Intravirion),type(description):Region(Disordered),type(description):Motif(PDZ-binding; required for interaction with human MPP5)
G_184_C_missense	17	type(description):Chain(Envelope small membrane protein),type(description):Topological domain(Intravirion),type(description):Region(Disordered)
A_188_G_missense	17	type(description):Chain(Envelope small membrane protein),type(description):Topological domain(Intravirion),type(description):Region(Disordered)
G_206_A_missense	17	type(description):Chain(Envelope small membrane protein),type(description):Topological domain(Intravirion),type(description):Region(Disordered)
C_55_G_missense	16	type(description):Chain(Envelope small membrane protein),type(description):Transmembrane(Helical)
G_108_T_synonymous	16	type(description):Chain(Envelope small membrane protein),type(description):Topological domain(Intravirion),type(description):Helix()
T_183_C_synonymous	16	type(description):Chain(Envelope small membrane protein),type(description):Topological domain(Intravirion),type(description):Region(Disordered)
T_162_C_synonymous	16	type(description):Chain(Envelope small membrane protein),type(description):Topological domain(Intravirion)
G_195_A_synonymous	16	type(description):Chain(Envelope small membrane protein),type(description):Topological domain(Intravirion),type(description):Region(Disordered)
T_166_C_missense	16	type(description):Chain(Envelope small membrane protein),type(description):Topological domain(Intravirion)
G_119_T_missense	15	type(description):Chain(Envelope small membrane protein),type(description):Topological domain(Intravirion)
A_170_T_missense	15	type(description):Chain(Envelope small membrane protein),type(description):Topological domain(Intravirion)
T_58_A_missense	15	type(description):Chain(Envelope small membrane protein),type(description):Transmembrane(Helical),type(description):Helix()
G_117_A_synonymous	15	type(description):Chain(Envelope small membrane protein),type(description):Topological domain(Intravirion)
T_146_C_missense	15	type(description):Chain(Envelope small membrane protein),type(description):Topological domain(Intravirion)
G_28_A_missense	15	type(description):Chain(Envelope small membrane protein),type(description):Topological domain(Virion surface)
T_87_A_synonymous	15	type(description):Chain(Envelope small membrane protein),type(description):Transmembrane(Helical),type(description):Helix()
T_216_C_synonymous	15	type(description):Chain(Envelope small membrane protein),type(description):Topological domain(Intravirion),type(description):Region(Disordered),type(description):Motif(PDZ-binding; required for interaction with human MPP5)
T_54_C_synonymous	15	type(description):Chain(Envelope small membrane protein),type(description):Transmembrane(Helical),type(description):Helix()
C_52_A_missense	14	type(description):Chain(Envelope small membrane protein),type(description):Transmembrane(Helical),type(description):Helix()
A_176_G_missense	14	type(description):Chain(Envelope small membrane protein),type(description):Topological domain(Intravirion)
T_218_C_missense	14	type(description):Chain(Envelope small membrane protein),type(description):Topological domain(Intravirion),type(description):Region(Disordered),type(description):Motif(PDZ-binding; required for interaction with human MPP5)
T_202_G_missense	14	type(description):Chain(Envelope small membrane protein),type(description):Topological domain(Intravirion),type(description):Region(Disordered)
G_106_A_missense	14	type(description):Chain(Envelope small membrane protein),type(description):Topological domain(Intravirion),type(description):Helix()
G_139_T_missense	14	type(description):Chain(Envelope small membrane protein),type(description):Topological domain(Intravirion)
T_67_C_missense	13	type(description):Chain(Envelope small membrane protein),type(description):Transmembrane(Helical),type(description):Helix()
G_131_A_missense	13	type(description):Chain(Envelope small membrane protein),type(description):Topological domain(Intravirion)
T_216_G_missense	13	type(description):Chain(Envelope small membrane protein),type(description):Topological domain(Intravirion),type(description):Region(Disordered),type(description):Motif(PDZ-binding; required for interaction with human MPP5)
A_39_G_missense	13	type(description):Chain(Envelope small membrane protein),type(description):Topological domain(Virion surface),type(description):Helix()
G_139_C_missense	12	type(description):Chain(Envelope small membrane protein),type(description):Topological domain(Intravirion)
T_74_C_missense	12	type(description):Chain(Envelope small membrane protein),type(description):Transmembrane(Helical),type(description):Helix()
T_174_G_synonymous	11	type(description):Chain(Envelope small membrane protein),type(description):Topological domain(Intravirion)
T_57_A_synonymous	11	type(description):Chain(Envelope small membrane protein),type(description):Transmembrane(Helical),type(description):Helix()
T_68_G_missense	11	type(description):Chain(Envelope small membrane protein),type(description):Transmembrane(Helical),type(description):Helix()
A_207_T_missense	11	type(description):Chain(Envelope small membrane protein),type(description):Topological domain(Intravirion),type(description):Region(Disordered)
T_41_C_missense	11	type(description):Chain(Envelope small membrane protein),type(description):Helix()
G_47_C_missense	11	type(description):Chain(Envelope small membrane protein),type(description):Transmembrane(Helical),type(description):Helix()
C_179_A_missense	11	type(description):Chain(Envelope small membrane protein),type(description):Topological domain(Intravirion)
G_147_A_synonymous	10	type(description):Chain(Envelope small membrane protein),type(description):Topological domain(Intravirion)
C_193_A_missense	10	type(description):Chain(Envelope small membrane protein),type(description):Topological domain(Intravirion),type(description):Region(Disordered)
A_197_C_missense	9	type(description):Chain(Envelope small membrane protein),type(description):Topological domain(Intravirion),type(description):Region(Disordered)
G_40_C_missense	9	type(description):Chain(Envelope small membrane protein),type(description):Helix()
T_77_C_missense	9	type(description):Chain(Envelope small membrane protein),type(description):Transmembrane(Helical),type(description):Helix()
G_40_T_missense	8	type(description):Chain(Envelope small membrane protein),type(description):Helix()
C_164_A_missense	8	type(description):Chain(Envelope small membrane protein),type(description):Topological domain(Intravirion)
T_30_C_synonymous	8	type(description):Chain(Envelope small membrane protein),type(description):Topological domain(Virion surface)
A_84_T_synonymous	8	type(description):Chain(Envelope small membrane protein),type(description):Transmembrane(Helical),type(description):Helix()
A_21_C_missense	8	type(description):Chain(Envelope small membrane protein),type(description):Topological domain(Virion surface)
C_225_A_synonymous	8	type(description):Chain(Envelope small membrane protein),type(description):Topological domain(Intravirion),type(description):Region(Disordered),type(description):Motif(PDZ-binding; required for interaction with human MPP5)
T_194_C_missense	7	type(description):Chain(Envelope small membrane protein),type(description):Topological domain(Intravirion),type(description):Region(Disordered)
T_150_C_synonymous	7	type(description):Chain(Envelope small membrane protein),type(description):Topological domain(Intravirion)
T_162_G_synonymous	7	type(description):Chain(Envelope small membrane protein),type(description):Topological domain(Intravirion)
T_221_A_missense	7	type(description):Chain(Envelope small membrane protein),type(description):Topological domain(Intravirion),type(description):Region(Disordered),type(description):Motif(PDZ-binding; required for interaction with human MPP5)
T_124_C_missense	7	type(description):Chain(Envelope small membrane protein),type(description):Topological domain(Intravirion)
T_213_C_synonymous	7	type(description):Chain(Envelope small membrane protein),type(description):Topological domain(Intravirion),type(description):Region(Disordered),type(description):Natural variant(in strain: Beta/B.1.351)
T_194_G_missense	7	type(description):Chain(Envelope small membrane protein),type(description):Topological domain(Intravirion),type(description):Region(Disordered)
T_183_G_synonymous	7	type(description):Chain(Envelope small membrane protein),type(description):Topological domain(Intravirion),type(description):Region(Disordered)
G_72_C_synonymous	7	type(description):Chain(Envelope small membrane protein),type(description):Transmembrane(Helical),type(description):Helix()
G_195_C_synonymous	7	type(description):Chain(Envelope small membrane protein),type(description):Topological domain(Intravirion),type(description):Region(Disordered)
T_62_C_missense	7	type(description):Chain(Envelope small membrane protein),type(description):Transmembrane(Helical),type(description):Helix()
A_133_G_missense	7	type(description):Chain(Envelope small membrane protein),type(description):Topological domain(Intravirion)
G_206_C_missense	7	type(description):Chain(Envelope small membrane protein),type(description):Topological domain(Intravirion),type(description):Region(Disordered)
T_192_G_missense	7	type(description):Chain(Envelope small membrane protein),type(description):Topological domain(Intravirion),type(description):Region(Disordered)
G_154_C_missense	7	type(description):Chain(Envelope small membrane protein),type(description):Topological domain(Intravirion)
T_178_A_missense	7	type(description):Chain(Envelope small membrane protein),type(description):Topological domain(Intravirion)
C_95_T_missense	7	type(description):Chain(Envelope small membrane protein),type(description):Transmembrane(Helical),type(description):Helix()
C_211_A_missense	7	type(description):Chain(Envelope small membrane protein),type(description):Topological domain(Intravirion),type(description):Region(Disordered)
G_85_T_missense	6	type(description):Chain(Envelope small membrane protein),type(description):Transmembrane(Helical),type(description):Helix()
T_11_A_missense	6	type(description):Chain(Envelope small membrane protein),type(description):Topological domain(Virion surface)
C_17_T_missense	6	type(description):Chain(Envelope small membrane protein),type(description):Topological domain(Virion surface)
T_111_G_synonymous	6	type(description):Chain(Envelope small membrane protein),type(description):Topological domain(Intravirion)
T_135_C_synonymous	6	type(description):Chain(Envelope small membrane protein),type(description):Topological domain(Intravirion)
C_26_G_missense	6	type(description):Chain(Envelope small membrane protein),type(description):Topological domain(Virion surface)
T_167_C_missense	6	type(description):Chain(Envelope small membrane protein),type(description):Topological domain(Intravirion)
T_209_G_missense	6	type(description):Chain(Envelope small membrane protein),type(description):Topological domain(Intravirion),type(description):Region(Disordered)
T_155_A_missense	6	type(description):Chain(Envelope small membrane protein),type(description):Topological domain(Intravirion)
G_49_T_missense	5	type(description):Chain(Envelope small membrane protein),type(description):Transmembrane(Helical),type(description):Helix()
G_73_T_missense	5	type(description):Chain(Envelope small membrane protein),type(description):Transmembrane(Helical),type(description):Helix()
A_143_G_missense	5	type(description):Chain(Envelope small membrane protein),type(description):Topological domain(Intravirion)
C_161_T_missense	5	type(description):Chain(Envelope small membrane protein),type(description):Topological domain(Intravirion)
T_224_C_missense	5	type(description):Chain(Envelope small membrane protein),type(description):Topological domain(Intravirion),type(description):Region(Disordered),type(description):Motif(PDZ-binding; required for interaction with human MPP5)
T_201_G_synonymous	5	type(description):Chain(Envelope small membrane protein),type(description):Topological domain(Intravirion),type(description):Region(Disordered)
A_93_G_synonymous	5	type(description):Chain(Envelope small membrane protein),type(description):Transmembrane(Helical),type(description):Helix()
T_165_G_synonymous	5	type(description):Chain(Envelope small membrane protein),type(description):Topological domain(Intravirion)
T_199_A_missense	5	type(description):Chain(Envelope small membrane protein),type(description):Topological domain(Intravirion),type(description):Region(Disordered)
A_88_T_missense	5	type(description):Chain(Envelope small membrane protein),type(description):Transmembrane(Helical),type(description):Helix()
A_37_C_missense	5	type(description):Chain(Envelope small membrane protein),type(description):Topological domain(Virion surface),type(description):Helix()
A_25_T_missense	5	type(description):Chain(Envelope small membrane protein),type(description):Topological domain(Virion surface)
A_90_T_synonymous	5	type(description):Chain(Envelope small membrane protein),type(description):Transmembrane(Helical),type(description):Helix()
A_191_C_missense	5	type(description):Chain(Envelope small membrane protein),type(description):Topological domain(Intravirion),type(description):Region(Disordered)
G_64_A_missense	5	type(description):Chain(Envelope small membrane protein),type(description):Transmembrane(Helical)
T_50_C_missense	5	type(description):Chain(Envelope small membrane protein),type(description):Transmembrane(Helical),type(description):Helix()
G_214_C_missense	5	type(description):Chain(Envelope small membrane protein),type(description):Topological domain(Intravirion),type(description):Region(Disordered)
G_72_A_synonymous	4	type(description):Chain(Envelope small membrane protein),type(description):Transmembrane(Helical),type(description):Helix()
A_196_G_missense	4	type(description):Chain(Envelope small membrane protein),type(description):Topological domain(Intravirion),type(description):Region(Disordered)
C_61_G_missense	4	type(description):Chain(Envelope small membrane protein),type(description):Transmembrane(Helical),type(description):Helix()
A_133_T_missense	4	type(description):Chain(Envelope small membrane protein),type(description):Topological domain(Intravirion)
T_54_G_synonymous	4	type(description):Chain(Envelope small membrane protein),type(description):Transmembrane(Helical),type(description):Helix()
G_113_T_missense	4	type(description):Chain(Envelope small membrane protein),type(description):Topological domain(Intravirion)
T_86_C_missense	4	type(description):Chain(Envelope small membrane protein),type(description):Transmembrane(Helical),type(description):Helix()
G_28_C_missense	4	type(description):Chain(Envelope small membrane protein),type(description):Topological domain(Virion surface)
G_208_C_missense	4	type(description):Chain(Envelope small membrane protein),type(description):Topological domain(Intravirion),type(description):Region(Disordered)
T_68_C_missense	4	type(description):Chain(Envelope small membrane protein),type(description):Transmembrane(Helical),type(description):Helix()
T_141_A_synonymous	4	type(description):Chain(Envelope small membrane protein),type(description):Topological domain(Intravirion)
A_134_T_missense	3	type(description):Chain(Envelope small membrane protein),type(description):Topological domain(Intravirion)
T_174_A_synonymous	3	type(description):Chain(Envelope small membrane protein),type(description):Topological domain(Intravirion)
C_89_A_missense	3	type(description):Chain(Envelope small membrane protein),type(description):Transmembrane(Helical),type(description):Helix()
T_199_G_missense	3	type(description):Chain(Envelope small membrane protein),type(description):Topological domain(Intravirion),type(description):Region(Disordered)
T_101_C_missense	3	type(description):Chain(Envelope small membrane protein),type(description):Transmembrane(Helical),type(description):Helix()
T_67_A_missense	3	type(description):Chain(Envelope small membrane protein),type(description):Transmembrane(Helical),type(description):Helix()
G_94_A_missense	3	type(description):Chain(Envelope small membrane protein),type(description):Transmembrane(Helical),type(description):Helix()
A_27_C_synonymous	3	type(description):Chain(Envelope small membrane protein),type(description):Topological domain(Virion surface),type(description):Natural variant(in strain: Omicron/BA.1, Omicron/BA.2, Omicron/BA.2.12.1, Omicron/BA.2.75, Omicron/BA.4, Omicron/BA.5)
C_100_T_missense	3	type(description):Chain(Envelope small membrane protein),type(description):Transmembrane(Helical),type(description):Helix()
T_59_G_missense	3	type(description):Chain(Envelope small membrane protein),type(description):Transmembrane(Helical),type(description):Helix()
T_185_C_missense	3	type(description):Chain(Envelope small membrane protein),type(description):Topological domain(Intravirion),type(description):Region(Disordered)
T_16_C_missense	3	type(description):Chain(Envelope small membrane protein),type(description):Topological domain(Virion surface)
C_12_G_missense	3	type(description):Chain(Envelope small membrane protein),type(description):Topological domain(Virion surface)
G_106_T_missense	3	type(description):Chain(Envelope small membrane protein),type(description):Topological domain(Intravirion),type(description):Helix()
T_83_C_missense	3	type(description):Chain(Envelope small membrane protein),type(description):Transmembrane(Helical),type(description):Helix()
G_29_T_missense	3	type(description):Chain(Envelope small membrane protein),type(description):Topological domain(Virion surface)
G_149_C_missense	3	type(description):Chain(Envelope small membrane protein),type(description):Topological domain(Intravirion)
A_97_T_missense	3	type(description):Chain(Envelope small membrane protein),type(description):Transmembrane(Helical),type(description):Helix()
A_23_C_missense	3	type(description):Chain(Envelope small membrane protein),type(description):Topological domain(Virion surface)
G_85_A_missense	3	type(description):Chain(Envelope small membrane protein),type(description):Transmembrane(Helical),type(description):Helix()
A_197_T_missense	3	type(description):Chain(Envelope small membrane protein),type(description):Topological domain(Intravirion),type(description):Region(Disordered)
T_166_A_missense	3	type(description):Chain(Envelope small membrane protein),type(description):Topological domain(Intravirion)
C_200_A_missense	2	type(description):Chain(Envelope small membrane protein),type(description):Topological domain(Intravirion),type(description):Region(Disordered)
T_71_G_missense	2	type(description):Chain(Envelope small membrane protein),type(description):Transmembrane(Helical),type(description):Helix()
A_134_C_missense	2	type(description):Chain(Envelope small membrane protein),type(description):Topological domain(Intravirion)
A_159_G_synonymous	2	type(description):Chain(Envelope small membrane protein),type(description):Topological domain(Intravirion)
T_173_G_missense	2	type(description):Chain(Envelope small membrane protein),type(description):Topological domain(Intravirion)
T_4_C_missense	2	type(description):Chain(Envelope small membrane protein),type(description):Topological domain(Virion surface)
G_81_C_missense	2	type(description):Chain(Envelope small membrane protein),type(description):Transmembrane(Helical),type(description):Helix()
G_73_A_missense	2	type(description):Chain(Envelope small membrane protein),type(description):Transmembrane(Helical),type(description):Helix()
T_111_C_synonymous	2	type(description):Chain(Envelope small membrane protein),type(description):Topological domain(Intravirion)
T_7_G_missense	2	type(description):Chain(Envelope small membrane protein),type(description):Topological domain(Virion surface)
A_36_C_missense	2	type(description):Chain(Envelope small membrane protein),type(description):Topological domain(Virion surface),type(description):Helix()
A_23_T_missense	2	type(description):Chain(Envelope small membrane protein),type(description):Topological domain(Virion surface)
A_39_T_synonymous	2	type(description):Chain(Envelope small membrane protein),type(description):Topological domain(Virion surface),type(description):Helix()
A_103_G_missense	2	type(description):Chain(Envelope small membrane protein),type(description):Helix()
T_105_A_synonymous	2	type(description):Chain(Envelope small membrane protein),type(description):Topological domain(Intravirion),type(description):Helix()
T_57_G_synonymous	2	type(description):Chain(Envelope small membrane protein),type(description):Transmembrane(Helical),type(description):Helix()
T_130_A_missense	2	type(description):Chain(Envelope small membrane protein),type(description):Topological domain(Intravirion)
G_147_C_synonymous	2	type(description):Chain(Envelope small membrane protein),type(description):Topological domain(Intravirion)
C_82_A_missense	2	type(description):Chain(Envelope small membrane protein),type(description):Transmembrane(Helical),type(description):Helix()
T_201_A_synonymous	2	type(description):Chain(Envelope small membrane protein),type(description):Topological domain(Intravirion),type(description):Region(Disordered)
A_75_C_synonymous	2	type(description):Chain(Envelope small membrane protein),type(description):Transmembrane(Helical),type(description):Helix()
T_153_A_synonymous	2	type(description):Chain(Envelope small membrane protein),type(description):Topological domain(Intravirion)
C_91_G_missense	2	type(description):Chain(Envelope small membrane protein),type(description):Transmembrane(Helical),type(description):Helix()
A_125_T_missense	2	type(description):Chain(Envelope small membrane protein),type(description):Topological domain(Intravirion)
T_166_G_missense	2	type(description):Chain(Envelope small membrane protein),type(description):Topological domain(Intravirion)
T_15_G_synonymous	2	type(description):Chain(Envelope small membrane protein),type(description):Topological domain(Virion surface)
G_223_T_missense	2	type(description):Chain(Envelope small membrane protein),type(description):Topological domain(Intravirion),type(description):Region(Disordered),type(description):Motif(PDZ-binding; required for interaction with human MPP5)
A_190_C_missense	2	type(description):Chain(Envelope small membrane protein),type(description):Topological domain(Intravirion),type(description):Region(Disordered)
A_142_G_missense	2	type(description):Chain(Envelope small membrane protein),type(description):Topological domain(Intravirion)
A_205_C_synonymous	2	type(description):Chain(Envelope small membrane protein),type(description):Topological domain(Intravirion),type(description):Region(Disordered)
A_36_T_missense	2	type(description):Chain(Envelope small membrane protein),type(description):Topological domain(Virion surface),type(description):Helix()
A_142_T_missense	2	type(description):Chain(Envelope small membrane protein),type(description):Topological domain(Intravirion)
T_167_G_missense	2	type(description):Chain(Envelope small membrane protein),type(description):Topological domain(Intravirion)
A_196_C_missense	2	type(description):Chain(Envelope small membrane protein),type(description):Topological domain(Intravirion),type(description):Region(Disordered)
T_63_G_synonymous	2	type(description):Chain(Envelope small membrane protein),type(description):Transmembrane(Helical),type(description):Natural variant(in strain: Eta/B.1.525),type(description):Helix()
C_96_A_synonymous	2	type(description):Chain(Envelope small membrane protein),type(description):Transmembrane(Helical),type(description):Helix()
G_108_C_synonymous	2	type(description):Chain(Envelope small membrane protein),type(description):Topological domain(Intravirion),type(description):Helix()
C_99_T_synonymous	2	type(description):Chain(Envelope small membrane protein),type(description):Transmembrane(Helical),type(description):Helix()
A_44_G_missense	2	type(description):Chain(Envelope small membrane protein),type(description):Transmembrane(Helical),type(description):Helix()
T_115_C_synonymous	2	type(description):Chain(Envelope small membrane protein),type(description):Topological domain(Intravirion)
T_34_A_missense	1	type(description):Chain(Envelope small membrane protein),type(description):Topological domain(Virion surface),type(description):Helix()
T_59_C_missense	1	type(description):Chain(Envelope small membrane protein),type(description):Transmembrane(Helical),type(description):Helix()
T_30_G_synonymous	1	type(description):Chain(Envelope small membrane protein),type(description):Topological domain(Virion surface)
T_168_A_missense	1	type(description):Chain(Envelope small membrane protein),type(description):Topological domain(Intravirion)
T_152_C_missense	1	type(description):Chain(Envelope small membrane protein),type(description):Topological domain(Intravirion)
T_167_A_missense	1	type(description):Chain(Envelope small membrane protein),type(description):Topological domain(Intravirion)
A_31_T_missense	1	type(description):Chain(Envelope small membrane protein),type(description):Topological domain(Virion surface)
G_49_A_missense	1	type(description):Chain(Envelope small membrane protein),type(description):Transmembrane(Helical),type(description):Helix()
T_110_C_missense	1	type(description):Chain(Envelope small membrane protein),type(description):Topological domain(Intravirion)
A_25_C_missense	1	type(description):Chain(Envelope small membrane protein),type(description):Topological domain(Virion surface)
T_169_C_missense	1	type(description):Chain(Envelope small membrane protein),type(description):Topological domain(Intravirion)
A_103_T_missense	1	type(description):Chain(Envelope small membrane protein),type(description):Helix()
A_20_C_missense	1	type(description):Chain(Envelope small membrane protein),type(description):Topological domain(Virion surface)
C_107_A_missense	1	type(description):Chain(Envelope small membrane protein),type(description):Topological domain(Intravirion),type(description):Helix()
A_125_G_missense	1	type(description):Chain(Envelope small membrane protein),type(description):Topological domain(Intravirion)
T_146_A_missense	1	type(description):Chain(Envelope small membrane protein),type(description):Topological domain(Intravirion)
C_32_G_missense	1	type(description):Chain(Envelope small membrane protein),type(description):Topological domain(Virion surface)
C_82_G_missense	1	type(description):Chain(Envelope small membrane protein),type(description):Transmembrane(Helical),type(description):Helix()
T_111_A_synonymous	1	type(description):Chain(Envelope small membrane protein),type(description):Topological domain(Intravirion)
C_95_A_missense	1	type(description):Chain(Envelope small membrane protein),type(description):Transmembrane(Helical),type(description):Helix()
G_19_C_missense	1	type(description):Chain(Envelope small membrane protein),type(description):Topological domain(Virion surface)
C_100_G_missense	1	type(description):Chain(Envelope small membrane protein),type(description):Transmembrane(Helical),type(description):Helix()
C_69_G_missense	1	type(description):Chain(Envelope small membrane protein),type(description):Transmembrane(Helical),type(description):Helix()
T_130_G_missense	1	type(description):Chain(Envelope small membrane protein),type(description):Topological domain(Intravirion)
T_101_A_missense	1	type(description):Chain(Envelope small membrane protein),type(description):Transmembrane(Helical),type(description):Helix()
G_64_C_missense	1	type(description):Chain(Envelope small membrane protein),type(description):Transmembrane(Helical)
C_99_G_missense	1	type(description):Chain(Envelope small membrane protein),type(description):Transmembrane(Helical),type(description):Helix()
G_73_C_missense	1	type(description):Chain(Envelope small membrane protein),type(description):Transmembrane(Helical),type(description):Helix()
A_20_T_missense	1	type(description):Chain(Envelope small membrane protein),type(description):Topological domain(Virion surface)
T_210_G_synonymous	1	type(description):Chain(Envelope small membrane protein),type(description):Topological domain(Intravirion),type(description):Region(Disordered)
G_33_C_synonymous	1	type(description):Chain(Envelope small membrane protein),type(description):Topological domain(Virion surface),type(description):Helix()
T_202_A_missense	1	type(description):Chain(Envelope small membrane protein),type(description):Topological domain(Intravirion),type(description):Region(Disordered)
A_114_T_synonymous	1	type(description):Chain(Envelope small membrane protein),type(description):Topological domain(Intravirion)
T_162_A_synonymous	1	type(description):Chain(Envelope small membrane protein),type(description):Topological domain(Intravirion)
A_21_T_missense	1	type(description):Chain(Envelope small membrane protein),type(description):Topological domain(Virion surface)
T_194_A_missense	1	type(description):Chain(Envelope small membrane protein),type(description):Topological domain(Intravirion),type(description):Region(Disordered)
C_179_T_missense	1	type(description):Chain(Envelope small membrane protein),type(description):Topological domain(Intravirion)
G_22_C_missense	1	type(description):Chain(Envelope small membrane protein),type(description):Topological domain(Virion surface)
T_76_G_missense	1	type(description):Chain(Envelope small membrane protein),type(description):Transmembrane(Helical),type(description):Helix()
T_165_A_synonymous	1	type(description):Chain(Envelope small membrane protein),type(description):Topological domain(Intravirion)
A_37_T_missense	1	type(description):Chain(Envelope small membrane protein),type(description):Topological domain(Virion surface),type(description):Helix()
A_189_C_missense	1	type(description):Chain(Envelope small membrane protein),type(description):Topological domain(Intravirion),type(description):Region(Disordered)
T_10_A_missense	1	type(description):Chain(Envelope small membrane protein),type(description):Topological domain(Virion surface)
T_163_C_missense	1	type(description):Chain(Envelope small membrane protein),type(description):Topological domain(Intravirion)
T_168_G_missense	1	type(description):Chain(Envelope small membrane protein),type(description):Topological domain(Intravirion)
T_185_G_missense	1	type(description):Chain(Envelope small membrane protein),type(description):Topological domain(Intravirion),type(description):Region(Disordered)
A_157_C_missense	1	type(description):Chain(Envelope small membrane protein),type(description):Topological domain(Intravirion)
T_163_G_missense	1	type(description):Chain(Envelope small membrane protein),type(description):Topological domain(Intravirion)
T_92_C_missense	1	type(description):Chain(Envelope small membrane protein),type(description):Transmembrane(Helical),type(description):Helix()
C_112_A_synonymous	1	type(description):Chain(Envelope small membrane protein),type(description):Topological domain(Intravirion)
T_67_G_missense	1	type(description):Chain(Envelope small membrane protein),type(description):Transmembrane(Helical),type(description):Helix()
A_188_T_missense	1	type(description):Chain(Envelope small membrane protein),type(description):Topological domain(Intravirion),type(description):Region(Disordered)
T_192_A_missense	1	type(description):Chain(Envelope small membrane protein),type(description):Topological domain(Intravirion),type(description):Region(Disordered)
C_65_G_missense	1	type(description):Chain(Envelope small membrane protein),type(description):Transmembrane(Helical)
T_105_C_synonymous	1	type(description):Chain(Envelope small membrane protein),type(description):Topological domain(Intravirion),type(description):Helix()
T_173_C_missense	1	type(description):Chain(Envelope small membrane protein),type(description):Topological domain(Intravirion)
C_200_G_missense	1	type(description):Chain(Envelope small membrane protein),type(description):Topological domain(Intravirion),type(description):Region(Disordered)
G_139_A_missense	1	type(description):Chain(Envelope small membrane protein),type(description):Topological domain(Intravirion)
A_191_T_missense	1	type(description):Chain(Envelope small membrane protein),type(description):Topological domain(Intravirion),type(description):Region(Disordered)
C_160_T_missense	1	type(description):Chain(Envelope small membrane protein),type(description):Topological domain(Intravirion)
C_89_G_missense	1	type(description):Chain(Envelope small membrane protein),type(description):Transmembrane(Helical),type(description):Helix()
T_14_C_missense	1	type(description):Chain(Envelope small membrane protein),type(description):Topological domain(Virion surface)
A_176_T_missense	1	type(description):Chain(Envelope small membrane protein),type(description):Topological domain(Intravirion)
T_213_G_synonymous	1	type(description):Chain(Envelope small membrane protein),type(description):Topological domain(Intravirion),type(description):Region(Disordered),type(description):Natural variant(in strain: Beta/B.1.351)
