# Supplementary material for: Analysis of 3.5 million SARS-CoV-2 sequences reveals unique mutational trends with consistent nucleotide and codon frequencies
Source: Virol J. 2023 Feb 17;20:31. doi: 10.1186/s12985-023-01982-8 (PMC9936480; doi:10.1186/s12985-023-01982-8)
Supplement: Supplementary file 12 — Additional file 12. Tables S71-90: Uniprot Annotations for All Mutations in Structural Proteins for all Clades. [file 12985_2023_1982_MOESM12_ESM.zip › Additional File 1 Tables S71-90/Additional File 1 Table S78_uniprot_annotated_Spike_gamma_lambda_all_mut_info.tsv]

mutation	mutation_count	features
A_1841_G_missense	263450	type(description):Chain(Spike glycoprotein),type(description):Chain(Spike protein S1),type(description):Topological domain(Extracellular)
A_1501_T_missense	120561	type(description):Chain(Spike glycoprotein),type(description):Chain(Spike protein S1),type(description):Topological domain(Extracellular),type(description):Domain(BetaCoV S1-CTD),type(description):Region(Receptor-binding domain (RBD)),type(description):Region(Receptor-binding motif; binding to human ACE2),type(description):Disulfide bond(),type(description):Beta strand()
C_2042_A_missense	91687	type(description):Chain(Spike glycoprotein),type(description):Chain(Spike protein S1),type(description):Topological domain(Extracellular),type(description):Region(Disordered),type(description):Mutagenesis(About 50% stronger entry efficiency in Vero E6 cells while 30% weaker entry efficiency in hACE2-expressing BHK cells.)
C_2147_T_missense	74513	type(description):Chain(Spike glycoprotein),type(description):Chain(Spike protein S2),type(description):Topological domain(Extracellular),type(description):Beta strand()
T_2944_G_missense	74244	type(description):Chain(Spike glycoprotein),type(description):Chain(Spike protein S2),type(description):Chain(Spike protein S2'),type(description):Topological domain(Extracellular),type(description):Coiled coil(),type(description):Helix()
C_1709_A_missense	74138	type(description):Chain(Spike glycoprotein),type(description):Chain(Spike protein S1),type(description):Topological domain(Extracellular),type(description):Disulfide bond()
A_204_C_synonymous	74102	type(description):Chain(Spike glycoprotein),type(description):Chain(Spike protein S1),type(description):Topological domain(Extracellular),type(description):Domain(BetaCoV S1-NTD),type(description):Region(Disordered),type(description):Disulfide bond(),type(description):Beta strand()
G_3352_C_missense	73403	type(description):Chain(Spike glycoprotein),type(description):Chain(Spike protein S2),type(description):Chain(Spike protein S2'),type(description):Topological domain(Extracellular),type(description):Disulfide bond()
G_1450_A_missense	60080	type(description):Chain(Spike glycoprotein),type(description):Chain(Spike protein S1),type(description):Topological domain(Extracellular),type(description):Domain(BetaCoV S1-CTD),type(description):Region(Receptor-binding domain (RBD)),type(description):Region(Receptor-binding motif; binding to human ACE2),type(description):Region(Disordered),type(description):Disulfide bond(),type(description):Di…
G_3526_T_missense	51109	type(description):Chain(Spike glycoprotein),type(description):Chain(Spike protein S2),type(description):Chain(Spike protein S2'),type(description):Topological domain(Extracellular),type(description):Region(Heptad repeat 2)
C_1963_T_missense	46822	type(description):Chain(Spike glycoprotein),type(description):Chain(Spike protein S1),type(description):Topological domain(Extracellular),type(description):Beta strand()
C_52_T_missense	46610	type(description):Chain(Spike glycoprotein),type(description):Chain(Spike protein S1),type(description):Topological domain(Extracellular),type(description):Domain(BetaCoV S1-NTD),type(description):Region(Disordered),type(description):Disulfide bond()
C_3080_T_missense	45804	type(description):Chain(Spike glycoprotein),type(description):Chain(Spike protein S2),type(description):Chain(Spike protein S2'),type(description):Topological domain(Extracellular)
C_76_T_missense	45509	type(description):Chain(Spike glycoprotein),type(description):Chain(Spike protein S1),type(description):Topological domain(Extracellular),type(description):Domain(BetaCoV S1-NTD),type(description):Region(Disordered),type(description):Disulfide bond(),type(description):Natural variant(in strain: Omicron/BA.2, Omicron/BA.2.12.1, Omicron/BA.2.75, Omicron/BA.4, Omicron/BA.5)
G_412_T_missense	45421	type(description):Chain(Spike glycoprotein),type(description):Chain(Spike protein S1),type(description):Topological domain(Extracellular),type(description):Domain(BetaCoV S1-NTD),type(description):Disulfide bond(),type(description):Beta strand()
G_570_T_missense	45053	type(description):Chain(Spike glycoprotein),type(description):Chain(Spike protein S1),type(description):Topological domain(Extracellular),type(description):Domain(BetaCoV S1-NTD),type(description):Natural variant(in strain: Gamma/P.1),type(description):Mutagenesis(Partial loss of biliverdin affinity.),type(description):Beta strand()
C_59_A_missense	44999	type(description):Chain(Spike glycoprotein),type(description):Chain(Spike protein S1),type(description):Topological domain(Extracellular),type(description):Domain(BetaCoV S1-NTD),type(description):Region(Disordered),type(description):Disulfide bond(),type(description):Beta strand()
A_1250_C_missense	42979	type(description):Chain(Spike glycoprotein),type(description):Chain(Spike protein S1),type(description):Topological domain(Extracellular),type(description):Domain(BetaCoV S1-CTD),type(description):Region(Receptor-binding domain (RBD)),type(description):Disulfide bond(),type(description):Disulfide bond()
A_2194_G_missense	12978	type(description):Chain(Spike glycoprotein),type(description):Chain(Spike protein S2),type(description):Topological domain(Extracellular)
C_1433_A_missense	12150	type(description):Chain(Spike glycoprotein),type(description):Chain(Spike protein S1),type(description):Topological domain(Extracellular),type(description):Domain(BetaCoV S1-CTD),type(description):Region(Receptor-binding domain (RBD)),type(description):Region(Receptor-binding motif; binding to human ACE2),type(description):Region(Disordered),type(description):Disulfide bond(),type(description):Be…
G_2306_T_missense	9009	type(description):Chain(Spike glycoprotein),type(description):Chain(Spike protein S2),type(description):Topological domain(Extracellular),type(description):Helix()
C_1818_T_synonymous	8993	type(description):Chain(Spike glycoprotein),type(description):Chain(Spike protein S1),type(description):Topological domain(Extracellular)
G_455_T_missense	8608	type(description):Chain(Spike glycoprotein),type(description):Chain(Spike protein S1),type(description):Topological domain(Extracellular),type(description):Domain(BetaCoV S1-NTD),type(description):Region(Disordered),type(description):Disulfide bond(),type(description):Beta strand()
C_2169_T_synonymous	8442	type(description):Chain(Spike glycoprotein),type(description):Chain(Spike protein S2),type(description):Topological domain(Extracellular),type(description):Beta strand()
G_1430_A_missense	8078	type(description):Chain(Spike glycoprotein),type(description):Chain(Spike protein S1),type(description):Topological domain(Extracellular),type(description):Domain(BetaCoV S1-CTD),type(description):Region(Receptor-binding domain (RBD)),type(description):Region(Receptor-binding motif; binding to human ACE2),type(description):Region(Disordered),type(description):Disulfide bond(),type(description):Be…
C_13_T_missense	6702	type(description):Signal(),type(description):Region(Disordered)
T_458_C_missense	6331	type(description):Chain(Spike glycoprotein),type(description):Chain(Spike protein S1),type(description):Topological domain(Extracellular),type(description):Domain(BetaCoV S1-NTD),type(description):Region(Disordered),type(description):Disulfide bond(),type(description):Beta strand()
G_1839_A_synonymous	6204	type(description):Chain(Spike glycoprotein),type(description):Chain(Spike protein S1),type(description):Topological domain(Extracellular),type(description):Natural variant(in strain: A23.1),type(description):Beta strand()
T_2097_C_synonymous	5905	type(description):Chain(Spike glycoprotein),type(description):Chain(Spike protein S2),type(description):Topological domain(Extracellular)
G_2025_T_missense	4143	type(description):Chain(Spike glycoprotein),type(description):Chain(Spike protein S1),type(description):Topological domain(Extracellular),type(description):Region(Disordered)
G_2031_T_missense	3859	type(description):Chain(Spike glycoprotein),type(description):Chain(Spike protein S1),type(description):Topological domain(Extracellular),type(description):Region(Disordered),type(description):Natural variant(in strain: Eta/B.1.525)
C_75_T_synonymous	2846	type(description):Chain(Spike glycoprotein),type(description):Chain(Spike protein S1),type(description):Topological domain(Extracellular),type(description):Domain(BetaCoV S1-NTD),type(description):Region(Disordered),type(description):Disulfide bond(),type(description):Natural variant(in strain: Omicron/BA.2, Omicron/BA.2.12.1, Omicron/BA.2.75, Omicron/BA.4, Omicron/BA.5)
G_3573_T_missense	2692	type(description):Chain(Spike glycoprotein),type(description):Chain(Spike protein S2),type(description):Chain(Spike protein S2'),type(description):Topological domain(Extracellular),type(description):Region(Heptad repeat 2),type(description):Coiled coil(),type(description):Helix()
C_284_T_missense	2676	type(description):Chain(Spike glycoprotein),type(description):Chain(Spike protein S1),type(description):Topological domain(Extracellular),type(description):Domain(BetaCoV S1-NTD),type(description):Disulfide bond(),type(description):Beta strand()
T_1355_A_missense	2567	type(description):Chain(Spike glycoprotein),type(description):Chain(Spike protein S1),type(description):Topological domain(Extracellular),type(description):Domain(BetaCoV S1-CTD),type(description):Region(Receptor-binding domain (RBD)),type(description):Region(Receptor-binding motif; binding to human ACE2),type(description):Region(Immunodominant HLA epitope recognized by the CD8+; called NF9 pepti…
T_1469_C_missense	2453	type(description):Chain(Spike glycoprotein),type(description):Chain(Spike protein S1),type(description):Topological domain(Extracellular),type(description):Domain(BetaCoV S1-CTD),type(description):Region(Receptor-binding domain (RBD)),type(description):Region(Receptor-binding motif; binding to human ACE2),type(description):Region(Disordered),type(description):Disulfide bond()
C_227_T_missense	2414	type(description):Chain(Spike glycoprotein),type(description):Chain(Spike protein S1),type(description):Topological domain(Extracellular),type(description):Domain(BetaCoV S1-NTD),type(description):Region(Disordered),type(description):Disulfide bond()
G_224_T_missense	2394	type(description):Chain(Spike glycoprotein),type(description):Chain(Spike protein S1),type(description):Topological domain(Extracellular),type(description):Domain(BetaCoV S1-NTD),type(description):Region(Disordered),type(description):Disulfide bond()
T_1355_G_missense	2385	type(description):Chain(Spike glycoprotein),type(description):Chain(Spike protein S1),type(description):Topological domain(Extracellular),type(description):Domain(BetaCoV S1-CTD),type(description):Region(Receptor-binding domain (RBD)),type(description):Region(Receptor-binding motif; binding to human ACE2),type(description):Region(Immunodominant HLA epitope recognized by the CD8+; called NF9 pepti…
C_1629_T_synonymous	2371	type(description):Chain(Spike glycoprotein),type(description):Chain(Spike protein S1),type(description):Topological domain(Extracellular),type(description):Disulfide bond(),type(description):Beta strand()
C_2576_A_missense	2223	type(description):Chain(Spike glycoprotein),type(description):Chain(Spike protein S2),type(description):Chain(Spike protein S2'),type(description):Topological domain(Extracellular),type(description):Beta strand()
C_1383_T_synonymous	2105	type(description):Chain(Spike glycoprotein),type(description):Chain(Spike protein S1),type(description):Topological domain(Extracellular),type(description):Domain(BetaCoV S1-CTD),type(description):Region(Receptor-binding domain (RBD)),type(description):Region(Receptor-binding motif; binding to human ACE2),type(description):Region(Disordered),type(description):Disulfide bond()
C_2547_T_synonymous	2041	type(description):Chain(Spike glycoprotein),type(description):Chain(Spike protein S2),type(description):Chain(Spike protein S2'),type(description):Topological domain(Extracellular),type(description):Region(Disordered),type(description):Region(Fusion peptide 2),type(description):Disulfide bond(),type(description):Beta strand()
G_757_A_missense	2025	type(description):Chain(Spike glycoprotein),type(description):Chain(Spike protein S1),type(description):Topological domain(Extracellular),type(description):Domain(BetaCoV S1-NTD),type(description):Region(Disordered),type(description):Beta strand()
C_98_T_missense	1899	type(description):Chain(Spike glycoprotein),type(description):Chain(Spike protein S1),type(description):Topological domain(Extracellular),type(description):Domain(BetaCoV S1-NTD),type(description):Disulfide bond(),type(description):Turn()
C_59_T_missense	1870	type(description):Chain(Spike glycoprotein),type(description):Chain(Spike protein S1),type(description):Topological domain(Extracellular),type(description):Domain(BetaCoV S1-NTD),type(description):Region(Disordered),type(description):Disulfide bond(),type(description):Beta strand()
G_162_T_missense	1857	type(description):Chain(Spike glycoprotein),type(description):Chain(Spike protein S1),type(description):Topological domain(Extracellular),type(description):Domain(BetaCoV S1-NTD),type(description):Disulfide bond(),type(description):Beta strand()
C_35_T_missense	1842	type(description):Signal(),type(description):Region(Disordered)
C_1686_T_synonymous	1710	type(description):Chain(Spike glycoprotein),type(description):Chain(Spike protein S1),type(description):Topological domain(Extracellular),type(description):Disulfide bond()
C_2820_T_synonymous	1689	type(description):Chain(Spike glycoprotein),type(description):Chain(Spike protein S2),type(description):Chain(Spike protein S2'),type(description):Topological domain(Extracellular),type(description):Region(Heptad repeat 1),type(description):Helix()
T_2037_G_missense	1646	type(description):Chain(Spike glycoprotein),type(description):Chain(Spike protein S1),type(description):Topological domain(Extracellular),type(description):Region(Disordered),type(description):Natural variant(in strain: Omicron/BA.1, Omicron/BA.2, Omicron/BA.2.12.1, Omicron/BA.4, Omicron/BA.5),type(description):Mutagenesis(About 50% stronger entry efficiency in Vero E6 cells while 30% weaker entr…
C_2063_T_missense	1562	type(description):Chain(Spike glycoprotein),type(description):Chain(Spike protein S2),type(description):Topological domain(Extracellular)
C_918_T_synonymous	1553	type(description):Chain(Spike glycoprotein),type(description):Chain(Spike protein S1),type(description):Topological domain(Extracellular),type(description):Beta strand()
G_1070_A_missense	1549	type(description):Chain(Spike glycoprotein),type(description):Chain(Spike protein S1),type(description):Topological domain(Extracellular),type(description):Domain(BetaCoV S1-CTD),type(description):Region(Receptor-binding domain (RBD)),type(description):Disulfide bond(),type(description):Beta strand()
C_145_T_missense	1515	type(description):Chain(Spike glycoprotein),type(description):Chain(Spike protein S1),type(description):Topological domain(Extracellular),type(description):Domain(BetaCoV S1-NTD),type(description):Disulfide bond(),type(description):Beta strand()
T_2526_C_synonymous	1472	type(description):Chain(Spike glycoprotein),type(description):Chain(Spike protein S2),type(description):Chain(Spike protein S2'),type(description):Topological domain(Extracellular),type(description):Region(Disordered),type(description):Region(Fusion peptide 2),type(description):Disulfide bond(),type(description):Beta strand()
G_2386_C_missense	1421	type(description):Chain(Spike glycoprotein),type(description):Chain(Spike protein S2),type(description):Topological domain(Extracellular)
T_1725_C_synonymous	1353	type(description):Chain(Spike glycoprotein),type(description):Chain(Spike protein S1),type(description):Topological domain(Extracellular),type(description):Disulfide bond(),type(description):Beta strand()
C_3714_A_synonymous	1344	type(description):Chain(Spike glycoprotein),type(description):Chain(Spike protein S2),type(description):Chain(Spike protein S2'),type(description):Topological domain(Cytoplasmic),type(description):Motif(Binding to host endocytosis trafficking protein SNX27)
T_454_A_missense	1273	type(description):Chain(Spike glycoprotein),type(description):Chain(Spike protein S1),type(description):Topological domain(Extracellular),type(description):Domain(BetaCoV S1-NTD),type(description):Region(Disordered),type(description):Disulfide bond(),type(description):Beta strand()
G_2533_T_missense	1268	type(description):Chain(Spike glycoprotein),type(description):Chain(Spike protein S2),type(description):Chain(Spike protein S2'),type(description):Topological domain(Extracellular),type(description):Region(Disordered),type(description):Region(Fusion peptide 2),type(description):Disulfide bond(),type(description):Beta strand()
C_888_T_synonymous	1257	type(description):Chain(Spike glycoprotein),type(description):Chain(Spike protein S1),type(description):Topological domain(Extracellular),type(description):Domain(BetaCoV S1-NTD),type(description):Region(Putative superantigen; may bind T-cell receptor alpha/TRAC),type(description):Disulfide bond(),type(description):Helix()
C_293_T_missense	1196	type(description):Chain(Spike glycoprotein),type(description):Chain(Spike protein S1),type(description):Topological domain(Extracellular),type(description):Domain(BetaCoV S1-NTD),type(description):Disulfide bond(),type(description):Beta strand()
C_3438_T_synonymous	1162	type(description):Chain(Spike glycoprotein),type(description):Chain(Spike protein S2),type(description):Chain(Spike protein S2'),type(description):Topological domain(Extracellular)
G_412_C_missense	1101	type(description):Chain(Spike glycoprotein),type(description):Chain(Spike protein S1),type(description):Topological domain(Extracellular),type(description):Domain(BetaCoV S1-NTD),type(description):Disulfide bond(),type(description):Beta strand()
T_1320_G_missense	1100	type(description):Chain(Spike glycoprotein),type(description):Chain(Spike protein S1),type(description):Topological domain(Extracellular),type(description):Domain(BetaCoV S1-CTD),type(description):Region(Receptor-binding domain (RBD)),type(description):Region(Receptor-binding motif; binding to human ACE2),type(description):Disulfide bond(),type(description):Natural variant(in strain: Omicron/BA.1…
G_425_A_missense	1093	type(description):Chain(Spike glycoprotein),type(description):Chain(Spike protein S1),type(description):Topological domain(Extracellular),type(description):Domain(BetaCoV S1-NTD),type(description):Disulfide bond(),type(description):Beta strand()
C_2042_G_missense	1092	type(description):Chain(Spike glycoprotein),type(description):Chain(Spike protein S1),type(description):Topological domain(Extracellular),type(description):Region(Disordered),type(description):Mutagenesis(About 50% stronger entry efficiency in Vero E6 cells while 30% weaker entry efficiency in hACE2-expressing BHK cells.)
G_3352_T_missense	1081	type(description):Chain(Spike glycoprotein),type(description):Chain(Spike protein S2),type(description):Chain(Spike protein S2'),type(description):Topological domain(Extracellular),type(description):Disulfide bond()
C_1425_T_synonymous	1062	type(description):Chain(Spike glycoprotein),type(description):Chain(Spike protein S1),type(description):Topological domain(Extracellular),type(description):Domain(BetaCoV S1-CTD),type(description):Region(Receptor-binding domain (RBD)),type(description):Region(Receptor-binding motif; binding to human ACE2),type(description):Region(Disordered),type(description):Disulfide bond(),type(description):Mu…
C_297_T_synonymous	1010	type(description):Chain(Spike glycoprotein),type(description):Chain(Spike protein S1),type(description):Topological domain(Extracellular),type(description):Domain(BetaCoV S1-NTD),type(description):Disulfide bond()
C_3534_T_synonymous	1007	type(description):Chain(Spike glycoprotein),type(description):Chain(Spike protein S2),type(description):Chain(Spike protein S2'),type(description):Topological domain(Extracellular),type(description):Region(Heptad repeat 2),type(description):Coiled coil()
C_665_T_missense	989	type(description):Chain(Spike glycoprotein),type(description):Chain(Spike protein S1),type(description):Topological domain(Extracellular),type(description):Domain(BetaCoV S1-NTD),type(description):Beta strand()
C_2880_T_synonymous	974	type(description):Chain(Spike glycoprotein),type(description):Chain(Spike protein S2),type(description):Chain(Spike protein S2'),type(description):Topological domain(Extracellular),type(description):Region(Heptad repeat 1),type(description):Coiled coil()
G_1876_T_missense	936	type(description):Chain(Spike glycoprotein),type(description):Chain(Spike protein S1),type(description):Topological domain(Extracellular),type(description):Region(Disordered),type(description):Disulfide bond(),type(description):Turn()
C_3714_T_synonymous	923	type(description):Chain(Spike glycoprotein),type(description):Chain(Spike protein S2),type(description):Chain(Spike protein S2'),type(description):Topological domain(Cytoplasmic),type(description):Motif(Binding to host endocytosis trafficking protein SNX27)
G_2386_T_missense	913	type(description):Chain(Spike glycoprotein),type(description):Chain(Spike protein S2),type(description):Topological domain(Extracellular)
A_2158_G_missense	908	type(description):Chain(Spike glycoprotein),type(description):Chain(Spike protein S2),type(description):Topological domain(Extracellular),type(description):Beta strand()
C_1715_T_missense	908	type(description):Chain(Spike glycoprotein),type(description):Chain(Spike protein S1),type(description):Topological domain(Extracellular),type(description):Disulfide bond(),type(description):Beta strand()
C_1524_T_synonymous	882	type(description):Chain(Spike glycoprotein),type(description):Chain(Spike protein S1),type(description):Topological domain(Extracellular),type(description):Domain(BetaCoV S1-CTD),type(description):Region(Receptor-binding domain (RBD)),type(description):Region(Receptor-binding motif; binding to human ACE2),type(description):Disulfide bond(),type(description):Beta strand()
C_3755_T_missense	857	type(description):Chain(Spike glycoprotein),type(description):Chain(Spike protein S2),type(description):Chain(Spike protein S2'),type(description):Topological domain(Cytoplasmic)
G_1251_T_missense	817	type(description):Chain(Spike glycoprotein),type(description):Chain(Spike protein S1),type(description):Topological domain(Extracellular),type(description):Domain(BetaCoV S1-CTD),type(description):Region(Receptor-binding domain (RBD)),type(description):Disulfide bond(),type(description):Disulfide bond(),type(description):Natural variant(in strain: Beta/B.1.351, Gamma/P.1, Omicron/BA.1, Omicron/BA…
T_2037_A_missense	817	type(description):Chain(Spike glycoprotein),type(description):Chain(Spike protein S1),type(description):Topological domain(Extracellular),type(description):Region(Disordered),type(description):Natural variant(in strain: Omicron/BA.1, Omicron/BA.2, Omicron/BA.2.12.1, Omicron/BA.4, Omicron/BA.5),type(description):Mutagenesis(About 50% stronger entry efficiency in Vero E6 cells while 30% weaker entr…
T_1117_C_missense	814	type(description):Chain(Spike glycoprotein),type(description):Chain(Spike protein S1),type(description):Topological domain(Extracellular),type(description):Domain(BetaCoV S1-CTD),type(description):Region(Receptor-binding domain (RBD)),type(description):Helix()
C_56_T_missense	813	type(description):Chain(Spike glycoprotein),type(description):Chain(Spike protein S1),type(description):Topological domain(Extracellular),type(description):Domain(BetaCoV S1-NTD),type(description):Region(Disordered),type(description):Disulfide bond()
G_2018_C_missense	811	type(description):Chain(Spike glycoprotein),type(description):Chain(Spike protein S1),type(description):Topological domain(Extracellular),type(description):Beta strand()
G_2025_C_missense	809	type(description):Chain(Spike glycoprotein),type(description):Chain(Spike protein S1),type(description):Topological domain(Extracellular),type(description):Region(Disordered)
C_764_T_missense	804	type(description):Chain(Spike glycoprotein),type(description):Chain(Spike protein S1),type(description):Topological domain(Extracellular),type(description):Domain(BetaCoV S1-NTD),type(description):Region(Disordered),type(description):Turn()
C_2076_T_synonymous	788	type(description):Chain(Spike glycoprotein),type(description):Chain(Spike protein S2),type(description):Topological domain(Extracellular),type(description):Beta strand()
G_238_T_missense	779	type(description):Chain(Spike glycoprotein),type(description):Chain(Spike protein S1),type(description):Topological domain(Extracellular),type(description):Domain(BetaCoV S1-NTD),type(description):Region(Disordered),type(description):Disulfide bond()
G_1016_A_missense	779	type(description):Chain(Spike glycoprotein),type(description):Chain(Spike protein S1),type(description):Topological domain(Extracellular),type(description):Domain(BetaCoV S1-CTD),type(description):Region(Receptor-binding domain (RBD)),type(description):Disulfide bond(),type(description):Helix()
A_2862_T_missense	777	type(description):Chain(Spike glycoprotein),type(description):Chain(Spike protein S2),type(description):Chain(Spike protein S2'),type(description):Topological domain(Extracellular),type(description):Region(Heptad repeat 1),type(description):Coiled coil(),type(description):Natural variant(in strain: Omicron/BA.1, Omicron/BA.2, Omicron/BA.2.12.1, Omicron/BA.2.75, Omicron/BA.4, Omicron/BA.5),type(de…
T_2907_A_missense	777	type(description):Chain(Spike glycoprotein),type(description):Chain(Spike protein S2),type(description):Chain(Spike protein S2'),type(description):Topological domain(Extracellular),type(description):Region(Heptad repeat 1),type(description):Coiled coil(),type(description):Natural variant(in strain: Omicron/BA.1, Omicron/BA.2, Omicron/BA.2.12.1, Omicron/BA.2.75, Omicron/BA.4, Omicron/BA.5)
G_62_T_missense	771	type(description):Chain(Spike glycoprotein),type(description):Chain(Spike protein S1),type(description):Topological domain(Extracellular),type(description):Domain(BetaCoV S1-NTD),type(description):Region(Disordered),type(description):Disulfide bond(),type(description):Beta strand()
A_1451_C_missense	770	type(description):Chain(Spike glycoprotein),type(description):Chain(Spike protein S1),type(description):Topological domain(Extracellular),type(description):Domain(BetaCoV S1-CTD),type(description):Region(Receptor-binding domain (RBD)),type(description):Region(Receptor-binding motif; binding to human ACE2),type(description):Region(Disordered),type(description):Disulfide bond(),type(description):Di…
G_2695_T_missense	767	type(description):Chain(Spike glycoprotein),type(description):Chain(Spike protein S2),type(description):Chain(Spike protein S2'),type(description):Topological domain(Extracellular),type(description):Helix()
C_3342_T_synonymous	766	type(description):Chain(Spike glycoprotein),type(description):Chain(Spike protein S2),type(description):Chain(Spike protein S2'),type(description):Topological domain(Extracellular),type(description):Disulfide bond(),type(description):Beta strand()
C_1124_T_missense	765	type(description):Chain(Spike glycoprotein),type(description):Chain(Spike protein S1),type(description):Topological domain(Extracellular),type(description):Domain(BetaCoV S1-CTD),type(description):Region(Receptor-binding domain (RBD))
T_1513_C_missense	765	type(description):Chain(Spike glycoprotein),type(description):Chain(Spike protein S1),type(description):Topological domain(Extracellular),type(description):Domain(BetaCoV S1-CTD),type(description):Region(Receptor-binding domain (RBD)),type(description):Region(Receptor-binding motif; binding to human ACE2),type(description):Disulfide bond(),type(description):Helix()
C_1112_T_missense	762	type(description):Chain(Spike glycoprotein),type(description):Chain(Spike protein S1),type(description):Topological domain(Extracellular),type(description):Domain(BetaCoV S1-CTD),type(description):Region(Receptor-binding domain (RBD))
G_3219_T_missense	762	type(description):Chain(Spike glycoprotein),type(description):Chain(Spike protein S2),type(description):Chain(Spike protein S2'),type(description):Topological domain(Extracellular),type(description):Beta strand()
A_1493_G_missense	760	type(description):Chain(Spike glycoprotein),type(description):Chain(Spike protein S1),type(description):Topological domain(Extracellular),type(description):Domain(BetaCoV S1-CTD),type(description):Region(Receptor-binding domain (RBD)),type(description):Region(Receptor-binding motif; binding to human ACE2),type(description):Disulfide bond()
C_2292_A_missense	758	type(description):Chain(Spike glycoprotein),type(description):Chain(Spike protein S2),type(description):Topological domain(Extracellular),type(description):Natural variant(in strain: Omicron/BA.1, Omicron/BA.2, Omicron/BA.2.12.1, Omicron/BA.2.75, Omicron/BA.4, Omicron/BA.5),type(description):Helix()
C_1919_T_missense	734	type(description):Chain(Spike glycoprotein),type(description):Chain(Spike protein S1),type(description):Topological domain(Extracellular),type(description):Region(Disordered),type(description):Disulfide bond(),type(description):Beta strand()
A_3774_C_missense	731	type(description):Chain(Spike glycoprotein),type(description):Chain(Spike protein S2),type(description):Chain(Spike protein S2'),type(description):Topological domain(Cytoplasmic),type(description):Motif(Diacidic ER export motif (host COPII))
C_2111_T_missense	715	type(description):Chain(Spike glycoprotein),type(description):Chain(Spike protein S2),type(description):Topological domain(Extracellular),type(description):Beta strand()
C_936_T_synonymous	714	type(description):Chain(Spike glycoprotein),type(description):Chain(Spike protein S1),type(description):Topological domain(Extracellular),type(description):Beta strand()
A_1038_C_missense	712	type(description):Chain(Spike glycoprotein),type(description):Chain(Spike protein S1),type(description):Topological domain(Extracellular),type(description):Domain(BetaCoV S1-CTD),type(description):Region(Receptor-binding domain (RBD)),type(description):Disulfide bond(),type(description):Natural variant(in strain: Mu/B.1.621),type(description):Beta strand()
A_431_T_missense	708	type(description):Chain(Spike glycoprotein),type(description):Chain(Spike protein S1),type(description):Topological domain(Extracellular),type(description):Domain(BetaCoV S1-NTD),type(description):Region(Disordered),type(description):Disulfide bond(),type(description):Natural variant(in strain: Omicron/BA.1),type(description):Beta strand()
G_3232_T_missense	695	type(description):Chain(Spike glycoprotein),type(description):Chain(Spike protein S2),type(description):Chain(Spike protein S2'),type(description):Topological domain(Extracellular),type(description):Beta strand()
C_526_T_missense	692	type(description):Chain(Spike glycoprotein),type(description):Chain(Spike protein S1),type(description):Topological domain(Extracellular),type(description):Domain(BetaCoV S1-NTD),type(description):Region(Disordered)
T_3171_C_synonymous	685	type(description):Chain(Spike glycoprotein),type(description):Chain(Spike protein S2),type(description):Chain(Spike protein S2'),type(description):Topological domain(Extracellular)
T_432_C_synonymous	679	type(description):Chain(Spike glycoprotein),type(description):Chain(Spike protein S1),type(description):Topological domain(Extracellular),type(description):Domain(BetaCoV S1-NTD),type(description):Region(Disordered),type(description):Disulfide bond(),type(description):Natural variant(in strain: Omicron/BA.1),type(description):Natural variant(in strain: Alpha/B.1.1.7, Eta/B.1.525, B.1.1.318),type(…
A_1478_G_missense	678	type(description):Chain(Spike glycoprotein),type(description):Chain(Spike protein S1),type(description):Topological domain(Extracellular),type(description):Domain(BetaCoV S1-CTD),type(description):Region(Receptor-binding domain (RBD)),type(description):Region(Receptor-binding motif; binding to human ACE2),type(description):Disulfide bond(),type(description):Beta strand()
C_662_T_missense	677	type(description):Chain(Spike glycoprotein),type(description):Chain(Spike protein S1),type(description):Topological domain(Extracellular),type(description):Domain(BetaCoV S1-NTD),type(description):Beta strand()
C_2568_T_synonymous	657	type(description):Chain(Spike glycoprotein),type(description):Chain(Spike protein S2),type(description):Chain(Spike protein S2'),type(description):Topological domain(Extracellular),type(description):Natural variant(in strain: Omicron/BA.1),type(description):Turn()
G_2031_C_missense	656	type(description):Chain(Spike glycoprotein),type(description):Chain(Spike protein S1),type(description):Topological domain(Extracellular),type(description):Region(Disordered),type(description):Natural variant(in strain: Eta/B.1.525)
G_1239_T_synonymous	656	type(description):Chain(Spike glycoprotein),type(description):Chain(Spike protein S1),type(description):Topological domain(Extracellular),type(description):Domain(BetaCoV S1-CTD),type(description):Region(Receptor-binding domain (RBD)),type(description):Disulfide bond(),type(description):Disulfide bond(),type(description):Beta strand()
A_2024_G_missense	650	type(description):Chain(Spike glycoprotein),type(description):Chain(Spike protein S1),type(description):Topological domain(Extracellular),type(description):Region(Disordered)
A_1126_G_missense	640	type(description):Chain(Spike glycoprotein),type(description):Chain(Spike protein S1),type(description):Topological domain(Extracellular),type(description):Domain(BetaCoV S1-CTD),type(description):Region(Receptor-binding domain (RBD)),type(description):Beta strand()
C_646_T_missense	639	type(description):Chain(Spike glycoprotein),type(description):Chain(Spike protein S1),type(description):Topological domain(Extracellular),type(description):Domain(BetaCoV S1-NTD)
T_638_G_missense	638	type(description):Chain(Spike glycoprotein),type(description):Chain(Spike protein S1),type(description):Topological domain(Extracellular),type(description):Domain(BetaCoV S1-NTD),type(description):Beta strand()
G_1213_A_missense	638	type(description):Chain(Spike glycoprotein),type(description):Chain(Spike protein S1),type(description):Topological domain(Extracellular),type(description):Domain(BetaCoV S1-CTD),type(description):Region(Receptor-binding domain (RBD)),type(description):Region(Integrin-binding motif;),type(description):Disulfide bond(),type(description):Disulfide bond(),type(description):Helix()
G_1564_T_missense	637	type(description):Chain(Spike glycoprotein),type(description):Chain(Spike protein S1),type(description):Topological domain(Extracellular),type(description):Domain(BetaCoV S1-CTD),type(description):Region(Receptor-binding domain (RBD)),type(description):Region(Disordered),type(description):Disulfide bond()
A_1224_C_missense	632	type(description):Chain(Spike glycoprotein),type(description):Chain(Spike protein S1),type(description):Topological domain(Extracellular),type(description):Domain(BetaCoV S1-CTD),type(description):Region(Receptor-binding domain (RBD)),type(description):Disulfide bond(),type(description):Disulfide bond(),type(description):Natural variant(in strain: Omicron/BA.2, Omicron/BA.2.12.1, Omicron/BA.2.75,…
C_1185_T_synonymous	628	type(description):Chain(Spike glycoprotein),type(description):Chain(Spike protein S1),type(description):Topological domain(Extracellular),type(description):Domain(BetaCoV S1-CTD),type(description):Region(Receptor-binding domain (RBD)),type(description):Disulfide bond(),type(description):Disulfide bond(),type(description):Beta strand()
C_2145_T_synonymous	616	type(description):Chain(Spike glycoprotein),type(description):Chain(Spike protein S2),type(description):Topological domain(Extracellular),type(description):Beta strand()
C_165_T_synonymous	612	type(description):Chain(Spike glycoprotein),type(description):Chain(Spike protein S1),type(description):Topological domain(Extracellular),type(description):Domain(BetaCoV S1-NTD),type(description):Disulfide bond(),type(description):Beta strand()
C_56_G_missense	612	type(description):Chain(Spike glycoprotein),type(description):Chain(Spike protein S1),type(description):Topological domain(Extracellular),type(description):Domain(BetaCoV S1-NTD),type(description):Region(Disordered),type(description):Disulfide bond()
C_86_T_missense	605	type(description):Chain(Spike glycoprotein),type(description):Chain(Spike protein S1),type(description):Topological domain(Extracellular),type(description):Domain(BetaCoV S1-NTD),type(description):Disulfide bond(),type(description):Beta strand()
C_1230_T_synonymous	602	type(description):Chain(Spike glycoprotein),type(description):Chain(Spike protein S1),type(description):Topological domain(Extracellular),type(description):Domain(BetaCoV S1-CTD),type(description):Region(Receptor-binding domain (RBD)),type(description):Disulfide bond(),type(description):Disulfide bond(),type(description):Beta strand()
C_1296_T_synonymous	593	type(description):Chain(Spike glycoprotein),type(description):Chain(Spike protein S1),type(description):Topological domain(Extracellular),type(description):Domain(BetaCoV S1-CTD),type(description):Region(Receptor-binding domain (RBD)),type(description):Disulfide bond(),type(description):Disulfide bond(),type(description):Beta strand()
G_3656_T_missense	592	type(description):Chain(Spike glycoprotein),type(description):Chain(Spike protein S2),type(description):Chain(Spike protein S2'),type(description):Transmembrane(Helical),type(description):Helix()
C_159_T_synonymous	579	type(description):Chain(Spike glycoprotein),type(description):Chain(Spike protein S1),type(description):Topological domain(Extracellular),type(description):Domain(BetaCoV S1-NTD),type(description):Disulfide bond(),type(description):Beta strand()
G_2848_A_missense	576	type(description):Chain(Spike glycoprotein),type(description):Chain(Spike protein S2),type(description):Chain(Spike protein S2'),type(description):Topological domain(Extracellular),type(description):Region(Heptad repeat 1),type(description):Coiled coil(),type(description):Helix()
A_2507_G_missense	573	type(description):Chain(Spike glycoprotein),type(description):Chain(Spike protein S2),type(description):Chain(Spike protein S2'),type(description):Topological domain(Extracellular),type(description):Region(Fusion peptide 1),type(description):Region(Disordered),type(description):Region(Fusion peptide 2),type(description):Helix()
G_3604_C_missense	572	type(description):Chain(Spike glycoprotein),type(description):Chain(Spike protein S2),type(description):Chain(Spike protein S2'),type(description):Topological domain(Extracellular),type(description):Region(Heptad repeat 2),type(description):Coiled coil()
G_1983_T_missense	567	type(description):Chain(Spike glycoprotein),type(description):Chain(Spike protein S1),type(description):Topological domain(Extracellular)
G_1558_T_missense	566	type(description):Chain(Spike glycoprotein),type(description):Chain(Spike protein S1),type(description):Topological domain(Extracellular),type(description):Domain(BetaCoV S1-CTD),type(description):Region(Receptor-binding domain (RBD)),type(description):Region(Disordered),type(description):Disulfide bond(),type(description):Beta strand()
G_550_A_missense	565	type(description):Chain(Spike glycoprotein),type(description):Chain(Spike protein S1),type(description):Topological domain(Extracellular),type(description):Domain(BetaCoV S1-NTD),type(description):Region(Disordered)
C_3444_T_synonymous	563	type(description):Chain(Spike glycoprotein),type(description):Chain(Spike protein S2),type(description):Chain(Spike protein S2'),type(description):Topological domain(Extracellular),type(description):Helix()
G_3682_T_missense	560	type(description):Chain(Spike glycoprotein),type(description):Chain(Spike protein S2),type(description):Chain(Spike protein S2'),type(description):Transmembrane(Helical),type(description):Helix()
T_1734_C_synonymous	559	type(description):Chain(Spike glycoprotein),type(description):Chain(Spike protein S1),type(description):Topological domain(Extracellular),type(description):Disulfide bond()
A_697_G_missense	550	type(description):Chain(Spike glycoprotein),type(description):Chain(Spike protein S1),type(description):Topological domain(Extracellular),type(description):Domain(BetaCoV S1-NTD)
G_3364_T_missense	548	type(description):Chain(Spike glycoprotein),type(description):Chain(Spike protein S2),type(description):Chain(Spike protein S2'),type(description):Topological domain(Extracellular),type(description):Disulfide bond(),type(description):Beta strand()
C_1062_T_synonymous	547	type(description):Chain(Spike glycoprotein),type(description):Chain(Spike protein S1),type(description):Topological domain(Extracellular),type(description):Domain(BetaCoV S1-CTD),type(description):Region(Receptor-binding domain (RBD)),type(description):Disulfide bond(),type(description):Beta strand()
G_3500_C_missense	540	type(description):Chain(Spike glycoprotein),type(description):Chain(Spike protein S2),type(description):Chain(Spike protein S2'),type(description):Topological domain(Extracellular),type(description):Region(Heptad repeat 2)
T_1480_C_missense	536	type(description):Chain(Spike glycoprotein),type(description):Chain(Spike protein S1),type(description):Topological domain(Extracellular),type(description):Domain(BetaCoV S1-CTD),type(description):Region(Receptor-binding domain (RBD)),type(description):Region(Receptor-binding motif; binding to human ACE2),type(description):Disulfide bond(),type(description):Beta strand()
C_3225_T_synonymous	515	type(description):Chain(Spike glycoprotein),type(description):Chain(Spike protein S2),type(description):Chain(Spike protein S2'),type(description):Topological domain(Extracellular),type(description):Beta strand()
C_2816_T_missense	512	type(description):Chain(Spike glycoprotein),type(description):Chain(Spike protein S2),type(description):Chain(Spike protein S2'),type(description):Topological domain(Extracellular),type(description):Region(Heptad repeat 1),type(description):Helix()
C_180_T_synonymous	512	type(description):Chain(Spike glycoprotein),type(description):Chain(Spike protein S1),type(description):Topological domain(Extracellular),type(description):Domain(BetaCoV S1-NTD),type(description):Disulfide bond()
C_826_T_synonymous	508	type(description):Chain(Spike glycoprotein),type(description):Chain(Spike protein S1),type(description):Topological domain(Extracellular),type(description):Domain(BetaCoV S1-NTD),type(description):Beta strand()
A_1272_G_synonymous	504	type(description):Chain(Spike glycoprotein),type(description):Chain(Spike protein S1),type(description):Topological domain(Extracellular),type(description):Domain(BetaCoV S1-CTD),type(description):Region(Receptor-binding domain (RBD)),type(description):Disulfide bond(),type(description):Disulfide bond()
C_60_T_synonymous	500	type(description):Chain(Spike glycoprotein),type(description):Chain(Spike protein S1),type(description):Topological domain(Extracellular),type(description):Domain(BetaCoV S1-NTD),type(description):Region(Disordered),type(description):Disulfide bond(),type(description):Natural variant(in strain: Gamma/P.1),type(description):Beta strand()
C_348_T_synonymous	499	type(description):Chain(Spike glycoprotein),type(description):Chain(Spike protein S1),type(description):Topological domain(Extracellular),type(description):Domain(BetaCoV S1-NTD),type(description):Disulfide bond(),type(description):Beta strand()
C_2073_T_synonymous	497	type(description):Chain(Spike glycoprotein),type(description):Chain(Spike protein S2),type(description):Topological domain(Extracellular),type(description):Beta strand()
G_3687_T_missense	487	type(description):Chain(Spike glycoprotein),type(description):Chain(Spike protein S2),type(description):Chain(Spike protein S2'),type(description):Transmembrane(Helical),type(description):Helix()
G_2059_T_missense	481	type(description):Chain(Spike glycoprotein),type(description):Chain(Spike protein S2),type(description):Topological domain(Extracellular),type(description):Region(Disordered)
C_2472_T_synonymous	477	type(description):Chain(Spike glycoprotein),type(description):Chain(Spike protein S2),type(description):Chain(Spike protein S2'),type(description):Topological domain(Extracellular),type(description):Region(Fusion peptide 1)
C_767_T_missense	477	type(description):Chain(Spike glycoprotein),type(description):Chain(Spike protein S1),type(description):Topological domain(Extracellular),type(description):Domain(BetaCoV S1-NTD),type(description):Region(Disordered),type(description):Turn()
C_1995_T_synonymous	473	type(description):Chain(Spike glycoprotein),type(description):Chain(Spike protein S1),type(description):Topological domain(Extracellular),type(description):Disulfide bond(),type(description):Beta strand()
C_1424_T_missense	466	type(description):Chain(Spike glycoprotein),type(description):Chain(Spike protein S1),type(description):Topological domain(Extracellular),type(description):Domain(BetaCoV S1-CTD),type(description):Region(Receptor-binding domain (RBD)),type(description):Region(Receptor-binding motif; binding to human ACE2),type(description):Region(Disordered),type(description):Disulfide bond()
A_1358_T_missense	464	type(description):Chain(Spike glycoprotein),type(description):Chain(Spike protein S1),type(description):Topological domain(Extracellular),type(description):Domain(BetaCoV S1-CTD),type(description):Region(Receptor-binding domain (RBD)),type(description):Region(Receptor-binding motif; binding to human ACE2),type(description):Region(Immunodominant HLA epitope recognized by the CD8+; called NF9 pepti…
C_1431_G_missense	462	type(description):Chain(Spike glycoprotein),type(description):Chain(Spike protein S1),type(description):Topological domain(Extracellular),type(description):Domain(BetaCoV S1-CTD),type(description):Region(Receptor-binding domain (RBD)),type(description):Region(Receptor-binding motif; binding to human ACE2),type(description):Region(Disordered),type(description):Disulfide bond(),type(description):Na…
G_2046_T_synonymous	462	type(description):Chain(Spike glycoprotein),type(description):Chain(Spike protein S1),type(description):Topological domain(Extracellular),type(description):Region(Disordered),type(description):Region(Putative superantigen; may bind T-cell receptor beta/TRBC1),type(description):Mutagenesis(About 50% stronger entry efficiency in Vero E6 cells while 30% weaker entry efficiency in hACE2-expressing BH…
C_195_T_synonymous	456	type(description):Chain(Spike glycoprotein),type(description):Chain(Spike protein S1),type(description):Topological domain(Extracellular),type(description):Domain(BetaCoV S1-NTD),type(description):Disulfide bond(),type(description):Beta strand()
C_3357_T_synonymous	453	type(description):Chain(Spike glycoprotein),type(description):Chain(Spike protein S2),type(description):Chain(Spike protein S2'),type(description):Topological domain(Extracellular),type(description):Disulfide bond(),type(description):Beta strand()
G_1749_T_missense	453	type(description):Chain(Spike glycoprotein),type(description):Chain(Spike protein S1),type(description):Topological domain(Extracellular),type(description):Disulfide bond()
C_200_T_missense	452	type(description):Chain(Spike glycoprotein),type(description):Chain(Spike protein S1),type(description):Topological domain(Extracellular),type(description):Domain(BetaCoV S1-NTD),type(description):Disulfide bond(),type(description):Beta strand()
A_2194_T_missense	452	type(description):Chain(Spike glycoprotein),type(description):Chain(Spike protein S2),type(description):Topological domain(Extracellular)
C_3645_T_synonymous	451	type(description):Chain(Spike glycoprotein),type(description):Chain(Spike protein S2),type(description):Chain(Spike protein S2'),type(description):Transmembrane(Helical)
C_1029_T_synonymous	449	type(description):Chain(Spike glycoprotein),type(description):Chain(Spike protein S1),type(description):Topological domain(Extracellular),type(description):Domain(BetaCoV S1-CTD),type(description):Region(Receptor-binding domain (RBD)),type(description):Glycosylation(N-linked (GlcNAc...) (complex) asparagine; by host),type(description):Disulfide bond(),type(description):Mutagenesis(Reduced viral i…
G_2049_T_synonymous	436	type(description):Chain(Spike glycoprotein),type(description):Chain(Spike protein S1),type(description):Topological domain(Extracellular),type(description):Region(Disordered),type(description):Region(Putative superantigen; may bind T-cell receptor beta/TRBC1),type(description):Mutagenesis(About 50% stronger entry efficiency in Vero E6 cells while 30% weaker entry efficiency in hACE2-expressing BH…
A_204_T_synonymous	434	type(description):Chain(Spike glycoprotein),type(description):Chain(Spike protein S1),type(description):Topological domain(Extracellular),type(description):Domain(BetaCoV S1-NTD),type(description):Region(Disordered),type(description):Disulfide bond(),type(description):Beta strand()
A_1502_C_missense	434	type(description):Chain(Spike glycoprotein),type(description):Chain(Spike protein S1),type(description):Topological domain(Extracellular),type(description):Domain(BetaCoV S1-CTD),type(description):Region(Receptor-binding domain (RBD)),type(description):Region(Receptor-binding motif; binding to human ACE2),type(description):Disulfide bond(),type(description):Beta strand()
G_663_T_synonymous	433	type(description):Chain(Spike glycoprotein),type(description):Chain(Spike protein S1),type(description):Topological domain(Extracellular),type(description):Domain(BetaCoV S1-NTD),type(description):Beta strand()
G_906_T_synonymous	432	type(description):Chain(Spike glycoprotein),type(description):Chain(Spike protein S1),type(description):Topological domain(Extracellular),type(description):Domain(BetaCoV S1-NTD),type(description):Helix()
C_2461_T_synonymous	431	type(description):Chain(Spike glycoprotein),type(description):Chain(Spike protein S2),type(description):Chain(Spike protein S2'),type(description):Topological domain(Extracellular),type(description):Region(Fusion peptide 1),type(description):Helix()
G_459_T_missense	430	type(description):Chain(Spike glycoprotein),type(description):Chain(Spike protein S1),type(description):Topological domain(Extracellular),type(description):Domain(BetaCoV S1-NTD),type(description):Region(Disordered),type(description):Disulfide bond(),type(description):Beta strand()
C_2102_T_missense	428	type(description):Chain(Spike glycoprotein),type(description):Chain(Spike protein S2),type(description):Topological domain(Extracellular)
C_3484_T_missense	427	type(description):Chain(Spike glycoprotein),type(description):Chain(Spike protein S2),type(description):Chain(Spike protein S2'),type(description):Topological domain(Extracellular)
G_1864_T_missense	423	type(description):Chain(Spike glycoprotein),type(description):Chain(Spike protein S1),type(description):Topological domain(Extracellular),type(description):Region(Disordered),type(description):Disulfide bond(),type(description):Helix()
C_2812_T_missense	423	type(description):Chain(Spike glycoprotein),type(description):Chain(Spike protein S2),type(description):Chain(Spike protein S2'),type(description):Topological domain(Extracellular),type(description):Region(Heptad repeat 1),type(description):Helix()
G_637_T_missense	416	type(description):Chain(Spike glycoprotein),type(description):Chain(Spike protein S1),type(description):Topological domain(Extracellular),type(description):Domain(BetaCoV S1-NTD),type(description):Beta strand()
C_3600_T_synonymous	416	type(description):Chain(Spike glycoprotein),type(description):Chain(Spike protein S2),type(description):Chain(Spike protein S2'),type(description):Topological domain(Extracellular),type(description):Region(Heptad repeat 2),type(description):Coiled coil()
G_769_A_missense	416	type(description):Chain(Spike glycoprotein),type(description):Chain(Spike protein S1),type(description):Topological domain(Extracellular),type(description):Domain(BetaCoV S1-NTD),type(description):Region(Disordered)
G_3366_C_synonymous	415	type(description):Chain(Spike glycoprotein),type(description):Chain(Spike protein S2),type(description):Chain(Spike protein S2'),type(description):Topological domain(Extracellular),type(description):Disulfide bond(),type(description):Beta strand()
C_702_T_synonymous	415	type(description):Chain(Spike glycoprotein),type(description):Chain(Spike protein S1),type(description):Topological domain(Extracellular),type(description):Domain(BetaCoV S1-NTD),type(description):Glycosylation(N-linked (GlcNAc...) (high mannose) asparagine; by host),type(description):Mutagenesis(Increased resistance to neutralizing antibodies.)
G_3664_A_missense	415	type(description):Chain(Spike glycoprotein),type(description):Chain(Spike protein S2),type(description):Chain(Spike protein S2'),type(description):Transmembrane(Helical),type(description):Helix()
C_96_T_synonymous	413	type(description):Chain(Spike glycoprotein),type(description):Chain(Spike protein S1),type(description):Topological domain(Extracellular),type(description):Domain(BetaCoV S1-NTD),type(description):Disulfide bond(),type(description):Turn()
C_84_T_synonymous	413	type(description):Chain(Spike glycoprotein),type(description):Chain(Spike protein S1),type(description):Topological domain(Extracellular),type(description):Domain(BetaCoV S1-NTD),type(description):Disulfide bond(),type(description):Beta strand()
G_3366_T_synonymous	411	type(description):Chain(Spike glycoprotein),type(description):Chain(Spike protein S2),type(description):Chain(Spike protein S2'),type(description):Topological domain(Extracellular),type(description):Disulfide bond(),type(description):Beta strand()
C_444_T_synonymous	410	type(description):Chain(Spike glycoprotein),type(description):Chain(Spike protein S1),type(description):Topological domain(Extracellular),type(description):Domain(BetaCoV S1-NTD),type(description):Region(Disordered),type(description):Disulfide bond(),type(description):Turn()
C_2775_T_synonymous	409	type(description):Chain(Spike glycoprotein),type(description):Chain(Spike protein S2),type(description):Chain(Spike protein S2'),type(description):Topological domain(Extracellular),type(description):Region(Heptad repeat 1),type(description):Helix()
C_3350_T_missense	408	type(description):Chain(Spike glycoprotein),type(description):Chain(Spike protein S2),type(description):Chain(Spike protein S2'),type(description):Topological domain(Extracellular),type(description):Disulfide bond()
T_3710_C_missense	407	type(description):Chain(Spike glycoprotein),type(description):Chain(Spike protein S2),type(description):Chain(Spike protein S2'),type(description):Topological domain(Cytoplasmic)
A_2811_G_synonymous	401	type(description):Chain(Spike glycoprotein),type(description):Chain(Spike protein S2),type(description):Chain(Spike protein S2'),type(description):Topological domain(Extracellular),type(description):Region(Heptad repeat 1),type(description):Helix()
G_2066_T_missense	392	type(description):Chain(Spike glycoprotein),type(description):Chain(Spike protein S2),type(description):Topological domain(Extracellular)
C_2121_T_synonymous	391	type(description):Chain(Spike glycoprotein),type(description):Chain(Spike protein S2),type(description):Topological domain(Extracellular)
G_2806_T_missense	390	type(description):Chain(Spike glycoprotein),type(description):Chain(Spike protein S2),type(description):Chain(Spike protein S2'),type(description):Topological domain(Extracellular),type(description):Region(Heptad repeat 1),type(description):Helix()
G_79_T_missense	389	type(description):Chain(Spike glycoprotein),type(description):Chain(Spike protein S1),type(description):Topological domain(Extracellular),type(description):Domain(BetaCoV S1-NTD),type(description):Disulfide bond(),type(description):Natural variant(in strain: Omicron/BA.2, Omicron/BA.2.12.1, Omicron/BA.2.75, Omicron/BA.4, Omicron/BA.5)
C_1958_T_missense	376	type(description):Chain(Spike glycoprotein),type(description):Chain(Spike protein S1),type(description):Topological domain(Extracellular)
C_1113_T_synonymous	376	type(description):Chain(Spike glycoprotein),type(description):Chain(Spike protein S1),type(description):Topological domain(Extracellular),type(description):Domain(BetaCoV S1-CTD),type(description):Region(Receptor-binding domain (RBD)),type(description):Natural variant(in strain: Omicron/BA.2, Omicron/BA.2.12.1, Omicron/BA.2.75, Omicron/BA.4, Omicron/BA.5),type(description):Natural variant(in stra…
A_472_G_missense	373	type(description):Chain(Spike glycoprotein),type(description):Chain(Spike protein S1),type(description):Topological domain(Extracellular),type(description):Domain(BetaCoV S1-NTD),type(description):Region(Disordered),type(description):Disulfide bond(),type(description):Natural variant(in strain: Delta/B.1.617.2),type(description):Beta strand()
C_210_T_synonymous	372	type(description):Chain(Spike glycoprotein),type(description):Chain(Spike protein S1),type(description):Topological domain(Extracellular),type(description):Domain(BetaCoV S1-NTD),type(description):Region(Disordered),type(description):Disulfide bond(),type(description):Natural variant(in strain: Alpha/B.1.1.7, Eta/B.1.525, 19B/501T, Omicron/BA.1, Omicron/BA.4, Omicron/BA.5; May compensate for redu…
C_3303_T_synonymous	369	type(description):Chain(Spike glycoprotein),type(description):Chain(Spike protein S2),type(description):Chain(Spike protein S2'),type(description):Topological domain(Extracellular),type(description):Disulfide bond(),type(description):Natural variant(in strain: Theta/P.3)
G_3058_T_missense	367	type(description):Chain(Spike glycoprotein),type(description):Chain(Spike protein S2),type(description):Chain(Spike protein S2'),type(description):Topological domain(Extracellular),type(description):Helix()
C_390_T_synonymous	364	type(description):Chain(Spike glycoprotein),type(description):Chain(Spike protein S1),type(description):Topological domain(Extracellular),type(description):Domain(BetaCoV S1-NTD),type(description):Disulfide bond(),type(description):Beta strand()
G_3250_T_missense	361	type(description):Chain(Spike glycoprotein),type(description):Chain(Spike protein S2),type(description):Chain(Spike protein S2'),type(description):Topological domain(Extracellular),type(description):Disulfide bond()
G_2794_A_missense	360	type(description):Chain(Spike glycoprotein),type(description):Chain(Spike protein S2),type(description):Chain(Spike protein S2'),type(description):Topological domain(Extracellular),type(description):Region(Heptad repeat 1),type(description):Helix()
T_1176_C_synonymous	360	type(description):Chain(Spike glycoprotein),type(description):Chain(Spike protein S1),type(description):Topological domain(Extracellular),type(description):Domain(BetaCoV S1-CTD),type(description):Region(Receptor-binding domain (RBD)),type(description):Disulfide bond(),type(description):Disulfide bond(),type(description):Beta strand()
A_3503_G_missense	360	type(description):Chain(Spike glycoprotein),type(description):Chain(Spike protein S2),type(description):Chain(Spike protein S2'),type(description):Topological domain(Extracellular),type(description):Region(Heptad repeat 2)
C_705_T_synonymous	360	type(description):Chain(Spike glycoprotein),type(description):Chain(Spike protein S1),type(description):Topological domain(Extracellular),type(description):Domain(BetaCoV S1-NTD)
C_174_T_synonymous	359	type(description):Chain(Spike glycoprotein),type(description):Chain(Spike protein S1),type(description):Topological domain(Extracellular),type(description):Domain(BetaCoV S1-NTD),type(description):Disulfide bond()
T_2718_C_synonymous	357	type(description):Chain(Spike glycoprotein),type(description):Chain(Spike protein S2),type(description):Chain(Spike protein S2'),type(description):Topological domain(Extracellular),type(description):Helix()
G_2635_T_missense	351	type(description):Chain(Spike glycoprotein),type(description):Chain(Spike protein S2),type(description):Chain(Spike protein S2'),type(description):Topological domain(Extracellular),type(description):Helix()
A_2976_G_synonymous	350	type(description):Chain(Spike glycoprotein),type(description):Chain(Spike protein S2),type(description):Chain(Spike protein S2'),type(description):Topological domain(Extracellular),type(description):Coiled coil()
A_3312_G_synonymous	348	type(description):Chain(Spike glycoprotein),type(description):Chain(Spike protein S2),type(description):Chain(Spike protein S2'),type(description):Topological domain(Extracellular),type(description):Disulfide bond(),type(description):Beta strand()
G_3310_T_missense	346	type(description):Chain(Spike glycoprotein),type(description):Chain(Spike protein S2),type(description):Chain(Spike protein S2'),type(description):Topological domain(Extracellular),type(description):Disulfide bond(),type(description):Beta strand()
C_2576_T_missense	344	type(description):Chain(Spike glycoprotein),type(description):Chain(Spike protein S2),type(description):Chain(Spike protein S2'),type(description):Topological domain(Extracellular),type(description):Beta strand()
C_65_T_missense	344	type(description):Chain(Spike glycoprotein),type(description):Chain(Spike protein S1),type(description):Topological domain(Extracellular),type(description):Domain(BetaCoV S1-NTD),type(description):Region(Disordered),type(description):Disulfide bond(),type(description):Beta strand()
G_782_T_missense	337	type(description):Chain(Spike glycoprotein),type(description):Chain(Spike protein S1),type(description):Topological domain(Extracellular),type(description):Domain(BetaCoV S1-NTD),type(description):Region(Disordered)
G_3790_T_missense	337	type(description):Chain(Spike glycoprotein),type(description):Chain(Spike protein S2),type(description):Chain(Spike protein S2'),type(description):Topological domain(Cytoplasmic),type(description):Motif(Binding to host plasma membrane localising/FERM domain proteins)
G_1279_A_missense	335	type(description):Chain(Spike glycoprotein),type(description):Chain(Spike protein S1),type(description):Topological domain(Extracellular),type(description):Domain(BetaCoV S1-CTD),type(description):Region(Receptor-binding domain (RBD)),type(description):Disulfide bond(),type(description):Disulfide bond()
C_2333_T_missense	332	type(description):Chain(Spike glycoprotein),type(description):Chain(Spike protein S2),type(description):Topological domain(Extracellular),type(description):Helix()
C_3186_T_synonymous	331	type(description):Chain(Spike glycoprotein),type(description):Chain(Spike protein S2),type(description):Chain(Spike protein S2'),type(description):Topological domain(Extracellular),type(description):Beta strand()
C_33_T_synonymous	330	type(description):Signal(),type(description):Region(Disordered)
G_3749_T_missense	329	type(description):Chain(Spike glycoprotein),type(description):Chain(Spike protein S2),type(description):Chain(Spike protein S2'),type(description):Topological domain(Cytoplasmic)
A_2385_C_missense	326	type(description):Chain(Spike glycoprotein),type(description):Chain(Spike protein S2),type(description):Topological domain(Extracellular)
T_213_G_synonymous	325	type(description):Chain(Spike glycoprotein),type(description):Chain(Spike protein S1),type(description):Topological domain(Extracellular),type(description):Domain(BetaCoV S1-NTD),type(description):Region(Disordered),type(description):Disulfide bond(),type(description):Turn()
C_438_T_synonymous	321	type(description):Chain(Spike glycoprotein),type(description):Chain(Spike protein S1),type(description):Topological domain(Extracellular),type(description):Domain(BetaCoV S1-NTD),type(description):Region(Disordered),type(description):Disulfide bond(),type(description):Beta strand()
G_162_A_synonymous	318	type(description):Chain(Spike glycoprotein),type(description):Chain(Spike protein S1),type(description):Topological domain(Extracellular),type(description):Domain(BetaCoV S1-NTD),type(description):Disulfide bond(),type(description):Beta strand()
C_2367_T_synonymous	317	type(description):Chain(Spike glycoprotein),type(description):Chain(Spike protein S2),type(description):Topological domain(Extracellular),type(description):Beta strand()
C_77_T_missense	315	type(description):Chain(Spike glycoprotein),type(description):Chain(Spike protein S1),type(description):Topological domain(Extracellular),type(description):Domain(BetaCoV S1-NTD),type(description):Region(Disordered),type(description):Disulfide bond(),type(description):Natural variant(in strain: Omicron/BA.2, Omicron/BA.2.12.1, Omicron/BA.2.75, Omicron/BA.4, Omicron/BA.5)
C_249_T_synonymous	315	type(description):Chain(Spike glycoprotein),type(description):Chain(Spike protein S1),type(description):Topological domain(Extracellular),type(description):Domain(BetaCoV S1-NTD),type(description):Disulfide bond(),type(description):Beta strand()
G_3775_C_missense	313	type(description):Chain(Spike glycoprotein),type(description):Chain(Spike protein S2),type(description):Chain(Spike protein S2'),type(description):Topological domain(Cytoplasmic),type(description):Motif(Diacidic ER export motif (host COPII))
T_1693_C_missense	312	type(description):Chain(Spike glycoprotein),type(description):Chain(Spike protein S1),type(description):Topological domain(Extracellular),type(description):Disulfide bond()
C_129_T_synonymous	310	type(description):Chain(Spike glycoprotein),type(description):Chain(Spike protein S1),type(description):Topological domain(Extracellular),type(description):Domain(BetaCoV S1-NTD),type(description):Disulfide bond(),type(description):Beta strand()
C_2196_T_synonymous	309	type(description):Chain(Spike glycoprotein),type(description):Chain(Spike protein S2),type(description):Topological domain(Extracellular)
C_2334_T_synonymous	308	type(description):Chain(Spike glycoprotein),type(description):Chain(Spike protein S2),type(description):Topological domain(Extracellular),type(description):Helix()
A_2339_C_missense	303	type(description):Chain(Spike glycoprotein),type(description):Chain(Spike protein S2),type(description):Topological domain(Extracellular),type(description):Helix()
G_3655_T_missense	301	type(description):Chain(Spike glycoprotein),type(description):Chain(Spike protein S2),type(description):Chain(Spike protein S2'),type(description):Transmembrane(Helical),type(description):Helix()
G_2806_A_missense	301	type(description):Chain(Spike glycoprotein),type(description):Chain(Spike protein S2),type(description):Chain(Spike protein S2'),type(description):Topological domain(Extracellular),type(description):Region(Heptad repeat 1),type(description):Helix()
G_542_T_missense	299	type(description):Chain(Spike glycoprotein),type(description):Chain(Spike protein S1),type(description):Topological domain(Extracellular),type(description):Domain(BetaCoV S1-NTD),type(description):Region(Disordered),type(description):Beta strand()
G_425_T_missense	295	type(description):Chain(Spike glycoprotein),type(description):Chain(Spike protein S1),type(description):Topological domain(Extracellular),type(description):Domain(BetaCoV S1-NTD),type(description):Disulfide bond(),type(description):Beta strand()
T_916_C_missense	293	type(description):Chain(Spike glycoprotein),type(description):Chain(Spike protein S1),type(description):Topological domain(Extracellular),type(description):Beta strand()
T_8_G_missense	286	type(description):Signal(),type(description):Region(Disordered)
C_1860_T_synonymous	285	type(description):Chain(Spike glycoprotein),type(description):Chain(Spike protein S1),type(description):Topological domain(Extracellular),type(description):Disulfide bond(),type(description):Helix()
G_3704_T_missense	283	type(description):Chain(Spike glycoprotein),type(description):Chain(Spike protein S2),type(description):Chain(Spike protein S2'),type(description):Helix()
T_3249_C_synonymous	282	type(description):Chain(Spike glycoprotein),type(description):Chain(Spike protein S2),type(description):Chain(Spike protein S2'),type(description):Topological domain(Extracellular),type(description):Disulfide bond(),type(description):Beta strand()
C_761_T_missense	281	type(description):Chain(Spike glycoprotein),type(description):Chain(Spike protein S1),type(description):Topological domain(Extracellular),type(description):Domain(BetaCoV S1-NTD),type(description):Region(Disordered)
T_3597_C_synonymous	278	type(description):Chain(Spike glycoprotein),type(description):Chain(Spike protein S2),type(description):Chain(Spike protein S2'),type(description):Topological domain(Extracellular),type(description):Region(Heptad repeat 2),type(description):Coiled coil()
A_894_G_synonymous	277	type(description):Chain(Spike glycoprotein),type(description):Chain(Spike protein S1),type(description):Topological domain(Extracellular),type(description):Domain(BetaCoV S1-NTD),type(description):Region(Putative superantigen; may bind T-cell receptor alpha/TRAC),type(description):Disulfide bond(),type(description):Helix()
C_920_T_missense	277	type(description):Chain(Spike glycoprotein),type(description):Chain(Spike protein S1),type(description):Topological domain(Extracellular),type(description):Beta strand()
G_489_T_synonymous	276	type(description):Chain(Spike glycoprotein),type(description):Chain(Spike protein S1),type(description):Topological domain(Extracellular),type(description):Domain(BetaCoV S1-NTD),type(description):Region(Disordered),type(description):Disulfide bond(),type(description):Beta strand()
A_474_C_missense	276	type(description):Chain(Spike glycoprotein),type(description):Chain(Spike protein S1),type(description):Topological domain(Extracellular),type(description):Domain(BetaCoV S1-NTD),type(description):Region(Disordered),type(description):Disulfide bond(),type(description):Natural variant(in strain: Delta/B.1.617.2),type(description):Beta strand()
G_1839_T_missense	276	type(description):Chain(Spike glycoprotein),type(description):Chain(Spike protein S1),type(description):Topological domain(Extracellular),type(description):Natural variant(in strain: A23.1),type(description):Beta strand()
A_2516_T_missense	276	type(description):Chain(Spike glycoprotein),type(description):Chain(Spike protein S2),type(description):Chain(Spike protein S2'),type(description):Topological domain(Extracellular),type(description):Region(Disordered),type(description):Region(Fusion peptide 2)
C_250_T_synonymous	276	type(description):Chain(Spike glycoprotein),type(description):Chain(Spike protein S1),type(description):Topological domain(Extracellular),type(description):Domain(BetaCoV S1-NTD),type(description):Disulfide bond(),type(description):Beta strand()
C_1623_T_synonymous	275	type(description):Chain(Spike glycoprotein),type(description):Chain(Spike protein S1),type(description):Topological domain(Extracellular),type(description):Region(Receptor-binding domain (RBD)),type(description):Region(Disordered),type(description):Disulfide bond(),type(description):Beta strand()
G_3202_T_missense	274	type(description):Chain(Spike glycoprotein),type(description):Chain(Spike protein S2),type(description):Chain(Spike protein S2'),type(description):Topological domain(Extracellular),type(description):Beta strand()
C_1125_T_synonymous	274	type(description):Chain(Spike glycoprotein),type(description):Chain(Spike protein S1),type(description):Topological domain(Extracellular),type(description):Domain(BetaCoV S1-CTD),type(description):Region(Receptor-binding domain (RBD)),type(description):Natural variant(in strain: Omicron/BA.1, Omicron/BA.2, Omicron/BA.2.12.1, Omicron/BA.2.75, Omicron/BA.4, Omicron/BA.5),type(description):Beta stra…
G_1960_C_missense	271	type(description):Chain(Spike glycoprotein),type(description):Chain(Spike protein S1),type(description):Topological domain(Extracellular)
G_3751_A_missense	270	type(description):Chain(Spike glycoprotein),type(description):Chain(Spike protein S2),type(description):Chain(Spike protein S2'),type(description):Topological domain(Cytoplasmic)
G_208_A_missense	269	type(description):Chain(Spike glycoprotein),type(description):Chain(Spike protein S1),type(description):Topological domain(Extracellular),type(description):Domain(BetaCoV S1-NTD),type(description):Region(Disordered),type(description):Disulfide bond(),type(description):Natural variant(in strain: Alpha/B.1.1.7, Eta/B.1.525, 19B/501T, Omicron/BA.1, Omicron/BA.4, Omicron/BA.5; May compensate for redu…
T_2203_G_missense	266	type(description):Chain(Spike glycoprotein),type(description):Chain(Spike protein S2),type(description):Topological domain(Extracellular),type(description):Beta strand()
C_2042_T_missense	266	type(description):Chain(Spike glycoprotein),type(description):Chain(Spike protein S1),type(description):Topological domain(Extracellular),type(description):Region(Disordered),type(description):Mutagenesis(About 50% stronger entry efficiency in Vero E6 cells while 30% weaker entry efficiency in hACE2-expressing BHK cells.)
T_53_G_missense	264	type(description):Chain(Spike glycoprotein),type(description):Chain(Spike protein S1),type(description):Topological domain(Extracellular),type(description):Domain(BetaCoV S1-NTD),type(description):Region(Disordered),type(description):Disulfide bond()
A_1767_G_synonymous	263	type(description):Chain(Spike glycoprotein),type(description):Chain(Spike protein S1),type(description):Topological domain(Extracellular),type(description):Disulfide bond()
G_757_T_missense	263	type(description):Chain(Spike glycoprotein),type(description):Chain(Spike protein S1),type(description):Topological domain(Extracellular),type(description):Domain(BetaCoV S1-NTD),type(description):Region(Disordered),type(description):Beta strand()
C_2808_T_synonymous	263	type(description):Chain(Spike glycoprotein),type(description):Chain(Spike protein S2),type(description):Chain(Spike protein S2'),type(description):Topological domain(Extracellular),type(description):Region(Heptad repeat 1),type(description):Helix()
G_3259_T_missense	261	type(description):Chain(Spike glycoprotein),type(description):Chain(Spike protein S2),type(description):Chain(Spike protein S2'),type(description):Topological domain(Extracellular),type(description):Disulfide bond(),type(description):Beta strand()
T_1746_C_synonymous	260	type(description):Chain(Spike glycoprotein),type(description):Chain(Spike protein S1),type(description):Topological domain(Extracellular),type(description):Disulfide bond()
C_2292_T_synonymous	260	type(description):Chain(Spike glycoprotein),type(description):Chain(Spike protein S2),type(description):Topological domain(Extracellular),type(description):Natural variant(in strain: Omicron/BA.1, Omicron/BA.2, Omicron/BA.2.12.1, Omicron/BA.2.75, Omicron/BA.4, Omicron/BA.5),type(description):Helix()
C_471_A_missense	258	type(description):Chain(Spike glycoprotein),type(description):Chain(Spike protein S1),type(description):Topological domain(Extracellular),type(description):Domain(BetaCoV S1-NTD),type(description):Region(Disordered),type(description):Disulfide bond(),type(description):Natural variant(in strain: Delta/B.1.617.2),type(description):Natural variant(in strain: A23.1, Omicron/BA.2.75),type(description)…
G_1720_T_missense	255	type(description):Chain(Spike glycoprotein),type(description):Chain(Spike protein S1),type(description):Topological domain(Extracellular),type(description):Disulfide bond(),type(description):Beta strand()
C_3788_T_missense	252	type(description):Chain(Spike glycoprotein),type(description):Chain(Spike protein S2),type(description):Chain(Spike protein S2'),type(description):Topological domain(Cytoplasmic),type(description):Motif(Binding to host plasma membrane localising/FERM domain proteins)
G_1356_T_synonymous	250	type(description):Chain(Spike glycoprotein),type(description):Chain(Spike protein S1),type(description):Topological domain(Extracellular),type(description):Domain(BetaCoV S1-CTD),type(description):Region(Receptor-binding domain (RBD)),type(description):Region(Receptor-binding motif; binding to human ACE2),type(description):Region(Immunodominant HLA epitope recognized by the CD8+; called NF9 pepti…
G_199_T_missense	250	type(description):Chain(Spike glycoprotein),type(description):Chain(Spike protein S1),type(description):Topological domain(Extracellular),type(description):Domain(BetaCoV S1-NTD),type(description):Disulfide bond(),type(description):Beta strand()
C_870_T_synonymous	249	type(description):Chain(Spike glycoprotein),type(description):Chain(Spike protein S1),type(description):Topological domain(Extracellular),type(description):Domain(BetaCoV S1-NTD),type(description):Region(Putative superantigen; may bind T-cell receptor alpha/TRAC),type(description):Beta strand()
C_2772_T_synonymous	247	type(description):Chain(Spike glycoprotein),type(description):Chain(Spike protein S2),type(description):Chain(Spike protein S2'),type(description):Topological domain(Extracellular),type(description):Region(Heptad repeat 1),type(description):Helix()
T_2424_C_synonymous	247	type(description):Chain(Spike glycoprotein),type(description):Chain(Spike protein S2),type(description):Topological domain(Extracellular),type(description):Beta strand()
C_281_T_missense	246	type(description):Chain(Spike glycoprotein),type(description):Chain(Spike protein S1),type(description):Topological domain(Extracellular),type(description):Domain(BetaCoV S1-NTD),type(description):Disulfide bond(),type(description):Beta strand()
G_532_C_missense	245	type(description):Chain(Spike glycoprotein),type(description):Chain(Spike protein S1),type(description):Topological domain(Extracellular),type(description):Domain(BetaCoV S1-NTD),type(description):Region(Disordered)
G_2806_C_missense	243	type(description):Chain(Spike glycoprotein),type(description):Chain(Spike protein S2),type(description):Chain(Spike protein S2'),type(description):Topological domain(Extracellular),type(description):Region(Heptad repeat 1),type(description):Helix()
C_1497_T_synonymous	242	type(description):Chain(Spike glycoprotein),type(description):Chain(Spike protein S1),type(description):Topological domain(Extracellular),type(description):Domain(BetaCoV S1-CTD),type(description):Region(Receptor-binding domain (RBD)),type(description):Region(Receptor-binding motif; binding to human ACE2),type(description):Disulfide bond(),type(description):Beta strand()
G_331_A_missense	242	type(description):Chain(Spike glycoprotein),type(description):Chain(Spike protein S1),type(description):Topological domain(Extracellular),type(description):Domain(BetaCoV S1-NTD),type(description):Disulfide bond()
G_784_T_missense	241	type(description):Chain(Spike glycoprotein),type(description):Chain(Spike protein S1),type(description):Topological domain(Extracellular),type(description):Domain(BetaCoV S1-NTD),type(description):Region(Disordered)
C_968_T_missense	240	type(description):Chain(Spike glycoprotein),type(description):Chain(Spike protein S1),type(description):Topological domain(Extracellular),type(description):Region(Receptor-binding domain (RBD)),type(description):Region(Disordered)
A_1619_G_missense	236	type(description):Chain(Spike glycoprotein),type(description):Chain(Spike protein S1),type(description):Topological domain(Extracellular),type(description):Region(Receptor-binding domain (RBD)),type(description):Region(Disordered),type(description):Disulfide bond(),type(description):Beta strand()
A_1241_G_missense	236	type(description):Chain(Spike glycoprotein),type(description):Chain(Spike protein S1),type(description):Topological domain(Extracellular),type(description):Domain(BetaCoV S1-CTD),type(description):Region(Receptor-binding domain (RBD)),type(description):Disulfide bond(),type(description):Disulfide bond()
G_3711_T_missense	235	type(description):Chain(Spike glycoprotein),type(description):Chain(Spike protein S2),type(description):Chain(Spike protein S2'),type(description):Topological domain(Cytoplasmic),type(description):Motif(Binding to host endocytosis trafficking protein SNX27)
C_205_T_missense	235	type(description):Chain(Spike glycoprotein),type(description):Chain(Spike protein S1),type(description):Topological domain(Extracellular),type(description):Domain(BetaCoV S1-NTD),type(description):Region(Disordered),type(description):Disulfide bond(),type(description):Beta strand()
A_3486_G_synonymous	234	type(description):Chain(Spike glycoprotein),type(description):Chain(Spike protein S2),type(description):Chain(Spike protein S2'),type(description):Topological domain(Extracellular)
C_1552_T_synonymous	233	type(description):Chain(Spike glycoprotein),type(description):Chain(Spike protein S1),type(description):Topological domain(Extracellular),type(description):Domain(BetaCoV S1-CTD),type(description):Region(Receptor-binding domain (RBD)),type(description):Disulfide bond()
T_1419_C_synonymous	232	type(description):Chain(Spike glycoprotein),type(description):Chain(Spike protein S1),type(description):Topological domain(Extracellular),type(description):Domain(BetaCoV S1-CTD),type(description):Region(Receptor-binding domain (RBD)),type(description):Region(Receptor-binding motif; binding to human ACE2),type(description):Region(Disordered),type(description):Disulfide bond()
C_2139_T_synonymous	231	type(description):Chain(Spike glycoprotein),type(description):Chain(Spike protein S2),type(description):Topological domain(Extracellular),type(description):Beta strand()
C_2435_T_missense	230	type(description):Chain(Spike glycoprotein),type(description):Chain(Spike protein S2),type(description):Topological domain(Extracellular),type(description):Beta strand()
C_1971_T_synonymous	229	type(description):Chain(Spike glycoprotein),type(description):Chain(Spike protein S1),type(description):Topological domain(Extracellular),type(description):Glycosylation(N-linked (GlcNAc...) (complex) asparagine; by host),type(description):Beta strand()
G_1674_T_missense	229	type(description):Chain(Spike glycoprotein),type(description):Chain(Spike protein S1),type(description):Topological domain(Extracellular),type(description):Disulfide bond()
C_436_T_missense	228	type(description):Chain(Spike glycoprotein),type(description):Chain(Spike protein S1),type(description):Topological domain(Extracellular),type(description):Domain(BetaCoV S1-NTD),type(description):Region(Disordered),type(description):Disulfide bond(),type(description):Beta strand()
T_1320_A_missense	228	type(description):Chain(Spike glycoprotein),type(description):Chain(Spike protein S1),type(description):Topological domain(Extracellular),type(description):Domain(BetaCoV S1-CTD),type(description):Region(Receptor-binding domain (RBD)),type(description):Region(Receptor-binding motif; binding to human ACE2),type(description):Disulfide bond(),type(description):Natural variant(in strain: Omicron/BA.1…
T_1881_C_synonymous	226	type(description):Chain(Spike glycoprotein),type(description):Chain(Spike protein S1),type(description):Topological domain(Extracellular),type(description):Region(Disordered),type(description):Disulfide bond(),type(description):Turn()
C_80_T_missense	225	type(description):Chain(Spike glycoprotein),type(description):Chain(Spike protein S1),type(description):Topological domain(Extracellular),type(description):Domain(BetaCoV S1-NTD),type(description):Disulfide bond(),type(description):Natural variant(in strain: Omicron/BA.2, Omicron/BA.2.12.1, Omicron/BA.2.75, Omicron/BA.4, Omicron/BA.5)
C_1467_T_synonymous	225	type(description):Chain(Spike glycoprotein),type(description):Chain(Spike protein S1),type(description):Topological domain(Extracellular),type(description):Domain(BetaCoV S1-CTD),type(description):Region(Receptor-binding domain (RBD)),type(description):Region(Receptor-binding motif; binding to human ACE2),type(description):Region(Disordered),type(description):Disulfide bond(),type(description):Be…
C_513_T_synonymous	225	type(description):Chain(Spike glycoprotein),type(description):Chain(Spike protein S1),type(description):Topological domain(Extracellular),type(description):Domain(BetaCoV S1-NTD),type(description):Beta strand()
C_2856_T_synonymous	223	type(description):Chain(Spike glycoprotein),type(description):Chain(Spike protein S2),type(description):Chain(Spike protein S2'),type(description):Topological domain(Extracellular),type(description):Region(Heptad repeat 1),type(description):Coiled coil(),type(description):Helix()
G_3624_T_missense	223	type(description):Chain(Spike glycoprotein),type(description):Chain(Spike protein S2),type(description):Chain(Spike protein S2'),type(description):Topological domain(Extracellular)
C_3485_T_missense	222	type(description):Chain(Spike glycoprotein),type(description):Chain(Spike protein S2),type(description):Chain(Spike protein S2'),type(description):Topological domain(Extracellular)
A_63_G_synonymous	222	type(description):Chain(Spike glycoprotein),type(description):Chain(Spike protein S1),type(description):Topological domain(Extracellular),type(description):Domain(BetaCoV S1-NTD),type(description):Region(Disordered),type(description):Disulfide bond(),type(description):Beta strand()
A_463_C_missense	221	type(description):Chain(Spike glycoprotein),type(description):Chain(Spike protein S1),type(description):Topological domain(Extracellular),type(description):Domain(BetaCoV S1-NTD),type(description):Region(Disordered),type(description):Disulfide bond(),type(description):Beta strand()
G_3792_T_synonymous	220	type(description):Chain(Spike glycoprotein),type(description):Chain(Spike protein S2),type(description):Chain(Spike protein S2'),type(description):Topological domain(Cytoplasmic),type(description):Motif(Binding to host plasma membrane localising/FERM domain proteins)
T_2937_C_synonymous	215	type(description):Chain(Spike glycoprotein),type(description):Chain(Spike protein S2),type(description):Chain(Spike protein S2'),type(description):Topological domain(Extracellular),type(description):Coiled coil(),type(description):Helix()
T_470_C_missense	215	type(description):Chain(Spike glycoprotein),type(description):Chain(Spike protein S1),type(description):Topological domain(Extracellular),type(description):Domain(BetaCoV S1-NTD),type(description):Region(Disordered),type(description):Disulfide bond(),type(description):Natural variant(in strain: Delta/B.1.617.2),type(description):Beta strand()
C_2377_T_missense	212	type(description):Chain(Spike glycoprotein),type(description):Chain(Spike protein S2),type(description):Topological domain(Extracellular)
C_851_T_missense	211	type(description):Chain(Spike glycoprotein),type(description):Chain(Spike protein S1),type(description):Topological domain(Extracellular),type(description):Domain(BetaCoV S1-NTD),type(description):Region(Putative superantigen; may bind T-cell receptor alpha/TRAC)
C_558_T_synonymous	210	type(description):Chain(Spike glycoprotein),type(description):Chain(Spike protein S1),type(description):Topological domain(Extracellular),type(description):Domain(BetaCoV S1-NTD),type(description):Beta strand()
G_3232_A_missense	208	type(description):Chain(Spike glycoprotein),type(description):Chain(Spike protein S2),type(description):Chain(Spike protein S2'),type(description):Topological domain(Extracellular),type(description):Beta strand()
C_1431_T_synonymous	207	type(description):Chain(Spike glycoprotein),type(description):Chain(Spike protein S1),type(description):Topological domain(Extracellular),type(description):Domain(BetaCoV S1-CTD),type(description):Region(Receptor-binding domain (RBD)),type(description):Region(Receptor-binding motif; binding to human ACE2),type(description):Region(Disordered),type(description):Disulfide bond(),type(description):Na…
C_26_T_missense	206	type(description):Signal(),type(description):Region(Disordered)
T_430_G_missense	204	type(description):Chain(Spike glycoprotein),type(description):Chain(Spike protein S1),type(description):Topological domain(Extracellular),type(description):Domain(BetaCoV S1-NTD),type(description):Region(Disordered),type(description):Disulfide bond(),type(description):Natural variant(in strain: Omicron/BA.1),type(description):Beta strand()
C_2434_T_missense	204	type(description):Chain(Spike glycoprotein),type(description):Chain(Spike protein S2),type(description):Topological domain(Extracellular),type(description):Beta strand()
G_2631_T_synonymous	199	type(description):Chain(Spike glycoprotein),type(description):Chain(Spike protein S2),type(description):Chain(Spike protein S2'),type(description):Topological domain(Extracellular),type(description):Helix()
A_631_G_missense	199	type(description):Chain(Spike glycoprotein),type(description):Chain(Spike protein S1),type(description):Topological domain(Extracellular),type(description):Domain(BetaCoV S1-NTD),type(description):Beta strand()
C_3777_T_synonymous	199	type(description):Chain(Spike glycoprotein),type(description):Chain(Spike protein S2),type(description):Chain(Spike protein S2'),type(description):Topological domain(Cytoplasmic),type(description):Motif(Diacidic ER export motif (host COPII))
C_1640_A_missense	196	type(description):Chain(Spike glycoprotein),type(description):Chain(Spike protein S1),type(description):Topological domain(Extracellular),type(description):Disulfide bond(),type(description):Beta strand()
A_1044_G_synonymous	196	type(description):Chain(Spike glycoprotein),type(description):Chain(Spike protein S1),type(description):Topological domain(Extracellular),type(description):Domain(BetaCoV S1-CTD),type(description):Region(Receptor-binding domain (RBD)),type(description):Disulfide bond()
C_28_T_synonymous	195	type(description):Signal(),type(description):Region(Disordered)
G_549_T_missense	195	type(description):Chain(Spike glycoprotein),type(description):Chain(Spike protein S1),type(description):Topological domain(Extracellular),type(description):Domain(BetaCoV S1-NTD),type(description):Region(Disordered)
T_3060_G_synonymous	193	type(description):Chain(Spike glycoprotein),type(description):Chain(Spike protein S2),type(description):Chain(Spike protein S2'),type(description):Topological domain(Extracellular),type(description):Helix()
G_3487_T_missense	192	type(description):Chain(Spike glycoprotein),type(description):Chain(Spike protein S2),type(description):Chain(Spike protein S2'),type(description):Topological domain(Extracellular)
C_520_T_missense	190	type(description):Chain(Spike glycoprotein),type(description):Chain(Spike protein S1),type(description):Topological domain(Extracellular),type(description):Domain(BetaCoV S1-NTD),type(description):Region(Disordered)
C_2033_T_missense	190	type(description):Chain(Spike glycoprotein),type(description):Chain(Spike protein S1),type(description):Topological domain(Extracellular),type(description):Region(Disordered)
T_1443_C_synonymous	189	type(description):Chain(Spike glycoprotein),type(description):Chain(Spike protein S1),type(description):Topological domain(Extracellular),type(description):Domain(BetaCoV S1-CTD),type(description):Region(Receptor-binding domain (RBD)),type(description):Region(Receptor-binding motif; binding to human ACE2),type(description):Region(Disordered),type(description):Disulfide bond(),type(description):Di…
T_508_C_missense	189	type(description):Chain(Spike glycoprotein),type(description):Chain(Spike protein S1),type(description):Topological domain(Extracellular),type(description):Domain(BetaCoV S1-NTD),type(description):Beta strand()
G_2311_T_missense	187	type(description):Chain(Spike glycoprotein),type(description):Chain(Spike protein S2),type(description):Topological domain(Extracellular),type(description):Helix()
T_2127_C_synonymous	185	type(description):Chain(Spike glycoprotein),type(description):Chain(Spike protein S2),type(description):Topological domain(Extracellular),type(description):Glycosylation(N-linked (GlcNAc...) (high mannose) asparagine; by host)
G_3195_T_synonymous	185	type(description):Chain(Spike glycoprotein),type(description):Chain(Spike protein S2),type(description):Chain(Spike protein S2'),type(description):Topological domain(Extracellular),type(description):Beta strand()
C_764_A_missense	184	type(description):Chain(Spike glycoprotein),type(description):Chain(Spike protein S1),type(description):Topological domain(Extracellular),type(description):Domain(BetaCoV S1-NTD),type(description):Region(Disordered),type(description):Turn()
A_2134_G_missense	183	type(description):Chain(Spike glycoprotein),type(description):Chain(Spike protein S2),type(description):Topological domain(Extracellular),type(description):Beta strand()
C_435_T_synonymous	183	type(description):Chain(Spike glycoprotein),type(description):Chain(Spike protein S1),type(description):Topological domain(Extracellular),type(description):Domain(BetaCoV S1-NTD),type(description):Region(Disordered),type(description):Disulfide bond(),type(description):Natural variant(in strain: Omicron/BA.1),type(description):Beta strand()
C_2796_A_synonymous	183	type(description):Chain(Spike glycoprotein),type(description):Chain(Spike protein S2),type(description):Chain(Spike protein S2'),type(description):Topological domain(Extracellular),type(description):Region(Heptad repeat 1),type(description):Helix()
G_2828_C_missense	181	type(description):Chain(Spike glycoprotein),type(description):Chain(Spike protein S2),type(description):Chain(Spike protein S2'),type(description):Topological domain(Extracellular),type(description):Region(Heptad repeat 1),type(description):Helix()
C_1416_T_synonymous	181	type(description):Chain(Spike glycoprotein),type(description):Chain(Spike protein S1),type(description):Topological domain(Extracellular),type(description):Domain(BetaCoV S1-CTD),type(description):Region(Receptor-binding domain (RBD)),type(description):Region(Receptor-binding motif; binding to human ACE2),type(description):Region(Disordered),type(description):Disulfide bond(),type(description):Be…
G_874_T_missense	180	type(description):Chain(Spike glycoprotein),type(description):Chain(Spike protein S1),type(description):Topological domain(Extracellular),type(description):Domain(BetaCoV S1-NTD),type(description):Region(Putative superantigen; may bind T-cell receptor alpha/TRAC),type(description):Disulfide bond(),type(description):Helix()
A_758_G_missense	179	type(description):Chain(Spike glycoprotein),type(description):Chain(Spike protein S1),type(description):Topological domain(Extracellular),type(description):Domain(BetaCoV S1-NTD),type(description):Region(Disordered),type(description):Beta strand()
G_3778_T_missense	178	type(description):Chain(Spike glycoprotein),type(description):Chain(Spike protein S2),type(description):Chain(Spike protein S2'),type(description):Topological domain(Cytoplasmic),type(description):Motif(Diacidic ER export motif (host COPII))
C_2675_T_missense	177	type(description):Chain(Spike glycoprotein),type(description):Chain(Spike protein S2),type(description):Chain(Spike protein S2'),type(description):Topological domain(Extracellular),type(description):Beta strand()
G_1365_T_missense	176	type(description):Chain(Spike glycoprotein),type(description):Chain(Spike protein S1),type(description):Topological domain(Extracellular),type(description):Domain(BetaCoV S1-CTD),type(description):Region(Receptor-binding domain (RBD)),type(description):Region(Receptor-binding motif; binding to human ACE2),type(description):Region(Immunodominant HLA epitope recognized by the CD8+; called NF9 pepti…
A_1810_G_missense	176	type(description):Chain(Spike glycoprotein),type(description):Chain(Spike protein S1),type(description):Topological domain(Extracellular),type(description):Turn()
C_2027_T_missense	176	type(description):Chain(Spike glycoprotein),type(description):Chain(Spike protein S1),type(description):Topological domain(Extracellular),type(description):Region(Disordered)
C_3301_T_missense	176	type(description):Chain(Spike glycoprotein),type(description):Chain(Spike protein S2),type(description):Chain(Spike protein S2'),type(description):Topological domain(Extracellular),type(description):Disulfide bond()
A_443_C_missense	174	type(description):Chain(Spike glycoprotein),type(description):Chain(Spike protein S1),type(description):Topological domain(Extracellular),type(description):Domain(BetaCoV S1-NTD),type(description):Region(Disordered),type(description):Disulfide bond(),type(description):Turn()
A_330_G_synonymous	174	type(description):Chain(Spike glycoprotein),type(description):Chain(Spike protein S1),type(description):Topological domain(Extracellular),type(description):Domain(BetaCoV S1-NTD),type(description):Disulfide bond()
C_1435_T_missense	174	type(description):Chain(Spike glycoprotein),type(description):Chain(Spike protein S1),type(description):Topological domain(Extracellular),type(description):Domain(BetaCoV S1-CTD),type(description):Region(Receptor-binding domain (RBD)),type(description):Region(Receptor-binding motif; binding to human ACE2),type(description):Region(Disordered),type(description):Disulfide bond()
G_412_A_missense	173	type(description):Chain(Spike glycoprotein),type(description):Chain(Spike protein S1),type(description):Topological domain(Extracellular),type(description):Domain(BetaCoV S1-NTD),type(description):Disulfide bond(),type(description):Beta strand()
A_3807_G_synonymous	169	type(description):Chain(Spike glycoprotein),type(description):Chain(Spike protein S2),type(description):Chain(Spike protein S2'),type(description):Topological domain(Cytoplasmic),type(description):Motif(KxHxx, ER retrieval signal (COPI)),type(description):Mutagenesis(Complete loss of COPI binding and increase in cell fusion.)
T_1809_C_synonymous	168	type(description):Chain(Spike glycoprotein),type(description):Chain(Spike protein S1),type(description):Topological domain(Extracellular),type(description):Glycosylation(N-linked (GlcNAc...) (hybrid) asparagine; by host),type(description):Turn()
C_1668_T_synonymous	168	type(description):Chain(Spike glycoprotein),type(description):Chain(Spike protein S1),type(description):Topological domain(Extracellular),type(description):Disulfide bond()
C_733_T_missense	167	type(description):Chain(Spike glycoprotein),type(description):Chain(Spike protein S1),type(description):Topological domain(Extracellular),type(description):Domain(BetaCoV S1-NTD),type(description):Beta strand()
A_2530_G_missense	167	type(description):Chain(Spike glycoprotein),type(description):Chain(Spike protein S2),type(description):Chain(Spike protein S2'),type(description):Topological domain(Extracellular),type(description):Region(Disordered),type(description):Region(Fusion peptide 2),type(description):Disulfide bond(),type(description):Beta strand()
C_1154_T_missense	166	type(description):Chain(Spike glycoprotein),type(description):Chain(Spike protein S1),type(description):Topological domain(Extracellular),type(description):Domain(BetaCoV S1-CTD),type(description):Region(Receptor-binding domain (RBD)),type(description):Disulfide bond(),type(description):Turn()
A_2827_C_missense	166	type(description):Chain(Spike glycoprotein),type(description):Chain(Spike protein S2),type(description):Chain(Spike protein S2'),type(description):Topological domain(Extracellular),type(description):Region(Heptad repeat 1),type(description):Helix()
G_925_C_missense	165	type(description):Chain(Spike glycoprotein),type(description):Chain(Spike protein S1),type(description):Topological domain(Extracellular)
G_3457_T_missense	163	type(description):Chain(Spike glycoprotein),type(description):Chain(Spike protein S2),type(description):Chain(Spike protein S2'),type(description):Topological domain(Extracellular),type(description):Helix()
C_2013_T_synonymous	163	type(description):Chain(Spike glycoprotein),type(description):Chain(Spike protein S1),type(description):Topological domain(Extracellular),type(description):Disulfide bond(),type(description):Beta strand()
G_3752_T_missense	163	type(description):Chain(Spike glycoprotein),type(description):Chain(Spike protein S2),type(description):Chain(Spike protein S2'),type(description):Topological domain(Cytoplasmic)
G_1037_A_missense	161	type(description):Chain(Spike glycoprotein),type(description):Chain(Spike protein S1),type(description):Topological domain(Extracellular),type(description):Domain(BetaCoV S1-CTD),type(description):Region(Receptor-binding domain (RBD)),type(description):Disulfide bond(),type(description):Beta strand()
C_1409_A_missense	160	type(description):Chain(Spike glycoprotein),type(description):Chain(Spike protein S1),type(description):Topological domain(Extracellular),type(description):Domain(BetaCoV S1-CTD),type(description):Region(Receptor-binding domain (RBD)),type(description):Region(Receptor-binding motif; binding to human ACE2),type(description):Region(Disordered),type(description):Disulfide bond()
T_261_C_synonymous	160	type(description):Chain(Spike glycoprotein),type(description):Chain(Spike protein S1),type(description):Topological domain(Extracellular),type(description):Domain(BetaCoV S1-NTD),type(description):Disulfide bond(),type(description):Helix()
G_3583_C_missense	159	type(description):Chain(Spike glycoprotein),type(description):Chain(Spike protein S2),type(description):Chain(Spike protein S2'),type(description):Topological domain(Extracellular),type(description):Region(Heptad repeat 2),type(description):Coiled coil(),type(description):Helix()
T_454_C_missense	159	type(description):Chain(Spike glycoprotein),type(description):Chain(Spike protein S1),type(description):Topological domain(Extracellular),type(description):Domain(BetaCoV S1-NTD),type(description):Region(Disordered),type(description):Disulfide bond(),type(description):Beta strand()
C_2425_T_missense	158	type(description):Chain(Spike glycoprotein),type(description):Chain(Spike protein S2),type(description):Topological domain(Extracellular)
C_882_T_synonymous	157	type(description):Chain(Spike glycoprotein),type(description):Chain(Spike protein S1),type(description):Topological domain(Extracellular),type(description):Domain(BetaCoV S1-NTD),type(description):Region(Putative superantigen; may bind T-cell receptor alpha/TRAC),type(description):Disulfide bond()
A_2643_T_synonymous	156	type(description):Chain(Spike glycoprotein),type(description):Chain(Spike protein S2),type(description):Chain(Spike protein S2'),type(description):Topological domain(Extracellular),type(description):Helix()
G_3740_T_missense	156	type(description):Chain(Spike glycoprotein),type(description):Chain(Spike protein S2),type(description):Chain(Spike protein S2'),type(description):Topological domain(Cytoplasmic)
C_2991_T_synonymous	156	type(description):Chain(Spike glycoprotein),type(description):Chain(Spike protein S2),type(description):Chain(Spike protein S2'),type(description):Topological domain(Extracellular)
C_3054_T_synonymous	156	type(description):Chain(Spike glycoprotein),type(description):Chain(Spike protein S2),type(description):Chain(Spike protein S2'),type(description):Topological domain(Extracellular),type(description):Helix()
G_1939_T_missense	154	type(description):Chain(Spike glycoprotein),type(description):Chain(Spike protein S1),type(description):Topological domain(Extracellular),type(description):Disulfide bond(),type(description):Beta strand()
C_1895_A_missense	154	type(description):Chain(Spike glycoprotein),type(description):Chain(Spike protein S1),type(description):Topological domain(Extracellular),type(description):Region(Disordered),type(description):Disulfide bond(),type(description):Helix()
C_988_T_missense	154	type(description):Chain(Spike glycoprotein),type(description):Chain(Spike protein S1),type(description):Topological domain(Extracellular),type(description):Region(Receptor-binding domain (RBD)),type(description):Region(Disordered)
G_1723_T_missense	153	type(description):Chain(Spike glycoprotein),type(description):Chain(Spike protein S1),type(description):Topological domain(Extracellular),type(description):Disulfide bond(),type(description):Beta strand()
G_1430_T_missense	153	type(description):Chain(Spike glycoprotein),type(description):Chain(Spike protein S1),type(description):Topological domain(Extracellular),type(description):Domain(BetaCoV S1-CTD),type(description):Region(Receptor-binding domain (RBD)),type(description):Region(Receptor-binding motif; binding to human ACE2),type(description):Region(Disordered),type(description):Disulfide bond(),type(description):Be…
C_1974_A_missense	153	type(description):Chain(Spike glycoprotein),type(description):Chain(Spike protein S1),type(description):Topological domain(Extracellular),type(description):Beta strand()
G_2824_T_missense	152	type(description):Chain(Spike glycoprotein),type(description):Chain(Spike protein S2),type(description):Chain(Spike protein S2'),type(description):Topological domain(Extracellular),type(description):Region(Heptad repeat 1),type(description):Helix()
C_1515_T_synonymous	150	type(description):Chain(Spike glycoprotein),type(description):Chain(Spike protein S1),type(description):Topological domain(Extracellular),type(description):Domain(BetaCoV S1-CTD),type(description):Region(Receptor-binding domain (RBD)),type(description):Region(Receptor-binding motif; binding to human ACE2),type(description):Disulfide bond(),type(description):Natural variant(in strain: Omicron/BA.1…
G_2853_A_synonymous	150	type(description):Chain(Spike glycoprotein),type(description):Chain(Spike protein S2),type(description):Chain(Spike protein S2'),type(description):Topological domain(Extracellular),type(description):Region(Heptad repeat 1),type(description):Coiled coil(),type(description):Helix()
G_922_T_missense	150	type(description):Chain(Spike glycoprotein),type(description):Chain(Spike protein S1),type(description):Topological domain(Extracellular)
G_1864_A_missense	150	type(description):Chain(Spike glycoprotein),type(description):Chain(Spike protein S1),type(description):Topological domain(Extracellular),type(description):Region(Disordered),type(description):Disulfide bond(),type(description):Helix()
A_1641_G_synonymous	150	type(description):Chain(Spike glycoprotein),type(description):Chain(Spike protein S1),type(description):Topological domain(Extracellular),type(description):Disulfide bond(),type(description):Natural variant(in strain: Omicron/BA.1),type(description):Beta strand()
G_1486_A_missense	150	type(description):Chain(Spike glycoprotein),type(description):Chain(Spike protein S1),type(description):Topological domain(Extracellular),type(description):Domain(BetaCoV S1-CTD),type(description):Region(Receptor-binding domain (RBD)),type(description):Region(Receptor-binding motif; binding to human ACE2),type(description):Disulfide bond()
C_2051_T_missense	148	type(description):Chain(Spike glycoprotein),type(description):Chain(Spike protein S1),type(description):Topological domain(Extracellular),type(description):Region(Disordered),type(description):Region(Putative superantigen; may bind T-cell receptor beta/TRBC1),type(description):Mutagenesis(About 50% stronger entry efficiency in Vero E6 cells while 30% weaker entry efficiency in hACE2-expressing BH…
C_1640_T_missense	147	type(description):Chain(Spike glycoprotein),type(description):Chain(Spike protein S1),type(description):Topological domain(Extracellular),type(description):Disulfide bond(),type(description):Beta strand()
G_3688_T_missense	147	type(description):Chain(Spike glycoprotein),type(description):Chain(Spike protein S2),type(description):Chain(Spike protein S2'),type(description):Transmembrane(Helical),type(description):Helix()
T_2115_C_synonymous	146	type(description):Chain(Spike glycoprotein),type(description):Chain(Spike protein S2),type(description):Topological domain(Extracellular)
G_156_A_synonymous	146	type(description):Chain(Spike glycoprotein),type(description):Chain(Spike protein S1),type(description):Topological domain(Extracellular),type(description):Domain(BetaCoV S1-NTD),type(description):Disulfide bond(),type(description):Beta strand()
A_2217_T_synonymous	145	type(description):Chain(Spike glycoprotein),type(description):Chain(Spike protein S2),type(description):Topological domain(Extracellular),type(description):Disulfide bond(),type(description):Helix()
C_1185_A_synonymous	143	type(description):Chain(Spike glycoprotein),type(description):Chain(Spike protein S1),type(description):Topological domain(Extracellular),type(description):Domain(BetaCoV S1-CTD),type(description):Region(Receptor-binding domain (RBD)),type(description):Disulfide bond(),type(description):Disulfide bond(),type(description):Beta strand()
A_1854_T_synonymous	142	type(description):Chain(Spike glycoprotein),type(description):Chain(Spike protein S1),type(description):Topological domain(Extracellular),type(description):Disulfide bond(),type(description):Turn()
A_1922_G_missense	141	type(description):Chain(Spike glycoprotein),type(description):Chain(Spike protein S1),type(description):Topological domain(Extracellular),type(description):Disulfide bond()
C_1753_T_missense	141	type(description):Chain(Spike glycoprotein),type(description):Chain(Spike protein S1),type(description):Topological domain(Extracellular),type(description):Disulfide bond(),type(description):Beta strand()
G_1099_T_missense	141	type(description):Chain(Spike glycoprotein),type(description):Chain(Spike protein S1),type(description):Topological domain(Extracellular),type(description):Domain(BetaCoV S1-CTD),type(description):Region(Receptor-binding domain (RBD)),type(description):Helix()
G_641_T_missense	141	type(description):Chain(Spike glycoprotein),type(description):Chain(Spike protein S1),type(description):Topological domain(Extracellular),type(description):Domain(BetaCoV S1-NTD),type(description):Beta strand()
A_963_G_synonymous	140	type(description):Chain(Spike glycoprotein),type(description):Chain(Spike protein S1),type(description):Topological domain(Extracellular),type(description):Region(Receptor-binding domain (RBD)),type(description):Region(Disordered)
G_2853_T_synonymous	140	type(description):Chain(Spike glycoprotein),type(description):Chain(Spike protein S2),type(description):Chain(Spike protein S2'),type(description):Topological domain(Extracellular),type(description):Region(Heptad repeat 1),type(description):Coiled coil(),type(description):Helix()
A_1396_C_synonymous	140	type(description):Chain(Spike glycoprotein),type(description):Chain(Spike protein S1),type(description):Topological domain(Extracellular),type(description):Domain(BetaCoV S1-CTD),type(description):Region(Receptor-binding domain (RBD)),type(description):Region(Receptor-binding motif; binding to human ACE2),type(description):Region(Disordered),type(description):Disulfide bond(),type(description):Be…
G_1450_C_missense	139	type(description):Chain(Spike glycoprotein),type(description):Chain(Spike protein S1),type(description):Topological domain(Extracellular),type(description):Domain(BetaCoV S1-CTD),type(description):Region(Receptor-binding domain (RBD)),type(description):Region(Receptor-binding motif; binding to human ACE2),type(description):Region(Disordered),type(description):Disulfide bond(),type(description):Di…
C_1074_T_synonymous	139	type(description):Chain(Spike glycoprotein),type(description):Chain(Spike protein S1),type(description):Topological domain(Extracellular),type(description):Domain(BetaCoV S1-CTD),type(description):Region(Receptor-binding domain (RBD)),type(description):Disulfide bond(),type(description):Beta strand()
G_1336_A_missense	139	type(description):Chain(Spike glycoprotein),type(description):Chain(Spike protein S1),type(description):Topological domain(Extracellular),type(description):Domain(BetaCoV S1-CTD),type(description):Region(Receptor-binding domain (RBD)),type(description):Region(Receptor-binding motif; binding to human ACE2),type(description):Disulfide bond(),type(description):Turn()
G_288_T_missense	139	type(description):Chain(Spike glycoprotein),type(description):Chain(Spike protein S1),type(description):Topological domain(Extracellular),type(description):Domain(BetaCoV S1-NTD),type(description):Disulfide bond(),type(description):Beta strand()
G_2438_A_missense	138	type(description):Chain(Spike glycoprotein),type(description):Chain(Spike protein S2),type(description):Topological domain(Extracellular),type(description):Beta strand()
A_206_C_missense	138	type(description):Chain(Spike glycoprotein),type(description):Chain(Spike protein S1),type(description):Topological domain(Extracellular),type(description):Domain(BetaCoV S1-NTD),type(description):Region(Disordered),type(description):Disulfide bond(),type(description):Beta strand()
C_2240_T_missense	136	type(description):Chain(Spike glycoprotein),type(description):Chain(Spike protein S2),type(description):Topological domain(Extracellular),type(description):Disulfide bond(),type(description):Disulfide bond()
T_3803_C_missense	136	type(description):Chain(Spike glycoprotein),type(description):Chain(Spike protein S2),type(description):Chain(Spike protein S2'),type(description):Topological domain(Cytoplasmic)
G_215_A_missense	136	type(description):Chain(Spike glycoprotein),type(description):Chain(Spike protein S1),type(description):Topological domain(Extracellular),type(description):Domain(BetaCoV S1-NTD),type(description):Region(Disordered),type(description):Disulfide bond(),type(description):Turn()
G_3012_A_synonymous	136	type(description):Chain(Spike glycoprotein),type(description):Chain(Spike protein S2),type(description):Chain(Spike protein S2'),type(description):Topological domain(Extracellular)
A_2628_G_synonymous	136	type(description):Chain(Spike glycoprotein),type(description):Chain(Spike protein S2),type(description):Chain(Spike protein S2'),type(description):Topological domain(Extracellular),type(description):Helix()
C_2629_T_synonymous	135	type(description):Chain(Spike glycoprotein),type(description):Chain(Spike protein S2),type(description):Chain(Spike protein S2'),type(description):Topological domain(Extracellular),type(description):Helix()
C_114_T_synonymous	133	type(description):Chain(Spike glycoprotein),type(description):Chain(Spike protein S1),type(description):Topological domain(Extracellular),type(description):Domain(BetaCoV S1-NTD),type(description):Disulfide bond()
C_649_T_missense	133	type(description):Chain(Spike glycoprotein),type(description):Chain(Spike protein S1),type(description):Topological domain(Extracellular),type(description):Domain(BetaCoV S1-NTD)
C_2537_T_missense	133	type(description):Chain(Spike glycoprotein),type(description):Chain(Spike protein S2),type(description):Chain(Spike protein S2'),type(description):Topological domain(Extracellular),type(description):Region(Disordered),type(description):Region(Fusion peptide 2),type(description):Disulfide bond()
C_1718_T_missense	132	type(description):Chain(Spike glycoprotein),type(description):Chain(Spike protein S1),type(description):Topological domain(Extracellular),type(description):Disulfide bond(),type(description):Beta strand()
C_2568_A_missense	131	type(description):Chain(Spike glycoprotein),type(description):Chain(Spike protein S2),type(description):Chain(Spike protein S2'),type(description):Topological domain(Extracellular),type(description):Natural variant(in strain: Omicron/BA.1),type(description):Turn()
A_3464_T_missense	131	type(description):Chain(Spike glycoprotein),type(description):Chain(Spike protein S2),type(description):Chain(Spike protein S2'),type(description):Topological domain(Extracellular),type(description):Helix()
G_42_T_missense	131	type(description):Chain(Spike glycoprotein),type(description):Chain(Spike protein S1),type(description):Topological domain(Extracellular),type(description):Domain(BetaCoV S1-NTD),type(description):Region(Disordered)
G_773_T_missense	130	type(description):Chain(Spike glycoprotein),type(description):Chain(Spike protein S1),type(description):Topological domain(Extracellular),type(description):Domain(BetaCoV S1-NTD),type(description):Region(Disordered)
A_2251_G_missense	129	type(description):Chain(Spike glycoprotein),type(description):Chain(Spike protein S2),type(description):Topological domain(Extracellular),type(description):Disulfide bond(),type(description):Helix()
G_643_T_missense	128	type(description):Chain(Spike glycoprotein),type(description):Chain(Spike protein S1),type(description):Topological domain(Extracellular),type(description):Domain(BetaCoV S1-NTD),type(description):Beta strand()
G_2062_T_missense	128	type(description):Chain(Spike glycoprotein),type(description):Chain(Spike protein S2),type(description):Topological domain(Extracellular)
C_2941_T_missense	127	type(description):Chain(Spike glycoprotein),type(description):Chain(Spike protein S2),type(description):Chain(Spike protein S2'),type(description):Topological domain(Extracellular),type(description):Coiled coil(),type(description):Helix()
T_302_C_missense	127	type(description):Chain(Spike glycoprotein),type(description):Chain(Spike protein S1),type(description):Topological domain(Extracellular),type(description):Domain(BetaCoV S1-NTD),type(description):Disulfide bond()
G_664_T_missense	127	type(description):Chain(Spike glycoprotein),type(description):Chain(Spike protein S1),type(description):Topological domain(Extracellular),type(description):Domain(BetaCoV S1-NTD),type(description):Beta strand()
A_3774_T_missense	127	type(description):Chain(Spike glycoprotein),type(description):Chain(Spike protein S2),type(description):Chain(Spike protein S2'),type(description):Topological domain(Cytoplasmic),type(description):Motif(Diacidic ER export motif (host COPII))
C_3738_T_synonymous	126	type(description):Chain(Spike glycoprotein),type(description):Chain(Spike protein S2),type(description):Chain(Spike protein S2'),type(description):Topological domain(Cytoplasmic)
A_3673_T_missense	126	type(description):Chain(Spike glycoprotein),type(description):Chain(Spike protein S2),type(description):Chain(Spike protein S2'),type(description):Transmembrane(Helical),type(description):Helix()
G_208_T_missense	126	type(description):Chain(Spike glycoprotein),type(description):Chain(Spike protein S1),type(description):Topological domain(Extracellular),type(description):Domain(BetaCoV S1-NTD),type(description):Region(Disordered),type(description):Disulfide bond(),type(description):Natural variant(in strain: Alpha/B.1.1.7, Eta/B.1.525, 19B/501T, Omicron/BA.1, Omicron/BA.4, Omicron/BA.5; May compensate for redu…
C_1944_T_synonymous	126	type(description):Chain(Spike glycoprotein),type(description):Chain(Spike protein S1),type(description):Topological domain(Extracellular),type(description):Disulfide bond(),type(description):Beta strand()
G_569_T_missense	126	type(description):Chain(Spike glycoprotein),type(description):Chain(Spike protein S1),type(description):Topological domain(Extracellular),type(description):Domain(BetaCoV S1-NTD),type(description):Beta strand()
A_3030_G_synonymous	125	type(description):Chain(Spike glycoprotein),type(description):Chain(Spike protein S2),type(description):Chain(Spike protein S2'),type(description):Topological domain(Extracellular),type(description):Helix()
T_1111_C_missense	124	type(description):Chain(Spike glycoprotein),type(description):Chain(Spike protein S1),type(description):Topological domain(Extracellular),type(description):Domain(BetaCoV S1-CTD),type(description):Region(Receptor-binding domain (RBD))
A_461_C_missense	124	type(description):Chain(Spike glycoprotein),type(description):Chain(Spike protein S1),type(description):Topological domain(Extracellular),type(description):Domain(BetaCoV S1-NTD),type(description):Region(Disordered),type(description):Disulfide bond(),type(description):Beta strand()
G_223_C_missense	124	type(description):Chain(Spike glycoprotein),type(description):Chain(Spike protein S1),type(description):Topological domain(Extracellular),type(description):Domain(BetaCoV S1-NTD),type(description):Region(Disordered),type(description):Disulfide bond()
C_1317_T_synonymous	124	type(description):Chain(Spike glycoprotein),type(description):Chain(Spike protein S1),type(description):Topological domain(Extracellular),type(description):Domain(BetaCoV S1-CTD),type(description):Region(Receptor-binding domain (RBD)),type(description):Region(Receptor-binding motif; binding to human ACE2),type(description):Disulfide bond(),type(description):Helix()
T_2484_C_synonymous	124	type(description):Chain(Spike glycoprotein),type(description):Chain(Spike protein S2),type(description):Chain(Spike protein S2'),type(description):Topological domain(Extracellular),type(description):Region(Fusion peptide 1),type(description):Region(Disordered),type(description):Helix()
C_2534_T_missense	123	type(description):Chain(Spike glycoprotein),type(description):Chain(Spike protein S2),type(description):Chain(Spike protein S2'),type(description):Topological domain(Extracellular),type(description):Region(Disordered),type(description):Region(Fusion peptide 2),type(description):Disulfide bond(),type(description):Beta strand()
T_1167_C_synonymous	122	type(description):Chain(Spike glycoprotein),type(description):Chain(Spike protein S1),type(description):Topological domain(Extracellular),type(description):Domain(BetaCoV S1-CTD),type(description):Region(Receptor-binding domain (RBD)),type(description):Disulfide bond(),type(description):Beta strand()
C_2093_T_missense	122	type(description):Chain(Spike glycoprotein),type(description):Chain(Spike protein S2),type(description):Topological domain(Extracellular)
G_3371_T_missense	121	type(description):Chain(Spike glycoprotein),type(description):Chain(Spike protein S2),type(description):Chain(Spike protein S2'),type(description):Topological domain(Extracellular),type(description):Disulfide bond(),type(description):Beta strand()
A_2838_C_synonymous	121	type(description):Chain(Spike glycoprotein),type(description):Chain(Spike protein S2),type(description):Chain(Spike protein S2'),type(description):Topological domain(Extracellular),type(description):Region(Heptad repeat 1),type(description):Helix()
C_2819_T_missense	120	type(description):Chain(Spike glycoprotein),type(description):Chain(Spike protein S2),type(description):Chain(Spike protein S2'),type(description):Topological domain(Extracellular),type(description):Region(Heptad repeat 1),type(description):Helix()
C_517_A_missense	119	type(description):Chain(Spike glycoprotein),type(description):Chain(Spike protein S1),type(description):Topological domain(Extracellular),type(description):Domain(BetaCoV S1-NTD)
G_427_T_missense	119	type(description):Chain(Spike glycoprotein),type(description):Chain(Spike protein S1),type(description):Topological domain(Extracellular),type(description):Domain(BetaCoV S1-NTD),type(description):Region(Disordered),type(description):Disulfide bond(),type(description):Natural variant(in strain: Omicron/BA.1),type(description):Beta strand()
C_1565_T_missense	118	type(description):Chain(Spike glycoprotein),type(description):Chain(Spike protein S1),type(description):Topological domain(Extracellular),type(description):Domain(BetaCoV S1-CTD),type(description):Region(Receptor-binding domain (RBD)),type(description):Region(Disordered),type(description):Disulfide bond()
C_896_T_missense	116	type(description):Chain(Spike glycoprotein),type(description):Chain(Spike protein S1),type(description):Topological domain(Extracellular),type(description):Domain(BetaCoV S1-NTD),type(description):Region(Putative superantigen; may bind T-cell receptor alpha/TRAC),type(description):Disulfide bond(),type(description):Helix()
A_675_T_synonymous	116	type(description):Chain(Spike glycoprotein),type(description):Chain(Spike protein S1),type(description):Topological domain(Extracellular),type(description):Domain(BetaCoV S1-NTD),type(description):Beta strand()
C_3513_T_synonymous	115	type(description):Chain(Spike glycoprotein),type(description):Chain(Spike protein S2),type(description):Chain(Spike protein S2'),type(description):Topological domain(Extracellular),type(description):Region(Heptad repeat 2),type(description):Helix()
G_3690_T_synonymous	115	type(description):Chain(Spike glycoprotein),type(description):Chain(Spike protein S2),type(description):Chain(Spike protein S2'),type(description):Transmembrane(Helical),type(description):Helix()
C_2372_T_missense	115	type(description):Chain(Spike glycoprotein),type(description):Chain(Spike protein S2),type(description):Topological domain(Extracellular)
G_1146_T_synonymous	114	type(description):Chain(Spike glycoprotein),type(description):Chain(Spike protein S1),type(description):Topological domain(Extracellular),type(description):Domain(BetaCoV S1-CTD),type(description):Region(Receptor-binding domain (RBD)),type(description):Disulfide bond(),type(description):Beta strand()
G_277_A_missense	114	type(description):Chain(Spike glycoprotein),type(description):Chain(Spike protein S1),type(description):Topological domain(Extracellular),type(description):Domain(BetaCoV S1-NTD),type(description):Disulfide bond(),type(description):Beta strand()
C_1433_T_missense	113	type(description):Chain(Spike glycoprotein),type(description):Chain(Spike protein S1),type(description):Topological domain(Extracellular),type(description):Domain(BetaCoV S1-CTD),type(description):Region(Receptor-binding domain (RBD)),type(description):Region(Receptor-binding motif; binding to human ACE2),type(description):Region(Disordered),type(description):Disulfide bond(),type(description):Be…
A_593_G_missense	112	type(description):Chain(Spike glycoprotein),type(description):Chain(Spike protein S1),type(description):Topological domain(Extracellular),type(description):Domain(BetaCoV S1-NTD)
C_200_A_missense	111	type(description):Chain(Spike glycoprotein),type(description):Chain(Spike protein S1),type(description):Topological domain(Extracellular),type(description):Domain(BetaCoV S1-NTD),type(description):Disulfide bond(),type(description):Beta strand()
G_538_A_missense	111	type(description):Chain(Spike glycoprotein),type(description):Chain(Spike protein S1),type(description):Topological domain(Extracellular),type(description):Domain(BetaCoV S1-NTD),type(description):Region(Disordered),type(description):Beta strand()
A_2870_T_missense	111	type(description):Chain(Spike glycoprotein),type(description):Chain(Spike protein S2),type(description):Chain(Spike protein S2'),type(description):Topological domain(Extracellular),type(description):Region(Heptad repeat 1),type(description):Coiled coil()
C_960_T_synonymous	110	type(description):Chain(Spike glycoprotein),type(description):Chain(Spike protein S1),type(description):Topological domain(Extracellular),type(description):Region(Receptor-binding domain (RBD)),type(description):Region(Disordered)
G_3728_T_missense	110	type(description):Chain(Spike glycoprotein),type(description):Chain(Spike protein S2),type(description):Chain(Spike protein S2'),type(description):Topological domain(Cytoplasmic)
T_414_C_synonymous	110	type(description):Chain(Spike glycoprotein),type(description):Chain(Spike protein S1),type(description):Topological domain(Extracellular),type(description):Domain(BetaCoV S1-NTD),type(description):Disulfide bond(),type(description):Natural variant(in strain: Gamma/P.1),type(description):Beta strand()
T_3398_C_missense	110	type(description):Chain(Spike glycoprotein),type(description):Chain(Spike protein S2),type(description):Chain(Spike protein S2'),type(description):Topological domain(Extracellular),type(description):Beta strand()
C_335_T_missense	109	type(description):Chain(Spike glycoprotein),type(description):Chain(Spike protein S1),type(description):Topological domain(Extracellular),type(description):Domain(BetaCoV S1-NTD),type(description):Disulfide bond(),type(description):Beta strand()
C_1151_T_missense	109	type(description):Chain(Spike glycoprotein),type(description):Chain(Spike protein S1),type(description):Topological domain(Extracellular),type(description):Domain(BetaCoV S1-CTD),type(description):Region(Receptor-binding domain (RBD)),type(description):Disulfide bond()
T_492_G_missense	109	type(description):Chain(Spike glycoprotein),type(description):Chain(Spike protein S1),type(description):Topological domain(Extracellular),type(description):Domain(BetaCoV S1-NTD),type(description):Region(Disordered),type(description):Disulfide bond(),type(description):Beta strand()
C_2271_T_synonymous	108	type(description):Chain(Spike glycoprotein),type(description):Chain(Spike protein S2),type(description):Topological domain(Extracellular),type(description):Disulfide bond()
G_678_A_synonymous	106	type(description):Chain(Spike glycoprotein),type(description):Chain(Spike protein S1),type(description):Topological domain(Extracellular),type(description):Domain(BetaCoV S1-NTD),type(description):Beta strand()
G_2262_T_missense	106	type(description):Chain(Spike glycoprotein),type(description):Chain(Spike protein S2),type(description):Topological domain(Extracellular),type(description):Disulfide bond(),type(description):Helix()
G_1030_T_missense	106	type(description):Chain(Spike glycoprotein),type(description):Chain(Spike protein S1),type(description):Topological domain(Extracellular),type(description):Domain(BetaCoV S1-CTD),type(description):Region(Receptor-binding domain (RBD)),type(description):Disulfide bond()
G_1084_T_missense	103	type(description):Chain(Spike glycoprotein),type(description):Chain(Spike protein S1),type(description):Topological domain(Extracellular),type(description):Domain(BetaCoV S1-CTD),type(description):Region(Receptor-binding domain (RBD)),type(description):Beta strand()
G_16_T_missense	103	type(description):Signal(),type(description):Region(Disordered)
G_3615_T_missense	102	type(description):Chain(Spike glycoprotein),type(description):Chain(Spike protein S2),type(description):Chain(Spike protein S2'),type(description):Topological domain(Extracellular)
C_2636_T_missense	102	type(description):Chain(Spike glycoprotein),type(description):Chain(Spike protein S2),type(description):Chain(Spike protein S2'),type(description):Topological domain(Extracellular),type(description):Helix()
C_3555_T_synonymous	102	type(description):Chain(Spike glycoprotein),type(description):Chain(Spike protein S2),type(description):Chain(Spike protein S2'),type(description):Topological domain(Extracellular),type(description):Region(Heptad repeat 2),type(description):Coiled coil(),type(description):Helix()
C_1002_T_synonymous	102	type(description):Chain(Spike glycoprotein),type(description):Chain(Spike protein S1),type(description):Topological domain(Extracellular),type(description):Domain(BetaCoV S1-CTD),type(description):Region(Receptor-binding domain (RBD)),type(description):Region(Disordered),type(description):Helix()
C_719_T_missense	101	type(description):Chain(Spike glycoprotein),type(description):Chain(Spike protein S1),type(description):Topological domain(Extracellular),type(description):Domain(BetaCoV S1-NTD),type(description):Beta strand()
G_2562_T_missense	101	type(description):Chain(Spike glycoprotein),type(description):Chain(Spike protein S2),type(description):Chain(Spike protein S2'),type(description):Topological domain(Extracellular),type(description):Region(Fusion peptide 2),type(description):Helix()
T_458_A_missense	100	type(description):Chain(Spike glycoprotein),type(description):Chain(Spike protein S1),type(description):Topological domain(Extracellular),type(description):Domain(BetaCoV S1-NTD),type(description):Region(Disordered),type(description):Disulfide bond(),type(description):Beta strand()
T_1456_G_missense	100	type(description):Chain(Spike glycoprotein),type(description):Chain(Spike protein S1),type(description):Topological domain(Extracellular),type(description):Domain(BetaCoV S1-CTD),type(description):Region(Receptor-binding domain (RBD)),type(description):Region(Receptor-binding motif; binding to human ACE2),type(description):Region(Disordered),type(description):Disulfide bond(),type(description):Di…
G_1747_C_missense	100	type(description):Chain(Spike glycoprotein),type(description):Chain(Spike protein S1),type(description):Topological domain(Extracellular),type(description):Disulfide bond()
G_643_C_missense	100	type(description):Chain(Spike glycoprotein),type(description):Chain(Spike protein S1),type(description):Topological domain(Extracellular),type(description):Domain(BetaCoV S1-NTD),type(description):Beta strand()
C_2648_T_missense	100	type(description):Chain(Spike glycoprotein),type(description):Chain(Spike protein S2),type(description):Chain(Spike protein S2'),type(description):Topological domain(Extracellular),type(description):Helix()
G_1042_T_missense	99	type(description):Chain(Spike glycoprotein),type(description):Chain(Spike protein S1),type(description):Topological domain(Extracellular),type(description):Domain(BetaCoV S1-CTD),type(description):Region(Receptor-binding domain (RBD)),type(description):Disulfide bond()
G_3450_T_missense	99	type(description):Chain(Spike glycoprotein),type(description):Chain(Spike protein S2),type(description):Chain(Spike protein S2'),type(description):Topological domain(Extracellular),type(description):Helix()
T_3666_G_synonymous	99	type(description):Chain(Spike glycoprotein),type(description):Chain(Spike protein S2),type(description):Chain(Spike protein S2'),type(description):Transmembrane(Helical),type(description):Helix()
C_2464_T_missense	98	type(description):Chain(Spike glycoprotein),type(description):Chain(Spike protein S2),type(description):Chain(Spike protein S2'),type(description):Topological domain(Extracellular),type(description):Region(Fusion peptide 1),type(description):Helix()
G_233_A_missense	98	type(description):Chain(Spike glycoprotein),type(description):Chain(Spike protein S1),type(description):Topological domain(Extracellular),type(description):Domain(BetaCoV S1-NTD),type(description):Region(Disordered),type(description):Disulfide bond(),type(description):Beta strand()
C_648_T_synonymous	96	type(description):Chain(Spike glycoprotein),type(description):Chain(Spike protein S1),type(description):Topological domain(Extracellular),type(description):Domain(BetaCoV S1-NTD)
G_2973_T_synonymous	96	type(description):Chain(Spike glycoprotein),type(description):Chain(Spike protein S2),type(description):Chain(Spike protein S2'),type(description):Topological domain(Extracellular),type(description):Coiled coil()
C_2757_T_synonymous	96	type(description):Chain(Spike glycoprotein),type(description):Chain(Spike protein S2),type(description):Chain(Spike protein S2'),type(description):Topological domain(Extracellular),type(description):Helix()
G_727_T_missense	96	type(description):Chain(Spike glycoprotein),type(description):Chain(Spike protein S1),type(description):Topological domain(Extracellular),type(description):Domain(BetaCoV S1-NTD),type(description):Beta strand()
C_2492_T_missense	95	type(description):Chain(Spike glycoprotein),type(description):Chain(Spike protein S2),type(description):Chain(Spike protein S2'),type(description):Topological domain(Extracellular),type(description):Region(Fusion peptide 1),type(description):Region(Disordered)
T_1986_C_synonymous	95	type(description):Chain(Spike glycoprotein),type(description):Chain(Spike protein S1),type(description):Topological domain(Extracellular),type(description):Disulfide bond()
A_736_G_missense	95	type(description):Chain(Spike glycoprotein),type(description):Chain(Spike protein S1),type(description):Topological domain(Extracellular),type(description):Domain(BetaCoV S1-NTD),type(description):Beta strand()
C_2646_T_synonymous	94	type(description):Chain(Spike glycoprotein),type(description):Chain(Spike protein S2),type(description):Chain(Spike protein S2'),type(description):Topological domain(Extracellular),type(description):Helix()
G_2637_T_synonymous	94	type(description):Chain(Spike glycoprotein),type(description):Chain(Spike protein S2),type(description):Chain(Spike protein S2'),type(description):Topological domain(Extracellular),type(description):Helix()
G_358_C_missense	94	type(description):Chain(Spike glycoprotein),type(description):Chain(Spike protein S1),type(description):Topological domain(Extracellular),type(description):Domain(BetaCoV S1-NTD),type(description):Disulfide bond(),type(description):Beta strand()
C_535_T_missense	93	type(description):Chain(Spike glycoprotein),type(description):Chain(Spike protein S1),type(description):Topological domain(Extracellular),type(description):Domain(BetaCoV S1-NTD),type(description):Region(Disordered)
A_644_G_missense	93	type(description):Chain(Spike glycoprotein),type(description):Chain(Spike protein S1),type(description):Topological domain(Extracellular),type(description):Domain(BetaCoV S1-NTD),type(description):Beta strand()
T_363_C_synonymous	93	type(description):Chain(Spike glycoprotein),type(description):Chain(Spike protein S1),type(description):Topological domain(Extracellular),type(description):Domain(BetaCoV S1-NTD),type(description):Disulfide bond(),type(description):Mutagenesis(Partial loss of biliverdin affinity.),type(description):Beta strand()
G_2973_A_synonymous	93	type(description):Chain(Spike glycoprotein),type(description):Chain(Spike protein S2),type(description):Chain(Spike protein S2'),type(description):Topological domain(Extracellular),type(description):Coiled coil()
C_2882_T_missense	92	type(description):Chain(Spike glycoprotein),type(description):Chain(Spike protein S2),type(description):Chain(Spike protein S2'),type(description):Topological domain(Extracellular),type(description):Region(Heptad repeat 1),type(description):Coiled coil()
C_3059_T_missense	91	type(description):Chain(Spike glycoprotein),type(description):Chain(Spike protein S2),type(description):Chain(Spike protein S2'),type(description):Topological domain(Extracellular),type(description):Helix()
C_752_A_missense	91	type(description):Chain(Spike glycoprotein),type(description):Chain(Spike protein S1),type(description):Topological domain(Extracellular),type(description):Domain(BetaCoV S1-NTD),type(description):Region(Disordered),type(description):Natural variant(in strain: Lambda/C.37),type(description):Beta strand()
G_2478_T_synonymous	91	type(description):Chain(Spike glycoprotein),type(description):Chain(Spike protein S2),type(description):Chain(Spike protein S2'),type(description):Topological domain(Extracellular),type(description):Region(Fusion peptide 1)
T_333_C_synonymous	91	type(description):Chain(Spike glycoprotein),type(description):Chain(Spike protein S1),type(description):Topological domain(Extracellular),type(description):Domain(BetaCoV S1-NTD),type(description):Disulfide bond(),type(description):Beta strand()
A_2608_G_missense	91	type(description):Chain(Spike glycoprotein),type(description):Chain(Spike protein S2),type(description):Chain(Spike protein S2'),type(description):Topological domain(Extracellular),type(description):Helix()
G_38_T_missense	91	type(description):Signal(),type(description):Region(Disordered)
G_452_T_missense	91	type(description):Chain(Spike glycoprotein),type(description):Chain(Spike protein S1),type(description):Topological domain(Extracellular),type(description):Domain(BetaCoV S1-NTD),type(description):Region(Disordered),type(description):Disulfide bond()
G_423_T_missense	90	type(description):Chain(Spike glycoprotein),type(description):Chain(Spike protein S1),type(description):Topological domain(Extracellular),type(description):Domain(BetaCoV S1-NTD),type(description):Disulfide bond(),type(description):Beta strand()
G_2193_T_missense	90	type(description):Chain(Spike glycoprotein),type(description):Chain(Spike protein S2),type(description):Topological domain(Extracellular)
T_2484_A_synonymous	90	type(description):Chain(Spike glycoprotein),type(description):Chain(Spike protein S2),type(description):Chain(Spike protein S2'),type(description):Topological domain(Extracellular),type(description):Region(Fusion peptide 1),type(description):Region(Disordered),type(description):Helix()
T_327_C_synonymous	90	type(description):Chain(Spike glycoprotein),type(description):Chain(Spike protein S1),type(description):Topological domain(Extracellular),type(description):Domain(BetaCoV S1-NTD),type(description):Disulfide bond(),type(description):Beta strand()
G_1867_T_missense	89	type(description):Chain(Spike glycoprotein),type(description):Chain(Spike protein S1),type(description):Topological domain(Extracellular),type(description):Region(Disordered),type(description):Disulfide bond(),type(description):Helix()
T_2287_C_synonymous	89	type(description):Chain(Spike glycoprotein),type(description):Chain(Spike protein S2),type(description):Topological domain(Extracellular),type(description):Helix()
C_2015_T_missense	89	type(description):Chain(Spike glycoprotein),type(description):Chain(Spike protein S1),type(description):Topological domain(Extracellular),type(description):Beta strand()
G_62_C_missense	89	type(description):Chain(Spike glycoprotein),type(description):Chain(Spike protein S1),type(description):Topological domain(Extracellular),type(description):Domain(BetaCoV S1-NTD),type(description):Region(Disordered),type(description):Disulfide bond(),type(description):Beta strand()
G_305_A_missense	88	type(description):Chain(Spike glycoprotein),type(description):Chain(Spike protein S1),type(description):Topological domain(Extracellular),type(description):Domain(BetaCoV S1-NTD),type(description):Disulfide bond(),type(description):Beta strand()
C_349_T_synonymous	88	type(description):Chain(Spike glycoprotein),type(description):Chain(Spike protein S1),type(description):Topological domain(Extracellular),type(description):Domain(BetaCoV S1-NTD),type(description):Disulfide bond(),type(description):Beta strand()
C_3233_T_missense	88	type(description):Chain(Spike glycoprotein),type(description):Chain(Spike protein S2),type(description):Chain(Spike protein S2'),type(description):Topological domain(Extracellular),type(description):Beta strand()
C_2335_A_missense	88	type(description):Chain(Spike glycoprotein),type(description):Chain(Spike protein S2),type(description):Topological domain(Extracellular),type(description):Helix()
C_2612_T_missense	87	type(description):Chain(Spike glycoprotein),type(description):Chain(Spike protein S2),type(description):Chain(Spike protein S2'),type(description):Topological domain(Extracellular),type(description):Helix()
C_1891_T_missense	87	type(description):Chain(Spike glycoprotein),type(description):Chain(Spike protein S1),type(description):Topological domain(Extracellular),type(description):Region(Disordered),type(description):Disulfide bond()
A_3774_G_synonymous	86	type(description):Chain(Spike glycoprotein),type(description):Chain(Spike protein S2),type(description):Chain(Spike protein S2'),type(description):Topological domain(Cytoplasmic),type(description):Motif(Diacidic ER export motif (host COPII))
G_234_T_missense	86	type(description):Chain(Spike glycoprotein),type(description):Chain(Spike protein S1),type(description):Topological domain(Extracellular),type(description):Domain(BetaCoV S1-NTD),type(description):Region(Disordered),type(description):Disulfide bond(),type(description):Beta strand()
A_2427_G_synonymous	86	type(description):Chain(Spike glycoprotein),type(description):Chain(Spike protein S2),type(description):Topological domain(Extracellular),type(description):Beta strand()
G_979_A_missense	85	type(description):Chain(Spike glycoprotein),type(description):Chain(Spike protein S1),type(description):Topological domain(Extracellular),type(description):Region(Receptor-binding domain (RBD)),type(description):Region(Disordered),type(description):Beta strand()
A_1346_C_missense	85	type(description):Chain(Spike glycoprotein),type(description):Chain(Spike protein S1),type(description):Topological domain(Extracellular),type(description):Domain(BetaCoV S1-CTD),type(description):Region(Receptor-binding domain (RBD)),type(description):Region(Receptor-binding motif; binding to human ACE2),type(description):Region(Immunodominant HLA epitope recognized by the CD8+; called NF9 pepti…
G_3725_T_missense	85	type(description):Chain(Spike glycoprotein),type(description):Chain(Spike protein S2),type(description):Chain(Spike protein S2'),type(description):Topological domain(Cytoplasmic)
G_531_C_missense	84	type(description):Chain(Spike glycoprotein),type(description):Chain(Spike protein S1),type(description):Topological domain(Extracellular),type(description):Domain(BetaCoV S1-NTD),type(description):Region(Disordered)
A_2452_G_missense	84	type(description):Chain(Spike glycoprotein),type(description):Chain(Spike protein S2),type(description):Chain(Spike protein S2'),type(description):Topological domain(Extracellular),type(description):Region(Fusion peptide 1),type(description):Helix()
A_50_G_missense	84	type(description):Chain(Spike glycoprotein),type(description):Chain(Spike protein S1),type(description):Topological domain(Extracellular),type(description):Domain(BetaCoV S1-NTD),type(description):Region(Disordered),type(description):Disulfide bond()
G_2338_C_missense	84	type(description):Chain(Spike glycoprotein),type(description):Chain(Spike protein S2),type(description):Topological domain(Extracellular),type(description):Helix()
A_2140_G_missense	83	type(description):Chain(Spike glycoprotein),type(description):Chain(Spike protein S2),type(description):Topological domain(Extracellular),type(description):Beta strand()
T_1836_C_synonymous	83	type(description):Chain(Spike glycoprotein),type(description):Chain(Spike protein S1),type(description):Topological domain(Extracellular),type(description):Beta strand()
C_2168_T_missense	83	type(description):Chain(Spike glycoprotein),type(description):Chain(Spike protein S2),type(description):Topological domain(Extracellular),type(description):Beta strand()
G_1146_A_synonymous	82	type(description):Chain(Spike glycoprotein),type(description):Chain(Spike protein S1),type(description):Topological domain(Extracellular),type(description):Domain(BetaCoV S1-CTD),type(description):Region(Receptor-binding domain (RBD)),type(description):Disulfide bond(),type(description):Beta strand()
T_1761_C_synonymous	82	type(description):Chain(Spike glycoprotein),type(description):Chain(Spike protein S1),type(description):Topological domain(Extracellular),type(description):Disulfide bond(),type(description):Beta strand()
G_2515_T_missense	81	type(description):Chain(Spike glycoprotein),type(description):Chain(Spike protein S2),type(description):Chain(Spike protein S2'),type(description):Topological domain(Extracellular),type(description):Region(Disordered),type(description):Region(Fusion peptide 2)
G_2050_A_missense	80	type(description):Chain(Spike glycoprotein),type(description):Chain(Spike protein S1),type(description):Topological domain(Extracellular),type(description):Region(Disordered),type(description):Region(Putative superantigen; may bind T-cell receptor beta/TRBC1),type(description):Mutagenesis(About 50% stronger entry efficiency in Vero E6 cells while 30% weaker entry efficiency in hACE2-expressing BH…
G_3254_A_missense	80	type(description):Chain(Spike glycoprotein),type(description):Chain(Spike protein S2),type(description):Chain(Spike protein S2'),type(description):Topological domain(Extracellular),type(description):Disulfide bond()
T_240_C_synonymous	79	type(description):Chain(Spike glycoprotein),type(description):Chain(Spike protein S1),type(description):Topological domain(Extracellular),type(description):Domain(BetaCoV S1-NTD),type(description):Region(Disordered),type(description):Disulfide bond(),type(description):Natural variant(in strain: Beta/B.1.351)
G_24_T_missense	79	type(description):Signal(),type(description):Region(Disordered)
A_3251_G_missense	79	type(description):Chain(Spike glycoprotein),type(description):Chain(Spike protein S2),type(description):Chain(Spike protein S2'),type(description):Topological domain(Extracellular),type(description):Disulfide bond()
C_212_T_missense	78	type(description):Chain(Spike glycoprotein),type(description):Chain(Spike protein S1),type(description):Topological domain(Extracellular),type(description):Domain(BetaCoV S1-NTD),type(description):Region(Disordered),type(description):Disulfide bond(),type(description):Turn()
T_2028_C_synonymous	78	type(description):Chain(Spike glycoprotein),type(description):Chain(Spike protein S1),type(description):Topological domain(Extracellular),type(description):Region(Disordered),type(description):Glycosylation(O-linked (GlcNAc...) threonine; by host GALNT1),type(description):Mutagenesis(Partial loss of O-glycoslyation by host GALNT1.)
T_1152_C_synonymous	78	type(description):Chain(Spike glycoprotein),type(description):Chain(Spike protein S1),type(description):Topological domain(Extracellular),type(description):Domain(BetaCoV S1-CTD),type(description):Region(Receptor-binding domain (RBD)),type(description):Disulfide bond(),type(description):Turn()
G_532_A_missense	77	type(description):Chain(Spike glycoprotein),type(description):Chain(Spike protein S1),type(description):Topological domain(Extracellular),type(description):Domain(BetaCoV S1-NTD),type(description):Region(Disordered)
G_2187_A_synonymous	77	type(description):Chain(Spike glycoprotein),type(description):Chain(Spike protein S2),type(description):Topological domain(Extracellular)
G_1065_A_synonymous	76	type(description):Chain(Spike glycoprotein),type(description):Chain(Spike protein S1),type(description):Topological domain(Extracellular),type(description):Domain(BetaCoV S1-CTD),type(description):Region(Receptor-binding domain (RBD)),type(description):Disulfide bond(),type(description):Beta strand()
C_152_T_missense	76	type(description):Chain(Spike glycoprotein),type(description):Chain(Spike protein S1),type(description):Topological domain(Extracellular),type(description):Domain(BetaCoV S1-NTD),type(description):Disulfide bond(),type(description):Beta strand()
T_2316_C_synonymous	76	type(description):Chain(Spike glycoprotein),type(description):Chain(Spike protein S2),type(description):Topological domain(Extracellular),type(description):Helix()
C_940_A_missense	76	type(description):Chain(Spike glycoprotein),type(description):Chain(Spike protein S1),type(description):Topological domain(Extracellular),type(description):Beta strand()
A_1158_G_synonymous	76	type(description):Chain(Spike glycoprotein),type(description):Chain(Spike protein S1),type(description):Topological domain(Extracellular),type(description):Domain(BetaCoV S1-CTD),type(description):Region(Receptor-binding domain (RBD)),type(description):Disulfide bond(),type(description):Turn()
G_3254_C_missense	76	type(description):Chain(Spike glycoprotein),type(description):Chain(Spike protein S2),type(description):Chain(Spike protein S2'),type(description):Topological domain(Extracellular),type(description):Disulfide bond()
A_306_G_synonymous	75	type(description):Chain(Spike glycoprotein),type(description):Chain(Spike protein S1),type(description):Topological domain(Extracellular),type(description):Domain(BetaCoV S1-NTD),type(description):Disulfide bond(),type(description):Natural variant(in strain: A23.1),type(description):Beta strand()
C_1221_T_synonymous	75	type(description):Chain(Spike glycoprotein),type(description):Chain(Spike protein S1),type(description):Topological domain(Extracellular),type(description):Domain(BetaCoV S1-CTD),type(description):Region(Receptor-binding domain (RBD)),type(description):Disulfide bond(),type(description):Disulfide bond(),type(description):Helix()
T_2907_C_synonymous	75	type(description):Chain(Spike glycoprotein),type(description):Chain(Spike protein S2),type(description):Chain(Spike protein S2'),type(description):Topological domain(Extracellular),type(description):Region(Heptad repeat 1),type(description):Coiled coil(),type(description):Natural variant(in strain: Omicron/BA.1, Omicron/BA.2, Omicron/BA.2.12.1, Omicron/BA.2.75, Omicron/BA.4, Omicron/BA.5)
T_594_C_synonymous	75	type(description):Chain(Spike glycoprotein),type(description):Chain(Spike protein S1),type(description):Topological domain(Extracellular),type(description):Domain(BetaCoV S1-NTD)
G_339_A_synonymous	74	type(description):Chain(Spike glycoprotein),type(description):Chain(Spike protein S1),type(description):Topological domain(Extracellular),type(description):Domain(BetaCoV S1-NTD),type(description):Disulfide bond(),type(description):Beta strand()
C_2544_T_synonymous	74	type(description):Chain(Spike glycoprotein),type(description):Chain(Spike protein S2),type(description):Chain(Spike protein S2'),type(description):Topological domain(Extracellular),type(description):Region(Disordered),type(description):Region(Fusion peptide 2),type(description):Disulfide bond(),type(description):Beta strand()
G_1337_T_missense	74	type(description):Chain(Spike glycoprotein),type(description):Chain(Spike protein S1),type(description):Topological domain(Extracellular),type(description):Domain(BetaCoV S1-CTD),type(description):Region(Receptor-binding domain (RBD)),type(description):Region(Receptor-binding motif; binding to human ACE2),type(description):Disulfide bond(),type(description):Turn()
A_3505_T_missense	74	type(description):Chain(Spike glycoprotein),type(description):Chain(Spike protein S2),type(description):Chain(Spike protein S2'),type(description):Topological domain(Extracellular),type(description):Region(Heptad repeat 2)
G_1411_C_missense	73	type(description):Chain(Spike glycoprotein),type(description):Chain(Spike protein S1),type(description):Topological domain(Extracellular),type(description):Domain(BetaCoV S1-CTD),type(description):Region(Receptor-binding domain (RBD)),type(description):Region(Receptor-binding motif; binding to human ACE2),type(description):Region(Disordered),type(description):Disulfide bond(),type(description):Be…
C_2859_T_synonymous	73	type(description):Chain(Spike glycoprotein),type(description):Chain(Spike protein S2),type(description):Chain(Spike protein S2'),type(description):Topological domain(Extracellular),type(description):Region(Heptad repeat 1),type(description):Coiled coil(),type(description):Helix()
A_1402_G_missense	73	type(description):Chain(Spike glycoprotein),type(description):Chain(Spike protein S1),type(description):Topological domain(Extracellular),type(description):Domain(BetaCoV S1-CTD),type(description):Region(Receptor-binding domain (RBD)),type(description):Region(Receptor-binding motif; binding to human ACE2),type(description):Region(Disordered),type(description):Disulfide bond()
C_73_T_missense	73	type(description):Chain(Spike glycoprotein),type(description):Chain(Spike protein S1),type(description):Topological domain(Extracellular),type(description):Domain(BetaCoV S1-NTD),type(description):Region(Disordered),type(description):Disulfide bond(),type(description):Natural variant(in strain: Omicron/BA.2, Omicron/BA.2.12.1, Omicron/BA.2.75, Omicron/BA.4, Omicron/BA.5)
G_781_A_missense	73	type(description):Chain(Spike glycoprotein),type(description):Chain(Spike protein S1),type(description):Topological domain(Extracellular),type(description):Domain(BetaCoV S1-NTD),type(description):Region(Disordered)
T_1824_A_synonymous	72	type(description):Chain(Spike glycoprotein),type(description):Chain(Spike protein S1),type(description):Topological domain(Extracellular)
A_449_C_missense	72	type(description):Chain(Spike glycoprotein),type(description):Chain(Spike protein S1),type(description):Topological domain(Extracellular),type(description):Domain(BetaCoV S1-NTD),type(description):Region(Disordered),type(description):Disulfide bond(),type(description):Turn()
C_3816_T_synonymous	72	type(description):Chain(Spike glycoprotein),type(description):Chain(Spike protein S2),type(description):Chain(Spike protein S2'),type(description):Topological domain(Cytoplasmic),type(description):Motif(KxHxx, ER retrieval signal (COPI))
G_3397_T_missense	72	type(description):Chain(Spike glycoprotein),type(description):Chain(Spike protein S2),type(description):Chain(Spike protein S2'),type(description):Topological domain(Extracellular),type(description):Beta strand()
C_2156_T_missense	72	type(description):Chain(Spike glycoprotein),type(description):Chain(Spike protein S2),type(description):Topological domain(Extracellular),type(description):Beta strand()
T_299_C_missense	71	type(description):Chain(Spike glycoprotein),type(description):Chain(Spike protein S1),type(description):Topological domain(Extracellular),type(description):Domain(BetaCoV S1-NTD),type(description):Disulfide bond()
G_2242_C_missense	71	type(description):Chain(Spike glycoprotein),type(description):Chain(Spike protein S2),type(description):Topological domain(Extracellular),type(description):Disulfide bond(),type(description):Disulfide bond(),type(description):Helix()
A_2336_G_missense	71	type(description):Chain(Spike glycoprotein),type(description):Chain(Spike protein S2),type(description):Topological domain(Extracellular),type(description):Helix()
G_233_T_missense	71	type(description):Chain(Spike glycoprotein),type(description):Chain(Spike protein S1),type(description):Topological domain(Extracellular),type(description):Domain(BetaCoV S1-NTD),type(description):Region(Disordered),type(description):Disulfide bond(),type(description):Beta strand()
T_725_C_missense	70	type(description):Chain(Spike glycoprotein),type(description):Chain(Spike protein S1),type(description):Topological domain(Extracellular),type(description):Domain(BetaCoV S1-NTD),type(description):Beta strand()
T_2071_C_missense	70	type(description):Chain(Spike glycoprotein),type(description):Chain(Spike protein S2),type(description):Topological domain(Extracellular),type(description):Beta strand()
G_770_A_missense	70	type(description):Chain(Spike glycoprotein),type(description):Chain(Spike protein S1),type(description):Topological domain(Extracellular),type(description):Domain(BetaCoV S1-NTD),type(description):Region(Disordered)
G_2536_T_missense	70	type(description):Chain(Spike glycoprotein),type(description):Chain(Spike protein S2),type(description):Chain(Spike protein S2'),type(description):Topological domain(Extracellular),type(description):Region(Disordered),type(description):Region(Fusion peptide 2),type(description):Disulfide bond()
A_1857_G_synonymous	70	type(description):Chain(Spike glycoprotein),type(description):Chain(Spike protein S1),type(description):Topological domain(Extracellular),type(description):Disulfide bond(),type(description):Turn()
A_1605_G_synonymous	69	type(description):Chain(Spike glycoprotein),type(description):Chain(Spike protein S1),type(description):Topological domain(Extracellular),type(description):Region(Receptor-binding domain (RBD)),type(description):Region(Disordered)
A_3546_C_missense	69	type(description):Chain(Spike glycoprotein),type(description):Chain(Spike protein S2),type(description):Chain(Spike protein S2'),type(description):Topological domain(Extracellular),type(description):Region(Heptad repeat 2),type(description):Coiled coil(),type(description):Helix()
C_1974_T_synonymous	69	type(description):Chain(Spike glycoprotein),type(description):Chain(Spike protein S1),type(description):Topological domain(Extracellular),type(description):Beta strand()
C_1354_A_missense	68	type(description):Chain(Spike glycoprotein),type(description):Chain(Spike protein S1),type(description):Topological domain(Extracellular),type(description):Domain(BetaCoV S1-CTD),type(description):Region(Receptor-binding domain (RBD)),type(description):Region(Receptor-binding motif; binding to human ACE2),type(description):Region(Immunodominant HLA epitope recognized by the CD8+; called NF9 pepti…
T_198_C_synonymous	68	type(description):Chain(Spike glycoprotein),type(description):Chain(Spike protein S1),type(description):Topological domain(Extracellular),type(description):Domain(BetaCoV S1-NTD),type(description):Disulfide bond(),type(description):Beta strand()
G_1821_T_missense	68	type(description):Chain(Spike glycoprotein),type(description):Chain(Spike protein S1),type(description):Topological domain(Extracellular)
G_639_T_synonymous	68	type(description):Chain(Spike glycoprotein),type(description):Chain(Spike protein S1),type(description):Topological domain(Extracellular),type(description):Domain(BetaCoV S1-NTD),type(description):Natural variant(in strain: Omicron/BA.2, Omicron/BA.2.12.1, Omicron/BA.2.75, Omicron/BA.4, Omicron/BA.5),type(description):Beta strand()
C_3209_T_missense	68	type(description):Chain(Spike glycoprotein),type(description):Chain(Spike protein S2),type(description):Chain(Spike protein S2'),type(description):Topological domain(Extracellular),type(description):Beta strand()
T_17_C_missense	68	type(description):Signal(),type(description):Region(Disordered)
C_2195_T_missense	67	type(description):Chain(Spike glycoprotein),type(description):Chain(Spike protein S2),type(description):Topological domain(Extracellular)
A_3543_G_synonymous	67	type(description):Chain(Spike glycoprotein),type(description):Chain(Spike protein S2),type(description):Chain(Spike protein S2'),type(description):Topological domain(Extracellular),type(description):Region(Heptad repeat 2),type(description):Coiled coil(),type(description):Helix()
G_865_A_missense	67	type(description):Chain(Spike glycoprotein),type(description):Chain(Spike protein S1),type(description):Topological domain(Extracellular),type(description):Domain(BetaCoV S1-NTD),type(description):Region(Putative superantigen; may bind T-cell receptor alpha/TRAC),type(description):Beta strand()
G_542_C_missense	67	type(description):Chain(Spike glycoprotein),type(description):Chain(Spike protein S1),type(description):Topological domain(Extracellular),type(description):Domain(BetaCoV S1-NTD),type(description):Region(Disordered),type(description):Beta strand()
C_3138_T_synonymous	67	type(description):Chain(Spike glycoprotein),type(description):Chain(Spike protein S2),type(description):Chain(Spike protein S2'),type(description):Topological domain(Extracellular),type(description):Beta strand()
T_190_A_missense	67	type(description):Chain(Spike glycoprotein),type(description):Chain(Spike protein S1),type(description):Topological domain(Extracellular),type(description):Domain(BetaCoV S1-NTD),type(description):Disulfide bond(),type(description):Beta strand()
T_2724_C_synonymous	67	type(description):Chain(Spike glycoprotein),type(description):Chain(Spike protein S2),type(description):Chain(Spike protein S2'),type(description):Topological domain(Extracellular)
G_3550_C_missense	67	type(description):Chain(Spike glycoprotein),type(description):Chain(Spike protein S2),type(description):Chain(Spike protein S2'),type(description):Topological domain(Extracellular),type(description):Region(Heptad repeat 2),type(description):Coiled coil(),type(description):Helix()
G_3024_T_synonymous	67	type(description):Chain(Spike glycoprotein),type(description):Chain(Spike protein S2),type(description):Chain(Spike protein S2'),type(description):Topological domain(Extracellular)
C_74_T_missense	66	type(description):Chain(Spike glycoprotein),type(description):Chain(Spike protein S1),type(description):Topological domain(Extracellular),type(description):Domain(BetaCoV S1-NTD),type(description):Region(Disordered),type(description):Disulfide bond(),type(description):Natural variant(in strain: Omicron/BA.2, Omicron/BA.2.12.1, Omicron/BA.2.75, Omicron/BA.4, Omicron/BA.5)
C_1658_T_missense	66	type(description):Chain(Spike glycoprotein),type(description):Chain(Spike protein S1),type(description):Topological domain(Extracellular),type(description):Disulfide bond(),type(description):Beta strand()
C_3282_T_synonymous	66	type(description):Chain(Spike glycoprotein),type(description):Chain(Spike protein S2),type(description):Chain(Spike protein S2'),type(description):Topological domain(Extracellular),type(description):Disulfide bond(),type(description):Beta strand()
G_3189_T_missense	66	type(description):Chain(Spike glycoprotein),type(description):Chain(Spike protein S2),type(description):Chain(Spike protein S2'),type(description):Topological domain(Extracellular),type(description):Beta strand()
G_3500_T_missense	66	type(description):Chain(Spike glycoprotein),type(description):Chain(Spike protein S2),type(description):Chain(Spike protein S2'),type(description):Topological domain(Extracellular),type(description):Region(Heptad repeat 2)
G_1749_A_synonymous	66	type(description):Chain(Spike glycoprotein),type(description):Chain(Spike protein S1),type(description):Topological domain(Extracellular),type(description):Disulfide bond()
C_1173_T_synonymous	66	type(description):Chain(Spike glycoprotein),type(description):Chain(Spike protein S1),type(description):Topological domain(Extracellular),type(description):Domain(BetaCoV S1-CTD),type(description):Region(Receptor-binding domain (RBD)),type(description):Disulfide bond(),type(description):Disulfide bond(),type(description):Beta strand()
T_2118_C_synonymous	66	type(description):Chain(Spike glycoprotein),type(description):Chain(Spike protein S2),type(description):Topological domain(Extracellular)
G_1447_T_missense	65	type(description):Chain(Spike glycoprotein),type(description):Chain(Spike protein S1),type(description):Topological domain(Extracellular),type(description):Domain(BetaCoV S1-CTD),type(description):Region(Receptor-binding domain (RBD)),type(description):Region(Receptor-binding motif; binding to human ACE2),type(description):Region(Disordered),type(description):Disulfide bond(),type(description):Di…
G_737_T_missense	65	type(description):Chain(Spike glycoprotein),type(description):Chain(Spike protein S1),type(description):Topological domain(Extracellular),type(description):Domain(BetaCoV S1-NTD),type(description):Beta strand()
G_2059_A_missense	65	type(description):Chain(Spike glycoprotein),type(description):Chain(Spike protein S2),type(description):Topological domain(Extracellular),type(description):Region(Disordered)
T_2133_C_synonymous	65	type(description):Chain(Spike glycoprotein),type(description):Chain(Spike protein S2),type(description):Topological domain(Extracellular),type(description):Beta strand()
T_273_C_synonymous	65	type(description):Chain(Spike glycoprotein),type(description):Chain(Spike protein S1),type(description):Topological domain(Extracellular),type(description):Domain(BetaCoV S1-NTD),type(description):Disulfide bond(),type(description):Beta strand()
C_3720_T_synonymous	65	type(description):Chain(Spike glycoprotein),type(description):Chain(Spike protein S2),type(description):Chain(Spike protein S2'),type(description):Topological domain(Cytoplasmic),type(description):Motif(Binding to host endocytosis trafficking protein SNX27),type(description):Lipidation(S-palmitoyl cysteine; by host ZDHHC20)
T_684_C_synonymous	64	type(description):Chain(Spike glycoprotein),type(description):Chain(Spike protein S1),type(description):Topological domain(Extracellular),type(description):Domain(BetaCoV S1-NTD),type(description):Beta strand()
C_3570_T_synonymous	64	type(description):Chain(Spike glycoprotein),type(description):Chain(Spike protein S2),type(description):Chain(Spike protein S2'),type(description):Topological domain(Extracellular),type(description):Region(Heptad repeat 2),type(description):Coiled coil(),type(description):Helix()
T_597_C_synonymous	64	type(description):Chain(Spike glycoprotein),type(description):Chain(Spike protein S1),type(description):Topological domain(Extracellular),type(description):Domain(BetaCoV S1-NTD)
G_570_A_synonymous	64	type(description):Chain(Spike glycoprotein),type(description):Chain(Spike protein S1),type(description):Topological domain(Extracellular),type(description):Domain(BetaCoV S1-NTD),type(description):Natural variant(in strain: Gamma/P.1),type(description):Mutagenesis(Partial loss of biliverdin affinity.),type(description):Beta strand()
C_2940_T_synonymous	63	type(description):Chain(Spike glycoprotein),type(description):Chain(Spike protein S2),type(description):Chain(Spike protein S2'),type(description):Topological domain(Extracellular),type(description):Coiled coil(),type(description):Helix()
G_288_A_synonymous	63	type(description):Chain(Spike glycoprotein),type(description):Chain(Spike protein S1),type(description):Topological domain(Extracellular),type(description):Domain(BetaCoV S1-NTD),type(description):Disulfide bond(),type(description):Beta strand()
C_3282_A_synonymous	63	type(description):Chain(Spike glycoprotein),type(description):Chain(Spike protein S2),type(description):Chain(Spike protein S2'),type(description):Topological domain(Extracellular),type(description):Disulfide bond(),type(description):Beta strand()
A_2112_G_synonymous	63	type(description):Chain(Spike glycoprotein),type(description):Chain(Spike protein S2),type(description):Topological domain(Extracellular),type(description):Natural variant(in strain: Omicron/BA.2.12.1),type(description):Beta strand()
T_1896_G_synonymous	63	type(description):Chain(Spike glycoprotein),type(description):Chain(Spike protein S1),type(description):Topological domain(Extracellular),type(description):Region(Disordered),type(description):Disulfide bond(),type(description):Helix()
T_9_G_synonymous	62	type(description):Signal(),type(description):Region(Disordered)
C_3153_T_synonymous	62	type(description):Chain(Spike glycoprotein),type(description):Chain(Spike protein S2),type(description):Chain(Spike protein S2'),type(description):Topological domain(Extracellular),type(description):Beta strand()
A_3431_C_missense	62	type(description):Chain(Spike glycoprotein),type(description):Chain(Spike protein S2),type(description):Chain(Spike protein S2'),type(description):Topological domain(Extracellular),type(description):Turn()
C_1853_T_missense	62	type(description):Chain(Spike glycoprotein),type(description):Chain(Spike protein S1),type(description):Topological domain(Extracellular),type(description):Disulfide bond(),type(description):Turn()
T_1998_A_synonymous	62	type(description):Chain(Spike glycoprotein),type(description):Chain(Spike protein S1),type(description):Topological domain(Extracellular),type(description):Disulfide bond(),type(description):Beta strand()
C_1626_T_synonymous	62	type(description):Chain(Spike glycoprotein),type(description):Chain(Spike protein S1),type(description):Topological domain(Extracellular),type(description):Disulfide bond(),type(description):Beta strand()
G_577_T_missense	62	type(description):Chain(Spike glycoprotein),type(description):Chain(Spike protein S1),type(description):Topological domain(Extracellular),type(description):Domain(BetaCoV S1-NTD),type(description):Beta strand()
G_531_T_missense	62	type(description):Chain(Spike glycoprotein),type(description):Chain(Spike protein S1),type(description):Topological domain(Extracellular),type(description):Domain(BetaCoV S1-NTD),type(description):Region(Disordered)
A_1673_G_missense	61	type(description):Chain(Spike glycoprotein),type(description):Chain(Spike protein S1),type(description):Topological domain(Extracellular),type(description):Disulfide bond()
G_2025_A_synonymous	61	type(description):Chain(Spike glycoprotein),type(description):Chain(Spike protein S1),type(description):Topological domain(Extracellular),type(description):Region(Disordered)
C_2081_T_missense	61	type(description):Chain(Spike glycoprotein),type(description):Chain(Spike protein S2),type(description):Topological domain(Extracellular),type(description):Beta strand()
G_3430_C_missense	61	type(description):Chain(Spike glycoprotein),type(description):Chain(Spike protein S2),type(description):Chain(Spike protein S2'),type(description):Topological domain(Extracellular),type(description):Turn()
T_183_G_missense	61	type(description):Chain(Spike glycoprotein),type(description):Chain(Spike protein S1),type(description):Topological domain(Extracellular),type(description):Domain(BetaCoV S1-NTD),type(description):Glycosylation(N-linked (GlcNAc...) (hybrid) asparagine; by host),type(description):Disulfide bond(),type(description):Beta strand()
G_781_C_missense	61	type(description):Chain(Spike glycoprotein),type(description):Chain(Spike protein S1),type(description):Topological domain(Extracellular),type(description):Domain(BetaCoV S1-NTD),type(description):Region(Disordered)
A_440_G_missense	60	type(description):Chain(Spike glycoprotein),type(description):Chain(Spike protein S1),type(description):Topological domain(Extracellular),type(description):Domain(BetaCoV S1-NTD),type(description):Region(Disordered),type(description):Disulfide bond()
G_2837_T_missense	60	type(description):Chain(Spike glycoprotein),type(description):Chain(Spike protein S2),type(description):Chain(Spike protein S2'),type(description):Topological domain(Extracellular),type(description):Region(Heptad repeat 1),type(description):Helix()
C_3183_T_synonymous	60	type(description):Chain(Spike glycoprotein),type(description):Chain(Spike protein S2),type(description):Chain(Spike protein S2'),type(description):Topological domain(Extracellular),type(description):Beta strand()
G_2674_T_missense	60	type(description):Chain(Spike glycoprotein),type(description):Chain(Spike protein S2),type(description):Chain(Spike protein S2'),type(description):Topological domain(Extracellular),type(description):Beta strand()
C_915_T_synonymous	60	type(description):Chain(Spike glycoprotein),type(description):Chain(Spike protein S1),type(description):Topological domain(Extracellular),type(description):Beta strand()
A_3585_G_synonymous	59	type(description):Chain(Spike glycoprotein),type(description):Chain(Spike protein S2),type(description):Chain(Spike protein S2'),type(description):Topological domain(Extracellular),type(description):Region(Heptad repeat 2),type(description):Coiled coil(),type(description):Helix()
C_1989_T_synonymous	59	type(description):Chain(Spike glycoprotein),type(description):Chain(Spike protein S1),type(description):Topological domain(Extracellular),type(description):Disulfide bond(),type(description):Beta strand()
T_3341_C_missense	59	type(description):Chain(Spike glycoprotein),type(description):Chain(Spike protein S2),type(description):Chain(Spike protein S2'),type(description):Topological domain(Extracellular),type(description):Disulfide bond(),type(description):Beta strand()
C_2216_T_missense	59	type(description):Chain(Spike glycoprotein),type(description):Chain(Spike protein S2),type(description):Topological domain(Extracellular),type(description):Disulfide bond(),type(description):Helix()
T_6_A_missense	59	type(description):Signal(),type(description):Region(Disordered)
A_3134_G_missense	59	type(description):Chain(Spike glycoprotein),type(description):Chain(Spike protein S2),type(description):Chain(Spike protein S2'),type(description):Topological domain(Extracellular),type(description):Beta strand()
A_3633_G_synonymous	59	type(description):Chain(Spike glycoprotein),type(description):Chain(Spike protein S2),type(description):Chain(Spike protein S2'),type(description):Topological domain(Extracellular)
T_536_G_missense	59	type(description):Chain(Spike glycoprotein),type(description):Chain(Spike protein S1),type(description):Topological domain(Extracellular),type(description):Domain(BetaCoV S1-NTD),type(description):Region(Disordered)
T_645_C_synonymous	59	type(description):Chain(Spike glycoprotein),type(description):Chain(Spike protein S1),type(description):Topological domain(Extracellular),type(description):Domain(BetaCoV S1-NTD),type(description):Natural variant(in strain: Beta/B.1.351),type(description):Beta strand()
G_1901_A_missense	58	type(description):Chain(Spike glycoprotein),type(description):Chain(Spike protein S1),type(description):Topological domain(Extracellular),type(description):Region(Disordered),type(description):Disulfide bond(),type(description):Helix()
C_3440_T_missense	58	type(description):Chain(Spike glycoprotein),type(description):Chain(Spike protein S2),type(description):Chain(Spike protein S2'),type(description):Topological domain(Extracellular)
C_366_T_synonymous	58	type(description):Chain(Spike glycoprotein),type(description):Chain(Spike protein S1),type(description):Topological domain(Extracellular),type(description):Domain(BetaCoV S1-NTD),type(description):Glycosylation(N-linked (GlcNAc...) (hybrid) asparagine; by host),type(description):Disulfide bond()
C_3705_T_synonymous	58	type(description):Chain(Spike glycoprotein),type(description):Chain(Spike protein S2),type(description):Chain(Spike protein S2'),type(description):Topological domain(Cytoplasmic),type(description):Lipidation(S-palmitoyl cysteine; by host ZDHHC20),type(description):Helix()
G_1956_A_synonymous	58	type(description):Chain(Spike glycoprotein),type(description):Chain(Spike protein S1),type(description):Topological domain(Extracellular),type(description):Beta strand()
G_1708_T_missense	58	type(description):Chain(Spike glycoprotein),type(description):Chain(Spike protein S1),type(description):Topological domain(Extracellular),type(description):Disulfide bond()
C_1848_T_synonymous	58	type(description):Chain(Spike glycoprotein),type(description):Chain(Spike protein S1),type(description):Topological domain(Extracellular),type(description):Glycosylation(N-linked (GlcNAc...) (complex) asparagine; by host)
T_1770_C_synonymous	57	type(description):Chain(Spike glycoprotein),type(description):Chain(Spike protein S1),type(description):Topological domain(Extracellular),type(description):Disulfide bond()
G_1843_A_missense	57	type(description):Chain(Spike glycoprotein),type(description):Chain(Spike protein S1),type(description):Topological domain(Extracellular)
T_2517_C_synonymous	57	type(description):Chain(Spike glycoprotein),type(description):Chain(Spike protein S2),type(description):Chain(Spike protein S2'),type(description):Topological domain(Extracellular),type(description):Region(Disordered),type(description):Region(Fusion peptide 2)
A_1973_C_missense	57	type(description):Chain(Spike glycoprotein),type(description):Chain(Spike protein S1),type(description):Topological domain(Extracellular),type(description):Beta strand()
T_18_C_synonymous	57	type(description):Signal(),type(description):Region(Disordered)
G_460_C_missense	57	type(description):Chain(Spike glycoprotein),type(description):Chain(Spike protein S1),type(description):Topological domain(Extracellular),type(description):Domain(BetaCoV S1-NTD),type(description):Region(Disordered),type(description):Disulfide bond(),type(description):Beta strand()
C_3359_T_missense	57	type(description):Chain(Spike glycoprotein),type(description):Chain(Spike protein S2),type(description):Chain(Spike protein S2'),type(description):Topological domain(Extracellular),type(description):Disulfide bond(),type(description):Beta strand()
G_2438_T_missense	57	type(description):Chain(Spike glycoprotein),type(description):Chain(Spike protein S2),type(description):Topological domain(Extracellular),type(description):Beta strand()
C_788_T_missense	57	type(description):Chain(Spike glycoprotein),type(description):Chain(Spike protein S1),type(description):Topological domain(Extracellular),type(description):Domain(BetaCoV S1-NTD)
G_2611_T_missense	57	type(description):Chain(Spike glycoprotein),type(description):Chain(Spike protein S2),type(description):Chain(Spike protein S2'),type(description):Topological domain(Extracellular),type(description):Helix()
G_184_C_missense	56	type(description):Chain(Spike glycoprotein),type(description):Chain(Spike protein S1),type(description):Topological domain(Extracellular),type(description):Domain(BetaCoV S1-NTD),type(description):Disulfide bond(),type(description):Beta strand()
C_1608_T_synonymous	56	type(description):Chain(Spike glycoprotein),type(description):Chain(Spike protein S1),type(description):Topological domain(Extracellular),type(description):Region(Receptor-binding domain (RBD)),type(description):Region(Disordered),type(description):Beta strand()
C_2117_T_missense	56	type(description):Chain(Spike glycoprotein),type(description):Chain(Spike protein S2),type(description):Topological domain(Extracellular)
T_1345_C_missense	56	type(description):Chain(Spike glycoprotein),type(description):Chain(Spike protein S1),type(description):Topological domain(Extracellular),type(description):Domain(BetaCoV S1-CTD),type(description):Region(Receptor-binding domain (RBD)),type(description):Region(Receptor-binding motif; binding to human ACE2),type(description):Region(Immunodominant HLA epitope recognized by the CD8+; called NF9 pepti…
G_663_A_synonymous	56	type(description):Chain(Spike glycoprotein),type(description):Chain(Spike protein S1),type(description):Topological domain(Extracellular),type(description):Domain(BetaCoV S1-NTD),type(description):Beta strand()
C_438_A_missense	56	type(description):Chain(Spike glycoprotein),type(description):Chain(Spike protein S1),type(description):Topological domain(Extracellular),type(description):Domain(BetaCoV S1-NTD),type(description):Region(Disordered),type(description):Disulfide bond(),type(description):Beta strand()
T_1281_C_synonymous	56	type(description):Chain(Spike glycoprotein),type(description):Chain(Spike protein S1),type(description):Topological domain(Extracellular),type(description):Domain(BetaCoV S1-CTD),type(description):Region(Receptor-binding domain (RBD)),type(description):Disulfide bond(),type(description):Disulfide bond(),type(description):Beta strand()
G_1426_A_missense	56	type(description):Chain(Spike glycoprotein),type(description):Chain(Spike protein S1),type(description):Topological domain(Extracellular),type(description):Domain(BetaCoV S1-CTD),type(description):Region(Receptor-binding domain (RBD)),type(description):Region(Receptor-binding motif; binding to human ACE2),type(description):Region(Disordered),type(description):Disulfide bond()
C_2520_T_synonymous	55	type(description):Chain(Spike glycoprotein),type(description):Chain(Spike protein S2),type(description):Chain(Spike protein S2'),type(description):Topological domain(Extracellular),type(description):Region(Disordered),type(description):Region(Fusion peptide 2),type(description):Disulfide bond()
G_1749_C_missense	55	type(description):Chain(Spike glycoprotein),type(description):Chain(Spike protein S1),type(description):Topological domain(Extracellular),type(description):Disulfide bond()
G_2854_T_missense	55	type(description):Chain(Spike glycoprotein),type(description):Chain(Spike protein S2),type(description):Chain(Spike protein S2'),type(description):Topological domain(Extracellular),type(description):Region(Heptad repeat 1),type(description):Coiled coil(),type(description):Helix()
C_447_T_synonymous	55	type(description):Chain(Spike glycoprotein),type(description):Chain(Spike protein S1),type(description):Topological domain(Extracellular),type(description):Domain(BetaCoV S1-NTD),type(description):Region(Disordered),type(description):Glycosylation(N-linked (GlcNAc...) (complex) asparagine; by host),type(description):Disulfide bond(),type(description):Turn()
C_3594_T_synonymous	55	type(description):Chain(Spike glycoprotein),type(description):Chain(Spike protein S2),type(description):Chain(Spike protein S2'),type(description):Topological domain(Extracellular),type(description):Region(Heptad repeat 2),type(description):Coiled coil()
C_471_T_synonymous	55	type(description):Chain(Spike glycoprotein),type(description):Chain(Spike protein S1),type(description):Topological domain(Extracellular),type(description):Domain(BetaCoV S1-NTD),type(description):Region(Disordered),type(description):Disulfide bond(),type(description):Natural variant(in strain: Delta/B.1.617.2),type(description):Natural variant(in strain: A23.1, Omicron/BA.2.75),type(description)…
T_433_G_missense	54	type(description):Chain(Spike glycoprotein),type(description):Chain(Spike protein S1),type(description):Topological domain(Extracellular),type(description):Domain(BetaCoV S1-NTD),type(description):Region(Disordered),type(description):Disulfide bond(),type(description):Natural variant(in strain: Omicron/BA.1),type(description):Beta strand()
G_710_A_missense	54	type(description):Chain(Spike glycoprotein),type(description):Chain(Spike protein S1),type(description):Topological domain(Extracellular),type(description):Domain(BetaCoV S1-NTD)
G_184_A_missense	54	type(description):Chain(Spike glycoprotein),type(description):Chain(Spike protein S1),type(description):Topological domain(Extracellular),type(description):Domain(BetaCoV S1-NTD),type(description):Disulfide bond(),type(description):Beta strand()
C_3504_T_synonymous	54	type(description):Chain(Spike glycoprotein),type(description):Chain(Spike protein S2),type(description):Chain(Spike protein S2'),type(description):Topological domain(Extracellular),type(description):Region(Heptad repeat 2)
A_2415_G_missense	54	type(description):Chain(Spike glycoprotein),type(description):Chain(Spike protein S2),type(description):Topological domain(Extracellular),type(description):Turn()
G_3621_T_missense	54	type(description):Chain(Spike glycoprotein),type(description):Chain(Spike protein S2),type(description):Chain(Spike protein S2'),type(description):Topological domain(Extracellular)
G_305_T_missense	54	type(description):Chain(Spike glycoprotein),type(description):Chain(Spike protein S1),type(description):Topological domain(Extracellular),type(description):Domain(BetaCoV S1-NTD),type(description):Disulfide bond(),type(description):Beta strand()
G_679_A_missense	54	type(description):Chain(Spike glycoprotein),type(description):Chain(Spike protein S1),type(description):Topological domain(Extracellular),type(description):Domain(BetaCoV S1-NTD),type(description):Beta strand()
G_3716_C_missense	54	type(description):Chain(Spike glycoprotein),type(description):Chain(Spike protein S2),type(description):Chain(Spike protein S2'),type(description):Topological domain(Cytoplasmic),type(description):Motif(Binding to host endocytosis trafficking protein SNX27)
G_1223_T_missense	54	type(description):Chain(Spike glycoprotein),type(description):Chain(Spike protein S1),type(description):Topological domain(Extracellular),type(description):Domain(BetaCoV S1-CTD),type(description):Region(Receptor-binding domain (RBD)),type(description):Disulfide bond(),type(description):Disulfide bond(),type(description):Helix()
A_2289_G_synonymous	53	type(description):Chain(Spike glycoprotein),type(description):Chain(Spike protein S2),type(description):Topological domain(Extracellular),type(description):Helix()
C_59_G_missense	53	type(description):Chain(Spike glycoprotein),type(description):Chain(Spike protein S1),type(description):Topological domain(Extracellular),type(description):Domain(BetaCoV S1-NTD),type(description):Region(Disordered),type(description):Disulfide bond(),type(description):Beta strand()
T_2662_C_missense	53	type(description):Chain(Spike glycoprotein),type(description):Chain(Spike protein S2),type(description):Chain(Spike protein S2'),type(description):Topological domain(Extracellular),type(description):Helix()
G_1216_C_missense	53	type(description):Chain(Spike glycoprotein),type(description):Chain(Spike protein S1),type(description):Topological domain(Extracellular),type(description):Domain(BetaCoV S1-CTD),type(description):Region(Receptor-binding domain (RBD)),type(description):Disulfide bond(),type(description):Disulfide bond(),type(description):Helix()
G_549_A_synonymous	53	type(description):Chain(Spike glycoprotein),type(description):Chain(Spike protein S1),type(description):Topological domain(Extracellular),type(description):Domain(BetaCoV S1-NTD),type(description):Region(Disordered)
G_799_T_missense	53	type(description):Chain(Spike glycoprotein),type(description):Chain(Spike protein S1),type(description):Topological domain(Extracellular),type(description):Domain(BetaCoV S1-NTD),type(description):Beta strand()
C_67_A_missense	53	type(description):Chain(Spike glycoprotein),type(description):Chain(Spike protein S1),type(description):Topological domain(Extracellular),type(description):Domain(BetaCoV S1-NTD),type(description):Region(Disordered),type(description):Disulfide bond()
G_2766_T_missense	53	type(description):Chain(Spike glycoprotein),type(description):Chain(Spike protein S2),type(description):Chain(Spike protein S2'),type(description):Topological domain(Extracellular),type(description):Region(Heptad repeat 1),type(description):Helix()
G_216_A_synonymous	53	type(description):Chain(Spike glycoprotein),type(description):Chain(Spike protein S1),type(description):Topological domain(Extracellular),type(description):Domain(BetaCoV S1-NTD),type(description):Region(Disordered),type(description):Disulfide bond(),type(description):Turn()
C_1968_T_synonymous	53	type(description):Chain(Spike glycoprotein),type(description):Chain(Spike protein S1),type(description):Topological domain(Extracellular),type(description):Beta strand()
T_557_C_missense	52	type(description):Chain(Spike glycoprotein),type(description):Chain(Spike protein S1),type(description):Topological domain(Extracellular),type(description):Domain(BetaCoV S1-NTD),type(description):Beta strand()
G_464_A_missense	52	type(description):Chain(Spike glycoprotein),type(description):Chain(Spike protein S1),type(description):Topological domain(Extracellular),type(description):Domain(BetaCoV S1-NTD),type(description):Region(Disordered),type(description):Disulfide bond(),type(description):Beta strand()
T_3159_C_synonymous	52	type(description):Chain(Spike glycoprotein),type(description):Chain(Spike protein S2),type(description):Chain(Spike protein S2'),type(description):Topological domain(Extracellular),type(description):Beta strand()
G_3415_C_missense	52	type(description):Chain(Spike glycoprotein),type(description):Chain(Spike protein S2),type(description):Chain(Spike protein S2'),type(description):Topological domain(Extracellular)
A_1250_G_missense	52	type(description):Chain(Spike glycoprotein),type(description):Chain(Spike protein S1),type(description):Topological domain(Extracellular),type(description):Domain(BetaCoV S1-CTD),type(description):Region(Receptor-binding domain (RBD)),type(description):Disulfide bond(),type(description):Disulfide bond()
T_3417_C_synonymous	52	type(description):Chain(Spike glycoprotein),type(description):Chain(Spike protein S2),type(description):Chain(Spike protein S2'),type(description):Topological domain(Extracellular)
T_3159_A_synonymous	52	type(description):Chain(Spike glycoprotein),type(description):Chain(Spike protein S2),type(description):Chain(Spike protein S2'),type(description):Topological domain(Extracellular),type(description):Beta strand()
C_352_T_missense	52	type(description):Chain(Spike glycoprotein),type(description):Chain(Spike protein S1),type(description):Topological domain(Extracellular),type(description):Domain(BetaCoV S1-NTD),type(description):Disulfide bond(),type(description):Beta strand()
T_203_C_missense	52	type(description):Chain(Spike glycoprotein),type(description):Chain(Spike protein S1),type(description):Topological domain(Extracellular),type(description):Domain(BetaCoV S1-NTD),type(description):Region(Disordered),type(description):Disulfide bond(),type(description):Beta strand()
C_2789_T_missense	52	type(description):Chain(Spike glycoprotein),type(description):Chain(Spike protein S2),type(description):Chain(Spike protein S2'),type(description):Topological domain(Extracellular),type(description):Region(Heptad repeat 1),type(description):Helix()
T_1602_C_synonymous	51	type(description):Chain(Spike glycoprotein),type(description):Chain(Spike protein S1),type(description):Topological domain(Extracellular),type(description):Region(Receptor-binding domain (RBD)),type(description):Region(Disordered)
T_1263_C_synonymous	51	type(description):Chain(Spike glycoprotein),type(description):Chain(Spike protein S1),type(description):Topological domain(Extracellular),type(description):Domain(BetaCoV S1-CTD),type(description):Region(Receptor-binding domain (RBD)),type(description):Disulfide bond(),type(description):Disulfide bond(),type(description):Helix()
C_3222_T_synonymous	51	type(description):Chain(Spike glycoprotein),type(description):Chain(Spike protein S2),type(description):Chain(Spike protein S2'),type(description):Topological domain(Extracellular),type(description):Glycosylation(N-linked (GlcNAc...) (hybrid) asparagine; by host),type(description):Beta strand()
C_2571_T_synonymous	51	type(description):Chain(Spike glycoprotein),type(description):Chain(Spike protein S2),type(description):Chain(Spike protein S2'),type(description):Topological domain(Extracellular),type(description):Turn()
C_2955_T_synonymous	51	type(description):Chain(Spike glycoprotein),type(description):Chain(Spike protein S2),type(description):Chain(Spike protein S2'),type(description):Topological domain(Extracellular),type(description):Coiled coil()
T_1233_C_synonymous	51	type(description):Chain(Spike glycoprotein),type(description):Chain(Spike protein S1),type(description):Topological domain(Extracellular),type(description):Domain(BetaCoV S1-CTD),type(description):Region(Receptor-binding domain (RBD)),type(description):Disulfide bond(),type(description):Disulfide bond(),type(description):Beta strand()
C_1008_T_synonymous	50	type(description):Chain(Spike glycoprotein),type(description):Chain(Spike protein S1),type(description):Topological domain(Extracellular),type(description):Domain(BetaCoV S1-CTD),type(description):Region(Receptor-binding domain (RBD)),type(description):Disulfide bond()
C_3017_T_missense	50	type(description):Chain(Spike glycoprotein),type(description):Chain(Spike protein S2),type(description):Chain(Spike protein S2'),type(description):Topological domain(Extracellular)
G_1662_T_missense	50	type(description):Chain(Spike glycoprotein),type(description):Chain(Spike protein S1),type(description):Topological domain(Extracellular),type(description):Disulfide bond(),type(description):Beta strand()
G_3512_T_missense	50	type(description):Chain(Spike glycoprotein),type(description):Chain(Spike protein S2),type(description):Chain(Spike protein S2'),type(description):Topological domain(Extracellular),type(description):Region(Heptad repeat 2),type(description):Helix()
G_3778_A_missense	50	type(description):Chain(Spike glycoprotein),type(description):Chain(Spike protein S2),type(description):Chain(Spike protein S2'),type(description):Topological domain(Cytoplasmic),type(description):Motif(Diacidic ER export motif (host COPII))
G_46_T_missense	50	type(description):Chain(Spike glycoprotein),type(description):Chain(Spike protein S1),type(description):Topological domain(Extracellular),type(description):Domain(BetaCoV S1-NTD),type(description):Region(Disordered),type(description):Disulfide bond()
G_2046_A_synonymous	50	type(description):Chain(Spike glycoprotein),type(description):Chain(Spike protein S1),type(description):Topological domain(Extracellular),type(description):Region(Disordered),type(description):Region(Putative superantigen; may bind T-cell receptor beta/TRBC1),type(description):Mutagenesis(About 50% stronger entry efficiency in Vero E6 cells while 30% weaker entry efficiency in hACE2-expressing BH…
G_156_T_missense	49	type(description):Chain(Spike glycoprotein),type(description):Chain(Spike protein S1),type(description):Topological domain(Extracellular),type(description):Domain(BetaCoV S1-NTD),type(description):Disulfide bond(),type(description):Beta strand()
T_2298_C_synonymous	49	type(description):Chain(Spike glycoprotein),type(description):Chain(Spike protein S2),type(description):Topological domain(Extracellular),type(description):Helix()
T_1522_C_missense	49	type(description):Chain(Spike glycoprotein),type(description):Chain(Spike protein S1),type(description):Topological domain(Extracellular),type(description):Domain(BetaCoV S1-CTD),type(description):Region(Receptor-binding domain (RBD)),type(description):Region(Receptor-binding motif; binding to human ACE2),type(description):Disulfide bond(),type(description):Beta strand()
T_3010_C_synonymous	49	type(description):Chain(Spike glycoprotein),type(description):Chain(Spike protein S2),type(description):Chain(Spike protein S2'),type(description):Topological domain(Extracellular)
A_1379_T_missense	49	type(description):Chain(Spike glycoprotein),type(description):Chain(Spike protein S1),type(description):Topological domain(Extracellular),type(description):Domain(BetaCoV S1-CTD),type(description):Region(Receptor-binding domain (RBD)),type(description):Region(Receptor-binding motif; binding to human ACE2),type(description):Region(Disordered),type(description):Disulfide bond()
T_1437_A_synonymous	49	type(description):Chain(Spike glycoprotein),type(description):Chain(Spike protein S1),type(description):Topological domain(Extracellular),type(description):Domain(BetaCoV S1-CTD),type(description):Region(Receptor-binding domain (RBD)),type(description):Region(Receptor-binding motif; binding to human ACE2),type(description):Region(Disordered),type(description):Disulfide bond()
G_801_T_synonymous	49	type(description):Chain(Spike glycoprotein),type(description):Chain(Spike protein S1),type(description):Topological domain(Extracellular),type(description):Domain(BetaCoV S1-NTD),type(description):Beta strand()
G_2476_T_missense	49	type(description):Chain(Spike glycoprotein),type(description):Chain(Spike protein S2),type(description):Chain(Spike protein S2'),type(description):Topological domain(Extracellular),type(description):Region(Fusion peptide 1)
G_468_T_missense	48	type(description):Chain(Spike glycoprotein),type(description):Chain(Spike protein S1),type(description):Topological domain(Extracellular),type(description):Domain(BetaCoV S1-NTD),type(description):Region(Disordered),type(description):Disulfide bond(),type(description):Natural variant(in strain: Delta/B.1.617.2),type(description):Beta strand()
T_3549_A_synonymous	48	type(description):Chain(Spike glycoprotein),type(description):Chain(Spike protein S2),type(description):Chain(Spike protein S2'),type(description):Topological domain(Extracellular),type(description):Region(Heptad repeat 2),type(description):Coiled coil(),type(description):Helix()
T_516_C_synonymous	48	type(description):Chain(Spike glycoprotein),type(description):Chain(Spike protein S1),type(description):Topological domain(Extracellular),type(description):Domain(BetaCoV S1-NTD)
G_3076_T_missense	48	type(description):Chain(Spike glycoprotein),type(description):Chain(Spike protein S2),type(description):Chain(Spike protein S2'),type(description):Topological domain(Extracellular)
A_1645_G_missense	48	type(description):Chain(Spike glycoprotein),type(description):Chain(Spike protein S1),type(description):Topological domain(Extracellular),type(description):Disulfide bond(),type(description):Beta strand()
G_770_T_missense	48	type(description):Chain(Spike glycoprotein),type(description):Chain(Spike protein S1),type(description):Topological domain(Extracellular),type(description):Domain(BetaCoV S1-NTD),type(description):Region(Disordered)
T_2007_C_synonymous	48	type(description):Chain(Spike glycoprotein),type(description):Chain(Spike protein S1),type(description):Topological domain(Extracellular),type(description):Disulfide bond()
G_3208_T_missense	48	type(description):Chain(Spike glycoprotein),type(description):Chain(Spike protein S2),type(description):Chain(Spike protein S2'),type(description):Topological domain(Extracellular),type(description):Beta strand()
G_379_T_missense	48	type(description):Chain(Spike glycoprotein),type(description):Chain(Spike protein S1),type(description):Topological domain(Extracellular),type(description):Domain(BetaCoV S1-NTD),type(description):Disulfide bond(),type(description):Beta strand()
C_2661_T_synonymous	47	type(description):Chain(Spike glycoprotein),type(description):Chain(Spike protein S2),type(description):Chain(Spike protein S2'),type(description):Topological domain(Extracellular),type(description):Helix()
T_745_C_synonymous	47	type(description):Chain(Spike glycoprotein),type(description):Chain(Spike protein S1),type(description):Topological domain(Extracellular),type(description):Domain(BetaCoV S1-NTD),type(description):Region(Disordered),type(description):Natural variant(in strain: Lambda/C.37)
C_3354_T_synonymous	47	type(description):Chain(Spike glycoprotein),type(description):Chain(Spike protein S2),type(description):Chain(Spike protein S2'),type(description):Topological domain(Extracellular),type(description):Disulfide bond(),type(description):Natural variant(in strain: Alpha/B.1.1.7)
A_1856_G_missense	47	type(description):Chain(Spike glycoprotein),type(description):Chain(Spike protein S1),type(description):Topological domain(Extracellular),type(description):Disulfide bond(),type(description):Turn()
T_1569_C_synonymous	47	type(description):Chain(Spike glycoprotein),type(description):Chain(Spike protein S1),type(description):Topological domain(Extracellular),type(description):Domain(BetaCoV S1-CTD),type(description):Region(Receptor-binding domain (RBD)),type(description):Region(Disordered),type(description):Disulfide bond()
C_1317_A_missense	47	type(description):Chain(Spike glycoprotein),type(description):Chain(Spike protein S1),type(description):Topological domain(Extracellular),type(description):Domain(BetaCoV S1-CTD),type(description):Region(Receptor-binding domain (RBD)),type(description):Region(Receptor-binding motif; binding to human ACE2),type(description):Disulfide bond(),type(description):Helix()
T_108_C_synonymous	47	type(description):Chain(Spike glycoprotein),type(description):Chain(Spike protein S1),type(description):Topological domain(Extracellular),type(description):Domain(BetaCoV S1-NTD),type(description):Disulfide bond()
G_1251_A_synonymous	46	type(description):Chain(Spike glycoprotein),type(description):Chain(Spike protein S1),type(description):Topological domain(Extracellular),type(description):Domain(BetaCoV S1-CTD),type(description):Region(Receptor-binding domain (RBD)),type(description):Disulfide bond(),type(description):Disulfide bond(),type(description):Natural variant(in strain: Beta/B.1.351, Gamma/P.1, Omicron/BA.1, Omicron/BA…
T_3618_C_synonymous	46	type(description):Chain(Spike glycoprotein),type(description):Chain(Spike protein S2),type(description):Chain(Spike protein S2'),type(description):Topological domain(Extracellular)
A_3018_G_synonymous	46	type(description):Chain(Spike glycoprotein),type(description):Chain(Spike protein S2),type(description):Chain(Spike protein S2'),type(description):Topological domain(Extracellular)
G_2637_A_synonymous	46	type(description):Chain(Spike glycoprotein),type(description):Chain(Spike protein S2),type(description):Chain(Spike protein S2'),type(description):Topological domain(Extracellular),type(description):Helix()
G_755_A_missense	46	type(description):Chain(Spike glycoprotein),type(description):Chain(Spike protein S1),type(description):Topological domain(Extracellular),type(description):Domain(BetaCoV S1-NTD),type(description):Region(Disordered),type(description):Natural variant(in strain: Lambda/C.37),type(description):Beta strand()
C_3601_A_missense	46	type(description):Chain(Spike glycoprotein),type(description):Chain(Spike protein S2),type(description):Chain(Spike protein S2'),type(description):Topological domain(Extracellular),type(description):Region(Heptad repeat 2),type(description):Coiled coil()
A_969_T_synonymous	46	type(description):Chain(Spike glycoprotein),type(description):Chain(Spike protein S1),type(description):Topological domain(Extracellular),type(description):Region(Receptor-binding domain (RBD)),type(description):Region(Disordered),type(description):Glycosylation(O-linked (GalNAc) threonine; by host)
C_1376_A_missense	46	type(description):Chain(Spike glycoprotein),type(description):Chain(Spike protein S1),type(description):Topological domain(Extracellular),type(description):Domain(BetaCoV S1-CTD),type(description):Region(Receptor-binding domain (RBD)),type(description):Region(Receptor-binding motif; binding to human ACE2),type(description):Region(Disordered),type(description):Disulfide bond(),type(description):Be…
T_1779_C_synonymous	46	type(description):Chain(Spike glycoprotein),type(description):Chain(Spike protein S1),type(description):Topological domain(Extracellular),type(description):Beta strand()
C_3303_A_missense	46	type(description):Chain(Spike glycoprotein),type(description):Chain(Spike protein S2),type(description):Chain(Spike protein S2'),type(description):Topological domain(Extracellular),type(description):Disulfide bond(),type(description):Natural variant(in strain: Theta/P.3)
G_268_T_missense	45	type(description):Chain(Spike glycoprotein),type(description):Chain(Spike protein S1),type(description):Topological domain(Extracellular),type(description):Domain(BetaCoV S1-NTD),type(description):Disulfide bond()
G_336_T_synonymous	45	type(description):Chain(Spike glycoprotein),type(description):Chain(Spike protein S1),type(description):Topological domain(Extracellular),type(description):Domain(BetaCoV S1-NTD),type(description):Disulfide bond(),type(description):Beta strand()
T_1334_C_missense	45	type(description):Chain(Spike glycoprotein),type(description):Chain(Spike protein S1),type(description):Topological domain(Extracellular),type(description):Domain(BetaCoV S1-CTD),type(description):Region(Receptor-binding domain (RBD)),type(description):Region(Receptor-binding motif; binding to human ACE2),type(description):Disulfide bond(),type(description):Turn()
A_3753_G_synonymous	45	type(description):Chain(Spike glycoprotein),type(description):Chain(Spike protein S2),type(description):Chain(Spike protein S2'),type(description):Topological domain(Cytoplasmic)
C_1877_T_missense	45	type(description):Chain(Spike glycoprotein),type(description):Chain(Spike protein S1),type(description):Topological domain(Extracellular),type(description):Region(Disordered),type(description):Disulfide bond(),type(description):Turn()
T_766_C_missense	44	type(description):Chain(Spike glycoprotein),type(description):Chain(Spike protein S1),type(description):Topological domain(Extracellular),type(description):Domain(BetaCoV S1-NTD),type(description):Region(Disordered),type(description):Turn()
C_3235_T_missense	44	type(description):Chain(Spike glycoprotein),type(description):Chain(Spike protein S2),type(description):Chain(Spike protein S2'),type(description):Topological domain(Extracellular),type(description):Beta strand()
A_3441_G_synonymous	44	type(description):Chain(Spike glycoprotein),type(description):Chain(Spike protein S2),type(description):Chain(Spike protein S2'),type(description):Topological domain(Extracellular)
A_2508_G_synonymous	44	type(description):Chain(Spike glycoprotein),type(description):Chain(Spike protein S2),type(description):Chain(Spike protein S2'),type(description):Topological domain(Extracellular),type(description):Region(Fusion peptide 1),type(description):Region(Disordered),type(description):Region(Fusion peptide 2),type(description):Helix()
A_628_G_missense	44	type(description):Chain(Spike glycoprotein),type(description):Chain(Spike protein S1),type(description):Topological domain(Extracellular),type(description):Domain(BetaCoV S1-NTD),type(description):Beta strand()
C_2619_T_synonymous	44	type(description):Chain(Spike glycoprotein),type(description):Chain(Spike protein S2),type(description):Chain(Spike protein S2'),type(description):Topological domain(Extracellular),type(description):Helix()
G_2540_A_missense	44	type(description):Chain(Spike glycoprotein),type(description):Chain(Spike protein S2),type(description):Chain(Spike protein S2'),type(description):Topological domain(Extracellular),type(description):Region(Disordered),type(description):Region(Fusion peptide 2),type(description):Disulfide bond()
G_2305_C_missense	43	type(description):Chain(Spike glycoprotein),type(description):Chain(Spike protein S2),type(description):Topological domain(Extracellular),type(description):Helix()
T_1326_C_synonymous	43	type(description):Chain(Spike glycoprotein),type(description):Chain(Spike protein S1),type(description):Topological domain(Extracellular),type(description):Domain(BetaCoV S1-CTD),type(description):Region(Receptor-binding domain (RBD)),type(description):Region(Receptor-binding motif; binding to human ACE2),type(description):Disulfide bond(),type(description):Helix()
C_852_T_synonymous	43	type(description):Chain(Spike glycoprotein),type(description):Chain(Spike protein S1),type(description):Topological domain(Extracellular),type(description):Domain(BetaCoV S1-NTD),type(description):Region(Putative superantigen; may bind T-cell receptor alpha/TRAC)
C_3782_T_missense	43	type(description):Chain(Spike glycoprotein),type(description):Chain(Spike protein S2),type(description):Chain(Spike protein S2'),type(description):Topological domain(Cytoplasmic),type(description):Motif(Diacidic ER export motif (host COPII))
A_669_G_synonymous	43	type(description):Chain(Spike glycoprotein),type(description):Chain(Spike protein S1),type(description):Topological domain(Extracellular),type(description):Domain(BetaCoV S1-NTD),type(description):Beta strand()
A_1521_T_synonymous	43	type(description):Chain(Spike glycoprotein),type(description):Chain(Spike protein S1),type(description):Topological domain(Extracellular),type(description):Domain(BetaCoV S1-CTD),type(description):Region(Receptor-binding domain (RBD)),type(description):Region(Receptor-binding motif; binding to human ACE2),type(description):Disulfide bond(),type(description):Beta strand()
C_77_G_missense	43	type(description):Chain(Spike glycoprotein),type(description):Chain(Spike protein S1),type(description):Topological domain(Extracellular),type(description):Domain(BetaCoV S1-NTD),type(description):Region(Disordered),type(description):Disulfide bond(),type(description):Natural variant(in strain: Omicron/BA.2, Omicron/BA.2.12.1, Omicron/BA.2.75, Omicron/BA.4, Omicron/BA.5)
G_3193_A_missense	43	type(description):Chain(Spike glycoprotein),type(description):Chain(Spike protein S2),type(description):Chain(Spike protein S2'),type(description):Topological domain(Extracellular),type(description):Beta strand()
G_2113_T_missense	43	type(description):Chain(Spike glycoprotein),type(description):Chain(Spike protein S2),type(description):Topological domain(Extracellular)
A_155_G_missense	42	type(description):Chain(Spike glycoprotein),type(description):Chain(Spike protein S1),type(description):Topological domain(Extracellular),type(description):Domain(BetaCoV S1-NTD),type(description):Disulfide bond(),type(description):Beta strand()
G_2347_T_missense	42	type(description):Chain(Spike glycoprotein),type(description):Chain(Spike protein S2),type(description):Topological domain(Extracellular)
C_60_G_synonymous	42	type(description):Chain(Spike glycoprotein),type(description):Chain(Spike protein S1),type(description):Topological domain(Extracellular),type(description):Domain(BetaCoV S1-NTD),type(description):Region(Disordered),type(description):Disulfide bond(),type(description):Natural variant(in strain: Gamma/P.1),type(description):Beta strand()
A_3373_G_missense	42	type(description):Chain(Spike glycoprotein),type(description):Chain(Spike protein S2),type(description):Chain(Spike protein S2'),type(description):Topological domain(Extracellular),type(description):Disulfide bond(),type(description):Beta strand()
G_3775_T_missense	42	type(description):Chain(Spike glycoprotein),type(description):Chain(Spike protein S2),type(description):Chain(Spike protein S2'),type(description):Topological domain(Cytoplasmic),type(description):Motif(Diacidic ER export motif (host COPII))
T_264_G_missense	42	type(description):Chain(Spike glycoprotein),type(description):Chain(Spike protein S1),type(description):Topological domain(Extracellular),type(description):Domain(BetaCoV S1-NTD),type(description):Disulfide bond(),type(description):Helix()
T_117_C_synonymous	42	type(description):Chain(Spike glycoprotein),type(description):Chain(Spike protein S1),type(description):Topological domain(Extracellular),type(description):Domain(BetaCoV S1-NTD),type(description):Disulfide bond(),type(description):Beta strand()
G_1144_T_missense	42	type(description):Chain(Spike glycoprotein),type(description):Chain(Spike protein S1),type(description):Topological domain(Extracellular),type(description):Domain(BetaCoV S1-CTD),type(description):Region(Receptor-binding domain (RBD)),type(description):Disulfide bond(),type(description):Beta strand()
T_2929_C_synonymous	42	type(description):Chain(Spike glycoprotein),type(description):Chain(Spike protein S2),type(description):Chain(Spike protein S2'),type(description):Topological domain(Extracellular),type(description):Coiled coil()
T_1401_C_synonymous	42	type(description):Chain(Spike glycoprotein),type(description):Chain(Spike protein S1),type(description):Topological domain(Extracellular),type(description):Domain(BetaCoV S1-CTD),type(description):Region(Receptor-binding domain (RBD)),type(description):Region(Receptor-binding motif; binding to human ACE2),type(description):Region(Disordered),type(description):Disulfide bond(),type(description):Be…
T_3069_C_synonymous	42	type(description):Chain(Spike glycoprotein),type(description):Chain(Spike protein S2),type(description):Chain(Spike protein S2'),type(description):Topological domain(Extracellular),type(description):Helix()
C_2651_T_missense	42	type(description):Chain(Spike glycoprotein),type(description):Chain(Spike protein S2),type(description):Chain(Spike protein S2'),type(description):Topological domain(Extracellular),type(description):Helix()
T_2622_C_synonymous	42	type(description):Chain(Spike glycoprotein),type(description):Chain(Spike protein S2),type(description):Chain(Spike protein S2'),type(description):Topological domain(Extracellular),type(description):Helix()
A_1977_T_synonymous	42	type(description):Chain(Spike glycoprotein),type(description):Chain(Spike protein S1),type(description):Topological domain(Extracellular),type(description):Beta strand()
C_3804_T_synonymous	42	type(description):Chain(Spike glycoprotein),type(description):Chain(Spike protein S2),type(description):Chain(Spike protein S2'),type(description):Topological domain(Cytoplasmic)
G_531_A_missense	42	type(description):Chain(Spike glycoprotein),type(description):Chain(Spike protein S1),type(description):Topological domain(Extracellular),type(description):Domain(BetaCoV S1-NTD),type(description):Region(Disordered)
C_2072_T_missense	42	type(description):Chain(Spike glycoprotein),type(description):Chain(Spike protein S2),type(description):Topological domain(Extracellular),type(description):Beta strand()
C_1118_T_missense	42	type(description):Chain(Spike glycoprotein),type(description):Chain(Spike protein S1),type(description):Topological domain(Extracellular),type(description):Domain(BetaCoV S1-CTD),type(description):Region(Receptor-binding domain (RBD)),type(description):Helix()
C_3607_T_missense	42	type(description):Chain(Spike glycoprotein),type(description):Chain(Spike protein S2),type(description):Chain(Spike protein S2'),type(description):Topological domain(Extracellular),type(description):Coiled coil()
C_120_T_synonymous	41	type(description):Chain(Spike glycoprotein),type(description):Chain(Spike protein S1),type(description):Topological domain(Extracellular),type(description):Domain(BetaCoV S1-NTD),type(description):Disulfide bond(),type(description):Beta strand()
A_1762_G_missense	41	type(description):Chain(Spike glycoprotein),type(description):Chain(Spike protein S1),type(description):Topological domain(Extracellular),type(description):Disulfide bond(),type(description):Beta strand()
C_1230_A_synonymous	41	type(description):Chain(Spike glycoprotein),type(description):Chain(Spike protein S1),type(description):Topological domain(Extracellular),type(description):Domain(BetaCoV S1-CTD),type(description):Region(Receptor-binding domain (RBD)),type(description):Disulfide bond(),type(description):Disulfide bond(),type(description):Beta strand()
A_2239_G_missense	41	type(description):Chain(Spike glycoprotein),type(description):Chain(Spike protein S2),type(description):Topological domain(Extracellular),type(description):Disulfide bond(),type(description):Disulfide bond()
C_1293_T_synonymous	41	type(description):Chain(Spike glycoprotein),type(description):Chain(Spike protein S1),type(description):Topological domain(Extracellular),type(description):Domain(BetaCoV S1-CTD),type(description):Region(Receptor-binding domain (RBD)),type(description):Disulfide bond(),type(description):Disulfide bond(),type(description):Beta strand()
C_3818_T_missense	41	type(description):Chain(Spike glycoprotein),type(description):Chain(Spike protein S2),type(description):Chain(Spike protein S2'),type(description):Topological domain(Cytoplasmic),type(description):Motif(KxHxx, ER retrieval signal (COPI))
T_54_C_synonymous	41	type(description):Chain(Spike glycoprotein),type(description):Chain(Spike protein S1),type(description):Topological domain(Extracellular),type(description):Domain(BetaCoV S1-NTD),type(description):Region(Disordered),type(description):Disulfide bond(),type(description):Natural variant(in strain: Beta/B.1.351, Gamma/P.1, 19B/501Y)
G_3274_A_missense	41	type(description):Chain(Spike glycoprotein),type(description):Chain(Spike protein S2),type(description):Chain(Spike protein S2'),type(description):Topological domain(Extracellular),type(description):Disulfide bond(),type(description):Beta strand()
G_1146_C_synonymous	41	type(description):Chain(Spike glycoprotein),type(description):Chain(Spike protein S1),type(description):Topological domain(Extracellular),type(description):Domain(BetaCoV S1-CTD),type(description):Region(Receptor-binding domain (RBD)),type(description):Disulfide bond(),type(description):Beta strand()
C_3652_T_synonymous	40	type(description):Chain(Spike glycoprotein),type(description):Chain(Spike protein S2),type(description):Chain(Spike protein S2'),type(description):Transmembrane(Helical)
T_2625_A_synonymous	40	type(description):Chain(Spike glycoprotein),type(description):Chain(Spike protein S2),type(description):Chain(Spike protein S2'),type(description):Topological domain(Extracellular),type(description):Helix()
G_641_A_missense	40	type(description):Chain(Spike glycoprotein),type(description):Chain(Spike protein S1),type(description):Topological domain(Extracellular),type(description):Domain(BetaCoV S1-NTD),type(description):Beta strand()
T_1665_C_synonymous	40	type(description):Chain(Spike glycoprotein),type(description):Chain(Spike protein S1),type(description):Topological domain(Extracellular),type(description):Disulfide bond()
G_2294_T_missense	40	type(description):Chain(Spike glycoprotein),type(description):Chain(Spike protein S2),type(description):Topological domain(Extracellular),type(description):Helix()
T_633_C_synonymous	40	type(description):Chain(Spike glycoprotein),type(description):Chain(Spike protein S1),type(description):Topological domain(Extracellular),type(description):Domain(BetaCoV S1-NTD),type(description):Natural variant(in strain: Omicron/BA.1),type(description):Beta strand()
T_1131_C_synonymous	40	type(description):Chain(Spike glycoprotein),type(description):Chain(Spike protein S1),type(description):Topological domain(Extracellular),type(description):Domain(BetaCoV S1-CTD),type(description):Region(Receptor-binding domain (RBD)),type(description):Beta strand()
T_3330_C_synonymous	40	type(description):Chain(Spike glycoprotein),type(description):Chain(Spike protein S2),type(description):Chain(Spike protein S2'),type(description):Topological domain(Extracellular),type(description):Disulfide bond()
A_239_C_missense	40	type(description):Chain(Spike glycoprotein),type(description):Chain(Spike protein S1),type(description):Topological domain(Extracellular),type(description):Domain(BetaCoV S1-NTD),type(description):Region(Disordered),type(description):Disulfide bond()
T_1965_C_synonymous	40	type(description):Chain(Spike glycoprotein),type(description):Chain(Spike protein S1),type(description):Topological domain(Extracellular),type(description):Natural variant(in strain: Gamma/P.1, 19B/501T, 19B/501Y, Omicron/BA.1, Omicron/BA.2, Omicron/BA.2.12.1, Omicron/BA.2.75, Omicron/BA.4, Omicron/BA.5),type(description):Beta strand()
G_1099_C_missense	40	type(description):Chain(Spike glycoprotein),type(description):Chain(Spike protein S1),type(description):Topological domain(Extracellular),type(description):Domain(BetaCoV S1-CTD),type(description):Region(Receptor-binding domain (RBD)),type(description):Helix()
T_855_A_synonymous	40	type(description):Chain(Spike glycoprotein),type(description):Chain(Spike protein S1),type(description):Topological domain(Extracellular),type(description):Domain(BetaCoV S1-NTD),type(description):Region(Putative superantigen; may bind T-cell receptor alpha/TRAC),type(description):Beta strand()
G_2611_A_missense	40	type(description):Chain(Spike glycoprotein),type(description):Chain(Spike protein S2),type(description):Chain(Spike protein S2'),type(description):Topological domain(Extracellular),type(description):Helix()
T_2232_A_synonymous	40	type(description):Chain(Spike glycoprotein),type(description):Chain(Spike protein S2),type(description):Topological domain(Extracellular),type(description):Disulfide bond(),type(description):Disulfide bond()
A_197_G_missense	40	type(description):Chain(Spike glycoprotein),type(description):Chain(Spike protein S1),type(description):Topological domain(Extracellular),type(description):Domain(BetaCoV S1-NTD),type(description):Disulfide bond(),type(description):Beta strand()
G_3707_T_missense	40	type(description):Chain(Spike glycoprotein),type(description):Chain(Spike protein S2),type(description):Chain(Spike protein S2'),type(description):Topological domain(Cytoplasmic),type(description):Helix()
T_2574_C_synonymous	39	type(description):Chain(Spike glycoprotein),type(description):Chain(Spike protein S2),type(description):Chain(Spike protein S2'),type(description):Topological domain(Extracellular),type(description):Beta strand()
C_2247_T_synonymous	39	type(description):Chain(Spike glycoprotein),type(description):Chain(Spike protein S2),type(description):Topological domain(Extracellular),type(description):Disulfide bond(),type(description):Disulfide bond(),type(description):Helix()
C_3759_T_synonymous	39	type(description):Chain(Spike glycoprotein),type(description):Chain(Spike protein S2),type(description):Chain(Spike protein S2'),type(description):Topological domain(Cytoplasmic),type(description):Lipidation(S-palmitoyl cysteine; by host ZDHHC20; partial)
T_1188_C_synonymous	39	type(description):Chain(Spike glycoprotein),type(description):Chain(Spike protein S1),type(description):Topological domain(Extracellular),type(description):Domain(BetaCoV S1-CTD),type(description):Region(Receptor-binding domain (RBD)),type(description):Disulfide bond(),type(description):Disulfide bond(),type(description):Beta strand()
C_3591_T_synonymous	39	type(description):Chain(Spike glycoprotein),type(description):Chain(Spike protein S2),type(description):Chain(Spike protein S2'),type(description):Topological domain(Extracellular),type(description):Region(Heptad repeat 2),type(description):Coiled coil()
C_1035_T_synonymous	39	type(description):Chain(Spike glycoprotein),type(description):Chain(Spike protein S1),type(description):Topological domain(Extracellular),type(description):Domain(BetaCoV S1-CTD),type(description):Region(Receptor-binding domain (RBD)),type(description):Disulfide bond(),type(description):Beta strand()
C_1861_T_missense	39	type(description):Chain(Spike glycoprotein),type(description):Chain(Spike protein S1),type(description):Topological domain(Extracellular),type(description):Disulfide bond(),type(description):Helix()
T_36_C_synonymous	39	type(description):Signal(),type(description):Region(Disordered)
G_906_A_synonymous	39	type(description):Chain(Spike glycoprotein),type(description):Chain(Spike protein S1),type(description):Topological domain(Extracellular),type(description):Domain(BetaCoV S1-NTD),type(description):Helix()
A_2823_G_synonymous	39	type(description):Chain(Spike glycoprotein),type(description):Chain(Spike protein S2),type(description):Chain(Spike protein S2'),type(description):Topological domain(Extracellular),type(description):Region(Heptad repeat 1),type(description):Helix()
T_1107_C_synonymous	39	type(description):Chain(Spike glycoprotein),type(description):Chain(Spike protein S1),type(description):Topological domain(Extracellular),type(description):Domain(BetaCoV S1-CTD),type(description):Region(Receptor-binding domain (RBD)),type(description):Helix()
A_2030_G_missense	39	type(description):Chain(Spike glycoprotein),type(description):Chain(Spike protein S1),type(description):Topological domain(Extracellular),type(description):Region(Disordered)
G_247_A_missense	39	type(description):Chain(Spike glycoprotein),type(description):Chain(Spike protein S1),type(description):Topological domain(Extracellular),type(description):Domain(BetaCoV S1-NTD),type(description):Disulfide bond()
A_3646_G_missense	39	type(description):Chain(Spike glycoprotein),type(description):Chain(Spike protein S2),type(description):Chain(Spike protein S2'),type(description):Transmembrane(Helical)
C_3756_T_synonymous	39	type(description):Chain(Spike glycoprotein),type(description):Chain(Spike protein S2),type(description):Chain(Spike protein S2'),type(description):Topological domain(Cytoplasmic)
T_3123_C_synonymous	39	type(description):Chain(Spike glycoprotein),type(description):Chain(Spike protein S2),type(description):Chain(Spike protein S2'),type(description):Topological domain(Extracellular),type(description):Disulfide bond(),type(description):Turn()
C_785_T_missense	39	type(description):Chain(Spike glycoprotein),type(description):Chain(Spike protein S1),type(description):Topological domain(Extracellular),type(description):Domain(BetaCoV S1-NTD),type(description):Region(Disordered)
T_2178_C_synonymous	39	type(description):Chain(Spike glycoprotein),type(description):Chain(Spike protein S2),type(description):Topological domain(Extracellular),type(description):Beta strand()
C_40_A_missense	39	type(description):Region(Disordered)
C_135_T_synonymous	38	type(description):Chain(Spike glycoprotein),type(description):Chain(Spike protein S1),type(description):Topological domain(Extracellular),type(description):Domain(BetaCoV S1-NTD),type(description):Disulfide bond()
G_44_T_missense	38	type(description):Chain(Spike glycoprotein),type(description):Chain(Spike protein S1),type(description):Topological domain(Extracellular),type(description):Domain(BetaCoV S1-NTD),type(description):Region(Disordered)
G_679_T_missense	38	type(description):Chain(Spike glycoprotein),type(description):Chain(Spike protein S1),type(description):Topological domain(Extracellular),type(description):Domain(BetaCoV S1-NTD),type(description):Beta strand()
T_3120_A_synonymous	38	type(description):Chain(Spike glycoprotein),type(description):Chain(Spike protein S2),type(description):Chain(Spike protein S2'),type(description):Topological domain(Extracellular),type(description):Disulfide bond(),type(description):Turn()
A_2215_G_missense	38	type(description):Chain(Spike glycoprotein),type(description):Chain(Spike protein S2),type(description):Topological domain(Extracellular),type(description):Disulfide bond(),type(description):Helix()
C_3026_T_missense	38	type(description):Chain(Spike glycoprotein),type(description):Chain(Spike protein S2),type(description):Chain(Spike protein S2'),type(description):Topological domain(Extracellular)
A_2457_G_synonymous	38	type(description):Chain(Spike glycoprotein),type(description):Chain(Spike protein S2),type(description):Chain(Spike protein S2'),type(description):Topological domain(Extracellular),type(description):Region(Fusion peptide 1),type(description):Helix()
A_2008_G_missense	38	type(description):Chain(Spike glycoprotein),type(description):Chain(Spike protein S1),type(description):Topological domain(Extracellular),type(description):Disulfide bond()
C_2772_A_synonymous	38	type(description):Chain(Spike glycoprotein),type(description):Chain(Spike protein S2),type(description):Chain(Spike protein S2'),type(description):Topological domain(Extracellular),type(description):Region(Heptad repeat 1),type(description):Helix()
C_3762_T_synonymous	38	type(description):Chain(Spike glycoprotein),type(description):Chain(Spike protein S2),type(description):Chain(Spike protein S2'),type(description):Topological domain(Cytoplasmic),type(description):Lipidation(S-palmitoyl cysteine; by host ZDHHC20; partial)
A_463_G_missense	38	type(description):Chain(Spike glycoprotein),type(description):Chain(Spike protein S1),type(description):Topological domain(Extracellular),type(description):Domain(BetaCoV S1-NTD),type(description):Region(Disordered),type(description):Disulfide bond(),type(description):Beta strand()
A_2373_T_synonymous	38	type(description):Chain(Spike glycoprotein),type(description):Chain(Spike protein S2),type(description):Topological domain(Extracellular)
T_2299_C_synonymous	38	type(description):Chain(Spike glycoprotein),type(description):Chain(Spike protein S2),type(description):Topological domain(Extracellular),type(description):Helix()
A_984_G_synonymous	38	type(description):Chain(Spike glycoprotein),type(description):Chain(Spike protein S1),type(description):Topological domain(Extracellular),type(description):Region(Receptor-binding domain (RBD)),type(description):Region(Disordered),type(description):Beta strand()
A_2436_T_synonymous	37	type(description):Chain(Spike glycoprotein),type(description):Chain(Spike protein S2),type(description):Topological domain(Extracellular),type(description):Beta strand()
G_3436_T_missense	37	type(description):Chain(Spike glycoprotein),type(description):Chain(Spike protein S2),type(description):Chain(Spike protein S2'),type(description):Topological domain(Extracellular)
G_2786_T_missense	37	type(description):Chain(Spike glycoprotein),type(description):Chain(Spike protein S2),type(description):Chain(Spike protein S2'),type(description):Topological domain(Extracellular),type(description):Region(Heptad repeat 1),type(description):Helix()
T_433_C_missense	37	type(description):Chain(Spike glycoprotein),type(description):Chain(Spike protein S1),type(description):Topological domain(Extracellular),type(description):Domain(BetaCoV S1-NTD),type(description):Region(Disordered),type(description):Disulfide bond(),type(description):Natural variant(in strain: Omicron/BA.1),type(description):Beta strand()
C_3475_T_missense	37	type(description):Chain(Spike glycoprotein),type(description):Chain(Spike protein S2),type(description):Chain(Spike protein S2'),type(description):Topological domain(Extracellular)
G_1843_T_missense	37	type(description):Chain(Spike glycoprotein),type(description):Chain(Spike protein S1),type(description):Topological domain(Extracellular)
G_2101_T_missense	37	type(description):Chain(Spike glycoprotein),type(description):Chain(Spike protein S2),type(description):Topological domain(Extracellular)
T_1311_C_synonymous	37	type(description):Chain(Spike glycoprotein),type(description):Chain(Spike protein S1),type(description):Topological domain(Extracellular),type(description):Domain(BetaCoV S1-CTD),type(description):Region(Receptor-binding domain (RBD)),type(description):Region(Receptor-binding motif; binding to human ACE2),type(description):Disulfide bond(),type(description):Beta strand()
A_3691_G_missense	37	type(description):Chain(Spike glycoprotein),type(description):Chain(Spike protein S2),type(description):Chain(Spike protein S2'),type(description):Transmembrane(Helical),type(description):Helix()
A_3694_T_missense	37	type(description):Chain(Spike glycoprotein),type(description):Chain(Spike protein S2),type(description):Chain(Spike protein S2'),type(description):Transmembrane(Helical),type(description):Helix()
G_737_A_missense	37	type(description):Chain(Spike glycoprotein),type(description):Chain(Spike protein S1),type(description):Topological domain(Extracellular),type(description):Domain(BetaCoV S1-NTD),type(description):Beta strand()
G_407_T_missense	37	type(description):Chain(Spike glycoprotein),type(description):Chain(Spike protein S1),type(description):Topological domain(Extracellular),type(description):Domain(BetaCoV S1-NTD),type(description):Disulfide bond(),type(description):Disulfide bond(),type(description):Beta strand()
T_600_C_synonymous	37	type(description):Chain(Spike glycoprotein),type(description):Chain(Spike protein S1),type(description):Topological domain(Extracellular),type(description):Domain(BetaCoV S1-NTD),type(description):Beta strand()
T_3474_C_synonymous	37	type(description):Chain(Spike glycoprotein),type(description):Chain(Spike protein S2),type(description):Chain(Spike protein S2'),type(description):Topological domain(Extracellular),type(description):Glycosylation(N-linked (GlcNAc...) (complex) asparagine; by host)
A_2074_T_missense	37	type(description):Chain(Spike glycoprotein),type(description):Chain(Spike protein S2),type(description):Topological domain(Extracellular)
C_2940_A_synonymous	36	type(description):Chain(Spike glycoprotein),type(description):Chain(Spike protein S2),type(description):Chain(Spike protein S2'),type(description):Topological domain(Extracellular),type(description):Coiled coil(),type(description):Helix()
A_467_C_missense	36	type(description):Chain(Spike glycoprotein),type(description):Chain(Spike protein S1),type(description):Topological domain(Extracellular),type(description):Domain(BetaCoV S1-NTD),type(description):Region(Disordered),type(description):Disulfide bond(),type(description):Beta strand()
A_2069_G_missense	36	type(description):Chain(Spike glycoprotein),type(description):Chain(Spike protein S2),type(description):Topological domain(Extracellular),type(description):Beta strand()
C_1913_T_missense	36	type(description):Chain(Spike glycoprotein),type(description):Chain(Spike protein S1),type(description):Topological domain(Extracellular),type(description):Region(Disordered),type(description):Disulfide bond(),type(description):Beta strand()
T_201_C_synonymous	36	type(description):Chain(Spike glycoprotein),type(description):Chain(Spike protein S1),type(description):Topological domain(Extracellular),type(description):Domain(BetaCoV S1-NTD),type(description):Region(Disordered),type(description):Disulfide bond(),type(description):Natural variant(in strain: Eta/B.1.525, Omicron/BA.1),type(description):Beta strand()
C_1873_T_missense	36	type(description):Chain(Spike glycoprotein),type(description):Chain(Spike protein S1),type(description):Topological domain(Extracellular),type(description):Region(Disordered),type(description):Disulfide bond(),type(description):Turn()
G_62_A_missense	36	type(description):Chain(Spike glycoprotein),type(description):Chain(Spike protein S1),type(description):Topological domain(Extracellular),type(description):Domain(BetaCoV S1-NTD),type(description):Region(Disordered),type(description):Disulfide bond(),type(description):Beta strand()
A_1288_T_missense	36	type(description):Chain(Spike glycoprotein),type(description):Chain(Spike protein S1),type(description):Topological domain(Extracellular),type(description):Domain(BetaCoV S1-CTD),type(description):Region(Receptor-binding domain (RBD)),type(description):Disulfide bond(),type(description):Disulfide bond()
G_2631_C_synonymous	36	type(description):Chain(Spike glycoprotein),type(description):Chain(Spike protein S2),type(description):Chain(Spike protein S2'),type(description):Topological domain(Extracellular),type(description):Helix()
G_464_T_missense	36	type(description):Chain(Spike glycoprotein),type(description):Chain(Spike protein S1),type(description):Topological domain(Extracellular),type(description):Domain(BetaCoV S1-NTD),type(description):Region(Disordered),type(description):Disulfide bond(),type(description):Beta strand()
G_3272_T_missense	36	type(description):Chain(Spike glycoprotein),type(description):Chain(Spike protein S2),type(description):Chain(Spike protein S2'),type(description):Topological domain(Extracellular),type(description):Disulfide bond(),type(description):Beta strand()
C_1818_A_missense	36	type(description):Chain(Spike glycoprotein),type(description):Chain(Spike protein S1),type(description):Topological domain(Extracellular)
T_2460_C_synonymous	36	type(description):Chain(Spike glycoprotein),type(description):Chain(Spike protein S2),type(description):Chain(Spike protein S2'),type(description):Topological domain(Extracellular),type(description):Region(Fusion peptide 1),type(description):Helix()
C_3172_T_missense	35	type(description):Chain(Spike glycoprotein),type(description):Chain(Spike protein S2),type(description):Chain(Spike protein S2'),type(description):Topological domain(Extracellular)
A_2108_G_missense	35	type(description):Chain(Spike glycoprotein),type(description):Chain(Spike protein S2),type(description):Topological domain(Extracellular),type(description):Beta strand()
T_1923_C_synonymous	35	type(description):Chain(Spike glycoprotein),type(description):Chain(Spike protein S1),type(description):Topological domain(Extracellular),type(description):Disulfide bond()
T_1155_C_synonymous	35	type(description):Chain(Spike glycoprotein),type(description):Chain(Spike protein S1),type(description):Topological domain(Extracellular),type(description):Domain(BetaCoV S1-CTD),type(description):Region(Receptor-binding domain (RBD)),type(description):Disulfide bond(),type(description):Turn()
C_724_T_missense	35	type(description):Chain(Spike glycoprotein),type(description):Chain(Spike protein S1),type(description):Topological domain(Extracellular),type(description):Domain(BetaCoV S1-NTD),type(description):Beta strand()
G_1239_A_synonymous	35	type(description):Chain(Spike glycoprotein),type(description):Chain(Spike protein S1),type(description):Topological domain(Extracellular),type(description):Domain(BetaCoV S1-CTD),type(description):Region(Receptor-binding domain (RBD)),type(description):Disulfide bond(),type(description):Disulfide bond(),type(description):Beta strand()
G_654_T_missense	35	type(description):Chain(Spike glycoprotein),type(description):Chain(Spike protein S1),type(description):Topological domain(Extracellular),type(description):Domain(BetaCoV S1-NTD)
C_3521_T_missense	35	type(description):Chain(Spike glycoprotein),type(description):Chain(Spike protein S2),type(description):Chain(Spike protein S2'),type(description):Topological domain(Extracellular),type(description):Region(Heptad repeat 2)
C_1851_T_synonymous	35	type(description):Chain(Spike glycoprotein),type(description):Chain(Spike protein S1),type(description):Topological domain(Extracellular),type(description):Disulfide bond(),type(description):Turn()
C_1154_A_missense	35	type(description):Chain(Spike glycoprotein),type(description):Chain(Spike protein S1),type(description):Topological domain(Extracellular),type(description):Domain(BetaCoV S1-CTD),type(description):Region(Receptor-binding domain (RBD)),type(description):Disulfide bond(),type(description):Turn()
C_814_T_missense	35	type(description):Chain(Spike glycoprotein),type(description):Chain(Spike protein S1),type(description):Topological domain(Extracellular),type(description):Domain(BetaCoV S1-NTD),type(description):Beta strand()
G_3436_C_missense	35	type(description):Chain(Spike glycoprotein),type(description):Chain(Spike protein S2),type(description):Chain(Spike protein S2'),type(description):Topological domain(Extracellular)
G_532_T_missense	35	type(description):Chain(Spike glycoprotein),type(description):Chain(Spike protein S1),type(description):Topological domain(Extracellular),type(description):Domain(BetaCoV S1-NTD),type(description):Region(Disordered)
C_2359_A_missense	35	type(description):Chain(Spike glycoprotein),type(description):Chain(Spike protein S2),type(description):Topological domain(Extracellular),type(description):Beta strand()
G_1099_A_missense	35	type(description):Chain(Spike glycoprotein),type(description):Chain(Spike protein S1),type(description):Topological domain(Extracellular),type(description):Domain(BetaCoV S1-CTD),type(description):Region(Receptor-binding domain (RBD)),type(description):Helix()
T_1468_C_missense	35	type(description):Chain(Spike glycoprotein),type(description):Chain(Spike protein S1),type(description):Topological domain(Extracellular),type(description):Domain(BetaCoV S1-CTD),type(description):Region(Receptor-binding domain (RBD)),type(description):Region(Receptor-binding motif; binding to human ACE2),type(description):Region(Disordered),type(description):Disulfide bond()
C_3713_T_missense	35	type(description):Chain(Spike glycoprotein),type(description):Chain(Spike protein S2),type(description):Chain(Spike protein S2'),type(description):Topological domain(Cytoplasmic),type(description):Motif(Binding to host endocytosis trafficking protein SNX27)
C_1811_A_missense	34	type(description):Chain(Spike glycoprotein),type(description):Chain(Spike protein S1),type(description):Topological domain(Extracellular),type(description):Turn()
G_3682_A_missense	34	type(description):Chain(Spike glycoprotein),type(description):Chain(Spike protein S2),type(description):Chain(Spike protein S2'),type(description):Transmembrane(Helical),type(description):Helix()
C_282_T_synonymous	34	type(description):Chain(Spike glycoprotein),type(description):Chain(Spike protein S1),type(description):Topological domain(Extracellular),type(description):Domain(BetaCoV S1-NTD),type(description):Disulfide bond(),type(description):Beta strand()
T_71_C_missense	34	type(description):Chain(Spike glycoprotein),type(description):Chain(Spike protein S1),type(description):Topological domain(Extracellular),type(description):Domain(BetaCoV S1-NTD),type(description):Region(Disordered),type(description):Disulfide bond()
C_2041_T_missense	34	type(description):Chain(Spike glycoprotein),type(description):Chain(Spike protein S1),type(description):Topological domain(Extracellular),type(description):Region(Disordered),type(description):Mutagenesis(About 50% stronger entry efficiency in Vero E6 cells while 30% weaker entry efficiency in hACE2-expressing BHK cells.)
G_541_C_missense	34	type(description):Chain(Spike glycoprotein),type(description):Chain(Spike protein S1),type(description):Topological domain(Extracellular),type(description):Domain(BetaCoV S1-NTD),type(description):Region(Disordered),type(description):Beta strand()
C_342_T_synonymous	34	type(description):Chain(Spike glycoprotein),type(description):Chain(Spike protein S1),type(description):Topological domain(Extracellular),type(description):Domain(BetaCoV S1-NTD),type(description):Disulfide bond(),type(description):Beta strand()
G_1231_T_missense	34	type(description):Chain(Spike glycoprotein),type(description):Chain(Spike protein S1),type(description):Topological domain(Extracellular),type(description):Domain(BetaCoV S1-CTD),type(description):Region(Receptor-binding domain (RBD)),type(description):Disulfide bond(),type(description):Disulfide bond(),type(description):Beta strand()
G_511_T_missense	34	type(description):Chain(Spike glycoprotein),type(description):Chain(Spike protein S1),type(description):Topological domain(Extracellular),type(description):Domain(BetaCoV S1-NTD),type(description):Beta strand()
G_2220_T_missense	34	type(description):Chain(Spike glycoprotein),type(description):Chain(Spike protein S2),type(description):Topological domain(Extracellular),type(description):Disulfide bond(),type(description):Helix()
C_3247_T_missense	34	type(description):Chain(Spike glycoprotein),type(description):Chain(Spike protein S2),type(description):Chain(Spike protein S2'),type(description):Topological domain(Extracellular),type(description):Disulfide bond(),type(description):Beta strand()
C_3793_T_missense	34	type(description):Chain(Spike glycoprotein),type(description):Chain(Spike protein S2),type(description):Chain(Spike protein S2'),type(description):Topological domain(Cytoplasmic),type(description):Motif(Binding to host plasma membrane localising/FERM domain proteins)
A_417_T_synonymous	33	type(description):Chain(Spike glycoprotein),type(description):Chain(Spike protein S1),type(description):Topological domain(Extracellular),type(description):Domain(BetaCoV S1-NTD),type(description):Disulfide bond(),type(description):Beta strand()
A_738_G_synonymous	33	type(description):Chain(Spike glycoprotein),type(description):Chain(Spike protein S1),type(description):Topological domain(Extracellular),type(description):Domain(BetaCoV S1-NTD),type(description):Region(Disordered),type(description):Natural variant(in strain: Lambda/C.37),type(description):Beta strand()
A_2616_G_synonymous	33	type(description):Chain(Spike glycoprotein),type(description):Chain(Spike protein S2),type(description):Chain(Spike protein S2'),type(description):Topological domain(Extracellular),type(description):Helix()
T_70_C_synonymous	33	type(description):Chain(Spike glycoprotein),type(description):Chain(Spike protein S1),type(description):Topological domain(Extracellular),type(description):Domain(BetaCoV S1-NTD),type(description):Region(Disordered),type(description):Disulfide bond()
G_139_A_missense	33	type(description):Chain(Spike glycoprotein),type(description):Chain(Spike protein S1),type(description):Topological domain(Extracellular),type(description):Domain(BetaCoV S1-NTD),type(description):Disulfide bond(),type(description):Beta strand()
T_634_A_missense	33	type(description):Chain(Spike glycoprotein),type(description):Chain(Spike protein S1),type(description):Topological domain(Extracellular),type(description):Domain(BetaCoV S1-NTD),type(description):Natural variant(in strain: Omicron/BA.1),type(description):Beta strand()
T_2166_C_synonymous	33	type(description):Chain(Spike glycoprotein),type(description):Chain(Spike protein S2),type(description):Topological domain(Extracellular),type(description):Beta strand()
C_1654_T_missense	33	type(description):Chain(Spike glycoprotein),type(description):Chain(Spike protein S1),type(description):Topological domain(Extracellular),type(description):Disulfide bond(),type(description):Beta strand()
G_3272_A_missense	33	type(description):Chain(Spike glycoprotein),type(description):Chain(Spike protein S2),type(description):Chain(Spike protein S2'),type(description):Topological domain(Extracellular),type(description):Disulfide bond(),type(description):Beta strand()
C_3507_T_synonymous	33	type(description):Chain(Spike glycoprotein),type(description):Chain(Spike protein S2),type(description):Chain(Spike protein S2'),type(description):Topological domain(Extracellular),type(description):Region(Heptad repeat 2),type(description):Helix()
T_1215_C_synonymous	33	type(description):Chain(Spike glycoprotein),type(description):Chain(Spike protein S1),type(description):Topological domain(Extracellular),type(description):Domain(BetaCoV S1-CTD),type(description):Region(Receptor-binding domain (RBD)),type(description):Region(Integrin-binding motif;),type(description):Disulfide bond(),type(description):Disulfide bond(),type(description):Natural variant(in strain:…
A_3300_G_synonymous	33	type(description):Chain(Spike glycoprotein),type(description):Chain(Spike protein S2),type(description):Chain(Spike protein S2'),type(description):Topological domain(Extracellular),type(description):Disulfide bond(),type(description):Beta strand()
G_1660_C_missense	32	type(description):Chain(Spike glycoprotein),type(description):Chain(Spike protein S1),type(description):Topological domain(Extracellular),type(description):Disulfide bond(),type(description):Beta strand()
C_205_A_missense	32	type(description):Chain(Spike glycoprotein),type(description):Chain(Spike protein S1),type(description):Topological domain(Extracellular),type(description):Domain(BetaCoV S1-NTD),type(description):Region(Disordered),type(description):Disulfide bond(),type(description):Beta strand()
A_2691_T_synonymous	32	type(description):Chain(Spike glycoprotein),type(description):Chain(Spike protein S2),type(description):Chain(Spike protein S2'),type(description):Topological domain(Extracellular)
A_2567_G_missense	32	type(description):Chain(Spike glycoprotein),type(description):Chain(Spike protein S2),type(description):Chain(Spike protein S2'),type(description):Topological domain(Extracellular),type(description):Turn()
T_829_C_synonymous	32	type(description):Chain(Spike glycoprotein),type(description):Chain(Spike protein S1),type(description):Topological domain(Extracellular),type(description):Domain(BetaCoV S1-NTD),type(description):Beta strand()
A_255_T_synonymous	32	type(description):Chain(Spike glycoprotein),type(description):Chain(Spike protein S1),type(description):Topological domain(Extracellular),type(description):Domain(BetaCoV S1-NTD),type(description):Disulfide bond(),type(description):Beta strand()
C_3600_A_synonymous	32	type(description):Chain(Spike glycoprotein),type(description):Chain(Spike protein S2),type(description):Chain(Spike protein S2'),type(description):Topological domain(Extracellular),type(description):Region(Heptad repeat 2),type(description):Coiled coil()
T_3465_C_synonymous	32	type(description):Chain(Spike glycoprotein),type(description):Chain(Spike protein S2),type(description):Chain(Spike protein S2'),type(description):Topological domain(Extracellular),type(description):Helix()
C_1758_T_synonymous	32	type(description):Chain(Spike glycoprotein),type(description):Chain(Spike protein S1),type(description):Topological domain(Extracellular),type(description):Disulfide bond(),type(description):Beta strand()
T_2151_C_synonymous	32	type(description):Chain(Spike glycoprotein),type(description):Chain(Spike protein S2),type(description):Topological domain(Extracellular),type(description):Glycosylation(N-linked (GlcNAc...) (hybrid) asparagine; by host),type(description):Beta strand()
A_1563_G_synonymous	32	type(description):Chain(Spike glycoprotein),type(description):Chain(Spike protein S1),type(description):Topological domain(Extracellular),type(description):Domain(BetaCoV S1-CTD),type(description):Region(Receptor-binding domain (RBD)),type(description):Region(Disordered),type(description):Disulfide bond()
C_752_T_missense	32	type(description):Chain(Spike glycoprotein),type(description):Chain(Spike protein S1),type(description):Topological domain(Extracellular),type(description):Domain(BetaCoV S1-NTD),type(description):Region(Disordered),type(description):Natural variant(in strain: Lambda/C.37),type(description):Beta strand()
G_2836_A_missense	32	type(description):Chain(Spike glycoprotein),type(description):Chain(Spike protein S2),type(description):Chain(Spike protein S2'),type(description):Topological domain(Extracellular),type(description):Region(Heptad repeat 1),type(description):Helix()
G_519_A_synonymous	32	type(description):Chain(Spike glycoprotein),type(description):Chain(Spike protein S1),type(description):Topological domain(Extracellular),type(description):Domain(BetaCoV S1-NTD),type(description):Region(Disordered)
A_1972_G_missense	32	type(description):Chain(Spike glycoprotein),type(description):Chain(Spike protein S1),type(description):Topological domain(Extracellular),type(description):Beta strand()
T_742_C_missense	32	type(description):Chain(Spike glycoprotein),type(description):Chain(Spike protein S1),type(description):Topological domain(Extracellular),type(description):Domain(BetaCoV S1-NTD),type(description):Region(Disordered),type(description):Natural variant(in strain: Lambda/C.37)
A_2218_G_missense	32	type(description):Chain(Spike glycoprotein),type(description):Chain(Spike protein S2),type(description):Topological domain(Extracellular),type(description):Disulfide bond(),type(description):Helix()
C_3598_T_missense	32	type(description):Chain(Spike glycoprotein),type(description):Chain(Spike protein S2),type(description):Chain(Spike protein S2'),type(description):Topological domain(Extracellular),type(description):Region(Heptad repeat 2),type(description):Coiled coil()
T_1335_A_synonymous	32	type(description):Chain(Spike glycoprotein),type(description):Chain(Spike protein S1),type(description):Topological domain(Extracellular),type(description):Domain(BetaCoV S1-CTD),type(description):Region(Receptor-binding domain (RBD)),type(description):Region(Receptor-binding motif; binding to human ACE2),type(description):Disulfide bond(),type(description):Turn()
T_1266_C_synonymous	32	type(description):Chain(Spike glycoprotein),type(description):Chain(Spike protein S1),type(description):Topological domain(Extracellular),type(description):Domain(BetaCoV S1-CTD),type(description):Region(Receptor-binding domain (RBD)),type(description):Disulfide bond(),type(description):Disulfide bond()
A_858_T_synonymous	32	type(description):Chain(Spike glycoprotein),type(description):Chain(Spike protein S1),type(description):Topological domain(Extracellular),type(description):Domain(BetaCoV S1-NTD),type(description):Region(Putative superantigen; may bind T-cell receptor alpha/TRAC),type(description):Beta strand()
C_2331_T_synonymous	32	type(description):Chain(Spike glycoprotein),type(description):Chain(Spike protein S2),type(description):Topological domain(Extracellular),type(description):Helix()
T_2280_C_synonymous	32	type(description):Chain(Spike glycoprotein),type(description):Chain(Spike protein S2),type(description):Topological domain(Extracellular),type(description):Disulfide bond(),type(description):Helix()
C_3399_T_synonymous	31	type(description):Chain(Spike glycoprotein),type(description):Chain(Spike protein S2),type(description):Chain(Spike protein S2'),type(description):Topological domain(Extracellular),type(description):Beta strand()
C_218_T_missense	31	type(description):Chain(Spike glycoprotein),type(description):Chain(Spike protein S1),type(description):Topological domain(Extracellular),type(description):Domain(BetaCoV S1-NTD),type(description):Region(Disordered),type(description):Disulfide bond(),type(description):Turn()
C_565_T_missense	31	type(description):Chain(Spike glycoprotein),type(description):Chain(Spike protein S1),type(description):Topological domain(Extracellular),type(description):Domain(BetaCoV S1-NTD),type(description):Beta strand()
G_3743_T_missense	31	type(description):Chain(Spike glycoprotein),type(description):Chain(Spike protein S2),type(description):Chain(Spike protein S2'),type(description):Topological domain(Cytoplasmic)
G_3447_A_synonymous	31	type(description):Chain(Spike glycoprotein),type(description):Chain(Spike protein S2),type(description):Chain(Spike protein S2'),type(description):Topological domain(Extracellular),type(description):Helix()
T_2886_C_synonymous	31	type(description):Chain(Spike glycoprotein),type(description):Chain(Spike protein S2),type(description):Chain(Spike protein S2'),type(description):Topological domain(Extracellular),type(description):Region(Heptad repeat 1),type(description):Coiled coil(),type(description):Helix()
A_68_G_missense	31	type(description):Chain(Spike glycoprotein),type(description):Chain(Spike protein S1),type(description):Topological domain(Extracellular),type(description):Domain(BetaCoV S1-NTD),type(description):Region(Disordered),type(description):Disulfide bond()
T_1284_C_synonymous	31	type(description):Chain(Spike glycoprotein),type(description):Chain(Spike protein S1),type(description):Topological domain(Extracellular),type(description):Domain(BetaCoV S1-CTD),type(description):Region(Receptor-binding domain (RBD)),type(description):Disulfide bond(),type(description):Disulfide bond(),type(description):Beta strand()
A_3099_G_synonymous	31	type(description):Chain(Spike glycoprotein),type(description):Chain(Spike protein S2),type(description):Chain(Spike protein S2'),type(description):Topological domain(Extracellular),type(description):Disulfide bond(),type(description):Turn()
A_1191_T_synonymous	31	type(description):Chain(Spike glycoprotein),type(description):Chain(Spike protein S1),type(description):Topological domain(Extracellular),type(description):Domain(BetaCoV S1-CTD),type(description):Region(Receptor-binding domain (RBD)),type(description):Disulfide bond(),type(description):Disulfide bond(),type(description):Beta strand()
A_1038_G_synonymous	31	type(description):Chain(Spike glycoprotein),type(description):Chain(Spike protein S1),type(description):Topological domain(Extracellular),type(description):Domain(BetaCoV S1-CTD),type(description):Region(Receptor-binding domain (RBD)),type(description):Disulfide bond(),type(description):Natural variant(in strain: Mu/B.1.621),type(description):Beta strand()
T_1980_C_synonymous	31	type(description):Chain(Spike glycoprotein),type(description):Chain(Spike protein S1),type(description):Topological domain(Extracellular),type(description):Beta strand()
C_1976_T_missense	31	type(description):Chain(Spike glycoprotein),type(description):Chain(Spike protein S1),type(description):Topological domain(Extracellular),type(description):Beta strand()
A_330_T_missense	31	type(description):Chain(Spike glycoprotein),type(description):Chain(Spike protein S1),type(description):Topological domain(Extracellular),type(description):Domain(BetaCoV S1-NTD),type(description):Disulfide bond()
T_3477_C_synonymous	31	type(description):Chain(Spike glycoprotein),type(description):Chain(Spike protein S2),type(description):Chain(Spike protein S2'),type(description):Topological domain(Extracellular)
G_1332_T_missense	31	type(description):Chain(Spike glycoprotein),type(description):Chain(Spike protein S1),type(description):Topological domain(Extracellular),type(description):Domain(BetaCoV S1-CTD),type(description):Region(Receptor-binding domain (RBD)),type(description):Region(Receptor-binding motif; binding to human ACE2),type(description):Disulfide bond(),type(description):Turn()
G_1042_C_missense	31	type(description):Chain(Spike glycoprotein),type(description):Chain(Spike protein S1),type(description):Topological domain(Extracellular),type(description):Domain(BetaCoV S1-CTD),type(description):Region(Receptor-binding domain (RBD)),type(description):Disulfide bond()
G_3672_T_missense	31	type(description):Chain(Spike glycoprotein),type(description):Chain(Spike protein S2),type(description):Chain(Spike protein S2'),type(description):Transmembrane(Helical),type(description):Helix()
A_972_G_synonymous	31	type(description):Chain(Spike glycoprotein),type(description):Chain(Spike protein S1),type(description):Topological domain(Extracellular),type(description):Region(Receptor-binding domain (RBD)),type(description):Region(Disordered),type(description):Beta strand()
A_860_G_missense	31	type(description):Chain(Spike glycoprotein),type(description):Chain(Spike protein S1),type(description):Topological domain(Extracellular),type(description):Domain(BetaCoV S1-NTD),type(description):Region(Putative superantigen; may bind T-cell receptor alpha/TRAC),type(description):Beta strand()
C_3669_T_synonymous	30	type(description):Chain(Spike glycoprotein),type(description):Chain(Spike protein S2),type(description):Chain(Spike protein S2'),type(description):Transmembrane(Helical),type(description):Helix()
A_554_G_missense	30	type(description):Chain(Spike glycoprotein),type(description):Chain(Spike protein S1),type(description):Topological domain(Extracellular),type(description):Domain(BetaCoV S1-NTD),type(description):Region(Disordered),type(description):Beta strand()
A_2202_G_synonymous	30	type(description):Chain(Spike glycoprotein),type(description):Chain(Spike protein S2),type(description):Topological domain(Extracellular),type(description):Beta strand()
T_633_G_missense	30	type(description):Chain(Spike glycoprotein),type(description):Chain(Spike protein S1),type(description):Topological domain(Extracellular),type(description):Domain(BetaCoV S1-NTD),type(description):Natural variant(in strain: Omicron/BA.1),type(description):Beta strand()
G_3790_C_missense	30	type(description):Chain(Spike glycoprotein),type(description):Chain(Spike protein S2),type(description):Chain(Spike protein S2'),type(description):Topological domain(Cytoplasmic),type(description):Motif(Binding to host plasma membrane localising/FERM domain proteins)
T_3577_C_synonymous	30	type(description):Chain(Spike glycoprotein),type(description):Chain(Spike protein S2),type(description):Chain(Spike protein S2'),type(description):Topological domain(Extracellular),type(description):Region(Heptad repeat 2),type(description):Coiled coil()
C_951_T_synonymous	30	type(description):Chain(Spike glycoprotein),type(description):Chain(Spike protein S1),type(description):Topological domain(Extracellular),type(description):Beta strand()
A_533_G_missense	29	type(description):Chain(Spike glycoprotein),type(description):Chain(Spike protein S1),type(description):Topological domain(Extracellular),type(description):Domain(BetaCoV S1-NTD),type(description):Region(Disordered)
A_155_T_missense	29	type(description):Chain(Spike glycoprotein),type(description):Chain(Spike protein S1),type(description):Topological domain(Extracellular),type(description):Domain(BetaCoV S1-NTD),type(description):Disulfide bond(),type(description):Beta strand()
C_1317_G_missense	29	type(description):Chain(Spike glycoprotein),type(description):Chain(Spike protein S1),type(description):Topological domain(Extracellular),type(description):Domain(BetaCoV S1-CTD),type(description):Region(Receptor-binding domain (RBD)),type(description):Region(Receptor-binding motif; binding to human ACE2),type(description):Disulfide bond(),type(description):Helix()
T_1128_C_synonymous	29	type(description):Chain(Spike glycoprotein),type(description):Chain(Spike protein S1),type(description):Topological domain(Extracellular),type(description):Domain(BetaCoV S1-CTD),type(description):Region(Receptor-binding domain (RBD)),type(description):Natural variant(in strain: Omicron/BA.2, Omicron/BA.2.12.1, Omicron/BA.4, Omicron/BA.5),type(description):Beta strand()
C_2029_A_missense	29	type(description):Chain(Spike glycoprotein),type(description):Chain(Spike protein S1),type(description):Topological domain(Extracellular),type(description):Region(Disordered)
G_958_A_missense	29	type(description):Chain(Spike glycoprotein),type(description):Chain(Spike protein S1),type(description):Topological domain(Extracellular),type(description):Region(Receptor-binding domain (RBD)),type(description):Region(Disordered)
G_3550_T_missense	29	type(description):Chain(Spike glycoprotein),type(description):Chain(Spike protein S2),type(description):Chain(Spike protein S2'),type(description):Topological domain(Extracellular),type(description):Region(Heptad repeat 2),type(description):Coiled coil(),type(description):Helix()
T_3754_C_missense	29	type(description):Chain(Spike glycoprotein),type(description):Chain(Spike protein S2),type(description):Chain(Spike protein S2'),type(description):Topological domain(Cytoplasmic)
T_160_C_synonymous	29	type(description):Chain(Spike glycoprotein),type(description):Chain(Spike protein S1),type(description):Topological domain(Extracellular),type(description):Domain(BetaCoV S1-NTD),type(description):Disulfide bond(),type(description):Beta strand()
G_1855_C_missense	29	type(description):Chain(Spike glycoprotein),type(description):Chain(Spike protein S1),type(description):Topological domain(Extracellular),type(description):Disulfide bond(),type(description):Turn()
G_466_C_missense	29	type(description):Chain(Spike glycoprotein),type(description):Chain(Spike protein S1),type(description):Topological domain(Extracellular),type(description):Domain(BetaCoV S1-NTD),type(description):Region(Disordered),type(description):Disulfide bond(),type(description):Beta strand()
A_1331_G_missense	29	type(description):Chain(Spike glycoprotein),type(description):Chain(Spike protein S1),type(description):Topological domain(Extracellular),type(description):Domain(BetaCoV S1-CTD),type(description):Region(Receptor-binding domain (RBD)),type(description):Region(Receptor-binding motif; binding to human ACE2),type(description):Disulfide bond()
C_728_T_missense	29	type(description):Chain(Spike glycoprotein),type(description):Chain(Spike protein S1),type(description):Topological domain(Extracellular),type(description):Domain(BetaCoV S1-NTD),type(description):Beta strand()
A_2448_G_synonymous	29	type(description):Chain(Spike glycoprotein),type(description):Chain(Spike protein S2),type(description):Chain(Spike protein S2'),type(description):Topological domain(Extracellular),type(description):Region(Fusion peptide 1),type(description):Site(Cleavage; by host TMPRSS2 or CTSL),type(description):Helix()
C_2254_T_missense	29	type(description):Chain(Spike glycoprotein),type(description):Chain(Spike protein S2),type(description):Topological domain(Extracellular),type(description):Disulfide bond(),type(description):Helix()
C_60_A_synonymous	29	type(description):Chain(Spike glycoprotein),type(description):Chain(Spike protein S1),type(description):Topological domain(Extracellular),type(description):Domain(BetaCoV S1-NTD),type(description):Region(Disordered),type(description):Disulfide bond(),type(description):Natural variant(in strain: Gamma/P.1),type(description):Beta strand()
G_2731_A_missense	29	type(description):Chain(Spike glycoprotein),type(description):Chain(Spike protein S2),type(description):Chain(Spike protein S2'),type(description):Topological domain(Extracellular),type(description):Helix()
C_626_T_missense	29	type(description):Chain(Spike glycoprotein),type(description):Chain(Spike protein S1),type(description):Topological domain(Extracellular),type(description):Domain(BetaCoV S1-NTD),type(description):Beta strand()
C_1150_T_missense	29	type(description):Chain(Spike glycoprotein),type(description):Chain(Spike protein S1),type(description):Topological domain(Extracellular),type(description):Domain(BetaCoV S1-CTD),type(description):Region(Receptor-binding domain (RBD)),type(description):Disulfide bond()
T_765_G_synonymous	29	type(description):Chain(Spike glycoprotein),type(description):Chain(Spike protein S1),type(description):Topological domain(Extracellular),type(description):Domain(BetaCoV S1-NTD),type(description):Region(Disordered),type(description):Turn()
C_1062_A_missense	29	type(description):Chain(Spike glycoprotein),type(description):Chain(Spike protein S1),type(description):Topological domain(Extracellular),type(description):Domain(BetaCoV S1-CTD),type(description):Region(Receptor-binding domain (RBD)),type(description):Disulfide bond(),type(description):Beta strand()
A_295_G_missense	29	type(description):Chain(Spike glycoprotein),type(description):Chain(Spike protein S1),type(description):Topological domain(Extracellular),type(description):Domain(BetaCoV S1-NTD),type(description):Disulfide bond()
T_2982_C_synonymous	29	type(description):Chain(Spike glycoprotein),type(description):Chain(Spike protein S2),type(description):Chain(Spike protein S2'),type(description):Topological domain(Extracellular),type(description):Turn()
G_3711_C_missense	29	type(description):Chain(Spike glycoprotein),type(description):Chain(Spike protein S2),type(description):Chain(Spike protein S2'),type(description):Topological domain(Cytoplasmic),type(description):Motif(Binding to host endocytosis trafficking protein SNX27)
C_1698_T_synonymous	29	type(description):Chain(Spike glycoprotein),type(description):Chain(Spike protein S1),type(description):Topological domain(Extracellular),type(description):Disulfide bond(),type(description):Beta strand()
A_999_T_synonymous	29	type(description):Chain(Spike glycoprotein),type(description):Chain(Spike protein S1),type(description):Topological domain(Extracellular),type(description):Region(Receptor-binding domain (RBD)),type(description):Region(Disordered),type(description):Helix()
T_1014_A_missense	28	type(description):Chain(Spike glycoprotein),type(description):Chain(Spike protein S1),type(description):Topological domain(Extracellular),type(description):Domain(BetaCoV S1-CTD),type(description):Region(Receptor-binding domain (RBD)),type(description):Disulfide bond(),type(description):Helix()
T_3201_C_synonymous	28	type(description):Chain(Spike glycoprotein),type(description):Chain(Spike protein S2),type(description):Chain(Spike protein S2'),type(description):Topological domain(Extracellular),type(description):Beta strand()
A_2500_G_missense	28	type(description):Chain(Spike glycoprotein),type(description):Chain(Spike protein S2),type(description):Chain(Spike protein S2'),type(description):Topological domain(Extracellular),type(description):Region(Fusion peptide 1),type(description):Region(Disordered)
A_21_G_synonymous	28	type(description):Signal(),type(description):Region(Disordered)
C_623_T_missense	28	type(description):Chain(Spike glycoprotein),type(description):Chain(Spike protein S1),type(description):Topological domain(Extracellular),type(description):Domain(BetaCoV S1-NTD),type(description):Beta strand()
T_3348_C_synonymous	28	type(description):Chain(Spike glycoprotein),type(description):Chain(Spike protein S2),type(description):Chain(Spike protein S2'),type(description):Topological domain(Extracellular),type(description):Disulfide bond()
G_670_C_missense	28	type(description):Chain(Spike glycoprotein),type(description):Chain(Spike protein S1),type(description):Topological domain(Extracellular),type(description):Domain(BetaCoV S1-NTD),type(description):Beta strand()
T_111_C_synonymous	28	type(description):Chain(Spike glycoprotein),type(description):Chain(Spike protein S1),type(description):Topological domain(Extracellular),type(description):Domain(BetaCoV S1-NTD),type(description):Disulfide bond()
C_3156_T_synonymous	28	type(description):Chain(Spike glycoprotein),type(description):Chain(Spike protein S2),type(description):Chain(Spike protein S2'),type(description):Topological domain(Extracellular),type(description):Beta strand()
C_534_T_synonymous	28	type(description):Chain(Spike glycoprotein),type(description):Chain(Spike protein S1),type(description):Topological domain(Extracellular),type(description):Domain(BetaCoV S1-NTD),type(description):Region(Disordered)
C_3227_T_missense	28	type(description):Chain(Spike glycoprotein),type(description):Chain(Spike protein S2),type(description):Chain(Spike protein S2'),type(description):Topological domain(Extracellular),type(description):Beta strand()
C_3732_T_synonymous	28	type(description):Chain(Spike glycoprotein),type(description):Chain(Spike protein S2),type(description):Chain(Spike protein S2'),type(description):Topological domain(Cytoplasmic)
C_2571_A_synonymous	28	type(description):Chain(Spike glycoprotein),type(description):Chain(Spike protein S2),type(description):Chain(Spike protein S2'),type(description):Topological domain(Extracellular),type(description):Turn()
A_681_G_synonymous	28	type(description):Chain(Spike glycoprotein),type(description):Chain(Spike protein S1),type(description):Topological domain(Extracellular),type(description):Domain(BetaCoV S1-NTD),type(description):Beta strand()
G_1279_T_missense	28	type(description):Chain(Spike glycoprotein),type(description):Chain(Spike protein S1),type(description):Topological domain(Extracellular),type(description):Domain(BetaCoV S1-CTD),type(description):Region(Receptor-binding domain (RBD)),type(description):Disulfide bond(),type(description):Disulfide bond()
T_258_C_synonymous	28	type(description):Chain(Spike glycoprotein),type(description):Chain(Spike protein S1),type(description):Topological domain(Extracellular),type(description):Domain(BetaCoV S1-NTD),type(description):Disulfide bond(),type(description):Helix()
C_73_A_missense	28	type(description):Chain(Spike glycoprotein),type(description):Chain(Spike protein S1),type(description):Topological domain(Extracellular),type(description):Domain(BetaCoV S1-NTD),type(description):Region(Disordered),type(description):Disulfide bond(),type(description):Natural variant(in strain: Omicron/BA.2, Omicron/BA.2.12.1, Omicron/BA.2.75, Omicron/BA.4, Omicron/BA.5)
T_166_C_synonymous	28	type(description):Chain(Spike glycoprotein),type(description):Chain(Spike protein S1),type(description):Topological domain(Extracellular),type(description):Domain(BetaCoV S1-NTD),type(description):Disulfide bond()
A_543_T_synonymous	28	type(description):Chain(Spike glycoprotein),type(description):Chain(Spike protein S1),type(description):Topological domain(Extracellular),type(description):Domain(BetaCoV S1-NTD),type(description):Region(Disordered),type(description):Beta strand()
T_246_C_synonymous	28	type(description):Chain(Spike glycoprotein),type(description):Chain(Spike protein S1),type(description):Topological domain(Extracellular),type(description):Domain(BetaCoV S1-NTD),type(description):Disulfide bond()
T_3102_A_synonymous	28	type(description):Chain(Spike glycoprotein),type(description):Chain(Spike protein S2),type(description):Chain(Spike protein S2'),type(description):Topological domain(Extracellular),type(description):Disulfide bond(),type(description):Turn()
A_304_G_missense	28	type(description):Chain(Spike glycoprotein),type(description):Chain(Spike protein S1),type(description):Topological domain(Extracellular),type(description):Domain(BetaCoV S1-NTD),type(description):Disulfide bond(),type(description):Beta strand()
G_1956_T_synonymous	28	type(description):Chain(Spike glycoprotein),type(description):Chain(Spike protein S1),type(description):Topological domain(Extracellular),type(description):Beta strand()
G_782_A_missense	27	type(description):Chain(Spike glycoprotein),type(description):Chain(Spike protein S1),type(description):Topological domain(Extracellular),type(description):Domain(BetaCoV S1-NTD),type(description):Region(Disordered)
A_794_G_missense	27	type(description):Chain(Spike glycoprotein),type(description):Chain(Spike protein S1),type(description):Topological domain(Extracellular),type(description):Domain(BetaCoV S1-NTD),type(description):Beta strand()
A_1248_G_synonymous	27	type(description):Chain(Spike glycoprotein),type(description):Chain(Spike protein S1),type(description):Topological domain(Extracellular),type(description):Domain(BetaCoV S1-CTD),type(description):Region(Receptor-binding domain (RBD)),type(description):Disulfide bond(),type(description):Disulfide bond()
G_3193_T_missense	27	type(description):Chain(Spike glycoprotein),type(description):Chain(Spike protein S2),type(description):Chain(Spike protein S2'),type(description):Topological domain(Extracellular),type(description):Beta strand()
A_748_G_missense	27	type(description):Chain(Spike glycoprotein),type(description):Chain(Spike protein S1),type(description):Topological domain(Extracellular),type(description):Domain(BetaCoV S1-NTD),type(description):Region(Disordered),type(description):Natural variant(in strain: Lambda/C.37)
C_3240_T_synonymous	27	type(description):Chain(Spike glycoprotein),type(description):Chain(Spike protein S2),type(description):Chain(Spike protein S2'),type(description):Topological domain(Extracellular)
G_1564_C_missense	27	type(description):Chain(Spike glycoprotein),type(description):Chain(Spike protein S1),type(description):Topological domain(Extracellular),type(description):Domain(BetaCoV S1-CTD),type(description):Region(Receptor-binding domain (RBD)),type(description):Region(Disordered),type(description):Disulfide bond()
C_2039_T_missense	27	type(description):Chain(Spike glycoprotein),type(description):Chain(Spike protein S1),type(description):Topological domain(Extracellular),type(description):Region(Disordered),type(description):Mutagenesis(About 50% stronger entry efficiency in Vero E6 cells while 30% weaker entry efficiency in hACE2-expressing BHK cells.),type(description):Turn()
G_1037_C_missense	27	type(description):Chain(Spike glycoprotein),type(description):Chain(Spike protein S1),type(description):Topological domain(Extracellular),type(description):Domain(BetaCoV S1-CTD),type(description):Region(Receptor-binding domain (RBD)),type(description):Disulfide bond(),type(description):Beta strand()
T_3647_C_missense	27	type(description):Chain(Spike glycoprotein),type(description):Chain(Spike protein S2),type(description):Chain(Spike protein S2'),type(description):Transmembrane(Helical)
G_3682_C_missense	27	type(description):Chain(Spike glycoprotein),type(description):Chain(Spike protein S2),type(description):Chain(Spike protein S2'),type(description):Transmembrane(Helical),type(description):Helix()
A_431_C_missense	27	type(description):Chain(Spike glycoprotein),type(description):Chain(Spike protein S1),type(description):Topological domain(Extracellular),type(description):Domain(BetaCoV S1-NTD),type(description):Region(Disordered),type(description):Disulfide bond(),type(description):Natural variant(in strain: Omicron/BA.1),type(description):Beta strand()
G_79_A_missense	27	type(description):Chain(Spike glycoprotein),type(description):Chain(Spike protein S1),type(description):Topological domain(Extracellular),type(description):Domain(BetaCoV S1-NTD),type(description):Disulfide bond(),type(description):Natural variant(in strain: Omicron/BA.2, Omicron/BA.2.12.1, Omicron/BA.2.75, Omicron/BA.4, Omicron/BA.5)
T_1149_A_synonymous	27	type(description):Chain(Spike glycoprotein),type(description):Chain(Spike protein S1),type(description):Topological domain(Extracellular),type(description):Domain(BetaCoV S1-CTD),type(description):Region(Receptor-binding domain (RBD)),type(description):Disulfide bond()
T_324_C_synonymous	27	type(description):Chain(Spike glycoprotein),type(description):Chain(Spike protein S1),type(description):Topological domain(Extracellular),type(description):Domain(BetaCoV S1-NTD),type(description):Disulfide bond(),type(description):Beta strand()
T_3783_C_synonymous	27	type(description):Chain(Spike glycoprotein),type(description):Chain(Spike protein S2),type(description):Chain(Spike protein S2'),type(description):Topological domain(Cytoplasmic),type(description):Motif(Diacidic ER export motif (host COPII)),type(description):Motif(Binding to host plasma membrane localising/FERM domain proteins)
G_214_A_missense	27	type(description):Chain(Spike glycoprotein),type(description):Chain(Spike protein S1),type(description):Topological domain(Extracellular),type(description):Domain(BetaCoV S1-NTD),type(description):Region(Disordered),type(description):Disulfide bond(),type(description):Turn()
T_645_A_missense	27	type(description):Chain(Spike glycoprotein),type(description):Chain(Spike protein S1),type(description):Topological domain(Extracellular),type(description):Domain(BetaCoV S1-NTD),type(description):Natural variant(in strain: Beta/B.1.351),type(description):Beta strand()
G_3450_A_synonymous	27	type(description):Chain(Spike glycoprotein),type(description):Chain(Spike protein S2),type(description):Chain(Spike protein S2'),type(description):Topological domain(Extracellular),type(description):Helix()
A_462_G_synonymous	26	type(description):Chain(Spike glycoprotein),type(description):Chain(Spike protein S1),type(description):Topological domain(Extracellular),type(description):Domain(BetaCoV S1-NTD),type(description):Region(Disordered),type(description):Disulfide bond(),type(description):Natural variant(in strain: Kappa/B.1.617.1),type(description):Beta strand()
A_1228_G_missense	26	type(description):Chain(Spike glycoprotein),type(description):Chain(Spike protein S1),type(description):Topological domain(Extracellular),type(description):Domain(BetaCoV S1-CTD),type(description):Region(Receptor-binding domain (RBD)),type(description):Disulfide bond(),type(description):Disulfide bond()
G_3310_C_missense	26	type(description):Chain(Spike glycoprotein),type(description):Chain(Spike protein S2),type(description):Chain(Spike protein S2'),type(description):Topological domain(Extracellular),type(description):Disulfide bond(),type(description):Beta strand()
C_1709_T_missense	26	type(description):Chain(Spike glycoprotein),type(description):Chain(Spike protein S1),type(description):Topological domain(Extracellular),type(description):Disulfide bond()
G_2848_C_missense	26	type(description):Chain(Spike glycoprotein),type(description):Chain(Spike protein S2),type(description):Chain(Spike protein S2'),type(description):Topological domain(Extracellular),type(description):Region(Heptad repeat 1),type(description):Coiled coil(),type(description):Helix()
G_1937_A_missense	26	type(description):Chain(Spike glycoprotein),type(description):Chain(Spike protein S1),type(description):Topological domain(Extracellular),type(description):Disulfide bond()
G_2050_T_missense	26	type(description):Chain(Spike glycoprotein),type(description):Chain(Spike protein S1),type(description):Topological domain(Extracellular),type(description):Region(Disordered),type(description):Region(Putative superantigen; may bind T-cell receptor beta/TRBC1),type(description):Mutagenesis(About 50% stronger entry efficiency in Vero E6 cells while 30% weaker entry efficiency in hACE2-expressing BH…
G_787_T_missense	26	type(description):Chain(Spike glycoprotein),type(description):Chain(Spike protein S1),type(description):Topological domain(Extracellular),type(description):Domain(BetaCoV S1-NTD)
A_3691_T_missense	26	type(description):Chain(Spike glycoprotein),type(description):Chain(Spike protein S2),type(description):Chain(Spike protein S2'),type(description):Transmembrane(Helical),type(description):Helix()
A_2208_G_synonymous	26	type(description):Chain(Spike glycoprotein),type(description):Chain(Spike protein S2),type(description):Topological domain(Extracellular),type(description):Beta strand()
G_737_C_missense	26	type(description):Chain(Spike glycoprotein),type(description):Chain(Spike protein S1),type(description):Topological domain(Extracellular),type(description):Domain(BetaCoV S1-NTD),type(description):Beta strand()
G_424_A_missense	26	type(description):Chain(Spike glycoprotein),type(description):Chain(Spike protein S1),type(description):Topological domain(Extracellular),type(description):Domain(BetaCoV S1-NTD),type(description):Disulfide bond(),type(description):Beta strand()
G_3219_C_missense	26	type(description):Chain(Spike glycoprotein),type(description):Chain(Spike protein S2),type(description):Chain(Spike protein S2'),type(description):Topological domain(Extracellular),type(description):Beta strand()
G_1015_A_missense	26	type(description):Chain(Spike glycoprotein),type(description):Chain(Spike protein S1),type(description):Topological domain(Extracellular),type(description):Domain(BetaCoV S1-CTD),type(description):Region(Receptor-binding domain (RBD)),type(description):Disulfide bond(),type(description):Helix()
C_1431_A_missense	26	type(description):Chain(Spike glycoprotein),type(description):Chain(Spike protein S1),type(description):Topological domain(Extracellular),type(description):Domain(BetaCoV S1-CTD),type(description):Region(Receptor-binding domain (RBD)),type(description):Region(Receptor-binding motif; binding to human ACE2),type(description):Region(Disordered),type(description):Disulfide bond(),type(description):Na…
T_1110_C_synonymous	26	type(description):Chain(Spike glycoprotein),type(description):Chain(Spike protein S1),type(description):Topological domain(Extracellular),type(description):Domain(BetaCoV S1-CTD),type(description):Region(Receptor-binding domain (RBD))
G_3772_C_missense	26	type(description):Chain(Spike glycoprotein),type(description):Chain(Spike protein S2),type(description):Chain(Spike protein S2'),type(description):Topological domain(Cytoplasmic),type(description):Motif(Diacidic ER export motif (host COPII))
A_1501_C_missense	26	type(description):Chain(Spike glycoprotein),type(description):Chain(Spike protein S1),type(description):Topological domain(Extracellular),type(description):Domain(BetaCoV S1-CTD),type(description):Region(Receptor-binding domain (RBD)),type(description):Region(Receptor-binding motif; binding to human ACE2),type(description):Disulfide bond(),type(description):Beta strand()
C_815_T_missense	26	type(description):Chain(Spike glycoprotein),type(description):Chain(Spike protein S1),type(description):Topological domain(Extracellular),type(description):Domain(BetaCoV S1-NTD),type(description):Beta strand()
A_693_T_synonymous	26	type(description):Chain(Spike glycoprotein),type(description):Chain(Spike protein S1),type(description):Topological domain(Extracellular),type(description):Domain(BetaCoV S1-NTD)
G_1005_A_synonymous	26	type(description):Chain(Spike glycoprotein),type(description):Chain(Spike protein S1),type(description):Topological domain(Extracellular),type(description):Domain(BetaCoV S1-CTD),type(description):Region(Receptor-binding domain (RBD)),type(description):Region(Disordered)
A_3165_T_synonymous	26	type(description):Chain(Spike glycoprotein),type(description):Chain(Spike protein S2),type(description):Chain(Spike protein S2'),type(description):Topological domain(Extracellular),type(description):Beta strand()
A_2035_C_missense	26	type(description):Chain(Spike glycoprotein),type(description):Chain(Spike protein S1),type(description):Topological domain(Extracellular),type(description):Region(Disordered),type(description):Turn()
T_2071_G_missense	26	type(description):Chain(Spike glycoprotein),type(description):Chain(Spike protein S2),type(description):Topological domain(Extracellular),type(description):Beta strand()
T_1869_C_synonymous	25	type(description):Chain(Spike glycoprotein),type(description):Chain(Spike protein S1),type(description):Topological domain(Extracellular),type(description):Region(Disordered),type(description):Disulfide bond(),type(description):Helix()
C_1895_T_missense	25	type(description):Chain(Spike glycoprotein),type(description):Chain(Spike protein S1),type(description):Topological domain(Extracellular),type(description):Region(Disordered),type(description):Disulfide bond(),type(description):Helix()
C_1868_T_missense	25	type(description):Chain(Spike glycoprotein),type(description):Chain(Spike protein S1),type(description):Topological domain(Extracellular),type(description):Region(Disordered),type(description):Disulfide bond(),type(description):Helix()
A_3340_G_missense	25	type(description):Chain(Spike glycoprotein),type(description):Chain(Spike protein S2),type(description):Chain(Spike protein S2'),type(description):Topological domain(Extracellular),type(description):Disulfide bond(),type(description):Beta strand()
T_3717_C_synonymous	25	type(description):Chain(Spike glycoprotein),type(description):Chain(Spike protein S2),type(description):Chain(Spike protein S2'),type(description):Topological domain(Cytoplasmic),type(description):Motif(Binding to host endocytosis trafficking protein SNX27)
A_344_T_missense	25	type(description):Chain(Spike glycoprotein),type(description):Chain(Spike protein S1),type(description):Topological domain(Extracellular),type(description):Domain(BetaCoV S1-NTD),type(description):Disulfide bond()
G_740_T_missense	25	type(description):Chain(Spike glycoprotein),type(description):Chain(Spike protein S1),type(description):Topological domain(Extracellular),type(description):Domain(BetaCoV S1-NTD),type(description):Region(Disordered),type(description):Natural variant(in strain: Lambda/C.37),type(description):Beta strand()
G_579_A_synonymous	25	type(description):Chain(Spike glycoprotein),type(description):Chain(Spike protein S1),type(description):Topological domain(Extracellular),type(description):Domain(BetaCoV S1-NTD),type(description):Beta strand()
T_524_C_missense	25	type(description):Chain(Spike glycoprotein),type(description):Chain(Spike protein S1),type(description):Topological domain(Extracellular),type(description):Domain(BetaCoV S1-NTD),type(description):Region(Disordered)
G_2554_T_missense	25	type(description):Chain(Spike glycoprotein),type(description):Chain(Spike protein S2),type(description):Chain(Spike protein S2'),type(description):Topological domain(Extracellular),type(description):Region(Disordered),type(description):Region(Fusion peptide 2),type(description):Helix()
G_1054_T_missense	25	type(description):Chain(Spike glycoprotein),type(description):Chain(Spike protein S1),type(description):Topological domain(Extracellular),type(description):Domain(BetaCoV S1-CTD),type(description):Region(Receptor-binding domain (RBD)),type(description):Disulfide bond(),type(description):Helix()
G_3135_A_synonymous	25	type(description):Chain(Spike glycoprotein),type(description):Chain(Spike protein S2),type(description):Chain(Spike protein S2'),type(description):Topological domain(Extracellular),type(description):Beta strand()
C_2426_T_missense	25	type(description):Chain(Spike glycoprotein),type(description):Chain(Spike protein S2),type(description):Topological domain(Extracellular)
A_1941_T_synonymous	25	type(description):Chain(Spike glycoprotein),type(description):Chain(Spike protein S1),type(description):Topological domain(Extracellular),type(description):Disulfide bond(),type(description):Beta strand()
A_81_G_synonymous	25	type(description):Chain(Spike glycoprotein),type(description):Chain(Spike protein S1),type(description):Topological domain(Extracellular),type(description):Domain(BetaCoV S1-NTD),type(description):Disulfide bond(),type(description):Natural variant(in strain: Omicron/BA.2, Omicron/BA.2.12.1, Omicron/BA.2.75, Omicron/BA.4, Omicron/BA.5),type(description):Beta strand()
C_3570_G_synonymous	25	type(description):Chain(Spike glycoprotein),type(description):Chain(Spike protein S2),type(description):Chain(Spike protein S2'),type(description):Topological domain(Extracellular),type(description):Region(Heptad repeat 2),type(description):Coiled coil(),type(description):Helix()
G_3253_A_missense	25	type(description):Chain(Spike glycoprotein),type(description):Chain(Spike protein S2),type(description):Chain(Spike protein S2'),type(description):Topological domain(Extracellular),type(description):Disulfide bond()
A_1878_G_synonymous	24	type(description):Chain(Spike glycoprotein),type(description):Chain(Spike protein S1),type(description):Topological domain(Extracellular),type(description):Region(Disordered),type(description):Disulfide bond(),type(description):Turn()
A_451_G_missense	24	type(description):Chain(Spike glycoprotein),type(description):Chain(Spike protein S1),type(description):Topological domain(Extracellular),type(description):Domain(BetaCoV S1-NTD),type(description):Region(Disordered),type(description):Disulfide bond()
G_2031_A_synonymous	24	type(description):Chain(Spike glycoprotein),type(description):Chain(Spike protein S1),type(description):Topological domain(Extracellular),type(description):Region(Disordered),type(description):Natural variant(in strain: Eta/B.1.525)
G_16_A_missense	24	type(description):Signal(),type(description):Region(Disordered)
C_2293_T_missense	24	type(description):Chain(Spike glycoprotein),type(description):Chain(Spike protein S2),type(description):Topological domain(Extracellular),type(description):Helix()
T_492_C_synonymous	24	type(description):Chain(Spike glycoprotein),type(description):Chain(Spike protein S1),type(description):Topological domain(Extracellular),type(description):Domain(BetaCoV S1-NTD),type(description):Region(Disordered),type(description):Disulfide bond(),type(description):Beta strand()
G_781_T_missense	24	type(description):Chain(Spike glycoprotein),type(description):Chain(Spike protein S1),type(description):Topological domain(Extracellular),type(description):Domain(BetaCoV S1-NTD),type(description):Region(Disordered)
G_3310_A_missense	24	type(description):Chain(Spike glycoprotein),type(description):Chain(Spike protein S2),type(description):Chain(Spike protein S2'),type(description):Topological domain(Extracellular),type(description):Disulfide bond(),type(description):Beta strand()
G_192_T_missense	24	type(description):Chain(Spike glycoprotein),type(description):Chain(Spike protein S1),type(description):Topological domain(Extracellular),type(description):Domain(BetaCoV S1-NTD),type(description):Disulfide bond(),type(description):Beta strand()
T_2235_C_synonymous	24	type(description):Chain(Spike glycoprotein),type(description):Chain(Spike protein S2),type(description):Topological domain(Extracellular),type(description):Disulfide bond(),type(description):Disulfide bond()
C_2547_A_synonymous	24	type(description):Chain(Spike glycoprotein),type(description):Chain(Spike protein S2),type(description):Chain(Spike protein S2'),type(description):Topological domain(Extracellular),type(description):Region(Disordered),type(description):Region(Fusion peptide 2),type(description):Disulfide bond(),type(description):Beta strand()
A_2448_C_synonymous	24	type(description):Chain(Spike glycoprotein),type(description):Chain(Spike protein S2),type(description):Chain(Spike protein S2'),type(description):Topological domain(Extracellular),type(description):Region(Fusion peptide 1),type(description):Site(Cleavage; by host TMPRSS2 or CTSL),type(description):Helix()
T_2649_C_synonymous	24	type(description):Chain(Spike glycoprotein),type(description):Chain(Spike protein S2),type(description):Chain(Spike protein S2'),type(description):Topological domain(Extracellular),type(description):Helix()
A_3574_T_missense	24	type(description):Chain(Spike glycoprotein),type(description):Chain(Spike protein S2),type(description):Chain(Spike protein S2'),type(description):Topological domain(Extracellular),type(description):Region(Heptad repeat 2),type(description):Coiled coil(),type(description):Helix()
G_2199_A_synonymous	24	type(description):Chain(Spike glycoprotein),type(description):Chain(Spike protein S2),type(description):Topological domain(Extracellular),type(description):Beta strand()
C_149_T_missense	24	type(description):Chain(Spike glycoprotein),type(description):Chain(Spike protein S1),type(description):Topological domain(Extracellular),type(description):Domain(BetaCoV S1-NTD),type(description):Disulfide bond(),type(description):Beta strand()
G_238_A_missense	24	type(description):Chain(Spike glycoprotein),type(description):Chain(Spike protein S1),type(description):Topological domain(Extracellular),type(description):Domain(BetaCoV S1-NTD),type(description):Region(Disordered),type(description):Disulfide bond()
C_25_T_missense	24	type(description):Signal(),type(description):Region(Disordered)
C_250_A_missense	24	type(description):Chain(Spike glycoprotein),type(description):Chain(Spike protein S1),type(description):Topological domain(Extracellular),type(description):Domain(BetaCoV S1-NTD),type(description):Disulfide bond(),type(description):Beta strand()
G_485_T_missense	24	type(description):Chain(Spike glycoprotein),type(description):Chain(Spike protein S1),type(description):Topological domain(Extracellular),type(description):Domain(BetaCoV S1-NTD),type(description):Region(Disordered),type(description):Disulfide bond(),type(description):Beta strand()
T_2022_C_synonymous	24	type(description):Chain(Spike glycoprotein),type(description):Chain(Spike protein S1),type(description):Topological domain(Extracellular),type(description):Region(Disordered),type(description):Beta strand()
C_3558_T_synonymous	24	type(description):Chain(Spike glycoprotein),type(description):Chain(Spike protein S2),type(description):Chain(Spike protein S2'),type(description):Topological domain(Extracellular),type(description):Region(Heptad repeat 2),type(description):Coiled coil(),type(description):Helix()
C_1559_T_missense	24	type(description):Chain(Spike glycoprotein),type(description):Chain(Spike protein S1),type(description):Topological domain(Extracellular),type(description):Domain(BetaCoV S1-CTD),type(description):Region(Receptor-binding domain (RBD)),type(description):Region(Disordered),type(description):Disulfide bond(),type(description):Beta strand()
A_3603_C_missense	24	type(description):Chain(Spike glycoprotein),type(description):Chain(Spike protein S2),type(description):Chain(Spike protein S2'),type(description):Topological domain(Extracellular),type(description):Region(Heptad repeat 2),type(description):Coiled coil()
T_879_C_synonymous	24	type(description):Chain(Spike glycoprotein),type(description):Chain(Spike protein S1),type(description):Topological domain(Extracellular),type(description):Domain(BetaCoV S1-NTD),type(description):Region(Putative superantigen; may bind T-cell receptor alpha/TRAC),type(description):Disulfide bond(),type(description):Helix()
C_500_G_missense	24	type(description):Chain(Spike glycoprotein),type(description):Chain(Spike protein S1),type(description):Topological domain(Extracellular),type(description):Domain(BetaCoV S1-NTD),type(description):Beta strand()
A_2150_G_missense	24	type(description):Chain(Spike glycoprotein),type(description):Chain(Spike protein S2),type(description):Topological domain(Extracellular),type(description):Beta strand()
T_744_C_synonymous	24	type(description):Chain(Spike glycoprotein),type(description):Chain(Spike protein S1),type(description):Topological domain(Extracellular),type(description):Domain(BetaCoV S1-NTD),type(description):Region(Disordered),type(description):Natural variant(in strain: Lambda/C.37)
T_3522_C_synonymous	24	type(description):Chain(Spike glycoprotein),type(description):Chain(Spike protein S2),type(description):Chain(Spike protein S2'),type(description):Topological domain(Extracellular),type(description):Region(Heptad repeat 2)
T_1182_C_synonymous	24	type(description):Chain(Spike glycoprotein),type(description):Chain(Spike protein S1),type(description):Topological domain(Extracellular),type(description):Domain(BetaCoV S1-CTD),type(description):Region(Receptor-binding domain (RBD)),type(description):Disulfide bond(),type(description):Disulfide bond(),type(description):Beta strand()
A_1750_G_missense	24	type(description):Chain(Spike glycoprotein),type(description):Chain(Spike protein S1),type(description):Topological domain(Extracellular),type(description):Disulfide bond()
A_2409_G_synonymous	24	type(description):Chain(Spike glycoprotein),type(description):Chain(Spike protein S2),type(description):Topological domain(Extracellular),type(description):Turn()
A_3785_G_missense	23	type(description):Chain(Spike glycoprotein),type(description):Chain(Spike protein S2),type(description):Chain(Spike protein S2'),type(description):Topological domain(Cytoplasmic),type(description):Motif(Diacidic ER export motif (host COPII)),type(description):Motif(Binding to host plasma membrane localising/FERM domain proteins)
C_488_T_missense	23	type(description):Chain(Spike glycoprotein),type(description):Chain(Spike protein S1),type(description):Topological domain(Extracellular),type(description):Domain(BetaCoV S1-NTD),type(description):Region(Disordered),type(description):Disulfide bond(),type(description):Beta strand()
G_687_T_missense	23	type(description):Chain(Spike glycoprotein),type(description):Chain(Spike protein S1),type(description):Topological domain(Extracellular),type(description):Domain(BetaCoV S1-NTD),type(description):Beta strand()
G_2786_C_missense	23	type(description):Chain(Spike glycoprotein),type(description):Chain(Spike protein S2),type(description):Chain(Spike protein S2'),type(description):Topological domain(Extracellular),type(description):Region(Heptad repeat 1),type(description):Helix()
T_3378_C_synonymous	23	type(description):Chain(Spike glycoprotein),type(description):Chain(Spike protein S2),type(description):Chain(Spike protein S2'),type(description):Topological domain(Extracellular),type(description):Disulfide bond(),type(description):Beta strand()
G_2104_C_missense	23	type(description):Chain(Spike glycoprotein),type(description):Chain(Spike protein S2),type(description):Topological domain(Extracellular)
C_243_T_synonymous	23	type(description):Chain(Spike glycoprotein),type(description):Chain(Spike protein S1),type(description):Topological domain(Extracellular),type(description):Domain(BetaCoV S1-NTD),type(description):Disulfide bond()
C_1436_T_missense	23	type(description):Chain(Spike glycoprotein),type(description):Chain(Spike protein S1),type(description):Topological domain(Extracellular),type(description):Domain(BetaCoV S1-CTD),type(description):Region(Receptor-binding domain (RBD)),type(description):Region(Receptor-binding motif; binding to human ACE2),type(description):Region(Disordered),type(description):Disulfide bond()
G_1740_T_missense	23	type(description):Chain(Spike glycoprotein),type(description):Chain(Spike protein S1),type(description):Topological domain(Extracellular),type(description):Disulfide bond(),type(description):Turn()
A_3380_G_missense	23	type(description):Chain(Spike glycoprotein),type(description):Chain(Spike protein S2),type(description):Chain(Spike protein S2'),type(description):Topological domain(Extracellular),type(description):Beta strand()
A_1560_G_synonymous	23	type(description):Chain(Spike glycoprotein),type(description):Chain(Spike protein S1),type(description):Topological domain(Extracellular),type(description):Domain(BetaCoV S1-CTD),type(description):Region(Receptor-binding domain (RBD)),type(description):Region(Disordered),type(description):Disulfide bond(),type(description):Beta strand()
G_1924_T_missense	23	type(description):Chain(Spike glycoprotein),type(description):Chain(Spike protein S1),type(description):Topological domain(Extracellular),type(description):Disulfide bond()
A_849_C_synonymous	23	type(description):Chain(Spike glycoprotein),type(description):Chain(Spike protein S1),type(description):Topological domain(Extracellular),type(description):Domain(BetaCoV S1-NTD),type(description):Region(Putative superantigen; may bind T-cell receptor alpha/TRAC),type(description):Beta strand()
G_3296_T_missense	23	type(description):Chain(Spike glycoprotein),type(description):Chain(Spike protein S2),type(description):Chain(Spike protein S2'),type(description):Topological domain(Extracellular),type(description):Disulfide bond(),type(description):Beta strand()
G_215_T_missense	23	type(description):Chain(Spike glycoprotein),type(description):Chain(Spike protein S1),type(description):Topological domain(Extracellular),type(description):Domain(BetaCoV S1-NTD),type(description):Region(Disordered),type(description):Disulfide bond(),type(description):Turn()
A_789_T_synonymous	23	type(description):Chain(Spike glycoprotein),type(description):Chain(Spike protein S1),type(description):Topological domain(Extracellular),type(description):Domain(BetaCoV S1-NTD),type(description):Beta strand()
C_3730_T_missense	23	type(description):Chain(Spike glycoprotein),type(description):Chain(Spike protein S2),type(description):Chain(Spike protein S2'),type(description):Topological domain(Cytoplasmic)
G_909_T_missense	23	type(description):Chain(Spike glycoprotein),type(description):Chain(Spike protein S1),type(description):Topological domain(Extracellular),type(description):Domain(BetaCoV S1-NTD),type(description):Helix()
G_460_A_missense	23	type(description):Chain(Spike glycoprotein),type(description):Chain(Spike protein S1),type(description):Topological domain(Extracellular),type(description):Domain(BetaCoV S1-NTD),type(description):Region(Disordered),type(description):Disulfide bond(),type(description):Beta strand()
A_3560_C_missense	23	type(description):Chain(Spike glycoprotein),type(description):Chain(Spike protein S2),type(description):Chain(Spike protein S2'),type(description):Topological domain(Extracellular),type(description):Region(Heptad repeat 2),type(description):Coiled coil(),type(description):Helix()
C_56_A_missense	23	type(description):Chain(Spike glycoprotein),type(description):Chain(Spike protein S1),type(description):Topological domain(Extracellular),type(description):Domain(BetaCoV S1-NTD),type(description):Region(Disordered),type(description):Disulfide bond()
C_857_T_missense	23	type(description):Chain(Spike glycoprotein),type(description):Chain(Spike protein S1),type(description):Topological domain(Extracellular),type(description):Domain(BetaCoV S1-NTD),type(description):Region(Putative superantigen; may bind T-cell receptor alpha/TRAC),type(description):Beta strand()
A_1800_T_synonymous	23	type(description):Chain(Spike glycoprotein),type(description):Chain(Spike protein S1),type(description):Topological domain(Extracellular)
T_2040_C_synonymous	23	type(description):Chain(Spike glycoprotein),type(description):Chain(Spike protein S1),type(description):Topological domain(Extracellular),type(description):Region(Disordered),type(description):Mutagenesis(About 50% stronger entry efficiency in Vero E6 cells while 30% weaker entry efficiency in hACE2-expressing BHK cells.),type(description):Mutagenesis(No effect on O-glycosylation by host GALNT1.)…
A_540_G_synonymous	23	type(description):Chain(Spike glycoprotein),type(description):Chain(Spike protein S1),type(description):Topological domain(Extracellular),type(description):Domain(BetaCoV S1-NTD),type(description):Region(Disordered),type(description):Beta strand()
C_3795_T_synonymous	23	type(description):Chain(Spike glycoprotein),type(description):Chain(Spike protein S2),type(description):Chain(Spike protein S2'),type(description):Topological domain(Cytoplasmic),type(description):Motif(Binding to host plasma membrane localising/FERM domain proteins)
A_3462_G_synonymous	23	type(description):Chain(Spike glycoprotein),type(description):Chain(Spike protein S2),type(description):Chain(Spike protein S2'),type(description):Topological domain(Extracellular),type(description):Helix()
A_1878_T_synonymous	23	type(description):Chain(Spike glycoprotein),type(description):Chain(Spike protein S1),type(description):Topological domain(Extracellular),type(description):Region(Disordered),type(description):Disulfide bond(),type(description):Turn()
T_2079_A_synonymous	23	type(description):Chain(Spike glycoprotein),type(description):Chain(Spike protein S2),type(description):Topological domain(Extracellular),type(description):Beta strand()
G_394_C_missense	23	type(description):Chain(Spike glycoprotein),type(description):Chain(Spike protein S1),type(description):Topological domain(Extracellular),type(description):Domain(BetaCoV S1-NTD),type(description):Disulfide bond(),type(description):Disulfide bond(),type(description):Beta strand()
A_2957_G_missense	23	type(description):Chain(Spike glycoprotein),type(description):Chain(Spike protein S2),type(description):Chain(Spike protein S2'),type(description):Topological domain(Extracellular),type(description):Coiled coil()
T_207_G_missense	23	type(description):Chain(Spike glycoprotein),type(description):Chain(Spike protein S1),type(description):Topological domain(Extracellular),type(description):Domain(BetaCoV S1-NTD),type(description):Region(Disordered),type(description):Disulfide bond(),type(description):Natural variant(in strain: Alpha/B.1.1.7, Eta/B.1.525, 19B/501T, Omicron/BA.1, Omicron/BA.4, Omicron/BA.5; May compensate for redu…
G_3761_T_missense	23	type(description):Chain(Spike glycoprotein),type(description):Chain(Spike protein S2),type(description):Chain(Spike protein S2'),type(description):Topological domain(Cytoplasmic)
G_1855_A_missense	23	type(description):Chain(Spike glycoprotein),type(description):Chain(Spike protein S1),type(description):Topological domain(Extracellular),type(description):Disulfide bond(),type(description):Turn()
A_3133_C_missense	23	type(description):Chain(Spike glycoprotein),type(description):Chain(Spike protein S2),type(description):Chain(Spike protein S2'),type(description):Topological domain(Extracellular),type(description):Beta strand()
C_535_A_missense	23	type(description):Chain(Spike glycoprotein),type(description):Chain(Spike protein S1),type(description):Topological domain(Extracellular),type(description):Domain(BetaCoV S1-NTD),type(description):Region(Disordered)
G_3219_A_synonymous	23	type(description):Chain(Spike glycoprotein),type(description):Chain(Spike protein S2),type(description):Chain(Spike protein S2'),type(description):Topological domain(Extracellular),type(description):Beta strand()
A_553_G_missense	23	type(description):Chain(Spike glycoprotein),type(description):Chain(Spike protein S1),type(description):Topological domain(Extracellular),type(description):Domain(BetaCoV S1-NTD),type(description):Region(Disordered),type(description):Beta strand()
C_877_T_missense	23	type(description):Chain(Spike glycoprotein),type(description):Chain(Spike protein S1),type(description):Topological domain(Extracellular),type(description):Domain(BetaCoV S1-NTD),type(description):Region(Putative superantigen; may bind T-cell receptor alpha/TRAC),type(description):Disulfide bond(),type(description):Helix()
G_551_T_missense	23	type(description):Chain(Spike glycoprotein),type(description):Chain(Spike protein S1),type(description):Topological domain(Extracellular),type(description):Domain(BetaCoV S1-NTD),type(description):Region(Disordered)
T_3252_C_synonymous	23	type(description):Chain(Spike glycoprotein),type(description):Chain(Spike protein S2),type(description):Chain(Spike protein S2'),type(description):Topological domain(Extracellular),type(description):Disulfide bond()
T_642_C_synonymous	23	type(description):Chain(Spike glycoprotein),type(description):Chain(Spike protein S1),type(description):Topological domain(Extracellular),type(description):Domain(BetaCoV S1-NTD),type(description):Natural variant(in strain: Omicron/BA.1),type(description):Beta strand()
G_1674_A_synonymous	23	type(description):Chain(Spike glycoprotein),type(description):Chain(Spike protein S1),type(description):Topological domain(Extracellular),type(description):Disulfide bond()
C_2816_A_missense	22	type(description):Chain(Spike glycoprotein),type(description):Chain(Spike protein S2),type(description):Chain(Spike protein S2'),type(description):Topological domain(Extracellular),type(description):Region(Heptad repeat 1),type(description):Helix()
A_1962_G_synonymous	22	type(description):Chain(Spike glycoprotein),type(description):Chain(Spike protein S1),type(description):Topological domain(Extracellular),type(description):Beta strand()
T_3144_C_synonymous	22	type(description):Chain(Spike glycoprotein),type(description):Chain(Spike protein S2),type(description):Chain(Spike protein S2'),type(description):Topological domain(Extracellular),type(description):Beta strand()
A_518_G_missense	22	type(description):Chain(Spike glycoprotein),type(description):Chain(Spike protein S1),type(description):Topological domain(Extracellular),type(description):Domain(BetaCoV S1-NTD)
G_3595_A_missense	22	type(description):Chain(Spike glycoprotein),type(description):Chain(Spike protein S2),type(description):Chain(Spike protein S2'),type(description):Topological domain(Extracellular),type(description):Region(Heptad repeat 2),type(description):Coiled coil()
C_1940_T_missense	22	type(description):Chain(Spike glycoprotein),type(description):Chain(Spike protein S1),type(description):Topological domain(Extracellular),type(description):Disulfide bond(),type(description):Beta strand()
A_2500_T_missense	22	type(description):Chain(Spike glycoprotein),type(description):Chain(Spike protein S2),type(description):Chain(Spike protein S2'),type(description):Topological domain(Extracellular),type(description):Region(Fusion peptide 1),type(description):Region(Disordered)
A_3602_G_missense	22	type(description):Chain(Spike glycoprotein),type(description):Chain(Spike protein S2),type(description):Chain(Spike protein S2'),type(description):Topological domain(Extracellular),type(description):Region(Heptad repeat 2),type(description):Coiled coil()
C_558_A_missense	22	type(description):Chain(Spike glycoprotein),type(description):Chain(Spike protein S1),type(description):Topological domain(Extracellular),type(description):Domain(BetaCoV S1-NTD),type(description):Beta strand()
C_1668_A_missense	22	type(description):Chain(Spike glycoprotein),type(description):Chain(Spike protein S1),type(description):Topological domain(Extracellular),type(description):Disulfide bond()
C_3788_A_missense	22	type(description):Chain(Spike glycoprotein),type(description):Chain(Spike protein S2),type(description):Chain(Spike protein S2'),type(description):Topological domain(Cytoplasmic),type(description):Motif(Binding to host plasma membrane localising/FERM domain proteins)
T_1722_C_synonymous	22	type(description):Chain(Spike glycoprotein),type(description):Chain(Spike protein S1),type(description):Topological domain(Extracellular),type(description):Disulfide bond(),type(description):Beta strand()
T_629_C_missense	22	type(description):Chain(Spike glycoprotein),type(description):Chain(Spike protein S1),type(description):Topological domain(Extracellular),type(description):Domain(BetaCoV S1-NTD),type(description):Beta strand()
G_801_A_synonymous	22	type(description):Chain(Spike glycoprotein),type(description):Chain(Spike protein S1),type(description):Topological domain(Extracellular),type(description):Domain(BetaCoV S1-NTD),type(description):Beta strand()
T_3771_C_synonymous	22	type(description):Chain(Spike glycoprotein),type(description):Chain(Spike protein S2),type(description):Chain(Spike protein S2'),type(description):Topological domain(Cytoplasmic),type(description):Motif(Diacidic ER export motif (host COPII))
A_3797_G_missense	22	type(description):Chain(Spike glycoprotein),type(description):Chain(Spike protein S2),type(description):Chain(Spike protein S2'),type(description):Topological domain(Cytoplasmic),type(description):Motif(Binding to host plasma membrane localising/FERM domain proteins)
A_441_T_missense	22	type(description):Chain(Spike glycoprotein),type(description):Chain(Spike protein S1),type(description):Topological domain(Extracellular),type(description):Domain(BetaCoV S1-NTD),type(description):Region(Disordered),type(description):Disulfide bond(),type(description):Natural variant(in strain: Omicron/BA.2.75),type(description):Turn()
T_3237_C_synonymous	22	type(description):Chain(Spike glycoprotein),type(description):Chain(Spike protein S2),type(description):Chain(Spike protein S2'),type(description):Topological domain(Extracellular),type(description):Beta strand()
T_3294_C_synonymous	22	type(description):Chain(Spike glycoprotein),type(description):Chain(Spike protein S2),type(description):Chain(Spike protein S2'),type(description):Topological domain(Extracellular),type(description):Glycosylation(N-linked (GlcNAc...) (complex) asparagine; by host),type(description):Disulfide bond(),type(description):Beta strand()
C_2904_T_synonymous	22	type(description):Chain(Spike glycoprotein),type(description):Chain(Spike protein S2),type(description):Chain(Spike protein S2'),type(description):Topological domain(Extracellular),type(description):Region(Heptad repeat 1),type(description):Coiled coil()
T_3027_C_synonymous	22	type(description):Chain(Spike glycoprotein),type(description):Chain(Spike protein S2),type(description):Chain(Spike protein S2'),type(description):Topological domain(Extracellular),type(description):Helix()
G_1005_T_missense	22	type(description):Chain(Spike glycoprotein),type(description):Chain(Spike protein S1),type(description):Topological domain(Extracellular),type(description):Domain(BetaCoV S1-CTD),type(description):Region(Receptor-binding domain (RBD)),type(description):Region(Disordered)
A_548_G_missense	22	type(description):Chain(Spike glycoprotein),type(description):Chain(Spike protein S1),type(description):Topological domain(Extracellular),type(description):Domain(BetaCoV S1-NTD),type(description):Region(Disordered)
C_77_A_missense	22	type(description):Chain(Spike glycoprotein),type(description):Chain(Spike protein S1),type(description):Topological domain(Extracellular),type(description):Domain(BetaCoV S1-NTD),type(description):Region(Disordered),type(description):Disulfide bond(),type(description):Natural variant(in strain: Omicron/BA.2, Omicron/BA.2.12.1, Omicron/BA.2.75, Omicron/BA.4, Omicron/BA.5)
C_1617_T_synonymous	22	type(description):Chain(Spike glycoprotein),type(description):Chain(Spike protein S1),type(description):Topological domain(Extracellular),type(description):Region(Receptor-binding domain (RBD)),type(description):Region(Disordered),type(description):Disulfide bond(),type(description):Beta strand()
T_78_C_synonymous	22	type(description):Chain(Spike glycoprotein),type(description):Chain(Spike protein S1),type(description):Topological domain(Extracellular),type(description):Domain(BetaCoV S1-NTD),type(description):Region(Disordered),type(description):Disulfide bond(),type(description):Natural variant(in strain: Omicron/BA.2, Omicron/BA.2.12.1, Omicron/BA.2.75, Omicron/BA.4, Omicron/BA.5),type(description):Natural…
T_209_C_missense	22	type(description):Chain(Spike glycoprotein),type(description):Chain(Spike protein S1),type(description):Topological domain(Extracellular),type(description):Domain(BetaCoV S1-NTD),type(description):Region(Disordered),type(description):Disulfide bond(),type(description):Natural variant(in strain: Alpha/B.1.1.7, Eta/B.1.525, 19B/501T, Omicron/BA.1, Omicron/BA.4, Omicron/BA.5; May compensate for redu…
G_231_T_missense	21	type(description):Chain(Spike glycoprotein),type(description):Chain(Spike protein S1),type(description):Topological domain(Extracellular),type(description):Domain(BetaCoV S1-NTD),type(description):Region(Disordered),type(description):Disulfide bond(),type(description):Beta strand()
A_1119_T_synonymous	21	type(description):Chain(Spike glycoprotein),type(description):Chain(Spike protein S1),type(description):Topological domain(Extracellular),type(description):Domain(BetaCoV S1-CTD),type(description):Region(Receptor-binding domain (RBD)),type(description):Natural variant(in strain: Omicron/BA.1, Omicron/BA.2, Omicron/BA.2.12.1, Omicron/BA.2.75, Omicron/BA.4, Omicron/BA.5),type(description):Helix()
T_1908_C_synonymous	21	type(description):Chain(Spike glycoprotein),type(description):Chain(Spike protein S1),type(description):Topological domain(Extracellular),type(description):Region(Disordered),type(description):Disulfide bond()
T_1083_C_synonymous	21	type(description):Chain(Spike glycoprotein),type(description):Chain(Spike protein S1),type(description):Topological domain(Extracellular),type(description):Domain(BetaCoV S1-CTD),type(description):Region(Receptor-binding domain (RBD)),type(description):Disulfide bond(),type(description):Beta strand()
T_3273_C_synonymous	21	type(description):Chain(Spike glycoprotein),type(description):Chain(Spike protein S2),type(description):Chain(Spike protein S2'),type(description):Topological domain(Extracellular),type(description):Disulfide bond(),type(description):Beta strand()
T_2673_C_synonymous	21	type(description):Chain(Spike glycoprotein),type(description):Chain(Spike protein S2),type(description):Chain(Spike protein S2'),type(description):Topological domain(Extracellular),type(description):Beta strand()
G_3800_T_missense	21	type(description):Chain(Spike glycoprotein),type(description):Chain(Spike protein S2),type(description):Chain(Spike protein S2'),type(description):Topological domain(Cytoplasmic),type(description):Motif(Binding to host plasma membrane localising/FERM domain proteins)
G_542_A_missense	21	type(description):Chain(Spike glycoprotein),type(description):Chain(Spike protein S1),type(description):Topological domain(Extracellular),type(description):Domain(BetaCoV S1-NTD),type(description):Region(Disordered),type(description):Beta strand()
T_1827_A_synonymous	21	type(description):Chain(Spike glycoprotein),type(description):Chain(Spike protein S1),type(description):Topological domain(Extracellular),type(description):Beta strand()
T_750_C_synonymous	21	type(description):Chain(Spike glycoprotein),type(description):Chain(Spike protein S1),type(description):Topological domain(Extracellular),type(description):Domain(BetaCoV S1-NTD),type(description):Region(Disordered),type(description):Natural variant(in strain: Lambda/C.37),type(description):Beta strand()
T_2403_C_synonymous	21	type(description):Chain(Spike glycoprotein),type(description):Chain(Spike protein S2),type(description):Topological domain(Extracellular),type(description):Glycosylation(N-linked (GlcNAc...) (hybrid) asparagine; by host)
G_3490_T_missense	21	type(description):Chain(Spike glycoprotein),type(description):Chain(Spike protein S2),type(description):Chain(Spike protein S2'),type(description):Topological domain(Extracellular),type(description):Region(Heptad repeat 2)
G_3790_A_missense	21	type(description):Chain(Spike glycoprotein),type(description):Chain(Spike protein S2),type(description):Chain(Spike protein S2'),type(description):Topological domain(Cytoplasmic),type(description):Motif(Binding to host plasma membrane localising/FERM domain proteins)
G_224_A_missense	21	type(description):Chain(Spike glycoprotein),type(description):Chain(Spike protein S1),type(description):Topological domain(Extracellular),type(description):Domain(BetaCoV S1-NTD),type(description):Region(Disordered),type(description):Disulfide bond()
T_411_C_synonymous	21	type(description):Chain(Spike glycoprotein),type(description):Chain(Spike protein S1),type(description):Topological domain(Extracellular),type(description):Domain(BetaCoV S1-NTD),type(description):Disulfide bond(),type(description):Beta strand()
G_541_A_missense	21	type(description):Chain(Spike glycoprotein),type(description):Chain(Spike protein S1),type(description):Topological domain(Extracellular),type(description):Domain(BetaCoV S1-NTD),type(description):Region(Disordered),type(description):Beta strand()
C_749_T_missense	21	type(description):Chain(Spike glycoprotein),type(description):Chain(Spike protein S1),type(description):Topological domain(Extracellular),type(description):Domain(BetaCoV S1-NTD),type(description):Region(Disordered),type(description):Natural variant(in strain: Lambda/C.37)
A_1290_G_synonymous	21	type(description):Chain(Spike glycoprotein),type(description):Chain(Spike protein S1),type(description):Topological domain(Extracellular),type(description):Domain(BetaCoV S1-CTD),type(description):Region(Receptor-binding domain (RBD)),type(description):Disulfide bond(),type(description):Disulfide bond()
T_3588_C_synonymous	21	type(description):Chain(Spike glycoprotein),type(description):Chain(Spike protein S2),type(description):Chain(Spike protein S2'),type(description):Topological domain(Extracellular),type(description):Region(Heptad repeat 2),type(description):Coiled coil(),type(description):Helix()
G_3118_T_missense	21	type(description):Chain(Spike glycoprotein),type(description):Chain(Spike protein S2),type(description):Chain(Spike protein S2'),type(description):Topological domain(Extracellular),type(description):Disulfide bond()
C_2179_T_synonymous	21	type(description):Chain(Spike glycoprotein),type(description):Chain(Spike protein S2),type(description):Topological domain(Extracellular),type(description):Beta strand()
A_3681_G_missense	21	type(description):Chain(Spike glycoprotein),type(description):Chain(Spike protein S2),type(description):Chain(Spike protein S2'),type(description):Transmembrane(Helical),type(description):Helix()
T_1683_G_synonymous	21	type(description):Chain(Spike glycoprotein),type(description):Chain(Spike protein S1),type(description):Topological domain(Extracellular),type(description):Disulfide bond()
T_1443_A_missense	21	type(description):Chain(Spike glycoprotein),type(description):Chain(Spike protein S1),type(description):Topological domain(Extracellular),type(description):Domain(BetaCoV S1-CTD),type(description):Region(Receptor-binding domain (RBD)),type(description):Region(Receptor-binding motif; binding to human ACE2),type(description):Region(Disordered),type(description):Disulfide bond(),type(description):Di…
A_1530_G_synonymous	21	type(description):Chain(Spike glycoprotein),type(description):Chain(Spike protein S1),type(description):Topological domain(Extracellular),type(description):Domain(BetaCoV S1-CTD),type(description):Region(Receptor-binding domain (RBD)),type(description):Disulfide bond(),type(description):Beta strand()
C_180_A_synonymous	21	type(description):Chain(Spike glycoprotein),type(description):Chain(Spike protein S1),type(description):Topological domain(Extracellular),type(description):Domain(BetaCoV S1-NTD),type(description):Disulfide bond()
T_1095_C_synonymous	21	type(description):Chain(Spike glycoprotein),type(description):Chain(Spike protein S1),type(description):Topological domain(Extracellular),type(description):Domain(BetaCoV S1-CTD),type(description):Region(Receptor-binding domain (RBD))
C_1409_T_missense	21	type(description):Chain(Spike glycoprotein),type(description):Chain(Spike protein S1),type(description):Topological domain(Extracellular),type(description):Domain(BetaCoV S1-CTD),type(description):Region(Receptor-binding domain (RBD)),type(description):Region(Receptor-binding motif; binding to human ACE2),type(description):Region(Disordered),type(description):Disulfide bond()
C_188_T_missense	21	type(description):Chain(Spike glycoprotein),type(description):Chain(Spike protein S1),type(description):Topological domain(Extracellular),type(description):Domain(BetaCoV S1-NTD),type(description):Disulfide bond(),type(description):Beta strand()
A_1852_T_missense	21	type(description):Chain(Spike glycoprotein),type(description):Chain(Spike protein S1),type(description):Topological domain(Extracellular),type(description):Disulfide bond(),type(description):Turn()
G_456_T_missense	21	type(description):Chain(Spike glycoprotein),type(description):Chain(Spike protein S1),type(description):Topological domain(Extracellular),type(description):Domain(BetaCoV S1-NTD),type(description):Region(Disordered),type(description):Disulfide bond(),type(description):Natural variant(in strain: Epsilon/B.1.427/B.1.429; when coupled with S13I induces resistance to NTD antibodies by changing disulf…
A_3338_G_missense	21	type(description):Chain(Spike glycoprotein),type(description):Chain(Spike protein S2),type(description):Chain(Spike protein S2'),type(description):Topological domain(Extracellular),type(description):Disulfide bond(),type(description):Beta strand()
G_3493_T_missense	21	type(description):Chain(Spike glycoprotein),type(description):Chain(Spike protein S2),type(description):Chain(Spike protein S2'),type(description):Topological domain(Extracellular),type(description):Region(Heptad repeat 2)
T_1098_C_synonymous	20	type(description):Chain(Spike glycoprotein),type(description):Chain(Spike protein S1),type(description):Topological domain(Extracellular),type(description):Domain(BetaCoV S1-CTD),type(description):Region(Receptor-binding domain (RBD)),type(description):Helix()
C_1646_T_missense	20	type(description):Chain(Spike glycoprotein),type(description):Chain(Spike protein S1),type(description):Topological domain(Extracellular),type(description):Disulfide bond(),type(description):Beta strand()
C_2095_A_missense	20	type(description):Chain(Spike glycoprotein),type(description):Chain(Spike protein S2),type(description):Topological domain(Extracellular)
C_3335_T_missense	20	type(description):Chain(Spike glycoprotein),type(description):Chain(Spike protein S2),type(description):Chain(Spike protein S2'),type(description):Topological domain(Extracellular),type(description):Disulfide bond()
T_1875_C_synonymous	20	type(description):Chain(Spike glycoprotein),type(description):Chain(Spike protein S1),type(description):Topological domain(Extracellular),type(description):Region(Disordered),type(description):Disulfide bond(),type(description):Turn()
A_287_G_missense	20	type(description):Chain(Spike glycoprotein),type(description):Chain(Spike protein S1),type(description):Topological domain(Extracellular),type(description):Domain(BetaCoV S1-NTD),type(description):Disulfide bond(),type(description):Beta strand()
G_42_A_synonymous	20	type(description):Chain(Spike glycoprotein),type(description):Chain(Spike protein S1),type(description):Topological domain(Extracellular),type(description):Domain(BetaCoV S1-NTD),type(description):Region(Disordered)
T_2490_C_synonymous	20	type(description):Chain(Spike glycoprotein),type(description):Chain(Spike protein S2),type(description):Chain(Spike protein S2'),type(description):Topological domain(Extracellular),type(description):Region(Fusion peptide 1),type(description):Region(Disordered),type(description):Helix()
G_3364_A_missense	20	type(description):Chain(Spike glycoprotein),type(description):Chain(Spike protein S2),type(description):Chain(Spike protein S2'),type(description):Topological domain(Extracellular),type(description):Disulfide bond(),type(description):Beta strand()
T_530_C_missense	20	type(description):Chain(Spike glycoprotein),type(description):Chain(Spike protein S1),type(description):Topological domain(Extracellular),type(description):Domain(BetaCoV S1-NTD),type(description):Region(Disordered)
C_964_T_missense	20	type(description):Chain(Spike glycoprotein),type(description):Chain(Spike protein S1),type(description):Topological domain(Extracellular),type(description):Region(Receptor-binding domain (RBD)),type(description):Region(Disordered)
C_3402_T_synonymous	20	type(description):Chain(Spike glycoprotein),type(description):Chain(Spike protein S2),type(description):Chain(Spike protein S2'),type(description):Topological domain(Extracellular),type(description):Glycosylation(N-linked (GlcNAc...) (complex) asparagine; by host),type(description):Beta strand()
T_762_G_synonymous	20	type(description):Chain(Spike glycoprotein),type(description):Chain(Spike protein S1),type(description):Topological domain(Extracellular),type(description):Domain(BetaCoV S1-NTD),type(description):Region(Disordered),type(description):Turn()
T_2388_C_synonymous	20	type(description):Chain(Spike glycoprotein),type(description):Chain(Spike protein S2),type(description):Topological domain(Extracellular),type(description):Natural variant(in strain: B.1.1.318),type(description):Natural variant(in strain: 19B/501Y, Omicron/BA.1, Omicron/BA.2, Omicron/BA.2.12.1, Omicron/BA.2.75, Omicron/BA.4, Omicron/BA.5)
A_3217_G_missense	20	type(description):Chain(Spike glycoprotein),type(description):Chain(Spike protein S2),type(description):Chain(Spike protein S2'),type(description):Topological domain(Extracellular),type(description):Beta strand()
T_2814_C_synonymous	20	type(description):Chain(Spike glycoprotein),type(description):Chain(Spike protein S2),type(description):Chain(Spike protein S2'),type(description):Topological domain(Extracellular),type(description):Region(Heptad repeat 1),type(description):Helix()
C_1115_T_missense	20	type(description):Chain(Spike glycoprotein),type(description):Chain(Spike protein S1),type(description):Topological domain(Extracellular),type(description):Domain(BetaCoV S1-CTD),type(description):Region(Receptor-binding domain (RBD)),type(description):Helix()
G_291_T_missense	20	type(description):Chain(Spike glycoprotein),type(description):Chain(Spike protein S1),type(description):Topological domain(Extracellular),type(description):Domain(BetaCoV S1-NTD),type(description):Disulfide bond(),type(description):Beta strand()
T_735_C_synonymous	20	type(description):Chain(Spike glycoprotein),type(description):Chain(Spike protein S1),type(description):Topological domain(Extracellular),type(description):Domain(BetaCoV S1-NTD),type(description):Beta strand()
G_569_A_missense	20	type(description):Chain(Spike glycoprotein),type(description):Chain(Spike protein S1),type(description):Topological domain(Extracellular),type(description):Domain(BetaCoV S1-NTD),type(description):Beta strand()
C_2375_T_missense	20	type(description):Chain(Spike glycoprotein),type(description):Chain(Spike protein S2),type(description):Topological domain(Extracellular)
G_3554_A_missense	20	type(description):Chain(Spike glycoprotein),type(description):Chain(Spike protein S2),type(description):Chain(Spike protein S2'),type(description):Topological domain(Extracellular),type(description):Region(Heptad repeat 2),type(description):Coiled coil(),type(description):Helix()
T_1893_C_synonymous	20	type(description):Chain(Spike glycoprotein),type(description):Chain(Spike protein S1),type(description):Topological domain(Extracellular),type(description):Region(Disordered),type(description):Disulfide bond(),type(description):Helix()
G_3331_C_missense	20	type(description):Chain(Spike glycoprotein),type(description):Chain(Spike protein S2),type(description):Chain(Spike protein S2'),type(description):Topological domain(Extracellular),type(description):Disulfide bond()
A_3819_C_synonymous	20	type(description):Chain(Spike glycoprotein),type(description):Chain(Spike protein S2),type(description):Chain(Spike protein S2'),type(description):Topological domain(Cytoplasmic),type(description):Motif(KxHxx, ER retrieval signal (COPI))
A_3112_C_missense	20	type(description):Chain(Spike glycoprotein),type(description):Chain(Spike protein S2),type(description):Chain(Spike protein S2'),type(description):Topological domain(Extracellular),type(description):Disulfide bond()
G_1356_A_synonymous	20	type(description):Chain(Spike glycoprotein),type(description):Chain(Spike protein S1),type(description):Topological domain(Extracellular),type(description):Domain(BetaCoV S1-CTD),type(description):Region(Receptor-binding domain (RBD)),type(description):Region(Receptor-binding motif; binding to human ACE2),type(description):Region(Immunodominant HLA epitope recognized by the CD8+; called NF9 pepti…
G_3415_A_missense	20	type(description):Chain(Spike glycoprotein),type(description):Chain(Spike protein S2),type(description):Chain(Spike protein S2'),type(description):Topological domain(Extracellular)
T_3072_C_synonymous	20	type(description):Chain(Spike glycoprotein),type(description):Chain(Spike protein S2),type(description):Chain(Spike protein S2'),type(description):Topological domain(Extracellular),type(description):Helix()
C_2429_T_missense	20	type(description):Chain(Spike glycoprotein),type(description):Chain(Spike protein S2),type(description):Topological domain(Extracellular),type(description):Beta strand()
T_1380_C_synonymous	20	type(description):Chain(Spike glycoprotein),type(description):Chain(Spike protein S1),type(description):Topological domain(Extracellular),type(description):Domain(BetaCoV S1-CTD),type(description):Region(Receptor-binding domain (RBD)),type(description):Region(Receptor-binding motif; binding to human ACE2),type(description):Region(Disordered),type(description):Disulfide bond(),type(description):Na…
G_3621_A_synonymous	20	type(description):Chain(Spike glycoprotein),type(description):Chain(Spike protein S2),type(description):Chain(Spike protein S2'),type(description):Topological domain(Extracellular)
G_1076_C_missense	20	type(description):Chain(Spike glycoprotein),type(description):Chain(Spike protein S1),type(description):Topological domain(Extracellular),type(description):Domain(BetaCoV S1-CTD),type(description):Region(Receptor-binding domain (RBD)),type(description):Disulfide bond()
T_536_C_missense	19	type(description):Chain(Spike glycoprotein),type(description):Chain(Spike protein S1),type(description):Topological domain(Extracellular),type(description):Domain(BetaCoV S1-NTD),type(description):Region(Disordered)
G_2883_C_synonymous	19	type(description):Chain(Spike glycoprotein),type(description):Chain(Spike protein S2),type(description):Chain(Spike protein S2'),type(description):Topological domain(Extracellular),type(description):Region(Heptad repeat 1),type(description):Coiled coil(),type(description):Helix()
G_2049_A_synonymous	19	type(description):Chain(Spike glycoprotein),type(description):Chain(Spike protein S1),type(description):Topological domain(Extracellular),type(description):Region(Disordered),type(description):Region(Putative superantigen; may bind T-cell receptor beta/TRBC1),type(description):Mutagenesis(About 50% stronger entry efficiency in Vero E6 cells while 30% weaker entry efficiency in hACE2-expressing BH…
A_2736_G_synonymous	19	type(description):Chain(Spike glycoprotein),type(description):Chain(Spike protein S2),type(description):Chain(Spike protein S2'),type(description):Topological domain(Extracellular),type(description):Helix()
T_2501_C_missense	19	type(description):Chain(Spike glycoprotein),type(description):Chain(Spike protein S2),type(description):Chain(Spike protein S2'),type(description):Topological domain(Extracellular),type(description):Region(Fusion peptide 1),type(description):Region(Disordered)
T_1363_C_synonymous	19	type(description):Chain(Spike glycoprotein),type(description):Chain(Spike protein S1),type(description):Topological domain(Extracellular),type(description):Domain(BetaCoV S1-CTD),type(description):Region(Receptor-binding domain (RBD)),type(description):Region(Receptor-binding motif; binding to human ACE2),type(description):Region(Immunodominant HLA epitope recognized by the CD8+; called NF9 pepti…
A_3685_G_missense	19	type(description):Chain(Spike glycoprotein),type(description):Chain(Spike protein S2),type(description):Chain(Spike protein S2'),type(description):Transmembrane(Helical),type(description):Helix()
G_2478_C_synonymous	19	type(description):Chain(Spike glycoprotein),type(description):Chain(Spike protein S2),type(description):Chain(Spike protein S2'),type(description):Topological domain(Extracellular),type(description):Region(Fusion peptide 1)
G_1822_A_missense	19	type(description):Chain(Spike glycoprotein),type(description):Chain(Spike protein S1),type(description):Topological domain(Extracellular)
A_768_T_synonymous	19	type(description):Chain(Spike glycoprotein),type(description):Chain(Spike protein S1),type(description):Topological domain(Extracellular),type(description):Domain(BetaCoV S1-NTD),type(description):Region(Disordered),type(description):Turn()
T_1593_C_synonymous	19	type(description):Chain(Spike glycoprotein),type(description):Chain(Spike protein S1),type(description):Topological domain(Extracellular),type(description):Region(Receptor-binding domain (RBD)),type(description):Region(Disordered)
G_1332_A_synonymous	19	type(description):Chain(Spike glycoprotein),type(description):Chain(Spike protein S1),type(description):Topological domain(Extracellular),type(description):Domain(BetaCoV S1-CTD),type(description):Region(Receptor-binding domain (RBD)),type(description):Region(Receptor-binding motif; binding to human ACE2),type(description):Disulfide bond(),type(description):Turn()
G_3802_A_missense	19	type(description):Chain(Spike glycoprotein),type(description):Chain(Spike protein S2),type(description):Chain(Spike protein S2'),type(description):Topological domain(Cytoplasmic)
G_214_T_missense	19	type(description):Chain(Spike glycoprotein),type(description):Chain(Spike protein S1),type(description):Topological domain(Extracellular),type(description):Domain(BetaCoV S1-NTD),type(description):Region(Disordered),type(description):Disulfide bond(),type(description):Turn()
C_2348_T_missense	19	type(description):Chain(Spike glycoprotein),type(description):Chain(Spike protein S2),type(description):Topological domain(Extracellular)
G_1839_C_missense	19	type(description):Chain(Spike glycoprotein),type(description):Chain(Spike protein S1),type(description):Topological domain(Extracellular),type(description):Natural variant(in strain: A23.1),type(description):Beta strand()
C_1425_A_synonymous	19	type(description):Chain(Spike glycoprotein),type(description):Chain(Spike protein S1),type(description):Topological domain(Extracellular),type(description):Domain(BetaCoV S1-CTD),type(description):Region(Receptor-binding domain (RBD)),type(description):Region(Receptor-binding motif; binding to human ACE2),type(description):Region(Disordered),type(description):Disulfide bond(),type(description):Mu…
A_2871_G_synonymous	19	type(description):Chain(Spike glycoprotein),type(description):Chain(Spike protein S2),type(description):Chain(Spike protein S2'),type(description):Topological domain(Extracellular),type(description):Region(Heptad repeat 1),type(description):Coiled coil()
G_162_C_missense	19	type(description):Chain(Spike glycoprotein),type(description):Chain(Spike protein S1),type(description):Topological domain(Extracellular),type(description):Domain(BetaCoV S1-NTD),type(description):Disulfide bond(),type(description):Beta strand()
A_539_G_missense	19	type(description):Chain(Spike glycoprotein),type(description):Chain(Spike protein S1),type(description):Topological domain(Extracellular),type(description):Domain(BetaCoV S1-NTD),type(description):Region(Disordered),type(description):Beta strand()
C_137_T_missense	19	type(description):Chain(Spike glycoprotein),type(description):Chain(Spike protein S1),type(description):Topological domain(Extracellular),type(description):Domain(BetaCoV S1-NTD),type(description):Disulfide bond()
A_966_T_synonymous	19	type(description):Chain(Spike glycoprotein),type(description):Chain(Spike protein S1),type(description):Topological domain(Extracellular),type(description):Region(Receptor-binding domain (RBD)),type(description):Region(Disordered)
A_716_G_missense	19	type(description):Chain(Spike glycoprotein),type(description):Chain(Spike protein S1),type(description):Topological domain(Extracellular),type(description):Domain(BetaCoV S1-NTD),type(description):Beta strand()
A_3446_G_missense	19	type(description):Chain(Spike glycoprotein),type(description):Chain(Spike protein S2),type(description):Chain(Spike protein S2'),type(description):Topological domain(Extracellular),type(description):Helix()
A_2351_T_missense	19	type(description):Chain(Spike glycoprotein),type(description):Chain(Spike protein S2),type(description):Topological domain(Extracellular)
A_2234_G_missense	19	type(description):Chain(Spike glycoprotein),type(description):Chain(Spike protein S2),type(description):Topological domain(Extracellular),type(description):Disulfide bond(),type(description):Disulfide bond()
C_2499_T_synonymous	19	type(description):Chain(Spike glycoprotein),type(description):Chain(Spike protein S2),type(description):Chain(Spike protein S2'),type(description):Topological domain(Extracellular),type(description):Region(Fusion peptide 1),type(description):Region(Disordered),type(description):Beta strand()
G_104_T_missense	19	type(description):Chain(Spike glycoprotein),type(description):Chain(Spike protein S1),type(description):Topological domain(Extracellular),type(description):Domain(BetaCoV S1-NTD),type(description):Disulfide bond(),type(description):Turn()
G_2700_T_missense	19	type(description):Chain(Spike glycoprotein),type(description):Chain(Spike protein S2),type(description):Chain(Spike protein S2'),type(description):Topological domain(Extracellular),type(description):Helix()
G_2883_A_synonymous	19	type(description):Chain(Spike glycoprotein),type(description):Chain(Spike protein S2),type(description):Chain(Spike protein S2'),type(description):Topological domain(Extracellular),type(description):Region(Heptad repeat 1),type(description):Coiled coil(),type(description):Helix()
A_620_G_missense	19	type(description):Chain(Spike glycoprotein),type(description):Chain(Spike protein S1),type(description):Topological domain(Extracellular),type(description):Domain(BetaCoV S1-NTD),type(description):Beta strand()
G_262_T_missense	19	type(description):Chain(Spike glycoprotein),type(description):Chain(Spike protein S1),type(description):Topological domain(Extracellular),type(description):Domain(BetaCoV S1-NTD),type(description):Disulfide bond(),type(description):Helix()
T_1679_A_missense	19	type(description):Chain(Spike glycoprotein),type(description):Chain(Spike protein S1),type(description):Topological domain(Extracellular),type(description):Disulfide bond()
T_1404_C_synonymous	19	type(description):Chain(Spike glycoprotein),type(description):Chain(Spike protein S1),type(description):Topological domain(Extracellular),type(description):Domain(BetaCoV S1-CTD),type(description):Region(Receptor-binding domain (RBD)),type(description):Region(Receptor-binding motif; binding to human ACE2),type(description):Region(Disordered),type(description):Disulfide bond()
T_2037_C_synonymous	19	type(description):Chain(Spike glycoprotein),type(description):Chain(Spike protein S1),type(description):Topological domain(Extracellular),type(description):Region(Disordered),type(description):Natural variant(in strain: Omicron/BA.1, Omicron/BA.2, Omicron/BA.2.12.1, Omicron/BA.4, Omicron/BA.5),type(description):Mutagenesis(About 50% stronger entry efficiency in Vero E6 cells while 30% weaker entr…
A_1667_G_missense	19	type(description):Chain(Spike glycoprotein),type(description):Chain(Spike protein S1),type(description):Topological domain(Extracellular),type(description):Disulfide bond()
T_2850_C_synonymous	19	type(description):Chain(Spike glycoprotein),type(description):Chain(Spike protein S2),type(description):Chain(Spike protein S2'),type(description):Topological domain(Extracellular),type(description):Region(Heptad repeat 1),type(description):Coiled coil(),type(description):Natural variant(in strain: Delta/B.1.617.2, Mu/B.1.621),type(description):Helix()
T_207_C_synonymous	19	type(description):Chain(Spike glycoprotein),type(description):Chain(Spike protein S1),type(description):Topological domain(Extracellular),type(description):Domain(BetaCoV S1-NTD),type(description):Region(Disordered),type(description):Disulfide bond(),type(description):Natural variant(in strain: Alpha/B.1.1.7, Eta/B.1.525, 19B/501T, Omicron/BA.1, Omicron/BA.4, Omicron/BA.5; May compensate for redu…
A_313_G_missense	19	type(description):Chain(Spike glycoprotein),type(description):Chain(Spike protein S1),type(description):Topological domain(Extracellular),type(description):Domain(BetaCoV S1-NTD),type(description):Disulfide bond(),type(description):Beta strand()
A_2807_G_missense	19	type(description):Chain(Spike glycoprotein),type(description):Chain(Spike protein S2),type(description):Chain(Spike protein S2'),type(description):Topological domain(Extracellular),type(description):Region(Heptad repeat 1),type(description):Helix()
A_1530_T_synonymous	19	type(description):Chain(Spike glycoprotein),type(description):Chain(Spike protein S1),type(description):Topological domain(Extracellular),type(description):Domain(BetaCoV S1-CTD),type(description):Region(Receptor-binding domain (RBD)),type(description):Disulfide bond(),type(description):Beta strand()
T_1017_C_synonymous	18	type(description):Chain(Spike glycoprotein),type(description):Chain(Spike protein S1),type(description):Topological domain(Extracellular),type(description):Domain(BetaCoV S1-CTD),type(description):Region(Receptor-binding domain (RBD)),type(description):Disulfide bond(),type(description):Natural variant(in strain: Omicron/BA.1, Omicron/BA.2, Omicron/BA.2.12.1, Omicron/BA.4, Omicron/BA.5),type(desc…
C_1354_T_synonymous	18	type(description):Chain(Spike glycoprotein),type(description):Chain(Spike protein S1),type(description):Topological domain(Extracellular),type(description):Domain(BetaCoV S1-CTD),type(description):Region(Receptor-binding domain (RBD)),type(description):Region(Receptor-binding motif; binding to human ACE2),type(description):Region(Immunodominant HLA epitope recognized by the CD8+; called NF9 pepti…
T_3102_C_synonymous	18	type(description):Chain(Spike glycoprotein),type(description):Chain(Spike protein S2),type(description):Chain(Spike protein S2'),type(description):Topological domain(Extracellular),type(description):Disulfide bond(),type(description):Turn()
T_2466_C_synonymous	18	type(description):Chain(Spike glycoprotein),type(description):Chain(Spike protein S2),type(description):Chain(Spike protein S2'),type(description):Topological domain(Extracellular),type(description):Region(Fusion peptide 1),type(description):Helix()
T_2514_A_synonymous	18	type(description):Chain(Spike glycoprotein),type(description):Chain(Spike protein S2),type(description):Chain(Spike protein S2'),type(description):Topological domain(Extracellular),type(description):Region(Disordered),type(description):Region(Fusion peptide 2),type(description):Helix()
A_734_G_missense	18	type(description):Chain(Spike glycoprotein),type(description):Chain(Spike protein S1),type(description):Topological domain(Extracellular),type(description):Domain(BetaCoV S1-NTD),type(description):Beta strand()
T_2034_C_synonymous	18	type(description):Chain(Spike glycoprotein),type(description):Chain(Spike protein S1),type(description):Topological domain(Extracellular),type(description):Region(Disordered),type(description):Glycosylation(O-linked (GlcNAc...) threonine; by host GALNT1),type(description):Mutagenesis(Complete loss of O-glycosylation by host GALNT1.),type(description):Turn()
G_819_T_missense	18	type(description):Chain(Spike glycoprotein),type(description):Chain(Spike protein S1),type(description):Topological domain(Extracellular),type(description):Domain(BetaCoV S1-NTD),type(description):Beta strand()
G_970_C_missense	18	type(description):Chain(Spike glycoprotein),type(description):Chain(Spike protein S1),type(description):Topological domain(Extracellular),type(description):Region(Receptor-binding domain (RBD)),type(description):Region(Disordered)
T_1329_C_synonymous	18	type(description):Chain(Spike glycoprotein),type(description):Chain(Spike protein S1),type(description):Topological domain(Extracellular),type(description):Domain(BetaCoV S1-CTD),type(description):Region(Receptor-binding domain (RBD)),type(description):Region(Receptor-binding motif; binding to human ACE2),type(description):Disulfide bond()
T_1947_C_synonymous	18	type(description):Chain(Spike glycoprotein),type(description):Chain(Spike protein S1),type(description):Topological domain(Extracellular),type(description):Disulfide bond(),type(description):Beta strand()
A_1020_C_missense	18	type(description):Chain(Spike glycoprotein),type(description):Chain(Spike protein S1),type(description):Topological domain(Extracellular),type(description):Domain(BetaCoV S1-CTD),type(description):Region(Receptor-binding domain (RBD)),type(description):Disulfide bond(),type(description):Helix()
G_3296_A_missense	18	type(description):Chain(Spike glycoprotein),type(description):Chain(Spike protein S2),type(description):Chain(Spike protein S2'),type(description):Topological domain(Extracellular),type(description):Disulfide bond(),type(description):Beta strand()
A_3387_G_synonymous	18	type(description):Chain(Spike glycoprotein),type(description):Chain(Spike protein S2),type(description):Chain(Spike protein S2'),type(description):Topological domain(Extracellular),type(description):Beta strand()
A_374_G_missense	18	type(description):Chain(Spike glycoprotein),type(description):Chain(Spike protein S1),type(description):Topological domain(Extracellular),type(description):Domain(BetaCoV S1-NTD),type(description):Disulfide bond(),type(description):Beta strand()
T_82_C_missense	18	type(description):Chain(Spike glycoprotein),type(description):Chain(Spike protein S1),type(description):Topological domain(Extracellular),type(description):Domain(BetaCoV S1-NTD),type(description):Disulfide bond(),type(description):Beta strand()
T_2511_C_synonymous	18	type(description):Chain(Spike glycoprotein),type(description):Chain(Spike protein S2),type(description):Chain(Spike protein S2'),type(description):Topological domain(Extracellular),type(description):Region(Fusion peptide 1),type(description):Region(Disordered),type(description):Region(Fusion peptide 2),type(description):Helix()
G_2294_A_missense	18	type(description):Chain(Spike glycoprotein),type(description):Chain(Spike protein S2),type(description):Topological domain(Extracellular),type(description):Helix()
T_1887_C_synonymous	18	type(description):Chain(Spike glycoprotein),type(description):Chain(Spike protein S1),type(description):Topological domain(Extracellular),type(description):Region(Disordered),type(description):Disulfide bond()
T_846_C_synonymous	18	type(description):Chain(Spike glycoprotein),type(description):Chain(Spike protein S1),type(description):Topological domain(Extracellular),type(description):Domain(BetaCoV S1-NTD),type(description):Region(Putative superantigen; may bind T-cell receptor alpha/TRAC),type(description):Glycosylation(N-linked (GlcNAc...) (complex) asparagine; by host),type(description):Beta strand()
G_1821_A_synonymous	18	type(description):Chain(Spike glycoprotein),type(description):Chain(Spike protein S1),type(description):Topological domain(Extracellular)
G_1507_T_missense	18	type(description):Chain(Spike glycoprotein),type(description):Chain(Spike protein S1),type(description):Topological domain(Extracellular),type(description):Domain(BetaCoV S1-CTD),type(description):Region(Receptor-binding domain (RBD)),type(description):Region(Receptor-binding motif; binding to human ACE2),type(description):Disulfide bond()
T_228_C_synonymous	18	type(description):Chain(Spike glycoprotein),type(description):Chain(Spike protein S1),type(description):Topological domain(Extracellular),type(description):Domain(BetaCoV S1-NTD),type(description):Region(Disordered),type(description):Disulfide bond(),type(description):Natural variant(in strain: Lambda/C.37)
T_3141_C_synonymous	18	type(description):Chain(Spike glycoprotein),type(description):Chain(Spike protein S2),type(description):Chain(Spike protein S2'),type(description):Topological domain(Extracellular),type(description):Beta strand()
G_841_C_missense	18	type(description):Chain(Spike glycoprotein),type(description):Chain(Spike protein S1),type(description):Topological domain(Extracellular),type(description):Domain(BetaCoV S1-NTD),type(description):Region(Putative superantigen; may bind T-cell receptor alpha/TRAC)
T_3702_C_synonymous	18	type(description):Chain(Spike glycoprotein),type(description):Chain(Spike protein S2),type(description):Chain(Spike protein S2'),type(description):Transmembrane(Helical),type(description):Helix()
T_1632_C_synonymous	18	type(description):Chain(Spike glycoprotein),type(description):Chain(Spike protein S1),type(description):Topological domain(Extracellular),type(description):Disulfide bond()
A_1236_G_synonymous	18	type(description):Chain(Spike glycoprotein),type(description):Chain(Spike protein S1),type(description):Topological domain(Extracellular),type(description):Domain(BetaCoV S1-CTD),type(description):Region(Receptor-binding domain (RBD)),type(description):Disulfide bond(),type(description):Disulfide bond(),type(description):Beta strand()
T_763_C_missense	18	type(description):Chain(Spike glycoprotein),type(description):Chain(Spike protein S1),type(description):Topological domain(Extracellular),type(description):Domain(BetaCoV S1-NTD),type(description):Region(Disordered),type(description):Turn()
A_653_G_missense	18	type(description):Chain(Spike glycoprotein),type(description):Chain(Spike protein S1),type(description):Topological domain(Extracellular),type(description):Domain(BetaCoV S1-NTD)
G_2635_A_missense	18	type(description):Chain(Spike glycoprotein),type(description):Chain(Spike protein S2),type(description):Chain(Spike protein S2'),type(description):Topological domain(Extracellular),type(description):Helix()
G_618_A_synonymous	18	type(description):Chain(Spike glycoprotein),type(description):Chain(Spike protein S1),type(description):Topological domain(Extracellular),type(description):Domain(BetaCoV S1-NTD),type(description):Beta strand()
A_2322_G_synonymous	18	type(description):Chain(Spike glycoprotein),type(description):Chain(Spike protein S2),type(description):Topological domain(Extracellular),type(description):Helix()
A_1701_G_synonymous	18	type(description):Chain(Spike glycoprotein),type(description):Chain(Spike protein S1),type(description):Topological domain(Extracellular),type(description):Disulfide bond(),type(description):Beta strand()
T_465_C_synonymous	18	type(description):Chain(Spike glycoprotein),type(description):Chain(Spike protein S1),type(description):Topological domain(Extracellular),type(description):Domain(BetaCoV S1-NTD),type(description):Region(Disordered),type(description):Disulfide bond(),type(description):Beta strand()
A_1020_G_synonymous	18	type(description):Chain(Spike glycoprotein),type(description):Chain(Spike protein S1),type(description):Topological domain(Extracellular),type(description):Domain(BetaCoV S1-CTD),type(description):Region(Receptor-binding domain (RBD)),type(description):Disulfide bond(),type(description):Helix()
A_1847_G_missense	18	type(description):Chain(Spike glycoprotein),type(description):Chain(Spike protein S1),type(description):Topological domain(Extracellular)
A_2328_G_synonymous	18	type(description):Chain(Spike glycoprotein),type(description):Chain(Spike protein S2),type(description):Topological domain(Extracellular),type(description):Helix()
A_3218_C_missense	18	type(description):Chain(Spike glycoprotein),type(description):Chain(Spike protein S2),type(description):Chain(Spike protein S2'),type(description):Topological domain(Extracellular),type(description):Beta strand()
G_2540_C_missense	18	type(description):Chain(Spike glycoprotein),type(description):Chain(Spike protein S2),type(description):Chain(Spike protein S2'),type(description):Topological domain(Extracellular),type(description):Region(Disordered),type(description):Region(Fusion peptide 2),type(description):Disulfide bond()
T_3231_A_synonymous	18	type(description):Chain(Spike glycoprotein),type(description):Chain(Spike protein S2),type(description):Chain(Spike protein S2'),type(description):Topological domain(Extracellular),type(description):Beta strand()
A_417_G_synonymous	18	type(description):Chain(Spike glycoprotein),type(description):Chain(Spike protein S1),type(description):Topological domain(Extracellular),type(description):Domain(BetaCoV S1-NTD),type(description):Disulfide bond(),type(description):Beta strand()
A_41_G_missense	18	type(description):Region(Disordered)
A_457_G_missense	18	type(description):Chain(Spike glycoprotein),type(description):Chain(Spike protein S1),type(description):Topological domain(Extracellular),type(description):Domain(BetaCoV S1-NTD),type(description):Region(Disordered),type(description):Disulfide bond(),type(description):Beta strand()
C_2047_T_missense	18	type(description):Chain(Spike glycoprotein),type(description):Chain(Spike protein S1),type(description):Topological domain(Extracellular),type(description):Region(Disordered),type(description):Region(Putative superantigen; may bind T-cell receptor beta/TRBC1),type(description):Mutagenesis(About 50% stronger entry efficiency in Vero E6 cells while 30% weaker entry efficiency in hACE2-expressing BH…
T_328_C_synonymous	18	type(description):Chain(Spike glycoprotein),type(description):Chain(Spike protein S1),type(description):Topological domain(Extracellular),type(description):Domain(BetaCoV S1-NTD),type(description):Disulfide bond()
A_2384_G_missense	18	type(description):Chain(Spike glycoprotein),type(description):Chain(Spike protein S2),type(description):Topological domain(Extracellular)
A_3165_G_synonymous	18	type(description):Chain(Spike glycoprotein),type(description):Chain(Spike protein S2),type(description):Chain(Spike protein S2'),type(description):Topological domain(Extracellular),type(description):Beta strand()
A_563_G_missense	17	type(description):Chain(Spike glycoprotein),type(description):Chain(Spike protein S1),type(description):Topological domain(Extracellular),type(description):Domain(BetaCoV S1-NTD),type(description):Beta strand()
T_2874_C_synonymous	17	type(description):Chain(Spike glycoprotein),type(description):Chain(Spike protein S2),type(description):Chain(Spike protein S2'),type(description):Topological domain(Extracellular),type(description):Region(Heptad repeat 1),type(description):Coiled coil()
A_1236_T_synonymous	17	type(description):Chain(Spike glycoprotein),type(description):Chain(Spike protein S1),type(description):Topological domain(Extracellular),type(description):Domain(BetaCoV S1-CTD),type(description):Region(Receptor-binding domain (RBD)),type(description):Disulfide bond(),type(description):Disulfide bond(),type(description):Beta strand()
T_2787_C_synonymous	17	type(description):Chain(Spike glycoprotein),type(description):Chain(Spike protein S2),type(description):Chain(Spike protein S2'),type(description):Topological domain(Extracellular),type(description):Region(Heptad repeat 1),type(description):Helix()
A_239_G_missense	17	type(description):Chain(Spike glycoprotein),type(description):Chain(Spike protein S1),type(description):Topological domain(Extracellular),type(description):Domain(BetaCoV S1-NTD),type(description):Region(Disordered),type(description):Disulfide bond()
A_3257_G_missense	17	type(description):Chain(Spike glycoprotein),type(description):Chain(Spike protein S2),type(description):Chain(Spike protein S2'),type(description):Topological domain(Extracellular),type(description):Disulfide bond()
C_3438_A_missense	17	type(description):Chain(Spike glycoprotein),type(description):Chain(Spike protein S2),type(description):Chain(Spike protein S2'),type(description):Topological domain(Extracellular)
A_1979_T_missense	17	type(description):Chain(Spike glycoprotein),type(description):Chain(Spike protein S1),type(description):Topological domain(Extracellular),type(description):Beta strand()
A_962_T_missense	17	type(description):Chain(Spike glycoprotein),type(description):Chain(Spike protein S1),type(description):Topological domain(Extracellular),type(description):Region(Receptor-binding domain (RBD)),type(description):Region(Disordered)
T_2712_C_synonymous	17	type(description):Chain(Spike glycoprotein),type(description):Chain(Spike protein S2),type(description):Chain(Spike protein S2'),type(description):Topological domain(Extracellular),type(description):Helix()
G_3735_A_synonymous	17	type(description):Chain(Spike glycoprotein),type(description):Chain(Spike protein S2),type(description):Chain(Spike protein S2'),type(description):Topological domain(Cytoplasmic)
C_3428_T_missense	17	type(description):Chain(Spike glycoprotein),type(description):Chain(Spike protein S2),type(description):Chain(Spike protein S2'),type(description):Topological domain(Extracellular),type(description):Turn()
G_2527_A_missense	17	type(description):Chain(Spike glycoprotein),type(description):Chain(Spike protein S2),type(description):Chain(Spike protein S2'),type(description):Topological domain(Extracellular),type(description):Region(Disordered),type(description):Region(Fusion peptide 2),type(description):Disulfide bond(),type(description):Beta strand()
G_1134_T_missense	17	type(description):Chain(Spike glycoprotein),type(description):Chain(Spike protein S1),type(description):Topological domain(Extracellular),type(description):Domain(BetaCoV S1-CTD),type(description):Region(Receptor-binding domain (RBD)),type(description):Beta strand()
T_807_C_synonymous	17	type(description):Chain(Spike glycoprotein),type(description):Chain(Spike protein S1),type(description):Topological domain(Extracellular),type(description):Domain(BetaCoV S1-NTD),type(description):Beta strand()
T_1110_A_missense	17	type(description):Chain(Spike glycoprotein),type(description):Chain(Spike protein S1),type(description):Topological domain(Extracellular),type(description):Domain(BetaCoV S1-CTD),type(description):Region(Receptor-binding domain (RBD))
C_1541_T_missense	17	type(description):Chain(Spike glycoprotein),type(description):Chain(Spike protein S1),type(description):Topological domain(Extracellular),type(description):Domain(BetaCoV S1-CTD),type(description):Region(Receptor-binding domain (RBD)),type(description):Disulfide bond(),type(description):Beta strand()
A_2074_G_missense	17	type(description):Chain(Spike glycoprotein),type(description):Chain(Spike protein S2),type(description):Topological domain(Extracellular)
A_813_G_synonymous	17	type(description):Chain(Spike glycoprotein),type(description):Chain(Spike protein S1),type(description):Topological domain(Extracellular),type(description):Domain(BetaCoV S1-NTD),type(description):Beta strand()
C_1715_A_missense	17	type(description):Chain(Spike glycoprotein),type(description):Chain(Spike protein S1),type(description):Topological domain(Extracellular),type(description):Disulfide bond(),type(description):Beta strand()
G_1297_A_missense	17	type(description):Chain(Spike glycoprotein),type(description):Chain(Spike protein S1),type(description):Topological domain(Extracellular),type(description):Domain(BetaCoV S1-CTD),type(description):Region(Receptor-binding domain (RBD)),type(description):Disulfide bond(),type(description):Beta strand()
G_3520_T_missense	17	type(description):Chain(Spike glycoprotein),type(description):Chain(Spike protein S2),type(description):Chain(Spike protein S2'),type(description):Topological domain(Extracellular),type(description):Region(Heptad repeat 2)
G_2795_T_missense	17	type(description):Chain(Spike glycoprotein),type(description):Chain(Spike protein S2),type(description):Chain(Spike protein S2'),type(description):Topological domain(Extracellular),type(description):Region(Heptad repeat 1),type(description):Helix()
C_352_A_missense	17	type(description):Chain(Spike glycoprotein),type(description):Chain(Spike protein S1),type(description):Topological domain(Extracellular),type(description):Domain(BetaCoV S1-NTD),type(description):Disulfide bond(),type(description):Beta strand()
G_199_A_missense	17	type(description):Chain(Spike glycoprotein),type(description):Chain(Spike protein S1),type(description):Topological domain(Extracellular),type(description):Domain(BetaCoV S1-NTD),type(description):Disulfide bond(),type(description):Beta strand()
T_753_C_synonymous	17	type(description):Chain(Spike glycoprotein),type(description):Chain(Spike protein S1),type(description):Topological domain(Extracellular),type(description):Domain(BetaCoV S1-NTD),type(description):Region(Disordered),type(description):Natural variant(in strain: Lambda/C.37),type(description):Beta strand()
A_132_G_synonymous	17	type(description):Chain(Spike glycoprotein),type(description):Chain(Spike protein S1),type(description):Topological domain(Extracellular),type(description):Domain(BetaCoV S1-NTD),type(description):Disulfide bond()
G_2677_T_missense	17	type(description):Chain(Spike glycoprotein),type(description):Chain(Spike protein S2),type(description):Chain(Spike protein S2'),type(description):Topological domain(Extracellular)
A_2805_G_synonymous	17	type(description):Chain(Spike glycoprotein),type(description):Chain(Spike protein S2),type(description):Chain(Spike protein S2'),type(description):Topological domain(Extracellular),type(description):Region(Heptad repeat 1),type(description):Helix()
A_58_C_missense	17	type(description):Chain(Spike glycoprotein),type(description):Chain(Spike protein S1),type(description):Topological domain(Extracellular),type(description):Domain(BetaCoV S1-NTD),type(description):Region(Disordered),type(description):Disulfide bond(),type(description):Beta strand()
A_2370_T_missense	17	type(description):Chain(Spike glycoprotein),type(description):Chain(Spike protein S2),type(description):Topological domain(Extracellular),type(description):Beta strand()
G_656_A_missense	17	type(description):Chain(Spike glycoprotein),type(description):Chain(Spike protein S1),type(description):Topological domain(Extracellular),type(description):Domain(BetaCoV S1-NTD)
C_619_T_missense	17	type(description):Chain(Spike glycoprotein),type(description):Chain(Spike protein S1),type(description):Topological domain(Extracellular),type(description):Domain(BetaCoV S1-NTD),type(description):Beta strand()
T_3129_C_synonymous	17	type(description):Chain(Spike glycoprotein),type(description):Chain(Spike protein S2),type(description):Chain(Spike protein S2'),type(description):Topological domain(Extracellular),type(description):Disulfide bond(),type(description):Beta strand()
T_2016_C_synonymous	17	type(description):Chain(Spike glycoprotein),type(description):Chain(Spike protein S1),type(description):Topological domain(Extracellular),type(description):Beta strand()
T_1287_C_synonymous	17	type(description):Chain(Spike glycoprotein),type(description):Chain(Spike protein S1),type(description):Topological domain(Extracellular),type(description):Domain(BetaCoV S1-CTD),type(description):Region(Receptor-binding domain (RBD)),type(description):Disulfide bond(),type(description):Disulfide bond(),type(description):Beta strand()
T_2967_C_synonymous	17	type(description):Chain(Spike glycoprotein),type(description):Chain(Spike protein S2),type(description):Chain(Spike protein S2'),type(description):Topological domain(Extracellular),type(description):Coiled coil(),type(description):Turn()
C_498_T_synonymous	17	type(description):Chain(Spike glycoprotein),type(description):Chain(Spike protein S1),type(description):Topological domain(Extracellular),type(description):Domain(BetaCoV S1-NTD),type(description):Disulfide bond(),type(description):Beta strand()
C_2480_T_missense	17	type(description):Chain(Spike glycoprotein),type(description):Chain(Spike protein S2),type(description):Chain(Spike protein S2'),type(description):Topological domain(Extracellular),type(description):Region(Fusion peptide 1)
C_1561_T_missense	17	type(description):Chain(Spike glycoprotein),type(description):Chain(Spike protein S1),type(description):Topological domain(Extracellular),type(description):Domain(BetaCoV S1-CTD),type(description):Region(Receptor-binding domain (RBD)),type(description):Region(Disordered),type(description):Disulfide bond()
T_2529_C_synonymous	17	type(description):Chain(Spike glycoprotein),type(description):Chain(Spike protein S2),type(description):Chain(Spike protein S2'),type(description):Topological domain(Extracellular),type(description):Region(Disordered),type(description):Region(Fusion peptide 2),type(description):Disulfide bond(),type(description):Beta strand()
T_102_C_synonymous	17	type(description):Chain(Spike glycoprotein),type(description):Chain(Spike protein S1),type(description):Topological domain(Extracellular),type(description):Domain(BetaCoV S1-NTD),type(description):Disulfide bond(),type(description):Turn()
C_1885_A_missense	17	type(description):Chain(Spike glycoprotein),type(description):Chain(Spike protein S1),type(description):Topological domain(Extracellular),type(description):Region(Disordered),type(description):Disulfide bond()
A_1191_G_synonymous	17	type(description):Chain(Spike glycoprotein),type(description):Chain(Spike protein S1),type(description):Topological domain(Extracellular),type(description):Domain(BetaCoV S1-CTD),type(description):Region(Receptor-binding domain (RBD)),type(description):Disulfide bond(),type(description):Disulfide bond(),type(description):Beta strand()
G_31_T_missense	17	type(description):Signal(),type(description):Region(Disordered)
G_755_T_missense	17	type(description):Chain(Spike glycoprotein),type(description):Chain(Spike protein S1),type(description):Topological domain(Extracellular),type(description):Domain(BetaCoV S1-NTD),type(description):Region(Disordered),type(description):Natural variant(in strain: Lambda/C.37),type(description):Beta strand()
T_1322_G_missense	16	type(description):Chain(Spike glycoprotein),type(description):Chain(Spike protein S1),type(description):Topological domain(Extracellular),type(description):Domain(BetaCoV S1-CTD),type(description):Region(Receptor-binding domain (RBD)),type(description):Region(Receptor-binding motif; binding to human ACE2),type(description):Disulfide bond(),type(description):Helix()
G_592_T_missense	16	type(description):Chain(Spike glycoprotein),type(description):Chain(Spike protein S1),type(description):Topological domain(Extracellular),type(description):Domain(BetaCoV S1-NTD)
C_1240_A_missense	16	type(description):Chain(Spike glycoprotein),type(description):Chain(Spike protein S1),type(description):Topological domain(Extracellular),type(description):Domain(BetaCoV S1-CTD),type(description):Region(Receptor-binding domain (RBD)),type(description):Disulfide bond(),type(description):Disulfide bond()
G_3687_C_missense	16	type(description):Chain(Spike glycoprotein),type(description):Chain(Spike protein S2),type(description):Chain(Spike protein S2'),type(description):Transmembrane(Helical),type(description):Helix()
A_37_G_missense	16	type(description):Signal(),type(description):Region(Disordered)
C_1562_G_missense	16	type(description):Chain(Spike glycoprotein),type(description):Chain(Spike protein S1),type(description):Topological domain(Extracellular),type(description):Domain(BetaCoV S1-CTD),type(description):Region(Receptor-binding domain (RBD)),type(description):Region(Disordered),type(description):Disulfide bond()
A_1209_G_synonymous	16	type(description):Chain(Spike glycoprotein),type(description):Chain(Spike protein S1),type(description):Topological domain(Extracellular),type(description):Domain(BetaCoV S1-CTD),type(description):Region(Receptor-binding domain (RBD)),type(description):Region(Integrin-binding motif;),type(description):Disulfide bond(),type(description):Disulfide bond(),type(description):Beta strand()
T_1920_C_synonymous	16	type(description):Chain(Spike glycoprotein),type(description):Chain(Spike protein S1),type(description):Topological domain(Extracellular),type(description):Region(Disordered),type(description):Disulfide bond(),type(description):Beta strand()
T_3666_C_synonymous	16	type(description):Chain(Spike glycoprotein),type(description):Chain(Spike protein S2),type(description):Chain(Spike protein S2'),type(description):Transmembrane(Helical),type(description):Helix()
G_819_A_synonymous	16	type(description):Chain(Spike glycoprotein),type(description):Chain(Spike protein S1),type(description):Topological domain(Extracellular),type(description):Domain(BetaCoV S1-NTD),type(description):Beta strand()
A_1584_G_synonymous	16	type(description):Chain(Spike glycoprotein),type(description):Chain(Spike protein S1),type(description):Topological domain(Extracellular),type(description):Region(Receptor-binding domain (RBD)),type(description):Region(Disordered),type(description):Turn()
A_3132_G_synonymous	16	type(description):Chain(Spike glycoprotein),type(description):Chain(Spike protein S2),type(description):Chain(Spike protein S2'),type(description):Topological domain(Extracellular),type(description):Beta strand()
T_3588_G_synonymous	16	type(description):Chain(Spike glycoprotein),type(description):Chain(Spike protein S2),type(description):Chain(Spike protein S2'),type(description):Topological domain(Extracellular),type(description):Region(Heptad repeat 2),type(description):Coiled coil(),type(description):Helix()
G_922_A_missense	16	type(description):Chain(Spike glycoprotein),type(description):Chain(Spike protein S1),type(description):Topological domain(Extracellular)
T_2304_C_synonymous	16	type(description):Chain(Spike glycoprotein),type(description):Chain(Spike protein S2),type(description):Topological domain(Extracellular),type(description):Helix()
A_3709_G_missense	16	type(description):Chain(Spike glycoprotein),type(description):Chain(Spike protein S2),type(description):Chain(Spike protein S2'),type(description):Topological domain(Cytoplasmic)
G_2018_T_missense	16	type(description):Chain(Spike glycoprotein),type(description):Chain(Spike protein S1),type(description):Topological domain(Extracellular),type(description):Beta strand()
C_2502_T_synonymous	16	type(description):Chain(Spike glycoprotein),type(description):Chain(Spike protein S2),type(description):Chain(Spike protein S2'),type(description):Topological domain(Extracellular),type(description):Region(Fusion peptide 1),type(description):Region(Disordered)
G_2631_A_synonymous	16	type(description):Chain(Spike glycoprotein),type(description):Chain(Spike protein S2),type(description):Chain(Spike protein S2'),type(description):Topological domain(Extracellular),type(description):Helix()
A_3575_C_missense	16	type(description):Chain(Spike glycoprotein),type(description):Chain(Spike protein S2),type(description):Chain(Spike protein S2'),type(description):Topological domain(Extracellular),type(description):Region(Heptad repeat 2),type(description):Coiled coil(),type(description):Helix()
A_1452_G_synonymous	16	type(description):Chain(Spike glycoprotein),type(description):Chain(Spike protein S1),type(description):Topological domain(Extracellular),type(description):Domain(BetaCoV S1-CTD),type(description):Region(Receptor-binding domain (RBD)),type(description):Region(Receptor-binding motif; binding to human ACE2),type(description):Region(Disordered),type(description):Disulfide bond(),type(description):Di…
A_2507_T_missense	16	type(description):Chain(Spike glycoprotein),type(description):Chain(Spike protein S2),type(description):Chain(Spike protein S2'),type(description):Topological domain(Extracellular),type(description):Region(Fusion peptide 1),type(description):Region(Disordered),type(description):Region(Fusion peptide 2),type(description):Helix()
G_2770_T_missense	16	type(description):Chain(Spike glycoprotein),type(description):Chain(Spike protein S2),type(description):Chain(Spike protein S2'),type(description):Topological domain(Extracellular),type(description):Region(Heptad repeat 1),type(description):Helix()
T_1719_C_synonymous	16	type(description):Chain(Spike glycoprotein),type(description):Chain(Spike protein S1),type(description):Topological domain(Extracellular),type(description):Disulfide bond(),type(description):Beta strand()
T_3021_C_synonymous	16	type(description):Chain(Spike glycoprotein),type(description):Chain(Spike protein S2),type(description):Chain(Spike protein S2'),type(description):Topological domain(Extracellular)
G_2583_A_synonymous	16	type(description):Chain(Spike glycoprotein),type(description):Chain(Spike protein S2),type(description):Chain(Spike protein S2'),type(description):Topological domain(Extracellular),type(description):Beta strand()
T_2253_C_synonymous	16	type(description):Chain(Spike glycoprotein),type(description):Chain(Spike protein S2),type(description):Topological domain(Extracellular),type(description):Disulfide bond(),type(description):Helix()
C_1032_T_synonymous	16	type(description):Chain(Spike glycoprotein),type(description):Chain(Spike protein S1),type(description):Topological domain(Extracellular),type(description):Domain(BetaCoV S1-CTD),type(description):Region(Receptor-binding domain (RBD)),type(description):Disulfide bond(),type(description):Beta strand()
T_225_C_synonymous	16	type(description):Chain(Spike glycoprotein),type(description):Chain(Spike protein S1),type(description):Topological domain(Extracellular),type(description):Domain(BetaCoV S1-NTD),type(description):Region(Disordered),type(description):Disulfide bond(),type(description):Natural variant(in strain: Lambda/C.37)
T_729_C_synonymous	16	type(description):Chain(Spike glycoprotein),type(description):Chain(Spike protein S1),type(description):Topological domain(Extracellular),type(description):Domain(BetaCoV S1-NTD),type(description):Beta strand()
A_3220_G_missense	16	type(description):Chain(Spike glycoprotein),type(description):Chain(Spike protein S2),type(description):Chain(Spike protein S2'),type(description):Topological domain(Extracellular),type(description):Beta strand()
T_1866_C_synonymous	16	type(description):Chain(Spike glycoprotein),type(description):Chain(Spike protein S1),type(description):Topological domain(Extracellular),type(description):Region(Disordered),type(description):Disulfide bond(),type(description):Helix()
T_861_C_synonymous	16	type(description):Chain(Spike glycoprotein),type(description):Chain(Spike protein S1),type(description):Topological domain(Extracellular),type(description):Domain(BetaCoV S1-NTD),type(description):Region(Putative superantigen; may bind T-cell receptor alpha/TRAC),type(description):Beta strand()
A_2128_G_missense	16	type(description):Chain(Spike glycoprotein),type(description):Chain(Spike protein S2),type(description):Topological domain(Extracellular)
C_3538_A_missense	16	type(description):Chain(Spike glycoprotein),type(description):Chain(Spike protein S2),type(description):Chain(Spike protein S2'),type(description):Topological domain(Extracellular),type(description):Region(Heptad repeat 2),type(description):Coiled coil()
T_1458_C_synonymous	16	type(description):Chain(Spike glycoprotein),type(description):Chain(Spike protein S1),type(description):Topological domain(Extracellular),type(description):Domain(BetaCoV S1-CTD),type(description):Region(Receptor-binding domain (RBD)),type(description):Region(Receptor-binding motif; binding to human ACE2),type(description):Region(Disordered),type(description):Disulfide bond(),type(description):Di…
A_2487_T_synonymous	16	type(description):Chain(Spike glycoprotein),type(description):Chain(Spike protein S2),type(description):Chain(Spike protein S2'),type(description):Topological domain(Extracellular),type(description):Region(Fusion peptide 1),type(description):Region(Disordered),type(description):Helix()
G_231_A_synonymous	16	type(description):Chain(Spike glycoprotein),type(description):Chain(Spike protein S1),type(description):Topological domain(Extracellular),type(description):Domain(BetaCoV S1-NTD),type(description):Region(Disordered),type(description):Disulfide bond(),type(description):Beta strand()
A_2730_C_synonymous	16	type(description):Chain(Spike glycoprotein),type(description):Chain(Spike protein S2),type(description):Chain(Spike protein S2'),type(description):Topological domain(Extracellular),type(description):Helix()
C_3780_T_synonymous	16	type(description):Chain(Spike glycoprotein),type(description):Chain(Spike protein S2),type(description):Chain(Spike protein S2'),type(description):Topological domain(Cytoplasmic),type(description):Motif(Diacidic ER export motif (host COPII))
C_815_A_missense	16	type(description):Chain(Spike glycoprotein),type(description):Chain(Spike protein S1),type(description):Topological domain(Extracellular),type(description):Domain(BetaCoV S1-NTD),type(description):Beta strand()
C_2545_T_missense	16	type(description):Chain(Spike glycoprotein),type(description):Chain(Spike protein S2),type(description):Chain(Spike protein S2'),type(description):Topological domain(Extracellular),type(description):Region(Disordered),type(description):Region(Fusion peptide 2),type(description):Disulfide bond(),type(description):Beta strand()
T_3345_A_synonymous	16	type(description):Chain(Spike glycoprotein),type(description):Chain(Spike protein S2),type(description):Chain(Spike protein S2'),type(description):Topological domain(Extracellular),type(description):Disulfide bond()
A_2146_G_missense	16	type(description):Chain(Spike glycoprotein),type(description):Chain(Spike protein S2),type(description):Topological domain(Extracellular),type(description):Beta strand()
G_336_A_synonymous	16	type(description):Chain(Spike glycoprotein),type(description):Chain(Spike protein S1),type(description):Topological domain(Extracellular),type(description):Domain(BetaCoV S1-NTD),type(description):Disulfide bond(),type(description):Beta strand()
A_768_G_synonymous	16	type(description):Chain(Spike glycoprotein),type(description):Chain(Spike protein S1),type(description):Topological domain(Extracellular),type(description):Domain(BetaCoV S1-NTD),type(description):Region(Disordered),type(description):Turn()
T_731_C_missense	16	type(description):Chain(Spike glycoprotein),type(description):Chain(Spike protein S1),type(description):Topological domain(Extracellular),type(description):Domain(BetaCoV S1-NTD),type(description):Beta strand()
A_589_G_missense	16	type(description):Chain(Spike glycoprotein),type(description):Chain(Spike protein S1),type(description):Topological domain(Extracellular),type(description):Domain(BetaCoV S1-NTD),type(description):Beta strand()
G_1599_A_synonymous	16	type(description):Chain(Spike glycoprotein),type(description):Chain(Spike protein S1),type(description):Topological domain(Extracellular),type(description):Region(Receptor-binding domain (RBD)),type(description):Region(Disordered)
T_1959_C_synonymous	16	type(description):Chain(Spike glycoprotein),type(description):Chain(Spike protein S1),type(description):Topological domain(Extracellular),type(description):Natural variant(in strain: 19B/501Y)
T_1773_C_synonymous	16	type(description):Chain(Spike glycoprotein),type(description):Chain(Spike protein S1),type(description):Topological domain(Extracellular)
T_147_C_synonymous	16	type(description):Chain(Spike glycoprotein),type(description):Chain(Spike protein S1),type(description):Topological domain(Extracellular),type(description):Domain(BetaCoV S1-NTD),type(description):Disulfide bond(),type(description):Beta strand()
C_2282_T_missense	16	type(description):Chain(Spike glycoprotein),type(description):Chain(Spike protein S2),type(description):Topological domain(Extracellular),type(description):Helix()
A_2349_G_synonymous	16	type(description):Chain(Spike glycoprotein),type(description):Chain(Spike protein S2),type(description):Topological domain(Extracellular)
T_2514_C_synonymous	16	type(description):Chain(Spike glycoprotein),type(description):Chain(Spike protein S2),type(description):Chain(Spike protein S2'),type(description):Topological domain(Extracellular),type(description):Region(Disordered),type(description):Region(Fusion peptide 2),type(description):Helix()
G_3595_T_missense	16	type(description):Chain(Spike glycoprotein),type(description):Chain(Spike protein S2),type(description):Chain(Spike protein S2'),type(description):Topological domain(Extracellular),type(description):Region(Heptad repeat 2),type(description):Coiled coil()
C_776_T_missense	16	type(description):Chain(Spike glycoprotein),type(description):Chain(Spike protein S1),type(description):Topological domain(Extracellular),type(description):Domain(BetaCoV S1-NTD),type(description):Region(Disordered),type(description):Beta strand()
T_555_A_missense	16	type(description):Chain(Spike glycoprotein),type(description):Chain(Spike protein S1),type(description):Topological domain(Extracellular),type(description):Domain(BetaCoV S1-NTD),type(description):Region(Disordered),type(description):Beta strand()
T_2564_C_missense	16	type(description):Chain(Spike glycoprotein),type(description):Chain(Spike protein S2),type(description):Chain(Spike protein S2'),type(description):Topological domain(Extracellular),type(description):Region(Fusion peptide 2)
A_546_G_synonymous	16	type(description):Chain(Spike glycoprotein),type(description):Chain(Spike protein S1),type(description):Topological domain(Extracellular),type(description):Domain(BetaCoV S1-NTD),type(description):Region(Disordered)
C_1713_T_synonymous	15	type(description):Chain(Spike glycoprotein),type(description):Chain(Spike protein S1),type(description):Topological domain(Extracellular),type(description):Disulfide bond(),type(description):Beta strand()
T_2565_C_synonymous	15	type(description):Chain(Spike glycoprotein),type(description):Chain(Spike protein S2),type(description):Chain(Spike protein S2'),type(description):Topological domain(Extracellular),type(description):Region(Fusion peptide 2),type(description):Turn()
A_546_C_missense	15	type(description):Chain(Spike glycoprotein),type(description):Chain(Spike protein S1),type(description):Topological domain(Extracellular),type(description):Domain(BetaCoV S1-NTD),type(description):Region(Disordered)
C_1785_T_synonymous	15	type(description):Chain(Spike glycoprotein),type(description):Chain(Spike protein S1),type(description):Topological domain(Extracellular),type(description):Beta strand()
A_57_G_synonymous	15	type(description):Chain(Spike glycoprotein),type(description):Chain(Spike protein S1),type(description):Topological domain(Extracellular),type(description):Domain(BetaCoV S1-NTD),type(description):Region(Disordered),type(description):Disulfide bond(),type(description):Natural variant(in strain: Delta/B.1.617.2, Omicron/BA.2, Omicron/BA.2.12.1, Omicron/BA.2.75, Omicron/BA.4, Omicron/BA.5),type(des…
C_1353_T_synonymous	15	type(description):Chain(Spike glycoprotein),type(description):Chain(Spike protein S1),type(description):Topological domain(Extracellular),type(description):Domain(BetaCoV S1-CTD),type(description):Region(Receptor-binding domain (RBD)),type(description):Region(Receptor-binding motif; binding to human ACE2),type(description):Region(Immunodominant HLA epitope recognized by the CD8+; called NF9 pepti…
T_3369_C_synonymous	15	type(description):Chain(Spike glycoprotein),type(description):Chain(Spike protein S2),type(description):Chain(Spike protein S2'),type(description):Topological domain(Extracellular),type(description):Disulfide bond(),type(description):Beta strand()
A_64_G_missense	15	type(description):Chain(Spike glycoprotein),type(description):Chain(Spike protein S1),type(description):Topological domain(Extracellular),type(description):Domain(BetaCoV S1-NTD),type(description):Region(Disordered),type(description):Disulfide bond(),type(description):Beta strand()
G_2048_T_missense	15	type(description):Chain(Spike glycoprotein),type(description):Chain(Spike protein S1),type(description):Topological domain(Extracellular),type(description):Region(Disordered),type(description):Region(Putative superantigen; may bind T-cell receptor beta/TRBC1),type(description):Mutagenesis(About 50% stronger entry efficiency in Vero E6 cells while 30% weaker entry efficiency in hACE2-expressing BH…
A_2361_G_synonymous	15	type(description):Chain(Spike glycoprotein),type(description):Chain(Spike protein S2),type(description):Topological domain(Extracellular),type(description):Beta strand()
G_3550_A_missense	15	type(description):Chain(Spike glycoprotein),type(description):Chain(Spike protein S2),type(description):Chain(Spike protein S2'),type(description):Topological domain(Extracellular),type(description):Region(Heptad repeat 2),type(description):Coiled coil(),type(description):Helix()
G_3064_T_missense	15	type(description):Chain(Spike glycoprotein),type(description):Chain(Spike protein S2),type(description):Chain(Spike protein S2'),type(description):Topological domain(Extracellular)
G_262_C_missense	15	type(description):Chain(Spike glycoprotein),type(description):Chain(Spike protein S1),type(description):Topological domain(Extracellular),type(description):Domain(BetaCoV S1-NTD),type(description):Disulfide bond(),type(description):Helix()
G_3280_A_missense	15	type(description):Chain(Spike glycoprotein),type(description):Chain(Spike protein S2),type(description):Chain(Spike protein S2'),type(description):Topological domain(Extracellular),type(description):Disulfide bond(),type(description):Beta strand()
A_287_C_missense	15	type(description):Chain(Spike glycoprotein),type(description):Chain(Spike protein S1),type(description):Topological domain(Extracellular),type(description):Domain(BetaCoV S1-NTD),type(description):Disulfide bond(),type(description):Beta strand()
A_897_T_synonymous	15	type(description):Chain(Spike glycoprotein),type(description):Chain(Spike protein S1),type(description):Topological domain(Extracellular),type(description):Domain(BetaCoV S1-NTD),type(description):Region(Putative superantigen; may bind T-cell receptor alpha/TRAC),type(description):Disulfide bond(),type(description):Helix()
A_2106_G_synonymous	15	type(description):Chain(Spike glycoprotein),type(description):Chain(Spike protein S2),type(description):Topological domain(Extracellular),type(description):Beta strand()
T_1344_C_synonymous	15	type(description):Chain(Spike glycoprotein),type(description):Chain(Spike protein S1),type(description):Topological domain(Extracellular),type(description):Domain(BetaCoV S1-CTD),type(description):Region(Receptor-binding domain (RBD)),type(description):Region(Receptor-binding motif; binding to human ACE2),type(description):Region(Immunodominant HLA epitope recognized by the CD8+; called NF9 pepti…
T_2232_C_synonymous	15	type(description):Chain(Spike glycoprotein),type(description):Chain(Spike protein S2),type(description):Topological domain(Extracellular),type(description):Disulfide bond(),type(description):Disulfide bond()
G_2314_A_missense	15	type(description):Chain(Spike glycoprotein),type(description):Chain(Spike protein S2),type(description):Topological domain(Extracellular),type(description):Helix()
A_3639_G_synonymous	15	type(description):Chain(Spike glycoprotein),type(description):Chain(Spike protein S2),type(description):Chain(Spike protein S2'),type(description):Topological domain(Extracellular)
T_2943_G_synonymous	15	type(description):Chain(Spike glycoprotein),type(description):Chain(Spike protein S2),type(description):Chain(Spike protein S2'),type(description):Topological domain(Extracellular),type(description):Coiled coil(),type(description):Natural variant(in strain: Omicron/BA.1),type(description):Helix()
A_3322_T_missense	15	type(description):Chain(Spike glycoprotein),type(description):Chain(Spike protein S2),type(description):Chain(Spike protein S2'),type(description):Topological domain(Extracellular),type(description):Disulfide bond(),type(description):Beta strand()
T_1443_G_missense	15	type(description):Chain(Spike glycoprotein),type(description):Chain(Spike protein S1),type(description):Topological domain(Extracellular),type(description):Domain(BetaCoV S1-CTD),type(description):Region(Receptor-binding domain (RBD)),type(description):Region(Receptor-binding motif; binding to human ACE2),type(description):Region(Disordered),type(description):Disulfide bond(),type(description):Di…
G_3250_A_missense	15	type(description):Chain(Spike glycoprotein),type(description):Chain(Spike protein S2),type(description):Chain(Spike protein S2'),type(description):Topological domain(Extracellular),type(description):Disulfide bond()
T_1164_C_synonymous	15	type(description):Chain(Spike glycoprotein),type(description):Chain(Spike protein S1),type(description):Topological domain(Extracellular),type(description):Domain(BetaCoV S1-CTD),type(description):Region(Receptor-binding domain (RBD)),type(description):Disulfide bond(),type(description):Turn()
G_2964_A_synonymous	15	type(description):Chain(Spike glycoprotein),type(description):Chain(Spike protein S2),type(description):Chain(Spike protein S2'),type(description):Topological domain(Extracellular),type(description):Coiled coil(),type(description):Turn()
G_740_A_missense	15	type(description):Chain(Spike glycoprotein),type(description):Chain(Spike protein S1),type(description):Topological domain(Extracellular),type(description):Domain(BetaCoV S1-NTD),type(description):Region(Disordered),type(description):Natural variant(in strain: Lambda/C.37),type(description):Beta strand()
C_2748_T_synonymous	15	type(description):Chain(Spike glycoprotein),type(description):Chain(Spike protein S2),type(description):Chain(Spike protein S2'),type(description):Topological domain(Extracellular),type(description):Helix()
T_1092_C_synonymous	15	type(description):Chain(Spike glycoprotein),type(description):Chain(Spike protein S1),type(description):Topological domain(Extracellular),type(description):Domain(BetaCoV S1-CTD),type(description):Region(Receptor-binding domain (RBD))
G_345_A_synonymous	15	type(description):Chain(Spike glycoprotein),type(description):Chain(Spike protein S1),type(description):Topological domain(Extracellular),type(description):Domain(BetaCoV S1-NTD),type(description):Disulfide bond()
T_426_C_synonymous	15	type(description):Chain(Spike glycoprotein),type(description):Chain(Spike protein S1),type(description):Topological domain(Extracellular),type(description):Domain(BetaCoV S1-NTD),type(description):Region(Disordered),type(description):Disulfide bond(),type(description):Natural variant(in strain: Omicron/BA.1),type(description):Natural variant(in strain: Kappa/B.1.617.1, Omicron/BA.2, Omicron/BA.2.…
[truncated: 3,971 more rows]
