# Supplementary material for: Analysis of 3.5 million SARS-CoV-2 sequences reveals unique mutational trends with consistent nucleotide and codon frequencies
Source: Virol J. 2023 Feb 17;20:31. doi: 10.1186/s12985-023-01982-8 (PMC9936480; doi:10.1186/s12985-023-01982-8)
Supplement: Supplementary file 12 — Additional file 12. Tables S71-90: Uniprot Annotations for All Mutations in Structural Proteins for all Clades. [file 12985_2023_1982_MOESM12_ESM.zip › Additional File 1 Tables S71-90/Additional File 1 Table S79_uniprot_annotated_Spike_omicron_all_mut_info.tsv]

mutation	mutation_count	features
A_1841_G_missense	1194949	type(description):Chain(Spike glycoprotein),type(description):Chain(Spike protein S1),type(description):Topological domain(Extracellular)
A_2862_T_missense	1187499	type(description):Chain(Spike glycoprotein),type(description):Chain(Spike protein S2),type(description):Chain(Spike protein S2'),type(description):Topological domain(Extracellular),type(description):Region(Heptad repeat 1),type(description):Coiled coil(),type(description):Natural variant(in strain: Omicron/BA.1, Omicron/BA.2, Omicron/BA.2.12.1, Omicron/BA.2.75, Omicron/BA.4, Omicron/BA.5),type(de…
T_2907_A_missense	1187478	type(description):Chain(Spike glycoprotein),type(description):Chain(Spike protein S2),type(description):Chain(Spike protein S2'),type(description):Topological domain(Extracellular),type(description):Region(Heptad repeat 1),type(description):Coiled coil(),type(description):Natural variant(in strain: Omicron/BA.1, Omicron/BA.2, Omicron/BA.2.12.1, Omicron/BA.2.75, Omicron/BA.4, Omicron/BA.5)
C_1963_T_missense	1187123	type(description):Chain(Spike glycoprotein),type(description):Chain(Spike protein S1),type(description):Topological domain(Extracellular),type(description):Beta strand()
C_2042_A_missense	1186942	type(description):Chain(Spike glycoprotein),type(description):Chain(Spike protein S1),type(description):Topological domain(Extracellular),type(description):Region(Disordered),type(description):Mutagenesis(About 50% stronger entry efficiency in Vero E6 cells while 30% weaker entry efficiency in hACE2-expressing BHK cells.)
T_2037_G_missense	1186707	type(description):Chain(Spike glycoprotein),type(description):Chain(Spike protein S1),type(description):Topological domain(Extracellular),type(description):Region(Disordered),type(description):Natural variant(in strain: Omicron/BA.1, Omicron/BA.2, Omicron/BA.2.12.1, Omicron/BA.4, Omicron/BA.5),type(description):Mutagenesis(About 50% stronger entry efficiency in Vero E6 cells while 30% weaker entr…
G_2386_T_missense	1186402	type(description):Chain(Spike glycoprotein),type(description):Chain(Spike protein S2),type(description):Topological domain(Extracellular)
C_1433_A_missense	1185821	type(description):Chain(Spike glycoprotein),type(description):Chain(Spike protein S1),type(description):Topological domain(Extracellular),type(description):Domain(BetaCoV S1-CTD),type(description):Region(Receptor-binding domain (RBD)),type(description):Region(Receptor-binding motif; binding to human ACE2),type(description):Region(Disordered),type(description):Disulfide bond(),type(description):Be…
G_1016_A_missense	1184717	type(description):Chain(Spike glycoprotein),type(description):Chain(Spike protein S1),type(description):Topological domain(Extracellular),type(description):Domain(BetaCoV S1-CTD),type(description):Region(Receptor-binding domain (RBD)),type(description):Disulfide bond(),type(description):Helix()
T_1117_C_missense	1182978	type(description):Chain(Spike glycoprotein),type(description):Chain(Spike protein S1),type(description):Topological domain(Extracellular),type(description):Domain(BetaCoV S1-CTD),type(description):Region(Receptor-binding domain (RBD)),type(description):Helix()
C_1124_T_missense	1182616	type(description):Chain(Spike glycoprotein),type(description):Chain(Spike protein S1),type(description):Topological domain(Extracellular),type(description):Domain(BetaCoV S1-CTD),type(description):Region(Receptor-binding domain (RBD))
C_3438_T_synonymous	1182508	type(description):Chain(Spike glycoprotein),type(description):Chain(Spike protein S2),type(description):Chain(Spike protein S2'),type(description):Topological domain(Extracellular)
A_1501_T_missense	1182096	type(description):Chain(Spike glycoprotein),type(description):Chain(Spike protein S1),type(description):Topological domain(Extracellular),type(description):Domain(BetaCoV S1-CTD),type(description):Region(Receptor-binding domain (RBD)),type(description):Region(Receptor-binding motif; binding to human ACE2),type(description):Disulfide bond(),type(description):Beta strand()
C_1112_T_missense	1181668	type(description):Chain(Spike glycoprotein),type(description):Chain(Spike protein S1),type(description):Topological domain(Extracellular),type(description):Domain(BetaCoV S1-CTD),type(description):Region(Receptor-binding domain (RBD))
G_1430_A_missense	1181530	type(description):Chain(Spike glycoprotein),type(description):Chain(Spike protein S1),type(description):Topological domain(Extracellular),type(description):Domain(BetaCoV S1-CTD),type(description):Region(Receptor-binding domain (RBD)),type(description):Region(Receptor-binding motif; binding to human ACE2),type(description):Region(Disordered),type(description):Disulfide bond(),type(description):Be…
A_1493_G_missense	1181291	type(description):Chain(Spike glycoprotein),type(description):Chain(Spike protein S1),type(description):Topological domain(Extracellular),type(description):Domain(BetaCoV S1-CTD),type(description):Region(Receptor-binding domain (RBD)),type(description):Region(Receptor-binding motif; binding to human ACE2),type(description):Disulfide bond()
A_1451_C_missense	1180229	type(description):Chain(Spike glycoprotein),type(description):Chain(Spike protein S1),type(description):Topological domain(Extracellular),type(description):Domain(BetaCoV S1-CTD),type(description):Region(Receptor-binding domain (RBD)),type(description):Region(Receptor-binding motif; binding to human ACE2),type(description):Region(Disordered),type(description):Disulfide bond(),type(description):Di…
T_1513_C_missense	1179975	type(description):Chain(Spike glycoprotein),type(description):Chain(Spike protein S1),type(description):Topological domain(Extracellular),type(description):Domain(BetaCoV S1-CTD),type(description):Region(Receptor-binding domain (RBD)),type(description):Region(Receptor-binding motif; binding to human ACE2),type(description):Disulfide bond(),type(description):Helix()
C_2292_A_missense	1174861	type(description):Chain(Spike glycoprotein),type(description):Chain(Spike protein S2),type(description):Topological domain(Extracellular),type(description):Natural variant(in strain: Omicron/BA.1, Omicron/BA.2, Omicron/BA.2.12.1, Omicron/BA.2.75, Omicron/BA.4, Omicron/BA.5),type(description):Helix()
G_1251_T_missense	1145012	type(description):Chain(Spike glycoprotein),type(description):Chain(Spike protein S1),type(description):Topological domain(Extracellular),type(description):Domain(BetaCoV S1-CTD),type(description):Region(Receptor-binding domain (RBD)),type(description):Disulfide bond(),type(description):Disulfide bond(),type(description):Natural variant(in strain: Beta/B.1.351, Gamma/P.1, Omicron/BA.1, Omicron/BA…
G_425_A_missense	1140659	type(description):Chain(Spike glycoprotein),type(description):Chain(Spike protein S1),type(description):Topological domain(Extracellular),type(description):Domain(BetaCoV S1-NTD),type(description):Disulfide bond(),type(description):Beta strand()
T_1320_G_missense	1134919	type(description):Chain(Spike glycoprotein),type(description):Chain(Spike protein S1),type(description):Topological domain(Extracellular),type(description):Domain(BetaCoV S1-CTD),type(description):Region(Receptor-binding domain (RBD)),type(description):Region(Receptor-binding motif; binding to human ACE2),type(description):Disulfide bond(),type(description):Natural variant(in strain: Omicron/BA.1…
A_1478_G_missense	1133653	type(description):Chain(Spike glycoprotein),type(description):Chain(Spike protein S1),type(description):Topological domain(Extracellular),type(description):Domain(BetaCoV S1-CTD),type(description):Region(Receptor-binding domain (RBD)),type(description):Region(Receptor-binding motif; binding to human ACE2),type(description):Disulfide bond(),type(description):Beta strand()
T_638_G_missense	597996	type(description):Chain(Spike glycoprotein),type(description):Chain(Spike protein S1),type(description):Topological domain(Extracellular),type(description):Domain(BetaCoV S1-NTD),type(description):Beta strand()
C_56_T_missense	597840	type(description):Chain(Spike glycoprotein),type(description):Chain(Spike protein S1),type(description):Topological domain(Extracellular),type(description):Domain(BetaCoV S1-NTD),type(description):Region(Disordered),type(description):Disulfide bond()
A_1126_G_missense	597507	type(description):Chain(Spike glycoprotein),type(description):Chain(Spike protein S1),type(description):Topological domain(Extracellular),type(description):Domain(BetaCoV S1-CTD),type(description):Region(Receptor-binding domain (RBD)),type(description):Beta strand()
G_1213_A_missense	595797	type(description):Chain(Spike glycoprotein),type(description):Chain(Spike protein S1),type(description):Topological domain(Extracellular),type(description):Domain(BetaCoV S1-CTD),type(description):Region(Receptor-binding domain (RBD)),type(description):Region(Integrin-binding motif;),type(description):Disulfide bond(),type(description):Disulfide bond(),type(description):Helix()
A_1224_C_missense	592299	type(description):Chain(Spike glycoprotein),type(description):Chain(Spike protein S1),type(description):Topological domain(Extracellular),type(description):Domain(BetaCoV S1-CTD),type(description):Region(Receptor-binding domain (RBD)),type(description):Disulfide bond(),type(description):Disulfide bond(),type(description):Natural variant(in strain: Omicron/BA.2, Omicron/BA.2.12.1, Omicron/BA.2.75,…
C_284_T_missense	589780	type(description):Chain(Spike glycoprotein),type(description):Chain(Spike protein S1),type(description):Topological domain(Extracellular),type(description):Domain(BetaCoV S1-NTD),type(description):Disulfide bond(),type(description):Beta strand()
C_2568_A_missense	588921	type(description):Chain(Spike glycoprotein),type(description):Chain(Spike protein S2),type(description):Chain(Spike protein S2'),type(description):Topological domain(Extracellular),type(description):Natural variant(in strain: Omicron/BA.1),type(description):Turn()
C_200_T_missense	588830	type(description):Chain(Spike glycoprotein),type(description):Chain(Spike protein S1),type(description):Topological domain(Extracellular),type(description):Domain(BetaCoV S1-NTD),type(description):Disulfide bond(),type(description):Beta strand()
C_2941_T_missense	588770	type(description):Chain(Spike glycoprotein),type(description):Chain(Spike protein S2),type(description):Chain(Spike protein S2'),type(description):Topological domain(Extracellular),type(description):Coiled coil(),type(description):Helix()
C_1640_A_missense	588702	type(description):Chain(Spike glycoprotein),type(description):Chain(Spike protein S1),type(description):Topological domain(Extracellular),type(description):Disulfide bond(),type(description):Beta strand()
G_1486_A_missense	584730	type(description):Chain(Spike glycoprotein),type(description):Chain(Spike protein S1),type(description):Topological domain(Extracellular),type(description):Domain(BetaCoV S1-CTD),type(description):Region(Receptor-binding domain (RBD)),type(description):Region(Receptor-binding motif; binding to human ACE2),type(description):Disulfide bond()
T_1111_C_missense	584555	type(description):Chain(Spike glycoprotein),type(description):Chain(Spike protein S1),type(description):Topological domain(Extracellular),type(description):Domain(BetaCoV S1-CTD),type(description):Region(Receptor-binding domain (RBD))
G_1336_A_missense	559502	type(description):Chain(Spike glycoprotein),type(description):Chain(Spike protein S1),type(description):Topological domain(Extracellular),type(description):Domain(BetaCoV S1-CTD),type(description):Region(Receptor-binding domain (RBD)),type(description):Region(Receptor-binding motif; binding to human ACE2),type(description):Disulfide bond(),type(description):Turn()
A_204_C_synonymous	542179	type(description):Chain(Spike glycoprotein),type(description):Chain(Spike protein S1),type(description):Topological domain(Extracellular),type(description):Domain(BetaCoV S1-NTD),type(description):Region(Disordered),type(description):Disulfide bond(),type(description):Beta strand()
T_426_C_synonymous	540993	type(description):Chain(Spike glycoprotein),type(description):Chain(Spike protein S1),type(description):Topological domain(Extracellular),type(description):Domain(BetaCoV S1-NTD),type(description):Region(Disordered),type(description):Disulfide bond(),type(description):Natural variant(in strain: Omicron/BA.1),type(description):Natural variant(in strain: Kappa/B.1.617.1, Omicron/BA.2, Omicron/BA.2.…
T_634_A_missense	537887	type(description):Chain(Spike glycoprotein),type(description):Chain(Spike protein S1),type(description):Topological domain(Extracellular),type(description):Domain(BetaCoV S1-NTD),type(description):Natural variant(in strain: Omicron/BA.1),type(description):Beta strand()
G_1037_A_missense	370126	type(description):Chain(Spike glycoprotein),type(description):Chain(Spike protein S1),type(description):Topological domain(Extracellular),type(description):Domain(BetaCoV S1-CTD),type(description):Region(Receptor-binding domain (RBD)),type(description):Disulfide bond(),type(description):Beta strand()
T_71_C_missense	246630	type(description):Chain(Spike glycoprotein),type(description):Chain(Spike protein S1),type(description):Topological domain(Extracellular),type(description):Domain(BetaCoV S1-NTD),type(description):Region(Disordered),type(description):Disulfide bond()
C_1230_T_synonymous	130724	type(description):Chain(Spike glycoprotein),type(description):Chain(Spike protein S1),type(description):Topological domain(Extracellular),type(description):Domain(BetaCoV S1-CTD),type(description):Region(Receptor-binding domain (RBD)),type(description):Disulfide bond(),type(description):Disulfide bond(),type(description):Beta strand()
C_33_T_synonymous	124746	type(description):Signal(),type(description):Region(Disordered)
C_2111_T_missense	95242	type(description):Chain(Spike glycoprotein),type(description):Chain(Spike protein S2),type(description):Topological domain(Extracellular),type(description):Beta strand()
T_1355_A_missense	90371	type(description):Chain(Spike glycoprotein),type(description):Chain(Spike protein S1),type(description):Topological domain(Extracellular),type(description):Domain(BetaCoV S1-CTD),type(description):Region(Receptor-binding domain (RBD)),type(description):Region(Receptor-binding motif; binding to human ACE2),type(description):Region(Immunodominant HLA epitope recognized by the CD8+; called NF9 pepti…
C_159_T_synonymous	84385	type(description):Chain(Spike glycoprotein),type(description):Chain(Spike protein S1),type(description):Topological domain(Extracellular),type(description):Domain(BetaCoV S1-NTD),type(description):Disulfide bond(),type(description):Beta strand()
T_1355_G_missense	53340	type(description):Chain(Spike glycoprotein),type(description):Chain(Spike protein S1),type(description):Topological domain(Extracellular),type(description):Domain(BetaCoV S1-CTD),type(description):Region(Receptor-binding domain (RBD)),type(description):Region(Receptor-binding motif; binding to human ACE2),type(description):Region(Immunodominant HLA epitope recognized by the CD8+; called NF9 pepti…
T_1456_G_missense	48087	type(description):Chain(Spike glycoprotein),type(description):Chain(Spike protein S1),type(description):Topological domain(Extracellular),type(description):Domain(BetaCoV S1-CTD),type(description):Region(Receptor-binding domain (RBD)),type(description):Region(Receptor-binding motif; binding to human ACE2),type(description):Region(Disordered),type(description):Disulfide bond(),type(description):Di…
C_2102_T_missense	38158	type(description):Chain(Spike glycoprotein),type(description):Chain(Spike protein S2),type(description):Topological domain(Extracellular)
C_13_T_missense	12416	type(description):Signal(),type(description):Region(Disordered)
A_3241_G_missense	7083	type(description):Chain(Spike glycoprotein),type(description):Chain(Spike protein S2),type(description):Chain(Spike protein S2'),type(description):Topological domain(Extracellular)
A_2205_G_synonymous	6969	type(description):Chain(Spike glycoprotein),type(description):Chain(Spike protein S2),type(description):Topological domain(Extracellular),type(description):Beta strand()
T_8_G_missense	6631	type(description):Signal(),type(description):Region(Disordered)
C_2029_G_missense	6259	type(description):Chain(Spike glycoprotein),type(description):Chain(Spike protein S1),type(description):Topological domain(Extracellular),type(description):Region(Disordered)
C_227_T_missense	6050	type(description):Chain(Spike glycoprotein),type(description):Chain(Spike protein S1),type(description):Topological domain(Extracellular),type(description):Domain(BetaCoV S1-NTD),type(description):Region(Disordered),type(description):Disulfide bond()
T_492_G_missense	5387	type(description):Chain(Spike glycoprotein),type(description):Chain(Spike protein S1),type(description):Topological domain(Extracellular),type(description):Domain(BetaCoV S1-NTD),type(description):Region(Disordered),type(description):Disulfide bond(),type(description):Beta strand()
A_697_G_missense	5143	type(description):Chain(Spike glycoprotein),type(description):Chain(Spike protein S1),type(description):Topological domain(Extracellular),type(description):Domain(BetaCoV S1-NTD)
A_1250_C_missense	5000	type(description):Chain(Spike glycoprotein),type(description):Chain(Spike protein S1),type(description):Topological domain(Extracellular),type(description):Domain(BetaCoV S1-CTD),type(description):Region(Receptor-binding domain (RBD)),type(description):Disulfide bond(),type(description):Disulfide bond()
C_1686_T_synonymous	4893	type(description):Chain(Spike glycoprotein),type(description):Chain(Spike protein S1),type(description):Topological domain(Extracellular),type(description):Disulfide bond()
C_1317_T_synonymous	4284	type(description):Chain(Spike glycoprotein),type(description):Chain(Spike protein S1),type(description):Topological domain(Extracellular),type(description):Domain(BetaCoV S1-CTD),type(description):Region(Receptor-binding domain (RBD)),type(description):Region(Receptor-binding motif; binding to human ACE2),type(description):Disulfide bond(),type(description):Helix()
C_2042_G_missense	4084	type(description):Chain(Spike glycoprotein),type(description):Chain(Spike protein S1),type(description):Topological domain(Extracellular),type(description):Region(Disordered),type(description):Mutagenesis(About 50% stronger entry efficiency in Vero E6 cells while 30% weaker entry efficiency in hACE2-expressing BHK cells.)
C_56_G_missense	4084	type(description):Chain(Spike glycoprotein),type(description):Chain(Spike protein S1),type(description):Topological domain(Extracellular),type(description):Domain(BetaCoV S1-NTD),type(description):Region(Disordered),type(description):Disulfide bond()
G_2848_A_missense	4005	type(description):Chain(Spike glycoprotein),type(description):Chain(Spike protein S2),type(description):Chain(Spike protein S2'),type(description):Topological domain(Extracellular),type(description):Region(Heptad repeat 1),type(description):Coiled coil(),type(description):Helix()
C_1296_T_synonymous	3659	type(description):Chain(Spike glycoprotein),type(description):Chain(Spike protein S1),type(description):Topological domain(Extracellular),type(description):Domain(BetaCoV S1-CTD),type(description):Region(Receptor-binding domain (RBD)),type(description):Disulfide bond(),type(description):Disulfide bond(),type(description):Beta strand()
A_2871_G_synonymous	3644	type(description):Chain(Spike glycoprotein),type(description):Chain(Spike protein S2),type(description):Chain(Spike protein S2'),type(description):Topological domain(Extracellular),type(description):Region(Heptad repeat 1),type(description):Coiled coil()
T_203_C_missense	3565	type(description):Chain(Spike glycoprotein),type(description):Chain(Spike protein S1),type(description):Topological domain(Extracellular),type(description):Domain(BetaCoV S1-NTD),type(description):Region(Disordered),type(description):Disulfide bond(),type(description):Beta strand()
C_1354_A_missense	3541	type(description):Chain(Spike glycoprotein),type(description):Chain(Spike protein S1),type(description):Topological domain(Extracellular),type(description):Domain(BetaCoV S1-CTD),type(description):Region(Receptor-binding domain (RBD)),type(description):Region(Receptor-binding motif; binding to human ACE2),type(description):Region(Immunodominant HLA epitope recognized by the CD8+; called NF9 pepti…
G_1015_A_missense	3490	type(description):Chain(Spike glycoprotein),type(description):Chain(Spike protein S1),type(description):Topological domain(Extracellular),type(description):Domain(BetaCoV S1-CTD),type(description):Region(Receptor-binding domain (RBD)),type(description):Disulfide bond(),type(description):Helix()
C_2367_T_synonymous	3441	type(description):Chain(Spike glycoprotein),type(description):Chain(Spike protein S2),type(description):Topological domain(Extracellular),type(description):Beta strand()
C_2461_T_synonymous	3331	type(description):Chain(Spike glycoprotein),type(description):Chain(Spike protein S2),type(description):Chain(Spike protein S2'),type(description):Topological domain(Extracellular),type(description):Region(Fusion peptide 1),type(description):Helix()
T_1927_C_missense	3321	type(description):Chain(Spike glycoprotein),type(description):Chain(Spike protein S1),type(description):Topological domain(Extracellular),type(description):Disulfide bond(),type(description):Beta strand()
A_1973_G_missense	3109	type(description):Chain(Spike glycoprotein),type(description):Chain(Spike protein S1),type(description):Topological domain(Extracellular),type(description):Beta strand()
A_2763_G_synonymous	2711	type(description):Chain(Spike glycoprotein),type(description):Chain(Spike protein S2),type(description):Chain(Spike protein S2'),type(description):Topological domain(Extracellular),type(description):Region(Heptad repeat 1),type(description):Helix()
T_3662_C_missense	2634	type(description):Chain(Spike glycoprotein),type(description):Chain(Spike protein S2),type(description):Chain(Spike protein S2'),type(description):Transmembrane(Helical),type(description):Helix()
C_3485_T_missense	2414	type(description):Chain(Spike glycoprotein),type(description):Chain(Spike protein S2),type(description):Chain(Spike protein S2'),type(description):Topological domain(Extracellular)
C_1008_T_synonymous	2404	type(description):Chain(Spike glycoprotein),type(description):Chain(Spike protein S1),type(description):Topological domain(Extracellular),type(description):Domain(BetaCoV S1-CTD),type(description):Region(Receptor-binding domain (RBD)),type(description):Disulfide bond()
C_1882_A_missense	2345	type(description):Chain(Spike glycoprotein),type(description):Chain(Spike protein S1),type(description):Topological domain(Extracellular),type(description):Region(Disordered),type(description):Disulfide bond(),type(description):Turn()
C_764_T_missense	2220	type(description):Chain(Spike glycoprotein),type(description):Chain(Spike protein S1),type(description):Topological domain(Extracellular),type(description):Domain(BetaCoV S1-NTD),type(description):Region(Disordered),type(description):Turn()
C_120_T_synonymous	2044	type(description):Chain(Spike glycoprotein),type(description):Chain(Spike protein S1),type(description):Topological domain(Extracellular),type(description):Domain(BetaCoV S1-NTD),type(description):Disulfide bond(),type(description):Beta strand()
C_702_T_synonymous	1938	type(description):Chain(Spike glycoprotein),type(description):Chain(Spike protein S1),type(description):Topological domain(Extracellular),type(description):Domain(BetaCoV S1-NTD),type(description):Glycosylation(N-linked (GlcNAc...) (high mannose) asparagine; by host),type(description):Mutagenesis(Increased resistance to neutralizing antibodies.)
C_2636_T_missense	1878	type(description):Chain(Spike glycoprotein),type(description):Chain(Spike protein S2),type(description):Chain(Spike protein S2'),type(description):Topological domain(Extracellular),type(description):Helix()
T_635_C_missense	1836	type(description):Chain(Spike glycoprotein),type(description):Chain(Spike protein S1),type(description):Topological domain(Extracellular),type(description):Domain(BetaCoV S1-NTD),type(description):Natural variant(in strain: Omicron/BA.1),type(description):Beta strand()
G_1037_C_missense	1779	type(description):Chain(Spike glycoprotein),type(description):Chain(Spike protein S1),type(description):Topological domain(Extracellular),type(description):Domain(BetaCoV S1-CTD),type(description):Region(Receptor-binding domain (RBD)),type(description):Disulfide bond(),type(description):Beta strand()
C_888_T_synonymous	1736	type(description):Chain(Spike glycoprotein),type(description):Chain(Spike protein S1),type(description):Topological domain(Extracellular),type(description):Domain(BetaCoV S1-NTD),type(description):Region(Putative superantigen; may bind T-cell receptor alpha/TRAC),type(description):Disulfide bond(),type(description):Helix()
C_1062_T_synonymous	1707	type(description):Chain(Spike glycoprotein),type(description):Chain(Spike protein S1),type(description):Topological domain(Extracellular),type(description):Domain(BetaCoV S1-CTD),type(description):Region(Receptor-binding domain (RBD)),type(description):Disulfide bond(),type(description):Beta strand()
C_526_T_missense	1700	type(description):Chain(Spike glycoprotein),type(description):Chain(Spike protein S1),type(description):Topological domain(Extracellular),type(description):Domain(BetaCoV S1-NTD),type(description):Region(Disordered)
G_2393_A_missense	1698	type(description):Chain(Spike glycoprotein),type(description):Chain(Spike protein S2),type(description):Topological domain(Extracellular),type(description):Beta strand()
T_458_C_missense	1671	type(description):Chain(Spike glycoprotein),type(description):Chain(Spike protein S1),type(description):Topological domain(Extracellular),type(description):Domain(BetaCoV S1-NTD),type(description):Region(Disordered),type(description):Disulfide bond(),type(description):Beta strand()
C_180_T_synonymous	1607	type(description):Chain(Spike glycoprotein),type(description):Chain(Spike protein S1),type(description):Topological domain(Extracellular),type(description):Domain(BetaCoV S1-NTD),type(description):Disulfide bond()
C_1425_T_synonymous	1605	type(description):Chain(Spike glycoprotein),type(description):Chain(Spike protein S1),type(description):Topological domain(Extracellular),type(description):Domain(BetaCoV S1-CTD),type(description):Region(Receptor-binding domain (RBD)),type(description):Region(Receptor-binding motif; binding to human ACE2),type(description):Region(Disordered),type(description):Disulfide bond(),type(description):Mu…
T_3330_C_synonymous	1574	type(description):Chain(Spike glycoprotein),type(description):Chain(Spike protein S2),type(description):Chain(Spike protein S2'),type(description):Topological domain(Extracellular),type(description):Disulfide bond()
C_2073_T_synonymous	1512	type(description):Chain(Spike glycoprotein),type(description):Chain(Spike protein S2),type(description):Topological domain(Extracellular),type(description):Beta strand()
C_2816_T_missense	1510	type(description):Chain(Spike glycoprotein),type(description):Chain(Spike protein S2),type(description):Chain(Spike protein S2'),type(description):Topological domain(Extracellular),type(description):Region(Heptad repeat 1),type(description):Helix()
G_3775_C_missense	1489	type(description):Chain(Spike glycoprotein),type(description):Chain(Spike protein S2),type(description):Chain(Spike protein S2'),type(description):Topological domain(Cytoplasmic),type(description):Motif(Diacidic ER export motif (host COPII))
A_743_C_missense	1467	type(description):Chain(Spike glycoprotein),type(description):Chain(Spike protein S1),type(description):Topological domain(Extracellular),type(description):Domain(BetaCoV S1-NTD),type(description):Region(Disordered),type(description):Natural variant(in strain: Lambda/C.37)
C_471_A_missense	1457	type(description):Chain(Spike glycoprotein),type(description):Chain(Spike protein S1),type(description):Topological domain(Extracellular),type(description):Domain(BetaCoV S1-NTD),type(description):Region(Disordered),type(description):Disulfide bond(),type(description):Natural variant(in strain: Delta/B.1.617.2),type(description):Natural variant(in strain: A23.1, Omicron/BA.2.75),type(description)…
C_1629_T_synonymous	1452	type(description):Chain(Spike glycoprotein),type(description):Chain(Spike protein S1),type(description):Topological domain(Extracellular),type(description):Disulfide bond(),type(description):Beta strand()
C_1668_T_synonymous	1445	type(description):Chain(Spike glycoprotein),type(description):Chain(Spike protein S1),type(description):Topological domain(Extracellular),type(description):Disulfide bond()
C_249_T_synonymous	1434	type(description):Chain(Spike glycoprotein),type(description):Chain(Spike protein S1),type(description):Topological domain(Extracellular),type(description):Domain(BetaCoV S1-NTD),type(description):Disulfide bond(),type(description):Beta strand()
C_3714_T_synonymous	1429	type(description):Chain(Spike glycoprotein),type(description):Chain(Spike protein S2),type(description):Chain(Spike protein S2'),type(description):Topological domain(Cytoplasmic),type(description):Motif(Binding to host endocytosis trafficking protein SNX27)
A_1878_G_synonymous	1420	type(description):Chain(Spike glycoprotein),type(description):Chain(Spike protein S1),type(description):Topological domain(Extracellular),type(description):Region(Disordered),type(description):Disulfide bond(),type(description):Turn()
C_3591_T_synonymous	1393	type(description):Chain(Spike glycoprotein),type(description):Chain(Spike protein S2),type(description):Chain(Spike protein S2'),type(description):Topological domain(Extracellular),type(description):Region(Heptad repeat 2),type(description):Coiled coil()
C_2063_T_missense	1379	type(description):Chain(Spike glycoprotein),type(description):Chain(Spike protein S2),type(description):Topological domain(Extracellular)
C_665_T_missense	1351	type(description):Chain(Spike glycoprotein),type(description):Chain(Spike protein S1),type(description):Topological domain(Extracellular),type(description):Domain(BetaCoV S1-NTD),type(description):Beta strand()
C_2076_T_synonymous	1330	type(description):Chain(Spike glycoprotein),type(description):Chain(Spike protein S2),type(description):Topological domain(Extracellular),type(description):Beta strand()
G_3790_T_missense	1326	type(description):Chain(Spike glycoprotein),type(description):Chain(Spike protein S2),type(description):Chain(Spike protein S2'),type(description):Topological domain(Cytoplasmic),type(description):Motif(Binding to host plasma membrane localising/FERM domain proteins)
C_3342_T_synonymous	1319	type(description):Chain(Spike glycoprotein),type(description):Chain(Spike protein S2),type(description):Chain(Spike protein S2'),type(description):Topological domain(Extracellular),type(description):Disulfide bond(),type(description):Beta strand()
C_3484_T_missense	1319	type(description):Chain(Spike glycoprotein),type(description):Chain(Spike protein S2),type(description):Chain(Spike protein S2'),type(description):Topological domain(Extracellular)
C_2334_T_synonymous	1284	type(description):Chain(Spike glycoprotein),type(description):Chain(Spike protein S2),type(description):Topological domain(Extracellular),type(description):Helix()
C_60_T_synonymous	1260	type(description):Chain(Spike glycoprotein),type(description):Chain(Spike protein S1),type(description):Topological domain(Extracellular),type(description):Domain(BetaCoV S1-NTD),type(description):Region(Disordered),type(description):Disulfide bond(),type(description):Natural variant(in strain: Gamma/P.1),type(description):Beta strand()
C_297_T_synonymous	1260	type(description):Chain(Spike glycoprotein),type(description):Chain(Spike protein S1),type(description):Topological domain(Extracellular),type(description):Domain(BetaCoV S1-NTD),type(description):Disulfide bond()
C_1552_T_synonymous	1245	type(description):Chain(Spike glycoprotein),type(description):Chain(Spike protein S1),type(description):Topological domain(Extracellular),type(description):Domain(BetaCoV S1-CTD),type(description):Region(Receptor-binding domain (RBD)),type(description):Disulfide bond()
C_1524_T_synonymous	1228	type(description):Chain(Spike glycoprotein),type(description):Chain(Spike protein S1),type(description):Topological domain(Extracellular),type(description):Domain(BetaCoV S1-CTD),type(description):Region(Receptor-binding domain (RBD)),type(description):Region(Receptor-binding motif; binding to human ACE2),type(description):Disulfide bond(),type(description):Beta strand()
C_2568_T_synonymous	1207	type(description):Chain(Spike glycoprotein),type(description):Chain(Spike protein S2),type(description):Chain(Spike protein S2'),type(description):Topological domain(Extracellular),type(description):Natural variant(in strain: Omicron/BA.1),type(description):Turn()
C_3788_T_missense	1206	type(description):Chain(Spike glycoprotein),type(description):Chain(Spike protein S2),type(description):Chain(Spike protein S2'),type(description):Topological domain(Cytoplasmic),type(description):Motif(Binding to host plasma membrane localising/FERM domain proteins)
C_3645_T_synonymous	1198	type(description):Chain(Spike glycoprotein),type(description):Chain(Spike protein S2),type(description):Chain(Spike protein S2'),type(description):Transmembrane(Helical)
C_3303_T_synonymous	1186	type(description):Chain(Spike glycoprotein),type(description):Chain(Spike protein S2),type(description):Chain(Spike protein S2'),type(description):Topological domain(Extracellular),type(description):Disulfide bond(),type(description):Natural variant(in strain: Theta/P.3)
C_96_T_synonymous	1176	type(description):Chain(Spike glycoprotein),type(description):Chain(Spike protein S1),type(description):Topological domain(Extracellular),type(description):Domain(BetaCoV S1-NTD),type(description):Disulfide bond(),type(description):Turn()
C_1185_T_synonymous	1109	type(description):Chain(Spike glycoprotein),type(description):Chain(Spike protein S1),type(description):Topological domain(Extracellular),type(description):Domain(BetaCoV S1-CTD),type(description):Region(Receptor-binding domain (RBD)),type(description):Disulfide bond(),type(description):Disulfide bond(),type(description):Beta strand()
C_2472_T_synonymous	1091	type(description):Chain(Spike glycoprotein),type(description):Chain(Spike protein S2),type(description):Chain(Spike protein S2'),type(description):Topological domain(Extracellular),type(description):Region(Fusion peptide 1)
T_2709_C_synonymous	1059	type(description):Chain(Spike glycoprotein),type(description):Chain(Spike protein S2),type(description):Chain(Spike protein S2'),type(description):Topological domain(Extracellular),type(description):Helix()
C_776_T_missense	1055	type(description):Chain(Spike glycoprotein),type(description):Chain(Spike protein S1),type(description):Topological domain(Extracellular),type(description):Domain(BetaCoV S1-NTD),type(description):Region(Disordered),type(description):Beta strand()
C_2121_T_synonymous	1045	type(description):Chain(Spike glycoprotein),type(description):Chain(Spike protein S2),type(description):Topological domain(Extracellular)
G_624_A_synonymous	1038	type(description):Chain(Spike glycoprotein),type(description):Chain(Spike protein S1),type(description):Topological domain(Extracellular),type(description):Domain(BetaCoV S1-NTD),type(description):Beta strand()
C_3444_T_synonymous	1031	type(description):Chain(Spike glycoprotein),type(description):Chain(Spike protein S2),type(description):Chain(Spike protein S2'),type(description):Topological domain(Extracellular),type(description):Helix()
C_165_T_synonymous	1016	type(description):Chain(Spike glycoprotein),type(description):Chain(Spike protein S1),type(description):Topological domain(Extracellular),type(description):Domain(BetaCoV S1-NTD),type(description):Disulfide bond(),type(description):Beta strand()
C_438_T_synonymous	990	type(description):Chain(Spike glycoprotein),type(description):Chain(Spike protein S1),type(description):Topological domain(Extracellular),type(description):Domain(BetaCoV S1-NTD),type(description):Region(Disordered),type(description):Disulfide bond(),type(description):Beta strand()
C_2130_T_synonymous	946	type(description):Chain(Spike glycoprotein),type(description):Chain(Spike protein S2),type(description):Topological domain(Extracellular)
C_174_T_synonymous	931	type(description):Chain(Spike glycoprotein),type(description):Chain(Spike protein S1),type(description):Topological domain(Extracellular),type(description):Domain(BetaCoV S1-NTD),type(description):Disulfide bond()
C_1029_T_synonymous	908	type(description):Chain(Spike glycoprotein),type(description):Chain(Spike protein S1),type(description):Topological domain(Extracellular),type(description):Domain(BetaCoV S1-CTD),type(description):Region(Receptor-binding domain (RBD)),type(description):Glycosylation(N-linked (GlcNAc...) (complex) asparagine; by host),type(description):Disulfide bond(),type(description):Mutagenesis(Reduced viral i…
T_190_C_missense	906	type(description):Chain(Spike glycoprotein),type(description):Chain(Spike protein S1),type(description):Topological domain(Extracellular),type(description):Domain(BetaCoV S1-NTD),type(description):Disulfide bond(),type(description):Beta strand()
C_3534_T_synonymous	897	type(description):Chain(Spike glycoprotein),type(description):Chain(Spike protein S2),type(description):Chain(Spike protein S2'),type(description):Topological domain(Extracellular),type(description):Region(Heptad repeat 2),type(description):Coiled coil()
G_3058_T_missense	892	type(description):Chain(Spike glycoprotein),type(description):Chain(Spike protein S2),type(description):Chain(Spike protein S2'),type(description):Topological domain(Extracellular),type(description):Helix()
C_2537_G_missense	889	type(description):Chain(Spike glycoprotein),type(description):Chain(Spike protein S2),type(description):Chain(Spike protein S2'),type(description):Topological domain(Extracellular),type(description):Region(Disordered),type(description):Region(Fusion peptide 2),type(description):Disulfide bond()
C_2492_T_missense	884	type(description):Chain(Spike glycoprotein),type(description):Chain(Spike protein S2),type(description):Chain(Spike protein S2'),type(description):Topological domain(Extracellular),type(description):Region(Fusion peptide 1),type(description):Region(Disordered)
C_145_T_missense	875	type(description):Chain(Spike glycoprotein),type(description):Chain(Spike protein S1),type(description):Topological domain(Extracellular),type(description):Domain(BetaCoV S1-NTD),type(description):Disulfide bond(),type(description):Beta strand()
C_761_T_missense	869	type(description):Chain(Spike glycoprotein),type(description):Chain(Spike protein S1),type(description):Topological domain(Extracellular),type(description):Domain(BetaCoV S1-NTD),type(description):Region(Disordered)
C_390_T_synonymous	863	type(description):Chain(Spike glycoprotein),type(description):Chain(Spike protein S1),type(description):Topological domain(Extracellular),type(description):Domain(BetaCoV S1-NTD),type(description):Disulfide bond(),type(description):Beta strand()
C_52_T_missense	851	type(description):Chain(Spike glycoprotein),type(description):Chain(Spike protein S1),type(description):Topological domain(Extracellular),type(description):Domain(BetaCoV S1-NTD),type(description):Region(Disordered),type(description):Disulfide bond()
C_2820_T_synonymous	848	type(description):Chain(Spike glycoprotein),type(description):Chain(Spike protein S2),type(description):Chain(Spike protein S2'),type(description):Topological domain(Extracellular),type(description):Region(Heptad repeat 1),type(description):Helix()
G_3728_T_missense	847	type(description):Chain(Spike glycoprotein),type(description):Chain(Spike protein S2),type(description):Chain(Spike protein S2'),type(description):Topological domain(Cytoplasmic)
C_1995_T_synonymous	842	type(description):Chain(Spike glycoprotein),type(description):Chain(Spike protein S1),type(description):Topological domain(Extracellular),type(description):Disulfide bond(),type(description):Beta strand()
C_3440_T_missense	833	type(description):Chain(Spike glycoprotein),type(description):Chain(Spike protein S2),type(description):Chain(Spike protein S2'),type(description):Topological domain(Extracellular)
A_2361_T_missense	830	type(description):Chain(Spike glycoprotein),type(description):Chain(Spike protein S2),type(description):Topological domain(Extracellular),type(description):Beta strand()
C_3793_T_missense	824	type(description):Chain(Spike glycoprotein),type(description):Chain(Spike protein S2),type(description):Chain(Spike protein S2'),type(description):Topological domain(Cytoplasmic),type(description):Motif(Binding to host plasma membrane localising/FERM domain proteins)
G_2806_T_missense	811	type(description):Chain(Spike glycoprotein),type(description):Chain(Spike protein S2),type(description):Chain(Spike protein S2'),type(description):Topological domain(Extracellular),type(description):Region(Heptad repeat 1),type(description):Helix()
C_826_T_synonymous	811	type(description):Chain(Spike glycoprotein),type(description):Chain(Spike protein S1),type(description):Topological domain(Extracellular),type(description):Domain(BetaCoV S1-NTD),type(description):Beta strand()
C_3399_A_synonymous	804	type(description):Chain(Spike glycoprotein),type(description):Chain(Spike protein S2),type(description):Chain(Spike protein S2'),type(description):Topological domain(Extracellular),type(description):Beta strand()
A_529_G_missense	804	type(description):Chain(Spike glycoprotein),type(description):Chain(Spike protein S1),type(description):Topological domain(Extracellular),type(description):Domain(BetaCoV S1-NTD),type(description):Region(Disordered)
C_2145_T_synonymous	792	type(description):Chain(Spike glycoprotein),type(description):Chain(Spike protein S2),type(description):Topological domain(Extracellular),type(description):Beta strand()
T_642_C_synonymous	780	type(description):Chain(Spike glycoprotein),type(description):Chain(Spike protein S1),type(description):Topological domain(Extracellular),type(description):Domain(BetaCoV S1-NTD),type(description):Natural variant(in strain: Omicron/BA.1),type(description):Beta strand()
C_918_T_synonymous	778	type(description):Chain(Spike glycoprotein),type(description):Chain(Spike protein S1),type(description):Topological domain(Extracellular),type(description):Beta strand()
G_958_A_missense	773	type(description):Chain(Spike glycoprotein),type(description):Chain(Spike protein S1),type(description):Topological domain(Extracellular),type(description):Region(Receptor-binding domain (RBD)),type(description):Region(Disordered)
C_84_T_synonymous	769	type(description):Chain(Spike glycoprotein),type(description):Chain(Spike protein S1),type(description):Topological domain(Extracellular),type(description):Domain(BetaCoV S1-NTD),type(description):Disulfide bond(),type(description):Beta strand()
T_742_C_missense	766	type(description):Chain(Spike glycoprotein),type(description):Chain(Spike protein S1),type(description):Topological domain(Extracellular),type(description):Domain(BetaCoV S1-NTD),type(description):Region(Disordered),type(description):Natural variant(in strain: Lambda/C.37)
A_1060_G_missense	763	type(description):Chain(Spike glycoprotein),type(description):Chain(Spike protein S1),type(description):Topological domain(Extracellular),type(description):Domain(BetaCoV S1-CTD),type(description):Region(Receptor-binding domain (RBD)),type(description):Disulfide bond()
C_2880_T_synonymous	760	type(description):Chain(Spike glycoprotein),type(description):Chain(Spike protein S2),type(description):Chain(Spike protein S2'),type(description):Topological domain(Extracellular),type(description):Region(Heptad repeat 1),type(description):Coiled coil()
C_2808_T_synonymous	758	type(description):Chain(Spike glycoprotein),type(description):Chain(Spike protein S2),type(description):Chain(Spike protein S2'),type(description):Topological domain(Extracellular),type(description):Region(Heptad repeat 1),type(description):Helix()
C_936_T_synonymous	757	type(description):Chain(Spike glycoprotein),type(description):Chain(Spike protein S1),type(description):Topological domain(Extracellular),type(description):Beta strand()
C_1467_T_synonymous	741	type(description):Chain(Spike glycoprotein),type(description):Chain(Spike protein S1),type(description):Topological domain(Extracellular),type(description):Domain(BetaCoV S1-CTD),type(description):Region(Receptor-binding domain (RBD)),type(description):Region(Receptor-binding motif; binding to human ACE2),type(description):Region(Disordered),type(description):Disulfide bond(),type(description):Be…
G_3790_A_missense	722	type(description):Chain(Spike glycoprotein),type(description):Chain(Spike protein S2),type(description):Chain(Spike protein S2'),type(description):Topological domain(Cytoplasmic),type(description):Motif(Binding to host plasma membrane localising/FERM domain proteins)
A_1854_T_synonymous	713	type(description):Chain(Spike glycoprotein),type(description):Chain(Spike protein S1),type(description):Topological domain(Extracellular),type(description):Disulfide bond(),type(description):Turn()
C_3816_T_synonymous	706	type(description):Chain(Spike glycoprotein),type(description):Chain(Spike protein S2),type(description):Chain(Spike protein S2'),type(description):Topological domain(Cytoplasmic),type(description):Motif(KxHxx, ER retrieval signal (COPI))
C_640_A_missense	704	type(description):Chain(Spike glycoprotein),type(description):Chain(Spike protein S1),type(description):Topological domain(Extracellular),type(description):Domain(BetaCoV S1-NTD),type(description):Beta strand()
C_2196_T_synonymous	700	type(description):Chain(Spike glycoprotein),type(description):Chain(Spike protein S2),type(description):Topological domain(Extracellular)
C_1102_A_missense	699	type(description):Chain(Spike glycoprotein),type(description):Chain(Spike protein S1),type(description):Topological domain(Extracellular),type(description):Domain(BetaCoV S1-CTD),type(description):Region(Receptor-binding domain (RBD)),type(description):Helix()
C_960_T_synonymous	698	type(description):Chain(Spike glycoprotein),type(description):Chain(Spike protein S1),type(description):Topological domain(Extracellular),type(description):Region(Receptor-binding domain (RBD)),type(description):Region(Disordered)
T_3231_C_synonymous	695	type(description):Chain(Spike glycoprotein),type(description):Chain(Spike protein S2),type(description):Chain(Spike protein S2'),type(description):Topological domain(Extracellular),type(description):Beta strand()
G_3457_T_missense	685	type(description):Chain(Spike glycoprotein),type(description):Chain(Spike protein S2),type(description):Chain(Spike protein S2'),type(description):Topological domain(Extracellular),type(description):Helix()
C_35_T_missense	685	type(description):Signal(),type(description):Region(Disordered)
T_3491_C_missense	682	type(description):Chain(Spike glycoprotein),type(description):Chain(Spike protein S2),type(description):Chain(Spike protein S2'),type(description):Topological domain(Extracellular),type(description):Region(Heptad repeat 2)
C_435_T_synonymous	679	type(description):Chain(Spike glycoprotein),type(description):Chain(Spike protein S1),type(description):Topological domain(Extracellular),type(description):Domain(BetaCoV S1-NTD),type(description):Region(Disordered),type(description):Disulfide bond(),type(description):Natural variant(in strain: Omicron/BA.1),type(description):Beta strand()
C_2812_T_missense	674	type(description):Chain(Spike glycoprotein),type(description):Chain(Spike protein S2),type(description):Chain(Spike protein S2'),type(description):Topological domain(Extracellular),type(description):Region(Heptad repeat 1),type(description):Helix()
G_3529_A_missense	674	type(description):Chain(Spike glycoprotein),type(description):Chain(Spike protein S2),type(description):Chain(Spike protein S2'),type(description):Topological domain(Extracellular),type(description):Region(Heptad repeat 2),type(description):Coiled coil()
T_557_C_missense	663	type(description):Chain(Spike glycoprotein),type(description):Chain(Spike protein S1),type(description):Topological domain(Extracellular),type(description):Domain(BetaCoV S1-NTD),type(description):Beta strand()
G_1564_C_missense	653	type(description):Chain(Spike glycoprotein),type(description):Chain(Spike protein S1),type(description):Topological domain(Extracellular),type(description):Domain(BetaCoV S1-CTD),type(description):Region(Receptor-binding domain (RBD)),type(description):Region(Disordered),type(description):Disulfide bond()
G_925_C_missense	638	type(description):Chain(Spike glycoprotein),type(description):Chain(Spike protein S1),type(description):Topological domain(Extracellular)
A_443_C_missense	637	type(description):Chain(Spike glycoprotein),type(description):Chain(Spike protein S1),type(description):Topological domain(Extracellular),type(description):Domain(BetaCoV S1-NTD),type(description):Region(Disordered),type(description):Disulfide bond(),type(description):Turn()
C_882_T_synonymous	634	type(description):Chain(Spike glycoprotein),type(description):Chain(Spike protein S1),type(description):Topological domain(Extracellular),type(description):Domain(BetaCoV S1-NTD),type(description):Region(Putative superantigen; may bind T-cell receptor alpha/TRAC),type(description):Disulfide bond()
C_1718_T_missense	628	type(description):Chain(Spike glycoprotein),type(description):Chain(Spike protein S1),type(description):Topological domain(Extracellular),type(description):Disulfide bond(),type(description):Beta strand()
C_2195_T_missense	626	type(description):Chain(Spike glycoprotein),type(description):Chain(Spike protein S2),type(description):Topological domain(Extracellular)
C_2147_T_missense	624	type(description):Chain(Spike glycoprotein),type(description):Chain(Spike protein S2),type(description):Topological domain(Extracellular),type(description):Beta strand()
C_3059_T_missense	622	type(description):Chain(Spike glycoprotein),type(description):Chain(Spike protein S2),type(description):Chain(Spike protein S2'),type(description):Topological domain(Extracellular),type(description):Helix()
C_129_T_synonymous	617	type(description):Chain(Spike glycoprotein),type(description):Chain(Spike protein S1),type(description):Topological domain(Extracellular),type(description):Domain(BetaCoV S1-NTD),type(description):Disulfide bond(),type(description):Beta strand()
C_1431_T_synonymous	612	type(description):Chain(Spike glycoprotein),type(description):Chain(Spike protein S1),type(description):Topological domain(Extracellular),type(description):Domain(BetaCoV S1-CTD),type(description):Region(Receptor-binding domain (RBD)),type(description):Region(Receptor-binding motif; binding to human ACE2),type(description):Region(Disordered),type(description):Disulfide bond(),type(description):Na…
C_26_T_missense	605	type(description):Signal(),type(description):Region(Disordered)
C_1944_T_synonymous	603	type(description):Chain(Spike glycoprotein),type(description):Chain(Spike protein S1),type(description):Topological domain(Extracellular),type(description):Disulfide bond(),type(description):Beta strand()
G_2562_T_missense	583	type(description):Chain(Spike glycoprotein),type(description):Chain(Spike protein S2),type(description):Chain(Spike protein S2'),type(description):Topological domain(Extracellular),type(description):Region(Fusion peptide 2),type(description):Helix()
G_3604_C_missense	577	type(description):Chain(Spike glycoprotein),type(description):Chain(Spike protein S2),type(description):Chain(Spike protein S2'),type(description):Topological domain(Extracellular),type(description):Region(Heptad repeat 2),type(description):Coiled coil()
G_3352_C_missense	573	type(description):Chain(Spike glycoprotein),type(description):Chain(Spike protein S2),type(description):Chain(Spike protein S2'),type(description):Topological domain(Extracellular),type(description):Disulfide bond()
C_3777_T_synonymous	572	type(description):Chain(Spike glycoprotein),type(description):Chain(Spike protein S2),type(description):Chain(Spike protein S2'),type(description):Topological domain(Cytoplasmic),type(description):Motif(Diacidic ER export motif (host COPII))
C_558_T_synonymous	567	type(description):Chain(Spike glycoprotein),type(description):Chain(Spike protein S1),type(description):Topological domain(Extracellular),type(description):Domain(BetaCoV S1-NTD),type(description):Beta strand()
C_1113_T_synonymous	566	type(description):Chain(Spike glycoprotein),type(description):Chain(Spike protein S1),type(description):Topological domain(Extracellular),type(description):Domain(BetaCoV S1-CTD),type(description):Region(Receptor-binding domain (RBD)),type(description):Natural variant(in strain: Omicron/BA.2, Omicron/BA.2.12.1, Omicron/BA.2.75, Omicron/BA.4, Omicron/BA.5),type(description):Natural variant(in stra…
G_3792_T_synonymous	566	type(description):Chain(Spike glycoprotein),type(description):Chain(Spike protein S2),type(description):Chain(Spike protein S2'),type(description):Topological domain(Cytoplasmic),type(description):Motif(Binding to host plasma membrane localising/FERM domain proteins)
G_2824_T_missense	565	type(description):Chain(Spike glycoprotein),type(description):Chain(Spike protein S2),type(description):Chain(Spike protein S2'),type(description):Topological domain(Extracellular),type(description):Region(Heptad repeat 1),type(description):Helix()
G_770_A_missense	562	type(description):Chain(Spike glycoprotein),type(description):Chain(Spike protein S1),type(description):Topological domain(Extracellular),type(description):Domain(BetaCoV S1-NTD),type(description):Region(Disordered)
C_3428_T_missense	557	type(description):Chain(Spike glycoprotein),type(description):Chain(Spike protein S2),type(description):Chain(Spike protein S2'),type(description):Topological domain(Extracellular),type(description):Turn()
A_2821_T_missense	556	type(description):Chain(Spike glycoprotein),type(description):Chain(Spike protein S2),type(description):Chain(Spike protein S2'),type(description):Topological domain(Extracellular),type(description):Region(Heptad repeat 1),type(description):Helix()
C_293_T_missense	545	type(description):Chain(Spike glycoprotein),type(description):Chain(Spike protein S1),type(description):Topological domain(Extracellular),type(description):Domain(BetaCoV S1-NTD),type(description):Disulfide bond(),type(description):Beta strand()
C_3357_T_synonymous	535	type(description):Chain(Spike glycoprotein),type(description):Chain(Spike protein S2),type(description):Chain(Spike protein S2'),type(description):Topological domain(Extracellular),type(description):Disulfide bond(),type(description):Beta strand()
A_1451_T_missense	532	type(description):Chain(Spike glycoprotein),type(description):Chain(Spike protein S1),type(description):Topological domain(Extracellular),type(description):Domain(BetaCoV S1-CTD),type(description):Region(Receptor-binding domain (RBD)),type(description):Region(Receptor-binding motif; binding to human ACE2),type(description):Region(Disordered),type(description):Disulfide bond(),type(description):Di…
C_2819_T_missense	531	type(description):Chain(Spike glycoprotein),type(description):Chain(Spike protein S2),type(description):Chain(Spike protein S2'),type(description):Topological domain(Extracellular),type(description):Region(Heptad repeat 1),type(description):Helix()
A_472_G_missense	528	type(description):Chain(Spike glycoprotein),type(description):Chain(Spike protein S1),type(description):Topological domain(Extracellular),type(description):Domain(BetaCoV S1-NTD),type(description):Region(Disordered),type(description):Disulfide bond(),type(description):Natural variant(in strain: Delta/B.1.617.2),type(description):Beta strand()
T_2944_G_missense	527	type(description):Chain(Spike glycoprotein),type(description):Chain(Spike protein S2),type(description):Chain(Spike protein S2'),type(description):Topological domain(Extracellular),type(description):Coiled coil(),type(description):Helix()
T_2253_C_synonymous	526	type(description):Chain(Spike glycoprotein),type(description):Chain(Spike protein S2),type(description):Topological domain(Extracellular),type(description):Disulfide bond(),type(description):Helix()
C_3427_T_missense	524	type(description):Chain(Spike glycoprotein),type(description):Chain(Spike protein S2),type(description):Chain(Spike protein S2'),type(description):Topological domain(Extracellular),type(description):Turn()
C_65_T_missense	522	type(description):Chain(Spike glycoprotein),type(description):Chain(Spike protein S1),type(description):Topological domain(Extracellular),type(description):Domain(BetaCoV S1-NTD),type(description):Region(Disordered),type(description):Disulfide bond(),type(description):Beta strand()
C_1709_A_missense	521	type(description):Chain(Spike glycoprotein),type(description):Chain(Spike protein S1),type(description):Topological domain(Extracellular),type(description):Disulfide bond()
C_2189_T_missense	520	type(description):Chain(Spike glycoprotein),type(description):Chain(Spike protein S2),type(description):Topological domain(Extracellular)
C_2033_T_missense	519	type(description):Chain(Spike glycoprotein),type(description):Chain(Spike protein S1),type(description):Topological domain(Extracellular),type(description):Region(Disordered)
C_2646_T_synonymous	518	type(description):Chain(Spike glycoprotein),type(description):Chain(Spike protein S2),type(description):Chain(Spike protein S2'),type(description):Topological domain(Extracellular),type(description):Helix()
G_3687_T_missense	517	type(description):Chain(Spike glycoprotein),type(description):Chain(Spike protein S2),type(description):Chain(Spike protein S2'),type(description):Transmembrane(Helical),type(description):Helix()
C_2775_T_synonymous	514	type(description):Chain(Spike glycoprotein),type(description):Chain(Spike protein S2),type(description):Chain(Spike protein S2'),type(description):Topological domain(Extracellular),type(description):Region(Heptad repeat 1),type(description):Helix()
T_53_C_missense	506	type(description):Chain(Spike glycoprotein),type(description):Chain(Spike protein S1),type(description):Topological domain(Extracellular),type(description):Domain(BetaCoV S1-NTD),type(description):Region(Disordered),type(description):Disulfide bond()
C_342_T_synonymous	499	type(description):Chain(Spike glycoprotein),type(description):Chain(Spike protein S1),type(description):Topological domain(Extracellular),type(description):Domain(BetaCoV S1-NTD),type(description):Disulfide bond(),type(description):Beta strand()
A_204_T_synonymous	493	type(description):Chain(Spike glycoprotein),type(description):Chain(Spike protein S1),type(description):Topological domain(Extracellular),type(description):Domain(BetaCoV S1-NTD),type(description):Region(Disordered),type(description):Disulfide bond(),type(description):Beta strand()
C_3601_A_missense	492	type(description):Chain(Spike glycoprotein),type(description):Chain(Spike protein S2),type(description):Chain(Spike protein S2'),type(description):Topological domain(Extracellular),type(description):Region(Heptad repeat 2),type(description):Coiled coil()
C_250_T_synonymous	492	type(description):Chain(Spike glycoprotein),type(description):Chain(Spike protein S1),type(description):Topological domain(Extracellular),type(description):Domain(BetaCoV S1-NTD),type(description):Disulfide bond(),type(description):Beta strand()
T_638_C_missense	484	type(description):Chain(Spike glycoprotein),type(description):Chain(Spike protein S1),type(description):Topological domain(Extracellular),type(description):Domain(BetaCoV S1-NTD),type(description):Beta strand()
T_3414_C_synonymous	483	type(description):Chain(Spike glycoprotein),type(description):Chain(Spike protein S2),type(description):Chain(Spike protein S2'),type(description):Topological domain(Extracellular)
G_641_A_missense	483	type(description):Chain(Spike glycoprotein),type(description):Chain(Spike protein S1),type(description):Topological domain(Extracellular),type(description):Domain(BetaCoV S1-NTD),type(description):Beta strand()
G_1939_T_missense	481	type(description):Chain(Spike glycoprotein),type(description):Chain(Spike protein S1),type(description):Topological domain(Extracellular),type(description):Disulfide bond(),type(description):Beta strand()
T_645_G_missense	478	type(description):Chain(Spike glycoprotein),type(description):Chain(Spike protein S1),type(description):Topological domain(Extracellular),type(description):Domain(BetaCoV S1-NTD),type(description):Natural variant(in strain: Beta/B.1.351),type(description):Beta strand()
C_896_T_missense	477	type(description):Chain(Spike glycoprotein),type(description):Chain(Spike protein S1),type(description):Topological domain(Extracellular),type(description):Domain(BetaCoV S1-NTD),type(description):Region(Putative superantigen; may bind T-cell receptor alpha/TRAC),type(description):Disulfide bond(),type(description):Helix()
A_3691_T_missense	476	type(description):Chain(Spike glycoprotein),type(description):Chain(Spike protein S2),type(description):Chain(Spike protein S2'),type(description):Transmembrane(Helical),type(description):Helix()
C_2796_A_synonymous	470	type(description):Chain(Spike glycoprotein),type(description):Chain(Spike protein S2),type(description):Chain(Spike protein S2'),type(description):Topological domain(Extracellular),type(description):Region(Heptad repeat 1),type(description):Helix()
G_459_T_missense	468	type(description):Chain(Spike glycoprotein),type(description):Chain(Spike protein S1),type(description):Topological domain(Extracellular),type(description):Domain(BetaCoV S1-NTD),type(description):Region(Disordered),type(description):Disulfide bond(),type(description):Beta strand()
G_305_A_missense	467	type(description):Chain(Spike glycoprotein),type(description):Chain(Spike protein S1),type(description):Topological domain(Extracellular),type(description):Domain(BetaCoV S1-NTD),type(description):Disulfide bond(),type(description):Beta strand()
G_542_T_missense	466	type(description):Chain(Spike glycoprotein),type(description):Chain(Spike protein S1),type(description):Topological domain(Extracellular),type(description):Domain(BetaCoV S1-NTD),type(description):Region(Disordered),type(description):Beta strand()
C_366_T_synonymous	462	type(description):Chain(Spike glycoprotein),type(description):Chain(Spike protein S1),type(description):Topological domain(Extracellular),type(description):Domain(BetaCoV S1-NTD),type(description):Glycosylation(N-linked (GlcNAc...) (hybrid) asparagine; by host),type(description):Disulfide bond()
G_191_T_missense	461	type(description):Chain(Spike glycoprotein),type(description):Chain(Spike protein S1),type(description):Topological domain(Extracellular),type(description):Domain(BetaCoV S1-NTD),type(description):Disulfide bond(),type(description):Beta strand()
C_2434_T_missense	461	type(description):Chain(Spike glycoprotein),type(description):Chain(Spike protein S2),type(description):Topological domain(Extracellular),type(description):Beta strand()
T_642_A_synonymous	459	type(description):Chain(Spike glycoprotein),type(description):Chain(Spike protein S1),type(description):Topological domain(Extracellular),type(description):Domain(BetaCoV S1-NTD),type(description):Natural variant(in strain: Omicron/BA.1),type(description):Beta strand()
G_224_T_missense	455	type(description):Chain(Spike glycoprotein),type(description):Chain(Spike protein S1),type(description):Topological domain(Extracellular),type(description):Domain(BetaCoV S1-NTD),type(description):Region(Disordered),type(description):Disulfide bond()
A_636_G_synonymous	454	type(description):Chain(Spike glycoprotein),type(description):Chain(Spike protein S1),type(description):Topological domain(Extracellular),type(description):Domain(BetaCoV S1-NTD),type(description):Natural variant(in strain: Omicron/BA.1),type(description):Beta strand()
T_1761_C_synonymous	449	type(description):Chain(Spike glycoprotein),type(description):Chain(Spike protein S1),type(description):Topological domain(Extracellular),type(description):Disulfide bond(),type(description):Beta strand()
C_1971_T_synonymous	449	type(description):Chain(Spike glycoprotein),type(description):Chain(Spike protein S1),type(description):Topological domain(Extracellular),type(description):Glycosylation(N-linked (GlcNAc...) (complex) asparagine; by host),type(description):Beta strand()
C_733_T_missense	449	type(description):Chain(Spike glycoprotein),type(description):Chain(Spike protein S1),type(description):Topological domain(Extracellular),type(description):Domain(BetaCoV S1-NTD),type(description):Beta strand()
C_2425_T_missense	445	type(description):Chain(Spike glycoprotein),type(description):Chain(Spike protein S2),type(description):Topological domain(Extracellular)
C_2372_T_missense	445	type(description):Chain(Spike glycoprotein),type(description):Chain(Spike protein S2),type(description):Topological domain(Extracellular)
T_470_C_missense	442	type(description):Chain(Spike glycoprotein),type(description):Chain(Spike protein S1),type(description):Topological domain(Extracellular),type(description):Domain(BetaCoV S1-NTD),type(description):Region(Disordered),type(description):Disulfide bond(),type(description):Natural variant(in strain: Delta/B.1.617.2),type(description):Beta strand()
C_1293_T_synonymous	440	type(description):Chain(Spike glycoprotein),type(description):Chain(Spike protein S1),type(description):Topological domain(Extracellular),type(description):Domain(BetaCoV S1-CTD),type(description):Region(Receptor-binding domain (RBD)),type(description):Disulfide bond(),type(description):Disulfide bond(),type(description):Beta strand()
C_2547_A_synonymous	438	type(description):Chain(Spike glycoprotein),type(description):Chain(Spike protein S2),type(description):Chain(Spike protein S2'),type(description):Topological domain(Extracellular),type(description):Region(Disordered),type(description):Region(Fusion peptide 2),type(description):Disulfide bond(),type(description):Beta strand()
C_870_T_synonymous	437	type(description):Chain(Spike glycoprotein),type(description):Chain(Spike protein S1),type(description):Topological domain(Extracellular),type(description):Domain(BetaCoV S1-NTD),type(description):Region(Putative superantigen; may bind T-cell receptor alpha/TRAC),type(description):Beta strand()
T_1233_A_synonymous	437	type(description):Chain(Spike glycoprotein),type(description):Chain(Spike protein S1),type(description):Topological domain(Extracellular),type(description):Domain(BetaCoV S1-CTD),type(description):Region(Receptor-binding domain (RBD)),type(description):Disulfide bond(),type(description):Disulfide bond(),type(description):Beta strand()
A_2541_G_synonymous	430	type(description):Chain(Spike glycoprotein),type(description):Chain(Spike protein S2),type(description):Chain(Spike protein S2'),type(description):Topological domain(Extracellular),type(description):Region(Disordered),type(description):Region(Fusion peptide 2),type(description):Disulfide bond()
T_633_G_missense	430	type(description):Chain(Spike glycoprotein),type(description):Chain(Spike protein S1),type(description):Topological domain(Extracellular),type(description):Domain(BetaCoV S1-NTD),type(description):Natural variant(in strain: Omicron/BA.1),type(description):Beta strand()
C_662_T_missense	425	type(description):Chain(Spike glycoprotein),type(description):Chain(Spike protein S1),type(description):Topological domain(Extracellular),type(description):Domain(BetaCoV S1-NTD),type(description):Beta strand()
G_663_T_synonymous	425	type(description):Chain(Spike glycoprotein),type(description):Chain(Spike protein S1),type(description):Topological domain(Extracellular),type(description):Domain(BetaCoV S1-NTD),type(description):Beta strand()
C_1860_T_synonymous	424	type(description):Chain(Spike glycoprotein),type(description):Chain(Spike protein S1),type(description):Topological domain(Extracellular),type(description):Disulfide bond(),type(description):Helix()
C_3282_T_synonymous	424	type(description):Chain(Spike glycoprotein),type(description):Chain(Spike protein S2),type(description):Chain(Spike protein S2'),type(description):Topological domain(Extracellular),type(description):Disulfide bond(),type(description):Beta strand()
T_1480_C_missense	417	type(description):Chain(Spike glycoprotein),type(description):Chain(Spike protein S1),type(description):Topological domain(Extracellular),type(description):Domain(BetaCoV S1-CTD),type(description):Region(Receptor-binding domain (RBD)),type(description):Region(Receptor-binding motif; binding to human ACE2),type(description):Disulfide bond(),type(description):Beta strand()
C_3186_T_synonymous	410	type(description):Chain(Spike glycoprotein),type(description):Chain(Spike protein S2),type(description):Chain(Spike protein S2'),type(description):Topological domain(Extracellular),type(description):Beta strand()
A_1119_C_synonymous	404	type(description):Chain(Spike glycoprotein),type(description):Chain(Spike protein S1),type(description):Topological domain(Extracellular),type(description):Domain(BetaCoV S1-CTD),type(description):Region(Receptor-binding domain (RBD)),type(description):Natural variant(in strain: Omicron/BA.1, Omicron/BA.2, Omicron/BA.2.12.1, Omicron/BA.2.75, Omicron/BA.4, Omicron/BA.5),type(description):Helix()
G_865_A_missense	404	type(description):Chain(Spike glycoprotein),type(description):Chain(Spike protein S1),type(description):Topological domain(Extracellular),type(description):Domain(BetaCoV S1-NTD),type(description):Region(Putative superantigen; may bind T-cell receptor alpha/TRAC),type(description):Beta strand()
C_2015_T_missense	402	type(description):Chain(Spike glycoprotein),type(description):Chain(Spike protein S1),type(description):Topological domain(Extracellular),type(description):Beta strand()
C_2240_T_missense	399	type(description):Chain(Spike glycoprotein),type(description):Chain(Spike protein S2),type(description):Topological domain(Extracellular),type(description):Disulfide bond(),type(description):Disulfide bond()
C_2648_T_missense	397	type(description):Chain(Spike glycoprotein),type(description):Chain(Spike protein S2),type(description):Chain(Spike protein S2'),type(description):Topological domain(Extracellular),type(description):Helix()
C_3350_T_missense	395	type(description):Chain(Spike glycoprotein),type(description):Chain(Spike protein S2),type(description):Chain(Spike protein S2'),type(description):Topological domain(Extracellular),type(description):Disulfide bond()
C_2572_A_missense	395	type(description):Chain(Spike glycoprotein),type(description):Chain(Spike protein S2),type(description):Chain(Spike protein S2'),type(description):Topological domain(Extracellular)
G_747_C_missense	392	type(description):Chain(Spike glycoprotein),type(description):Chain(Spike protein S1),type(description):Topological domain(Extracellular),type(description):Domain(BetaCoV S1-NTD),type(description):Region(Disordered),type(description):Natural variant(in strain: Lambda/C.37)
C_1416_T_synonymous	390	type(description):Chain(Spike glycoprotein),type(description):Chain(Spike protein S1),type(description):Topological domain(Extracellular),type(description):Domain(BetaCoV S1-CTD),type(description):Region(Receptor-binding domain (RBD)),type(description):Region(Receptor-binding motif; binding to human ACE2),type(description):Region(Disordered),type(description):Disulfide bond(),type(description):Be…
T_2937_C_synonymous	390	type(description):Chain(Spike glycoprotein),type(description):Chain(Spike protein S2),type(description):Chain(Spike protein S2'),type(description):Topological domain(Extracellular),type(description):Coiled coil(),type(description):Helix()
G_2049_A_synonymous	389	type(description):Chain(Spike glycoprotein),type(description):Chain(Spike protein S1),type(description):Topological domain(Extracellular),type(description):Region(Disordered),type(description):Region(Putative superantigen; may bind T-cell receptor beta/TRBC1),type(description):Mutagenesis(About 50% stronger entry efficiency in Vero E6 cells while 30% weaker entry efficiency in hACE2-expressing BH…
A_1922_G_missense	387	type(description):Chain(Spike glycoprotein),type(description):Chain(Spike protein S1),type(description):Topological domain(Extracellular),type(description):Disulfide bond()
G_769_A_missense	387	type(description):Chain(Spike glycoprotein),type(description):Chain(Spike protein S1),type(description):Topological domain(Extracellular),type(description):Domain(BetaCoV S1-NTD),type(description):Region(Disordered)
G_3310_T_missense	385	type(description):Chain(Spike glycoprotein),type(description):Chain(Spike protein S2),type(description):Chain(Spike protein S2'),type(description):Topological domain(Extracellular),type(description):Disulfide bond(),type(description):Beta strand()
G_2031_T_missense	385	type(description):Chain(Spike glycoprotein),type(description):Chain(Spike protein S1),type(description):Topological domain(Extracellular),type(description):Region(Disordered),type(description):Natural variant(in strain: Eta/B.1.525)
C_3054_T_synonymous	379	type(description):Chain(Spike glycoprotein),type(description):Chain(Spike protein S2),type(description):Chain(Spike protein S2'),type(description):Topological domain(Extracellular),type(description):Helix()
G_1651_A_missense	379	type(description):Chain(Spike glycoprotein),type(description):Chain(Spike protein S1),type(description):Topological domain(Extracellular),type(description):Disulfide bond(),type(description):Beta strand()
A_636_C_missense	378	type(description):Chain(Spike glycoprotein),type(description):Chain(Spike protein S1),type(description):Topological domain(Extracellular),type(description):Domain(BetaCoV S1-NTD),type(description):Natural variant(in strain: Omicron/BA.1),type(description):Beta strand()
G_1839_T_missense	373	type(description):Chain(Spike glycoprotein),type(description):Chain(Spike protein S1),type(description):Topological domain(Extracellular),type(description):Natural variant(in strain: A23.1),type(description):Beta strand()
G_784_T_missense	372	type(description):Chain(Spike glycoprotein),type(description):Chain(Spike protein S1),type(description):Topological domain(Extracellular),type(description):Domain(BetaCoV S1-NTD),type(description):Region(Disordered)
C_2051_T_missense	371	type(description):Chain(Spike glycoprotein),type(description):Chain(Spike protein S1),type(description):Topological domain(Extracellular),type(description):Region(Disordered),type(description):Region(Putative superantigen; may bind T-cell receptor beta/TRBC1),type(description):Mutagenesis(About 50% stronger entry efficiency in Vero E6 cells while 30% weaker entry efficiency in hACE2-expressing BH…
C_646_T_missense	367	type(description):Chain(Spike glycoprotein),type(description):Chain(Spike protein S1),type(description):Topological domain(Extracellular),type(description):Domain(BetaCoV S1-NTD)
A_3753_G_synonymous	367	type(description):Chain(Spike glycoprotein),type(description):Chain(Spike protein S2),type(description):Chain(Spike protein S2'),type(description):Topological domain(Cytoplasmic)
C_767_T_missense	362	type(description):Chain(Spike glycoprotein),type(description):Chain(Spike protein S1),type(description):Topological domain(Extracellular),type(description):Domain(BetaCoV S1-NTD),type(description):Region(Disordered),type(description):Turn()
C_210_T_synonymous	362	type(description):Chain(Spike glycoprotein),type(description):Chain(Spike protein S1),type(description):Topological domain(Extracellular),type(description):Domain(BetaCoV S1-NTD),type(description):Region(Disordered),type(description):Disulfide bond(),type(description):Natural variant(in strain: Alpha/B.1.1.7, Eta/B.1.525, 19B/501T, Omicron/BA.1, Omicron/BA.4, Omicron/BA.5; May compensate for redu…
C_3782_A_missense	362	type(description):Chain(Spike glycoprotein),type(description):Chain(Spike protein S2),type(description):Chain(Spike protein S2'),type(description):Topological domain(Cytoplasmic),type(description):Motif(Diacidic ER export motif (host COPII))
G_906_T_synonymous	361	type(description):Chain(Spike glycoprotein),type(description):Chain(Spike protein S1),type(description):Topological domain(Extracellular),type(description):Domain(BetaCoV S1-NTD),type(description):Helix()
T_638_A_missense	360	type(description):Chain(Spike glycoprotein),type(description):Chain(Spike protein S1),type(description):Topological domain(Extracellular),type(description):Domain(BetaCoV S1-NTD),type(description):Beta strand()
T_1716_C_synonymous	357	type(description):Chain(Spike glycoprotein),type(description):Chain(Spike protein S1),type(description):Topological domain(Extracellular),type(description):Disulfide bond(),type(description):Beta strand()
G_2533_T_missense	356	type(description):Chain(Spike glycoprotein),type(description):Chain(Spike protein S2),type(description):Chain(Spike protein S2'),type(description):Topological domain(Extracellular),type(description):Region(Disordered),type(description):Region(Fusion peptide 2),type(description):Disulfide bond(),type(description):Beta strand()
C_968_T_missense	355	type(description):Chain(Spike glycoprotein),type(description):Chain(Spike protein S1),type(description):Topological domain(Extracellular),type(description):Region(Receptor-binding domain (RBD)),type(description):Region(Disordered)
C_1608_T_synonymous	354	type(description):Chain(Spike glycoprotein),type(description):Chain(Spike protein S1),type(description):Topological domain(Extracellular),type(description):Region(Receptor-binding domain (RBD)),type(description):Region(Disordered),type(description):Beta strand()
T_3078_C_synonymous	351	type(description):Chain(Spike glycoprotein),type(description):Chain(Spike protein S2),type(description):Chain(Spike protein S2'),type(description):Topological domain(Extracellular)
C_1289_T_missense	350	type(description):Chain(Spike glycoprotein),type(description):Chain(Spike protein S1),type(description):Topological domain(Extracellular),type(description):Domain(BetaCoV S1-CTD),type(description):Region(Receptor-binding domain (RBD)),type(description):Disulfide bond(),type(description):Disulfide bond()
C_1785_T_synonymous	349	type(description):Chain(Spike glycoprotein),type(description):Chain(Spike protein S1),type(description):Topological domain(Extracellular),type(description):Beta strand()
G_1239_T_synonymous	346	type(description):Chain(Spike glycoprotein),type(description):Chain(Spike protein S1),type(description):Topological domain(Extracellular),type(description):Domain(BetaCoV S1-CTD),type(description):Region(Receptor-binding domain (RBD)),type(description):Disulfide bond(),type(description):Disulfide bond(),type(description):Beta strand()
C_1818_T_synonymous	345	type(description):Chain(Spike glycoprotein),type(description):Chain(Spike protein S1),type(description):Topological domain(Extracellular)
C_2675_T_missense	343	type(description):Chain(Spike glycoprotein),type(description):Chain(Spike protein S2),type(description):Chain(Spike protein S2'),type(description):Topological domain(Extracellular),type(description):Beta strand()
C_2856_T_synonymous	343	type(description):Chain(Spike glycoprotein),type(description):Chain(Spike protein S2),type(description):Chain(Spike protein S2'),type(description):Topological domain(Extracellular),type(description):Region(Heptad repeat 1),type(description):Coiled coil(),type(description):Helix()
C_2117_T_missense	341	type(description):Chain(Spike glycoprotein),type(description):Chain(Spike protein S2),type(description):Topological domain(Extracellular)
T_2886_C_synonymous	341	type(description):Chain(Spike glycoprotein),type(description):Chain(Spike protein S2),type(description):Chain(Spike protein S2'),type(description):Topological domain(Extracellular),type(description):Region(Heptad repeat 1),type(description):Coiled coil(),type(description):Helix()
T_2043_C_synonymous	339	type(description):Chain(Spike glycoprotein),type(description):Chain(Spike protein S1),type(description):Topological domain(Extracellular),type(description):Region(Disordered),type(description):Region(Putative superantigen; may bind T-cell receptor beta/TRBC1),type(description):Natural variant(in strain: Alpha/B.1.1.7, Theta/P.3, Mu/B.1.621, B.1.1.318, A23.1, Omicron/BA.1, Omicron/BA.2, Omicron/BA…
C_76_T_missense	337	type(description):Chain(Spike glycoprotein),type(description):Chain(Spike protein S1),type(description):Topological domain(Extracellular),type(description):Domain(BetaCoV S1-NTD),type(description):Region(Disordered),type(description):Disulfide bond(),type(description):Natural variant(in strain: Omicron/BA.2, Omicron/BA.2.12.1, Omicron/BA.2.75, Omicron/BA.4, Omicron/BA.5)
G_3743_A_missense	336	type(description):Chain(Spike glycoprotein),type(description):Chain(Spike protein S2),type(description):Chain(Spike protein S2'),type(description):Topological domain(Cytoplasmic)
C_852_T_synonymous	335	type(description):Chain(Spike glycoprotein),type(description):Chain(Spike protein S1),type(description):Topological domain(Extracellular),type(description):Domain(BetaCoV S1-NTD),type(description):Region(Putative superantigen; may bind T-cell receptor alpha/TRAC)
C_3600_A_synonymous	333	type(description):Chain(Spike glycoprotein),type(description):Chain(Spike protein S2),type(description):Chain(Spike protein S2'),type(description):Topological domain(Extracellular),type(description):Region(Heptad repeat 2),type(description):Coiled coil()
T_816_C_synonymous	331	type(description):Chain(Spike glycoprotein),type(description):Chain(Spike protein S1),type(description):Topological domain(Extracellular),type(description):Domain(BetaCoV S1-NTD),type(description):Beta strand()
G_1450_A_missense	330	type(description):Chain(Spike glycoprotein),type(description):Chain(Spike protein S1),type(description):Topological domain(Extracellular),type(description):Domain(BetaCoV S1-CTD),type(description):Region(Receptor-binding domain (RBD)),type(description):Region(Receptor-binding motif; binding to human ACE2),type(description):Region(Disordered),type(description):Disulfide bond(),type(description):Di…
G_3526_T_missense	330	type(description):Chain(Spike glycoprotein),type(description):Chain(Spike protein S2),type(description):Chain(Spike protein S2'),type(description):Topological domain(Extracellular),type(description):Region(Heptad repeat 2)
A_3462_G_synonymous	328	type(description):Chain(Spike glycoprotein),type(description):Chain(Spike protein S2),type(description):Chain(Spike protein S2'),type(description):Topological domain(Extracellular),type(description):Helix()
G_531_C_missense	328	type(description):Chain(Spike glycoprotein),type(description):Chain(Spike protein S1),type(description):Topological domain(Extracellular),type(description):Domain(BetaCoV S1-NTD),type(description):Region(Disordered)
G_2220_T_missense	327	type(description):Chain(Spike glycoprotein),type(description):Chain(Spike protein S2),type(description):Topological domain(Extracellular),type(description):Disulfide bond(),type(description):Helix()
A_2008_G_missense	326	type(description):Chain(Spike glycoprotein),type(description):Chain(Spike protein S1),type(description):Topological domain(Extracellular),type(description):Disulfide bond()
G_208_A_missense	325	type(description):Chain(Spike glycoprotein),type(description):Chain(Spike protein S1),type(description):Topological domain(Extracellular),type(description):Domain(BetaCoV S1-NTD),type(description):Region(Disordered),type(description):Disulfide bond(),type(description):Natural variant(in strain: Alpha/B.1.1.7, Eta/B.1.525, 19B/501T, Omicron/BA.1, Omicron/BA.4, Omicron/BA.5; May compensate for redu…
C_1035_T_synonymous	325	type(description):Chain(Spike glycoprotein),type(description):Chain(Spike protein S1),type(description):Topological domain(Extracellular),type(description):Domain(BetaCoV S1-CTD),type(description):Region(Receptor-binding domain (RBD)),type(description):Disulfide bond(),type(description):Beta strand()
G_3655_T_missense	324	type(description):Chain(Spike glycoprotein),type(description):Chain(Spike protein S2),type(description):Chain(Spike protein S2'),type(description):Transmembrane(Helical),type(description):Helix()
T_190_A_missense	323	type(description):Chain(Spike glycoprotein),type(description):Chain(Spike protein S1),type(description):Topological domain(Extracellular),type(description):Domain(BetaCoV S1-NTD),type(description):Disulfide bond(),type(description):Beta strand()
C_1919_T_missense	323	type(description):Chain(Spike glycoprotein),type(description):Chain(Spike protein S1),type(description):Topological domain(Extracellular),type(description):Region(Disordered),type(description):Disulfide bond(),type(description):Beta strand()
T_1923_C_synonymous	319	type(description):Chain(Spike glycoprotein),type(description):Chain(Spike protein S1),type(description):Topological domain(Extracellular),type(description):Disulfide bond()
C_2669_T_missense	318	type(description):Chain(Spike glycoprotein),type(description):Chain(Spike protein S2),type(description):Chain(Spike protein S2'),type(description):Topological domain(Extracellular)
C_1515_T_synonymous	315	type(description):Chain(Spike glycoprotein),type(description):Chain(Spike protein S1),type(description):Topological domain(Extracellular),type(description):Domain(BetaCoV S1-CTD),type(description):Region(Receptor-binding domain (RBD)),type(description):Region(Receptor-binding motif; binding to human ACE2),type(description):Disulfide bond(),type(description):Natural variant(in strain: Omicron/BA.1…
T_741_C_synonymous	313	type(description):Chain(Spike glycoprotein),type(description):Chain(Spike protein S1),type(description):Topological domain(Extracellular),type(description):Domain(BetaCoV S1-NTD),type(description):Region(Disordered),type(description):Natural variant(in strain: Lambda/C.37),type(description):Beta strand()
G_3672_A_synonymous	312	type(description):Chain(Spike glycoprotein),type(description):Chain(Spike protein S2),type(description):Chain(Spike protein S2'),type(description):Transmembrane(Helical),type(description):Helix()
C_3762_T_synonymous	311	type(description):Chain(Spike glycoprotein),type(description):Chain(Spike protein S2),type(description):Chain(Spike protein S2'),type(description):Topological domain(Cytoplasmic),type(description):Lipidation(S-palmitoyl cysteine; by host ZDHHC20; partial)
T_1809_C_synonymous	310	type(description):Chain(Spike glycoprotein),type(description):Chain(Spike protein S1),type(description):Topological domain(Extracellular),type(description):Glycosylation(N-linked (GlcNAc...) (hybrid) asparagine; by host),type(description):Turn()
C_348_T_synonymous	309	type(description):Chain(Spike glycoprotein),type(description):Chain(Spike protein S1),type(description):Topological domain(Extracellular),type(description):Domain(BetaCoV S1-NTD),type(description):Disulfide bond(),type(description):Beta strand()
T_3723_C_synonymous	307	type(description):Chain(Spike glycoprotein),type(description):Chain(Spike protein S2),type(description):Chain(Spike protein S2'),type(description):Topological domain(Cytoplasmic),type(description):Motif(Binding to host endocytosis trafficking protein SNX27),type(description):Lipidation(S-palmitoyl cysteine; by host ZDHHC20)
C_3594_T_synonymous	306	type(description):Chain(Spike glycoprotein),type(description):Chain(Spike protein S2),type(description):Chain(Spike protein S2'),type(description):Topological domain(Extracellular),type(description):Region(Heptad repeat 2),type(description):Coiled coil()
A_417_G_synonymous	306	type(description):Chain(Spike glycoprotein),type(description):Chain(Spike protein S1),type(description):Topological domain(Extracellular),type(description):Domain(BetaCoV S1-NTD),type(description):Disulfide bond(),type(description):Beta strand()
A_632_G_missense	304	type(description):Chain(Spike glycoprotein),type(description):Chain(Spike protein S1),type(description):Topological domain(Extracellular),type(description):Domain(BetaCoV S1-NTD),type(description):Beta strand()
A_1067_G_missense	303	type(description):Chain(Spike glycoprotein),type(description):Chain(Spike protein S1),type(description):Topological domain(Extracellular),type(description):Domain(BetaCoV S1-CTD),type(description):Region(Receptor-binding domain (RBD)),type(description):Disulfide bond(),type(description):Beta strand()
C_436_T_missense	303	type(description):Chain(Spike glycoprotein),type(description):Chain(Spike protein S1),type(description):Topological domain(Extracellular),type(description):Domain(BetaCoV S1-NTD),type(description):Region(Disordered),type(description):Disulfide bond(),type(description):Beta strand()
C_749_A_missense	303	type(description):Chain(Spike glycoprotein),type(description):Chain(Spike protein S1),type(description):Topological domain(Extracellular),type(description):Domain(BetaCoV S1-NTD),type(description):Region(Disordered),type(description):Natural variant(in strain: Lambda/C.37)
T_2802_C_synonymous	303	type(description):Chain(Spike glycoprotein),type(description):Chain(Spike protein S2),type(description):Chain(Spike protein S2'),type(description):Topological domain(Extracellular),type(description):Region(Heptad repeat 1),type(description):Helix()
T_536_C_missense	301	type(description):Chain(Spike glycoprotein),type(description):Chain(Spike protein S1),type(description):Topological domain(Extracellular),type(description):Domain(BetaCoV S1-NTD),type(description):Region(Disordered)
A_55_C_missense	300	type(description):Chain(Spike glycoprotein),type(description):Chain(Spike protein S1),type(description):Topological domain(Extracellular),type(description):Domain(BetaCoV S1-NTD),type(description):Region(Disordered),type(description):Disulfide bond()
T_2219_C_missense	300	type(description):Chain(Spike glycoprotein),type(description):Chain(Spike protein S2),type(description):Topological domain(Extracellular),type(description):Disulfide bond(),type(description):Helix()
C_719_T_missense	300	type(description):Chain(Spike glycoprotein),type(description):Chain(Spike protein S1),type(description):Topological domain(Extracellular),type(description):Domain(BetaCoV S1-NTD),type(description):Beta strand()
A_1874_G_missense	300	type(description):Chain(Spike glycoprotein),type(description):Chain(Spike protein S1),type(description):Topological domain(Extracellular),type(description):Region(Disordered),type(description):Disulfide bond(),type(description):Turn()
C_3080_T_missense	299	type(description):Chain(Spike glycoprotein),type(description):Chain(Spike protein S2),type(description):Chain(Spike protein S2'),type(description):Topological domain(Extracellular)
T_1500_C_synonymous	298	type(description):Chain(Spike glycoprotein),type(description):Chain(Spike protein S1),type(description):Topological domain(Extracellular),type(description):Domain(BetaCoV S1-CTD),type(description):Region(Receptor-binding domain (RBD)),type(description):Region(Receptor-binding motif; binding to human ACE2),type(description):Disulfide bond(),type(description):Beta strand()
G_3682_T_missense	297	type(description):Chain(Spike glycoprotein),type(description):Chain(Spike protein S2),type(description):Chain(Spike protein S2'),type(description):Transmembrane(Helical),type(description):Helix()
T_1368_C_synonymous	296	type(description):Chain(Spike glycoprotein),type(description):Chain(Spike protein S1),type(description):Topological domain(Extracellular),type(description):Domain(BetaCoV S1-CTD),type(description):Region(Receptor-binding domain (RBD)),type(description):Region(Receptor-binding motif; binding to human ACE2),type(description):Region(Immunodominant HLA epitope recognized by the CD8+; called NF9 pepti…
C_2013_T_synonymous	295	type(description):Chain(Spike glycoprotein),type(description):Chain(Spike protein S1),type(description):Topological domain(Extracellular),type(description):Disulfide bond(),type(description):Beta strand()
A_1348_G_missense	295	type(description):Chain(Spike glycoprotein),type(description):Chain(Spike protein S1),type(description):Topological domain(Extracellular),type(description):Domain(BetaCoV S1-CTD),type(description):Region(Receptor-binding domain (RBD)),type(description):Region(Receptor-binding motif; binding to human ACE2),type(description):Region(Immunodominant HLA epitope recognized by the CD8+; called NF9 pepti…
G_3752_T_missense	293	type(description):Chain(Spike glycoprotein),type(description):Chain(Spike protein S2),type(description):Chain(Spike protein S2'),type(description):Topological domain(Cytoplasmic)
G_412_T_missense	291	type(description):Chain(Spike glycoprotein),type(description):Chain(Spike protein S1),type(description):Topological domain(Extracellular),type(description):Domain(BetaCoV S1-NTD),type(description):Disulfide bond(),type(description):Beta strand()
T_240_C_synonymous	291	type(description):Chain(Spike glycoprotein),type(description):Chain(Spike protein S1),type(description):Topological domain(Extracellular),type(description):Domain(BetaCoV S1-NTD),type(description):Region(Disordered),type(description):Disulfide bond(),type(description):Natural variant(in strain: Beta/B.1.351)
C_349_T_synonymous	291	type(description):Chain(Spike glycoprotein),type(description):Chain(Spike protein S1),type(description):Topological domain(Extracellular),type(description):Domain(BetaCoV S1-NTD),type(description):Disulfide bond(),type(description):Beta strand()
T_634_G_missense	290	type(description):Chain(Spike glycoprotein),type(description):Chain(Spike protein S1),type(description):Topological domain(Extracellular),type(description):Domain(BetaCoV S1-NTD),type(description):Natural variant(in strain: Omicron/BA.1),type(description):Beta strand()
C_2537_T_missense	289	type(description):Chain(Spike glycoprotein),type(description):Chain(Spike protein S2),type(description):Chain(Spike protein S2'),type(description):Topological domain(Extracellular),type(description):Region(Disordered),type(description):Region(Fusion peptide 2),type(description):Disulfide bond()
T_264_A_missense	288	type(description):Chain(Spike glycoprotein),type(description):Chain(Spike protein S1),type(description):Topological domain(Extracellular),type(description):Domain(BetaCoV S1-NTD),type(description):Disulfide bond(),type(description):Helix()
G_215_A_missense	287	type(description):Chain(Spike glycoprotein),type(description):Chain(Spike protein S1),type(description):Topological domain(Extracellular),type(description):Domain(BetaCoV S1-NTD),type(description):Region(Disordered),type(description):Disulfide bond(),type(description):Turn()
T_510_C_synonymous	284	type(description):Chain(Spike glycoprotein),type(description):Chain(Spike protein S1),type(description):Topological domain(Extracellular),type(description):Domain(BetaCoV S1-NTD),type(description):Beta strand()
C_1623_T_synonymous	282	type(description):Chain(Spike glycoprotein),type(description):Chain(Spike protein S1),type(description):Topological domain(Extracellular),type(description):Region(Receptor-binding domain (RBD)),type(description):Region(Disordered),type(description):Disulfide bond(),type(description):Beta strand()
C_1112_A_missense	281	type(description):Chain(Spike glycoprotein),type(description):Chain(Spike protein S1),type(description):Topological domain(Extracellular),type(description):Domain(BetaCoV S1-CTD),type(description):Region(Receptor-binding domain (RBD))
G_3371_T_missense	280	type(description):Chain(Spike glycoprotein),type(description):Chain(Spike protein S2),type(description):Chain(Spike protein S2'),type(description):Topological domain(Extracellular),type(description):Disulfide bond(),type(description):Beta strand()
G_639_A_synonymous	279	type(description):Chain(Spike glycoprotein),type(description):Chain(Spike protein S1),type(description):Topological domain(Extracellular),type(description):Domain(BetaCoV S1-NTD),type(description):Natural variant(in strain: Omicron/BA.2, Omicron/BA.2.12.1, Omicron/BA.2.75, Omicron/BA.4, Omicron/BA.5),type(description):Beta strand()
C_3172_T_missense	277	type(description):Chain(Spike glycoprotein),type(description):Chain(Spike protein S2),type(description):Chain(Spike protein S2'),type(description):Topological domain(Extracellular)
C_3678_T_synonymous	277	type(description):Chain(Spike glycoprotein),type(description):Chain(Spike protein S2),type(description):Chain(Spike protein S2'),type(description):Transmembrane(Helical),type(description):Helix()
T_2460_C_synonymous	276	type(description):Chain(Spike glycoprotein),type(description):Chain(Spike protein S2),type(description):Chain(Spike protein S2'),type(description):Topological domain(Extracellular),type(description):Region(Fusion peptide 1),type(description):Helix()
A_758_G_missense	275	type(description):Chain(Spike glycoprotein),type(description):Chain(Spike protein S1),type(description):Topological domain(Extracellular),type(description):Domain(BetaCoV S1-NTD),type(description):Region(Disordered),type(description):Beta strand()
C_1837_G_missense	274	type(description):Chain(Spike glycoprotein),type(description):Chain(Spike protein S1),type(description):Topological domain(Extracellular),type(description):Beta strand()
T_629_C_missense	273	type(description):Chain(Spike glycoprotein),type(description):Chain(Spike protein S1),type(description):Topological domain(Extracellular),type(description):Domain(BetaCoV S1-NTD),type(description):Beta strand()
G_3195_T_synonymous	272	type(description):Chain(Spike glycoprotein),type(description):Chain(Spike protein S2),type(description):Chain(Spike protein S2'),type(description):Topological domain(Extracellular),type(description):Beta strand()
T_3577_C_synonymous	271	type(description):Chain(Spike glycoprotein),type(description):Chain(Spike protein S2),type(description):Chain(Spike protein S2'),type(description):Topological domain(Extracellular),type(description):Region(Heptad repeat 2),type(description):Coiled coil()
T_1440_C_synonymous	271	type(description):Chain(Spike glycoprotein),type(description):Chain(Spike protein S1),type(description):Topological domain(Extracellular),type(description):Domain(BetaCoV S1-CTD),type(description):Region(Receptor-binding domain (RBD)),type(description):Region(Receptor-binding motif; binding to human ACE2),type(description):Region(Disordered),type(description):Disulfide bond(),type(description):Di…
C_640_G_missense	268	type(description):Chain(Spike glycoprotein),type(description):Chain(Spike protein S1),type(description):Topological domain(Extracellular),type(description):Domain(BetaCoV S1-NTD),type(description):Beta strand()
G_3490_A_missense	268	type(description):Chain(Spike glycoprotein),type(description):Chain(Spike protein S2),type(description):Chain(Spike protein S2'),type(description):Topological domain(Extracellular),type(description):Region(Heptad repeat 2)
A_3360_T_synonymous	268	type(description):Chain(Spike glycoprotein),type(description):Chain(Spike protein S2),type(description):Chain(Spike protein S2'),type(description):Topological domain(Extracellular),type(description):Disulfide bond(),type(description):Beta strand()
G_663_A_synonymous	267	type(description):Chain(Spike glycoprotein),type(description):Chain(Spike protein S1),type(description):Topological domain(Extracellular),type(description):Domain(BetaCoV S1-NTD),type(description):Beta strand()
C_1848_T_synonymous	264	type(description):Chain(Spike glycoprotein),type(description):Chain(Spike protein S1),type(description):Topological domain(Extracellular),type(description):Glycosylation(N-linked (GlcNAc...) (complex) asparagine; by host)
G_3415_C_missense	263	type(description):Chain(Spike glycoprotein),type(description):Chain(Spike protein S2),type(description):Chain(Spike protein S2'),type(description):Topological domain(Extracellular)
T_630_A_synonymous	262	type(description):Chain(Spike glycoprotein),type(description):Chain(Spike protein S1),type(description):Topological domain(Extracellular),type(description):Domain(BetaCoV S1-NTD),type(description):Natural variant(in strain: Omicron/BA.2.75),type(description):Beta strand()
G_2883_A_synonymous	262	type(description):Chain(Spike glycoprotein),type(description):Chain(Spike protein S2),type(description):Chain(Spike protein S2'),type(description):Topological domain(Extracellular),type(description):Region(Heptad repeat 1),type(description):Coiled coil(),type(description):Helix()
T_939_C_synonymous	262	type(description):Chain(Spike glycoprotein),type(description):Chain(Spike protein S1),type(description):Topological domain(Extracellular),type(description):Beta strand()
G_3624_T_missense	261	type(description):Chain(Spike glycoprotein),type(description):Chain(Spike protein S2),type(description):Chain(Spike protein S2'),type(description):Topological domain(Extracellular)
G_2046_T_synonymous	260	type(description):Chain(Spike glycoprotein),type(description):Chain(Spike protein S1),type(description):Topological domain(Extracellular),type(description):Region(Disordered),type(description):Region(Putative superantigen; may bind T-cell receptor beta/TRBC1),type(description):Mutagenesis(About 50% stronger entry efficiency in Vero E6 cells while 30% weaker entry efficiency in hACE2-expressing BH…
G_2806_C_missense	257	type(description):Chain(Spike glycoprotein),type(description):Chain(Spike protein S2),type(description):Chain(Spike protein S2'),type(description):Topological domain(Extracellular),type(description):Region(Heptad repeat 1),type(description):Helix()
C_3209_T_missense	256	type(description):Chain(Spike glycoprotein),type(description):Chain(Spike protein S2),type(description):Chain(Spike protein S2'),type(description):Topological domain(Extracellular),type(description):Beta strand()
G_38_T_missense	255	type(description):Signal(),type(description):Region(Disordered)
A_644_G_missense	254	type(description):Chain(Spike glycoprotein),type(description):Chain(Spike protein S1),type(description):Topological domain(Extracellular),type(description):Domain(BetaCoV S1-NTD),type(description):Beta strand()
G_3707_T_missense	253	type(description):Chain(Spike glycoprotein),type(description):Chain(Spike protein S2),type(description):Chain(Spike protein S2'),type(description):Topological domain(Cytoplasmic),type(description):Helix()
G_637_C_missense	253	type(description):Chain(Spike glycoprotein),type(description):Chain(Spike protein S1),type(description):Topological domain(Extracellular),type(description):Domain(BetaCoV S1-NTD),type(description):Beta strand()
G_3704_T_missense	251	type(description):Chain(Spike glycoprotein),type(description):Chain(Spike protein S2),type(description):Chain(Spike protein S2'),type(description):Helix()
G_3687_C_missense	251	type(description):Chain(Spike glycoprotein),type(description):Chain(Spike protein S2),type(description):Chain(Spike protein S2'),type(description):Transmembrane(Helical),type(description):Helix()
C_1715_T_missense	250	type(description):Chain(Spike glycoprotein),type(description):Chain(Spike protein S1),type(description):Topological domain(Extracellular),type(description):Disulfide bond(),type(description):Beta strand()
G_3436_C_missense	248	type(description):Chain(Spike glycoprotein),type(description):Chain(Spike protein S2),type(description):Chain(Spike protein S2'),type(description):Topological domain(Extracellular)
G_3711_T_missense	248	type(description):Chain(Spike glycoprotein),type(description):Chain(Spike protein S2),type(description):Chain(Spike protein S2'),type(description):Topological domain(Cytoplasmic),type(description):Motif(Binding to host endocytosis trafficking protein SNX27)
C_2651_T_missense	247	type(description):Chain(Spike glycoprotein),type(description):Chain(Spike protein S2),type(description):Chain(Spike protein S2'),type(description):Topological domain(Extracellular),type(description):Helix()
G_3232_T_missense	246	type(description):Chain(Spike glycoprotein),type(description):Chain(Spike protein S2),type(description):Chain(Spike protein S2'),type(description):Topological domain(Extracellular),type(description):Beta strand()
A_1482_G_synonymous	244	type(description):Chain(Spike glycoprotein),type(description):Chain(Spike protein S1),type(description):Topological domain(Extracellular),type(description):Domain(BetaCoV S1-CTD),type(description):Region(Receptor-binding domain (RBD)),type(description):Region(Receptor-binding motif; binding to human ACE2),type(description):Disulfide bond(),type(description):Beta strand()
G_2631_T_synonymous	243	type(description):Chain(Spike glycoprotein),type(description):Chain(Spike protein S2),type(description):Chain(Spike protein S2'),type(description):Topological domain(Extracellular),type(description):Helix()
C_3755_T_missense	243	type(description):Chain(Spike glycoprotein),type(description):Chain(Spike protein S2),type(description):Chain(Spike protein S2'),type(description):Topological domain(Cytoplasmic)
C_114_T_synonymous	242	type(description):Chain(Spike glycoprotein),type(description):Chain(Spike protein S1),type(description):Topological domain(Extracellular),type(description):Domain(BetaCoV S1-NTD),type(description):Disulfide bond()
G_3366_T_synonymous	242	type(description):Chain(Spike glycoprotein),type(description):Chain(Spike protein S2),type(description):Chain(Spike protein S2'),type(description):Topological domain(Extracellular),type(description):Disulfide bond(),type(description):Beta strand()
T_807_C_synonymous	242	type(description):Chain(Spike glycoprotein),type(description):Chain(Spike protein S1),type(description):Topological domain(Extracellular),type(description):Domain(BetaCoV S1-NTD),type(description):Beta strand()
G_2025_T_missense	241	type(description):Chain(Spike glycoprotein),type(description):Chain(Spike protein S1),type(description):Topological domain(Extracellular),type(description):Region(Disordered)
G_62_C_missense	239	type(description):Chain(Spike glycoprotein),type(description):Chain(Spike protein S1),type(description):Topological domain(Extracellular),type(description):Domain(BetaCoV S1-NTD),type(description):Region(Disordered),type(description):Disulfide bond(),type(description):Beta strand()
C_3507_T_synonymous	238	type(description):Chain(Spike glycoprotein),type(description):Chain(Spike protein S2),type(description):Chain(Spike protein S2'),type(description):Topological domain(Extracellular),type(description):Region(Heptad repeat 2),type(description):Helix()
A_2736_G_synonymous	238	type(description):Chain(Spike glycoprotein),type(description):Chain(Spike protein S2),type(description):Chain(Spike protein S2'),type(description):Topological domain(Extracellular),type(description):Helix()
C_1626_T_synonymous	238	type(description):Chain(Spike glycoprotein),type(description):Chain(Spike protein S1),type(description):Topological domain(Extracellular),type(description):Disulfide bond(),type(description):Beta strand()
G_637_A_missense	238	type(description):Chain(Spike glycoprotein),type(description):Chain(Spike protein S1),type(description):Topological domain(Extracellular),type(description):Domain(BetaCoV S1-NTD),type(description):Beta strand()
G_2806_A_missense	237	type(description):Chain(Spike glycoprotein),type(description):Chain(Spike protein S2),type(description):Chain(Spike protein S2'),type(description):Topological domain(Extracellular),type(description):Region(Heptad repeat 1),type(description):Helix()
T_209_C_missense	236	type(description):Chain(Spike glycoprotein),type(description):Chain(Spike protein S1),type(description):Topological domain(Extracellular),type(description):Domain(BetaCoV S1-NTD),type(description):Region(Disordered),type(description):Disulfide bond(),type(description):Natural variant(in strain: Alpha/B.1.1.7, Eta/B.1.525, 19B/501T, Omicron/BA.1, Omicron/BA.4, Omicron/BA.5; May compensate for redu…
C_205_T_missense	236	type(description):Chain(Spike glycoprotein),type(description):Chain(Spike protein S1),type(description):Topological domain(Extracellular),type(description):Domain(BetaCoV S1-NTD),type(description):Region(Disordered),type(description):Disulfide bond(),type(description):Beta strand()
G_1332_A_synonymous	236	type(description):Chain(Spike glycoprotein),type(description):Chain(Spike protein S1),type(description):Topological domain(Extracellular),type(description):Domain(BetaCoV S1-CTD),type(description):Region(Receptor-binding domain (RBD)),type(description):Region(Receptor-binding motif; binding to human ACE2),type(description):Disulfide bond(),type(description):Turn()
G_3253_A_missense	235	type(description):Chain(Spike glycoprotein),type(description):Chain(Spike protein S2),type(description):Chain(Spike protein S2'),type(description):Topological domain(Extracellular),type(description):Disulfide bond()
G_2766_T_missense	235	type(description):Chain(Spike glycoprotein),type(description):Chain(Spike protein S2),type(description):Chain(Spike protein S2'),type(description):Topological domain(Extracellular),type(description):Region(Heptad repeat 1),type(description):Helix()
T_2601_C_synonymous	234	type(description):Chain(Spike glycoprotein),type(description):Chain(Spike protein S2),type(description):Chain(Spike protein S2'),type(description):Topological domain(Extracellular),type(description):Helix()
G_3544_C_missense	234	type(description):Chain(Spike glycoprotein),type(description):Chain(Spike protein S2),type(description):Chain(Spike protein S2'),type(description):Topological domain(Extracellular),type(description):Region(Heptad repeat 2),type(description):Coiled coil(),type(description):Helix()
C_3138_T_synonymous	234	type(description):Chain(Spike glycoprotein),type(description):Chain(Spike protein S2),type(description):Chain(Spike protein S2'),type(description):Topological domain(Extracellular),type(description):Beta strand()
A_1977_T_synonymous	232	type(description):Chain(Spike glycoprotein),type(description):Chain(Spike protein S1),type(description):Topological domain(Extracellular),type(description):Beta strand()
T_2529_C_synonymous	231	type(description):Chain(Spike glycoprotein),type(description):Chain(Spike protein S2),type(description):Chain(Spike protein S2'),type(description):Topological domain(Extracellular),type(description):Region(Disordered),type(description):Region(Fusion peptide 2),type(description):Disulfide bond(),type(description):Beta strand()
C_444_T_synonymous	231	type(description):Chain(Spike glycoprotein),type(description):Chain(Spike protein S1),type(description):Topological domain(Extracellular),type(description):Domain(BetaCoV S1-NTD),type(description):Region(Disordered),type(description):Disulfide bond(),type(description):Turn()
C_2882_T_missense	231	type(description):Chain(Spike glycoprotein),type(description):Chain(Spike protein S2),type(description):Chain(Spike protein S2'),type(description):Topological domain(Extracellular),type(description):Region(Heptad repeat 1),type(description):Coiled coil()
A_632_T_missense	227	type(description):Chain(Spike glycoprotein),type(description):Chain(Spike protein S1),type(description):Topological domain(Extracellular),type(description):Domain(BetaCoV S1-NTD),type(description):Beta strand()
G_2786_T_missense	227	type(description):Chain(Spike glycoprotein),type(description):Chain(Spike protein S2),type(description):Chain(Spike protein S2'),type(description):Topological domain(Extracellular),type(description):Region(Heptad repeat 1),type(description):Helix()
C_2544_T_synonymous	222	type(description):Chain(Spike glycoprotein),type(description):Chain(Spike protein S2),type(description):Chain(Spike protein S2'),type(description):Topological domain(Extracellular),type(description):Region(Disordered),type(description):Region(Fusion peptide 2),type(description):Disulfide bond(),type(description):Beta strand()
A_1331_G_missense	221	type(description):Chain(Spike glycoprotein),type(description):Chain(Spike protein S1),type(description):Topological domain(Extracellular),type(description):Domain(BetaCoV S1-CTD),type(description):Region(Receptor-binding domain (RBD)),type(description):Region(Receptor-binding motif; binding to human ACE2),type(description):Disulfide bond()
A_2427_G_synonymous	220	type(description):Chain(Spike glycoprotein),type(description):Chain(Spike protein S2),type(description):Topological domain(Extracellular),type(description):Beta strand()
G_156_A_synonymous	220	type(description):Chain(Spike glycoprotein),type(description):Chain(Spike protein S1),type(description):Topological domain(Extracellular),type(description):Domain(BetaCoV S1-NTD),type(description):Disulfide bond(),type(description):Beta strand()
C_3301_T_missense	219	type(description):Chain(Spike glycoprotein),type(description):Chain(Spike protein S2),type(description):Chain(Spike protein S2'),type(description):Topological domain(Extracellular),type(description):Disulfide bond()
A_734_G_missense	218	type(description):Chain(Spike glycoprotein),type(description):Chain(Spike protein S1),type(description):Topological domain(Extracellular),type(description):Domain(BetaCoV S1-NTD),type(description):Beta strand()
G_3740_T_missense	216	type(description):Chain(Spike glycoprotein),type(description):Chain(Spike protein S2),type(description):Chain(Spike protein S2'),type(description):Topological domain(Cytoplasmic)
G_1843_A_missense	216	type(description):Chain(Spike glycoprotein),type(description):Chain(Spike protein S1),type(description):Topological domain(Extracellular)
T_2622_C_synonymous	212	type(description):Chain(Spike glycoprotein),type(description):Chain(Spike protein S2),type(description):Chain(Spike protein S2'),type(description):Topological domain(Extracellular),type(description):Helix()
G_570_A_synonymous	212	type(description):Chain(Spike glycoprotein),type(description):Chain(Spike protein S1),type(description):Topological domain(Extracellular),type(description):Domain(BetaCoV S1-NTD),type(description):Natural variant(in strain: Gamma/P.1),type(description):Mutagenesis(Partial loss of biliverdin affinity.),type(description):Beta strand()
C_212_T_missense	211	type(description):Chain(Spike glycoprotein),type(description):Chain(Spike protein S1),type(description):Topological domain(Extracellular),type(description):Domain(BetaCoV S1-NTD),type(description):Region(Disordered),type(description):Disulfide bond(),type(description):Turn()
C_28_T_synonymous	211	type(description):Signal(),type(description):Region(Disordered)
C_3337_A_missense	210	type(description):Chain(Spike glycoprotein),type(description):Chain(Spike protein S2),type(description):Chain(Spike protein S2'),type(description):Topological domain(Extracellular),type(description):Disulfide bond(),type(description):Beta strand()
C_25_T_missense	206	type(description):Signal(),type(description):Region(Disordered)
C_1125_T_synonymous	204	type(description):Chain(Spike glycoprotein),type(description):Chain(Spike protein S1),type(description):Topological domain(Extracellular),type(description):Domain(BetaCoV S1-CTD),type(description):Region(Receptor-binding domain (RBD)),type(description):Natural variant(in strain: Omicron/BA.1, Omicron/BA.2, Omicron/BA.2.12.1, Omicron/BA.2.75, Omicron/BA.4, Omicron/BA.5),type(description):Beta stra…
C_59_T_missense	204	type(description):Chain(Spike glycoprotein),type(description):Chain(Spike protein S1),type(description):Topological domain(Extracellular),type(description):Domain(BetaCoV S1-NTD),type(description):Region(Disordered),type(description):Disulfide bond(),type(description):Beta strand()
T_742_A_missense	202	type(description):Chain(Spike glycoprotein),type(description):Chain(Spike protein S1),type(description):Topological domain(Extracellular),type(description):Domain(BetaCoV S1-NTD),type(description):Region(Disordered),type(description):Natural variant(in strain: Lambda/C.37)
C_3026_T_missense	202	type(description):Chain(Spike glycoprotein),type(description):Chain(Spike protein S2),type(description):Chain(Spike protein S2'),type(description):Topological domain(Extracellular)
G_162_T_missense	202	type(description):Chain(Spike glycoprotein),type(description):Chain(Spike protein S1),type(description):Topological domain(Extracellular),type(description):Domain(BetaCoV S1-NTD),type(description):Disulfide bond(),type(description):Beta strand()
G_2031_C_missense	202	type(description):Chain(Spike glycoprotein),type(description):Chain(Spike protein S1),type(description):Topological domain(Extracellular),type(description):Region(Disordered),type(description):Natural variant(in strain: Eta/B.1.525)
C_857_T_missense	201	type(description):Chain(Spike glycoprotein),type(description):Chain(Spike protein S1),type(description):Topological domain(Extracellular),type(description):Domain(BetaCoV S1-NTD),type(description):Region(Putative superantigen; may bind T-cell receptor alpha/TRAC),type(description):Beta strand()
T_3234_C_synonymous	200	type(description):Chain(Spike glycoprotein),type(description):Chain(Spike protein S2),type(description):Chain(Spike protein S2'),type(description):Topological domain(Extracellular),type(description):Beta strand()
G_79_T_missense	199	type(description):Chain(Spike glycoprotein),type(description):Chain(Spike protein S1),type(description):Topological domain(Extracellular),type(description):Domain(BetaCoV S1-NTD),type(description):Disulfide bond(),type(description):Natural variant(in strain: Omicron/BA.2, Omicron/BA.2.12.1, Omicron/BA.2.75, Omicron/BA.4, Omicron/BA.5)
G_801_T_synonymous	199	type(description):Chain(Spike glycoprotein),type(description):Chain(Spike protein S1),type(description):Topological domain(Extracellular),type(description):Domain(BetaCoV S1-NTD),type(description):Beta strand()
G_3331_C_missense	198	type(description):Chain(Spike glycoprotein),type(description):Chain(Spike protein S2),type(description):Chain(Spike protein S2'),type(description):Topological domain(Extracellular),type(description):Disulfide bond()
G_1065_A_synonymous	197	type(description):Chain(Spike glycoprotein),type(description):Chain(Spike protein S1),type(description):Topological domain(Extracellular),type(description):Domain(BetaCoV S1-CTD),type(description):Region(Receptor-binding domain (RBD)),type(description):Disulfide bond(),type(description):Beta strand()
G_1660_C_missense	197	type(description):Chain(Spike glycoprotein),type(description):Chain(Spike protein S1),type(description):Topological domain(Extracellular),type(description):Disulfide bond(),type(description):Beta strand()
G_423_T_missense	196	type(description):Chain(Spike glycoprotein),type(description):Chain(Spike protein S1),type(description):Topological domain(Extracellular),type(description):Domain(BetaCoV S1-NTD),type(description):Disulfide bond(),type(description):Beta strand()
C_2534_T_missense	195	type(description):Chain(Spike glycoprotein),type(description):Chain(Spike protein S2),type(description):Chain(Spike protein S2'),type(description):Topological domain(Extracellular),type(description):Region(Disordered),type(description):Region(Fusion peptide 2),type(description):Disulfide bond(),type(description):Beta strand()
T_3754_C_missense	195	type(description):Chain(Spike glycoprotein),type(description):Chain(Spike protein S2),type(description):Chain(Spike protein S2'),type(description):Topological domain(Cytoplasmic)
G_2025_A_synonymous	194	type(description):Chain(Spike glycoprotein),type(description):Chain(Spike protein S1),type(description):Topological domain(Extracellular),type(description):Region(Disordered)
G_624_T_synonymous	194	type(description):Chain(Spike glycoprotein),type(description):Chain(Spike protein S1),type(description):Topological domain(Extracellular),type(description):Domain(BetaCoV S1-NTD),type(description):Beta strand()
G_2025_C_missense	193	type(description):Chain(Spike glycoprotein),type(description):Chain(Spike protein S1),type(description):Topological domain(Extracellular),type(description):Region(Disordered)
A_628_G_missense	193	type(description):Chain(Spike glycoprotein),type(description):Chain(Spike protein S1),type(description):Topological domain(Extracellular),type(description):Domain(BetaCoV S1-NTD),type(description):Beta strand()
G_452_T_missense	193	type(description):Chain(Spike glycoprotein),type(description):Chain(Spike protein S1),type(description):Topological domain(Extracellular),type(description):Domain(BetaCoV S1-NTD),type(description):Region(Disordered),type(description):Disulfide bond()
C_2435_T_missense	193	type(description):Chain(Spike glycoprotein),type(description):Chain(Spike protein S2),type(description):Topological domain(Extracellular),type(description):Beta strand()
G_1332_T_missense	193	type(description):Chain(Spike glycoprotein),type(description):Chain(Spike protein S1),type(description):Topological domain(Extracellular),type(description):Domain(BetaCoV S1-CTD),type(description):Region(Receptor-binding domain (RBD)),type(description):Region(Receptor-binding motif; binding to human ACE2),type(description):Disulfide bond(),type(description):Turn()
G_233_A_missense	191	type(description):Chain(Spike glycoprotein),type(description):Chain(Spike protein S1),type(description):Topological domain(Extracellular),type(description):Domain(BetaCoV S1-NTD),type(description):Region(Disordered),type(description):Disulfide bond(),type(description):Beta strand()
G_710_A_missense	190	type(description):Chain(Spike glycoprotein),type(description):Chain(Spike protein S1),type(description):Topological domain(Extracellular),type(description):Domain(BetaCoV S1-NTD)
G_238_T_missense	190	type(description):Chain(Spike glycoprotein),type(description):Chain(Spike protein S1),type(description):Topological domain(Extracellular),type(description):Domain(BetaCoV S1-NTD),type(description):Region(Disordered),type(description):Disulfide bond()
G_1876_T_missense	190	type(description):Chain(Spike glycoprotein),type(description):Chain(Spike protein S1),type(description):Topological domain(Extracellular),type(description):Region(Disordered),type(description):Disulfide bond(),type(description):Turn()
C_2041_T_missense	190	type(description):Chain(Spike glycoprotein),type(description):Chain(Spike protein S1),type(description):Topological domain(Extracellular),type(description):Region(Disordered),type(description):Mutagenesis(About 50% stronger entry efficiency in Vero E6 cells while 30% weaker entry efficiency in hACE2-expressing BHK cells.)
G_268_A_missense	189	type(description):Chain(Spike glycoprotein),type(description):Chain(Spike protein S1),type(description):Topological domain(Extracellular),type(description):Domain(BetaCoV S1-NTD),type(description):Disulfide bond()
T_1380_C_synonymous	189	type(description):Chain(Spike glycoprotein),type(description):Chain(Spike protein S1),type(description):Topological domain(Extracellular),type(description):Domain(BetaCoV S1-CTD),type(description):Region(Receptor-binding domain (RBD)),type(description):Region(Receptor-binding motif; binding to human ACE2),type(description):Region(Disordered),type(description):Disulfide bond(),type(description):Na…
G_16_T_missense	186	type(description):Signal(),type(description):Region(Disordered)
C_2333_T_missense	186	type(description):Chain(Spike glycoprotein),type(description):Chain(Spike protein S2),type(description):Topological domain(Extracellular),type(description):Helix()
T_1364_C_missense	185	type(description):Chain(Spike glycoprotein),type(description):Chain(Spike protein S1),type(description):Topological domain(Extracellular),type(description):Domain(BetaCoV S1-CTD),type(description):Region(Receptor-binding domain (RBD)),type(description):Region(Receptor-binding motif; binding to human ACE2),type(description):Region(Immunodominant HLA epitope recognized by the CD8+; called NF9 pepti…
C_1032_T_synonymous	185	type(description):Chain(Spike glycoprotein),type(description):Chain(Spike protein S1),type(description):Topological domain(Extracellular),type(description):Domain(BetaCoV S1-CTD),type(description):Region(Receptor-binding domain (RBD)),type(description):Disulfide bond(),type(description):Beta strand()
G_247_T_missense	184	type(description):Chain(Spike glycoprotein),type(description):Chain(Spike protein S1),type(description):Topological domain(Extracellular),type(description):Domain(BetaCoV S1-NTD),type(description):Disulfide bond()
C_565_T_missense	183	type(description):Chain(Spike glycoprotein),type(description):Chain(Spike protein S1),type(description):Topological domain(Extracellular),type(description):Domain(BetaCoV S1-NTD),type(description):Beta strand()
G_3352_T_missense	183	type(description):Chain(Spike glycoprotein),type(description):Chain(Spike protein S2),type(description):Chain(Spike protein S2'),type(description):Topological domain(Extracellular),type(description):Disulfide bond()
A_3486_G_synonymous	183	type(description):Chain(Spike glycoprotein),type(description):Chain(Spike protein S2),type(description):Chain(Spike protein S2'),type(description):Topological domain(Extracellular)
A_693_T_synonymous	182	type(description):Chain(Spike glycoprotein),type(description):Chain(Spike protein S1),type(description):Topological domain(Extracellular),type(description):Domain(BetaCoV S1-NTD)
T_633_A_missense	180	type(description):Chain(Spike glycoprotein),type(description):Chain(Spike protein S1),type(description):Topological domain(Extracellular),type(description):Domain(BetaCoV S1-NTD),type(description):Natural variant(in strain: Omicron/BA.1),type(description):Beta strand()
T_645_C_synonymous	180	type(description):Chain(Spike glycoprotein),type(description):Chain(Spike protein S1),type(description):Topological domain(Extracellular),type(description):Domain(BetaCoV S1-NTD),type(description):Natural variant(in strain: Beta/B.1.351),type(description):Beta strand()
T_433_G_missense	180	type(description):Chain(Spike glycoprotein),type(description):Chain(Spike protein S1),type(description):Topological domain(Extracellular),type(description):Domain(BetaCoV S1-NTD),type(description):Region(Disordered),type(description):Disulfide bond(),type(description):Natural variant(in strain: Omicron/BA.1),type(description):Beta strand()
T_1620_C_synonymous	179	type(description):Chain(Spike glycoprotein),type(description):Chain(Spike protein S1),type(description):Topological domain(Extracellular),type(description):Region(Receptor-binding domain (RBD)),type(description):Region(Disordered),type(description):Disulfide bond(),type(description):Beta strand()
C_75_T_synonymous	179	type(description):Chain(Spike glycoprotein),type(description):Chain(Spike protein S1),type(description):Topological domain(Extracellular),type(description):Domain(BetaCoV S1-NTD),type(description):Region(Disordered),type(description):Disulfide bond(),type(description):Natural variant(in strain: Omicron/BA.2, Omicron/BA.2.12.1, Omicron/BA.2.75, Omicron/BA.4, Omicron/BA.5)
G_641_T_missense	178	type(description):Chain(Spike glycoprotein),type(description):Chain(Spike protein S1),type(description):Topological domain(Extracellular),type(description):Domain(BetaCoV S1-NTD),type(description):Beta strand()
C_623_T_missense	178	type(description):Chain(Spike glycoprotein),type(description):Chain(Spike protein S1),type(description):Topological domain(Extracellular),type(description):Domain(BetaCoV S1-NTD),type(description):Beta strand()
T_3808_C_synonymous	178	type(description):Chain(Spike glycoprotein),type(description):Chain(Spike protein S2),type(description):Chain(Spike protein S2'),type(description):Topological domain(Cytoplasmic),type(description):Motif(KxHxx, ER retrieval signal (COPI))
G_3621_T_missense	176	type(description):Chain(Spike glycoprotein),type(description):Chain(Spike protein S2),type(description):Chain(Spike protein S2'),type(description):Topological domain(Extracellular)
A_439_G_missense	176	type(description):Chain(Spike glycoprotein),type(description):Chain(Spike protein S1),type(description):Topological domain(Extracellular),type(description):Domain(BetaCoV S1-NTD),type(description):Region(Disordered),type(description):Disulfide bond()
G_3487_T_missense	176	type(description):Chain(Spike glycoprotein),type(description):Chain(Spike protein S2),type(description):Chain(Spike protein S2'),type(description):Topological domain(Extracellular)
A_2826_T_synonymous	176	type(description):Chain(Spike glycoprotein),type(description):Chain(Spike protein S2),type(description):Chain(Spike protein S2'),type(description):Topological domain(Extracellular),type(description):Region(Heptad repeat 1),type(description):Helix()
G_3573_T_missense	176	type(description):Chain(Spike glycoprotein),type(description):Chain(Spike protein S2),type(description):Chain(Spike protein S2'),type(description):Topological domain(Extracellular),type(description):Region(Heptad repeat 2),type(description):Coiled coil(),type(description):Helix()
G_1365_T_missense	176	type(description):Chain(Spike glycoprotein),type(description):Chain(Spike protein S1),type(description):Topological domain(Extracellular),type(description):Domain(BetaCoV S1-CTD),type(description):Region(Receptor-binding domain (RBD)),type(description):Region(Receptor-binding motif; binding to human ACE2),type(description):Region(Immunodominant HLA epitope recognized by the CD8+; called NF9 pepti…
G_782_T_missense	175	type(description):Chain(Spike glycoprotein),type(description):Chain(Spike protein S1),type(description):Topological domain(Extracellular),type(description):Domain(BetaCoV S1-NTD),type(description):Region(Disordered)
A_775_G_missense	175	type(description):Chain(Spike glycoprotein),type(description):Chain(Spike protein S1),type(description):Topological domain(Extracellular),type(description):Domain(BetaCoV S1-NTD),type(description):Region(Disordered),type(description):Beta strand()
G_773_T_missense	174	type(description):Chain(Spike glycoprotein),type(description):Chain(Spike protein S1),type(description):Topological domain(Extracellular),type(description):Domain(BetaCoV S1-NTD),type(description):Region(Disordered)
C_3738_T_synonymous	174	type(description):Chain(Spike glycoprotein),type(description):Chain(Spike protein S2),type(description):Chain(Spike protein S2'),type(description):Topological domain(Cytoplasmic)
C_86_T_missense	174	type(description):Chain(Spike glycoprotein),type(description):Chain(Spike protein S1),type(description):Topological domain(Extracellular),type(description):Domain(BetaCoV S1-NTD),type(description):Disulfide bond(),type(description):Beta strand()
T_1755_C_synonymous	173	type(description):Chain(Spike glycoprotein),type(description):Chain(Spike protein S1),type(description):Topological domain(Extracellular),type(description):Disulfide bond(),type(description):Beta strand()
G_2631_A_synonymous	172	type(description):Chain(Spike glycoprotein),type(description):Chain(Spike protein S2),type(description):Chain(Spike protein S2'),type(description):Topological domain(Extracellular),type(description):Helix()
A_63_G_synonymous	172	type(description):Chain(Spike glycoprotein),type(description):Chain(Spike protein S1),type(description):Topological domain(Extracellular),type(description):Domain(BetaCoV S1-NTD),type(description):Region(Disordered),type(description):Disulfide bond(),type(description):Beta strand()
C_447_T_synonymous	172	type(description):Chain(Spike glycoprotein),type(description):Chain(Spike protein S1),type(description):Topological domain(Extracellular),type(description):Domain(BetaCoV S1-NTD),type(description):Region(Disordered),type(description):Glycosylation(N-linked (GlcNAc...) (complex) asparagine; by host),type(description):Disulfide bond(),type(description):Turn()
G_2795_A_missense	171	type(description):Chain(Spike glycoprotein),type(description):Chain(Spike protein S2),type(description):Chain(Spike protein S2'),type(description):Topological domain(Extracellular),type(description):Region(Heptad repeat 1),type(description):Helix()
G_3790_C_missense	171	type(description):Chain(Spike glycoprotein),type(description):Chain(Spike protein S2),type(description):Chain(Spike protein S2'),type(description):Topological domain(Cytoplasmic),type(description):Motif(Binding to host plasma membrane localising/FERM domain proteins)
C_3787_T_missense	170	type(description):Chain(Spike glycoprotein),type(description):Chain(Spike protein S2),type(description):Chain(Spike protein S2'),type(description):Topological domain(Cytoplasmic),type(description):Motif(Binding to host plasma membrane localising/FERM domain proteins)
C_2303_A_missense	170	type(description):Chain(Spike glycoprotein),type(description):Chain(Spike protein S2),type(description):Topological domain(Extracellular),type(description):Helix()
C_80_T_missense	170	type(description):Chain(Spike glycoprotein),type(description):Chain(Spike protein S1),type(description):Topological domain(Extracellular),type(description):Domain(BetaCoV S1-NTD),type(description):Disulfide bond(),type(description):Natural variant(in strain: Omicron/BA.2, Omicron/BA.2.12.1, Omicron/BA.2.75, Omicron/BA.4, Omicron/BA.5)
C_2027_T_missense	169	type(description):Chain(Spike glycoprotein),type(description):Chain(Spike protein S1),type(description):Topological domain(Extracellular),type(description):Region(Disordered)
G_475_A_missense	169	type(description):Chain(Spike glycoprotein),type(description):Chain(Spike protein S1),type(description):Topological domain(Extracellular),type(description):Domain(BetaCoV S1-NTD),type(description):Region(Disordered),type(description):Disulfide bond(),type(description):Beta strand()
C_3714_A_synonymous	169	type(description):Chain(Spike glycoprotein),type(description):Chain(Spike protein S2),type(description):Chain(Spike protein S2'),type(description):Topological domain(Cytoplasmic),type(description):Motif(Binding to host endocytosis trafficking protein SNX27)
C_2901_T_synonymous	169	type(description):Chain(Spike glycoprotein),type(description):Chain(Spike protein S2),type(description):Chain(Spike protein S2'),type(description):Topological domain(Extracellular),type(description):Region(Heptad repeat 1),type(description):Coiled coil(),type(description):Helix()
T_2424_C_synonymous	169	type(description):Chain(Spike glycoprotein),type(description):Chain(Spike protein S2),type(description):Topological domain(Extracellular),type(description):Beta strand()
T_735_C_synonymous	169	type(description):Chain(Spike glycoprotein),type(description):Chain(Spike protein S1),type(description):Topological domain(Extracellular),type(description):Domain(BetaCoV S1-NTD),type(description):Beta strand()
C_1958_T_missense	169	type(description):Chain(Spike glycoprotein),type(description):Chain(Spike protein S1),type(description):Topological domain(Extracellular)
A_1362_G_synonymous	168	type(description):Chain(Spike glycoprotein),type(description):Chain(Spike protein S1),type(description):Topological domain(Extracellular),type(description):Domain(BetaCoV S1-CTD),type(description):Region(Receptor-binding domain (RBD)),type(description):Region(Receptor-binding motif; binding to human ACE2),type(description):Region(Immunodominant HLA epitope recognized by the CD8+; called NF9 pepti…
C_2081_T_missense	168	type(description):Chain(Spike glycoprotein),type(description):Chain(Spike protein S2),type(description):Topological domain(Extracellular),type(description):Beta strand()
G_2635_T_missense	168	type(description):Chain(Spike glycoprotein),type(description):Chain(Spike protein S2),type(description):Chain(Spike protein S2'),type(description):Topological domain(Extracellular),type(description):Helix()
A_2500_G_missense	167	type(description):Chain(Spike glycoprotein),type(description):Chain(Spike protein S2),type(description):Chain(Spike protein S2'),type(description):Topological domain(Extracellular),type(description):Region(Fusion peptide 1),type(description):Region(Disordered)
T_3252_G_missense	167	type(description):Chain(Spike glycoprotein),type(description):Chain(Spike protein S2),type(description):Chain(Spike protein S2'),type(description):Topological domain(Extracellular),type(description):Disulfide bond()
C_2904_A_synonymous	167	type(description):Chain(Spike glycoprotein),type(description):Chain(Spike protein S2),type(description):Chain(Spike protein S2'),type(description):Topological domain(Extracellular),type(description):Region(Heptad repeat 1),type(description):Coiled coil()
G_42_T_missense	167	type(description):Chain(Spike glycoprotein),type(description):Chain(Spike protein S1),type(description):Topological domain(Extracellular),type(description):Domain(BetaCoV S1-NTD),type(description):Region(Disordered)
T_1734_C_synonymous	166	type(description):Chain(Spike glycoprotein),type(description):Chain(Spike protein S1),type(description):Topological domain(Extracellular),type(description):Disulfide bond()
A_589_G_missense	166	type(description):Chain(Spike glycoprotein),type(description):Chain(Spike protein S1),type(description):Topological domain(Extracellular),type(description):Domain(BetaCoV S1-NTD),type(description):Beta strand()
C_3607_T_missense	165	type(description):Chain(Spike glycoprotein),type(description):Chain(Spike protein S2),type(description):Chain(Spike protein S2'),type(description):Topological domain(Extracellular),type(description):Coiled coil()
C_1640_T_missense	165	type(description):Chain(Spike glycoprotein),type(description):Chain(Spike protein S1),type(description):Topological domain(Extracellular),type(description):Disulfide bond(),type(description):Beta strand()
C_3183_T_synonymous	165	type(description):Chain(Spike glycoprotein),type(description):Chain(Spike protein S2),type(description):Chain(Spike protein S2'),type(description):Topological domain(Extracellular),type(description):Beta strand()
C_1062_A_missense	164	type(description):Chain(Spike glycoprotein),type(description):Chain(Spike protein S1),type(description):Topological domain(Extracellular),type(description):Domain(BetaCoV S1-CTD),type(description):Region(Receptor-binding domain (RBD)),type(description):Disulfide bond(),type(description):Beta strand()
T_1722_C_synonymous	164	type(description):Chain(Spike glycoprotein),type(description):Chain(Spike protein S1),type(description):Topological domain(Extracellular),type(description):Disulfide bond(),type(description):Beta strand()
C_3598_T_missense	164	type(description):Chain(Spike glycoprotein),type(description):Chain(Spike protein S2),type(description):Chain(Spike protein S2'),type(description):Topological domain(Extracellular),type(description):Region(Heptad repeat 2),type(description):Coiled coil()
T_1881_C_synonymous	163	type(description):Chain(Spike glycoprotein),type(description):Chain(Spike protein S1),type(description):Topological domain(Extracellular),type(description):Region(Disordered),type(description):Disulfide bond(),type(description):Turn()
C_3225_T_synonymous	162	type(description):Chain(Spike glycoprotein),type(description):Chain(Spike protein S2),type(description):Chain(Spike protein S2'),type(description):Topological domain(Extracellular),type(description):Beta strand()
G_542_C_missense	162	type(description):Chain(Spike glycoprotein),type(description):Chain(Spike protein S1),type(description):Topological domain(Extracellular),type(description):Domain(BetaCoV S1-NTD),type(description):Region(Disordered),type(description):Beta strand()
G_618_A_synonymous	162	type(description):Chain(Spike glycoprotein),type(description):Chain(Spike protein S1),type(description):Topological domain(Extracellular),type(description):Domain(BetaCoV S1-NTD),type(description):Beta strand()
T_2790_C_synonymous	161	type(description):Chain(Spike glycoprotein),type(description):Chain(Spike protein S2),type(description):Chain(Spike protein S2'),type(description):Topological domain(Extracellular),type(description):Region(Heptad repeat 1),type(description):Helix()
C_77_T_missense	161	type(description):Chain(Spike glycoprotein),type(description):Chain(Spike protein S1),type(description):Topological domain(Extracellular),type(description):Domain(BetaCoV S1-NTD),type(description):Region(Disordered),type(description):Disulfide bond(),type(description):Natural variant(in strain: Omicron/BA.2, Omicron/BA.2.12.1, Omicron/BA.2.75, Omicron/BA.4, Omicron/BA.5)
T_189_G_synonymous	161	type(description):Chain(Spike glycoprotein),type(description):Chain(Spike protein S1),type(description):Topological domain(Extracellular),type(description):Domain(BetaCoV S1-NTD),type(description):Disulfide bond(),type(description):Beta strand()
C_1565_T_missense	161	type(description):Chain(Spike glycoprotein),type(description):Chain(Spike protein S1),type(description):Topological domain(Extracellular),type(description):Domain(BetaCoV S1-CTD),type(description):Region(Receptor-binding domain (RBD)),type(description):Region(Disordered),type(description):Disulfide bond()
C_1002_T_synonymous	161	type(description):Chain(Spike glycoprotein),type(description):Chain(Spike protein S1),type(description):Topological domain(Extracellular),type(description):Domain(BetaCoV S1-CTD),type(description):Region(Receptor-binding domain (RBD)),type(description):Region(Disordered),type(description):Helix()
C_2139_T_synonymous	161	type(description):Chain(Spike glycoprotein),type(description):Chain(Spike protein S2),type(description):Topological domain(Extracellular),type(description):Beta strand()
G_643_T_missense	161	type(description):Chain(Spike glycoprotein),type(description):Chain(Spike protein S1),type(description):Topological domain(Extracellular),type(description):Domain(BetaCoV S1-NTD),type(description):Beta strand()
G_1356_T_synonymous	160	type(description):Chain(Spike glycoprotein),type(description):Chain(Spike protein S1),type(description):Topological domain(Extracellular),type(description):Domain(BetaCoV S1-CTD),type(description):Region(Receptor-binding domain (RBD)),type(description):Region(Receptor-binding motif; binding to human ACE2),type(description):Region(Immunodominant HLA epitope recognized by the CD8+; called NF9 pepti…
C_3756_T_synonymous	160	type(description):Chain(Spike glycoprotein),type(description):Chain(Spike protein S2),type(description):Chain(Spike protein S2'),type(description):Topological domain(Cytoplasmic)
G_2854_A_missense	160	type(description):Chain(Spike glycoprotein),type(description):Chain(Spike protein S2),type(description):Chain(Spike protein S2'),type(description):Topological domain(Extracellular),type(description):Region(Heptad repeat 1),type(description):Coiled coil(),type(description):Helix()
C_438_A_missense	160	type(description):Chain(Spike glycoprotein),type(description):Chain(Spike protein S1),type(description):Topological domain(Extracellular),type(description):Domain(BetaCoV S1-NTD),type(description):Region(Disordered),type(description):Disulfide bond(),type(description):Beta strand()
G_1662_T_missense	159	type(description):Chain(Spike glycoprotein),type(description):Chain(Spike protein S1),type(description):Topological domain(Extracellular),type(description):Disulfide bond(),type(description):Beta strand()
T_1380_G_missense	159	type(description):Chain(Spike glycoprotein),type(description):Chain(Spike protein S1),type(description):Topological domain(Extracellular),type(description):Domain(BetaCoV S1-CTD),type(description):Region(Receptor-binding domain (RBD)),type(description):Region(Receptor-binding motif; binding to human ACE2),type(description):Region(Disordered),type(description):Disulfide bond(),type(description):Na…
G_542_A_missense	159	type(description):Chain(Spike glycoprotein),type(description):Chain(Spike protein S1),type(description):Topological domain(Extracellular),type(description):Domain(BetaCoV S1-NTD),type(description):Region(Disordered),type(description):Beta strand()
C_2772_T_synonymous	159	type(description):Chain(Spike glycoprotein),type(description):Chain(Spike protein S2),type(description):Chain(Spike protein S2'),type(description):Topological domain(Extracellular),type(description):Region(Heptad repeat 1),type(description):Helix()
C_2940_T_synonymous	158	type(description):Chain(Spike glycoprotein),type(description):Chain(Spike protein S2),type(description):Chain(Spike protein S2'),type(description):Topological domain(Extracellular),type(description):Coiled coil(),type(description):Helix()
G_1070_A_missense	158	type(description):Chain(Spike glycoprotein),type(description):Chain(Spike protein S1),type(description):Topological domain(Extracellular),type(description):Domain(BetaCoV S1-CTD),type(description):Region(Receptor-binding domain (RBD)),type(description):Disulfide bond(),type(description):Beta strand()
G_2637_A_synonymous	158	type(description):Chain(Spike glycoprotein),type(description):Chain(Spike protein S2),type(description):Chain(Spike protein S2'),type(description):Topological domain(Extracellular),type(description):Helix()
G_2786_C_missense	158	type(description):Chain(Spike glycoprotein),type(description):Chain(Spike protein S2),type(description):Chain(Spike protein S2'),type(description):Topological domain(Extracellular),type(description):Region(Heptad repeat 1),type(description):Helix()
A_1883_G_missense	158	type(description):Chain(Spike glycoprotein),type(description):Chain(Spike protein S1),type(description):Topological domain(Extracellular),type(description):Region(Disordered),type(description):Disulfide bond(),type(description):Turn()
T_3201_C_synonymous	156	type(description):Chain(Spike glycoprotein),type(description):Chain(Spike protein S2),type(description):Chain(Spike protein S2'),type(description):Topological domain(Extracellular),type(description):Beta strand()
T_1925_G_missense	156	type(description):Chain(Spike glycoprotein),type(description):Chain(Spike protein S1),type(description):Topological domain(Extracellular),type(description):Disulfide bond()
G_781_A_missense	156	type(description):Chain(Spike glycoprotein),type(description):Chain(Spike protein S1),type(description):Topological domain(Extracellular),type(description):Domain(BetaCoV S1-NTD),type(description):Region(Disordered)
C_1882_G_missense	155	type(description):Chain(Spike glycoprotein),type(description):Chain(Spike protein S1),type(description):Topological domain(Extracellular),type(description):Region(Disordered),type(description):Disulfide bond(),type(description):Turn()
T_2574_C_synonymous	155	type(description):Chain(Spike glycoprotein),type(description):Chain(Spike protein S2),type(description):Chain(Spike protein S2'),type(description):Topological domain(Extracellular),type(description):Beta strand()
C_558_A_missense	155	type(description):Chain(Spike glycoprotein),type(description):Chain(Spike protein S1),type(description):Topological domain(Extracellular),type(description):Domain(BetaCoV S1-NTD),type(description):Beta strand()
C_1895_A_missense	155	type(description):Chain(Spike glycoprotein),type(description):Chain(Spike protein S1),type(description):Topological domain(Extracellular),type(description):Region(Disordered),type(description):Disulfide bond(),type(description):Helix()
C_960_A_synonymous	155	type(description):Chain(Spike glycoprotein),type(description):Chain(Spike protein S1),type(description):Topological domain(Extracellular),type(description):Region(Receptor-binding domain (RBD)),type(description):Region(Disordered)
T_1815_C_synonymous	154	type(description):Chain(Spike glycoprotein),type(description):Chain(Spike protein S1),type(description):Topological domain(Extracellular)
T_3618_C_synonymous	154	type(description):Chain(Spike glycoprotein),type(description):Chain(Spike protein S2),type(description):Chain(Spike protein S2'),type(description):Topological domain(Extracellular)
A_450_T_missense	154	type(description):Chain(Spike glycoprotein),type(description):Chain(Spike protein S1),type(description):Topological domain(Extracellular),type(description):Domain(BetaCoV S1-NTD),type(description):Region(Disordered),type(description):Disulfide bond(),type(description):Turn()
C_724_T_missense	153	type(description):Chain(Spike glycoprotein),type(description):Chain(Spike protein S1),type(description):Topological domain(Extracellular),type(description):Domain(BetaCoV S1-NTD),type(description):Beta strand()
A_1951_G_missense	153	type(description):Chain(Spike glycoprotein),type(description):Chain(Spike protein S1),type(description):Topological domain(Extracellular),type(description):Beta strand()
C_3156_T_synonymous	153	type(description):Chain(Spike glycoprotein),type(description):Chain(Spike protein S2),type(description):Chain(Spike protein S2'),type(description):Topological domain(Extracellular),type(description):Beta strand()
T_1110_C_synonymous	152	type(description):Chain(Spike glycoprotein),type(description):Chain(Spike protein S1),type(description):Topological domain(Extracellular),type(description):Domain(BetaCoV S1-CTD),type(description):Region(Receptor-binding domain (RBD))
A_2074_T_missense	152	type(description):Chain(Spike glycoprotein),type(description):Chain(Spike protein S2),type(description):Topological domain(Extracellular)
G_2294_T_missense	151	type(description):Chain(Spike glycoprotein),type(description):Chain(Spike protein S2),type(description):Topological domain(Extracellular),type(description):Helix()
T_1865_C_missense	151	type(description):Chain(Spike glycoprotein),type(description):Chain(Spike protein S1),type(description):Topological domain(Extracellular),type(description):Region(Disordered),type(description):Disulfide bond(),type(description):Helix()
G_570_T_missense	151	type(description):Chain(Spike glycoprotein),type(description):Chain(Spike protein S1),type(description):Topological domain(Extracellular),type(description):Domain(BetaCoV S1-NTD),type(description):Natural variant(in strain: Gamma/P.1),type(description):Mutagenesis(Partial loss of biliverdin affinity.),type(description):Beta strand()
T_684_C_synonymous	151	type(description):Chain(Spike glycoprotein),type(description):Chain(Spike protein S1),type(description):Topological domain(Extracellular),type(description):Domain(BetaCoV S1-NTD),type(description):Beta strand()
A_3338_G_missense	151	type(description):Chain(Spike glycoprotein),type(description):Chain(Spike protein S2),type(description):Chain(Spike protein S2'),type(description):Topological domain(Extracellular),type(description):Disulfide bond(),type(description):Beta strand()
C_1497_T_synonymous	151	type(description):Chain(Spike glycoprotein),type(description):Chain(Spike protein S1),type(description):Topological domain(Extracellular),type(description):Domain(BetaCoV S1-CTD),type(description):Region(Receptor-binding domain (RBD)),type(description):Region(Receptor-binding motif; binding to human ACE2),type(description):Disulfide bond(),type(description):Beta strand()
G_455_T_missense	150	type(description):Chain(Spike glycoprotein),type(description):Chain(Spike protein S1),type(description):Topological domain(Extracellular),type(description):Domain(BetaCoV S1-NTD),type(description):Region(Disordered),type(description):Disulfide bond(),type(description):Beta strand()
A_351_G_synonymous	150	type(description):Chain(Spike glycoprotein),type(description):Chain(Spike protein S1),type(description):Topological domain(Extracellular),type(description):Domain(BetaCoV S1-NTD),type(description):Disulfide bond(),type(description):Beta strand()
T_3417_C_synonymous	150	type(description):Chain(Spike glycoprotein),type(description):Chain(Spike protein S2),type(description):Chain(Spike protein S2'),type(description):Topological domain(Extracellular)
A_3575_G_missense	150	type(description):Chain(Spike glycoprotein),type(description):Chain(Spike protein S2),type(description):Chain(Spike protein S2'),type(description):Topological domain(Extracellular),type(description):Region(Heptad repeat 2),type(description):Coiled coil(),type(description):Helix()
G_3656_T_missense	149	type(description):Chain(Spike glycoprotein),type(description):Chain(Spike protein S2),type(description):Chain(Spike protein S2'),type(description):Transmembrane(Helical),type(description):Helix()
T_1469_C_missense	149	type(description):Chain(Spike glycoprotein),type(description):Chain(Spike protein S1),type(description):Topological domain(Extracellular),type(description):Domain(BetaCoV S1-CTD),type(description):Region(Receptor-binding domain (RBD)),type(description):Region(Receptor-binding motif; binding to human ACE2),type(description):Region(Disordered),type(description):Disulfide bond()
A_155_G_missense	149	type(description):Chain(Spike glycoprotein),type(description):Chain(Spike protein S1),type(description):Topological domain(Extracellular),type(description):Domain(BetaCoV S1-NTD),type(description):Disulfide bond(),type(description):Beta strand()
G_339_A_synonymous	148	type(description):Chain(Spike glycoprotein),type(description):Chain(Spike protein S1),type(description):Topological domain(Extracellular),type(description):Domain(BetaCoV S1-NTD),type(description):Disulfide bond(),type(description):Beta strand()
T_3597_C_synonymous	148	type(description):Chain(Spike glycoprotein),type(description):Chain(Spike protein S2),type(description):Chain(Spike protein S2'),type(description):Topological domain(Extracellular),type(description):Region(Heptad repeat 2),type(description):Coiled coil()
C_2571_T_synonymous	148	type(description):Chain(Spike glycoprotein),type(description):Chain(Spike protein S2),type(description):Chain(Spike protein S2'),type(description):Topological domain(Extracellular),type(description):Turn()
G_778_T_missense	148	type(description):Chain(Spike glycoprotein),type(description):Chain(Spike protein S1),type(description):Topological domain(Extracellular),type(description):Domain(BetaCoV S1-NTD),type(description):Region(Disordered),type(description):Beta strand()
G_2101_T_missense	148	type(description):Chain(Spike glycoprotein),type(description):Chain(Spike protein S2),type(description):Topological domain(Extracellular)
C_2619_T_synonymous	147	type(description):Chain(Spike glycoprotein),type(description):Chain(Spike protein S2),type(description):Chain(Spike protein S2'),type(description):Topological domain(Extracellular),type(description):Helix()
C_3538_A_missense	147	type(description):Chain(Spike glycoprotein),type(description):Chain(Spike protein S2),type(description):Chain(Spike protein S2'),type(description):Topological domain(Extracellular),type(description):Region(Heptad repeat 2),type(description):Coiled coil()
T_1017_C_synonymous	147	type(description):Chain(Spike glycoprotein),type(description):Chain(Spike protein S1),type(description):Topological domain(Extracellular),type(description):Domain(BetaCoV S1-CTD),type(description):Region(Receptor-binding domain (RBD)),type(description):Disulfide bond(),type(description):Natural variant(in strain: Omicron/BA.1, Omicron/BA.2, Omicron/BA.2.12.1, Omicron/BA.4, Omicron/BA.5),type(desc…
T_2203_G_missense	146	type(description):Chain(Spike glycoprotein),type(description):Chain(Spike protein S2),type(description):Topological domain(Extracellular),type(description):Beta strand()
C_749_T_missense	146	type(description):Chain(Spike glycoprotein),type(description):Chain(Spike protein S1),type(description):Topological domain(Extracellular),type(description):Domain(BetaCoV S1-NTD),type(description):Region(Disordered),type(description):Natural variant(in strain: Lambda/C.37)
T_1152_C_synonymous	146	type(description):Chain(Spike glycoprotein),type(description):Chain(Spike protein S1),type(description):Topological domain(Extracellular),type(description):Domain(BetaCoV S1-CTD),type(description):Region(Receptor-binding domain (RBD)),type(description):Disulfide bond(),type(description):Turn()
T_1707_C_synonymous	145	type(description):Chain(Spike glycoprotein),type(description):Chain(Spike protein S1),type(description):Topological domain(Extracellular),type(description):Disulfide bond()
C_244_T_missense	145	type(description):Chain(Spike glycoprotein),type(description):Chain(Spike protein S1),type(description):Topological domain(Extracellular),type(description):Domain(BetaCoV S1-NTD),type(description):Disulfide bond()
G_3735_A_synonymous	145	type(description):Chain(Spike glycoprotein),type(description):Chain(Spike protein S2),type(description):Chain(Spike protein S2'),type(description):Topological domain(Cytoplasmic)
T_1590_C_synonymous	145	type(description):Chain(Spike glycoprotein),type(description):Chain(Spike protein S1),type(description):Topological domain(Extracellular),type(description):Region(Receptor-binding domain (RBD)),type(description):Region(Disordered),type(description):Turn()
T_111_C_synonymous	145	type(description):Chain(Spike glycoprotein),type(description):Chain(Spike protein S1),type(description):Topological domain(Extracellular),type(description):Domain(BetaCoV S1-NTD),type(description):Disulfide bond()
G_1956_T_synonymous	144	type(description):Chain(Spike glycoprotein),type(description):Chain(Spike protein S1),type(description):Topological domain(Extracellular),type(description):Beta strand()
C_2464_T_missense	144	type(description):Chain(Spike glycoprotein),type(description):Chain(Spike protein S2),type(description):Chain(Spike protein S2'),type(description):Topological domain(Extracellular),type(description):Region(Fusion peptide 1),type(description):Helix()
A_474_C_missense	144	type(description):Chain(Spike glycoprotein),type(description):Chain(Spike protein S1),type(description):Topological domain(Extracellular),type(description):Domain(BetaCoV S1-NTD),type(description):Region(Disordered),type(description):Disulfide bond(),type(description):Natural variant(in strain: Delta/B.1.617.2),type(description):Beta strand()
C_2612_T_missense	144	type(description):Chain(Spike glycoprotein),type(description):Chain(Spike protein S2),type(description):Chain(Spike protein S2'),type(description):Topological domain(Extracellular),type(description):Helix()
T_414_C_synonymous	143	type(description):Chain(Spike glycoprotein),type(description):Chain(Spike protein S1),type(description):Topological domain(Extracellular),type(description):Domain(BetaCoV S1-NTD),type(description):Disulfide bond(),type(description):Natural variant(in strain: Gamma/P.1),type(description):Beta strand()
T_1026_C_synonymous	143	type(description):Chain(Spike glycoprotein),type(description):Chain(Spike protein S1),type(description):Topological domain(Extracellular),type(description):Domain(BetaCoV S1-CTD),type(description):Region(Receptor-binding domain (RBD)),type(description):Disulfide bond(),type(description):Helix()
C_59_A_missense	142	type(description):Chain(Spike glycoprotein),type(description):Chain(Spike protein S1),type(description):Topological domain(Extracellular),type(description):Domain(BetaCoV S1-NTD),type(description):Region(Disordered),type(description):Disulfide bond(),type(description):Beta strand()
T_530_C_missense	142	type(description):Chain(Spike glycoprotein),type(description):Chain(Spike protein S1),type(description):Topological domain(Extracellular),type(description):Domain(BetaCoV S1-NTD),type(description):Region(Disordered)
G_489_T_synonymous	141	type(description):Chain(Spike glycoprotein),type(description):Chain(Spike protein S1),type(description):Topological domain(Extracellular),type(description):Domain(BetaCoV S1-NTD),type(description):Region(Disordered),type(description):Disulfide bond(),type(description):Beta strand()
C_920_T_missense	141	type(description):Chain(Spike glycoprotein),type(description):Chain(Spike protein S1),type(description):Topological domain(Extracellular),type(description):Beta strand()
C_2661_A_synonymous	140	type(description):Chain(Spike glycoprotein),type(description):Chain(Spike protein S2),type(description):Chain(Spike protein S2'),type(description):Topological domain(Extracellular),type(description):Helix()
G_3415_A_missense	138	type(description):Chain(Spike glycoprotein),type(description):Chain(Spike protein S2),type(description):Chain(Spike protein S2'),type(description):Topological domain(Extracellular)
G_906_A_synonymous	138	type(description):Chain(Spike glycoprotein),type(description):Chain(Spike protein S1),type(description):Topological domain(Extracellular),type(description):Domain(BetaCoV S1-NTD),type(description):Helix()
A_2379_T_synonymous	138	type(description):Chain(Spike glycoprotein),type(description):Chain(Spike protein S2),type(description):Topological domain(Extracellular)
T_1299_C_synonymous	138	type(description):Chain(Spike glycoprotein),type(description):Chain(Spike protein S1),type(description):Topological domain(Extracellular),type(description):Domain(BetaCoV S1-CTD),type(description):Region(Receptor-binding domain (RBD)),type(description):Disulfide bond(),type(description):Beta strand()
G_336_A_synonymous	138	type(description):Chain(Spike glycoprotein),type(description):Chain(Spike protein S1),type(description):Topological domain(Extracellular),type(description):Domain(BetaCoV S1-NTD),type(description):Disulfide bond(),type(description):Beta strand()
G_569_A_missense	138	type(description):Chain(Spike glycoprotein),type(description):Chain(Spike protein S1),type(description):Topological domain(Extracellular),type(description):Domain(BetaCoV S1-NTD),type(description):Beta strand()
T_1345_A_missense	136	type(description):Chain(Spike glycoprotein),type(description):Chain(Spike protein S1),type(description):Topological domain(Extracellular),type(description):Domain(BetaCoV S1-CTD),type(description):Region(Receptor-binding domain (RBD)),type(description):Region(Receptor-binding motif; binding to human ACE2),type(description):Region(Immunodominant HLA epitope recognized by the CD8+; called NF9 pepti…
C_1101_T_synonymous	135	type(description):Chain(Spike glycoprotein),type(description):Chain(Spike protein S1),type(description):Topological domain(Extracellular),type(description):Domain(BetaCoV S1-CTD),type(description):Region(Receptor-binding domain (RBD)),type(description):Helix()
C_2576_T_missense	135	type(description):Chain(Spike glycoprotein),type(description):Chain(Spike protein S2),type(description):Chain(Spike protein S2'),type(description):Topological domain(Extracellular),type(description):Beta strand()
G_2478_T_synonymous	135	type(description):Chain(Spike glycoprotein),type(description):Chain(Spike protein S2),type(description):Chain(Spike protein S2'),type(description):Topological domain(Extracellular),type(description):Region(Fusion peptide 1)
C_3732_T_synonymous	134	type(description):Chain(Spike glycoprotein),type(description):Chain(Spike protein S2),type(description):Chain(Spike protein S2'),type(description):Topological domain(Cytoplasmic)
C_2223_T_synonymous	134	type(description):Chain(Spike glycoprotein),type(description):Chain(Spike protein S2),type(description):Topological domain(Extracellular),type(description):Disulfide bond(),type(description):Helix()
C_60_A_synonymous	134	type(description):Chain(Spike glycoprotein),type(description):Chain(Spike protein S1),type(description):Topological domain(Extracellular),type(description):Domain(BetaCoV S1-NTD),type(description):Region(Disordered),type(description):Disulfide bond(),type(description):Natural variant(in strain: Gamma/P.1),type(description):Beta strand()
T_53_G_missense	134	type(description):Chain(Spike glycoprotein),type(description):Chain(Spike protein S1),type(description):Topological domain(Extracellular),type(description):Domain(BetaCoV S1-NTD),type(description):Region(Disordered),type(description):Disulfide bond()
T_1320_A_missense	133	type(description):Chain(Spike glycoprotein),type(description):Chain(Spike protein S1),type(description):Topological domain(Extracellular),type(description):Domain(BetaCoV S1-CTD),type(description):Region(Receptor-binding domain (RBD)),type(description):Region(Receptor-binding motif; binding to human ACE2),type(description):Disulfide bond(),type(description):Natural variant(in strain: Omicron/BA.1…
G_2338_C_missense	133	type(description):Chain(Spike glycoprotein),type(description):Chain(Spike protein S2),type(description):Topological domain(Extracellular),type(description):Helix()
A_2774_G_missense	133	type(description):Chain(Spike glycoprotein),type(description):Chain(Spike protein S2),type(description):Chain(Spike protein S2'),type(description):Topological domain(Extracellular),type(description):Region(Heptad repeat 1),type(description):Helix()
C_98_T_missense	133	type(description):Chain(Spike glycoprotein),type(description):Chain(Spike protein S1),type(description):Topological domain(Extracellular),type(description):Domain(BetaCoV S1-NTD),type(description):Disulfide bond(),type(description):Turn()
G_2973_T_synonymous	133	type(description):Chain(Spike glycoprotein),type(description):Chain(Spike protein S2),type(description):Chain(Spike protein S2'),type(description):Topological domain(Extracellular),type(description):Coiled coil()
G_2062_T_missense	132	type(description):Chain(Spike glycoprotein),type(description):Chain(Spike protein S2),type(description):Topological domain(Extracellular)
C_3818_T_missense	132	type(description):Chain(Spike glycoprotein),type(description):Chain(Spike protein S2),type(description):Chain(Spike protein S2'),type(description):Topological domain(Cytoplasmic),type(description):Motif(KxHxx, ER retrieval signal (COPI))
C_250_A_missense	131	type(description):Chain(Spike glycoprotein),type(description):Chain(Spike protein S1),type(description):Topological domain(Extracellular),type(description):Domain(BetaCoV S1-NTD),type(description):Disulfide bond(),type(description):Beta strand()
T_2022_C_synonymous	131	type(description):Chain(Spike glycoprotein),type(description):Chain(Spike protein S1),type(description):Topological domain(Extracellular),type(description):Region(Disordered),type(description):Beta strand()
C_1491_T_synonymous	131	type(description):Chain(Spike glycoprotein),type(description):Chain(Spike protein S1),type(description):Topological domain(Extracellular),type(description):Domain(BetaCoV S1-CTD),type(description):Region(Receptor-binding domain (RBD)),type(description):Region(Receptor-binding motif; binding to human ACE2),type(description):Disulfide bond()
G_2294_A_missense	131	type(description):Chain(Spike glycoprotein),type(description):Chain(Spike protein S2),type(description):Topological domain(Extracellular),type(description):Helix()
C_915_T_synonymous	130	type(description):Chain(Spike glycoprotein),type(description):Chain(Spike protein S1),type(description):Topological domain(Extracellular),type(description):Beta strand()
C_135_T_synonymous	130	type(description):Chain(Spike glycoprotein),type(description):Chain(Spike protein S1),type(description):Topological domain(Extracellular),type(description):Domain(BetaCoV S1-NTD),type(description):Disulfide bond()
C_2303_T_missense	130	type(description):Chain(Spike glycoprotein),type(description):Chain(Spike protein S2),type(description):Topological domain(Extracellular),type(description):Helix()
G_1867_T_missense	130	type(description):Chain(Spike glycoprotein),type(description):Chain(Spike protein S1),type(description):Topological domain(Extracellular),type(description):Region(Disordered),type(description):Disulfide bond(),type(description):Helix()
A_457_G_missense	130	type(description):Chain(Spike glycoprotein),type(description):Chain(Spike protein S1),type(description):Topological domain(Extracellular),type(description):Domain(BetaCoV S1-NTD),type(description):Region(Disordered),type(description):Disulfide bond(),type(description):Beta strand()
C_648_T_synonymous	129	type(description):Chain(Spike glycoprotein),type(description):Chain(Spike protein S1),type(description):Topological domain(Extracellular),type(description):Domain(BetaCoV S1-NTD)
G_1037_T_missense	129	type(description):Chain(Spike glycoprotein),type(description):Chain(Spike protein S1),type(description):Topological domain(Extracellular),type(description):Domain(BetaCoV S1-CTD),type(description):Region(Receptor-binding domain (RBD)),type(description):Disulfide bond(),type(description):Beta strand()
G_727_T_missense	129	type(description):Chain(Spike glycoprotein),type(description):Chain(Spike protein S1),type(description):Topological domain(Extracellular),type(description):Domain(BetaCoV S1-NTD),type(description):Beta strand()
C_1713_T_synonymous	129	type(description):Chain(Spike glycoprotein),type(description):Chain(Spike protein S1),type(description):Topological domain(Extracellular),type(description):Disulfide bond(),type(description):Beta strand()
C_815_T_missense	128	type(description):Chain(Spike glycoprotein),type(description):Chain(Spike protein S1),type(description):Topological domain(Extracellular),type(description):Domain(BetaCoV S1-NTD),type(description):Beta strand()
C_626_T_missense	128	type(description):Chain(Spike glycoprotein),type(description):Chain(Spike protein S1),type(description):Topological domain(Extracellular),type(description):Domain(BetaCoV S1-NTD),type(description):Beta strand()
G_1708_T_missense	127	type(description):Chain(Spike glycoprotein),type(description):Chain(Spike protein S1),type(description):Topological domain(Extracellular),type(description):Disulfide bond()
A_789_G_synonymous	126	type(description):Chain(Spike glycoprotein),type(description):Chain(Spike protein S1),type(description):Topological domain(Extracellular),type(description):Domain(BetaCoV S1-NTD),type(description):Beta strand()
G_2657_T_missense	126	type(description):Chain(Spike glycoprotein),type(description):Chain(Spike protein S2),type(description):Chain(Spike protein S2'),type(description):Topological domain(Extracellular)
C_3504_T_synonymous	126	type(description):Chain(Spike glycoprotein),type(description):Chain(Spike protein S2),type(description):Chain(Spike protein S2'),type(description):Topological domain(Extracellular),type(description):Region(Heptad repeat 2)
G_3430_C_missense	126	type(description):Chain(Spike glycoprotein),type(description):Chain(Spike protein S2),type(description):Chain(Spike protein S2'),type(description):Topological domain(Extracellular),type(description):Turn()
A_548_T_missense	126	type(description):Chain(Spike glycoprotein),type(description):Chain(Spike protein S1),type(description):Topological domain(Extracellular),type(description):Domain(BetaCoV S1-NTD),type(description):Region(Disordered)
A_3006_G_synonymous	126	type(description):Chain(Spike glycoprotein),type(description):Chain(Spike protein S2),type(description):Chain(Spike protein S2'),type(description):Topological domain(Extracellular)
C_1704_T_synonymous	125	type(description):Chain(Spike glycoprotein),type(description):Chain(Spike protein S1),type(description):Topological domain(Extracellular),type(description):Disulfide bond()
G_2049_T_synonymous	125	type(description):Chain(Spike glycoprotein),type(description):Chain(Spike protein S1),type(description):Topological domain(Extracellular),type(description):Region(Disordered),type(description):Region(Putative superantigen; may bind T-cell receptor beta/TRBC1),type(description):Mutagenesis(About 50% stronger entry efficiency in Vero E6 cells while 30% weaker entry efficiency in hACE2-expressing BH…
A_1224_T_missense	125	type(description):Chain(Spike glycoprotein),type(description):Chain(Spike protein S1),type(description):Topological domain(Extracellular),type(description):Domain(BetaCoV S1-CTD),type(description):Region(Receptor-binding domain (RBD)),type(description):Disulfide bond(),type(description):Disulfide bond(),type(description):Natural variant(in strain: Omicron/BA.2, Omicron/BA.2.12.1, Omicron/BA.2.75,…
C_348_A_synonymous	125	type(description):Chain(Spike glycoprotein),type(description):Chain(Spike protein S1),type(description):Topological domain(Extracellular),type(description):Domain(BetaCoV S1-NTD),type(description):Disulfide bond(),type(description):Beta strand()
G_1018_A_missense	124	type(description):Chain(Spike glycoprotein),type(description):Chain(Spike protein S1),type(description):Topological domain(Extracellular),type(description):Domain(BetaCoV S1-CTD),type(description):Region(Receptor-binding domain (RBD)),type(description):Disulfide bond(),type(description):Helix()
A_289_G_missense	124	type(description):Chain(Spike glycoprotein),type(description):Chain(Spike protein S1),type(description):Topological domain(Extracellular),type(description):Domain(BetaCoV S1-NTD),type(description):Disulfide bond(),type(description):Beta strand()
G_1450_C_missense	123	type(description):Chain(Spike glycoprotein),type(description):Chain(Spike protein S1),type(description):Topological domain(Extracellular),type(description):Domain(BetaCoV S1-CTD),type(description):Region(Receptor-binding domain (RBD)),type(description):Region(Receptor-binding motif; binding to human ACE2),type(description):Region(Disordered),type(description):Disulfide bond(),type(description):Di…
G_778_A_missense	123	type(description):Chain(Spike glycoprotein),type(description):Chain(Spike protein S1),type(description):Topological domain(Extracellular),type(description):Domain(BetaCoV S1-NTD),type(description):Region(Disordered),type(description):Beta strand()
C_1221_T_synonymous	123	type(description):Chain(Spike glycoprotein),type(description):Chain(Spike protein S1),type(description):Topological domain(Extracellular),type(description):Domain(BetaCoV S1-CTD),type(description):Region(Receptor-binding domain (RBD)),type(description):Disulfide bond(),type(description):Disulfide bond(),type(description):Helix()
G_3208_A_missense	122	type(description):Chain(Spike glycoprotein),type(description):Chain(Spike protein S2),type(description):Chain(Spike protein S2'),type(description):Topological domain(Extracellular),type(description):Beta strand()
C_621_T_synonymous	122	type(description):Chain(Spike glycoprotein),type(description):Chain(Spike protein S1),type(description):Topological domain(Extracellular),type(description):Domain(BetaCoV S1-NTD),type(description):Beta strand()
C_3600_T_synonymous	122	type(description):Chain(Spike glycoprotein),type(description):Chain(Spike protein S2),type(description):Chain(Spike protein S2'),type(description):Topological domain(Extracellular),type(description):Region(Heptad repeat 2),type(description):Coiled coil()
C_2023_A_missense	122	type(description):Chain(Spike glycoprotein),type(description):Chain(Spike protein S1),type(description):Topological domain(Extracellular),type(description):Region(Disordered)
A_1067_C_missense	121	type(description):Chain(Spike glycoprotein),type(description):Chain(Spike protein S1),type(description):Topological domain(Extracellular),type(description):Domain(BetaCoV S1-CTD),type(description):Region(Receptor-binding domain (RBD)),type(description):Disulfide bond(),type(description):Beta strand()
G_2562_A_synonymous	121	type(description):Chain(Spike glycoprotein),type(description):Chain(Spike protein S2),type(description):Chain(Spike protein S2'),type(description):Topological domain(Extracellular),type(description):Region(Fusion peptide 2),type(description):Helix()
G_1337_A_missense	121	type(description):Chain(Spike glycoprotein),type(description):Chain(Spike protein S1),type(description):Topological domain(Extracellular),type(description):Domain(BetaCoV S1-CTD),type(description):Region(Receptor-binding domain (RBD)),type(description):Region(Receptor-binding motif; binding to human ACE2),type(description):Disulfide bond(),type(description):Turn()
C_2757_T_synonymous	121	type(description):Chain(Spike glycoprotein),type(description):Chain(Spike protein S2),type(description):Chain(Spike protein S2'),type(description):Topological domain(Extracellular),type(description):Helix()
G_643_A_missense	120	type(description):Chain(Spike glycoprotein),type(description):Chain(Spike protein S1),type(description):Topological domain(Extracellular),type(description):Domain(BetaCoV S1-NTD),type(description):Beta strand()
C_3235_T_missense	118	type(description):Chain(Spike glycoprotein),type(description):Chain(Spike protein S2),type(description):Chain(Spike protein S2'),type(description):Topological domain(Extracellular),type(description):Beta strand()
G_2048_A_missense	118	type(description):Chain(Spike glycoprotein),type(description):Chain(Spike protein S1),type(description):Topological domain(Extracellular),type(description):Region(Disordered),type(description):Region(Putative superantigen; may bind T-cell receptor beta/TRBC1),type(description):Mutagenesis(About 50% stronger entry efficiency in Vero E6 cells while 30% weaker entry efficiency in hACE2-expressing BH…
T_1419_C_synonymous	118	type(description):Chain(Spike glycoprotein),type(description):Chain(Spike protein S1),type(description):Topological domain(Extracellular),type(description):Domain(BetaCoV S1-CTD),type(description):Region(Receptor-binding domain (RBD)),type(description):Region(Receptor-binding motif; binding to human ACE2),type(description):Region(Disordered),type(description):Disulfide bond()
C_625_T_missense	118	type(description):Chain(Spike glycoprotein),type(description):Chain(Spike protein S1),type(description):Topological domain(Extracellular),type(description):Domain(BetaCoV S1-NTD),type(description):Beta strand()
T_433_A_missense	118	type(description):Chain(Spike glycoprotein),type(description):Chain(Spike protein S1),type(description):Topological domain(Extracellular),type(description):Domain(BetaCoV S1-NTD),type(description):Region(Disordered),type(description):Disulfide bond(),type(description):Natural variant(in strain: Omicron/BA.1),type(description):Beta strand()
T_555_C_synonymous	118	type(description):Chain(Spike glycoprotein),type(description):Chain(Spike protein S1),type(description):Topological domain(Extracellular),type(description):Domain(BetaCoV S1-NTD),type(description):Region(Disordered),type(description):Beta strand()
C_3788_A_missense	118	type(description):Chain(Spike glycoprotein),type(description):Chain(Spike protein S2),type(description):Chain(Spike protein S2'),type(description):Topological domain(Cytoplasmic),type(description):Motif(Binding to host plasma membrane localising/FERM domain proteins)
G_3778_T_missense	118	type(description):Chain(Spike glycoprotein),type(description):Chain(Spike protein S2),type(description):Chain(Spike protein S2'),type(description):Topological domain(Cytoplasmic),type(description):Motif(Diacidic ER export motif (host COPII))
G_3583_C_missense	117	type(description):Chain(Spike glycoprotein),type(description):Chain(Spike protein S2),type(description):Chain(Spike protein S2'),type(description):Topological domain(Extracellular),type(description):Region(Heptad repeat 2),type(description):Coiled coil(),type(description):Helix()
T_1167_C_synonymous	117	type(description):Chain(Spike glycoprotein),type(description):Chain(Spike protein S1),type(description):Topological domain(Extracellular),type(description):Domain(BetaCoV S1-CTD),type(description):Region(Receptor-binding domain (RBD)),type(description):Disulfide bond(),type(description):Beta strand()
A_3603_C_missense	117	type(description):Chain(Spike glycoprotein),type(description):Chain(Spike protein S2),type(description):Chain(Spike protein S2'),type(description):Topological domain(Extracellular),type(description):Region(Heptad repeat 2),type(description):Coiled coil()
C_2169_T_synonymous	117	type(description):Chain(Spike glycoprotein),type(description):Chain(Spike protein S2),type(description):Topological domain(Extracellular),type(description):Beta strand()
T_600_C_synonymous	117	type(description):Chain(Spike glycoprotein),type(description):Chain(Spike protein S1),type(description):Topological domain(Extracellular),type(description):Domain(BetaCoV S1-NTD),type(description):Beta strand()
T_3021_C_synonymous	116	type(description):Chain(Spike glycoprotein),type(description):Chain(Spike protein S2),type(description):Chain(Spike protein S2'),type(description):Topological domain(Extracellular)
C_471_T_synonymous	116	type(description):Chain(Spike glycoprotein),type(description):Chain(Spike protein S1),type(description):Topological domain(Extracellular),type(description):Domain(BetaCoV S1-NTD),type(description):Region(Disordered),type(description):Disulfide bond(),type(description):Natural variant(in strain: Delta/B.1.617.2),type(description):Natural variant(in strain: A23.1, Omicron/BA.2.75),type(description)…
T_1659_C_synonymous	116	type(description):Chain(Spike glycoprotein),type(description):Chain(Spike protein S1),type(description):Topological domain(Extracellular),type(description):Disulfide bond(),type(description):Beta strand()
G_1749_A_synonymous	116	type(description):Chain(Spike glycoprotein),type(description):Chain(Spike protein S1),type(description):Topological domain(Extracellular),type(description):Disulfide bond()
A_1250_T_missense	115	type(description):Chain(Spike glycoprotein),type(description):Chain(Spike protein S1),type(description):Topological domain(Extracellular),type(description):Domain(BetaCoV S1-CTD),type(description):Region(Receptor-binding domain (RBD)),type(description):Disulfide bond(),type(description):Disulfide bond()
G_922_T_missense	115	type(description):Chain(Spike glycoprotein),type(description):Chain(Spike protein S1),type(description):Topological domain(Extracellular)
A_718_C_missense	115	type(description):Chain(Spike glycoprotein),type(description):Chain(Spike protein S1),type(description):Topological domain(Extracellular),type(description):Domain(BetaCoV S1-NTD),type(description):Beta strand()
T_1557_C_synonymous	115	type(description):Chain(Spike glycoprotein),type(description):Chain(Spike protein S1),type(description):Topological domain(Extracellular),type(description):Domain(BetaCoV S1-CTD),type(description):Region(Receptor-binding domain (RBD)),type(description):Region(Disordered),type(description):Disulfide bond(),type(description):Mutagenesis(Increased resistance to human covalescent sera neutralization.…
C_335_T_missense	114	type(description):Chain(Spike glycoprotein),type(description):Chain(Spike protein S1),type(description):Topological domain(Extracellular),type(description):Domain(BetaCoV S1-NTD),type(description):Disulfide bond(),type(description):Beta strand()
A_2448_G_synonymous	114	type(description):Chain(Spike glycoprotein),type(description):Chain(Spike protein S2),type(description):Chain(Spike protein S2'),type(description):Topological domain(Extracellular),type(description):Region(Fusion peptide 1),type(description):Site(Cleavage; by host TMPRSS2 or CTSL),type(description):Helix()
C_1102_T_synonymous	113	type(description):Chain(Spike glycoprotein),type(description):Chain(Spike protein S1),type(description):Topological domain(Extracellular),type(description):Domain(BetaCoV S1-CTD),type(description):Region(Receptor-binding domain (RBD)),type(description):Helix()
T_2652_A_synonymous	113	type(description):Chain(Spike glycoprotein),type(description):Chain(Spike protein S2),type(description):Chain(Spike protein S2'),type(description):Topological domain(Extracellular),type(description):Helix()
T_363_C_synonymous	113	type(description):Chain(Spike glycoprotein),type(description):Chain(Spike protein S1),type(description):Topological domain(Extracellular),type(description):Domain(BetaCoV S1-NTD),type(description):Disulfide bond(),type(description):Mutagenesis(Partial loss of biliverdin affinity.),type(description):Beta strand()
G_456_T_missense	113	type(description):Chain(Spike glycoprotein),type(description):Chain(Spike protein S1),type(description):Topological domain(Extracellular),type(description):Domain(BetaCoV S1-NTD),type(description):Region(Disordered),type(description):Disulfide bond(),type(description):Natural variant(in strain: Epsilon/B.1.427/B.1.429; when coupled with S13I induces resistance to NTD antibodies by changing disulf…
T_2071_C_missense	113	type(description):Chain(Spike glycoprotein),type(description):Chain(Spike protein S2),type(description):Topological domain(Extracellular),type(description):Beta strand()
A_3218_C_missense	113	type(description):Chain(Spike glycoprotein),type(description):Chain(Spike protein S2),type(description):Chain(Spike protein S2'),type(description):Topological domain(Extracellular),type(description):Beta strand()
G_2062_A_missense	113	type(description):Chain(Spike glycoprotein),type(description):Chain(Spike protein S2),type(description):Topological domain(Extracellular)
T_2232_C_synonymous	113	type(description):Chain(Spike glycoprotein),type(description):Chain(Spike protein S2),type(description):Topological domain(Extracellular),type(description):Disulfide bond(),type(description):Disulfide bond()
C_1891_T_missense	112	type(description):Chain(Spike glycoprotein),type(description):Chain(Spike protein S1),type(description):Topological domain(Extracellular),type(description):Region(Disordered),type(description):Disulfide bond()
G_3672_T_missense	112	type(description):Chain(Spike glycoprotein),type(description):Chain(Spike protein S2),type(description):Chain(Spike protein S2'),type(description):Transmembrane(Helical),type(description):Helix()
G_1146_T_synonymous	112	type(description):Chain(Spike glycoprotein),type(description):Chain(Spike protein S1),type(description):Topological domain(Extracellular),type(description):Domain(BetaCoV S1-CTD),type(description):Region(Receptor-binding domain (RBD)),type(description):Disulfide bond(),type(description):Beta strand()
G_2695_T_missense	112	type(description):Chain(Spike glycoprotein),type(description):Chain(Spike protein S2),type(description):Chain(Spike protein S2'),type(description):Topological domain(Extracellular),type(description):Helix()
A_197_G_missense	112	type(description):Chain(Spike glycoprotein),type(description):Chain(Spike protein S1),type(description):Topological domain(Extracellular),type(description):Domain(BetaCoV S1-NTD),type(description):Disulfide bond(),type(description):Beta strand()
G_214_A_missense	112	type(description):Chain(Spike glycoprotein),type(description):Chain(Spike protein S1),type(description):Topological domain(Extracellular),type(description):Domain(BetaCoV S1-NTD),type(description):Region(Disordered),type(description):Disulfide bond(),type(description):Turn()
G_532_A_missense	111	type(description):Chain(Spike glycoprotein),type(description):Chain(Spike protein S1),type(description):Topological domain(Extracellular),type(description):Domain(BetaCoV S1-NTD),type(description):Region(Disordered)
T_2280_C_synonymous	111	type(description):Chain(Spike glycoprotein),type(description):Chain(Spike protein S2),type(description):Topological domain(Extracellular),type(description):Disulfide bond(),type(description):Helix()
T_426_A_synonymous	111	type(description):Chain(Spike glycoprotein),type(description):Chain(Spike protein S1),type(description):Topological domain(Extracellular),type(description):Domain(BetaCoV S1-NTD),type(description):Region(Disordered),type(description):Disulfide bond(),type(description):Natural variant(in strain: Omicron/BA.1),type(description):Natural variant(in strain: Kappa/B.1.617.1, Omicron/BA.2, Omicron/BA.2.…
C_2325_T_synonymous	110	type(description):Chain(Spike glycoprotein),type(description):Chain(Spike protein S2),type(description):Topological domain(Extracellular),type(description):Helix()
A_546_G_synonymous	110	type(description):Chain(Spike glycoprotein),type(description):Chain(Spike protein S1),type(description):Topological domain(Extracellular),type(description):Domain(BetaCoV S1-NTD),type(description):Region(Disordered)
T_3129_C_synonymous	110	type(description):Chain(Spike glycoprotein),type(description):Chain(Spike protein S2),type(description):Chain(Spike protein S2'),type(description):Topological domain(Extracellular),type(description):Disulfide bond(),type(description):Beta strand()
T_3744_C_synonymous	110	type(description):Chain(Spike glycoprotein),type(description):Chain(Spike protein S2),type(description):Chain(Spike protein S2'),type(description):Topological domain(Cytoplasmic),type(description):Lipidation(S-palmitoyl cysteine; by host ZDHHC20; partial)
C_3235_A_missense	110	type(description):Chain(Spike glycoprotein),type(description):Chain(Spike protein S2),type(description):Chain(Spike protein S2'),type(description):Topological domain(Extracellular),type(description):Beta strand()
T_588_C_synonymous	109	type(description):Chain(Spike glycoprotein),type(description):Chain(Spike protein S1),type(description):Topological domain(Extracellular),type(description):Domain(BetaCoV S1-NTD),type(description):Beta strand()
T_3510_C_synonymous	109	type(description):Chain(Spike glycoprotein),type(description):Chain(Spike protein S2),type(description):Chain(Spike protein S2'),type(description):Topological domain(Extracellular),type(description):Region(Heptad repeat 2),type(description):Helix()
T_3102_C_synonymous	108	type(description):Chain(Spike glycoprotein),type(description):Chain(Spike protein S2),type(description):Chain(Spike protein S2'),type(description):Topological domain(Extracellular),type(description):Disulfide bond(),type(description):Turn()
A_3057_G_synonymous	108	type(description):Chain(Spike glycoprotein),type(description):Chain(Spike protein S2),type(description):Chain(Spike protein S2'),type(description):Topological domain(Extracellular),type(description):Helix()
G_519_A_synonymous	108	type(description):Chain(Spike glycoprotein),type(description):Chain(Spike protein S1),type(description):Topological domain(Extracellular),type(description):Domain(BetaCoV S1-NTD),type(description):Region(Disordered)
G_3502_T_missense	108	type(description):Chain(Spike glycoprotein),type(description):Chain(Spike protein S2),type(description):Chain(Spike protein S2'),type(description):Topological domain(Extracellular),type(description):Region(Heptad repeat 2)
A_984_G_synonymous	107	type(description):Chain(Spike glycoprotein),type(description):Chain(Spike protein S1),type(description):Topological domain(Extracellular),type(description):Region(Receptor-binding domain (RBD)),type(description):Region(Disordered),type(description):Beta strand()
C_1868_T_missense	107	type(description):Chain(Spike glycoprotein),type(description):Chain(Spike protein S1),type(description):Topological domain(Extracellular),type(description):Region(Disordered),type(description):Disulfide bond(),type(description):Helix()
T_1869_C_synonymous	107	type(description):Chain(Spike glycoprotein),type(description):Chain(Spike protein S1),type(description):Topological domain(Extracellular),type(description):Region(Disordered),type(description):Disulfide bond(),type(description):Helix()
C_517_A_missense	107	type(description):Chain(Spike glycoprotein),type(description):Chain(Spike protein S1),type(description):Topological domain(Extracellular),type(description):Domain(BetaCoV S1-NTD)
C_1758_T_synonymous	107	type(description):Chain(Spike glycoprotein),type(description):Chain(Spike protein S1),type(description):Topological domain(Extracellular),type(description):Disulfide bond(),type(description):Beta strand()
T_280_G_missense	107	type(description):Chain(Spike glycoprotein),type(description):Chain(Spike protein S1),type(description):Topological domain(Extracellular),type(description):Domain(BetaCoV S1-NTD),type(description):Disulfide bond(),type(description):Beta strand()
G_199_T_missense	106	type(description):Chain(Spike glycoprotein),type(description):Chain(Spike protein S1),type(description):Topological domain(Extracellular),type(description):Domain(BetaCoV S1-NTD),type(description):Disulfide bond(),type(description):Beta strand()
C_3509_A_missense	106	type(description):Chain(Spike glycoprotein),type(description):Chain(Spike protein S2),type(description):Chain(Spike protein S2'),type(description):Topological domain(Extracellular),type(description):Region(Heptad repeat 2),type(description):Helix()
G_1937_A_missense	106	type(description):Chain(Spike glycoprotein),type(description):Chain(Spike protein S1),type(description):Topological domain(Extracellular),type(description):Disulfide bond()
C_2355_A_synonymous	106	type(description):Chain(Spike glycoprotein),type(description):Chain(Spike protein S2),type(description):Topological domain(Extracellular)
T_6_A_missense	106	type(description):Signal(),type(description):Region(Disordered)
T_1506_C_synonymous	106	type(description):Chain(Spike glycoprotein),type(description):Chain(Spike protein S1),type(description):Topological domain(Extracellular),type(description):Domain(BetaCoV S1-CTD),type(description):Region(Receptor-binding domain (RBD)),type(description):Region(Receptor-binding motif; binding to human ACE2),type(description):Disulfide bond()
T_2110_C_missense	106	type(description):Chain(Spike glycoprotein),type(description):Chain(Spike protein S2),type(description):Topological domain(Extracellular),type(description):Beta strand()
T_2929_C_synonymous	105	type(description):Chain(Spike glycoprotein),type(description):Chain(Spike protein S2),type(description):Chain(Spike protein S2'),type(description):Topological domain(Extracellular),type(description):Coiled coil()
T_1233_C_synonymous	105	type(description):Chain(Spike glycoprotein),type(description):Chain(Spike protein S1),type(description):Topological domain(Extracellular),type(description):Domain(BetaCoV S1-CTD),type(description):Region(Receptor-binding domain (RBD)),type(description):Disulfide bond(),type(description):Disulfide bond(),type(description):Beta strand()
T_3341_C_missense	105	type(description):Chain(Spike glycoprotein),type(description):Chain(Spike protein S2),type(description):Chain(Spike protein S2'),type(description):Topological domain(Extracellular),type(description):Disulfide bond(),type(description):Beta strand()
G_184_A_missense	105	type(description):Chain(Spike glycoprotein),type(description):Chain(Spike protein S1),type(description):Topological domain(Extracellular),type(description):Domain(BetaCoV S1-NTD),type(description):Disulfide bond(),type(description):Beta strand()
C_3509_T_missense	105	type(description):Chain(Spike glycoprotein),type(description):Chain(Spike protein S2),type(description):Chain(Spike protein S2'),type(description):Topological domain(Extracellular),type(description):Region(Heptad repeat 2),type(description):Helix()
T_2299_C_synonymous	105	type(description):Chain(Spike glycoprotein),type(description):Chain(Spike protein S2),type(description):Topological domain(Extracellular),type(description):Helix()
A_441_T_missense	105	type(description):Chain(Spike glycoprotein),type(description):Chain(Spike protein S1),type(description):Topological domain(Extracellular),type(description):Domain(BetaCoV S1-NTD),type(description):Region(Disordered),type(description):Disulfide bond(),type(description):Natural variant(in strain: Omicron/BA.2.75),type(description):Turn()
G_3135_A_synonymous	104	type(description):Chain(Spike glycoprotein),type(description):Chain(Spike protein S2),type(description):Chain(Spike protein S2'),type(description):Topological domain(Extracellular),type(description):Beta strand()
G_1864_T_missense	104	type(description):Chain(Spike glycoprotein),type(description):Chain(Spike protein S1),type(description):Topological domain(Extracellular),type(description):Region(Disordered),type(description):Disulfide bond(),type(description):Helix()
C_219_T_synonymous	104	type(description):Chain(Spike glycoprotein),type(description):Chain(Spike protein S1),type(description):Topological domain(Extracellular),type(description):Domain(BetaCoV S1-NTD),type(description):Region(Disordered),type(description):Disulfide bond(),type(description):Turn()
C_2047_T_missense	103	type(description):Chain(Spike glycoprotein),type(description):Chain(Spike protein S1),type(description):Topological domain(Extracellular),type(description):Region(Disordered),type(description):Region(Putative superantigen; may bind T-cell receptor beta/TRBC1),type(description):Mutagenesis(About 50% stronger entry efficiency in Vero E6 cells while 30% weaker entry efficiency in hACE2-expressing BH…
A_2530_G_missense	103	type(description):Chain(Spike glycoprotein),type(description):Chain(Spike protein S2),type(description):Chain(Spike protein S2'),type(description):Topological domain(Extracellular),type(description):Region(Disordered),type(description):Region(Fusion peptide 2),type(description):Disulfide bond(),type(description):Beta strand()
C_3720_T_synonymous	103	type(description):Chain(Spike glycoprotein),type(description):Chain(Spike protein S2),type(description):Chain(Spike protein S2'),type(description):Topological domain(Cytoplasmic),type(description):Motif(Binding to host endocytosis trafficking protein SNX27),type(description):Lipidation(S-palmitoyl cysteine; by host ZDHHC20)
T_3477_C_synonymous	103	type(description):Chain(Spike glycoprotein),type(description):Chain(Spike protein S2),type(description):Chain(Spike protein S2'),type(description):Topological domain(Extracellular)
G_1960_C_missense	103	type(description):Chain(Spike glycoprotein),type(description):Chain(Spike protein S1),type(description):Topological domain(Extracellular)
T_411_C_synonymous	103	type(description):Chain(Spike glycoprotein),type(description):Chain(Spike protein S1),type(description):Topological domain(Extracellular),type(description):Domain(BetaCoV S1-NTD),type(description):Disulfide bond(),type(description):Beta strand()
G_62_A_missense	103	type(description):Chain(Spike glycoprotein),type(description):Chain(Spike protein S1),type(description):Topological domain(Extracellular),type(description):Domain(BetaCoV S1-NTD),type(description):Region(Disordered),type(description):Disulfide bond(),type(description):Beta strand()
C_3354_T_synonymous	102	type(description):Chain(Spike glycoprotein),type(description):Chain(Spike protein S2),type(description):Chain(Spike protein S2'),type(description):Topological domain(Extracellular),type(description):Disulfide bond(),type(description):Natural variant(in strain: Alpha/B.1.1.7)
T_1893_C_synonymous	102	type(description):Chain(Spike glycoprotein),type(description):Chain(Spike protein S1),type(description):Topological domain(Extracellular),type(description):Region(Disordered),type(description):Disulfide bond(),type(description):Helix()
T_211_G_missense	102	type(description):Chain(Spike glycoprotein),type(description):Chain(Spike protein S1),type(description):Topological domain(Extracellular),type(description):Domain(BetaCoV S1-NTD),type(description):Region(Disordered),type(description):Disulfide bond(),type(description):Turn()
G_3447_A_synonymous	102	type(description):Chain(Spike glycoprotein),type(description):Chain(Spike protein S2),type(description):Chain(Spike protein S2'),type(description):Topological domain(Extracellular),type(description):Helix()
A_2172_G_synonymous	102	type(description):Chain(Spike glycoprotein),type(description):Chain(Spike protein S2),type(description):Topological domain(Extracellular),type(description):Beta strand()
G_2199_A_synonymous	102	type(description):Chain(Spike glycoprotein),type(description):Chain(Spike protein S2),type(description):Topological domain(Extracellular),type(description):Beta strand()
T_1345_C_missense	102	type(description):Chain(Spike glycoprotein),type(description):Chain(Spike protein S1),type(description):Topological domain(Extracellular),type(description):Domain(BetaCoV S1-CTD),type(description):Region(Receptor-binding domain (RBD)),type(description):Region(Receptor-binding motif; binding to human ACE2),type(description):Region(Immunodominant HLA epitope recognized by the CD8+; called NF9 pepti…
T_2133_C_synonymous	102	type(description):Chain(Spike glycoprotein),type(description):Chain(Spike protein S2),type(description):Topological domain(Extracellular),type(description):Beta strand()
G_639_T_synonymous	102	type(description):Chain(Spike glycoprotein),type(description):Chain(Spike protein S1),type(description):Topological domain(Extracellular),type(description):Domain(BetaCoV S1-NTD),type(description):Natural variant(in strain: Omicron/BA.2, Omicron/BA.2.12.1, Omicron/BA.2.75, Omicron/BA.4, Omicron/BA.5),type(description):Beta strand()
T_1305_C_synonymous	100	type(description):Chain(Spike glycoprotein),type(description):Chain(Spike protein S1),type(description):Topological domain(Extracellular),type(description):Domain(BetaCoV S1-CTD),type(description):Region(Receptor-binding domain (RBD)),type(description):Disulfide bond(),type(description):Beta strand()
T_2835_A_synonymous	100	type(description):Chain(Spike glycoprotein),type(description):Chain(Spike protein S2),type(description):Chain(Spike protein S2'),type(description):Topological domain(Extracellular),type(description):Region(Heptad repeat 1),type(description):Helix()
G_1487_A_missense	100	type(description):Chain(Spike glycoprotein),type(description):Chain(Spike protein S1),type(description):Topological domain(Extracellular),type(description):Domain(BetaCoV S1-CTD),type(description):Region(Receptor-binding domain (RBD)),type(description):Region(Receptor-binding motif; binding to human ACE2),type(description):Disulfide bond()
C_705_T_synonymous	99	type(description):Chain(Spike glycoprotein),type(description):Chain(Spike protein S1),type(description):Topological domain(Extracellular),type(description):Domain(BetaCoV S1-NTD)
T_1260_C_synonymous	99	type(description):Chain(Spike glycoprotein),type(description):Chain(Spike protein S1),type(description):Topological domain(Extracellular),type(description):Domain(BetaCoV S1-CTD),type(description):Region(Receptor-binding domain (RBD)),type(description):Disulfide bond(),type(description):Disulfide bond(),type(description):Helix()
A_1331_C_missense	99	type(description):Chain(Spike glycoprotein),type(description):Chain(Spike protein S1),type(description):Topological domain(Extracellular),type(description):Domain(BetaCoV S1-CTD),type(description):Region(Receptor-binding domain (RBD)),type(description):Region(Receptor-binding motif; binding to human ACE2),type(description):Disulfide bond()
A_467_C_missense	98	type(description):Chain(Spike glycoprotein),type(description):Chain(Spike protein S1),type(description):Topological domain(Extracellular),type(description):Domain(BetaCoV S1-NTD),type(description):Region(Disordered),type(description):Disulfide bond(),type(description):Beta strand()
A_3797_G_missense	98	type(description):Chain(Spike glycoprotein),type(description):Chain(Spike protein S2),type(description):Chain(Spike protein S2'),type(description):Topological domain(Cytoplasmic),type(description):Motif(Binding to host plasma membrane localising/FERM domain proteins)
G_3436_T_missense	97	type(description):Chain(Spike glycoprotein),type(description):Chain(Spike protein S2),type(description):Chain(Spike protein S2'),type(description):Topological domain(Extracellular)
C_1989_T_synonymous	97	type(description):Chain(Spike glycoprotein),type(description):Chain(Spike protein S1),type(description):Topological domain(Extracellular),type(description):Disulfide bond(),type(description):Beta strand()
A_2452_G_missense	97	type(description):Chain(Spike glycoprotein),type(description):Chain(Spike protein S2),type(description):Chain(Spike protein S2'),type(description):Topological domain(Extracellular),type(description):Region(Fusion peptide 1),type(description):Helix()
G_2259_A_synonymous	97	type(description):Chain(Spike glycoprotein),type(description):Chain(Spike protein S2),type(description):Topological domain(Extracellular),type(description):Disulfide bond(),type(description):Helix()
G_3364_T_missense	97	type(description):Chain(Spike glycoprotein),type(description):Chain(Spike protein S2),type(description):Chain(Spike protein S2'),type(description):Topological domain(Extracellular),type(description):Disulfide bond(),type(description):Beta strand()
C_1150_T_missense	97	type(description):Chain(Spike glycoprotein),type(description):Chain(Spike protein S1),type(description):Topological domain(Extracellular),type(description):Domain(BetaCoV S1-CTD),type(description):Region(Receptor-binding domain (RBD)),type(description):Disulfide bond()
C_788_T_missense	96	type(description):Chain(Spike glycoprotein),type(description):Chain(Spike protein S1),type(description):Topological domain(Extracellular),type(description):Domain(BetaCoV S1-NTD)
T_1334_C_missense	96	type(description):Chain(Spike glycoprotein),type(description):Chain(Spike protein S1),type(description):Topological domain(Extracellular),type(description):Domain(BetaCoV S1-CTD),type(description):Region(Receptor-binding domain (RBD)),type(description):Region(Receptor-binding motif; binding to human ACE2),type(description):Disulfide bond(),type(description):Turn()
G_3208_T_missense	96	type(description):Chain(Spike glycoprotein),type(description):Chain(Spike protein S2),type(description):Chain(Spike protein S2'),type(description):Topological domain(Extracellular),type(description):Beta strand()
A_2505_G_synonymous	96	type(description):Chain(Spike glycoprotein),type(description):Chain(Spike protein S2),type(description):Chain(Spike protein S2'),type(description):Topological domain(Extracellular),type(description):Region(Fusion peptide 1),type(description):Region(Disordered),type(description):Region(Fusion peptide 2),type(description):Helix()
T_2850_C_synonymous	96	type(description):Chain(Spike glycoprotein),type(description):Chain(Spike protein S2),type(description):Chain(Spike protein S2'),type(description):Topological domain(Extracellular),type(description):Region(Heptad repeat 1),type(description):Coiled coil(),type(description):Natural variant(in strain: Delta/B.1.617.2, Mu/B.1.621),type(description):Helix()
C_1861_T_missense	96	type(description):Chain(Spike glycoprotein),type(description):Chain(Spike protein S1),type(description):Topological domain(Extracellular),type(description):Disulfide bond(),type(description):Helix()
T_1863_C_synonymous	96	type(description):Chain(Spike glycoprotein),type(description):Chain(Spike protein S1),type(description):Topological domain(Extracellular),type(description):Region(Disordered),type(description):Disulfide bond(),type(description):Helix()
G_3450_T_missense	96	type(description):Chain(Spike glycoprotein),type(description):Chain(Spike protein S2),type(description):Chain(Spike protein S2'),type(description):Topological domain(Extracellular),type(description):Helix()
C_2955_T_synonymous	96	type(description):Chain(Spike glycoprotein),type(description):Chain(Spike protein S2),type(description):Chain(Spike protein S2'),type(description):Topological domain(Extracellular),type(description):Coiled coil()
C_2355_T_synonymous	96	type(description):Chain(Spike glycoprotein),type(description):Chain(Spike protein S2),type(description):Topological domain(Extracellular)
G_2306_T_missense	95	type(description):Chain(Spike glycoprotein),type(description):Chain(Spike protein S2),type(description):Topological domain(Extracellular),type(description):Helix()
C_3222_T_synonymous	95	type(description):Chain(Spike glycoprotein),type(description):Chain(Spike protein S2),type(description):Chain(Spike protein S2'),type(description):Topological domain(Extracellular),type(description):Glycosylation(N-linked (GlcNAc...) (hybrid) asparagine; by host),type(description):Beta strand()
T_433_C_missense	95	type(description):Chain(Spike glycoprotein),type(description):Chain(Spike protein S1),type(description):Topological domain(Extracellular),type(description):Domain(BetaCoV S1-NTD),type(description):Region(Disordered),type(description):Disulfide bond(),type(description):Natural variant(in strain: Omicron/BA.1),type(description):Beta strand()
G_3778_A_missense	95	type(description):Chain(Spike glycoprotein),type(description):Chain(Spike protein S2),type(description):Chain(Spike protein S2'),type(description):Topological domain(Cytoplasmic),type(description):Motif(Diacidic ER export motif (host COPII))
C_3555_T_synonymous	95	type(description):Chain(Spike glycoprotein),type(description):Chain(Spike protein S2),type(description):Chain(Spike protein S2'),type(description):Topological domain(Extracellular),type(description):Region(Heptad repeat 2),type(description):Coiled coil(),type(description):Helix()
G_2386_C_missense	95	type(description):Chain(Spike glycoprotein),type(description):Chain(Spike protein S2),type(description):Topological domain(Extracellular)
G_3749_T_missense	95	type(description):Chain(Spike glycoprotein),type(description):Chain(Spike protein S2),type(description):Chain(Spike protein S2'),type(description):Topological domain(Cytoplasmic)
A_3132_G_synonymous	94	type(description):Chain(Spike glycoprotein),type(description):Chain(Spike protein S2),type(description):Chain(Spike protein S2'),type(description):Topological domain(Extracellular),type(description):Beta strand()
T_3537_C_synonymous	94	type(description):Chain(Spike glycoprotein),type(description):Chain(Spike protein S2),type(description):Chain(Spike protein S2'),type(description):Topological domain(Extracellular),type(description):Region(Heptad repeat 2),type(description):Coiled coil()
C_1877_T_missense	94	type(description):Chain(Spike glycoprotein),type(description):Chain(Spike protein S1),type(description):Topological domain(Extracellular),type(description):Region(Disordered),type(description):Disulfide bond(),type(description):Turn()
T_2517_C_synonymous	94	type(description):Chain(Spike glycoprotein),type(description):Chain(Spike protein S2),type(description):Chain(Spike protein S2'),type(description):Topological domain(Extracellular),type(description):Region(Disordered),type(description):Region(Fusion peptide 2)
G_3041_C_missense	94	type(description):Chain(Spike glycoprotein),type(description):Chain(Spike protein S2),type(description):Chain(Spike protein S2'),type(description):Topological domain(Extracellular),type(description):Helix()
G_787_A_missense	94	type(description):Chain(Spike glycoprotein),type(description):Chain(Spike protein S1),type(description):Topological domain(Extracellular),type(description):Domain(BetaCoV S1-NTD)
G_2220_A_missense	94	type(description):Chain(Spike glycoprotein),type(description):Chain(Spike protein S2),type(description):Topological domain(Extracellular),type(description):Disulfide bond(),type(description):Helix()
T_1350_C_synonymous	94	type(description):Chain(Spike glycoprotein),type(description):Chain(Spike protein S1),type(description):Topological domain(Extracellular),type(description):Domain(BetaCoV S1-CTD),type(description):Region(Receptor-binding domain (RBD)),type(description):Region(Receptor-binding motif; binding to human ACE2),type(description):Region(Immunodominant HLA epitope recognized by the CD8+; called NF9 pepti…
C_2520_T_synonymous	94	type(description):Chain(Spike glycoprotein),type(description):Chain(Spike protein S2),type(description):Chain(Spike protein S2'),type(description):Topological domain(Extracellular),type(description):Region(Disordered),type(description):Region(Fusion peptide 2),type(description):Disulfide bond()
C_2904_T_synonymous	93	type(description):Chain(Spike glycoprotein),type(description):Chain(Spike protein S2),type(description):Chain(Spike protein S2'),type(description):Topological domain(Extracellular),type(description):Region(Heptad repeat 1),type(description):Coiled coil()
T_1107_C_synonymous	93	type(description):Chain(Spike glycoprotein),type(description):Chain(Spike protein S1),type(description):Topological domain(Extracellular),type(description):Domain(BetaCoV S1-CTD),type(description):Region(Receptor-binding domain (RBD)),type(description):Helix()
G_1864_A_missense	93	type(description):Chain(Spike glycoprotein),type(description):Chain(Spike protein S1),type(description):Topological domain(Extracellular),type(description):Region(Disordered),type(description):Disulfide bond(),type(description):Helix()
T_1872_G_missense	93	type(description):Chain(Spike glycoprotein),type(description):Chain(Spike protein S1),type(description):Topological domain(Extracellular),type(description):Region(Disordered),type(description):Disulfide bond(),type(description):Turn()
G_2611_T_missense	92	type(description):Chain(Spike glycoprotein),type(description):Chain(Spike protein S2),type(description):Chain(Spike protein S2'),type(description):Topological domain(Extracellular),type(description):Helix()
G_208_T_missense	92	type(description):Chain(Spike glycoprotein),type(description):Chain(Spike protein S1),type(description):Topological domain(Extracellular),type(description):Domain(BetaCoV S1-NTD),type(description):Region(Disordered),type(description):Disulfide bond(),type(description):Natural variant(in strain: Alpha/B.1.1.7, Eta/B.1.525, 19B/501T, Omicron/BA.1, Omicron/BA.4, Omicron/BA.5; May compensate for redu…
G_3202_A_missense	92	type(description):Chain(Spike glycoprotein),type(description):Chain(Spike protein S2),type(description):Chain(Spike protein S2'),type(description):Topological domain(Extracellular),type(description):Beta strand()
C_3204_T_synonymous	92	type(description):Chain(Spike glycoprotein),type(description):Chain(Spike protein S2),type(description):Chain(Spike protein S2'),type(description):Topological domain(Extracellular),type(description):Beta strand()
A_2838_T_synonymous	91	type(description):Chain(Spike glycoprotein),type(description):Chain(Spike protein S2),type(description):Chain(Spike protein S2'),type(description):Topological domain(Extracellular),type(description):Region(Heptad repeat 1),type(description):Helix()
C_520_T_missense	91	type(description):Chain(Spike glycoprotein),type(description):Chain(Spike protein S1),type(description):Topological domain(Extracellular),type(description):Domain(BetaCoV S1-NTD),type(description):Region(Disordered)
G_184_C_missense	91	type(description):Chain(Spike glycoprotein),type(description):Chain(Spike protein S1),type(description):Topological domain(Extracellular),type(description):Domain(BetaCoV S1-NTD),type(description):Disulfide bond(),type(description):Beta strand()
T_211_C_missense	91	type(description):Chain(Spike glycoprotein),type(description):Chain(Spike protein S1),type(description):Topological domain(Extracellular),type(description):Domain(BetaCoV S1-NTD),type(description):Region(Disordered),type(description):Disulfide bond(),type(description):Turn()
G_2113_T_missense	91	type(description):Chain(Spike glycoprotein),type(description):Chain(Spike protein S2),type(description):Topological domain(Extracellular)
T_564_C_synonymous	91	type(description):Chain(Spike glycoprotein),type(description):Chain(Spike protein S1),type(description):Topological domain(Extracellular),type(description):Domain(BetaCoV S1-NTD),type(description):Beta strand()
A_3603_T_missense	91	type(description):Chain(Spike glycoprotein),type(description):Chain(Spike protein S2),type(description):Chain(Spike protein S2'),type(description):Topological domain(Extracellular),type(description):Region(Heptad repeat 2),type(description):Coiled coil()
T_3648_C_synonymous	91	type(description):Chain(Spike glycoprotein),type(description):Chain(Spike protein S2),type(description):Chain(Spike protein S2'),type(description):Transmembrane(Helical)
G_643_C_missense	91	type(description):Chain(Spike glycoprotein),type(description):Chain(Spike protein S1),type(description):Topological domain(Extracellular),type(description):Domain(BetaCoV S1-NTD),type(description):Beta strand()
A_1452_G_synonymous	91	type(description):Chain(Spike glycoprotein),type(description):Chain(Spike protein S1),type(description):Topological domain(Extracellular),type(description):Domain(BetaCoV S1-CTD),type(description):Region(Receptor-binding domain (RBD)),type(description):Region(Receptor-binding motif; binding to human ACE2),type(description):Region(Disordered),type(description):Disulfide bond(),type(description):Di…
A_867_G_synonymous	91	type(description):Chain(Spike glycoprotein),type(description):Chain(Spike protein S1),type(description):Topological domain(Extracellular),type(description):Domain(BetaCoV S1-NTD),type(description):Region(Putative superantigen; may bind T-cell receptor alpha/TRAC),type(description):Beta strand()
G_654_T_missense	91	type(description):Chain(Spike glycoprotein),type(description):Chain(Spike protein S1),type(description):Topological domain(Extracellular),type(description):Domain(BetaCoV S1-NTD)
C_2547_T_synonymous	90	type(description):Chain(Spike glycoprotein),type(description):Chain(Spike protein S2),type(description):Chain(Spike protein S2'),type(description):Topological domain(Extracellular),type(description):Region(Disordered),type(description):Region(Fusion peptide 2),type(description):Disulfide bond(),type(description):Beta strand()
C_3759_T_synonymous	90	type(description):Chain(Spike glycoprotein),type(description):Chain(Spike protein S2),type(description):Chain(Spike protein S2'),type(description):Topological domain(Cytoplasmic),type(description):Lipidation(S-palmitoyl cysteine; by host ZDHHC20; partial)
C_73_A_missense	90	type(description):Chain(Spike glycoprotein),type(description):Chain(Spike protein S1),type(description):Topological domain(Extracellular),type(description):Domain(BetaCoV S1-NTD),type(description):Region(Disordered),type(description):Disulfide bond(),type(description):Natural variant(in strain: Omicron/BA.2, Omicron/BA.2.12.1, Omicron/BA.2.75, Omicron/BA.4, Omicron/BA.5)
T_333_C_synonymous	90	type(description):Chain(Spike glycoprotein),type(description):Chain(Spike protein S1),type(description):Topological domain(Extracellular),type(description):Domain(BetaCoV S1-NTD),type(description):Disulfide bond(),type(description):Beta strand()
T_3144_C_synonymous	90	type(description):Chain(Spike glycoprotein),type(description):Chain(Spike protein S2),type(description):Chain(Spike protein S2'),type(description):Topological domain(Extracellular),type(description):Beta strand()
T_321_C_synonymous	90	type(description):Chain(Spike glycoprotein),type(description):Chain(Spike protein S1),type(description):Topological domain(Extracellular),type(description):Domain(BetaCoV S1-NTD),type(description):Disulfide bond(),type(description):Beta strand()
G_678_A_synonymous	90	type(description):Chain(Spike glycoprotein),type(description):Chain(Spike protein S1),type(description):Topological domain(Extracellular),type(description):Domain(BetaCoV S1-NTD),type(description):Beta strand()
G_2988_A_synonymous	90	type(description):Chain(Spike glycoprotein),type(description):Chain(Spike protein S2),type(description):Chain(Spike protein S2'),type(description):Topological domain(Extracellular),type(description):Turn()
T_1401_C_synonymous	90	type(description):Chain(Spike glycoprotein),type(description):Chain(Spike protein S1),type(description):Topological domain(Extracellular),type(description):Domain(BetaCoV S1-CTD),type(description):Region(Receptor-binding domain (RBD)),type(description):Region(Receptor-binding motif; binding to human ACE2),type(description):Region(Disordered),type(description):Disulfide bond(),type(description):Be…
T_2580_C_synonymous	89	type(description):Chain(Spike glycoprotein),type(description):Chain(Spike protein S2),type(description):Chain(Spike protein S2'),type(description):Topological domain(Extracellular),type(description):Beta strand()
A_681_T_synonymous	89	type(description):Chain(Spike glycoprotein),type(description):Chain(Spike protein S1),type(description):Topological domain(Extracellular),type(description):Domain(BetaCoV S1-NTD),type(description):Beta strand()
G_3189_A_synonymous	89	type(description):Chain(Spike glycoprotein),type(description):Chain(Spike protein S2),type(description):Chain(Spike protein S2'),type(description):Topological domain(Extracellular),type(description):Beta strand()
C_2039_T_missense	89	type(description):Chain(Spike glycoprotein),type(description):Chain(Spike protein S1),type(description):Topological domain(Extracellular),type(description):Region(Disordered),type(description):Mutagenesis(About 50% stronger entry efficiency in Vero E6 cells while 30% weaker entry efficiency in hACE2-expressing BHK cells.),type(description):Turn()
T_2787_C_synonymous	89	type(description):Chain(Spike glycoprotein),type(description):Chain(Spike protein S2),type(description):Chain(Spike protein S2'),type(description):Topological domain(Extracellular),type(description):Region(Heptad repeat 1),type(description):Helix()
T_2127_C_synonymous	89	type(description):Chain(Spike glycoprotein),type(description):Chain(Spike protein S2),type(description):Topological domain(Extracellular),type(description):Glycosylation(N-linked (GlcNAc...) (high mannose) asparagine; by host)
G_231_T_missense	89	type(description):Chain(Spike glycoprotein),type(description):Chain(Spike protein S1),type(description):Topological domain(Extracellular),type(description):Domain(BetaCoV S1-NTD),type(description):Region(Disordered),type(description):Disulfide bond(),type(description):Beta strand()
C_2254_T_missense	89	type(description):Chain(Spike glycoprotein),type(description):Chain(Spike protein S2),type(description):Topological domain(Extracellular),type(description):Disulfide bond(),type(description):Helix()
G_223_C_missense	88	type(description):Chain(Spike glycoprotein),type(description):Chain(Spike protein S1),type(description):Topological domain(Extracellular),type(description):Domain(BetaCoV S1-NTD),type(description):Region(Disordered),type(description):Disulfide bond()
G_1700_A_missense	88	type(description):Chain(Spike glycoprotein),type(description):Chain(Spike protein S1),type(description):Topological domain(Extracellular),type(description):Disulfide bond(),type(description):Beta strand()
T_1887_C_synonymous	88	type(description):Chain(Spike glycoprotein),type(description):Chain(Spike protein S1),type(description):Topological domain(Extracellular),type(description):Region(Disordered),type(description):Disulfide bond()
G_655_A_missense	88	type(description):Chain(Spike glycoprotein),type(description):Chain(Spike protein S1),type(description):Topological domain(Extracellular),type(description):Domain(BetaCoV S1-NTD)
G_412_A_missense	88	type(description):Chain(Spike glycoprotein),type(description):Chain(Spike protein S1),type(description):Topological domain(Extracellular),type(description):Domain(BetaCoV S1-NTD),type(description):Disulfide bond(),type(description):Beta strand()
G_231_C_missense	88	type(description):Chain(Spike glycoprotein),type(description):Chain(Spike protein S1),type(description):Topological domain(Extracellular),type(description):Domain(BetaCoV S1-NTD),type(description):Region(Disordered),type(description):Disulfide bond(),type(description):Beta strand()
T_3141_C_synonymous	88	type(description):Chain(Spike glycoprotein),type(description):Chain(Spike protein S2),type(description):Chain(Spike protein S2'),type(description):Topological domain(Extracellular),type(description):Beta strand()
A_553_G_missense	87	type(description):Chain(Spike glycoprotein),type(description):Chain(Spike protein S1),type(description):Topological domain(Extracellular),type(description):Domain(BetaCoV S1-NTD),type(description):Region(Disordered),type(description):Beta strand()
C_1668_A_missense	87	type(description):Chain(Spike glycoprotein),type(description):Chain(Spike protein S1),type(description):Topological domain(Extracellular),type(description):Disulfide bond()
G_550_A_missense	87	type(description):Chain(Spike glycoprotein),type(description):Chain(Spike protein S1),type(description):Topological domain(Extracellular),type(description):Domain(BetaCoV S1-NTD),type(description):Region(Disordered)
G_2637_T_synonymous	87	type(description):Chain(Spike glycoprotein),type(description):Chain(Spike protein S2),type(description):Chain(Spike protein S2'),type(description):Topological domain(Extracellular),type(description):Helix()
A_2800_G_missense	87	type(description):Chain(Spike glycoprotein),type(description):Chain(Spike protein S2),type(description):Chain(Spike protein S2'),type(description):Topological domain(Extracellular),type(description):Region(Heptad repeat 1),type(description):Helix()
T_1845_C_synonymous	87	type(description):Chain(Spike glycoprotein),type(description):Chain(Spike protein S1),type(description):Topological domain(Extracellular)
A_3390_G_missense	87	type(description):Chain(Spike glycoprotein),type(description):Chain(Spike protein S2),type(description):Chain(Spike protein S2'),type(description):Topological domain(Extracellular),type(description):Beta strand()
C_73_T_missense	87	type(description):Chain(Spike glycoprotein),type(description):Chain(Spike protein S1),type(description):Topological domain(Extracellular),type(description):Domain(BetaCoV S1-NTD),type(description):Region(Disordered),type(description):Disulfide bond(),type(description):Natural variant(in strain: Omicron/BA.2, Omicron/BA.2.12.1, Omicron/BA.2.75, Omicron/BA.4, Omicron/BA.5)
C_2348_T_missense	86	type(description):Chain(Spike glycoprotein),type(description):Chain(Spike protein S2),type(description):Topological domain(Extracellular)
A_2691_T_synonymous	86	type(description):Chain(Spike glycoprotein),type(description):Chain(Spike protein S2),type(description):Chain(Spike protein S2'),type(description):Topological domain(Extracellular)
G_3366_A_synonymous	86	type(description):Chain(Spike glycoprotein),type(description):Chain(Spike protein S2),type(description):Chain(Spike protein S2'),type(description):Topological domain(Extracellular),type(description):Disulfide bond(),type(description):Beta strand()
C_851_T_missense	86	type(description):Chain(Spike glycoprotein),type(description):Chain(Spike protein S1),type(description):Topological domain(Extracellular),type(description):Domain(BetaCoV S1-NTD),type(description):Region(Putative superantigen; may bind T-cell receptor alpha/TRAC)
T_3010_C_synonymous	86	type(description):Chain(Spike glycoprotein),type(description):Chain(Spike protein S2),type(description):Chain(Spike protein S2'),type(description):Topological domain(Extracellular)
G_2583_A_synonymous	86	type(description):Chain(Spike glycoprotein),type(description):Chain(Spike protein S2),type(description):Chain(Spike protein S2'),type(description):Topological domain(Extracellular),type(description):Beta strand()
T_3710_C_missense	86	type(description):Chain(Spike glycoprotein),type(description):Chain(Spike protein S2),type(description):Chain(Spike protein S2'),type(description):Topological domain(Cytoplasmic)
C_1173_T_synonymous	86	type(description):Chain(Spike glycoprotein),type(description):Chain(Spike protein S1),type(description):Topological domain(Extracellular),type(description):Domain(BetaCoV S1-CTD),type(description):Region(Receptor-binding domain (RBD)),type(description):Disulfide bond(),type(description):Disulfide bond(),type(description):Beta strand()
T_3794_C_missense	86	type(description):Chain(Spike glycoprotein),type(description):Chain(Spike protein S2),type(description):Chain(Spike protein S2'),type(description):Topological domain(Cytoplasmic),type(description):Motif(Binding to host plasma membrane localising/FERM domain proteins)
C_2426_T_missense	86	type(description):Chain(Spike glycoprotein),type(description):Chain(Spike protein S2),type(description):Topological domain(Extracellular)
G_216_A_synonymous	85	type(description):Chain(Spike glycoprotein),type(description):Chain(Spike protein S1),type(description):Topological domain(Extracellular),type(description):Domain(BetaCoV S1-NTD),type(description):Region(Disordered),type(description):Disulfide bond(),type(description):Turn()
A_21_G_synonymous	85	type(description):Signal(),type(description):Region(Disordered)
T_264_C_synonymous	85	type(description):Chain(Spike glycoprotein),type(description):Chain(Spike protein S1),type(description):Topological domain(Extracellular),type(description):Domain(BetaCoV S1-NTD),type(description):Disulfide bond(),type(description):Helix()
C_2179_T_synonymous	85	type(description):Chain(Spike glycoprotein),type(description):Chain(Spike protein S2),type(description):Topological domain(Extracellular),type(description):Beta strand()
G_3761_T_missense	85	type(description):Chain(Spike glycoprotein),type(description):Chain(Spike protein S2),type(description):Chain(Spike protein S2'),type(description):Topological domain(Cytoplasmic)
T_2553_C_synonymous	85	type(description):Chain(Spike glycoprotein),type(description):Chain(Spike protein S2),type(description):Chain(Spike protein S2'),type(description):Topological domain(Extracellular),type(description):Region(Disordered),type(description):Region(Fusion peptide 2),type(description):Disulfide bond(),type(description):Helix()
T_222_C_synonymous	85	type(description):Chain(Spike glycoprotein),type(description):Chain(Spike protein S1),type(description):Topological domain(Extracellular),type(description):Domain(BetaCoV S1-NTD),type(description):Region(Disordered),type(description):Glycosylation(N-linked (GlcNAc...) (complex) asparagine; by host),type(description):Disulfide bond(),type(description):Turn()
C_2748_T_synonymous	85	type(description):Chain(Spike glycoprotein),type(description):Chain(Spike protein S2),type(description):Chain(Spike protein S2'),type(description):Topological domain(Extracellular),type(description):Helix()
G_1674_A_synonymous	84	type(description):Chain(Spike glycoprotein),type(description):Chain(Spike protein S1),type(description):Topological domain(Extracellular),type(description):Disulfide bond()
C_1853_T_missense	84	type(description):Chain(Spike glycoprotein),type(description):Chain(Spike protein S1),type(description):Topological domain(Extracellular),type(description):Disulfide bond(),type(description):Turn()
T_2040_C_synonymous	84	type(description):Chain(Spike glycoprotein),type(description):Chain(Spike protein S1),type(description):Topological domain(Extracellular),type(description):Region(Disordered),type(description):Mutagenesis(About 50% stronger entry efficiency in Vero E6 cells while 30% weaker entry efficiency in hACE2-expressing BHK cells.),type(description):Mutagenesis(No effect on O-glycosylation by host GALNT1.)…
G_1371_A_synonymous	84	type(description):Chain(Spike glycoprotein),type(description):Chain(Spike protein S1),type(description):Topological domain(Extracellular),type(description):Domain(BetaCoV S1-CTD),type(description):Region(Receptor-binding domain (RBD)),type(description):Region(Receptor-binding motif; binding to human ACE2),type(description):Region(Disordered),type(description):Disulfide bond(),type(description):Be…
C_2661_T_synonymous	84	type(description):Chain(Spike glycoprotein),type(description):Chain(Spike protein S2),type(description):Chain(Spike protein S2'),type(description):Topological domain(Extracellular),type(description):Helix()
A_2994_G_synonymous	83	type(description):Chain(Spike glycoprotein),type(description):Chain(Spike protein S2),type(description):Chain(Spike protein S2'),type(description):Topological domain(Extracellular)
G_687_A_synonymous	83	type(description):Chain(Spike glycoprotein),type(description):Chain(Spike protein S1),type(description):Topological domain(Extracellular),type(description):Domain(BetaCoV S1-NTD),type(description):Beta strand()
T_2034_C_synonymous	83	type(description):Chain(Spike glycoprotein),type(description):Chain(Spike protein S1),type(description):Topological domain(Extracellular),type(description):Region(Disordered),type(description):Glycosylation(O-linked (GlcNAc...) threonine; by host GALNT1),type(description):Mutagenesis(Complete loss of O-glycosylation by host GALNT1.),type(description):Turn()
T_2028_C_synonymous	83	type(description):Chain(Spike glycoprotein),type(description):Chain(Spike protein S1),type(description):Topological domain(Extracellular),type(description):Region(Disordered),type(description):Glycosylation(O-linked (GlcNAc...) threonine; by host GALNT1),type(description):Mutagenesis(Partial loss of O-glycoslyation by host GALNT1.)
G_345_A_synonymous	83	type(description):Chain(Spike glycoprotein),type(description):Chain(Spike protein S1),type(description):Topological domain(Extracellular),type(description):Domain(BetaCoV S1-NTD),type(description):Disulfide bond()
G_754_A_missense	83	type(description):Chain(Spike glycoprotein),type(description):Chain(Spike protein S1),type(description):Topological domain(Extracellular),type(description):Domain(BetaCoV S1-NTD),type(description):Region(Disordered),type(description):Natural variant(in strain: Lambda/C.37),type(description):Beta strand()
G_922_A_missense	83	type(description):Chain(Spike glycoprotein),type(description):Chain(Spike protein S1),type(description):Topological domain(Extracellular)
G_747_A_synonymous	82	type(description):Chain(Spike glycoprotein),type(description):Chain(Spike protein S1),type(description):Topological domain(Extracellular),type(description):Domain(BetaCoV S1-NTD),type(description):Region(Disordered),type(description):Natural variant(in strain: Lambda/C.37)
C_1383_T_synonymous	82	type(description):Chain(Spike glycoprotein),type(description):Chain(Spike protein S1),type(description):Topological domain(Extracellular),type(description):Domain(BetaCoV S1-CTD),type(description):Region(Receptor-binding domain (RBD)),type(description):Region(Receptor-binding motif; binding to human ACE2),type(description):Region(Disordered),type(description):Disulfide bond()
T_302_C_missense	82	type(description):Chain(Spike glycoprotein),type(description):Chain(Spike protein S1),type(description):Topological domain(Extracellular),type(description):Domain(BetaCoV S1-NTD),type(description):Disulfide bond()
A_2725_G_missense	82	type(description):Chain(Spike glycoprotein),type(description):Chain(Spike protein S2),type(description):Chain(Spike protein S2'),type(description):Topological domain(Extracellular)
T_454_C_missense	82	type(description):Chain(Spike glycoprotein),type(description):Chain(Spike protein S1),type(description):Topological domain(Extracellular),type(description):Domain(BetaCoV S1-NTD),type(description):Region(Disordered),type(description):Disulfide bond(),type(description):Beta strand()
G_3595_A_missense	82	type(description):Chain(Spike glycoprotein),type(description):Chain(Spike protein S2),type(description):Chain(Spike protein S2'),type(description):Topological domain(Extracellular),type(description):Region(Heptad repeat 2),type(description):Coiled coil()
G_790_T_missense	82	type(description):Chain(Spike glycoprotein),type(description):Chain(Spike protein S1),type(description):Topological domain(Extracellular),type(description):Domain(BetaCoV S1-NTD),type(description):Beta strand()
T_2007_C_synonymous	82	type(description):Chain(Spike glycoprotein),type(description):Chain(Spike protein S1),type(description):Topological domain(Extracellular),type(description):Disulfide bond()
C_352_T_missense	81	type(description):Chain(Spike glycoprotein),type(description):Chain(Spike protein S1),type(description):Topological domain(Extracellular),type(description):Domain(BetaCoV S1-NTD),type(description):Disulfide bond(),type(description):Beta strand()
A_450_C_missense	81	type(description):Chain(Spike glycoprotein),type(description):Chain(Spike protein S1),type(description):Topological domain(Extracellular),type(description):Domain(BetaCoV S1-NTD),type(description):Region(Disordered),type(description):Disulfide bond(),type(description):Turn()
T_729_C_synonymous	81	type(description):Chain(Spike glycoprotein),type(description):Chain(Spike protein S1),type(description):Topological domain(Extracellular),type(description):Domain(BetaCoV S1-NTD),type(description):Beta strand()
T_2454_C_synonymous	81	type(description):Chain(Spike glycoprotein),type(description):Chain(Spike protein S2),type(description):Chain(Spike protein S2'),type(description):Topological domain(Extracellular),type(description):Region(Fusion peptide 1),type(description):Helix()
C_3233_T_missense	81	type(description):Chain(Spike glycoprotein),type(description):Chain(Spike protein S2),type(description):Chain(Spike protein S2'),type(description):Topological domain(Extracellular),type(description):Beta strand()
C_3017_T_missense	81	type(description):Chain(Spike glycoprotein),type(description):Chain(Spike protein S2),type(description):Chain(Spike protein S2'),type(description):Topological domain(Extracellular)
A_3255_G_synonymous	81	type(description):Chain(Spike glycoprotein),type(description):Chain(Spike protein S2),type(description):Chain(Spike protein S2'),type(description):Topological domain(Extracellular),type(description):Disulfide bond()
T_2982_C_synonymous	81	type(description):Chain(Spike glycoprotein),type(description):Chain(Spike protein S2),type(description):Chain(Spike protein S2'),type(description):Topological domain(Extracellular),type(description):Turn()
A_2004_G_synonymous	80	type(description):Chain(Spike glycoprotein),type(description):Chain(Spike protein S1),type(description):Topological domain(Extracellular),type(description):Disulfide bond()
C_282_T_synonymous	80	type(description):Chain(Spike glycoprotein),type(description):Chain(Spike protein S1),type(description):Topological domain(Extracellular),type(description):Domain(BetaCoV S1-NTD),type(description):Disulfide bond(),type(description):Beta strand()
T_651_G_synonymous	80	type(description):Chain(Spike glycoprotein),type(description):Chain(Spike protein S1),type(description):Topological domain(Extracellular),type(description):Domain(BetaCoV S1-NTD)
C_3705_T_synonymous	80	type(description):Chain(Spike glycoprotein),type(description):Chain(Spike protein S2),type(description):Chain(Spike protein S2'),type(description):Topological domain(Cytoplasmic),type(description):Lipidation(S-palmitoyl cysteine; by host ZDHHC20),type(description):Helix()
T_454_A_missense	80	type(description):Chain(Spike glycoprotein),type(description):Chain(Spike protein S1),type(description):Topological domain(Extracellular),type(description):Domain(BetaCoV S1-NTD),type(description):Region(Disordered),type(description):Disulfide bond(),type(description):Beta strand()
T_2632_C_synonymous	80	type(description):Chain(Spike glycoprotein),type(description):Chain(Spike protein S2),type(description):Chain(Spike protein S2'),type(description):Topological domain(Extracellular),type(description):Helix()
G_1723_T_missense	80	type(description):Chain(Spike glycoprotein),type(description):Chain(Spike protein S1),type(description):Topological domain(Extracellular),type(description):Disulfide bond(),type(description):Beta strand()
T_530_A_missense	80	type(description):Chain(Spike glycoprotein),type(description):Chain(Spike protein S1),type(description):Topological domain(Extracellular),type(description):Domain(BetaCoV S1-NTD),type(description):Region(Disordered)
C_2859_T_synonymous	80	type(description):Chain(Spike glycoprotein),type(description):Chain(Spike protein S2),type(description):Chain(Spike protein S2'),type(description):Topological domain(Extracellular),type(description):Region(Heptad repeat 1),type(description):Coiled coil(),type(description):Helix()
G_1960_A_missense	80	type(description):Chain(Spike glycoprotein),type(description):Chain(Spike protein S1),type(description):Topological domain(Extracellular)
C_733_A_missense	80	type(description):Chain(Spike glycoprotein),type(description):Chain(Spike protein S1),type(description):Topological domain(Extracellular),type(description):Domain(BetaCoV S1-NTD),type(description):Beta strand()
A_2217_T_synonymous	79	type(description):Chain(Spike glycoprotein),type(description):Chain(Spike protein S2),type(description):Topological domain(Extracellular),type(description):Disulfide bond(),type(description):Helix()
G_223_A_missense	79	type(description):Chain(Spike glycoprotein),type(description):Chain(Spike protein S1),type(description):Topological domain(Extracellular),type(description):Domain(BetaCoV S1-NTD),type(description):Region(Disordered),type(description):Disulfide bond()
G_2824_A_missense	79	type(description):Chain(Spike glycoprotein),type(description):Chain(Spike protein S2),type(description):Chain(Spike protein S2'),type(description):Topological domain(Extracellular),type(description):Region(Heptad repeat 1),type(description):Helix()
A_606_G_synonymous	79	type(description):Chain(Spike glycoprotein),type(description):Chain(Spike protein S1),type(description):Topological domain(Extracellular),type(description):Domain(BetaCoV S1-NTD),type(description):Beta strand()
G_238_A_missense	79	type(description):Chain(Spike glycoprotein),type(description):Chain(Spike protein S1),type(description):Topological domain(Extracellular),type(description):Domain(BetaCoV S1-NTD),type(description):Region(Disordered),type(description):Disulfide bond()
A_539_T_missense	79	type(description):Chain(Spike glycoprotein),type(description):Chain(Spike protein S1),type(description):Topological domain(Extracellular),type(description):Domain(BetaCoV S1-NTD),type(description):Region(Disordered),type(description):Beta strand()
C_1709_T_missense	79	type(description):Chain(Spike glycoprotein),type(description):Chain(Spike protein S1),type(description):Topological domain(Extracellular),type(description):Disulfide bond()
T_1770_C_synonymous	78	type(description):Chain(Spike glycoprotein),type(description):Chain(Spike protein S1),type(description):Topological domain(Extracellular),type(description):Disulfide bond()
T_3516_C_synonymous	78	type(description):Chain(Spike glycoprotein),type(description):Chain(Spike protein S2),type(description):Chain(Spike protein S2'),type(description):Topological domain(Extracellular),type(description):Region(Heptad repeat 2)
C_1433_G_missense	78	type(description):Chain(Spike glycoprotein),type(description):Chain(Spike protein S1),type(description):Topological domain(Extracellular),type(description):Domain(BetaCoV S1-CTD),type(description):Region(Receptor-binding domain (RBD)),type(description):Region(Receptor-binding motif; binding to human ACE2),type(description):Region(Disordered),type(description):Disulfide bond(),type(description):Be…
G_1821_A_synonymous	78	type(description):Chain(Spike glycoprotein),type(description):Chain(Spike protein S1),type(description):Topological domain(Extracellular)
C_3153_T_synonymous	78	type(description):Chain(Spike glycoprotein),type(description):Chain(Spike protein S2),type(description):Chain(Spike protein S2'),type(description):Topological domain(Extracellular),type(description):Beta strand()
A_559_C_missense	77	type(description):Chain(Spike glycoprotein),type(description):Chain(Spike protein S1),type(description):Topological domain(Extracellular),type(description):Domain(BetaCoV S1-NTD),type(description):Beta strand()
T_2501_C_missense	77	type(description):Chain(Spike glycoprotein),type(description):Chain(Spike protein S2),type(description):Chain(Spike protein S2'),type(description):Topological domain(Extracellular),type(description):Region(Fusion peptide 1),type(description):Region(Disordered)
T_1131_C_synonymous	77	type(description):Chain(Spike glycoprotein),type(description):Chain(Spike protein S1),type(description):Topological domain(Extracellular),type(description):Domain(BetaCoV S1-CTD),type(description):Region(Receptor-binding domain (RBD)),type(description):Beta strand()
G_740_A_missense	77	type(description):Chain(Spike glycoprotein),type(description):Chain(Spike protein S1),type(description):Topological domain(Extracellular),type(description):Domain(BetaCoV S1-NTD),type(description):Region(Disordered),type(description):Natural variant(in strain: Lambda/C.37),type(description):Beta strand()
C_1549_T_missense	77	type(description):Chain(Spike glycoprotein),type(description):Chain(Spike protein S1),type(description):Topological domain(Extracellular),type(description):Domain(BetaCoV S1-CTD),type(description):Region(Receptor-binding domain (RBD)),type(description):Disulfide bond()
G_1956_A_synonymous	77	type(description):Chain(Spike glycoprotein),type(description):Chain(Spike protein S1),type(description):Topological domain(Extracellular),type(description):Beta strand()
C_2678_T_missense	77	type(description):Chain(Spike glycoprotein),type(description):Chain(Spike protein S2),type(description):Chain(Spike protein S2'),type(description):Topological domain(Extracellular)
G_3615_T_missense	77	type(description):Chain(Spike glycoprotein),type(description):Chain(Spike protein S2),type(description):Chain(Spike protein S2'),type(description):Topological domain(Extracellular)
G_3621_A_synonymous	76	type(description):Chain(Spike glycoprotein),type(description):Chain(Spike protein S2),type(description):Chain(Spike protein S2'),type(description):Topological domain(Extracellular)
A_3535_G_missense	76	type(description):Chain(Spike glycoprotein),type(description):Chain(Spike protein S2),type(description):Chain(Spike protein S2'),type(description):Topological domain(Extracellular),type(description):Region(Heptad repeat 2),type(description):Coiled coil()
G_541_A_missense	76	type(description):Chain(Spike glycoprotein),type(description):Chain(Spike protein S1),type(description):Topological domain(Extracellular),type(description):Domain(BetaCoV S1-NTD),type(description):Region(Disordered),type(description):Beta strand()
C_535_T_missense	76	type(description):Chain(Spike glycoprotein),type(description):Chain(Spike protein S1),type(description):Topological domain(Extracellular),type(description):Domain(BetaCoV S1-NTD),type(description):Region(Disordered)
T_82_C_missense	76	type(description):Chain(Spike glycoprotein),type(description):Chain(Spike protein S1),type(description):Topological domain(Extracellular),type(description):Domain(BetaCoV S1-NTD),type(description):Disulfide bond(),type(description):Beta strand()
C_814_T_missense	76	type(description):Chain(Spike glycoprotein),type(description):Chain(Spike protein S1),type(description):Topological domain(Extracellular),type(description):Domain(BetaCoV S1-NTD),type(description):Beta strand()
T_1725_C_synonymous	76	type(description):Chain(Spike glycoprotein),type(description):Chain(Spike protein S1),type(description):Topological domain(Extracellular),type(description):Disulfide bond(),type(description):Beta strand()
G_1674_T_missense	76	type(description):Chain(Spike glycoprotein),type(description):Chain(Spike protein S1),type(description):Topological domain(Extracellular),type(description):Disulfide bond()
C_785_T_missense	76	type(description):Chain(Spike glycoprotein),type(description):Chain(Spike protein S1),type(description):Topological domain(Extracellular),type(description):Domain(BetaCoV S1-NTD),type(description):Region(Disordered)
A_2457_G_synonymous	76	type(description):Chain(Spike glycoprotein),type(description):Chain(Spike protein S2),type(description):Chain(Spike protein S2'),type(description):Topological domain(Extracellular),type(description):Region(Fusion peptide 1),type(description):Helix()
T_2649_C_synonymous	76	type(description):Chain(Spike glycoprotein),type(description):Chain(Spike protein S2),type(description):Chain(Spike protein S2'),type(description):Topological domain(Extracellular),type(description):Helix()
C_1851_T_synonymous	76	type(description):Chain(Spike glycoprotein),type(description):Chain(Spike protein S1),type(description):Topological domain(Extracellular),type(description):Disulfide bond(),type(description):Turn()
A_867_T_synonymous	75	type(description):Chain(Spike glycoprotein),type(description):Chain(Spike protein S1),type(description):Topological domain(Extracellular),type(description):Domain(BetaCoV S1-NTD),type(description):Region(Putative superantigen; may bind T-cell receptor alpha/TRAC),type(description):Beta strand()
G_782_A_missense	75	type(description):Chain(Spike glycoprotein),type(description):Chain(Spike protein S1),type(description):Topological domain(Extracellular),type(description):Domain(BetaCoV S1-NTD),type(description):Region(Disordered)
C_2331_T_synonymous	75	type(description):Chain(Spike glycoprotein),type(description):Chain(Spike protein S2),type(description):Topological domain(Extracellular),type(description):Helix()
T_1836_C_synonymous	75	type(description):Chain(Spike glycoprotein),type(description):Chain(Spike protein S1),type(description):Topological domain(Extracellular),type(description):Beta strand()
G_62_T_missense	75	type(description):Chain(Spike glycoprotein),type(description):Chain(Spike protein S1),type(description):Topological domain(Extracellular),type(description):Domain(BetaCoV S1-NTD),type(description):Region(Disordered),type(description):Disulfide bond(),type(description):Beta strand()
G_331_A_missense	75	type(description):Chain(Spike glycoprotein),type(description):Chain(Spike protein S1),type(description):Topological domain(Extracellular),type(description):Domain(BetaCoV S1-NTD),type(description):Disulfide bond()
T_2509_C_missense	75	type(description):Chain(Spike glycoprotein),type(description):Chain(Spike protein S2),type(description):Chain(Spike protein S2'),type(description):Topological domain(Extracellular),type(description):Region(Fusion peptide 1),type(description):Region(Disordered),type(description):Region(Fusion peptide 2),type(description):Helix()
C_1354_T_synonymous	75	type(description):Chain(Spike glycoprotein),type(description):Chain(Spike protein S1),type(description):Topological domain(Extracellular),type(description):Domain(BetaCoV S1-CTD),type(description):Region(Receptor-binding domain (RBD)),type(description):Region(Receptor-binding motif; binding to human ACE2),type(description):Region(Immunodominant HLA epitope recognized by the CD8+; called NF9 pepti…
T_421_C_synonymous	75	type(description):Chain(Spike glycoprotein),type(description):Chain(Spike protein S1),type(description):Topological domain(Extracellular),type(description):Domain(BetaCoV S1-NTD),type(description):Disulfide bond(),type(description):Beta strand()
C_2082_T_synonymous	74	type(description):Chain(Spike glycoprotein),type(description):Chain(Spike protein S2),type(description):Topological domain(Extracellular),type(description):Beta strand()
G_2872_T_missense	74	type(description):Chain(Spike glycoprotein),type(description):Chain(Spike protein S2),type(description):Chain(Spike protein S2'),type(description):Topological domain(Extracellular),type(description):Region(Heptad repeat 1),type(description):Coiled coil()
T_2532_A_synonymous	74	type(description):Chain(Spike glycoprotein),type(description):Chain(Spike protein S2),type(description):Chain(Spike protein S2'),type(description):Topological domain(Extracellular),type(description):Region(Disordered),type(description):Region(Fusion peptide 2),type(description):Disulfide bond(),type(description):Beta strand()
A_3470_G_missense	74	type(description):Chain(Spike glycoprotein),type(description):Chain(Spike protein S2),type(description):Chain(Spike protein S2'),type(description):Topological domain(Extracellular)
T_1326_C_synonymous	74	type(description):Chain(Spike glycoprotein),type(description):Chain(Spike protein S1),type(description):Topological domain(Extracellular),type(description):Domain(BetaCoV S1-CTD),type(description):Region(Receptor-binding domain (RBD)),type(description):Region(Receptor-binding motif; binding to human ACE2),type(description):Disulfide bond(),type(description):Helix()
G_781_T_missense	74	type(description):Chain(Spike glycoprotein),type(description):Chain(Spike protein S1),type(description):Topological domain(Extracellular),type(description):Domain(BetaCoV S1-NTD),type(description):Region(Disordered)
T_432_C_synonymous	74	type(description):Chain(Spike glycoprotein),type(description):Chain(Spike protein S1),type(description):Topological domain(Extracellular),type(description):Domain(BetaCoV S1-NTD),type(description):Region(Disordered),type(description):Disulfide bond(),type(description):Natural variant(in strain: Omicron/BA.1),type(description):Natural variant(in strain: Alpha/B.1.1.7, Eta/B.1.525, B.1.1.318),type(…
A_2413_C_missense	74	type(description):Chain(Spike glycoprotein),type(description):Chain(Spike protein S2),type(description):Topological domain(Extracellular),type(description):Turn()
C_1811_T_missense	74	type(description):Chain(Spike glycoprotein),type(description):Chain(Spike protein S1),type(description):Topological domain(Extracellular),type(description):Turn()
A_2286_G_synonymous	74	type(description):Chain(Spike glycoprotein),type(description):Chain(Spike protein S2),type(description):Topological domain(Extracellular),type(description):Helix()
G_531_A_missense	73	type(description):Chain(Spike glycoprotein),type(description):Chain(Spike protein S1),type(description):Topological domain(Extracellular),type(description):Domain(BetaCoV S1-NTD),type(description):Region(Disordered)
A_924_T_synonymous	73	type(description):Chain(Spike glycoprotein),type(description):Chain(Spike protein S1),type(description):Topological domain(Extracellular)
A_653_G_missense	73	type(description):Chain(Spike glycoprotein),type(description):Chain(Spike protein S1),type(description):Topological domain(Extracellular),type(description):Domain(BetaCoV S1-NTD)
T_1980_C_synonymous	73	type(description):Chain(Spike glycoprotein),type(description):Chain(Spike protein S1),type(description):Topological domain(Extracellular),type(description):Beta strand()
A_2528_G_missense	73	type(description):Chain(Spike glycoprotein),type(description):Chain(Spike protein S2),type(description):Chain(Spike protein S2'),type(description):Topological domain(Extracellular),type(description):Region(Disordered),type(description):Region(Fusion peptide 2),type(description):Disulfide bond(),type(description):Beta strand()
G_3775_T_missense	73	type(description):Chain(Spike glycoprotein),type(description):Chain(Spike protein S2),type(description):Chain(Spike protein S2'),type(description):Topological domain(Cytoplasmic),type(description):Motif(Diacidic ER export motif (host COPII))
T_117_C_synonymous	73	type(description):Chain(Spike glycoprotein),type(description):Chain(Spike protein S1),type(description):Topological domain(Extracellular),type(description):Domain(BetaCoV S1-NTD),type(description):Disulfide bond(),type(description):Beta strand()
G_1879_A_missense	73	type(description):Chain(Spike glycoprotein),type(description):Chain(Spike protein S1),type(description):Topological domain(Extracellular),type(description):Region(Disordered),type(description):Disulfide bond(),type(description):Turn()
T_1014_C_synonymous	72	type(description):Chain(Spike glycoprotein),type(description):Chain(Spike protein S1),type(description):Topological domain(Extracellular),type(description):Domain(BetaCoV S1-CTD),type(description):Region(Receptor-binding domain (RBD)),type(description):Disulfide bond(),type(description):Helix()
T_273_C_synonymous	72	type(description):Chain(Spike glycoprotein),type(description):Chain(Spike protein S1),type(description):Topological domain(Extracellular),type(description):Domain(BetaCoV S1-NTD),type(description):Disulfide bond(),type(description):Beta strand()
G_1662_A_synonymous	72	type(description):Chain(Spike glycoprotein),type(description):Chain(Spike protein S1),type(description):Topological domain(Extracellular),type(description):Disulfide bond(),type(description):Beta strand()
C_2469_T_synonymous	72	type(description):Chain(Spike glycoprotein),type(description):Chain(Spike protein S2),type(description):Chain(Spike protein S2'),type(description):Topological domain(Extracellular),type(description):Region(Fusion peptide 1),type(description):Helix()
A_544_G_missense	71	type(description):Chain(Spike glycoprotein),type(description):Chain(Spike protein S1),type(description):Topological domain(Extracellular),type(description):Domain(BetaCoV S1-NTD),type(description):Region(Disordered)
T_2563_C_missense	71	type(description):Chain(Spike glycoprotein),type(description):Chain(Spike protein S2),type(description):Chain(Spike protein S2'),type(description):Topological domain(Extracellular),type(description):Region(Fusion peptide 2)
T_759_C_synonymous	71	type(description):Chain(Spike glycoprotein),type(description):Chain(Spike protein S1),type(description):Topological domain(Extracellular),type(description):Domain(BetaCoV S1-NTD),type(description):Region(Disordered),type(description):Natural variant(in strain: Iota/B.1.526),type(description):Natural variant(in strain: Lambda/C.37),type(description):Beta strand()
G_3799_A_missense	71	type(description):Chain(Spike glycoprotein),type(description):Chain(Spike protein S2),type(description):Chain(Spike protein S2'),type(description):Topological domain(Cytoplasmic),type(description):Motif(Binding to host plasma membrane localising/FERM domain proteins)
C_3240_T_synonymous	71	type(description):Chain(Spike glycoprotein),type(description):Chain(Spike protein S2),type(description):Chain(Spike protein S2'),type(description):Topological domain(Extracellular)
A_3679_G_missense	71	type(description):Chain(Spike glycoprotein),type(description):Chain(Spike protein S2),type(description):Chain(Spike protein S2'),type(description):Transmembrane(Helical),type(description):Helix()
G_3193_T_missense	71	type(description):Chain(Spike glycoprotein),type(description):Chain(Spike protein S2),type(description):Chain(Spike protein S2'),type(description):Topological domain(Extracellular),type(description):Beta strand()
G_664_T_missense	71	type(description):Chain(Spike glycoprotein),type(description):Chain(Spike protein S1),type(description):Topological domain(Extracellular),type(description):Domain(BetaCoV S1-NTD),type(description):Beta strand()
C_649_T_missense	71	type(description):Chain(Spike glycoprotein),type(description):Chain(Spike protein S1),type(description):Topological domain(Extracellular),type(description):Domain(BetaCoV S1-NTD)
T_2565_C_synonymous	71	type(description):Chain(Spike glycoprotein),type(description):Chain(Spike protein S2),type(description):Chain(Spike protein S2'),type(description):Topological domain(Extracellular),type(description):Region(Fusion peptide 2),type(description):Turn()
T_2490_C_synonymous	71	type(description):Chain(Spike glycoprotein),type(description):Chain(Spike protein S2),type(description):Chain(Spike protein S2'),type(description):Topological domain(Extracellular),type(description):Region(Fusion peptide 1),type(description):Region(Disordered),type(description):Helix()
G_2536_T_missense	71	type(description):Chain(Spike glycoprotein),type(description):Chain(Spike protein S2),type(description):Chain(Spike protein S2'),type(description):Topological domain(Extracellular),type(description):Region(Disordered),type(description):Region(Fusion peptide 2),type(description):Disulfide bond()
C_74_T_missense	70	type(description):Chain(Spike glycoprotein),type(description):Chain(Spike protein S1),type(description):Topological domain(Extracellular),type(description):Domain(BetaCoV S1-NTD),type(description):Region(Disordered),type(description):Disulfide bond(),type(description):Natural variant(in strain: Omicron/BA.2, Omicron/BA.2.12.1, Omicron/BA.2.75, Omicron/BA.4, Omicron/BA.5)
G_1558_T_missense	70	type(description):Chain(Spike glycoprotein),type(description):Chain(Spike protein S1),type(description):Topological domain(Extracellular),type(description):Domain(BetaCoV S1-CTD),type(description):Region(Receptor-binding domain (RBD)),type(description):Region(Disordered),type(description):Disulfide bond(),type(description):Beta strand()
G_3487_A_missense	70	type(description):Chain(Spike glycoprotein),type(description):Chain(Spike protein S2),type(description):Chain(Spike protein S2'),type(description):Topological domain(Extracellular)
A_631_G_missense	70	type(description):Chain(Spike glycoprotein),type(description):Chain(Spike protein S1),type(description):Topological domain(Extracellular),type(description):Domain(BetaCoV S1-NTD),type(description):Beta strand()
T_2493_A_synonymous	70	type(description):Chain(Spike glycoprotein),type(description):Chain(Spike protein S2),type(description):Chain(Spike protein S2'),type(description):Topological domain(Extracellular),type(description):Region(Fusion peptide 1),type(description):Region(Disordered),type(description):Beta strand()
G_233_T_missense	70	type(description):Chain(Spike glycoprotein),type(description):Chain(Spike protein S1),type(description):Topological domain(Extracellular),type(description):Domain(BetaCoV S1-NTD),type(description):Region(Disordered),type(description):Disulfide bond(),type(description):Beta strand()
G_3743_T_missense	70	type(description):Chain(Spike glycoprotein),type(description):Chain(Spike protein S2),type(description):Chain(Spike protein S2'),type(description):Topological domain(Cytoplasmic)
T_1284_C_synonymous	70	type(description):Chain(Spike glycoprotein),type(description):Chain(Spike protein S1),type(description):Topological domain(Extracellular),type(description):Domain(BetaCoV S1-CTD),type(description):Region(Receptor-binding domain (RBD)),type(description):Disulfide bond(),type(description):Disulfide bond(),type(description):Beta strand()
T_3674_C_missense	70	type(description):Chain(Spike glycoprotein),type(description):Chain(Spike protein S2),type(description):Chain(Spike protein S2'),type(description):Transmembrane(Helical),type(description):Helix()
G_2476_T_missense	70	type(description):Chain(Spike glycoprotein),type(description):Chain(Spike protein S2),type(description):Chain(Spike protein S2'),type(description):Topological domain(Extracellular),type(description):Region(Fusion peptide 1)
T_1474_C_synonymous	70	type(description):Chain(Spike glycoprotein),type(description):Chain(Spike protein S1),type(description):Topological domain(Extracellular),type(description):Domain(BetaCoV S1-CTD),type(description):Region(Receptor-binding domain (RBD)),type(description):Region(Receptor-binding motif; binding to human ACE2),type(description):Disulfide bond(),type(description):Beta strand()
A_3547_G_missense	70	type(description):Chain(Spike glycoprotein),type(description):Chain(Spike protein S2),type(description):Chain(Spike protein S2'),type(description):Topological domain(Extracellular),type(description):Region(Heptad repeat 2),type(description):Coiled coil(),type(description):Helix()
C_2810_T_missense	70	type(description):Chain(Spike glycoprotein),type(description):Chain(Spike protein S2),type(description):Chain(Spike protein S2'),type(description):Topological domain(Extracellular),type(description):Region(Heptad repeat 1),type(description):Helix()
A_202_G_missense	70	type(description):Chain(Spike glycoprotein),type(description):Chain(Spike protein S1),type(description):Topological domain(Extracellular),type(description):Domain(BetaCoV S1-NTD),type(description):Region(Disordered),type(description):Disulfide bond(),type(description):Beta strand()
A_3709_G_missense	69	type(description):Chain(Spike glycoprotein),type(description):Chain(Spike protein S2),type(description):Chain(Spike protein S2'),type(description):Topological domain(Cytoplasmic)
G_531_T_missense	69	type(description):Chain(Spike glycoprotein),type(description):Chain(Spike protein S1),type(description):Topological domain(Extracellular),type(description):Domain(BetaCoV S1-NTD),type(description):Region(Disordered)
T_3063_C_synonymous	69	type(description):Chain(Spike glycoprotein),type(description):Chain(Spike protein S2),type(description):Chain(Spike protein S2'),type(description):Topological domain(Extracellular),type(description):Helix()
C_752_A_missense	69	type(description):Chain(Spike glycoprotein),type(description):Chain(Spike protein S1),type(description):Topological domain(Extracellular),type(description):Domain(BetaCoV S1-NTD),type(description):Region(Disordered),type(description):Natural variant(in strain: Lambda/C.37),type(description):Beta strand()
C_2145_A_synonymous	69	type(description):Chain(Spike glycoprotein),type(description):Chain(Spike protein S2),type(description):Topological domain(Extracellular),type(description):Beta strand()
T_3147_C_synonymous	69	type(description):Chain(Spike glycoprotein),type(description):Chain(Spike protein S2),type(description):Chain(Spike protein S2'),type(description):Topological domain(Extracellular),type(description):Beta strand()
T_1746_C_synonymous	69	type(description):Chain(Spike glycoprotein),type(description):Chain(Spike protein S1),type(description):Topological domain(Extracellular),type(description):Disulfide bond()
T_810_C_synonymous	69	type(description):Chain(Spike glycoprotein),type(description):Chain(Spike protein S1),type(description):Topological domain(Extracellular),type(description):Domain(BetaCoV S1-NTD)
G_1099_A_missense	69	type(description):Chain(Spike glycoprotein),type(description):Chain(Spike protein S1),type(description):Topological domain(Extracellular),type(description):Domain(BetaCoV S1-CTD),type(description):Region(Receptor-binding domain (RBD)),type(description):Helix()
A_669_G_synonymous	69	type(description):Chain(Spike glycoprotein),type(description):Chain(Spike protein S1),type(description):Topological domain(Extracellular),type(description):Domain(BetaCoV S1-NTD),type(description):Beta strand()
G_551_A_missense	69	type(description):Chain(Spike glycoprotein),type(description):Chain(Spike protein S1),type(description):Topological domain(Extracellular),type(description):Domain(BetaCoV S1-NTD),type(description):Region(Disordered)
G_156_T_missense	68	type(description):Chain(Spike glycoprotein),type(description):Chain(Spike protein S1),type(description):Topological domain(Extracellular),type(description):Domain(BetaCoV S1-NTD),type(description):Disulfide bond(),type(description):Beta strand()
T_1694_C_missense	68	type(description):Chain(Spike glycoprotein),type(description):Chain(Spike protein S1),type(description):Topological domain(Extracellular),type(description):Disulfide bond()
T_261_C_synonymous	68	type(description):Chain(Spike glycoprotein),type(description):Chain(Spike protein S1),type(description):Topological domain(Extracellular),type(description):Domain(BetaCoV S1-NTD),type(description):Disulfide bond(),type(description):Helix()
T_1455_G_synonymous	68	type(description):Chain(Spike glycoprotein),type(description):Chain(Spike protein S1),type(description):Topological domain(Extracellular),type(description):Domain(BetaCoV S1-CTD),type(description):Region(Receptor-binding domain (RBD)),type(description):Region(Receptor-binding motif; binding to human ACE2),type(description):Region(Disordered),type(description):Disulfide bond(),type(description):Di…
T_1485_C_synonymous	68	type(description):Chain(Spike glycoprotein),type(description):Chain(Spike protein S1),type(description):Topological domain(Extracellular),type(description):Domain(BetaCoV S1-CTD),type(description):Region(Receptor-binding domain (RBD)),type(description):Region(Receptor-binding motif; binding to human ACE2),type(description):Disulfide bond()
C_2496_T_synonymous	68	type(description):Chain(Spike glycoprotein),type(description):Chain(Spike protein S2),type(description):Chain(Spike protein S2'),type(description):Topological domain(Extracellular),type(description):Region(Fusion peptide 1),type(description):Region(Disordered),type(description):Beta strand()
G_679_T_missense	68	type(description):Chain(Spike glycoprotein),type(description):Chain(Spike protein S1),type(description):Topological domain(Extracellular),type(description):Domain(BetaCoV S1-NTD),type(description):Beta strand()
T_1830_C_synonymous	68	type(description):Chain(Spike glycoprotein),type(description):Chain(Spike protein S1),type(description):Topological domain(Extracellular),type(description):Beta strand()
G_694_T_missense	68	type(description):Chain(Spike glycoprotein),type(description):Chain(Spike protein S1),type(description):Topological domain(Extracellular),type(description):Domain(BetaCoV S1-NTD)
A_2024_G_missense	68	type(description):Chain(Spike glycoprotein),type(description):Chain(Spike protein S1),type(description):Topological domain(Extracellular),type(description):Region(Disordered)
T_324_C_synonymous	68	type(description):Chain(Spike glycoprotein),type(description):Chain(Spike protein S1),type(description):Topological domain(Extracellular),type(description):Domain(BetaCoV S1-NTD),type(description):Disulfide bond(),type(description):Beta strand()
T_2784_C_synonymous	68	type(description):Chain(Spike glycoprotein),type(description):Chain(Spike protein S2),type(description):Chain(Spike protein S2'),type(description):Topological domain(Extracellular),type(description):Region(Heptad repeat 1),type(description):Helix()
T_492_C_synonymous	68	type(description):Chain(Spike glycoprotein),type(description):Chain(Spike protein S1),type(description):Topological domain(Extracellular),type(description):Domain(BetaCoV S1-NTD),type(description):Region(Disordered),type(description):Disulfide bond(),type(description):Beta strand()
A_3559_T_missense	68	type(description):Chain(Spike glycoprotein),type(description):Chain(Spike protein S2),type(description):Chain(Spike protein S2'),type(description):Topological domain(Extracellular),type(description):Region(Heptad repeat 2),type(description):Coiled coil(),type(description):Helix()
A_3343_G_missense	68	type(description):Chain(Spike glycoprotein),type(description):Chain(Spike protein S2),type(description):Chain(Spike protein S2'),type(description):Topological domain(Extracellular),type(description):Disulfide bond()
C_3782_T_missense	67	type(description):Chain(Spike glycoprotein),type(description):Chain(Spike protein S2),type(description):Chain(Spike protein S2'),type(description):Topological domain(Cytoplasmic),type(description):Motif(Diacidic ER export motif (host COPII))
G_24_T_missense	67	type(description):Signal(),type(description):Region(Disordered)
T_153_C_synonymous	67	type(description):Chain(Spike glycoprotein),type(description):Chain(Spike protein S1),type(description):Topological domain(Extracellular),type(description):Domain(BetaCoV S1-NTD),type(description):Disulfide bond(),type(description):Beta strand()
T_1539_C_synonymous	67	type(description):Chain(Spike glycoprotein),type(description):Chain(Spike protein S1),type(description):Topological domain(Extracellular),type(description):Domain(BetaCoV S1-CTD),type(description):Region(Receptor-binding domain (RBD)),type(description):Disulfide bond(),type(description):Beta strand()
G_3687_A_missense	67	type(description):Chain(Spike glycoprotein),type(description):Chain(Spike protein S2),type(description):Chain(Spike protein S2'),type(description):Transmembrane(Helical),type(description):Helix()
C_2093_T_missense	67	type(description):Chain(Spike glycoprotein),type(description):Chain(Spike protein S2),type(description):Topological domain(Extracellular)
G_2046_A_synonymous	67	type(description):Chain(Spike glycoprotein),type(description):Chain(Spike protein S1),type(description):Topological domain(Extracellular),type(description):Region(Disordered),type(description):Region(Putative superantigen; may bind T-cell receptor beta/TRBC1),type(description):Mutagenesis(About 50% stronger entry efficiency in Vero E6 cells while 30% weaker entry efficiency in hACE2-expressing BH…
T_3174_C_synonymous	67	type(description):Chain(Spike glycoprotein),type(description):Chain(Spike protein S2),type(description):Chain(Spike protein S2'),type(description):Topological domain(Extracellular)
G_3690_A_synonymous	67	type(description):Chain(Spike glycoprotein),type(description):Chain(Spike protein S2),type(description):Chain(Spike protein S2'),type(description):Transmembrane(Helical),type(description):Helix()
C_3247_T_missense	67	type(description):Chain(Spike glycoprotein),type(description):Chain(Spike protein S2),type(description):Chain(Spike protein S2'),type(description):Topological domain(Extracellular),type(description):Disulfide bond(),type(description):Beta strand()
A_1977_G_synonymous	67	type(description):Chain(Spike glycoprotein),type(description):Chain(Spike protein S1),type(description):Topological domain(Extracellular),type(description):Beta strand()
G_288_A_synonymous	67	type(description):Chain(Spike glycoprotein),type(description):Chain(Spike protein S1),type(description):Topological domain(Extracellular),type(description):Domain(BetaCoV S1-NTD),type(description):Disulfide bond(),type(description):Beta strand()
T_2151_C_synonymous	67	type(description):Chain(Spike glycoprotein),type(description):Chain(Spike protein S2),type(description):Topological domain(Extracellular),type(description):Glycosylation(N-linked (GlcNAc...) (hybrid) asparagine; by host),type(description):Beta strand()
T_2581_C_synonymous	66	type(description):Chain(Spike glycoprotein),type(description):Chain(Spike protein S2),type(description):Chain(Spike protein S2'),type(description):Topological domain(Extracellular),type(description):Beta strand()
T_1470_C_synonymous	66	type(description):Chain(Spike glycoprotein),type(description):Chain(Spike protein S1),type(description):Topological domain(Extracellular),type(description):Domain(BetaCoV S1-CTD),type(description):Region(Receptor-binding domain (RBD)),type(description):Region(Receptor-binding motif; binding to human ACE2),type(description):Region(Disordered),type(description):Disulfide bond(),type(description):Na…
T_3647_C_missense	66	type(description):Chain(Spike glycoprotein),type(description):Chain(Spike protein S2),type(description):Chain(Spike protein S2'),type(description):Transmembrane(Helical)
A_3503_G_missense	66	type(description):Chain(Spike glycoprotein),type(description):Chain(Spike protein S2),type(description):Chain(Spike protein S2'),type(description):Topological domain(Extracellular),type(description):Region(Heptad repeat 2)
C_25_A_missense	66	type(description):Signal(),type(description):Region(Disordered)
A_1061_G_missense	66	type(description):Chain(Spike glycoprotein),type(description):Chain(Spike protein S1),type(description):Topological domain(Extracellular),type(description):Domain(BetaCoV S1-CTD),type(description):Region(Receptor-binding domain (RBD)),type(description):Disulfide bond()
T_3034_C_synonymous	66	type(description):Chain(Spike glycoprotein),type(description):Chain(Spike protein S2),type(description):Chain(Spike protein S2'),type(description):Topological domain(Extracellular),type(description):Helix()
T_1683_G_synonymous	66	type(description):Chain(Spike glycoprotein),type(description):Chain(Spike protein S1),type(description):Topological domain(Extracellular),type(description):Disulfide bond()
C_2335_A_missense	65	type(description):Chain(Spike glycoprotein),type(description):Chain(Spike protein S2),type(description):Topological domain(Extracellular),type(description):Helix()
A_2208_G_synonymous	65	type(description):Chain(Spike glycoprotein),type(description):Chain(Spike protein S2),type(description):Topological domain(Extracellular),type(description):Beta strand()
A_2548_G_missense	65	type(description):Chain(Spike glycoprotein),type(description):Chain(Spike protein S2),type(description):Chain(Spike protein S2'),type(description):Topological domain(Extracellular),type(description):Region(Disordered),type(description):Region(Fusion peptide 2),type(description):Disulfide bond(),type(description):Beta strand()
G_3162_A_synonymous	65	type(description):Chain(Spike glycoprotein),type(description):Chain(Spike protein S2),type(description):Chain(Spike protein S2'),type(description):Topological domain(Extracellular),type(description):Beta strand()
T_556_C_missense	65	type(description):Chain(Spike glycoprotein),type(description):Chain(Spike protein S1),type(description):Topological domain(Extracellular),type(description):Domain(BetaCoV S1-NTD),type(description):Beta strand()
G_3772_C_missense	65	type(description):Chain(Spike glycoprotein),type(description):Chain(Spike protein S2),type(description):Chain(Spike protein S2'),type(description):Topological domain(Cytoplasmic),type(description):Motif(Diacidic ER export motif (host COPII))
A_3798_G_synonymous	65	type(description):Chain(Spike glycoprotein),type(description):Chain(Spike protein S2),type(description):Chain(Spike protein S2'),type(description):Topological domain(Cytoplasmic),type(description):Motif(Binding to host plasma membrane localising/FERM domain proteins)
C_243_T_synonymous	65	type(description):Chain(Spike glycoprotein),type(description):Chain(Spike protein S1),type(description):Topological domain(Extracellular),type(description):Domain(BetaCoV S1-NTD),type(description):Disulfide bond()
T_1083_C_synonymous	65	type(description):Chain(Spike glycoprotein),type(description):Chain(Spike protein S1),type(description):Topological domain(Extracellular),type(description):Domain(BetaCoV S1-CTD),type(description):Region(Receptor-binding domain (RBD)),type(description):Disulfide bond(),type(description):Beta strand()
A_2194_G_missense	65	type(description):Chain(Spike glycoprotein),type(description):Chain(Spike protein S2),type(description):Topological domain(Extracellular)
G_460_A_missense	65	type(description):Chain(Spike glycoprotein),type(description):Chain(Spike protein S1),type(description):Topological domain(Extracellular),type(description):Domain(BetaCoV S1-NTD),type(description):Region(Disordered),type(description):Disulfide bond(),type(description):Beta strand()
C_2499_T_synonymous	65	type(description):Chain(Spike glycoprotein),type(description):Chain(Spike protein S2),type(description):Chain(Spike protein S2'),type(description):Topological domain(Extracellular),type(description):Region(Fusion peptide 1),type(description):Region(Disordered),type(description):Beta strand()
T_2295_C_synonymous	64	type(description):Chain(Spike glycoprotein),type(description):Chain(Spike protein S2),type(description):Topological domain(Extracellular),type(description):Helix()
G_747_T_missense	64	type(description):Chain(Spike glycoprotein),type(description):Chain(Spike protein S1),type(description):Topological domain(Extracellular),type(description):Domain(BetaCoV S1-NTD),type(description):Region(Disordered),type(description):Natural variant(in strain: Lambda/C.37)
T_3703_A_missense	64	type(description):Chain(Spike glycoprotein),type(description):Chain(Spike protein S2),type(description):Chain(Spike protein S2'),type(description):Helix()
T_186_C_synonymous	64	type(description):Chain(Spike glycoprotein),type(description):Chain(Spike protein S1),type(description):Topological domain(Extracellular),type(description):Domain(BetaCoV S1-NTD),type(description):Disulfide bond(),type(description):Beta strand()
G_2959_T_missense	64	type(description):Chain(Spike glycoprotein),type(description):Chain(Spike protein S2),type(description):Chain(Spike protein S2'),type(description):Topological domain(Extracellular),type(description):Coiled coil(),type(description):Mutagenesis(Stabilization in prefusion state (in vaccine BNT162b2/Pfizer-Biontech, vaccine mRNA-1273/Moderna, vaccine Ad26.COV2.S/Janssen Pharmaceutical).),type(descrip…
G_519_T_missense	64	type(description):Chain(Spike glycoprotein),type(description):Chain(Spike protein S1),type(description):Topological domain(Extracellular),type(description):Domain(BetaCoV S1-NTD),type(description):Region(Disordered)
G_2113_A_missense	64	type(description):Chain(Spike glycoprotein),type(description):Chain(Spike protein S2),type(description):Topological domain(Extracellular)
T_798_C_synonymous	64	type(description):Chain(Spike glycoprotein),type(description):Chain(Spike protein S1),type(description):Topological domain(Extracellular),type(description):Domain(BetaCoV S1-NTD),type(description):Beta strand()
T_203_G_missense	64	type(description):Chain(Spike glycoprotein),type(description):Chain(Spike protein S1),type(description):Topological domain(Extracellular),type(description):Domain(BetaCoV S1-NTD),type(description):Region(Disordered),type(description):Disulfide bond(),type(description):Beta strand()
A_1060_C_missense	64	type(description):Chain(Spike glycoprotein),type(description):Chain(Spike protein S1),type(description):Topological domain(Extracellular),type(description):Domain(BetaCoV S1-CTD),type(description):Region(Receptor-binding domain (RBD)),type(description):Disulfide bond()
G_670_C_missense	64	type(description):Chain(Spike glycoprotein),type(description):Chain(Spike protein S1),type(description):Topological domain(Extracellular),type(description):Domain(BetaCoV S1-NTD),type(description):Beta strand()
G_224_A_missense	64	type(description):Chain(Spike glycoprotein),type(description):Chain(Spike protein S1),type(description):Topological domain(Extracellular),type(description):Domain(BetaCoV S1-NTD),type(description):Region(Disordered),type(description):Disulfide bond()
C_534_T_synonymous	63	type(description):Chain(Spike glycoprotein),type(description):Chain(Spike protein S1),type(description):Topological domain(Extracellular),type(description):Domain(BetaCoV S1-NTD),type(description):Region(Disordered)
A_1870_C_missense	63	type(description):Chain(Spike glycoprotein),type(description):Chain(Spike protein S1),type(description):Topological domain(Extracellular),type(description):Region(Disordered),type(description):Disulfide bond()
G_3529_T_missense	63	type(description):Chain(Spike glycoprotein),type(description):Chain(Spike protein S2),type(description):Chain(Spike protein S2'),type(description):Topological domain(Extracellular),type(description):Region(Heptad repeat 2),type(description):Coiled coil()
G_819_A_synonymous	63	type(description):Chain(Spike glycoprotein),type(description):Chain(Spike protein S1),type(description):Topological domain(Extracellular),type(description):Domain(BetaCoV S1-NTD),type(description):Beta strand()
T_1551_C_synonymous	63	type(description):Chain(Spike glycoprotein),type(description):Chain(Spike protein S1),type(description):Topological domain(Extracellular),type(description):Domain(BetaCoV S1-CTD),type(description):Region(Receptor-binding domain (RBD)),type(description):Disulfide bond()
A_1038_T_missense	63	type(description):Chain(Spike glycoprotein),type(description):Chain(Spike protein S1),type(description):Topological domain(Extracellular),type(description):Domain(BetaCoV S1-CTD),type(description):Region(Receptor-binding domain (RBD)),type(description):Disulfide bond(),type(description):Natural variant(in strain: Mu/B.1.621),type(description):Beta strand()
G_3751_A_missense	63	type(description):Chain(Spike glycoprotein),type(description):Chain(Spike protein S2),type(description):Chain(Spike protein S2'),type(description):Topological domain(Cytoplasmic)
G_3450_A_synonymous	63	type(description):Chain(Spike glycoprotein),type(description):Chain(Spike protein S2),type(description):Chain(Spike protein S2'),type(description):Topological domain(Extracellular),type(description):Helix()
G_1749_T_missense	63	type(description):Chain(Spike glycoprotein),type(description):Chain(Spike protein S1),type(description):Topological domain(Extracellular),type(description):Disulfide bond()
C_1763_A_missense	63	type(description):Chain(Spike glycoprotein),type(description):Chain(Spike protein S1),type(description):Topological domain(Extracellular),type(description):Disulfide bond(),type(description):Beta strand()
A_573_G_synonymous	63	type(description):Chain(Spike glycoprotein),type(description):Chain(Spike protein S1),type(description):Topological domain(Extracellular),type(description):Domain(BetaCoV S1-NTD),type(description):Beta strand()
A_2862_C_missense	63	type(description):Chain(Spike glycoprotein),type(description):Chain(Spike protein S2),type(description):Chain(Spike protein S2'),type(description):Topological domain(Extracellular),type(description):Region(Heptad repeat 1),type(description):Coiled coil(),type(description):Natural variant(in strain: Omicron/BA.1, Omicron/BA.2, Omicron/BA.2.12.1, Omicron/BA.2.75, Omicron/BA.4, Omicron/BA.5),type(de…
T_3192_C_synonymous	63	type(description):Chain(Spike glycoprotein),type(description):Chain(Spike protein S2),type(description):Chain(Spike protein S2'),type(description):Topological domain(Extracellular),type(description):Beta strand()
T_2697_C_synonymous	63	type(description):Chain(Spike glycoprotein),type(description):Chain(Spike protein S2),type(description):Chain(Spike protein S2'),type(description):Topological domain(Extracellular),type(description):Helix()
A_3585_G_synonymous	63	type(description):Chain(Spike glycoprotein),type(description):Chain(Spike protein S2),type(description):Chain(Spike protein S2'),type(description):Topological domain(Extracellular),type(description):Region(Heptad repeat 2),type(description):Coiled coil(),type(description):Helix()
C_513_T_synonymous	63	type(description):Chain(Spike glycoprotein),type(description):Chain(Spike protein S1),type(description):Topological domain(Extracellular),type(description):Domain(BetaCoV S1-NTD),type(description):Beta strand()
G_3436_A_missense	62	type(description):Chain(Spike glycoprotein),type(description):Chain(Spike protein S2),type(description):Chain(Spike protein S2'),type(description):Topological domain(Extracellular)
G_336_T_synonymous	62	type(description):Chain(Spike glycoprotein),type(description):Chain(Spike protein S1),type(description):Topological domain(Extracellular),type(description):Domain(BetaCoV S1-NTD),type(description):Disulfide bond(),type(description):Beta strand()
T_3421_C_synonymous	62	type(description):Chain(Spike glycoprotein),type(description):Chain(Spike protein S2),type(description):Chain(Spike protein S2'),type(description):Topological domain(Extracellular),type(description):Turn()
T_1911_C_synonymous	62	type(description):Chain(Spike glycoprotein),type(description):Chain(Spike protein S1),type(description):Topological domain(Extracellular),type(description):Region(Disordered),type(description):Disulfide bond(),type(description):Beta strand()
A_3633_G_synonymous	62	type(description):Chain(Spike glycoprotein),type(description):Chain(Spike protein S2),type(description):Chain(Spike protein S2'),type(description):Topological domain(Extracellular)
C_3428_A_missense	62	type(description):Chain(Spike glycoprotein),type(description):Chain(Spike protein S2),type(description):Chain(Spike protein S2'),type(description):Topological domain(Extracellular),type(description):Turn()
G_291_T_missense	62	type(description):Chain(Spike glycoprotein),type(description):Chain(Spike protein S1),type(description):Topological domain(Extracellular),type(description):Domain(BetaCoV S1-NTD),type(description):Disulfide bond(),type(description):Beta strand()
C_2595_T_synonymous	62	type(description):Chain(Spike glycoprotein),type(description):Chain(Spike protein S2),type(description):Chain(Spike protein S2'),type(description):Topological domain(Extracellular)
G_2626_T_missense	62	type(description):Chain(Spike glycoprotein),type(description):Chain(Spike protein S2),type(description):Chain(Spike protein S2'),type(description):Topological domain(Extracellular),type(description):Helix()
G_2347_T_missense	62	type(description):Chain(Spike glycoprotein),type(description):Chain(Spike protein S2),type(description):Topological domain(Extracellular)
A_410_T_missense	62	type(description):Chain(Spike glycoprotein),type(description):Chain(Spike protein S1),type(description):Topological domain(Extracellular),type(description):Domain(BetaCoV S1-NTD),type(description):Disulfide bond(),type(description):Beta strand()
C_1381_A_missense	62	type(description):Chain(Spike glycoprotein),type(description):Chain(Spike protein S1),type(description):Topological domain(Extracellular),type(description):Domain(BetaCoV S1-CTD),type(description):Region(Receptor-binding domain (RBD)),type(description):Region(Receptor-binding motif; binding to human ACE2),type(description):Region(Disordered),type(description):Disulfide bond()
G_1042_C_missense	62	type(description):Chain(Spike glycoprotein),type(description):Chain(Spike protein S1),type(description):Topological domain(Extracellular),type(description):Domain(BetaCoV S1-CTD),type(description):Region(Receptor-binding domain (RBD)),type(description):Disulfide bond()
C_3521_T_missense	62	type(description):Chain(Spike glycoprotein),type(description):Chain(Spike protein S2),type(description):Chain(Spike protein S2'),type(description):Topological domain(Extracellular),type(description):Region(Heptad repeat 2)
A_3251_G_missense	62	type(description):Chain(Spike glycoprotein),type(description):Chain(Spike protein S2),type(description):Chain(Spike protein S2'),type(description):Topological domain(Extracellular),type(description):Disulfide bond()
T_3561_C_synonymous	62	type(description):Chain(Spike glycoprotein),type(description):Chain(Spike protein S2),type(description):Chain(Spike protein S2'),type(description):Topological domain(Extracellular),type(description):Region(Heptad repeat 2),type(description):Coiled coil(),type(description):Helix()
T_3348_C_synonymous	62	type(description):Chain(Spike glycoprotein),type(description):Chain(Spike protein S2),type(description):Chain(Spike protein S2'),type(description):Topological domain(Extracellular),type(description):Disulfide bond()
A_132_G_synonymous	61	type(description):Chain(Spike glycoprotein),type(description):Chain(Spike protein S1),type(description):Topological domain(Extracellular),type(description):Domain(BetaCoV S1-NTD),type(description):Disulfide bond()
C_1080_T_synonymous	61	type(description):Chain(Spike glycoprotein),type(description):Chain(Spike protein S1),type(description):Topological domain(Extracellular),type(description):Domain(BetaCoV S1-CTD),type(description):Region(Receptor-binding domain (RBD)),type(description):Disulfide bond(),type(description):Beta strand()
C_3756_A_synonymous	61	type(description):Chain(Spike glycoprotein),type(description):Chain(Spike protein S2),type(description):Chain(Spike protein S2'),type(description):Topological domain(Cytoplasmic)
T_993_C_synonymous	61	type(description):Chain(Spike glycoprotein),type(description):Chain(Spike protein S1),type(description):Topological domain(Extracellular),type(description):Region(Receptor-binding domain (RBD)),type(description):Region(Disordered),type(description):Glycosylation(N-linked (GlcNAc...) (complex) asparagine; by host),type(description):Mutagenesis(Reduced viral infectivity.)
T_3474_C_synonymous	61	type(description):Chain(Spike glycoprotein),type(description):Chain(Spike protein S2),type(description):Chain(Spike protein S2'),type(description):Topological domain(Extracellular),type(description):Glycosylation(N-linked (GlcNAc...) (complex) asparagine; by host)
G_1422_A_synonymous	61	type(description):Chain(Spike glycoprotein),type(description):Chain(Spike protein S1),type(description):Topological domain(Extracellular),type(description):Domain(BetaCoV S1-CTD),type(description):Region(Receptor-binding domain (RBD)),type(description):Region(Receptor-binding motif; binding to human ACE2),type(description):Region(Disordered),type(description):Disulfide bond()
G_2206_A_missense	61	type(description):Chain(Spike glycoprotein),type(description):Chain(Spike protein S2),type(description):Topological domain(Extracellular),type(description):Beta strand()
T_1503_C_synonymous	61	type(description):Chain(Spike glycoprotein),type(description):Chain(Spike protein S1),type(description):Topological domain(Extracellular),type(description):Domain(BetaCoV S1-CTD),type(description):Region(Receptor-binding domain (RBD)),type(description):Region(Receptor-binding motif; binding to human ACE2),type(description):Disulfide bond(),type(description):Natural variant(in strain: 19B/501T),ty…
G_3688_T_missense	61	type(description):Chain(Spike glycoprotein),type(description):Chain(Spike protein S2),type(description):Chain(Spike protein S2'),type(description):Transmembrane(Helical),type(description):Helix()
A_1020_C_missense	61	type(description):Chain(Spike glycoprotein),type(description):Chain(Spike protein S1),type(description):Topological domain(Extracellular),type(description):Domain(BetaCoV S1-CTD),type(description):Region(Receptor-binding domain (RBD)),type(description):Disulfide bond(),type(description):Helix()
T_279_C_synonymous	61	type(description):Chain(Spike glycoprotein),type(description):Chain(Spike protein S1),type(description):Topological domain(Extracellular),type(description):Domain(BetaCoV S1-NTD),type(description):Disulfide bond(),type(description):Beta strand()
C_888_A_synonymous	60	type(description):Chain(Spike glycoprotein),type(description):Chain(Spike protein S1),type(description):Topological domain(Extracellular),type(description):Domain(BetaCoV S1-NTD),type(description):Region(Putative superantigen; may bind T-cell receptor alpha/TRAC),type(description):Disulfide bond(),type(description):Helix()
A_3734_G_missense	60	type(description):Chain(Spike glycoprotein),type(description):Chain(Spike protein S2),type(description):Chain(Spike protein S2'),type(description):Topological domain(Cytoplasmic)
G_3682_C_missense	60	type(description):Chain(Spike glycoprotein),type(description):Chain(Spike protein S2),type(description):Chain(Spike protein S2'),type(description):Transmembrane(Helical),type(description):Helix()
A_2106_G_synonymous	60	type(description):Chain(Spike glycoprotein),type(description):Chain(Spike protein S2),type(description):Topological domain(Extracellular),type(description):Beta strand()
G_3259_T_missense	60	type(description):Chain(Spike glycoprotein),type(description):Chain(Spike protein S2),type(description):Chain(Spike protein S2'),type(description):Topological domain(Extracellular),type(description):Disulfide bond(),type(description):Beta strand()
G_3529_C_missense	60	type(description):Chain(Spike glycoprotein),type(description):Chain(Spike protein S2),type(description):Chain(Spike protein S2'),type(description):Topological domain(Extracellular),type(description):Region(Heptad repeat 2),type(description):Coiled coil()
A_3774_C_missense	60	type(description):Chain(Spike glycoprotein),type(description):Chain(Spike protein S2),type(description):Chain(Spike protein S2'),type(description):Topological domain(Cytoplasmic),type(description):Motif(Diacidic ER export motif (host COPII))
A_3639_G_synonymous	60	type(description):Chain(Spike glycoprotein),type(description):Chain(Spike protein S2),type(description):Chain(Spike protein S2'),type(description):Topological domain(Extracellular)
A_2598_G_synonymous	60	type(description):Chain(Spike glycoprotein),type(description):Chain(Spike protein S2),type(description):Chain(Spike protein S2'),type(description):Topological domain(Extracellular)
G_1720_T_missense	60	type(description):Chain(Spike glycoprotein),type(description):Chain(Spike protein S1),type(description):Topological domain(Extracellular),type(description):Disulfide bond(),type(description):Beta strand()
T_2001_C_synonymous	60	type(description):Chain(Spike glycoprotein),type(description):Chain(Spike protein S1),type(description):Topological domain(Extracellular),type(description):Disulfide bond(),type(description):Beta strand()
G_407_T_missense	60	type(description):Chain(Spike glycoprotein),type(description):Chain(Spike protein S1),type(description):Topological domain(Extracellular),type(description):Domain(BetaCoV S1-NTD),type(description):Disulfide bond(),type(description):Disulfide bond(),type(description):Beta strand()
G_16_A_missense	60	type(description):Signal(),type(description):Region(Disordered)
T_2235_C_synonymous	60	type(description):Chain(Spike glycoprotein),type(description):Chain(Spike protein S2),type(description):Topological domain(Extracellular),type(description):Disulfide bond(),type(description):Disulfide bond()
C_1940_T_missense	60	type(description):Chain(Spike glycoprotein),type(description):Chain(Spike protein S1),type(description):Topological domain(Extracellular),type(description):Disulfide bond(),type(description):Beta strand()
T_3519_C_synonymous	60	type(description):Chain(Spike glycoprotein),type(description):Chain(Spike protein S2),type(description):Chain(Spike protein S2'),type(description):Topological domain(Extracellular),type(description):Region(Heptad repeat 2),type(description):Glycosylation(N-linked (GlcNAc...) (complex) asparagine; by host)
C_752_T_missense	60	type(description):Chain(Spike glycoprotein),type(description):Chain(Spike protein S1),type(description):Topological domain(Extracellular),type(description):Domain(BetaCoV S1-NTD),type(description):Region(Disordered),type(description):Natural variant(in strain: Lambda/C.37),type(description):Beta strand()
A_543_T_synonymous	60	type(description):Chain(Spike glycoprotein),type(description):Chain(Spike protein S1),type(description):Topological domain(Extracellular),type(description):Domain(BetaCoV S1-NTD),type(description):Region(Disordered),type(description):Beta strand()
G_234_T_missense	60	type(description):Chain(Spike glycoprotein),type(description):Chain(Spike protein S1),type(description):Topological domain(Extracellular),type(description):Domain(BetaCoV S1-NTD),type(description):Region(Disordered),type(description):Disulfide bond(),type(description):Beta strand()
T_1464_C_synonymous	60	type(description):Chain(Spike glycoprotein),type(description):Chain(Spike protein S1),type(description):Topological domain(Extracellular),type(description):Domain(BetaCoV S1-CTD),type(description):Region(Receptor-binding domain (RBD)),type(description):Region(Receptor-binding motif; binding to human ACE2),type(description):Region(Disordered),type(description):Disulfide bond(),type(description):Di…
T_2109_C_synonymous	60	type(description):Chain(Spike glycoprotein),type(description):Chain(Spike protein S2),type(description):Topological domain(Extracellular),type(description):Beta strand()
C_309_T_synonymous	59	type(description):Chain(Spike glycoprotein),type(description):Chain(Spike protein S1),type(description):Topological domain(Extracellular),type(description):Domain(BetaCoV S1-NTD),type(description):Disulfide bond(),type(description):Beta strand()
A_2376_G_synonymous	59	type(description):Chain(Spike glycoprotein),type(description):Chain(Spike protein S2),type(description):Topological domain(Extracellular)
G_3786_A_synonymous	59	type(description):Chain(Spike glycoprotein),type(description):Chain(Spike protein S2),type(description):Chain(Spike protein S2'),type(description):Topological domain(Cytoplasmic),type(description):Motif(Diacidic ER export motif (host COPII)),type(description):Motif(Binding to host plasma membrane localising/FERM domain proteins)
G_1042_T_missense	59	type(description):Chain(Spike glycoprotein),type(description):Chain(Spike protein S1),type(description):Topological domain(Extracellular),type(description):Domain(BetaCoV S1-CTD),type(description):Region(Receptor-binding domain (RBD)),type(description):Disulfide bond()
C_218_T_missense	59	type(description):Chain(Spike glycoprotein),type(description):Chain(Spike protein S1),type(description):Topological domain(Extracellular),type(description):Domain(BetaCoV S1-NTD),type(description):Region(Disordered),type(description):Disulfide bond(),type(description):Turn()
T_3771_C_synonymous	59	type(description):Chain(Spike glycoprotein),type(description):Chain(Spike protein S2),type(description):Chain(Spike protein S2'),type(description):Topological domain(Cytoplasmic),type(description):Motif(Diacidic ER export motif (host COPII))
G_2116_T_missense	59	type(description):Chain(Spike glycoprotein),type(description):Chain(Spike protein S2),type(description):Topological domain(Extracellular)
A_3037_C_missense	59	type(description):Chain(Spike glycoprotein),type(description):Chain(Spike protein S2),type(description):Chain(Spike protein S2'),type(description):Topological domain(Extracellular),type(description):Helix()
T_594_C_synonymous	59	type(description):Chain(Spike glycoprotein),type(description):Chain(Spike protein S1),type(description):Topological domain(Extracellular),type(description):Domain(BetaCoV S1-NTD)
T_1176_C_synonymous	59	type(description):Chain(Spike glycoprotein),type(description):Chain(Spike protein S1),type(description):Topological domain(Extracellular),type(description):Domain(BetaCoV S1-CTD),type(description):Region(Receptor-binding domain (RBD)),type(description):Disulfide bond(),type(description):Disulfide bond(),type(description):Beta strand()
T_1179_C_synonymous	59	type(description):Chain(Spike glycoprotein),type(description):Chain(Spike protein S1),type(description):Topological domain(Extracellular),type(description):Domain(BetaCoV S1-CTD),type(description):Region(Receptor-binding domain (RBD)),type(description):Disulfide bond(),type(description):Disulfide bond(),type(description):Beta strand()
C_3570_T_synonymous	59	type(description):Chain(Spike glycoprotein),type(description):Chain(Spike protein S2),type(description):Chain(Spike protein S2'),type(description):Topological domain(Extracellular),type(description):Region(Heptad repeat 2),type(description):Coiled coil(),type(description):Helix()
G_755_A_missense	59	type(description):Chain(Spike glycoprotein),type(description):Chain(Spike protein S1),type(description):Topological domain(Extracellular),type(description):Domain(BetaCoV S1-NTD),type(description):Region(Disordered),type(description):Natural variant(in strain: Lambda/C.37),type(description):Beta strand()
T_2664_C_synonymous	59	type(description):Chain(Spike glycoprotein),type(description):Chain(Spike protein S2),type(description):Chain(Spike protein S2'),type(description):Topological domain(Extracellular),type(description):Natural variant(in strain: Eta/B.1.525),type(description):Helix()
A_828_G_synonymous	59	type(description):Chain(Spike glycoprotein),type(description):Chain(Spike protein S1),type(description):Topological domain(Extracellular),type(description):Domain(BetaCoV S1-NTD),type(description):Beta strand()
G_2964_A_synonymous	59	type(description):Chain(Spike glycoprotein),type(description):Chain(Spike protein S2),type(description):Chain(Spike protein S2'),type(description):Topological domain(Extracellular),type(description):Coiled coil(),type(description):Turn()
A_239_G_missense	59	type(description):Chain(Spike glycoprotein),type(description):Chain(Spike protein S1),type(description):Topological domain(Extracellular),type(description):Domain(BetaCoV S1-NTD),type(description):Region(Disordered),type(description):Disulfide bond()
A_2558_G_missense	58	type(description):Chain(Spike glycoprotein),type(description):Chain(Spike protein S2),type(description):Chain(Spike protein S2'),type(description):Topological domain(Extracellular),type(description):Region(Disordered),type(description):Region(Fusion peptide 2),type(description):Helix()
G_2540_A_missense	58	type(description):Chain(Spike glycoprotein),type(description):Chain(Spike protein S2),type(description):Chain(Spike protein S2'),type(description):Topological domain(Extracellular),type(description):Region(Disordered),type(description):Region(Fusion peptide 2),type(description):Disulfide bond()
G_1855_A_missense	58	type(description):Chain(Spike glycoprotein),type(description):Chain(Spike protein S1),type(description):Topological domain(Extracellular),type(description):Disulfide bond(),type(description):Turn()
T_90_C_synonymous	58	type(description):Chain(Spike glycoprotein),type(description):Chain(Spike protein S1),type(description):Topological domain(Extracellular),type(description):Domain(BetaCoV S1-NTD),type(description):Disulfide bond(),type(description):Beta strand()
G_577_C_missense	58	type(description):Chain(Spike glycoprotein),type(description):Chain(Spike protein S1),type(description):Topological domain(Extracellular),type(description):Domain(BetaCoV S1-NTD),type(description):Beta strand()
G_2438_A_missense	58	type(description):Chain(Spike glycoprotein),type(description):Chain(Spike protein S2),type(description):Topological domain(Extracellular),type(description):Beta strand()
T_2295_A_synonymous	58	type(description):Chain(Spike glycoprotein),type(description):Chain(Spike protein S2),type(description):Topological domain(Extracellular),type(description):Helix()
G_423_A_synonymous	58	type(description):Chain(Spike glycoprotein),type(description):Chain(Spike protein S1),type(description):Topological domain(Extracellular),type(description):Domain(BetaCoV S1-NTD),type(description):Disulfide bond(),type(description):Beta strand()
G_247_A_missense	58	type(description):Chain(Spike glycoprotein),type(description):Chain(Spike protein S1),type(description):Topological domain(Extracellular),type(description):Domain(BetaCoV S1-NTD),type(description):Disulfide bond()
G_2048_T_missense	58	type(description):Chain(Spike glycoprotein),type(description):Chain(Spike protein S1),type(description):Topological domain(Extracellular),type(description):Region(Disordered),type(description):Region(Putative superantigen; may bind T-cell receptor beta/TRBC1),type(description):Mutagenesis(About 50% stronger entry efficiency in Vero E6 cells while 30% weaker entry efficiency in hACE2-expressing BH…
A_3441_G_synonymous	58	type(description):Chain(Spike glycoprotein),type(description):Chain(Spike protein S2),type(description):Chain(Spike protein S2'),type(description):Topological domain(Extracellular)
G_3310_A_missense	58	type(description):Chain(Spike glycoprotein),type(description):Chain(Spike protein S2),type(description):Chain(Spike protein S2'),type(description):Topological domain(Extracellular),type(description):Disulfide bond(),type(description):Beta strand()
G_231_A_synonymous	58	type(description):Chain(Spike glycoprotein),type(description):Chain(Spike protein S1),type(description):Topological domain(Extracellular),type(description):Domain(BetaCoV S1-NTD),type(description):Region(Disordered),type(description):Disulfide bond(),type(description):Beta strand()
G_2311_T_missense	58	type(description):Chain(Spike glycoprotein),type(description):Chain(Spike protein S2),type(description):Topological domain(Extracellular),type(description):Helix()
A_972_G_synonymous	57	type(description):Chain(Spike glycoprotein),type(description):Chain(Spike protein S1),type(description):Topological domain(Extracellular),type(description):Region(Receptor-binding domain (RBD)),type(description):Region(Disordered),type(description):Beta strand()
T_78_A_synonymous	57	type(description):Chain(Spike glycoprotein),type(description):Chain(Spike protein S1),type(description):Topological domain(Extracellular),type(description):Domain(BetaCoV S1-NTD),type(description):Region(Disordered),type(description):Disulfide bond(),type(description):Natural variant(in strain: Omicron/BA.2, Omicron/BA.2.12.1, Omicron/BA.2.75, Omicron/BA.4, Omicron/BA.5),type(description):Natural…
G_2314_A_missense	57	type(description):Chain(Spike glycoprotein),type(description):Chain(Spike protein S2),type(description):Topological domain(Extracellular),type(description):Helix()
T_1896_G_synonymous	57	type(description):Chain(Spike glycoprotein),type(description):Chain(Spike protein S1),type(description):Topological domain(Extracellular),type(description):Region(Disordered),type(description):Disulfide bond(),type(description):Helix()
A_61_G_missense	57	type(description):Chain(Spike glycoprotein),type(description):Chain(Spike protein S1),type(description):Topological domain(Extracellular),type(description):Domain(BetaCoV S1-NTD),type(description):Region(Disordered),type(description):Disulfide bond(),type(description):Beta strand()
T_1488_C_synonymous	57	type(description):Chain(Spike glycoprotein),type(description):Chain(Spike protein S1),type(description):Topological domain(Extracellular),type(description):Domain(BetaCoV S1-CTD),type(description):Region(Receptor-binding domain (RBD)),type(description):Region(Receptor-binding motif; binding to human ACE2),type(description):Disulfide bond(),type(description):Natural variant(in strain: Omicron/BA.1)
T_1632_C_synonymous	57	type(description):Chain(Spike glycoprotein),type(description):Chain(Spike protein S1),type(description):Topological domain(Extracellular),type(description):Disulfide bond()
T_3294_C_synonymous	57	type(description):Chain(Spike glycoprotein),type(description):Chain(Spike protein S2),type(description):Chain(Spike protein S2'),type(description):Topological domain(Extracellular),type(description):Glycosylation(N-linked (GlcNAc...) (complex) asparagine; by host),type(description):Disulfide bond(),type(description):Beta strand()
T_201_C_synonymous	57	type(description):Chain(Spike glycoprotein),type(description):Chain(Spike protein S1),type(description):Topological domain(Extracellular),type(description):Domain(BetaCoV S1-NTD),type(description):Region(Disordered),type(description):Disulfide bond(),type(description):Natural variant(in strain: Eta/B.1.525, Omicron/BA.1),type(description):Beta strand()
G_2837_T_missense	57	type(description):Chain(Spike glycoprotein),type(description):Chain(Spike protein S2),type(description):Chain(Spike protein S2'),type(description):Topological domain(Extracellular),type(description):Region(Heptad repeat 1),type(description):Helix()
T_634_C_synonymous	57	type(description):Chain(Spike glycoprotein),type(description):Chain(Spike protein S1),type(description):Topological domain(Extracellular),type(description):Domain(BetaCoV S1-NTD),type(description):Natural variant(in strain: Omicron/BA.1),type(description):Beta strand()
A_3340_G_missense	57	type(description):Chain(Spike glycoprotein),type(description):Chain(Spike protein S2),type(description):Chain(Spike protein S2'),type(description):Topological domain(Extracellular),type(description):Disulfide bond(),type(description):Beta strand()
G_2485_A_missense	57	type(description):Chain(Spike glycoprotein),type(description):Chain(Spike protein S2),type(description):Chain(Spike protein S2'),type(description):Topological domain(Extracellular),type(description):Region(Fusion peptide 1),type(description):Region(Disordered),type(description):Helix()
T_236_C_missense	57	type(description):Chain(Spike glycoprotein),type(description):Chain(Spike protein S1),type(description):Topological domain(Extracellular),type(description):Domain(BetaCoV S1-NTD),type(description):Region(Disordered),type(description):Disulfide bond(),type(description):Beta strand()
G_2491_T_missense	57	type(description):Chain(Spike glycoprotein),type(description):Chain(Spike protein S2),type(description):Chain(Spike protein S2'),type(description):Topological domain(Extracellular),type(description):Region(Fusion peptide 1),type(description):Region(Disordered)
T_183_C_synonymous	57	type(description):Chain(Spike glycoprotein),type(description):Chain(Spike protein S1),type(description):Topological domain(Extracellular),type(description):Domain(BetaCoV S1-NTD),type(description):Glycosylation(N-linked (GlcNAc...) (hybrid) asparagine; by host),type(description):Disulfide bond(),type(description):Beta strand()
G_46_T_missense	57	type(description):Chain(Spike glycoprotein),type(description):Chain(Spike protein S1),type(description):Topological domain(Extracellular),type(description):Domain(BetaCoV S1-NTD),type(description):Region(Disordered),type(description):Disulfide bond()
C_3652_T_synonymous	57	type(description):Chain(Spike glycoprotein),type(description):Chain(Spike protein S2),type(description):Chain(Spike protein S2'),type(description):Transmembrane(Helical)
A_1689_G_synonymous	56	type(description):Chain(Spike glycoprotein),type(description):Chain(Spike protein S1),type(description):Topological domain(Extracellular),type(description):Disulfide bond()
T_1776_C_synonymous	56	type(description):Chain(Spike glycoprotein),type(description):Chain(Spike protein S1),type(description):Topological domain(Extracellular),type(description):Beta strand()
T_2523_A_synonymous	56	type(description):Chain(Spike glycoprotein),type(description):Chain(Spike protein S2),type(description):Chain(Spike protein S2'),type(description):Topological domain(Extracellular),type(description):Region(Disordered),type(description):Region(Fusion peptide 2),type(description):Disulfide bond()
T_299_C_missense	56	type(description):Chain(Spike glycoprotein),type(description):Chain(Spike protein S1),type(description):Topological domain(Extracellular),type(description):Domain(BetaCoV S1-NTD),type(description):Disulfide bond()
G_2193_T_missense	56	type(description):Chain(Spike glycoprotein),type(description):Chain(Spike protein S2),type(description):Topological domain(Extracellular)
A_891_T_synonymous	56	type(description):Chain(Spike glycoprotein),type(description):Chain(Spike protein S1),type(description):Topological domain(Extracellular),type(description):Domain(BetaCoV S1-NTD),type(description):Region(Putative superantigen; may bind T-cell receptor alpha/TRAC),type(description):Disulfide bond(),type(description):Helix()
G_192_T_missense	56	type(description):Chain(Spike glycoprotein),type(description):Chain(Spike protein S1),type(description):Topological domain(Extracellular),type(description):Domain(BetaCoV S1-NTD),type(description):Disulfide bond(),type(description):Beta strand()
A_1705_G_missense	56	type(description):Chain(Spike glycoprotein),type(description):Chain(Spike protein S1),type(description):Topological domain(Extracellular),type(description):Disulfide bond()
C_1974_T_synonymous	56	type(description):Chain(Spike glycoprotein),type(description):Chain(Spike protein S1),type(description):Topological domain(Extracellular),type(description):Beta strand()
G_468_T_missense	56	type(description):Chain(Spike glycoprotein),type(description):Chain(Spike protein S1),type(description):Topological domain(Extracellular),type(description):Domain(BetaCoV S1-NTD),type(description):Region(Disordered),type(description):Disulfide bond(),type(description):Natural variant(in strain: Delta/B.1.617.2),type(description):Beta strand()
A_3765_G_synonymous	56	type(description):Chain(Spike glycoprotein),type(description):Chain(Spike protein S2),type(description):Chain(Spike protein S2'),type(description):Topological domain(Cytoplasmic)
G_2836_A_missense	56	type(description):Chain(Spike glycoprotein),type(description):Chain(Spike protein S2),type(description):Chain(Spike protein S2'),type(description):Topological domain(Extracellular),type(description):Region(Heptad repeat 1),type(description):Helix()
A_2827_C_missense	56	type(description):Chain(Spike glycoprotein),type(description):Chain(Spike protein S2),type(description):Chain(Spike protein S2'),type(description):Topological domain(Extracellular),type(description):Region(Heptad repeat 1),type(description):Helix()
A_3805_G_missense	56	type(description):Chain(Spike glycoprotein),type(description):Chain(Spike protein S2),type(description):Chain(Spike protein S2'),type(description):Topological domain(Cytoplasmic)
G_262_A_missense	56	type(description):Chain(Spike glycoprotein),type(description):Chain(Spike protein S1),type(description):Topological domain(Extracellular),type(description):Domain(BetaCoV S1-NTD),type(description):Disulfide bond(),type(description):Helix()
G_288_T_missense	56	type(description):Chain(Spike glycoprotein),type(description):Chain(Spike protein S1),type(description):Topological domain(Extracellular),type(description):Domain(BetaCoV S1-NTD),type(description):Disulfide bond(),type(description):Beta strand()
A_1521_G_synonymous	56	type(description):Chain(Spike glycoprotein),type(description):Chain(Spike protein S1),type(description):Topological domain(Extracellular),type(description):Domain(BetaCoV S1-CTD),type(description):Region(Receptor-binding domain (RBD)),type(description):Region(Receptor-binding motif; binding to human ACE2),type(description):Disulfide bond(),type(description):Beta strand()
C_2247_T_synonymous	56	type(description):Chain(Spike glycoprotein),type(description):Chain(Spike protein S2),type(description):Topological domain(Extracellular),type(description):Disulfide bond(),type(description):Disulfide bond(),type(description):Helix()
T_411_G_missense	56	type(description):Chain(Spike glycoprotein),type(description):Chain(Spike protein S1),type(description):Topological domain(Extracellular),type(description):Domain(BetaCoV S1-NTD),type(description):Disulfide bond(),type(description):Beta strand()
A_3505_G_missense	56	type(description):Chain(Spike glycoprotein),type(description):Chain(Spike protein S2),type(description):Chain(Spike protein S2'),type(description):Topological domain(Extracellular),type(description):Region(Heptad repeat 2)
G_541_C_missense	56	type(description):Chain(Spike glycoprotein),type(description):Chain(Spike protein S1),type(description):Topological domain(Extracellular),type(description):Domain(BetaCoV S1-NTD),type(description):Region(Disordered),type(description):Beta strand()
G_3423_A_synonymous	55	type(description):Chain(Spike glycoprotein),type(description):Chain(Spike protein S2),type(description):Chain(Spike protein S2'),type(description):Topological domain(Extracellular),type(description):Turn()
G_2985_A_synonymous	55	type(description):Chain(Spike glycoprotein),type(description):Chain(Spike protein S2),type(description):Chain(Spike protein S2'),type(description):Topological domain(Extracellular),type(description):Turn()
T_66_C_synonymous	55	type(description):Chain(Spike glycoprotein),type(description):Chain(Spike protein S1),type(description):Topological domain(Extracellular),type(description):Domain(BetaCoV S1-NTD),type(description):Region(Disordered),type(description):Disulfide bond(),type(description):Beta strand()
T_87_C_synonymous	55	type(description):Chain(Spike glycoprotein),type(description):Chain(Spike protein S1),type(description):Topological domain(Extracellular),type(description):Domain(BetaCoV S1-NTD),type(description):Disulfide bond(),type(description):Beta strand()
G_2262_A_synonymous	55	type(description):Chain(Spike glycoprotein),type(description):Chain(Spike protein S2),type(description):Topological domain(Extracellular),type(description):Disulfide bond(),type(description):Helix()
G_801_A_synonymous	55	type(description):Chain(Spike glycoprotein),type(description):Chain(Spike protein S1),type(description):Topological domain(Extracellular),type(description):Domain(BetaCoV S1-NTD),type(description):Beta strand()
G_1251_C_missense	55	type(description):Chain(Spike glycoprotein),type(description):Chain(Spike protein S1),type(description):Topological domain(Extracellular),type(description):Domain(BetaCoV S1-CTD),type(description):Region(Receptor-binding domain (RBD)),type(description):Disulfide bond(),type(description):Disulfide bond(),type(description):Natural variant(in strain: Beta/B.1.351, Gamma/P.1, Omicron/BA.1, Omicron/BA…
T_3267_C_synonymous	55	type(description):Chain(Spike glycoprotein),type(description):Chain(Spike protein S2),type(description):Chain(Spike protein S2'),type(description):Topological domain(Extracellular),type(description):Disulfide bond(),type(description):Beta strand()
T_2493_C_synonymous	55	type(description):Chain(Spike glycoprotein),type(description):Chain(Spike protein S2),type(description):Chain(Spike protein S2'),type(description):Topological domain(Extracellular),type(description):Region(Fusion peptide 1),type(description):Region(Disordered),type(description):Beta strand()
T_975_C_synonymous	55	type(description):Chain(Spike glycoprotein),type(description):Chain(Spike protein S1),type(description):Topological domain(Extracellular),type(description):Region(Receptor-binding domain (RBD)),type(description):Region(Disordered),type(description):Glycosylation(O-linked (HexNAc...) serine; by host),type(description):Beta strand()
G_2491_A_missense	55	type(description):Chain(Spike glycoprotein),type(description):Chain(Spike protein S2),type(description):Chain(Spike protein S2'),type(description):Topological domain(Extracellular),type(description):Region(Fusion peptide 1),type(description):Region(Disordered)
G_1099_T_missense	55	type(description):Chain(Spike glycoprotein),type(description):Chain(Spike protein S1),type(description):Topological domain(Extracellular),type(description):Domain(BetaCoV S1-CTD),type(description):Region(Receptor-binding domain (RBD)),type(description):Helix()
T_2662_C_missense	55	type(description):Chain(Spike glycoprotein),type(description):Chain(Spike protein S2),type(description):Chain(Spike protein S2'),type(description):Topological domain(Extracellular),type(description):Helix()
A_3606_G_synonymous	55	type(description):Chain(Spike glycoprotein),type(description):Chain(Spike protein S2),type(description):Chain(Spike protein S2'),type(description):Topological domain(Extracellular),type(description):Region(Heptad repeat 2),type(description):Coiled coil()
T_2751_C_synonymous	54	type(description):Chain(Spike glycoprotein),type(description):Chain(Spike protein S2),type(description):Chain(Spike protein S2'),type(description):Topological domain(Extracellular),type(description):Helix()
T_1875_A_missense	54	type(description):Chain(Spike glycoprotein),type(description):Chain(Spike protein S1),type(description):Topological domain(Extracellular),type(description):Region(Disordered),type(description):Disulfide bond(),type(description):Turn()
G_2554_T_missense	54	type(description):Chain(Spike glycoprotein),type(description):Chain(Spike protein S2),type(description):Chain(Spike protein S2'),type(description):Topological domain(Extracellular),type(description):Region(Disordered),type(description):Region(Fusion peptide 2),type(description):Helix()
T_1875_C_synonymous	54	type(description):Chain(Spike glycoprotein),type(description):Chain(Spike protein S1),type(description):Topological domain(Extracellular),type(description):Region(Disordered),type(description):Disulfide bond(),type(description):Turn()
A_1020_T_missense	54	type(description):Chain(Spike glycoprotein),type(description):Chain(Spike protein S1),type(description):Topological domain(Extracellular),type(description):Domain(BetaCoV S1-CTD),type(description):Region(Receptor-binding domain (RBD)),type(description):Disulfide bond(),type(description):Helix()
T_3696_C_synonymous	54	type(description):Chain(Spike glycoprotein),type(description):Chain(Spike protein S2),type(description):Chain(Spike protein S2'),type(description):Transmembrane(Helical),type(description):Helix()
G_394_C_missense	54	type(description):Chain(Spike glycoprotein),type(description):Chain(Spike protein S1),type(description):Topological domain(Extracellular),type(description):Domain(BetaCoV S1-NTD),type(description):Disulfide bond(),type(description):Disulfide bond(),type(description):Beta strand()
A_2361_G_synonymous	54	type(description):Chain(Spike glycoprotein),type(description):Chain(Spike protein S2),type(description):Topological domain(Extracellular),type(description):Beta strand()
A_3020_C_missense	54	type(description):Chain(Spike glycoprotein),type(description):Chain(Spike protein S2),type(description):Chain(Spike protein S2'),type(description):Topological domain(Extracellular)
G_865_T_missense	54	type(description):Chain(Spike glycoprotein),type(description):Chain(Spike protein S1),type(description):Topological domain(Extracellular),type(description):Domain(BetaCoV S1-NTD),type(description):Region(Putative superantigen; may bind T-cell receptor alpha/TRAC),type(description):Beta strand()
C_1860_A_synonymous	54	type(description):Chain(Spike glycoprotein),type(description):Chain(Spike protein S1),type(description):Topological domain(Extracellular),type(description):Disulfide bond(),type(description):Helix()
T_1188_C_synonymous	54	type(description):Chain(Spike glycoprotein),type(description):Chain(Spike protein S1),type(description):Topological domain(Extracellular),type(description):Domain(BetaCoV S1-CTD),type(description):Region(Receptor-binding domain (RBD)),type(description):Disulfide bond(),type(description):Disulfide bond(),type(description):Beta strand()
A_897_G_synonymous	54	type(description):Chain(Spike glycoprotein),type(description):Chain(Spike protein S1),type(description):Topological domain(Extracellular),type(description):Domain(BetaCoV S1-NTD),type(description):Region(Putative superantigen; may bind T-cell receptor alpha/TRAC),type(description):Disulfide bond(),type(description):Helix()
A_3042_T_missense	54	type(description):Chain(Spike glycoprotein),type(description):Chain(Spike protein S2),type(description):Chain(Spike protein S2'),type(description):Topological domain(Extracellular),type(description):Helix()
C_3730_T_missense	54	type(description):Chain(Spike glycoprotein),type(description):Chain(Spike protein S2),type(description):Chain(Spike protein S2'),type(description):Topological domain(Cytoplasmic)
T_3019_A_missense	54	type(description):Chain(Spike glycoprotein),type(description):Chain(Spike protein S2),type(description):Chain(Spike protein S2'),type(description):Topological domain(Extracellular)
A_3036_T_missense	54	type(description):Chain(Spike glycoprotein),type(description):Chain(Spike protein S2),type(description):Chain(Spike protein S2'),type(description):Topological domain(Extracellular),type(description):Helix()
G_2743_A_missense	54	type(description):Chain(Spike glycoprotein),type(description):Chain(Spike protein S2),type(description):Chain(Spike protein S2'),type(description):Topological domain(Extracellular),type(description):Helix()
C_249_A_synonymous	54	type(description):Chain(Spike glycoprotein),type(description):Chain(Spike protein S1),type(description):Topological domain(Extracellular),type(description):Domain(BetaCoV S1-NTD),type(description):Disulfide bond(),type(description):Beta strand()
A_3494_G_missense	54	type(description):Chain(Spike glycoprotein),type(description):Chain(Spike protein S2),type(description):Chain(Spike protein S2'),type(description):Topological domain(Extracellular),type(description):Region(Heptad repeat 2)
G_3012_A_synonymous	54	type(description):Chain(Spike glycoprotein),type(description):Chain(Spike protein S2),type(description):Chain(Spike protein S2'),type(description):Topological domain(Extracellular)
G_1144_T_missense	53	type(description):Chain(Spike glycoprotein),type(description):Chain(Spike protein S1),type(description):Topological domain(Extracellular),type(description):Domain(BetaCoV S1-CTD),type(description):Region(Receptor-binding domain (RBD)),type(description):Disulfide bond(),type(description):Beta strand()
G_3453_T_missense	53	type(description):Chain(Spike glycoprotein),type(description):Chain(Spike protein S2),type(description):Chain(Spike protein S2'),type(description):Topological domain(Extracellular),type(description):Helix()
G_511_A_missense	53	type(description):Chain(Spike glycoprotein),type(description):Chain(Spike protein S1),type(description):Topological domain(Extracellular),type(description):Domain(BetaCoV S1-NTD),type(description):Beta strand()
C_1658_G_missense	53	type(description):Chain(Spike glycoprotein),type(description):Chain(Spike protein S1),type(description):Topological domain(Extracellular),type(description):Disulfide bond(),type(description):Beta strand()
A_1181_G_missense	53	type(description):Chain(Spike glycoprotein),type(description):Chain(Spike protein S1),type(description):Topological domain(Extracellular),type(description):Domain(BetaCoV S1-CTD),type(description):Region(Receptor-binding domain (RBD)),type(description):Disulfide bond(),type(description):Disulfide bond(),type(description):Beta strand()
C_650_T_missense	53	type(description):Chain(Spike glycoprotein),type(description):Chain(Spike protein S1),type(description):Topological domain(Extracellular),type(description):Domain(BetaCoV S1-NTD)
A_1641_G_synonymous	53	type(description):Chain(Spike glycoprotein),type(description):Chain(Spike protein S1),type(description):Topological domain(Extracellular),type(description):Disulfide bond(),type(description):Natural variant(in strain: Omicron/BA.1),type(description):Beta strand()
T_2403_C_synonymous	53	type(description):Chain(Spike glycoprotein),type(description):Chain(Spike protein S2),type(description):Topological domain(Extracellular),type(description):Glycosylation(N-linked (GlcNAc...) (hybrid) asparagine; by host)
G_2059_A_missense	53	type(description):Chain(Spike glycoprotein),type(description):Chain(Spike protein S2),type(description):Topological domain(Extracellular),type(description):Region(Disordered)
C_2439_T_synonymous	53	type(description):Chain(Spike glycoprotein),type(description):Chain(Spike protein S2),type(description):Topological domain(Extracellular),type(description):Beta strand()
C_3227_T_missense	53	type(description):Chain(Spike glycoprotein),type(description):Chain(Spike protein S2),type(description):Chain(Spike protein S2'),type(description):Topological domain(Extracellular),type(description):Beta strand()
C_3713_T_missense	53	type(description):Chain(Spike glycoprotein),type(description):Chain(Spike protein S2),type(description):Chain(Spike protein S2'),type(description):Topological domain(Cytoplasmic),type(description):Motif(Binding to host endocytosis trafficking protein SNX27)
T_3123_C_synonymous	53	type(description):Chain(Spike glycoprotein),type(description):Chain(Spike protein S2),type(description):Chain(Spike protein S2'),type(description):Topological domain(Extracellular),type(description):Disulfide bond(),type(description):Turn()
G_3385_A_missense	53	type(description):Chain(Spike glycoprotein),type(description):Chain(Spike protein S2),type(description):Chain(Spike protein S2'),type(description):Topological domain(Extracellular),type(description):Beta strand()
T_3783_A_synonymous	53	type(description):Chain(Spike glycoprotein),type(description):Chain(Spike protein S2),type(description):Chain(Spike protein S2'),type(description):Topological domain(Cytoplasmic),type(description):Motif(Diacidic ER export motif (host COPII)),type(description):Motif(Binding to host plasma membrane localising/FERM domain proteins)
T_166_C_synonymous	53	type(description):Chain(Spike glycoprotein),type(description):Chain(Spike protein S1),type(description):Topological domain(Extracellular),type(description):Domain(BetaCoV S1-NTD),type(description):Disulfide bond()
T_213_C_synonymous	53	type(description):Chain(Spike glycoprotein),type(description):Chain(Spike protein S1),type(description):Topological domain(Extracellular),type(description):Domain(BetaCoV S1-NTD),type(description):Region(Disordered),type(description):Disulfide bond(),type(description):Turn()
A_2682_G_synonymous	53	type(description):Chain(Spike glycoprotein),type(description):Chain(Spike protein S2),type(description):Chain(Spike protein S2'),type(description):Topological domain(Extracellular)
T_825_C_synonymous	53	type(description):Chain(Spike glycoprotein),type(description):Chain(Spike protein S1),type(description):Topological domain(Extracellular),type(description):Domain(BetaCoV S1-NTD),type(description):Beta strand()
G_656_A_missense	53	type(description):Chain(Spike glycoprotein),type(description):Chain(Spike protein S1),type(description):Topological domain(Extracellular),type(description):Domain(BetaCoV S1-NTD)
G_3150_A_missense	53	type(description):Chain(Spike glycoprotein),type(description):Chain(Spike protein S2),type(description):Chain(Spike protein S2'),type(description):Topological domain(Extracellular),type(description):Beta strand()
G_139_A_missense	53	type(description):Chain(Spike glycoprotein),type(description):Chain(Spike protein S1),type(description):Topological domain(Extracellular),type(description):Domain(BetaCoV S1-NTD),type(description):Disulfide bond(),type(description):Beta strand()
T_721_C_synonymous	53	type(description):Chain(Spike glycoprotein),type(description):Chain(Spike protein S1),type(description):Topological domain(Extracellular),type(description):Domain(BetaCoV S1-NTD),type(description):Beta strand()
T_948_C_synonymous	52	type(description):Chain(Spike glycoprotein),type(description):Chain(Spike protein S1),type(description):Topological domain(Extracellular),type(description):Beta strand()
C_3303_A_missense	52	type(description):Chain(Spike glycoprotein),type(description):Chain(Spike protein S2),type(description):Chain(Spike protein S2'),type(description):Topological domain(Extracellular),type(description):Disulfide bond(),type(description):Natural variant(in strain: Theta/P.3)
A_313_G_missense	52	type(description):Chain(Spike glycoprotein),type(description):Chain(Spike protein S1),type(description):Topological domain(Extracellular),type(description):Domain(BetaCoV S1-NTD),type(description):Disulfide bond(),type(description):Beta strand()
G_459_A_missense	52	type(description):Chain(Spike glycoprotein),type(description):Chain(Spike protein S1),type(description):Topological domain(Extracellular),type(description):Domain(BetaCoV S1-NTD),type(description):Region(Disordered),type(description):Disulfide bond(),type(description):Beta strand()
T_54_C_synonymous	52	type(description):Chain(Spike glycoprotein),type(description):Chain(Spike protein S1),type(description):Topological domain(Extracellular),type(description):Domain(BetaCoV S1-NTD),type(description):Region(Disordered),type(description):Disulfide bond(),type(description):Natural variant(in strain: Beta/B.1.351, Gamma/P.1, 19B/501Y)
G_3554_A_missense	52	type(description):Chain(Spike glycoprotein),type(description):Chain(Spike protein S2),type(description):Chain(Spike protein S2'),type(description):Topological domain(Extracellular),type(description):Region(Heptad repeat 2),type(description):Coiled coil(),type(description):Helix()
T_3466_C_missense	52	type(description):Chain(Spike glycoprotein),type(description):Chain(Spike protein S2),type(description):Chain(Spike protein S2'),type(description):Topological domain(Extracellular)
A_3673_G_missense	52	type(description):Chain(Spike glycoprotein),type(description):Chain(Spike protein S2),type(description):Chain(Spike protein S2'),type(description):Transmembrane(Helical),type(description):Helix()
G_3722_T_missense	52	type(description):Chain(Spike glycoprotein),type(description):Chain(Spike protein S2),type(description):Chain(Spike protein S2'),type(description):Topological domain(Cytoplasmic),type(description):Motif(Binding to host endocytosis trafficking protein SNX27)
C_219_A_synonymous	52	type(description):Chain(Spike glycoprotein),type(description):Chain(Spike protein S1),type(description):Topological domain(Extracellular),type(description):Domain(BetaCoV S1-NTD),type(description):Region(Disordered),type(description):Disulfide bond(),type(description):Turn()
G_755_T_missense	52	type(description):Chain(Spike glycoprotein),type(description):Chain(Spike protein S1),type(description):Topological domain(Extracellular),type(description):Domain(BetaCoV S1-NTD),type(description):Region(Disordered),type(description):Natural variant(in strain: Lambda/C.37),type(description):Beta strand()
G_654_A_synonymous	52	type(description):Chain(Spike glycoprotein),type(description):Chain(Spike protein S1),type(description):Topological domain(Extracellular),type(description):Domain(BetaCoV S1-NTD)
T_1920_C_synonymous	52	type(description):Chain(Spike glycoprotein),type(description):Chain(Spike protein S1),type(description):Topological domain(Extracellular),type(description):Region(Disordered),type(description):Disulfide bond(),type(description):Beta strand()
T_522_C_synonymous	52	type(description):Chain(Spike glycoprotein),type(description):Chain(Spike protein S1),type(description):Topological domain(Extracellular),type(description):Domain(BetaCoV S1-NTD),type(description):Region(Disordered)
T_1053_C_synonymous	52	type(description):Chain(Spike glycoprotein),type(description):Chain(Spike protein S1),type(description):Topological domain(Extracellular),type(description):Domain(BetaCoV S1-CTD),type(description):Region(Receptor-binding domain (RBD)),type(description):Disulfide bond(),type(description):Helix()
T_1731_C_synonymous	52	type(description):Chain(Spike glycoprotein),type(description):Chain(Spike protein S1),type(description):Topological domain(Extracellular),type(description):Disulfide bond(),type(description):Beta strand()
C_1113_A_synonymous	52	type(description):Chain(Spike glycoprotein),type(description):Chain(Spike protein S1),type(description):Topological domain(Extracellular),type(description):Domain(BetaCoV S1-CTD),type(description):Region(Receptor-binding domain (RBD)),type(description):Natural variant(in strain: Omicron/BA.2, Omicron/BA.2.12.1, Omicron/BA.2.75, Omicron/BA.4, Omicron/BA.5),type(description):Natural variant(in stra…
A_560_G_missense	52	type(description):Chain(Spike glycoprotein),type(description):Chain(Spike protein S1),type(description):Topological domain(Extracellular),type(description):Domain(BetaCoV S1-NTD),type(description):Beta strand()
G_2754_A_synonymous	52	type(description):Chain(Spike glycoprotein),type(description):Chain(Spike protein S2),type(description):Chain(Spike protein S2'),type(description):Topological domain(Extracellular),type(description):Helix()
A_3646_G_missense	51	type(description):Chain(Spike glycoprotein),type(description):Chain(Spike protein S2),type(description):Chain(Spike protein S2'),type(description):Transmembrane(Helical)
A_3584_G_missense	51	type(description):Chain(Spike glycoprotein),type(description):Chain(Spike protein S2),type(description):Chain(Spike protein S2'),type(description):Topological domain(Extracellular),type(description):Region(Heptad repeat 2),type(description):Coiled coil(),type(description):Helix()
T_3429_G_synonymous	51	type(description):Chain(Spike glycoprotein),type(description):Chain(Spike protein S2),type(description):Chain(Spike protein S2'),type(description):Topological domain(Extracellular),type(description):Turn()
C_2534_G_missense	51	type(description):Chain(Spike glycoprotein),type(description):Chain(Spike protein S2),type(description):Chain(Spike protein S2'),type(description):Topological domain(Extracellular),type(description):Region(Disordered),type(description):Region(Fusion peptide 2),type(description):Disulfide bond(),type(description):Beta strand()
A_1197_G_synonymous	51	type(description):Chain(Spike glycoprotein),type(description):Chain(Spike protein S1),type(description):Topological domain(Extracellular),type(description):Domain(BetaCoV S1-CTD),type(description):Region(Receptor-binding domain (RBD)),type(description):Disulfide bond(),type(description):Disulfide bond(),type(description):Beta strand()
G_2631_C_synonymous	51	type(description):Chain(Spike glycoprotein),type(description):Chain(Spike protein S2),type(description):Chain(Spike protein S2'),type(description):Topological domain(Extracellular),type(description):Helix()
T_160_C_synonymous	51	type(description):Chain(Spike glycoprotein),type(description):Chain(Spike protein S1),type(description):Topological domain(Extracellular),type(description):Domain(BetaCoV S1-NTD),type(description):Disulfide bond(),type(description):Beta strand()
T_2526_C_synonymous	51	type(description):Chain(Spike glycoprotein),type(description):Chain(Spike protein S2),type(description):Chain(Spike protein S2'),type(description):Topological domain(Extracellular),type(description):Region(Disordered),type(description):Region(Fusion peptide 2),type(description):Disulfide bond(),type(description):Beta strand()
G_1365_A_synonymous	51	type(description):Chain(Spike glycoprotein),type(description):Chain(Spike protein S1),type(description):Topological domain(Extracellular),type(description):Domain(BetaCoV S1-CTD),type(description):Region(Receptor-binding domain (RBD)),type(description):Region(Receptor-binding motif; binding to human ACE2),type(description):Region(Immunodominant HLA epitope recognized by the CD8+; called NF9 pepti…
C_728_T_missense	51	type(description):Chain(Spike glycoprotein),type(description):Chain(Spike protein S1),type(description):Topological domain(Extracellular),type(description):Domain(BetaCoV S1-NTD),type(description):Beta strand()
A_1854_G_synonymous	51	type(description):Chain(Spike glycoprotein),type(description):Chain(Spike protein S1),type(description):Topological domain(Extracellular),type(description):Disulfide bond(),type(description):Turn()
G_162_A_synonymous	51	type(description):Chain(Spike glycoprotein),type(description):Chain(Spike protein S1),type(description):Topological domain(Extracellular),type(description):Domain(BetaCoV S1-NTD),type(description):Disulfide bond(),type(description):Beta strand()
G_3690_T_synonymous	51	type(description):Chain(Spike glycoprotein),type(description):Chain(Spike protein S2),type(description):Chain(Spike protein S2'),type(description):Transmembrane(Helical),type(description):Helix()
A_1962_G_synonymous	51	type(description):Chain(Spike glycoprotein),type(description):Chain(Spike protein S1),type(description):Topological domain(Extracellular),type(description):Beta strand()
T_2742_C_synonymous	51	type(description):Chain(Spike glycoprotein),type(description):Chain(Spike protein S2),type(description):Chain(Spike protein S2'),type(description):Topological domain(Extracellular),type(description):Helix()
C_1074_T_synonymous	51	type(description):Chain(Spike glycoprotein),type(description):Chain(Spike protein S1),type(description):Topological domain(Extracellular),type(description):Domain(BetaCoV S1-CTD),type(description):Region(Receptor-binding domain (RBD)),type(description):Disulfide bond(),type(description):Beta strand()
G_679_A_missense	51	type(description):Chain(Spike glycoprotein),type(description):Chain(Spike protein S1),type(description):Topological domain(Extracellular),type(description):Domain(BetaCoV S1-NTD),type(description):Beta strand()
T_1512_C_synonymous	51	type(description):Chain(Spike glycoprotein),type(description):Chain(Spike protein S1),type(description):Topological domain(Extracellular),type(description):Domain(BetaCoV S1-CTD),type(description):Region(Receptor-binding domain (RBD)),type(description):Region(Receptor-binding motif; binding to human ACE2),type(description):Disulfide bond(),type(description):Helix()
G_1239_A_synonymous	51	type(description):Chain(Spike glycoprotein),type(description):Chain(Spike protein S1),type(description):Topological domain(Extracellular),type(description):Domain(BetaCoV S1-CTD),type(description):Region(Receptor-binding domain (RBD)),type(description):Disulfide bond(),type(description):Disulfide bond(),type(description):Beta strand()
A_675_G_synonymous	51	type(description):Chain(Spike glycoprotein),type(description):Chain(Spike protein S1),type(description):Topological domain(Extracellular),type(description):Domain(BetaCoV S1-NTD),type(description):Beta strand()
T_516_C_synonymous	50	type(description):Chain(Spike glycoprotein),type(description):Chain(Spike protein S1),type(description):Topological domain(Extracellular),type(description):Domain(BetaCoV S1-NTD)
T_1182_C_synonymous	50	type(description):Chain(Spike glycoprotein),type(description):Chain(Spike protein S1),type(description):Topological domain(Extracellular),type(description):Domain(BetaCoV S1-CTD),type(description):Region(Receptor-binding domain (RBD)),type(description):Disulfide bond(),type(description):Disulfide bond(),type(description):Beta strand()
G_1333_A_missense	50	type(description):Chain(Spike glycoprotein),type(description):Chain(Spike protein S1),type(description):Topological domain(Extracellular),type(description):Domain(BetaCoV S1-CTD),type(description):Region(Receptor-binding domain (RBD)),type(description):Region(Receptor-binding motif; binding to human ACE2),type(description):Disulfide bond(),type(description):Turn()
T_469_C_missense	50	type(description):Chain(Spike glycoprotein),type(description):Chain(Spike protein S1),type(description):Topological domain(Extracellular),type(description):Domain(BetaCoV S1-NTD),type(description):Region(Disordered),type(description):Disulfide bond(),type(description):Natural variant(in strain: Delta/B.1.617.2),type(description):Beta strand()
G_549_T_missense	50	type(description):Chain(Spike glycoprotein),type(description):Chain(Spike protein S1),type(description):Topological domain(Extracellular),type(description):Domain(BetaCoV S1-NTD),type(description):Region(Disordered)
A_716_G_missense	50	type(description):Chain(Spike glycoprotein),type(description):Chain(Spike protein S1),type(description):Topological domain(Extracellular),type(description):Domain(BetaCoV S1-NTD),type(description):Beta strand()
G_1789_A_missense	50	type(description):Chain(Spike glycoprotein),type(description):Chain(Spike protein S1),type(description):Topological domain(Extracellular),type(description):Beta strand()
G_1924_T_missense	50	type(description):Chain(Spike glycoprotein),type(description):Chain(Spike protein S1),type(description):Topological domain(Extracellular),type(description):Disulfide bond()
T_746_C_missense	50	type(description):Chain(Spike glycoprotein),type(description):Chain(Spike protein S1),type(description):Topological domain(Extracellular),type(description):Domain(BetaCoV S1-NTD),type(description):Region(Disordered),type(description):Natural variant(in strain: Lambda/C.37)
A_2427_T_synonymous	50	type(description):Chain(Spike glycoprotein),type(description):Chain(Spike protein S2),type(description):Topological domain(Extracellular),type(description):Beta strand()
C_3375_T_synonymous	50	type(description):Chain(Spike glycoprotein),type(description):Chain(Spike protein S2),type(description):Chain(Spike protein S2'),type(description):Topological domain(Extracellular),type(description):Disulfide bond(),type(description):Beta strand()
T_3495_C_synonymous	50	type(description):Chain(Spike glycoprotein),type(description):Chain(Spike protein S2),type(description):Chain(Spike protein S2'),type(description):Topological domain(Extracellular),type(description):Region(Heptad repeat 2)
T_418_C_missense	50	type(description):Chain(Spike glycoprotein),type(description):Chain(Spike protein S1),type(description):Topological domain(Extracellular),type(description):Domain(BetaCoV S1-NTD),type(description):Disulfide bond(),type(description):Beta strand()
A_897_T_synonymous	50	type(description):Chain(Spike glycoprotein),type(description):Chain(Spike protein S1),type(description):Topological domain(Extracellular),type(description):Domain(BetaCoV S1-NTD),type(description):Region(Putative superantigen; may bind T-cell receptor alpha/TRAC),type(description):Disulfide bond(),type(description):Helix()
G_44_T_missense	50	type(description):Chain(Spike glycoprotein),type(description):Chain(Spike protein S1),type(description):Topological domain(Extracellular),type(description):Domain(BetaCoV S1-NTD),type(description):Region(Disordered)
A_1379_G_missense	50	type(description):Chain(Spike glycoprotein),type(description):Chain(Spike protein S1),type(description):Topological domain(Extracellular),type(description):Domain(BetaCoV S1-CTD),type(description):Region(Receptor-binding domain (RBD)),type(description):Region(Receptor-binding motif; binding to human ACE2),type(description):Region(Disordered),type(description):Disulfide bond()
A_3228_T_synonymous	50	type(description):Chain(Spike glycoprotein),type(description):Chain(Spike protein S2),type(description):Chain(Spike protein S2'),type(description):Topological domain(Extracellular),type(description):Beta strand()
G_79_A_missense	50	type(description):Chain(Spike glycoprotein),type(description):Chain(Spike protein S1),type(description):Topological domain(Extracellular),type(description):Domain(BetaCoV S1-NTD),type(description):Disulfide bond(),type(description):Natural variant(in strain: Omicron/BA.2, Omicron/BA.2.12.1, Omicron/BA.2.75, Omicron/BA.4, Omicron/BA.5)
C_195_T_synonymous	50	type(description):Chain(Spike glycoprotein),type(description):Chain(Spike protein S1),type(description):Topological domain(Extracellular),type(description):Domain(BetaCoV S1-NTD),type(description):Disulfide bond(),type(description):Beta strand()
A_85_G_missense	50	type(description):Chain(Spike glycoprotein),type(description):Chain(Spike protein S1),type(description):Topological domain(Extracellular),type(description):Domain(BetaCoV S1-NTD),type(description):Disulfide bond(),type(description):Beta strand()
C_2293_T_missense	50	type(description):Chain(Spike glycoprotein),type(description):Chain(Spike protein S2),type(description):Topological domain(Extracellular),type(description):Helix()
A_962_G_missense	49	type(description):Chain(Spike glycoprotein),type(description):Chain(Spike protein S1),type(description):Topological domain(Extracellular),type(description):Region(Receptor-binding domain (RBD)),type(description):Region(Disordered)
T_2428_G_missense	49	type(description):Chain(Spike glycoprotein),type(description):Chain(Spike protein S2),type(description):Topological domain(Extracellular),type(description):Beta strand()
T_744_C_synonymous	49	type(description):Chain(Spike glycoprotein),type(description):Chain(Spike protein S1),type(description):Topological domain(Extracellular),type(description):Domain(BetaCoV S1-NTD),type(description):Region(Disordered),type(description):Natural variant(in strain: Lambda/C.37)
T_651_A_synonymous	49	type(description):Chain(Spike glycoprotein),type(description):Chain(Spike protein S1),type(description):Topological domain(Extracellular),type(description):Domain(BetaCoV S1-NTD)
C_3795_T_synonymous	49	type(description):Chain(Spike glycoprotein),type(description):Chain(Spike protein S2),type(description):Chain(Spike protein S2'),type(description):Topological domain(Cytoplasmic),type(description):Motif(Binding to host plasma membrane localising/FERM domain proteins)
C_2997_T_synonymous	49	type(description):Chain(Spike glycoprotein),type(description):Chain(Spike protein S2),type(description):Chain(Spike protein S2'),type(description):Topological domain(Extracellular)
T_258_C_synonymous	49	type(description):Chain(Spike glycoprotein),type(description):Chain(Spike protein S1),type(description):Topological domain(Extracellular),type(description):Domain(BetaCoV S1-NTD),type(description):Disulfide bond(),type(description):Helix()
G_549_A_synonymous	49	type(description):Chain(Spike glycoprotein),type(description):Chain(Spike protein S1),type(description):Topological domain(Extracellular),type(description):Domain(BetaCoV S1-NTD),type(description):Region(Disordered)
A_3105_G_synonymous	49	type(description):Chain(Spike glycoprotein),type(description):Chain(Spike protein S2),type(description):Chain(Spike protein S2'),type(description):Topological domain(Extracellular),type(description):Disulfide bond()
T_246_C_synonymous	49	type(description):Chain(Spike glycoprotein),type(description):Chain(Spike protein S1),type(description):Topological domain(Extracellular),type(description):Domain(BetaCoV S1-NTD),type(description):Disulfide bond()
T_704_G_missense	49	type(description):Chain(Spike glycoprotein),type(description):Chain(Spike protein S1),type(description):Topological domain(Extracellular),type(description):Domain(BetaCoV S1-NTD)
T_480_C_synonymous	49	type(description):Chain(Spike glycoprotein),type(description):Chain(Spike protein S1),type(description):Topological domain(Extracellular),type(description):Domain(BetaCoV S1-NTD),type(description):Region(Disordered),type(description):Disulfide bond(),type(description):Beta strand()
T_1314_C_synonymous	49	type(description):Chain(Spike glycoprotein),type(description):Chain(Spike protein S1),type(description):Topological domain(Extracellular),type(description):Domain(BetaCoV S1-CTD),type(description):Region(Receptor-binding domain (RBD)),type(description):Region(Receptor-binding motif; binding to human ACE2),type(description):Disulfide bond()
C_2502_T_synonymous	49	type(description):Chain(Spike glycoprotein),type(description):Chain(Spike protein S2),type(description):Chain(Spike protein S2'),type(description):Topological domain(Extracellular),type(description):Region(Fusion peptide 1),type(description):Region(Disordered)
G_538_A_missense	49	type(description):Chain(Spike glycoprotein),type(description):Chain(Spike protein S1),type(description):Topological domain(Extracellular),type(description):Domain(BetaCoV S1-NTD),type(description):Region(Disordered),type(description):Beta strand()
C_1009_T_missense	49	type(description):Chain(Spike glycoprotein),type(description):Chain(Spike protein S1),type(description):Topological domain(Extracellular),type(description):Domain(BetaCoV S1-CTD),type(description):Region(Receptor-binding domain (RBD)),type(description):Disulfide bond()
A_2004_T_synonymous	49	type(description):Chain(Spike glycoprotein),type(description):Chain(Spike protein S1),type(description):Topological domain(Extracellular),type(description):Disulfide bond()
G_452_A_missense	48	type(description):Chain(Spike glycoprotein),type(description):Chain(Spike protein S1),type(description):Topological domain(Extracellular),type(description):Domain(BetaCoV S1-NTD),type(description):Region(Disordered),type(description):Disulfide bond()
G_970_C_missense	48	type(description):Chain(Spike glycoprotein),type(description):Chain(Spike protein S1),type(description):Topological domain(Extracellular),type(description):Region(Receptor-binding domain (RBD)),type(description):Region(Disordered)
T_508_C_missense	48	type(description):Chain(Spike glycoprotein),type(description):Chain(Spike protein S1),type(description):Topological domain(Extracellular),type(description):Domain(BetaCoV S1-NTD),type(description):Beta strand()
T_766_C_missense	48	type(description):Chain(Spike glycoprotein),type(description):Chain(Spike protein S1),type(description):Topological domain(Extracellular),type(description):Domain(BetaCoV S1-NTD),type(description):Region(Disordered),type(description):Turn()
T_1509_C_synonymous	48	type(description):Chain(Spike glycoprotein),type(description):Chain(Spike protein S1),type(description):Topological domain(Extracellular),type(description):Domain(BetaCoV S1-CTD),type(description):Region(Receptor-binding domain (RBD)),type(description):Region(Receptor-binding motif; binding to human ACE2),type(description):Disulfide bond(),type(description):Helix()
C_2991_T_synonymous	48	type(description):Chain(Spike glycoprotein),type(description):Chain(Spike protein S2),type(description):Chain(Spike protein S2'),type(description):Topological domain(Extracellular)
A_2616_G_synonymous	48	type(description):Chain(Spike glycoprotein),type(description):Chain(Spike protein S2),type(description):Chain(Spike protein S2'),type(description):Topological domain(Extracellular),type(description):Helix()
T_2511_C_synonymous	48	type(description):Chain(Spike glycoprotein),type(description):Chain(Spike protein S2),type(description):Chain(Spike protein S2'),type(description):Topological domain(Extracellular),type(description):Region(Fusion peptide 1),type(description):Region(Disordered),type(description):Region(Fusion peptide 2),type(description):Helix()
C_2201_T_missense	48	type(description):Chain(Spike glycoprotein),type(description):Chain(Spike protein S2),type(description):Topological domain(Extracellular),type(description):Beta strand()
G_3736_A_missense	48	type(description):Chain(Spike glycoprotein),type(description):Chain(Spike protein S2),type(description):Chain(Spike protein S2'),type(description):Topological domain(Cytoplasmic)
G_1564_T_missense	48	type(description):Chain(Spike glycoprotein),type(description):Chain(Spike protein S1),type(description):Topological domain(Extracellular),type(description):Domain(BetaCoV S1-CTD),type(description):Region(Receptor-binding domain (RBD)),type(description):Region(Disordered),type(description):Disulfide bond()
T_2097_C_synonymous	48	type(description):Chain(Spike glycoprotein),type(description):Chain(Spike protein S2),type(description):Topological domain(Extracellular)
G_3502_A_missense	48	type(description):Chain(Spike glycoprotein),type(description):Chain(Spike protein S2),type(description):Chain(Spike protein S2'),type(description):Topological domain(Extracellular),type(description):Region(Heptad repeat 2)
G_3219_A_synonymous	48	type(description):Chain(Spike glycoprotein),type(description):Chain(Spike protein S2),type(description):Chain(Spike protein S2'),type(description):Topological domain(Extracellular),type(description):Beta strand()
G_1068_A_synonymous	48	type(description):Chain(Spike glycoprotein),type(description):Chain(Spike protein S1),type(description):Topological domain(Extracellular),type(description):Domain(BetaCoV S1-CTD),type(description):Region(Receptor-binding domain (RBD)),type(description):Disulfide bond(),type(description):Beta strand()
T_3791_C_missense	48	type(description):Chain(Spike glycoprotein),type(description):Chain(Spike protein S2),type(description):Chain(Spike protein S2'),type(description):Topological domain(Cytoplasmic),type(description):Motif(Binding to host plasma membrane localising/FERM domain proteins)
T_1872_C_synonymous	48	type(description):Chain(Spike glycoprotein),type(description):Chain(Spike protein S1),type(description):Topological domain(Extracellular),type(description):Region(Disordered),type(description):Disulfide bond(),type(description):Turn()
G_2050_A_missense	47	type(description):Chain(Spike glycoprotein),type(description):Chain(Spike protein S1),type(description):Topological domain(Extracellular),type(description):Region(Disordered),type(description):Region(Putative superantigen; may bind T-cell receptor beta/TRBC1),type(description):Mutagenesis(About 50% stronger entry efficiency in Vero E6 cells while 30% weaker entry efficiency in hACE2-expressing BH…
T_2037_A_missense	47	type(description):Chain(Spike glycoprotein),type(description):Chain(Spike protein S1),type(description):Topological domain(Extracellular),type(description):Region(Disordered),type(description):Natural variant(in strain: Omicron/BA.1, Omicron/BA.2, Omicron/BA.2.12.1, Omicron/BA.4, Omicron/BA.5),type(description):Mutagenesis(About 50% stronger entry efficiency in Vero E6 cells while 30% weaker entr…
T_3171_C_synonymous	47	type(description):Chain(Spike glycoprotein),type(description):Chain(Spike protein S2),type(description):Chain(Spike protein S2'),type(description):Topological domain(Extracellular)
T_523_C_missense	47	type(description):Chain(Spike glycoprotein),type(description):Chain(Spike protein S1),type(description):Topological domain(Extracellular),type(description):Domain(BetaCoV S1-NTD),type(description):Region(Disordered)
C_3407_A_missense	47	type(description):Chain(Spike glycoprotein),type(description):Chain(Spike protein S2),type(description):Chain(Spike protein S2'),type(description):Topological domain(Extracellular)
C_3558_T_synonymous	47	type(description):Chain(Spike glycoprotein),type(description):Chain(Spike protein S2),type(description):Chain(Spike protein S2'),type(description):Topological domain(Extracellular),type(description):Region(Heptad repeat 2),type(description):Coiled coil(),type(description):Helix()
T_2261_C_missense	47	type(description):Chain(Spike glycoprotein),type(description):Chain(Spike protein S2),type(description):Topological domain(Extracellular),type(description):Disulfide bond()
A_1119_G_synonymous	47	type(description):Chain(Spike glycoprotein),type(description):Chain(Spike protein S1),type(description):Topological domain(Extracellular),type(description):Domain(BetaCoV S1-CTD),type(description):Region(Receptor-binding domain (RBD)),type(description):Natural variant(in strain: Omicron/BA.1, Omicron/BA.2, Omicron/BA.2.12.1, Omicron/BA.2.75, Omicron/BA.4, Omicron/BA.5),type(description):Helix()
G_2066_T_missense	47	type(description):Chain(Spike glycoprotein),type(description):Chain(Spike protein S2),type(description):Topological domain(Extracellular)
A_491_C_missense	47	type(description):Chain(Spike glycoprotein),type(description):Chain(Spike protein S1),type(description):Topological domain(Extracellular),type(description):Domain(BetaCoV S1-NTD),type(description):Region(Disordered),type(description):Disulfide bond(),type(description):Beta strand()
C_1678_T_synonymous	47	type(description):Chain(Spike glycoprotein),type(description):Chain(Spike protein S1),type(description):Topological domain(Extracellular),type(description):Disulfide bond()
A_1800_G_synonymous	47	type(description):Chain(Spike glycoprotein),type(description):Chain(Spike protein S1),type(description):Topological domain(Extracellular)
G_1720_A_missense	47	type(description):Chain(Spike glycoprotein),type(description):Chain(Spike protein S1),type(description):Topological domain(Extracellular),type(description):Disulfide bond(),type(description):Beta strand()
G_2770_T_missense	47	type(description):Chain(Spike glycoprotein),type(description):Chain(Spike protein S2),type(description):Chain(Spike protein S2'),type(description):Topological domain(Extracellular),type(description):Region(Heptad repeat 1),type(description):Helix()
T_3273_C_synonymous	47	type(description):Chain(Spike glycoprotein),type(description):Chain(Spike protein S2),type(description):Chain(Spike protein S2'),type(description):Topological domain(Extracellular),type(description):Disulfide bond(),type(description):Beta strand()
T_1509_A_synonymous	47	type(description):Chain(Spike glycoprotein),type(description):Chain(Spike protein S1),type(description):Topological domain(Extracellular),type(description):Domain(BetaCoV S1-CTD),type(description):Region(Receptor-binding domain (RBD)),type(description):Region(Receptor-binding motif; binding to human ACE2),type(description):Disulfide bond(),type(description):Helix()
A_2218_G_missense	47	type(description):Chain(Spike glycoprotein),type(description):Chain(Spike protein S2),type(description):Topological domain(Extracellular),type(description):Disulfide bond(),type(description):Helix()
C_2796_T_synonymous	47	type(description):Chain(Spike glycoprotein),type(description):Chain(Spike protein S2),type(description):Chain(Spike protein S2'),type(description):Topological domain(Extracellular),type(description):Region(Heptad repeat 1),type(description):Helix()
G_3664_A_missense	47	type(description):Chain(Spike glycoprotein),type(description):Chain(Spike protein S2),type(description):Chain(Spike protein S2'),type(description):Transmembrane(Helical),type(description):Helix()
A_3488_G_missense	47	type(description):Chain(Spike glycoprotein),type(description):Chain(Spike protein S2),type(description):Chain(Spike protein S2'),type(description):Topological domain(Extracellular)
A_474_G_synonymous	47	type(description):Chain(Spike glycoprotein),type(description):Chain(Spike protein S1),type(description):Topological domain(Extracellular),type(description):Domain(BetaCoV S1-NTD),type(description):Region(Disordered),type(description):Disulfide bond(),type(description):Natural variant(in strain: Delta/B.1.617.2),type(description):Beta strand()
T_1128_C_synonymous	47	type(description):Chain(Spike glycoprotein),type(description):Chain(Spike protein S1),type(description):Topological domain(Extracellular),type(description):Domain(BetaCoV S1-CTD),type(description):Region(Receptor-binding domain (RBD)),type(description):Natural variant(in strain: Omicron/BA.2, Omicron/BA.2.12.1, Omicron/BA.4, Omicron/BA.5),type(description):Beta strand()
T_2256_C_synonymous	47	type(description):Chain(Spike glycoprotein),type(description):Chain(Spike protein S2),type(description):Topological domain(Extracellular),type(description):Disulfide bond(),type(description):Helix()
C_2419_T_missense	47	type(description):Chain(Spike glycoprotein),type(description):Chain(Spike protein S2),type(description):Topological domain(Extracellular),type(description):Beta strand()
C_1409_A_missense	47	type(description):Chain(Spike glycoprotein),type(description):Chain(Spike protein S1),type(description):Topological domain(Extracellular),type(description):Domain(BetaCoV S1-CTD),type(description):Region(Receptor-binding domain (RBD)),type(description):Region(Receptor-binding motif; binding to human ACE2),type(description):Region(Disordered),type(description):Disulfide bond()
T_2817_C_synonymous	46	type(description):Chain(Spike glycoprotein),type(description):Chain(Spike protein S2),type(description):Chain(Spike protein S2'),type(description):Topological domain(Extracellular),type(description):Region(Heptad repeat 1),type(description):Helix()
A_89_G_missense	46	type(description):Chain(Spike glycoprotein),type(description):Chain(Spike protein S1),type(description):Topological domain(Extracellular),type(description):Domain(BetaCoV S1-NTD),type(description):Disulfide bond(),type(description):Beta strand()
C_1424_T_missense	46	type(description):Chain(Spike glycoprotein),type(description):Chain(Spike protein S1),type(description):Topological domain(Extracellular),type(description):Domain(BetaCoV S1-CTD),type(description):Region(Receptor-binding domain (RBD)),type(description):Region(Receptor-binding motif; binding to human ACE2),type(description):Region(Disordered),type(description):Disulfide bond()
A_3789_G_synonymous	46	type(description):Chain(Spike glycoprotein),type(description):Chain(Spike protein S2),type(description):Chain(Spike protein S2'),type(description):Topological domain(Cytoplasmic),type(description):Motif(Binding to host plasma membrane localising/FERM domain proteins)
G_757_A_missense	46	type(description):Chain(Spike glycoprotein),type(description):Chain(Spike protein S1),type(description):Topological domain(Extracellular),type(description):Domain(BetaCoV S1-NTD),type(description):Region(Disordered),type(description):Beta strand()
C_3755_G_missense	46	type(description):Chain(Spike glycoprotein),type(description):Chain(Spike protein S2),type(description):Chain(Spike protein S2'),type(description):Topological domain(Cytoplasmic)
A_3040_C_synonymous	46	type(description):Chain(Spike glycoprotein),type(description):Chain(Spike protein S2),type(description):Chain(Spike protein S2'),type(description):Topological domain(Extracellular),type(description):Helix()
C_3513_T_synonymous	46	type(description):Chain(Spike glycoprotein),type(description):Chain(Spike protein S2),type(description):Chain(Spike protein S2'),type(description):Topological domain(Extracellular),type(description):Region(Heptad repeat 2),type(description):Helix()
C_689_A_missense	46	type(description):Chain(Spike glycoprotein),type(description):Chain(Spike protein S1),type(description):Topological domain(Extracellular),type(description):Domain(BetaCoV S1-NTD),type(description):Beta strand()
T_556_A_missense	46	type(description):Chain(Spike glycoprotein),type(description):Chain(Spike protein S1),type(description):Topological domain(Extracellular),type(description):Domain(BetaCoV S1-NTD),type(description):Beta strand()
G_379_T_missense	46	type(description):Chain(Spike glycoprotein),type(description):Chain(Spike protein S1),type(description):Topological domain(Extracellular),type(description):Domain(BetaCoV S1-NTD),type(description):Disulfide bond(),type(description):Beta strand()
T_285_C_synonymous	46	type(description):Chain(Spike glycoprotein),type(description):Chain(Spike protein S1),type(description):Topological domain(Extracellular),type(description):Domain(BetaCoV S1-NTD),type(description):Disulfide bond(),type(description):Natural variant(in strain: Iota/B.1.526, Mu/B.1.621, B.1.1.318, Omicron/BA.1),type(description):Beta strand()
G_2050_T_missense	46	type(description):Chain(Spike glycoprotein),type(description):Chain(Spike protein S1),type(description):Topological domain(Extracellular),type(description):Region(Disordered),type(description):Region(Putative superantigen; may bind T-cell receptor beta/TRBC1),type(description):Mutagenesis(About 50% stronger entry efficiency in Vero E6 cells while 30% weaker entry efficiency in hACE2-expressing BH…
T_1947_C_synonymous	46	type(description):Chain(Spike glycoprotein),type(description):Chain(Spike protein S1),type(description):Topological domain(Extracellular),type(description):Disulfide bond(),type(description):Beta strand()
C_77_A_missense	46	type(description):Chain(Spike glycoprotein),type(description):Chain(Spike protein S1),type(description):Topological domain(Extracellular),type(description):Domain(BetaCoV S1-NTD),type(description):Region(Disordered),type(description):Disulfide bond(),type(description):Natural variant(in strain: Omicron/BA.2, Omicron/BA.2.12.1, Omicron/BA.2.75, Omicron/BA.4, Omicron/BA.5)
T_1929_C_synonymous	46	type(description):Chain(Spike glycoprotein),type(description):Chain(Spike protein S1),type(description):Topological domain(Extracellular),type(description):Disulfide bond(),type(description):Beta strand()
T_645_A_missense	46	type(description):Chain(Spike glycoprotein),type(description):Chain(Spike protein S1),type(description):Topological domain(Extracellular),type(description):Domain(BetaCoV S1-NTD),type(description):Natural variant(in strain: Beta/B.1.351),type(description):Beta strand()
A_1737_G_synonymous	46	type(description):Chain(Spike glycoprotein),type(description):Chain(Spike protein S1),type(description):Topological domain(Extracellular),type(description):Disulfide bond(),type(description):Turn()
G_1337_T_missense	46	type(description):Chain(Spike glycoprotein),type(description):Chain(Spike protein S1),type(description):Topological domain(Extracellular),type(description):Domain(BetaCoV S1-CTD),type(description):Region(Receptor-binding domain (RBD)),type(description):Region(Receptor-binding motif; binding to human ACE2),type(description):Disulfide bond(),type(description):Turn()
G_2853_A_synonymous	46	type(description):Chain(Spike glycoprotein),type(description):Chain(Spike protein S2),type(description):Chain(Spike protein S2'),type(description):Topological domain(Extracellular),type(description):Region(Heptad repeat 1),type(description):Coiled coil(),type(description):Helix()
A_2895_G_synonymous	46	type(description):Chain(Spike glycoprotein),type(description):Chain(Spike protein S2),type(description):Chain(Spike protein S2'),type(description):Topological domain(Extracellular),type(description):Region(Heptad repeat 1),type(description):Coiled coil(),type(description):Helix()
T_2898_C_synonymous	46	type(description):Chain(Spike glycoprotein),type(description):Chain(Spike protein S2),type(description):Chain(Spike protein S2'),type(description):Topological domain(Extracellular),type(description):Region(Heptad repeat 1),type(description):Coiled coil(),type(description):Helix()
G_2828_C_missense	46	type(description):Chain(Spike glycoprotein),type(description):Chain(Spike protein S2),type(description):Chain(Spike protein S2'),type(description):Topological domain(Extracellular),type(description):Region(Heptad repeat 1),type(description):Helix()
T_2118_C_synonymous	46	type(description):Chain(Spike glycoprotein),type(description):Chain(Spike protein S2),type(description):Topological domain(Extracellular)
T_3582_C_synonymous	45	type(description):Chain(Spike glycoprotein),type(description):Chain(Spike protein S2),type(description):Chain(Spike protein S2'),type(description):Topological domain(Extracellular),type(description):Region(Heptad repeat 2),type(description):Coiled coil(),type(description):Glycosylation(N-linked (GlcNAc...) (complex) asparagine; by host),type(description):Helix()
A_748_G_missense	45	type(description):Chain(Spike glycoprotein),type(description):Chain(Spike protein S1),type(description):Topological domain(Extracellular),type(description):Domain(BetaCoV S1-NTD),type(description):Region(Disordered),type(description):Natural variant(in strain: Lambda/C.37)
A_313_C_missense	45	type(description):Chain(Spike glycoprotein),type(description):Chain(Spike protein S1),type(description):Topological domain(Extracellular),type(description):Domain(BetaCoV S1-NTD),type(description):Disulfide bond(),type(description):Beta strand()
G_3015_T_missense	45	type(description):Chain(Spike glycoprotein),type(description):Chain(Spike protein S2),type(description):Chain(Spike protein S2'),type(description):Topological domain(Extracellular)
T_2133_A_synonymous	45	type(description):Chain(Spike glycoprotein),type(description):Chain(Spike protein S2),type(description):Topological domain(Extracellular),type(description):Beta strand()
T_78_C_synonymous	45	type(description):Chain(Spike glycoprotein),type(description):Chain(Spike protein S1),type(description):Topological domain(Extracellular),type(description):Domain(BetaCoV S1-NTD),type(description):Region(Disordered),type(description):Disulfide bond(),type(description):Natural variant(in strain: Omicron/BA.2, Omicron/BA.2.12.1, Omicron/BA.2.75, Omicron/BA.4, Omicron/BA.5),type(description):Natural…
G_551_T_missense	45	type(description):Chain(Spike glycoprotein),type(description):Chain(Spike protein S1),type(description):Topological domain(Extracellular),type(description):Domain(BetaCoV S1-NTD),type(description):Region(Disordered)
G_7_A_missense	45	type(description):Signal(),type(description):Region(Disordered)
A_540_G_synonymous	45	type(description):Chain(Spike glycoprotein),type(description):Chain(Spike protein S1),type(description):Topological domain(Extracellular),type(description):Domain(BetaCoV S1-NTD),type(description):Region(Disordered),type(description):Beta strand()
G_3250_T_missense	45	type(description):Chain(Spike glycoprotein),type(description):Chain(Spike protein S2),type(description):Chain(Spike protein S2'),type(description):Topological domain(Extracellular),type(description):Disulfide bond()
A_283_G_missense	45	type(description):Chain(Spike glycoprotein),type(description):Chain(Spike protein S1),type(description):Topological domain(Extracellular),type(description):Domain(BetaCoV S1-NTD),type(description):Disulfide bond(),type(description):Beta strand()
T_3657_C_synonymous	45	type(description):Chain(Spike glycoprotein),type(description):Chain(Spike protein S2),type(description):Chain(Spike protein S2'),type(description):Transmembrane(Helical),type(description):Natural variant(in strain: 19B/501Y),type(description):Helix()
A_2730_G_synonymous	45	type(description):Chain(Spike glycoprotein),type(description):Chain(Spike protein S2),type(description):Chain(Spike protein S2'),type(description):Topological domain(Extracellular),type(description):Helix()
A_2823_G_synonymous	45	type(description):Chain(Spike glycoprotein),type(description):Chain(Spike protein S2),type(description):Chain(Spike protein S2'),type(description):Topological domain(Extracellular),type(description):Region(Heptad repeat 1),type(description):Helix()
G_3604_A_missense	45	type(description):Chain(Spike glycoprotein),type(description):Chain(Spike protein S2),type(description):Chain(Spike protein S2'),type(description):Topological domain(Extracellular),type(description):Region(Heptad repeat 2),type(description):Coiled coil()
C_2825_T_missense	45	type(description):Chain(Spike glycoprotein),type(description):Chain(Spike protein S2),type(description):Chain(Spike protein S2'),type(description):Topological domain(Extracellular),type(description):Region(Heptad repeat 1),type(description):Helix()
A_3715_G_missense	45	type(description):Chain(Spike glycoprotein),type(description):Chain(Spike protein S2),type(description):Chain(Spike protein S2'),type(description):Topological domain(Cytoplasmic),type(description):Motif(Binding to host endocytosis trafficking protein SNX27)
A_1191_G_synonymous	45	type(description):Chain(Spike glycoprotein),type(description):Chain(Spike protein S1),type(description):Topological domain(Extracellular),type(description):Domain(BetaCoV S1-CTD),type(description):Region(Receptor-binding domain (RBD)),type(description):Disulfide bond(),type(description):Disulfide bond(),type(description):Beta strand()
T_667_C_synonymous	45	type(description):Chain(Spike glycoprotein),type(description):Chain(Spike protein S1),type(description):Topological domain(Extracellular),type(description):Domain(BetaCoV S1-NTD)
G_466_C_missense	45	type(description):Chain(Spike glycoprotein),type(description):Chain(Spike protein S1),type(description):Topological domain(Extracellular),type(description):Domain(BetaCoV S1-NTD),type(description):Region(Disordered),type(description):Disulfide bond(),type(description):Beta strand()
G_577_T_missense	45	type(description):Chain(Spike glycoprotein),type(description):Chain(Spike protein S1),type(description):Topological domain(Extracellular),type(description):Domain(BetaCoV S1-NTD),type(description):Beta strand()
C_3485_G_missense	45	type(description):Chain(Spike glycoprotein),type(description):Chain(Spike protein S2),type(description):Chain(Spike protein S2'),type(description):Topological domain(Extracellular)
T_237_C_synonymous	45	type(description):Chain(Spike glycoprotein),type(description):Chain(Spike protein S1),type(description):Topological domain(Extracellular),type(description):Domain(BetaCoV S1-NTD),type(description):Region(Disordered),type(description):Disulfide bond(),type(description):Beta strand()
G_2104_C_missense	45	type(description):Chain(Spike glycoprotein),type(description):Chain(Spike protein S2),type(description):Topological domain(Extracellular)
T_879_A_synonymous	44	type(description):Chain(Spike glycoprotein),type(description):Chain(Spike protein S1),type(description):Topological domain(Extracellular),type(description):Domain(BetaCoV S1-NTD),type(description):Region(Putative superantigen; may bind T-cell receptor alpha/TRAC),type(description):Disulfide bond(),type(description):Helix()
T_2865_C_synonymous	44	type(description):Chain(Spike glycoprotein),type(description):Chain(Spike protein S2),type(description):Chain(Spike protein S2'),type(description):Topological domain(Extracellular),type(description):Region(Heptad repeat 1),type(description):Coiled coil(),type(description):Helix()
A_123_G_synonymous	44	type(description):Chain(Spike glycoprotein),type(description):Chain(Spike protein S1),type(description):Topological domain(Extracellular),type(description):Domain(BetaCoV S1-NTD),type(description):Disulfide bond(),type(description):Beta strand()
A_3425_G_missense	44	type(description):Chain(Spike glycoprotein),type(description):Chain(Spike protein S2),type(description):Chain(Spike protein S2'),type(description):Topological domain(Extracellular),type(description):Turn()
T_2961_A_synonymous	44	type(description):Chain(Spike glycoprotein),type(description):Chain(Spike protein S2),type(description):Chain(Spike protein S2'),type(description):Topological domain(Extracellular),type(description):Coiled coil(),type(description):Mutagenesis(Stabilization in prefusion state (in vaccine BNT162b2/Pfizer-Biontech, vaccine mRNA-1273/Moderna, vaccine Ad26.COV2.S/Janssen Pharmaceutical).),type(descrip…
T_2687_C_missense	44	type(description):Chain(Spike glycoprotein),type(description):Chain(Spike protein S2),type(description):Chain(Spike protein S2'),type(description):Topological domain(Extracellular)
T_328_C_synonymous	44	type(description):Chain(Spike glycoprotein),type(description):Chain(Spike protein S1),type(description):Topological domain(Extracellular),type(description):Domain(BetaCoV S1-NTD),type(description):Disulfide bond()
A_491_G_missense	44	type(description):Chain(Spike glycoprotein),type(description):Chain(Spike protein S1),type(description):Topological domain(Extracellular),type(description):Domain(BetaCoV S1-NTD),type(description):Region(Disordered),type(description):Disulfide bond(),type(description):Beta strand()
T_2388_C_synonymous	44	type(description):Chain(Spike glycoprotein),type(description):Chain(Spike protein S2),type(description):Topological domain(Extracellular),type(description):Natural variant(in strain: B.1.1.318),type(description):Natural variant(in strain: 19B/501Y, Omicron/BA.1, Omicron/BA.2, Omicron/BA.2.12.1, Omicron/BA.2.75, Omicron/BA.4, Omicron/BA.5)
T_3159_C_synonymous	44	type(description):Chain(Spike glycoprotein),type(description):Chain(Spike protein S2),type(description):Chain(Spike protein S2'),type(description):Topological domain(Extracellular),type(description):Beta strand()
A_2379_G_synonymous	44	type(description):Chain(Spike glycoprotein),type(description):Chain(Spike protein S2),type(description):Topological domain(Extracellular)
G_2438_T_missense	44	type(description):Chain(Spike glycoprotein),type(description):Chain(Spike protein S2),type(description):Topological domain(Extracellular),type(description):Beta strand()
A_2032_C_missense	44	type(description):Chain(Spike glycoprotein),type(description):Chain(Spike protein S1),type(description):Topological domain(Extracellular),type(description):Region(Disordered)
C_951_T_synonymous	44	type(description):Chain(Spike glycoprotein),type(description):Chain(Spike protein S1),type(description):Topological domain(Extracellular),type(description):Beta strand()
T_525_C_synonymous	44	type(description):Chain(Spike glycoprotein),type(description):Chain(Spike protein S1),type(description):Topological domain(Extracellular),type(description):Domain(BetaCoV S1-NTD),type(description):Region(Disordered)
A_1880_G_missense	44	type(description):Chain(Spike glycoprotein),type(description):Chain(Spike protein S1),type(description):Topological domain(Extracellular),type(description):Region(Disordered),type(description):Disulfide bond(),type(description):Turn()
A_395_C_missense	44	type(description):Chain(Spike glycoprotein),type(description):Chain(Spike protein S1),type(description):Topological domain(Extracellular),type(description):Domain(BetaCoV S1-NTD),type(description):Disulfide bond(),type(description):Disulfide bond(),type(description):Beta strand()
C_2629_T_synonymous	44	type(description):Chain(Spike glycoprotein),type(description):Chain(Spike protein S2),type(description):Chain(Spike protein S2'),type(description):Topological domain(Extracellular),type(description):Helix()
T_2211_C_synonymous	43	type(description):Chain(Spike glycoprotein),type(description):Chain(Spike protein S2),type(description):Topological domain(Extracellular)
T_369_C_synonymous	43	type(description):Chain(Spike glycoprotein),type(description):Chain(Spike protein S1),type(description):Topological domain(Extracellular),type(description):Domain(BetaCoV S1-NTD),type(description):Disulfide bond(),type(description):Beta strand()
C_1617_T_synonymous	43	type(description):Chain(Spike glycoprotein),type(description):Chain(Spike protein S1),type(description):Topological domain(Extracellular),type(description):Region(Receptor-binding domain (RBD)),type(description):Region(Disordered),type(description):Disulfide bond(),type(description):Beta strand()
T_3069_C_synonymous	43	type(description):Chain(Spike glycoprotein),type(description):Chain(Spike protein S2),type(description):Chain(Spike protein S2'),type(description):Topological domain(Extracellular),type(description):Helix()
A_2017_G_missense	43	type(description):Chain(Spike glycoprotein),type(description):Chain(Spike protein S1),type(description):Topological domain(Extracellular),type(description):Beta strand()
T_3567_C_synonymous	43	type(description):Chain(Spike glycoprotein),type(description):Chain(Spike protein S2),type(description):Chain(Spike protein S2'),type(description):Topological domain(Extracellular),type(description):Region(Heptad repeat 2),type(description):Coiled coil(),type(description):Helix()
G_3024_T_synonymous	43	type(description):Chain(Spike glycoprotein),type(description):Chain(Spike protein S2),type(description):Chain(Spike protein S2'),type(description):Topological domain(Extracellular)
A_2437_G_missense	43	type(description):Chain(Spike glycoprotein),type(description):Chain(Spike protein S2),type(description):Topological domain(Extracellular),type(description):Beta strand()
T_3177_C_synonymous	43	type(description):Chain(Spike glycoprotein),type(description):Chain(Spike protein S2),type(description):Chain(Spike protein S2'),type(description):Topological domain(Extracellular),type(description):Beta strand()
T_3683_C_missense	43	type(description):Chain(Spike glycoprotein),type(description):Chain(Spike protein S2),type(description):Chain(Spike protein S2'),type(description):Transmembrane(Helical),type(description):Helix()
G_569_T_missense	43	type(description):Chain(Spike glycoprotein),type(description):Chain(Spike protein S1),type(description):Topological domain(Extracellular),type(description):Domain(BetaCoV S1-NTD),type(description):Beta strand()
A_2475_G_synonymous	43	type(description):Chain(Spike glycoprotein),type(description):Chain(Spike protein S2),type(description):Chain(Spike protein S2'),type(description):Topological domain(Extracellular),type(description):Region(Fusion peptide 1)
A_548_G_missense	43	type(description):Chain(Spike glycoprotein),type(description):Chain(Spike protein S1),type(description):Topological domain(Extracellular),type(description):Domain(BetaCoV S1-NTD),type(description):Region(Disordered)
A_3661_G_missense	43	type(description):Chain(Spike glycoprotein),type(description):Chain(Spike protein S2),type(description):Chain(Spike protein S2'),type(description):Transmembrane(Helical),type(description):Helix()
C_488_T_missense	43	type(description):Chain(Spike glycoprotein),type(description):Chain(Spike protein S1),type(description):Topological domain(Extracellular),type(description):Domain(BetaCoV S1-NTD),type(description):Region(Disordered),type(description):Disulfide bond(),type(description):Beta strand()
A_1019_C_missense	43	type(description):Chain(Spike glycoprotein),type(description):Chain(Spike protein S1),type(description):Topological domain(Extracellular),type(description):Domain(BetaCoV S1-CTD),type(description):Region(Receptor-binding domain (RBD)),type(description):Disulfide bond(),type(description):Helix()
T_630_C_synonymous	43	type(description):Chain(Spike glycoprotein),type(description):Chain(Spike protein S1),type(description):Topological domain(Extracellular),type(description):Domain(BetaCoV S1-NTD),type(description):Natural variant(in strain: Omicron/BA.2.75),type(description):Beta strand()
C_2576_A_missense	43	type(description):Chain(Spike glycoprotein),type(description):Chain(Spike protein S2),type(description):Chain(Spike protein S2'),type(description):Topological domain(Extracellular),type(description):Beta strand()
C_3780_A_missense	43	type(description):Chain(Spike glycoprotein),type(description):Chain(Spike protein S2),type(description):Chain(Spike protein S2'),type(description):Topological domain(Cytoplasmic),type(description):Motif(Diacidic ER export motif (host COPII))
A_3435_G_synonymous	43	type(description):Chain(Spike glycoprotein),type(description):Chain(Spike protein S2),type(description):Chain(Spike protein S2'),type(description):Topological domain(Extracellular)
A_3602_T_missense	43	type(description):Chain(Spike glycoprotein),type(description):Chain(Spike protein S2),type(description):Chain(Spike protein S2'),type(description):Topological domain(Extracellular),type(description):Region(Heptad repeat 2),type(description):Coiled coil()
G_1015_C_missense	43	type(description):Chain(Spike glycoprotein),type(description):Chain(Spike protein S1),type(description):Topological domain(Extracellular),type(description):Domain(BetaCoV S1-CTD),type(description):Region(Receptor-binding domain (RBD)),type(description):Disulfide bond(),type(description):Helix()
T_3666_C_synonymous	43	type(description):Chain(Spike glycoprotein),type(description):Chain(Spike protein S2),type(description):Chain(Spike protein S2'),type(description):Transmembrane(Helical),type(description):Helix()
T_816_G_synonymous	43	type(description):Chain(Spike glycoprotein),type(description):Chain(Spike protein S1),type(description):Topological domain(Extracellular),type(description):Domain(BetaCoV S1-NTD),type(description):Beta strand()
G_2515_A_missense	43	type(description):Chain(Spike glycoprotein),type(description):Chain(Spike protein S2),type(description):Chain(Spike protein S2'),type(description):Topological domain(Extracellular),type(description):Region(Disordered),type(description):Region(Fusion peptide 2)
C_253_T_missense	43	type(description):Chain(Spike glycoprotein),type(description):Chain(Spike protein S1),type(description):Topological domain(Extracellular),type(description):Domain(BetaCoV S1-NTD),type(description):Disulfide bond(),type(description):Beta strand()
T_1593_C_synonymous	43	type(description):Chain(Spike glycoprotein),type(description):Chain(Spike protein S1),type(description):Topological domain(Extracellular),type(description):Region(Receptor-binding domain (RBD)),type(description):Region(Disordered)
A_554_G_missense	43	type(description):Chain(Spike glycoprotein),type(description):Chain(Spike protein S1),type(description):Topological domain(Extracellular),type(description):Domain(BetaCoV S1-NTD),type(description):Region(Disordered),type(description):Beta strand()
T_3252_C_synonymous	43	type(description):Chain(Spike glycoprotein),type(description):Chain(Spike protein S2),type(description):Chain(Spike protein S2'),type(description):Topological domain(Extracellular),type(description):Disulfide bond()
A_2791_G_missense	43	type(description):Chain(Spike glycoprotein),type(description):Chain(Spike protein S2),type(description):Chain(Spike protein S2'),type(description):Topological domain(Extracellular),type(description):Region(Heptad repeat 1),type(description):Helix()
T_1098_C_synonymous	42	type(description):Chain(Spike glycoprotein),type(description):Chain(Spike protein S1),type(description):Topological domain(Extracellular),type(description):Domain(BetaCoV S1-CTD),type(description):Region(Receptor-binding domain (RBD)),type(description):Helix()
T_2287_C_synonymous	42	type(description):Chain(Spike glycoprotein),type(description):Chain(Spike protein S2),type(description):Topological domain(Extracellular),type(description):Helix()
T_2613_C_synonymous	42	type(description):Chain(Spike glycoprotein),type(description):Chain(Spike protein S2),type(description):Chain(Spike protein S2'),type(description):Topological domain(Extracellular),type(description):Helix()
T_2625_C_synonymous	42	type(description):Chain(Spike glycoprotein),type(description):Chain(Spike protein S2),type(description):Chain(Spike protein S2'),type(description):Topological domain(Extracellular),type(description):Helix()
C_791_T_missense	42	type(description):Chain(Spike glycoprotein),type(description):Chain(Spike protein S1),type(description):Topological domain(Extracellular),type(description):Domain(BetaCoV S1-NTD),type(description):Beta strand()
A_563_G_missense	42	type(description):Chain(Spike glycoprotein),type(description):Chain(Spike protein S1),type(description):Topological domain(Extracellular),type(description):Domain(BetaCoV S1-NTD),type(description):Beta strand()
T_1683_C_synonymous	42	type(description):Chain(Spike glycoprotein),type(description):Chain(Spike protein S1),type(description):Topological domain(Extracellular),type(description):Disulfide bond()
A_2026_G_missense	42	type(description):Chain(Spike glycoprotein),type(description):Chain(Spike protein S1),type(description):Topological domain(Extracellular),type(description):Region(Disordered)
C_1151_T_missense	42	type(description):Chain(Spike glycoprotein),type(description):Chain(Spike protein S1),type(description):Topological domain(Extracellular),type(description):Domain(BetaCoV S1-CTD),type(description):Region(Receptor-binding domain (RBD)),type(description):Disulfide bond()
T_1410_C_synonymous	42	type(description):Chain(Spike glycoprotein),type(description):Chain(Spike protein S1),type(description):Topological domain(Extracellular),type(description):Domain(BetaCoV S1-CTD),type(description):Region(Receptor-binding domain (RBD)),type(description):Region(Receptor-binding motif; binding to human ACE2),type(description):Region(Disordered),type(description):Disulfide bond(),type(description):Be…
G_711_A_synonymous	42	type(description):Chain(Spike glycoprotein),type(description):Chain(Spike protein S1),type(description):Topological domain(Extracellular),type(description):Domain(BetaCoV S1-NTD),type(description):Beta strand()
T_3075_A_synonymous	42	type(description):Chain(Spike glycoprotein),type(description):Chain(Spike protein S2),type(description):Chain(Spike protein S2'),type(description):Topological domain(Extracellular),type(description):Helix()
A_3213_G_synonymous	42	type(description):Chain(Spike glycoprotein),type(description):Chain(Spike protein S2),type(description):Chain(Spike protein S2'),type(description):Topological domain(Extracellular),type(description):Natural variant(in strain: Kappa/B.1.617.1),type(description):Beta strand()
A_768_T_synonymous	42	type(description):Chain(Spike glycoprotein),type(description):Chain(Spike protein S1),type(description):Topological domain(Extracellular),type(description):Domain(BetaCoV S1-NTD),type(description):Region(Disordered),type(description):Turn()
T_3372_C_synonymous	42	type(description):Chain(Spike glycoprotein),type(description):Chain(Spike protein S2),type(description):Chain(Spike protein S2'),type(description):Topological domain(Extracellular),type(description):Disulfide bond(),type(description):Beta strand()
G_3564_T_missense	42	type(description):Chain(Spike glycoprotein),type(description):Chain(Spike protein S2),type(description):Chain(Spike protein S2'),type(description):Topological domain(Extracellular),type(description):Region(Heptad repeat 2),type(description):Coiled coil(),type(description):Helix()
T_1908_C_synonymous	42	type(description):Chain(Spike glycoprotein),type(description):Chain(Spike protein S1),type(description):Topological domain(Extracellular),type(description):Region(Disordered),type(description):Disulfide bond()
T_786_C_synonymous	42	type(description):Chain(Spike glycoprotein),type(description):Chain(Spike protein S1),type(description):Topological domain(Extracellular),type(description):Domain(BetaCoV S1-NTD),type(description):Region(Disordered)
G_2422_A_missense	42	type(description):Chain(Spike glycoprotein),type(description):Chain(Spike protein S2),type(description):Topological domain(Extracellular),type(description):Beta strand()
A_1236_T_synonymous	42	type(description):Chain(Spike glycoprotein),type(description):Chain(Spike protein S1),type(description):Topological domain(Extracellular),type(description):Domain(BetaCoV S1-CTD),type(description):Region(Receptor-binding domain (RBD)),type(description):Disulfide bond(),type(description):Disulfide bond(),type(description):Beta strand()
G_1356_A_synonymous	42	type(description):Chain(Spike glycoprotein),type(description):Chain(Spike protein S1),type(description):Topological domain(Extracellular),type(description):Domain(BetaCoV S1-CTD),type(description):Region(Receptor-binding domain (RBD)),type(description):Region(Receptor-binding motif; binding to human ACE2),type(description):Region(Immunodominant HLA epitope recognized by the CD8+; called NF9 pepti…
A_2628_C_synonymous	42	type(description):Chain(Spike glycoprotein),type(description):Chain(Spike protein S2),type(description):Chain(Spike protein S2'),type(description):Topological domain(Extracellular),type(description):Helix()
T_1263_C_synonymous	42	type(description):Chain(Spike glycoprotein),type(description):Chain(Spike protein S1),type(description):Topological domain(Extracellular),type(description):Domain(BetaCoV S1-CTD),type(description):Region(Receptor-binding domain (RBD)),type(description):Disulfide bond(),type(description):Disulfide bond(),type(description):Helix()
A_3774_G_synonymous	42	type(description):Chain(Spike glycoprotein),type(description):Chain(Spike protein S2),type(description):Chain(Spike protein S2'),type(description):Topological domain(Cytoplasmic),type(description):Motif(Diacidic ER export motif (host COPII))
T_2019_C_synonymous	42	type(description):Chain(Spike glycoprotein),type(description):Chain(Spike protein S1),type(description):Topological domain(Extracellular),type(description):Region(Disordered),type(description):Mutagenesis(No effect on O-glycosylation by host GALNT1.),type(description):Beta strand()
[truncated: 5,853 more rows]
