# Supplementary material for: Analysis of 3.5 million SARS-CoV-2 sequences reveals unique mutational trends with consistent nucleotide and codon frequencies
Source: Virol J. 2023 Feb 17;20:31. doi: 10.1186/s12985-023-01982-8 (PMC9936480; doi:10.1186/s12985-023-01982-8)
Supplement: Supplementary file 12 — Additional file 12. Tables S71-90: Uniprot Annotations for All Mutations in Structural Proteins for all Clades. [file 12985_2023_1982_MOESM12_ESM.zip › Additional File 1 Tables S71-90/Additional File 1 Table S75_uniprot_annotated_Spike_delta_all_mut_info.tsv]

mutation	mutation_count	features
A_1841_G_missense	1407392	type(description):Chain(Spike glycoprotein),type(description):Chain(Spike protein S1),type(description):Topological domain(Extracellular)
C_1433_A_missense	1404290	type(description):Chain(Spike glycoprotein),type(description):Chain(Spike protein S1),type(description):Topological domain(Extracellular),type(description):Domain(BetaCoV S1-CTD),type(description):Region(Receptor-binding domain (RBD)),type(description):Region(Receptor-binding motif; binding to human ACE2),type(description):Region(Disordered),type(description):Disulfide bond(),type(description):Be…
C_2042_G_missense	1400046	type(description):Chain(Spike glycoprotein),type(description):Chain(Spike protein S1),type(description):Topological domain(Extracellular),type(description):Region(Disordered),type(description):Mutagenesis(About 50% stronger entry efficiency in Vero E6 cells while 30% weaker entry efficiency in hACE2-expressing BHK cells.)
T_1355_G_missense	1399350	type(description):Chain(Spike glycoprotein),type(description):Chain(Spike protein S1),type(description):Topological domain(Extracellular),type(description):Domain(BetaCoV S1-CTD),type(description):Region(Receptor-binding domain (RBD)),type(description):Region(Receptor-binding motif; binding to human ACE2),type(description):Region(Immunodominant HLA epitope recognized by the CD8+; called NF9 pepti…
C_56_G_missense	1393311	type(description):Chain(Spike glycoprotein),type(description):Chain(Spike protein S1),type(description):Topological domain(Extracellular),type(description):Domain(BetaCoV S1-NTD),type(description):Region(Disordered),type(description):Disulfide bond()
A_472_G_missense	1378176	type(description):Chain(Spike glycoprotein),type(description):Chain(Spike protein S1),type(description):Topological domain(Extracellular),type(description):Domain(BetaCoV S1-NTD),type(description):Region(Disordered),type(description):Disulfide bond(),type(description):Natural variant(in strain: Delta/B.1.617.2),type(description):Beta strand()
G_2848_A_missense	1377115	type(description):Chain(Spike glycoprotein),type(description):Chain(Spike protein S2),type(description):Chain(Spike protein S2'),type(description):Topological domain(Extracellular),type(description):Region(Heptad repeat 1),type(description):Coiled coil(),type(description):Helix()
G_425_A_missense	1186770	type(description):Chain(Spike glycoprotein),type(description):Chain(Spike protein S1),type(description):Topological domain(Extracellular),type(description):Domain(BetaCoV S1-NTD),type(description):Disulfide bond(),type(description):Beta strand()
C_284_T_missense	615423	type(description):Chain(Spike glycoprotein),type(description):Chain(Spike protein S1),type(description):Topological domain(Extracellular),type(description):Domain(BetaCoV S1-NTD),type(description):Disulfide bond(),type(description):Beta strand()
C_665_T_missense	153435	type(description):Chain(Spike glycoprotein),type(description):Chain(Spike protein S1),type(description):Topological domain(Extracellular),type(description):Domain(BetaCoV S1-NTD),type(description):Beta strand()
C_2646_T_synonymous	107235	type(description):Chain(Spike glycoprotein),type(description):Chain(Spike protein S2),type(description):Chain(Spike protein S2'),type(description):Topological domain(Extracellular),type(description):Helix()
C_3777_T_synonymous	40060	type(description):Chain(Spike glycoprotein),type(description):Chain(Spike protein S2),type(description):Chain(Spike protein S2'),type(description):Topological domain(Cytoplasmic),type(description):Motif(Diacidic ER export motif (host COPII))
T_1722_C_synonymous	38513	type(description):Chain(Spike glycoprotein),type(description):Chain(Spike protein S1),type(description):Topological domain(Extracellular),type(description):Disulfide bond(),type(description):Beta strand()
C_2568_T_synonymous	35928	type(description):Chain(Spike glycoprotein),type(description):Chain(Spike protein S2),type(description):Chain(Spike protein S2'),type(description):Topological domain(Extracellular),type(description):Natural variant(in strain: Omicron/BA.1),type(description):Turn()
T_433_C_missense	35887	type(description):Chain(Spike glycoprotein),type(description):Chain(Spike protein S1),type(description):Topological domain(Extracellular),type(description):Domain(BetaCoV S1-NTD),type(description):Region(Disordered),type(description):Disulfide bond(),type(description):Natural variant(in strain: Omicron/BA.1),type(description):Beta strand()
C_335_T_missense	32214	type(description):Chain(Spike glycoprotein),type(description):Chain(Spike protein S1),type(description):Topological domain(Extracellular),type(description):Domain(BetaCoV S1-NTD),type(description):Disulfide bond(),type(description):Beta strand()
G_3790_T_missense	25918	type(description):Chain(Spike glycoprotein),type(description):Chain(Spike protein S2),type(description):Chain(Spike protein S2'),type(description):Topological domain(Cytoplasmic),type(description):Motif(Binding to host plasma membrane localising/FERM domain proteins)
C_1230_T_synonymous	24500	type(description):Chain(Spike glycoprotein),type(description):Chain(Spike protein S1),type(description):Topological domain(Extracellular),type(description):Domain(BetaCoV S1-CTD),type(description):Region(Receptor-binding domain (RBD)),type(description):Disulfide bond(),type(description):Disulfide bond(),type(description):Beta strand()
G_3366_T_synonymous	23000	type(description):Chain(Spike glycoprotein),type(description):Chain(Spike protein S2),type(description):Chain(Spike protein S2'),type(description):Topological domain(Extracellular),type(description):Disulfide bond(),type(description):Beta strand()
G_1239_T_synonymous	21261	type(description):Chain(Spike glycoprotein),type(description):Chain(Spike protein S1),type(description):Topological domain(Extracellular),type(description):Domain(BetaCoV S1-CTD),type(description):Region(Receptor-binding domain (RBD)),type(description):Disulfide bond(),type(description):Disulfide bond(),type(description):Beta strand()
C_13_T_missense	20197	type(description):Signal(),type(description):Region(Disordered)
G_1839_T_missense	19618	type(description):Chain(Spike glycoprotein),type(description):Chain(Spike protein S1),type(description):Topological domain(Extracellular),type(description):Natural variant(in strain: A23.1),type(description):Beta strand()
G_3310_T_missense	18177	type(description):Chain(Spike glycoprotein),type(description):Chain(Spike protein S2),type(description):Chain(Spike protein S2'),type(description):Topological domain(Extracellular),type(description):Disulfide bond(),type(description):Beta strand()
G_865_A_missense	17920	type(description):Chain(Spike glycoprotein),type(description):Chain(Spike protein S1),type(description):Topological domain(Extracellular),type(description):Domain(BetaCoV S1-NTD),type(description):Region(Putative superantigen; may bind T-cell receptor alpha/TRAC),type(description):Beta strand()
C_1995_T_synonymous	13880	type(description):Chain(Spike glycoprotein),type(description):Chain(Spike protein S1),type(description):Topological domain(Extracellular),type(description):Disulfide bond(),type(description):Beta strand()
C_60_T_synonymous	12899	type(description):Chain(Spike glycoprotein),type(description):Chain(Spike protein S1),type(description):Topological domain(Extracellular),type(description):Domain(BetaCoV S1-NTD),type(description):Region(Disordered),type(description):Disulfide bond(),type(description):Natural variant(in strain: Gamma/P.1),type(description):Beta strand()
A_3441_G_synonymous	12882	type(description):Chain(Spike glycoprotein),type(description):Chain(Spike protein S2),type(description):Chain(Spike protein S2'),type(description):Topological domain(Extracellular)
C_752_T_missense	11148	type(description):Chain(Spike glycoprotein),type(description):Chain(Spike protein S1),type(description):Topological domain(Extracellular),type(description):Domain(BetaCoV S1-NTD),type(description):Region(Disordered),type(description):Natural variant(in strain: Lambda/C.37),type(description):Beta strand()
C_2121_T_synonymous	8868	type(description):Chain(Spike glycoprotein),type(description):Chain(Spike protein S2),type(description):Topological domain(Extracellular)
C_2196_T_synonymous	8248	type(description):Chain(Spike glycoprotein),type(description):Chain(Spike protein S2),type(description):Topological domain(Extracellular)
C_1431_T_synonymous	8174	type(description):Chain(Spike glycoprotein),type(description):Chain(Spike protein S1),type(description):Topological domain(Extracellular),type(description):Domain(BetaCoV S1-CTD),type(description):Region(Receptor-binding domain (RBD)),type(description):Region(Receptor-binding motif; binding to human ACE2),type(description):Region(Disordered),type(description):Disulfide bond(),type(description):Na…
G_3232_T_missense	8019	type(description):Chain(Spike glycoprotein),type(description):Chain(Spike protein S2),type(description):Chain(Spike protein S2'),type(description):Topological domain(Extracellular),type(description):Beta strand()
G_412_C_missense	7803	type(description):Chain(Spike glycoprotein),type(description):Chain(Spike protein S1),type(description):Topological domain(Extracellular),type(description):Domain(BetaCoV S1-NTD),type(description):Disulfide bond(),type(description):Beta strand()
G_3790_C_missense	7534	type(description):Chain(Spike glycoprotein),type(description):Chain(Spike protein S2),type(description):Chain(Spike protein S2'),type(description):Topological domain(Cytoplasmic),type(description):Motif(Binding to host plasma membrane localising/FERM domain proteins)
C_1062_T_synonymous	7528	type(description):Chain(Spike glycoprotein),type(description):Chain(Spike protein S1),type(description):Topological domain(Extracellular),type(description):Domain(BetaCoV S1-CTD),type(description):Region(Receptor-binding domain (RBD)),type(description):Disulfide bond(),type(description):Beta strand()
C_749_T_missense	7445	type(description):Chain(Spike glycoprotein),type(description):Chain(Spike protein S1),type(description):Topological domain(Extracellular),type(description):Domain(BetaCoV S1-NTD),type(description):Region(Disordered),type(description):Natural variant(in strain: Lambda/C.37)
A_230_C_missense	7353	type(description):Chain(Spike glycoprotein),type(description):Chain(Spike protein S1),type(description):Topological domain(Extracellular),type(description):Domain(BetaCoV S1-NTD),type(description):Region(Disordered),type(description):Disulfide bond()
A_85_G_missense	6915	type(description):Chain(Spike glycoprotein),type(description):Chain(Spike protein S1),type(description):Topological domain(Extracellular),type(description):Domain(BetaCoV S1-NTD),type(description):Disulfide bond(),type(description):Beta strand()
G_542_T_missense	6842	type(description):Chain(Spike glycoprotein),type(description):Chain(Spike protein S1),type(description):Topological domain(Extracellular),type(description):Domain(BetaCoV S1-NTD),type(description):Region(Disordered),type(description):Beta strand()
G_208_A_missense	6781	type(description):Chain(Spike glycoprotein),type(description):Chain(Spike protein S1),type(description):Topological domain(Extracellular),type(description):Domain(BetaCoV S1-NTD),type(description):Region(Disordered),type(description):Disulfide bond(),type(description):Natural variant(in strain: Alpha/B.1.1.7, Eta/B.1.525, 19B/501T, Omicron/BA.1, Omicron/BA.4, Omicron/BA.5; May compensate for redu…
G_2031_C_missense	6736	type(description):Chain(Spike glycoprotein),type(description):Chain(Spike protein S1),type(description):Topological domain(Extracellular),type(description):Region(Disordered),type(description):Natural variant(in strain: Eta/B.1.525)
A_3221_G_missense	6533	type(description):Chain(Spike glycoprotein),type(description):Chain(Spike protein S2),type(description):Chain(Spike protein S2'),type(description):Topological domain(Extracellular),type(description):Beta strand()
C_936_T_synonymous	6501	type(description):Chain(Spike glycoprotein),type(description):Chain(Spike protein S1),type(description):Topological domain(Extracellular),type(description):Beta strand()
G_1251_T_missense	6257	type(description):Chain(Spike glycoprotein),type(description):Chain(Spike protein S1),type(description):Topological domain(Extracellular),type(description):Domain(BetaCoV S1-CTD),type(description):Region(Receptor-binding domain (RBD)),type(description):Disulfide bond(),type(description):Disulfide bond(),type(description):Natural variant(in strain: Beta/B.1.351, Gamma/P.1, Omicron/BA.1, Omicron/BA…
C_2425_T_missense	6206	type(description):Chain(Spike glycoprotein),type(description):Chain(Spike protein S2),type(description):Topological domain(Extracellular)
G_519_T_missense	6181	type(description):Chain(Spike glycoprotein),type(description):Chain(Spike protein S1),type(description):Topological domain(Extracellular),type(description):Domain(BetaCoV S1-NTD),type(description):Region(Disordered)
C_3183_T_synonymous	5801	type(description):Chain(Spike glycoprotein),type(description):Chain(Spike protein S2),type(description):Chain(Spike protein S2'),type(description):Topological domain(Extracellular),type(description):Beta strand()
A_2548_C_missense	5713	type(description):Chain(Spike glycoprotein),type(description):Chain(Spike protein S2),type(description):Chain(Spike protein S2'),type(description):Topological domain(Extracellular),type(description):Region(Disordered),type(description):Region(Fusion peptide 2),type(description):Disulfide bond(),type(description):Beta strand()
C_1963_T_missense	5463	type(description):Chain(Spike glycoprotein),type(description):Chain(Spike protein S1),type(description):Topological domain(Extracellular),type(description):Beta strand()
C_3438_T_synonymous	5414	type(description):Chain(Spike glycoprotein),type(description):Chain(Spike protein S2),type(description):Chain(Spike protein S2'),type(description):Topological domain(Extracellular)
C_2042_A_missense	5390	type(description):Chain(Spike glycoprotein),type(description):Chain(Spike protein S1),type(description):Topological domain(Extracellular),type(description):Region(Disordered),type(description):Mutagenesis(About 50% stronger entry efficiency in Vero E6 cells while 30% weaker entry efficiency in hACE2-expressing BHK cells.)
G_238_T_missense	5285	type(description):Chain(Spike glycoprotein),type(description):Chain(Spike protein S1),type(description):Topological domain(Extracellular),type(description):Domain(BetaCoV S1-NTD),type(description):Region(Disordered),type(description):Disulfide bond()
C_200_T_missense	5189	type(description):Chain(Spike glycoprotein),type(description):Chain(Spike protein S1),type(description):Topological domain(Extracellular),type(description):Domain(BetaCoV S1-NTD),type(description):Disulfide bond(),type(description):Beta strand()
C_1715_T_missense	5086	type(description):Chain(Spike glycoprotein),type(description):Chain(Spike protein S1),type(description):Topological domain(Extracellular),type(description):Disulfide bond(),type(description):Beta strand()
G_3371_T_missense	5024	type(description):Chain(Spike glycoprotein),type(description):Chain(Spike protein S2),type(description):Chain(Spike protein S2'),type(description):Topological domain(Extracellular),type(description):Disulfide bond(),type(description):Beta strand()
A_1501_T_missense	4999	type(description):Chain(Spike glycoprotein),type(description):Chain(Spike protein S1),type(description):Topological domain(Extracellular),type(description):Domain(BetaCoV S1-CTD),type(description):Region(Receptor-binding domain (RBD)),type(description):Region(Receptor-binding motif; binding to human ACE2),type(description):Disulfide bond(),type(description):Beta strand()
C_52_T_missense	4937	type(description):Chain(Spike glycoprotein),type(description):Chain(Spike protein S1),type(description):Topological domain(Extracellular),type(description):Domain(BetaCoV S1-NTD),type(description):Region(Disordered),type(description):Disulfide bond()
A_1451_C_missense	4749	type(description):Chain(Spike glycoprotein),type(description):Chain(Spike protein S1),type(description):Topological domain(Extracellular),type(description):Domain(BetaCoV S1-CTD),type(description):Region(Receptor-binding domain (RBD)),type(description):Region(Receptor-binding motif; binding to human ACE2),type(description):Region(Disordered),type(description):Disulfide bond(),type(description):Di…
C_2576_T_missense	4603	type(description):Chain(Spike glycoprotein),type(description):Chain(Spike protein S2),type(description):Chain(Spike protein S2'),type(description):Topological domain(Extracellular),type(description):Beta strand()
C_662_T_missense	4542	type(description):Chain(Spike glycoprotein),type(description):Chain(Spike protein S1),type(description):Topological domain(Extracellular),type(description):Domain(BetaCoV S1-NTD),type(description):Beta strand()
G_2386_T_missense	4540	type(description):Chain(Spike glycoprotein),type(description):Chain(Spike protein S2),type(description):Topological domain(Extracellular)
C_3645_T_synonymous	4526	type(description):Chain(Spike glycoprotein),type(description):Chain(Spike protein S2),type(description):Chain(Spike protein S2'),type(description):Transmembrane(Helical)
G_1374_A_synonymous	4497	type(description):Chain(Spike glycoprotein),type(description):Chain(Spike protein S1),type(description):Topological domain(Extracellular),type(description):Domain(BetaCoV S1-CTD),type(description):Region(Receptor-binding domain (RBD)),type(description):Region(Receptor-binding motif; binding to human ACE2),type(description):Region(Disordered),type(description):Disulfide bond(),type(description):Be…
G_2025_C_missense	4339	type(description):Chain(Spike glycoprotein),type(description):Chain(Spike protein S1),type(description):Topological domain(Extracellular),type(description):Region(Disordered)
G_1430_A_missense	4323	type(description):Chain(Spike glycoprotein),type(description):Chain(Spike protein S1),type(description):Topological domain(Extracellular),type(description):Domain(BetaCoV S1-CTD),type(description):Region(Receptor-binding domain (RBD)),type(description):Region(Receptor-binding motif; binding to human ACE2),type(description):Region(Disordered),type(description):Disulfide bond(),type(description):Be…
C_3342_T_synonymous	4207	type(description):Chain(Spike glycoprotein),type(description):Chain(Spike protein S2),type(description):Chain(Spike protein S2'),type(description):Topological domain(Extracellular),type(description):Disulfide bond(),type(description):Beta strand()
G_106_T_missense	4183	type(description):Chain(Spike glycoprotein),type(description):Chain(Spike protein S1),type(description):Topological domain(Extracellular),type(description):Domain(BetaCoV S1-NTD),type(description):Disulfide bond()
C_2461_T_synonymous	4139	type(description):Chain(Spike glycoprotein),type(description):Chain(Spike protein S2),type(description):Chain(Spike protein S2'),type(description):Topological domain(Extracellular),type(description):Region(Fusion peptide 1),type(description):Helix()
G_1337_T_missense	4011	type(description):Chain(Spike glycoprotein),type(description):Chain(Spike protein S1),type(description):Topological domain(Extracellular),type(description):Domain(BetaCoV S1-CTD),type(description):Region(Receptor-binding domain (RBD)),type(description):Region(Receptor-binding motif; binding to human ACE2),type(description):Disulfide bond(),type(description):Turn()
C_3484_T_missense	3959	type(description):Chain(Spike glycoprotein),type(description):Chain(Spike protein S2),type(description):Chain(Spike protein S2'),type(description):Topological domain(Extracellular)
G_1016_A_missense	3948	type(description):Chain(Spike glycoprotein),type(description):Chain(Spike protein S1),type(description):Topological domain(Extracellular),type(description):Domain(BetaCoV S1-CTD),type(description):Region(Receptor-binding domain (RBD)),type(description):Disulfide bond(),type(description):Helix()
C_896_T_missense	3932	type(description):Chain(Spike glycoprotein),type(description):Chain(Spike protein S1),type(description):Topological domain(Extracellular),type(description):Domain(BetaCoV S1-NTD),type(description):Region(Putative superantigen; may bind T-cell receptor alpha/TRAC),type(description):Disulfide bond(),type(description):Helix()
T_2037_G_missense	3904	type(description):Chain(Spike glycoprotein),type(description):Chain(Spike protein S1),type(description):Topological domain(Extracellular),type(description):Region(Disordered),type(description):Natural variant(in strain: Omicron/BA.1, Omicron/BA.2, Omicron/BA.2.12.1, Omicron/BA.4, Omicron/BA.5),type(description):Mutagenesis(About 50% stronger entry efficiency in Vero E6 cells while 30% weaker entr…
C_1124_T_missense	3897	type(description):Chain(Spike glycoprotein),type(description):Chain(Spike protein S1),type(description):Topological domain(Extracellular),type(description):Domain(BetaCoV S1-CTD),type(description):Region(Receptor-binding domain (RBD))
T_1117_C_missense	3887	type(description):Chain(Spike glycoprotein),type(description):Chain(Spike protein S1),type(description):Topological domain(Extracellular),type(description):Domain(BetaCoV S1-CTD),type(description):Region(Receptor-binding domain (RBD)),type(description):Helix()
G_79_T_missense	3874	type(description):Chain(Spike glycoprotein),type(description):Chain(Spike protein S1),type(description):Topological domain(Extracellular),type(description):Domain(BetaCoV S1-NTD),type(description):Disulfide bond(),type(description):Natural variant(in strain: Omicron/BA.2, Omicron/BA.2.12.1, Omicron/BA.2.75, Omicron/BA.4, Omicron/BA.5)
A_1493_G_missense	3849	type(description):Chain(Spike glycoprotein),type(description):Chain(Spike protein S1),type(description):Topological domain(Extracellular),type(description):Domain(BetaCoV S1-CTD),type(description):Region(Receptor-binding domain (RBD)),type(description):Region(Receptor-binding motif; binding to human ACE2),type(description):Disulfide bond()
A_2862_T_missense	3819	type(description):Chain(Spike glycoprotein),type(description):Chain(Spike protein S2),type(description):Chain(Spike protein S2'),type(description):Topological domain(Extracellular),type(description):Region(Heptad repeat 1),type(description):Coiled coil(),type(description):Natural variant(in strain: Omicron/BA.1, Omicron/BA.2, Omicron/BA.2.12.1, Omicron/BA.2.75, Omicron/BA.4, Omicron/BA.5),type(de…
C_1467_T_synonymous	3818	type(description):Chain(Spike glycoprotein),type(description):Chain(Spike protein S1),type(description):Topological domain(Extracellular),type(description):Domain(BetaCoV S1-CTD),type(description):Region(Receptor-binding domain (RBD)),type(description):Region(Receptor-binding motif; binding to human ACE2),type(description):Region(Disordered),type(description):Disulfide bond(),type(description):Be…
G_2635_T_missense	3805	type(description):Chain(Spike glycoprotein),type(description):Chain(Spike protein S2),type(description):Chain(Spike protein S2'),type(description):Topological domain(Extracellular),type(description):Helix()
T_2907_A_missense	3804	type(description):Chain(Spike glycoprotein),type(description):Chain(Spike protein S2),type(description):Chain(Spike protein S2'),type(description):Topological domain(Extracellular),type(description):Region(Heptad repeat 1),type(description):Coiled coil(),type(description):Natural variant(in strain: Omicron/BA.1, Omicron/BA.2, Omicron/BA.2.12.1, Omicron/BA.2.75, Omicron/BA.4, Omicron/BA.5)
C_2292_A_missense	3800	type(description):Chain(Spike glycoprotein),type(description):Chain(Spike protein S2),type(description):Topological domain(Extracellular),type(description):Natural variant(in strain: Omicron/BA.1, Omicron/BA.2, Omicron/BA.2.12.1, Omicron/BA.2.75, Omicron/BA.4, Omicron/BA.5),type(description):Helix()
C_1112_T_missense	3797	type(description):Chain(Spike glycoprotein),type(description):Chain(Spike protein S1),type(description):Topological domain(Extracellular),type(description):Domain(BetaCoV S1-CTD),type(description):Region(Receptor-binding domain (RBD))
C_2156_T_missense	3796	type(description):Chain(Spike glycoprotein),type(description):Chain(Spike protein S2),type(description):Topological domain(Extracellular),type(description):Beta strand()
T_1513_C_missense	3793	type(description):Chain(Spike glycoprotein),type(description):Chain(Spike protein S1),type(description):Topological domain(Extracellular),type(description):Domain(BetaCoV S1-CTD),type(description):Region(Receptor-binding domain (RBD)),type(description):Region(Receptor-binding motif; binding to human ACE2),type(description):Disulfide bond(),type(description):Helix()
C_2063_T_missense	3781	type(description):Chain(Spike glycoprotein),type(description):Chain(Spike protein S2),type(description):Topological domain(Extracellular)
T_1320_G_missense	3758	type(description):Chain(Spike glycoprotein),type(description):Chain(Spike protein S1),type(description):Topological domain(Extracellular),type(description):Domain(BetaCoV S1-CTD),type(description):Region(Receptor-binding domain (RBD)),type(description):Region(Receptor-binding motif; binding to human ACE2),type(description):Disulfide bond(),type(description):Natural variant(in strain: Omicron/BA.1…
G_1450_C_missense	3747	type(description):Chain(Spike glycoprotein),type(description):Chain(Spike protein S1),type(description):Topological domain(Extracellular),type(description):Domain(BetaCoV S1-CTD),type(description):Region(Receptor-binding domain (RBD)),type(description):Region(Receptor-binding motif; binding to human ACE2),type(description):Region(Disordered),type(description):Disulfide bond(),type(description):Di…
C_3301_T_missense	3735	type(description):Chain(Spike glycoprotein),type(description):Chain(Spike protein S2),type(description):Chain(Spike protein S2'),type(description):Topological domain(Extracellular),type(description):Disulfide bond()
G_208_T_missense	3663	type(description):Chain(Spike glycoprotein),type(description):Chain(Spike protein S1),type(description):Topological domain(Extracellular),type(description):Domain(BetaCoV S1-NTD),type(description):Region(Disordered),type(description):Disulfide bond(),type(description):Natural variant(in strain: Alpha/B.1.1.7, Eta/B.1.525, 19B/501T, Omicron/BA.1, Omicron/BA.4, Omicron/BA.5; May compensate for redu…
C_438_T_synonymous	3607	type(description):Chain(Spike glycoprotein),type(description):Chain(Spike protein S1),type(description):Topological domain(Extracellular),type(description):Domain(BetaCoV S1-NTD),type(description):Region(Disordered),type(description):Disulfide bond(),type(description):Beta strand()
C_888_T_synonymous	3582	type(description):Chain(Spike glycoprotein),type(description):Chain(Spike protein S1),type(description):Topological domain(Extracellular),type(description):Domain(BetaCoV S1-NTD),type(description):Region(Putative superantigen; may bind T-cell receptor alpha/TRAC),type(description):Disulfide bond(),type(description):Helix()
C_159_T_synonymous	3564	type(description):Chain(Spike glycoprotein),type(description):Chain(Spike protein S1),type(description):Topological domain(Extracellular),type(description):Domain(BetaCoV S1-NTD),type(description):Disulfide bond(),type(description):Beta strand()
A_1478_G_missense	3497	type(description):Chain(Spike glycoprotein),type(description):Chain(Spike protein S1),type(description):Topological domain(Extracellular),type(description):Domain(BetaCoV S1-CTD),type(description):Region(Receptor-binding domain (RBD)),type(description):Region(Receptor-binding motif; binding to human ACE2),type(description):Disulfide bond(),type(description):Beta strand()
C_2334_T_synonymous	3495	type(description):Chain(Spike glycoprotein),type(description):Chain(Spike protein S2),type(description):Topological domain(Extracellular),type(description):Helix()
A_289_G_missense	3490	type(description):Chain(Spike glycoprotein),type(description):Chain(Spike protein S1),type(description):Topological domain(Extracellular),type(description):Domain(BetaCoV S1-NTD),type(description):Disulfide bond(),type(description):Beta strand()
C_56_T_missense	3417	type(description):Chain(Spike glycoprotein),type(description):Chain(Spike protein S1),type(description):Topological domain(Extracellular),type(description):Domain(BetaCoV S1-NTD),type(description):Region(Disordered),type(description):Disulfide bond()
C_249_T_synonymous	3408	type(description):Chain(Spike glycoprotein),type(description):Chain(Spike protein S1),type(description):Topological domain(Extracellular),type(description):Domain(BetaCoV S1-NTD),type(description):Disulfide bond(),type(description):Beta strand()
C_180_T_synonymous	3402	type(description):Chain(Spike glycoprotein),type(description):Chain(Spike protein S1),type(description):Topological domain(Extracellular),type(description):Domain(BetaCoV S1-NTD),type(description):Disulfide bond()
C_1035_T_synonymous	3373	type(description):Chain(Spike glycoprotein),type(description):Chain(Spike protein S1),type(description):Topological domain(Extracellular),type(description):Domain(BetaCoV S1-CTD),type(description):Region(Receptor-binding domain (RBD)),type(description):Disulfide bond(),type(description):Beta strand()
C_719_T_missense	3326	type(description):Chain(Spike glycoprotein),type(description):Chain(Spike protein S1),type(description):Topological domain(Extracellular),type(description):Domain(BetaCoV S1-NTD),type(description):Beta strand()
G_663_T_synonymous	3283	type(description):Chain(Spike glycoprotein),type(description):Chain(Spike protein S1),type(description):Topological domain(Extracellular),type(description):Domain(BetaCoV S1-NTD),type(description):Beta strand()
G_2533_T_missense	3260	type(description):Chain(Spike glycoprotein),type(description):Chain(Spike protein S2),type(description):Chain(Spike protein S2'),type(description):Topological domain(Extracellular),type(description):Region(Disordered),type(description):Region(Fusion peptide 2),type(description):Disulfide bond(),type(description):Beta strand()
C_348_T_synonymous	3156	type(description):Chain(Spike glycoprotein),type(description):Chain(Spike protein S1),type(description):Topological domain(Extracellular),type(description):Domain(BetaCoV S1-NTD),type(description):Disulfide bond(),type(description):Beta strand()
G_773_T_missense	3136	type(description):Chain(Spike glycoprotein),type(description):Chain(Spike protein S1),type(description):Topological domain(Extracellular),type(description):Domain(BetaCoV S1-NTD),type(description):Region(Disordered)
C_1524_T_synonymous	3125	type(description):Chain(Spike glycoprotein),type(description):Chain(Spike protein S1),type(description):Topological domain(Extracellular),type(description):Domain(BetaCoV S1-CTD),type(description):Region(Receptor-binding domain (RBD)),type(description):Region(Receptor-binding motif; binding to human ACE2),type(description):Disulfide bond(),type(description):Beta strand()
G_3775_T_missense	3121	type(description):Chain(Spike glycoprotein),type(description):Chain(Spike protein S2),type(description):Chain(Spike protein S2'),type(description):Topological domain(Cytoplasmic),type(description):Motif(Diacidic ER export motif (host COPII))
C_2076_T_synonymous	3110	type(description):Chain(Spike glycoprotein),type(description):Chain(Spike protein S2),type(description):Topological domain(Extracellular),type(description):Beta strand()
G_1213_A_missense	3004	type(description):Chain(Spike glycoprotein),type(description):Chain(Spike protein S1),type(description):Topological domain(Extracellular),type(description):Domain(BetaCoV S1-CTD),type(description):Region(Receptor-binding domain (RBD)),type(description):Region(Integrin-binding motif;),type(description):Disulfide bond(),type(description):Disulfide bond(),type(description):Helix()
A_1126_G_missense	3000	type(description):Chain(Spike glycoprotein),type(description):Chain(Spike protein S1),type(description):Topological domain(Extracellular),type(description):Domain(BetaCoV S1-CTD),type(description):Region(Receptor-binding domain (RBD)),type(description):Beta strand()
T_638_G_missense	2990	type(description):Chain(Spike glycoprotein),type(description):Chain(Spike protein S1),type(description):Topological domain(Extracellular),type(description):Domain(BetaCoV S1-NTD),type(description):Beta strand()
A_1224_C_missense	2978	type(description):Chain(Spike glycoprotein),type(description):Chain(Spike protein S1),type(description):Topological domain(Extracellular),type(description):Domain(BetaCoV S1-CTD),type(description):Region(Receptor-binding domain (RBD)),type(description):Disulfide bond(),type(description):Disulfide bond(),type(description):Natural variant(in strain: Omicron/BA.2, Omicron/BA.2.12.1, Omicron/BA.2.75,…
C_3534_T_synonymous	2961	type(description):Chain(Spike glycoprotein),type(description):Chain(Spike protein S2),type(description):Chain(Spike protein S2'),type(description):Topological domain(Extracellular),type(description):Region(Heptad repeat 2),type(description):Coiled coil()
C_1296_T_synonymous	2914	type(description):Chain(Spike glycoprotein),type(description):Chain(Spike protein S1),type(description):Topological domain(Extracellular),type(description):Domain(BetaCoV S1-CTD),type(description):Region(Receptor-binding domain (RBD)),type(description):Disulfide bond(),type(description):Disulfide bond(),type(description):Beta strand()
G_1708_T_missense	2886	type(description):Chain(Spike glycoprotein),type(description):Chain(Spike protein S1),type(description):Topological domain(Extracellular),type(description):Disulfide bond()
C_1640_T_missense	2874	type(description):Chain(Spike glycoprotein),type(description):Chain(Spike protein S1),type(description):Topological domain(Extracellular),type(description):Disulfide bond(),type(description):Beta strand()
C_2073_T_synonymous	2868	type(description):Chain(Spike glycoprotein),type(description):Chain(Spike protein S2),type(description):Topological domain(Extracellular),type(description):Beta strand()
A_2286_G_synonymous	2841	type(description):Chain(Spike glycoprotein),type(description):Chain(Spike protein S2),type(description):Topological domain(Extracellular),type(description):Helix()
C_1629_T_synonymous	2831	type(description):Chain(Spike glycoprotein),type(description):Chain(Spike protein S1),type(description):Topological domain(Extracellular),type(description):Disulfide bond(),type(description):Beta strand()
C_65_T_missense	2801	type(description):Chain(Spike glycoprotein),type(description):Chain(Spike protein S1),type(description):Topological domain(Extracellular),type(description):Domain(BetaCoV S1-NTD),type(description):Region(Disordered),type(description):Disulfide bond(),type(description):Beta strand()
C_3350_T_missense	2787	type(description):Chain(Spike glycoprotein),type(description):Chain(Spike protein S2),type(description):Chain(Spike protein S2'),type(description):Topological domain(Extracellular),type(description):Disulfide bond()
G_2031_T_missense	2776	type(description):Chain(Spike glycoprotein),type(description):Chain(Spike protein S1),type(description):Topological domain(Extracellular),type(description):Region(Disordered),type(description):Natural variant(in strain: Eta/B.1.525)
G_3792_T_synonymous	2740	type(description):Chain(Spike glycoprotein),type(description):Chain(Spike protein S2),type(description):Chain(Spike protein S2'),type(description):Topological domain(Cytoplasmic),type(description):Motif(Binding to host plasma membrane localising/FERM domain proteins)
C_2816_T_missense	2726	type(description):Chain(Spike glycoprotein),type(description):Chain(Spike protein S2),type(description):Chain(Spike protein S2'),type(description):Topological domain(Extracellular),type(description):Region(Heptad repeat 1),type(description):Helix()
C_764_T_missense	2699	type(description):Chain(Spike glycoprotein),type(description):Chain(Spike protein S1),type(description):Topological domain(Extracellular),type(description):Domain(BetaCoV S1-NTD),type(description):Region(Disordered),type(description):Turn()
G_3058_T_missense	2624	type(description):Chain(Spike glycoprotein),type(description):Chain(Spike protein S2),type(description):Chain(Spike protein S2'),type(description):Topological domain(Extracellular),type(description):Helix()
A_1241_G_missense	2595	type(description):Chain(Spike glycoprotein),type(description):Chain(Spike protein S1),type(description):Topological domain(Extracellular),type(description):Domain(BetaCoV S1-CTD),type(description):Region(Receptor-binding domain (RBD)),type(description):Disulfide bond(),type(description):Disulfide bond()
G_3500_T_missense	2588	type(description):Chain(Spike glycoprotein),type(description):Chain(Spike protein S2),type(description):Chain(Spike protein S2'),type(description):Topological domain(Extracellular),type(description):Region(Heptad repeat 2)
C_33_T_synonymous	2583	type(description):Signal(),type(description):Region(Disordered)
G_906_T_synonymous	2572	type(description):Chain(Spike glycoprotein),type(description):Chain(Spike protein S1),type(description):Topological domain(Extracellular),type(description):Domain(BetaCoV S1-NTD),type(description):Helix()
G_2637_A_synonymous	2563	type(description):Chain(Spike glycoprotein),type(description):Chain(Spike protein S2),type(description):Chain(Spike protein S2'),type(description):Topological domain(Extracellular),type(description):Helix()
G_3711_T_missense	2500	type(description):Chain(Spike glycoprotein),type(description):Chain(Spike protein S2),type(description):Chain(Spike protein S2'),type(description):Topological domain(Cytoplasmic),type(description):Motif(Binding to host endocytosis trafficking protein SNX27)
G_62_C_missense	2498	type(description):Chain(Spike glycoprotein),type(description):Chain(Spike protein S1),type(description):Topological domain(Extracellular),type(description):Domain(BetaCoV S1-NTD),type(description):Region(Disordered),type(description):Disulfide bond(),type(description):Beta strand()
C_1077_T_synonymous	2498	type(description):Chain(Spike glycoprotein),type(description):Chain(Spike protein S1),type(description):Topological domain(Extracellular),type(description):Domain(BetaCoV S1-CTD),type(description):Region(Receptor-binding domain (RBD)),type(description):Disulfide bond()
C_1968_T_synonymous	2446	type(description):Chain(Spike glycoprotein),type(description):Chain(Spike protein S1),type(description):Topological domain(Extracellular),type(description):Beta strand()
G_1983_T_missense	2426	type(description):Chain(Spike glycoprotein),type(description):Chain(Spike protein S1),type(description):Topological domain(Extracellular)
G_489_C_synonymous	2408	type(description):Chain(Spike glycoprotein),type(description):Chain(Spike protein S1),type(description):Topological domain(Extracellular),type(description):Domain(BetaCoV S1-NTD),type(description):Region(Disordered),type(description):Disulfide bond(),type(description):Beta strand()
T_3561_C_synonymous	2385	type(description):Chain(Spike glycoprotein),type(description):Chain(Spike protein S2),type(description):Chain(Spike protein S2'),type(description):Topological domain(Extracellular),type(description):Region(Heptad repeat 2),type(description):Coiled coil(),type(description):Helix()
T_3021_C_synonymous	2361	type(description):Chain(Spike glycoprotein),type(description):Chain(Spike protein S2),type(description):Chain(Spike protein S2'),type(description):Topological domain(Extracellular)
G_784_T_missense	2360	type(description):Chain(Spike glycoprotein),type(description):Chain(Spike protein S1),type(description):Topological domain(Extracellular),type(description):Domain(BetaCoV S1-NTD),type(description):Region(Disordered)
C_3788_T_missense	2339	type(description):Chain(Spike glycoprotein),type(description):Chain(Spike protein S2),type(description):Chain(Spike protein S2'),type(description):Topological domain(Cytoplasmic),type(description):Motif(Binding to host plasma membrane localising/FERM domain proteins)
G_3573_T_missense	2325	type(description):Chain(Spike glycoprotein),type(description):Chain(Spike protein S2),type(description):Chain(Spike protein S2'),type(description):Topological domain(Extracellular),type(description):Region(Heptad repeat 2),type(description):Coiled coil(),type(description):Helix()
C_297_T_synonymous	2322	type(description):Chain(Spike glycoprotein),type(description):Chain(Spike protein S1),type(description):Topological domain(Extracellular),type(description):Domain(BetaCoV S1-NTD),type(description):Disulfide bond()
C_2880_T_synonymous	2300	type(description):Chain(Spike glycoprotein),type(description):Chain(Spike protein S2),type(description):Chain(Spike protein S2'),type(description):Topological domain(Extracellular),type(description):Region(Heptad repeat 1),type(description):Coiled coil()
C_520_T_missense	2295	type(description):Chain(Spike glycoprotein),type(description):Chain(Spike protein S1),type(description):Topological domain(Extracellular),type(description):Domain(BetaCoV S1-NTD),type(description):Region(Disordered)
G_3682_T_missense	2293	type(description):Chain(Spike glycoprotein),type(description):Chain(Spike protein S2),type(description):Chain(Spike protein S2'),type(description):Transmembrane(Helical),type(description):Helix()
C_174_T_synonymous	2283	type(description):Chain(Spike glycoprotein),type(description):Chain(Spike protein S1),type(description):Topological domain(Extracellular),type(description):Domain(BetaCoV S1-NTD),type(description):Disulfide bond()
C_3793_T_missense	2245	type(description):Chain(Spike glycoprotein),type(description):Chain(Spike protein S2),type(description):Chain(Spike protein S2'),type(description):Topological domain(Cytoplasmic),type(description):Motif(Binding to host plasma membrane localising/FERM domain proteins)
C_35_T_missense	2233	type(description):Signal(),type(description):Region(Disordered)
G_3656_T_missense	2178	type(description):Chain(Spike glycoprotein),type(description):Chain(Spike protein S2),type(description):Chain(Spike protein S2'),type(description):Transmembrane(Helical),type(description):Helix()
C_1919_T_missense	2172	type(description):Chain(Spike glycoprotein),type(description):Chain(Spike protein S1),type(description):Topological domain(Extracellular),type(description):Region(Disordered),type(description):Disulfide bond(),type(description):Beta strand()
C_918_T_synonymous	2126	type(description):Chain(Spike glycoprotein),type(description):Chain(Spike protein S1),type(description):Topological domain(Extracellular),type(description):Beta strand()
G_1231_T_missense	2104	type(description):Chain(Spike glycoprotein),type(description):Chain(Spike protein S1),type(description):Topological domain(Extracellular),type(description):Domain(BetaCoV S1-CTD),type(description):Region(Receptor-binding domain (RBD)),type(description):Disulfide bond(),type(description):Disulfide bond(),type(description):Beta strand()
C_86_T_missense	2099	type(description):Chain(Spike glycoprotein),type(description):Chain(Spike protein S1),type(description):Topological domain(Extracellular),type(description):Domain(BetaCoV S1-NTD),type(description):Disulfide bond(),type(description):Beta strand()
C_2111_T_missense	2089	type(description):Chain(Spike glycoprotein),type(description):Chain(Spike protein S2),type(description):Topological domain(Extracellular),type(description):Beta strand()
C_152_T_missense	2082	type(description):Chain(Spike glycoprotein),type(description):Chain(Spike protein S1),type(description):Topological domain(Extracellular),type(description):Domain(BetaCoV S1-NTD),type(description):Disulfide bond(),type(description):Beta strand()
C_96_T_synonymous	2068	type(description):Chain(Spike glycoprotein),type(description):Chain(Spike protein S1),type(description):Topological domain(Extracellular),type(description):Domain(BetaCoV S1-NTD),type(description):Disulfide bond(),type(description):Turn()
G_162_T_missense	2051	type(description):Chain(Spike glycoprotein),type(description):Chain(Spike protein S1),type(description):Topological domain(Extracellular),type(description):Domain(BetaCoV S1-NTD),type(description):Disulfide bond(),type(description):Beta strand()
C_2812_T_missense	2044	type(description):Chain(Spike glycoprotein),type(description):Chain(Spike protein S2),type(description):Chain(Spike protein S2'),type(description):Topological domain(Extracellular),type(description):Region(Heptad repeat 1),type(description):Helix()
G_224_T_missense	2034	type(description):Chain(Spike glycoprotein),type(description):Chain(Spike protein S1),type(description):Topological domain(Extracellular),type(description):Domain(BetaCoV S1-NTD),type(description):Region(Disordered),type(description):Disulfide bond()
C_1686_T_synonymous	2033	type(description):Chain(Spike glycoprotein),type(description):Chain(Spike protein S1),type(description):Topological domain(Extracellular),type(description):Disulfide bond()
G_3775_C_missense	2024	type(description):Chain(Spike glycoprotein),type(description):Chain(Spike protein S2),type(description):Chain(Spike protein S2'),type(description):Topological domain(Cytoplasmic),type(description):Motif(Diacidic ER export motif (host COPII))
T_273_C_synonymous	2005	type(description):Chain(Spike glycoprotein),type(description):Chain(Spike protein S1),type(description):Topological domain(Extracellular),type(description):Domain(BetaCoV S1-NTD),type(description):Disulfide bond(),type(description):Beta strand()
G_1430_T_missense	2000	type(description):Chain(Spike glycoprotein),type(description):Chain(Spike protein S1),type(description):Topological domain(Extracellular),type(description):Domain(BetaCoV S1-CTD),type(description):Region(Receptor-binding domain (RBD)),type(description):Region(Receptor-binding motif; binding to human ACE2),type(description):Region(Disordered),type(description):Disulfide bond(),type(description):Be…
G_42_T_missense	1986	type(description):Chain(Spike glycoprotein),type(description):Chain(Spike protein S1),type(description):Topological domain(Extracellular),type(description):Domain(BetaCoV S1-NTD),type(description):Region(Disordered)
G_199_T_missense	1970	type(description):Chain(Spike glycoprotein),type(description):Chain(Spike protein S1),type(description):Topological domain(Extracellular),type(description):Domain(BetaCoV S1-NTD),type(description):Disulfide bond(),type(description):Beta strand()
G_2046_T_synonymous	1967	type(description):Chain(Spike glycoprotein),type(description):Chain(Spike protein S1),type(description):Topological domain(Extracellular),type(description):Region(Disordered),type(description):Region(Putative superantigen; may bind T-cell receptor beta/TRBC1),type(description):Mutagenesis(About 50% stronger entry efficiency in Vero E6 cells while 30% weaker entry efficiency in hACE2-expressing BH…
C_76_T_missense	1958	type(description):Chain(Spike glycoprotein),type(description):Chain(Spike protein S1),type(description):Topological domain(Extracellular),type(description):Domain(BetaCoV S1-NTD),type(description):Region(Disordered),type(description):Disulfide bond(),type(description):Natural variant(in strain: Omicron/BA.2, Omicron/BA.2.12.1, Omicron/BA.2.75, Omicron/BA.4, Omicron/BA.5)
G_3526_T_missense	1949	type(description):Chain(Spike glycoprotein),type(description):Chain(Spike protein S2),type(description):Chain(Spike protein S2'),type(description):Topological domain(Extracellular),type(description):Region(Heptad repeat 2)
G_459_T_missense	1942	type(description):Chain(Spike glycoprotein),type(description):Chain(Spike protein S1),type(description):Topological domain(Extracellular),type(description):Domain(BetaCoV S1-NTD),type(description):Region(Disordered),type(description):Disulfide bond(),type(description):Beta strand()
C_3444_T_synonymous	1941	type(description):Chain(Spike glycoprotein),type(description):Chain(Spike protein S2),type(description):Chain(Spike protein S2'),type(description):Topological domain(Extracellular),type(description):Helix()
C_3080_T_missense	1933	type(description):Chain(Spike glycoprotein),type(description):Chain(Spike protein S2),type(description):Chain(Spike protein S2'),type(description):Topological domain(Extracellular)
C_1565_T_missense	1928	type(description):Chain(Spike glycoprotein),type(description):Chain(Spike protein S1),type(description):Topological domain(Extracellular),type(description):Domain(BetaCoV S1-CTD),type(description):Region(Receptor-binding domain (RBD)),type(description):Region(Disordered),type(description):Disulfide bond()
C_702_T_synonymous	1911	type(description):Chain(Spike glycoprotein),type(description):Chain(Spike protein S1),type(description):Topological domain(Extracellular),type(description):Domain(BetaCoV S1-NTD),type(description):Glycosylation(N-linked (GlcNAc...) (high mannose) asparagine; by host),type(description):Mutagenesis(Increased resistance to neutralizing antibodies.)
G_3655_T_missense	1906	type(description):Chain(Spike glycoprotein),type(description):Chain(Spike protein S2),type(description):Chain(Spike protein S2'),type(description):Transmembrane(Helical),type(description):Helix()
C_2367_T_synonymous	1891	type(description):Chain(Spike glycoprotein),type(description):Chain(Spike protein S2),type(description):Topological domain(Extracellular),type(description):Beta strand()
C_761_T_missense	1885	type(description):Chain(Spike glycoprotein),type(description):Chain(Spike protein S1),type(description):Topological domain(Extracellular),type(description):Domain(BetaCoV S1-NTD),type(description):Region(Disordered)
T_240_C_synonymous	1883	type(description):Chain(Spike glycoprotein),type(description):Chain(Spike protein S1),type(description):Topological domain(Extracellular),type(description):Domain(BetaCoV S1-NTD),type(description):Region(Disordered),type(description):Disulfide bond(),type(description):Natural variant(in strain: Beta/B.1.351)
C_2775_T_synonymous	1878	type(description):Chain(Spike glycoprotein),type(description):Chain(Spike protein S2),type(description):Chain(Spike protein S2'),type(description):Topological domain(Extracellular),type(description):Region(Heptad repeat 1),type(description):Helix()
C_435_T_synonymous	1874	type(description):Chain(Spike glycoprotein),type(description):Chain(Spike protein S1),type(description):Topological domain(Extracellular),type(description):Domain(BetaCoV S1-NTD),type(description):Region(Disordered),type(description):Disulfide bond(),type(description):Natural variant(in strain: Omicron/BA.1),type(description):Beta strand()
C_2808_T_synonymous	1871	type(description):Chain(Spike glycoprotein),type(description):Chain(Spike protein S2),type(description):Chain(Spike protein S2'),type(description):Topological domain(Extracellular),type(description):Region(Heptad repeat 1),type(description):Helix()
G_711_T_missense	1828	type(description):Chain(Spike glycoprotein),type(description):Chain(Spike protein S1),type(description):Topological domain(Extracellular),type(description):Domain(BetaCoV S1-NTD),type(description):Beta strand()
C_1029_T_synonymous	1823	type(description):Chain(Spike glycoprotein),type(description):Chain(Spike protein S1),type(description):Topological domain(Extracellular),type(description):Domain(BetaCoV S1-CTD),type(description):Region(Receptor-binding domain (RBD)),type(description):Glycosylation(N-linked (GlcNAc...) (complex) asparagine; by host),type(description):Disulfide bond(),type(description):Mutagenesis(Reduced viral i…
C_2472_T_synonymous	1821	type(description):Chain(Spike glycoprotein),type(description):Chain(Spike protein S2),type(description):Chain(Spike protein S2'),type(description):Topological domain(Extracellular),type(description):Region(Fusion peptide 1)
C_646_T_missense	1821	type(description):Chain(Spike glycoprotein),type(description):Chain(Spike protein S1),type(description):Topological domain(Extracellular),type(description):Domain(BetaCoV S1-NTD)
G_531_A_missense	1818	type(description):Chain(Spike glycoprotein),type(description):Chain(Spike protein S1),type(description):Topological domain(Extracellular),type(description):Domain(BetaCoV S1-NTD),type(description):Region(Disordered)
G_641_A_missense	1817	type(description):Chain(Spike glycoprotein),type(description):Chain(Spike protein S1),type(description):Topological domain(Extracellular),type(description):Domain(BetaCoV S1-NTD),type(description):Beta strand()
C_3303_T_synonymous	1816	type(description):Chain(Spike glycoprotein),type(description):Chain(Spike protein S2),type(description):Chain(Spike protein S2'),type(description):Topological domain(Extracellular),type(description):Disulfide bond(),type(description):Natural variant(in strain: Theta/P.3)
C_2434_T_missense	1813	type(description):Chain(Spike glycoprotein),type(description):Chain(Spike protein S2),type(description):Topological domain(Extracellular),type(description):Beta strand()
C_59_T_missense	1809	type(description):Chain(Spike glycoprotein),type(description):Chain(Spike protein S1),type(description):Topological domain(Extracellular),type(description):Domain(BetaCoV S1-NTD),type(description):Region(Disordered),type(description):Disulfide bond(),type(description):Beta strand()
G_643_T_missense	1809	type(description):Chain(Spike glycoprotein),type(description):Chain(Spike protein S1),type(description):Topological domain(Extracellular),type(description):Domain(BetaCoV S1-NTD),type(description):Beta strand()
T_772_C_missense	1785	type(description):Chain(Spike glycoprotein),type(description):Chain(Spike protein S1),type(description):Topological domain(Extracellular),type(description):Domain(BetaCoV S1-NTD),type(description):Region(Disordered)
G_3604_C_missense	1766	type(description):Chain(Spike glycoprotein),type(description):Chain(Spike protein S2),type(description):Chain(Spike protein S2'),type(description):Topological domain(Extracellular),type(description):Region(Heptad repeat 2),type(description):Coiled coil()
C_3485_T_missense	1748	type(description):Chain(Spike glycoprotein),type(description):Chain(Spike protein S2),type(description):Chain(Spike protein S2'),type(description):Topological domain(Extracellular)
C_2576_A_missense	1734	type(description):Chain(Spike glycoprotein),type(description):Chain(Spike protein S2),type(description):Chain(Spike protein S2'),type(description):Topological domain(Extracellular),type(description):Beta strand()
C_2435_T_missense	1726	type(description):Chain(Spike glycoprotein),type(description):Chain(Spike protein S2),type(description):Topological domain(Extracellular),type(description):Beta strand()
A_204_C_synonymous	1716	type(description):Chain(Spike glycoprotein),type(description):Chain(Spike protein S1),type(description):Topological domain(Extracellular),type(description):Domain(BetaCoV S1-NTD),type(description):Region(Disordered),type(description):Disulfide bond(),type(description):Beta strand()
C_293_T_missense	1708	type(description):Chain(Spike glycoprotein),type(description):Chain(Spike protein S1),type(description):Topological domain(Extracellular),type(description):Domain(BetaCoV S1-NTD),type(description):Disulfide bond(),type(description):Beta strand()
C_1425_T_synonymous	1703	type(description):Chain(Spike glycoprotein),type(description):Chain(Spike protein S1),type(description):Topological domain(Extracellular),type(description):Domain(BetaCoV S1-CTD),type(description):Region(Receptor-binding domain (RBD)),type(description):Region(Receptor-binding motif; binding to human ACE2),type(description):Region(Disordered),type(description):Disulfide bond(),type(description):Mu…
T_1179_C_synonymous	1689	type(description):Chain(Spike glycoprotein),type(description):Chain(Spike protein S1),type(description):Topological domain(Extracellular),type(description):Domain(BetaCoV S1-CTD),type(description):Region(Receptor-binding domain (RBD)),type(description):Disulfide bond(),type(description):Disulfide bond(),type(description):Beta strand()
T_2235_C_synonymous	1687	type(description):Chain(Spike glycoprotein),type(description):Chain(Spike protein S2),type(description):Topological domain(Extracellular),type(description):Disulfide bond(),type(description):Disulfide bond()
C_205_T_missense	1669	type(description):Chain(Spike glycoprotein),type(description):Chain(Spike protein S1),type(description):Topological domain(Extracellular),type(description):Domain(BetaCoV S1-NTD),type(description):Region(Disordered),type(description):Disulfide bond(),type(description):Beta strand()
A_3456_G_synonymous	1651	type(description):Chain(Spike glycoprotein),type(description):Chain(Spike protein S2),type(description):Chain(Spike protein S2'),type(description):Topological domain(Extracellular),type(description):Helix()
C_1435_T_missense	1640	type(description):Chain(Spike glycoprotein),type(description):Chain(Spike protein S1),type(description):Topological domain(Extracellular),type(description):Domain(BetaCoV S1-CTD),type(description):Region(Receptor-binding domain (RBD)),type(description):Region(Receptor-binding motif; binding to human ACE2),type(description):Region(Disordered),type(description):Disulfide bond()
G_1720_T_missense	1627	type(description):Chain(Spike glycoprotein),type(description):Chain(Spike protein S1),type(description):Topological domain(Extracellular),type(description):Disulfide bond(),type(description):Beta strand()
C_2039_T_missense	1626	type(description):Chain(Spike glycoprotein),type(description):Chain(Spike protein S1),type(description):Topological domain(Extracellular),type(description):Region(Disordered),type(description):Mutagenesis(About 50% stronger entry efficiency in Vero E6 cells while 30% weaker entry efficiency in hACE2-expressing BHK cells.),type(description):Turn()
G_16_T_missense	1615	type(description):Signal(),type(description):Region(Disordered)
G_3219_C_missense	1599	type(description):Chain(Spike glycoprotein),type(description):Chain(Spike protein S2),type(description):Chain(Spike protein S2'),type(description):Topological domain(Extracellular),type(description):Beta strand()
C_2820_T_synonymous	1598	type(description):Chain(Spike glycoprotein),type(description):Chain(Spike protein S2),type(description):Chain(Spike protein S2'),type(description):Topological domain(Extracellular),type(description):Region(Heptad repeat 1),type(description):Helix()
G_46_T_missense	1540	type(description):Chain(Spike glycoprotein),type(description):Chain(Spike protein S1),type(description):Topological domain(Extracellular),type(description):Domain(BetaCoV S1-NTD),type(description):Region(Disordered),type(description):Disulfide bond()
C_3714_T_synonymous	1535	type(description):Chain(Spike glycoprotein),type(description):Chain(Spike protein S2),type(description):Chain(Spike protein S2'),type(description):Topological domain(Cytoplasmic),type(description):Motif(Binding to host endocytosis trafficking protein SNX27)
C_165_T_synonymous	1508	type(description):Chain(Spike glycoprotein),type(description):Chain(Spike protein S1),type(description):Topological domain(Extracellular),type(description):Domain(BetaCoV S1-NTD),type(description):Disulfide bond(),type(description):Beta strand()
C_2292_T_synonymous	1499	type(description):Chain(Spike glycoprotein),type(description):Chain(Spike protein S2),type(description):Topological domain(Extracellular),type(description):Natural variant(in strain: Omicron/BA.1, Omicron/BA.2, Omicron/BA.2.12.1, Omicron/BA.2.75, Omicron/BA.4, Omicron/BA.5),type(description):Helix()
G_532_A_missense	1495	type(description):Chain(Spike glycoprotein),type(description):Chain(Spike protein S1),type(description):Topological domain(Extracellular),type(description):Domain(BetaCoV S1-NTD),type(description):Region(Disordered)
A_3213_G_synonymous	1491	type(description):Chain(Spike glycoprotein),type(description):Chain(Spike protein S2),type(description):Chain(Spike protein S2'),type(description):Topological domain(Extracellular),type(description):Natural variant(in strain: Kappa/B.1.617.1),type(description):Beta strand()
C_558_T_synonymous	1482	type(description):Chain(Spike glycoprotein),type(description):Chain(Spike protein S1),type(description):Topological domain(Extracellular),type(description):Domain(BetaCoV S1-NTD),type(description):Beta strand()
C_826_T_synonymous	1475	type(description):Chain(Spike glycoprotein),type(description):Chain(Spike protein S1),type(description):Topological domain(Extracellular),type(description):Domain(BetaCoV S1-NTD),type(description):Beta strand()
G_3487_T_missense	1471	type(description):Chain(Spike glycoprotein),type(description):Chain(Spike protein S2),type(description):Chain(Spike protein S2'),type(description):Topological domain(Extracellular)
G_3450_T_missense	1470	type(description):Chain(Spike glycoprotein),type(description):Chain(Spike protein S2),type(description):Chain(Spike protein S2'),type(description):Topological domain(Extracellular),type(description):Helix()
C_2147_T_missense	1469	type(description):Chain(Spike glycoprotein),type(description):Chain(Spike protein S2),type(description):Topological domain(Extracellular),type(description):Beta strand()
G_38_C_missense	1460	type(description):Signal(),type(description):Region(Disordered)
C_526_T_missense	1446	type(description):Chain(Spike glycoprotein),type(description):Chain(Spike protein S1),type(description):Topological domain(Extracellular),type(description):Domain(BetaCoV S1-NTD),type(description):Region(Disordered)
C_84_T_synonymous	1441	type(description):Chain(Spike glycoprotein),type(description):Chain(Spike protein S1),type(description):Topological domain(Extracellular),type(description):Domain(BetaCoV S1-NTD),type(description):Disulfide bond(),type(description):Beta strand()
G_2478_T_synonymous	1436	type(description):Chain(Spike glycoprotein),type(description):Chain(Spike protein S2),type(description):Chain(Spike protein S2'),type(description):Topological domain(Extracellular),type(description):Region(Fusion peptide 1)
T_411_C_synonymous	1433	type(description):Chain(Spike glycoprotein),type(description):Chain(Spike protein S1),type(description):Topological domain(Extracellular),type(description):Domain(BetaCoV S1-NTD),type(description):Disulfide bond(),type(description):Beta strand()
C_3138_T_synonymous	1432	type(description):Chain(Spike glycoprotein),type(description):Chain(Spike protein S2),type(description):Chain(Spike protein S2'),type(description):Topological domain(Extracellular),type(description):Beta strand()
G_3687_T_missense	1425	type(description):Chain(Spike glycoprotein),type(description):Chain(Spike protein S2),type(description):Chain(Spike protein S2'),type(description):Transmembrane(Helical),type(description):Helix()
C_870_T_synonymous	1422	type(description):Chain(Spike glycoprotein),type(description):Chain(Spike protein S1),type(description):Topological domain(Extracellular),type(description):Domain(BetaCoV S1-NTD),type(description):Region(Putative superantigen; may bind T-cell receptor alpha/TRAC),type(description):Beta strand()
C_145_T_missense	1415	type(description):Chain(Spike glycoprotein),type(description):Chain(Spike protein S1),type(description):Topological domain(Extracellular),type(description):Domain(BetaCoV S1-NTD),type(description):Disulfide bond(),type(description):Beta strand()
C_1154_T_missense	1410	type(description):Chain(Spike glycoprotein),type(description):Chain(Spike protein S1),type(description):Topological domain(Extracellular),type(description):Domain(BetaCoV S1-CTD),type(description):Region(Receptor-binding domain (RBD)),type(description):Disulfide bond(),type(description):Turn()
C_1221_T_synonymous	1397	type(description):Chain(Spike glycoprotein),type(description):Chain(Spike protein S1),type(description):Topological domain(Extracellular),type(description):Domain(BetaCoV S1-CTD),type(description):Region(Receptor-binding domain (RBD)),type(description):Disulfide bond(),type(description):Disulfide bond(),type(description):Helix()
T_302_C_missense	1392	type(description):Chain(Spike glycoprotein),type(description):Chain(Spike protein S1),type(description):Topological domain(Extracellular),type(description):Domain(BetaCoV S1-NTD),type(description):Disulfide bond()
C_2796_A_synonymous	1387	type(description):Chain(Spike glycoprotein),type(description):Chain(Spike protein S2),type(description):Chain(Spike protein S2'),type(description):Topological domain(Extracellular),type(description):Region(Heptad repeat 1),type(description):Helix()
C_250_T_synonymous	1386	type(description):Chain(Spike glycoprotein),type(description):Chain(Spike protein S1),type(description):Topological domain(Extracellular),type(description):Domain(BetaCoV S1-NTD),type(description):Disulfide bond(),type(description):Beta strand()
G_641_T_missense	1383	type(description):Chain(Spike glycoprotein),type(description):Chain(Spike protein S1),type(description):Topological domain(Extracellular),type(description):Domain(BetaCoV S1-NTD),type(description):Beta strand()
G_3259_T_missense	1377	type(description):Chain(Spike glycoprotein),type(description):Chain(Spike protein S2),type(description):Chain(Spike protein S2'),type(description):Topological domain(Extracellular),type(description):Disulfide bond(),type(description):Beta strand()
G_664_T_missense	1371	type(description):Chain(Spike glycoprotein),type(description):Chain(Spike protein S1),type(description):Topological domain(Extracellular),type(description):Domain(BetaCoV S1-NTD),type(description):Beta strand()
T_2364_C_synonymous	1365	type(description):Chain(Spike glycoprotein),type(description):Chain(Spike protein S2),type(description):Topological domain(Extracellular),type(description):Beta strand()
G_2536_T_missense	1365	type(description):Chain(Spike glycoprotein),type(description):Chain(Spike protein S2),type(description):Chain(Spike protein S2'),type(description):Topological domain(Extracellular),type(description):Region(Disordered),type(description):Region(Fusion peptide 2),type(description):Disulfide bond()
C_2033_T_missense	1365	type(description):Chain(Spike glycoprotein),type(description):Chain(Spike protein S1),type(description):Topological domain(Extracellular),type(description):Region(Disordered)
G_62_T_missense	1363	type(description):Chain(Spike glycoprotein),type(description):Chain(Spike protein S1),type(description):Topological domain(Extracellular),type(description):Domain(BetaCoV S1-NTD),type(description):Region(Disordered),type(description):Disulfide bond(),type(description):Beta strand()
G_3364_T_missense	1361	type(description):Chain(Spike glycoprotein),type(description):Chain(Spike protein S2),type(description):Chain(Spike protein S2'),type(description):Topological domain(Extracellular),type(description):Disulfide bond(),type(description):Beta strand()
C_882_T_synonymous	1361	type(description):Chain(Spike glycoprotein),type(description):Chain(Spike protein S1),type(description):Topological domain(Extracellular),type(description):Domain(BetaCoV S1-NTD),type(description):Region(Putative superantigen; may bind T-cell receptor alpha/TRAC),type(description):Disulfide bond()
G_3704_T_missense	1337	type(description):Chain(Spike glycoprotein),type(description):Chain(Spike protein S2),type(description):Chain(Spike protein S2'),type(description):Helix()
G_1864_T_missense	1336	type(description):Chain(Spike glycoprotein),type(description):Chain(Spike protein S1),type(description):Topological domain(Extracellular),type(description):Region(Disordered),type(description):Disulfide bond(),type(description):Helix()
C_968_T_missense	1309	type(description):Chain(Spike glycoprotein),type(description):Chain(Spike protein S1),type(description):Topological domain(Extracellular),type(description):Region(Receptor-binding domain (RBD)),type(description):Region(Disordered)
G_3740_T_missense	1301	type(description):Chain(Spike glycoprotein),type(description):Chain(Spike protein S2),type(description):Chain(Spike protein S2'),type(description):Topological domain(Cytoplasmic)
G_2562_T_missense	1297	type(description):Chain(Spike glycoprotein),type(description):Chain(Spike protein S2),type(description):Chain(Spike protein S2'),type(description):Topological domain(Extracellular),type(description):Region(Fusion peptide 2),type(description):Helix()
G_3690_T_synonymous	1296	type(description):Chain(Spike glycoprotein),type(description):Chain(Spike protein S2),type(description):Chain(Spike protein S2'),type(description):Transmembrane(Helical),type(description):Helix()
G_1558_T_missense	1285	type(description):Chain(Spike glycoprotein),type(description):Chain(Spike protein S1),type(description):Topological domain(Extracellular),type(description):Domain(BetaCoV S1-CTD),type(description):Region(Receptor-binding domain (RBD)),type(description):Region(Disordered),type(description):Disulfide bond(),type(description):Beta strand()
A_1661_G_missense	1275	type(description):Chain(Spike glycoprotein),type(description):Chain(Spike protein S1),type(description):Topological domain(Extracellular),type(description):Disulfide bond(),type(description):Beta strand()
C_210_T_synonymous	1274	type(description):Chain(Spike glycoprotein),type(description):Chain(Spike protein S1),type(description):Topological domain(Extracellular),type(description):Domain(BetaCoV S1-NTD),type(description):Region(Disordered),type(description):Disulfide bond(),type(description):Natural variant(in strain: Alpha/B.1.1.7, Eta/B.1.525, 19B/501T, Omicron/BA.1, Omicron/BA.4, Omicron/BA.5; May compensate for redu…
G_727_T_missense	1269	type(description):Chain(Spike glycoprotein),type(description):Chain(Spike protein S1),type(description):Topological domain(Extracellular),type(description):Domain(BetaCoV S1-NTD),type(description):Beta strand()
G_1749_T_missense	1261	type(description):Chain(Spike glycoprotein),type(description):Chain(Spike protein S1),type(description):Topological domain(Extracellular),type(description):Disulfide bond()
C_2051_T_missense	1246	type(description):Chain(Spike glycoprotein),type(description):Chain(Spike protein S1),type(description):Topological domain(Extracellular),type(description):Region(Disordered),type(description):Region(Putative superantigen; may bind T-cell receptor beta/TRBC1),type(description):Mutagenesis(About 50% stronger entry efficiency in Vero E6 cells while 30% weaker entry efficiency in hACE2-expressing BH…
G_1146_T_synonymous	1243	type(description):Chain(Spike glycoprotein),type(description):Chain(Spike protein S1),type(description):Topological domain(Extracellular),type(description):Domain(BetaCoV S1-CTD),type(description):Region(Receptor-binding domain (RBD)),type(description):Disulfide bond(),type(description):Beta strand()
C_3357_T_synonymous	1243	type(description):Chain(Spike glycoprotein),type(description):Chain(Spike protein S2),type(description):Chain(Spike protein S2'),type(description):Topological domain(Extracellular),type(description):Disulfide bond(),type(description):Beta strand()
C_1718_T_missense	1242	type(description):Chain(Spike glycoprotein),type(description):Chain(Spike protein S1),type(description):Topological domain(Extracellular),type(description):Disulfide bond(),type(description):Beta strand()
A_758_G_missense	1241	type(description):Chain(Spike glycoprotein),type(description):Chain(Spike protein S1),type(description):Topological domain(Extracellular),type(description):Domain(BetaCoV S1-NTD),type(description):Region(Disordered),type(description):Beta strand()
C_75_T_synonymous	1238	type(description):Chain(Spike glycoprotein),type(description):Chain(Spike protein S1),type(description):Topological domain(Extracellular),type(description):Domain(BetaCoV S1-NTD),type(description):Region(Disordered),type(description):Disulfide bond(),type(description):Natural variant(in strain: Omicron/BA.2, Omicron/BA.2.12.1, Omicron/BA.2.75, Omicron/BA.4, Omicron/BA.5)
A_3380_G_missense	1222	type(description):Chain(Spike glycoprotein),type(description):Chain(Spike protein S2),type(description):Chain(Spike protein S2'),type(description):Topological domain(Extracellular),type(description):Beta strand()
C_129_T_synonymous	1222	type(description):Chain(Spike glycoprotein),type(description):Chain(Spike protein S1),type(description):Topological domain(Extracellular),type(description):Domain(BetaCoV S1-NTD),type(description):Disulfide bond(),type(description):Beta strand()
A_1806_T_synonymous	1218	type(description):Chain(Spike glycoprotein),type(description):Chain(Spike protein S1),type(description):Topological domain(Extracellular),type(description):Turn()
G_3621_T_missense	1210	type(description):Chain(Spike glycoprotein),type(description):Chain(Spike protein S2),type(description):Chain(Spike protein S2'),type(description):Topological domain(Extracellular)
T_3717_C_synonymous	1171	type(description):Chain(Spike glycoprotein),type(description):Chain(Spike protein S2),type(description):Chain(Spike protein S2'),type(description):Topological domain(Cytoplasmic),type(description):Motif(Binding to host endocytosis trafficking protein SNX27)
C_390_T_synonymous	1168	type(description):Chain(Spike glycoprotein),type(description):Chain(Spike protein S1),type(description):Topological domain(Extracellular),type(description):Domain(BetaCoV S1-NTD),type(description):Disulfide bond(),type(description):Beta strand()
C_1185_T_synonymous	1157	type(description):Chain(Spike glycoprotein),type(description):Chain(Spike protein S1),type(description):Topological domain(Extracellular),type(description):Domain(BetaCoV S1-CTD),type(description):Region(Receptor-binding domain (RBD)),type(description):Disulfide bond(),type(description):Disulfide bond(),type(description):Beta strand()
C_2102_T_missense	1155	type(description):Chain(Spike glycoprotein),type(description):Chain(Spike protein S2),type(description):Topological domain(Extracellular)
G_3219_T_missense	1153	type(description):Chain(Spike glycoprotein),type(description):Chain(Spike protein S2),type(description):Chain(Spike protein S2'),type(description):Topological domain(Extracellular),type(description):Beta strand()
C_3054_T_synonymous	1152	type(description):Chain(Spike glycoprotein),type(description):Chain(Spike protein S2),type(description):Chain(Spike protein S2'),type(description):Topological domain(Extracellular),type(description):Helix()
G_1223_T_missense	1151	type(description):Chain(Spike glycoprotein),type(description):Chain(Spike protein S1),type(description):Topological domain(Extracellular),type(description):Domain(BetaCoV S1-CTD),type(description):Region(Receptor-binding domain (RBD)),type(description):Disulfide bond(),type(description):Disulfide bond(),type(description):Helix()
G_2806_T_missense	1149	type(description):Chain(Spike glycoprotein),type(description):Chain(Spike protein S2),type(description):Chain(Spike protein S2'),type(description):Topological domain(Extracellular),type(description):Region(Heptad repeat 1),type(description):Helix()
C_2145_T_synonymous	1128	type(description):Chain(Spike glycoprotein),type(description):Chain(Spike protein S2),type(description):Topological domain(Extracellular),type(description):Beta strand()
G_2562_A_synonymous	1126	type(description):Chain(Spike glycoprotein),type(description):Chain(Spike protein S2),type(description):Chain(Spike protein S2'),type(description):Topological domain(Extracellular),type(description):Region(Fusion peptide 2),type(description):Helix()
G_3457_T_missense	1125	type(description):Chain(Spike glycoprotein),type(description):Chain(Spike protein S2),type(description):Chain(Spike protein S2'),type(description):Topological domain(Extracellular),type(description):Helix()
G_1336_A_missense	1121	type(description):Chain(Spike glycoprotein),type(description):Chain(Spike protein S1),type(description):Topological domain(Extracellular),type(description):Domain(BetaCoV S1-CTD),type(description):Region(Receptor-binding domain (RBD)),type(description):Region(Receptor-binding motif; binding to human ACE2),type(description):Disulfide bond(),type(description):Turn()
G_2306_T_missense	1104	type(description):Chain(Spike glycoprotein),type(description):Chain(Spike protein S2),type(description):Topological domain(Extracellular),type(description):Helix()
A_1854_T_synonymous	1100	type(description):Chain(Spike glycoprotein),type(description):Chain(Spike protein S1),type(description):Topological domain(Extracellular),type(description):Disulfide bond(),type(description):Turn()
C_3755_T_missense	1099	type(description):Chain(Spike glycoprotein),type(description):Chain(Spike protein S2),type(description):Chain(Spike protein S2'),type(description):Topological domain(Cytoplasmic)
G_643_C_missense	1099	type(description):Chain(Spike glycoprotein),type(description):Chain(Spike protein S1),type(description):Topological domain(Extracellular),type(description):Domain(BetaCoV S1-NTD),type(description):Beta strand()
C_2027_T_missense	1099	type(description):Chain(Spike glycoprotein),type(description):Chain(Spike protein S1),type(description):Topological domain(Extracellular),type(description):Region(Disordered)
G_531_T_missense	1098	type(description):Chain(Spike glycoprotein),type(description):Chain(Spike protein S1),type(description):Topological domain(Extracellular),type(description):Domain(BetaCoV S1-NTD),type(description):Region(Disordered)
A_2500_G_missense	1088	type(description):Chain(Spike glycoprotein),type(description):Chain(Spike protein S2),type(description):Chain(Spike protein S2'),type(description):Topological domain(Extracellular),type(description):Region(Fusion peptide 1),type(description):Region(Disordered)
G_3189_T_missense	1087	type(description):Chain(Spike glycoprotein),type(description):Chain(Spike protein S2),type(description):Chain(Spike protein S2'),type(description):Topological domain(Extracellular),type(description):Beta strand()
C_77_T_missense	1066	type(description):Chain(Spike glycoprotein),type(description):Chain(Spike protein S1),type(description):Topological domain(Extracellular),type(description):Domain(BetaCoV S1-NTD),type(description):Region(Disordered),type(description):Disulfide bond(),type(description):Natural variant(in strain: Omicron/BA.2, Omicron/BA.2.12.1, Omicron/BA.2.75, Omicron/BA.4, Omicron/BA.5)
G_3749_T_missense	1052	type(description):Chain(Spike glycoprotein),type(description):Chain(Spike protein S2),type(description):Chain(Spike protein S2'),type(description):Topological domain(Cytoplasmic)
T_3783_C_synonymous	1050	type(description):Chain(Spike glycoprotein),type(description):Chain(Spike protein S2),type(description):Chain(Spike protein S2'),type(description):Topological domain(Cytoplasmic),type(description):Motif(Diacidic ER export motif (host COPII)),type(description):Motif(Binding to host plasma membrane localising/FERM domain proteins)
C_3186_T_synonymous	1037	type(description):Chain(Spike glycoprotein),type(description):Chain(Spike protein S2),type(description):Chain(Spike protein S2'),type(description):Topological domain(Extracellular),type(description):Beta strand()
G_3195_T_synonymous	1027	type(description):Chain(Spike glycoprotein),type(description):Chain(Spike protein S2),type(description):Chain(Spike protein S2'),type(description):Topological domain(Extracellular),type(description):Beta strand()
G_922_T_missense	1022	type(description):Chain(Spike glycoprotein),type(description):Chain(Spike protein S1),type(description):Topological domain(Extracellular)
T_1419_C_synonymous	1022	type(description):Chain(Spike glycoprotein),type(description):Chain(Spike protein S1),type(description):Topological domain(Extracellular),type(description):Domain(BetaCoV S1-CTD),type(description):Region(Receptor-binding domain (RBD)),type(description):Region(Receptor-binding motif; binding to human ACE2),type(description):Region(Disordered),type(description):Disulfide bond()
A_758_C_missense	1012	type(description):Chain(Spike glycoprotein),type(description):Chain(Spike protein S1),type(description):Topological domain(Extracellular),type(description):Domain(BetaCoV S1-NTD),type(description):Region(Disordered),type(description):Beta strand()
C_2372_T_missense	1009	type(description):Chain(Spike glycoprotein),type(description):Chain(Spike protein S2),type(description):Topological domain(Extracellular)
C_1860_T_synonymous	992	type(description):Chain(Spike glycoprotein),type(description):Chain(Spike protein S1),type(description):Topological domain(Extracellular),type(description):Disulfide bond(),type(description):Helix()
T_1355_A_missense	988	type(description):Chain(Spike glycoprotein),type(description):Chain(Spike protein S1),type(description):Topological domain(Extracellular),type(description):Domain(BetaCoV S1-CTD),type(description):Region(Receptor-binding domain (RBD)),type(description):Region(Receptor-binding motif; binding to human ACE2),type(description):Region(Immunodominant HLA epitope recognized by the CD8+; called NF9 pepti…
C_1552_T_synonymous	983	type(description):Chain(Spike glycoprotein),type(description):Chain(Spike protein S1),type(description):Topological domain(Extracellular),type(description):Domain(BetaCoV S1-CTD),type(description):Region(Receptor-binding domain (RBD)),type(description):Disulfide bond()
G_1099_C_missense	975	type(description):Chain(Spike glycoprotein),type(description):Chain(Spike protein S1),type(description):Topological domain(Extracellular),type(description):Domain(BetaCoV S1-CTD),type(description):Region(Receptor-binding domain (RBD)),type(description):Helix()
G_2438_T_missense	975	type(description):Chain(Spike glycoprotein),type(description):Chain(Spike protein S2),type(description):Topological domain(Extracellular),type(description):Beta strand()
C_1713_T_synonymous	965	type(description):Chain(Spike glycoprotein),type(description):Chain(Spike protein S1),type(description):Topological domain(Extracellular),type(description):Disulfide bond(),type(description):Beta strand()
C_1958_T_missense	960	type(description):Chain(Spike glycoprotein),type(description):Chain(Spike protein S1),type(description):Topological domain(Extracellular)
C_73_T_missense	959	type(description):Chain(Spike glycoprotein),type(description):Chain(Spike protein S1),type(description):Topological domain(Extracellular),type(description):Domain(BetaCoV S1-NTD),type(description):Region(Disordered),type(description):Disulfide bond(),type(description):Natural variant(in strain: Omicron/BA.2, Omicron/BA.2.12.1, Omicron/BA.2.75, Omicron/BA.4, Omicron/BA.5)
C_436_T_missense	954	type(description):Chain(Spike glycoprotein),type(description):Chain(Spike protein S1),type(description):Topological domain(Extracellular),type(description):Domain(BetaCoV S1-NTD),type(description):Region(Disordered),type(description):Disulfide bond(),type(description):Beta strand()
G_162_C_missense	932	type(description):Chain(Spike glycoprotein),type(description):Chain(Spike protein S1),type(description):Topological domain(Extracellular),type(description):Domain(BetaCoV S1-NTD),type(description):Disulfide bond(),type(description):Beta strand()
T_3609_C_synonymous	927	type(description):Chain(Spike glycoprotein),type(description):Chain(Spike protein S2),type(description):Chain(Spike protein S2'),type(description):Topological domain(Extracellular),type(description):Coiled coil()
A_539_T_missense	925	type(description):Chain(Spike glycoprotein),type(description):Chain(Spike protein S1),type(description):Topological domain(Extracellular),type(description):Domain(BetaCoV S1-NTD),type(description):Region(Disordered),type(description):Beta strand()
G_3321_A_synonymous	925	type(description):Chain(Spike glycoprotein),type(description):Chain(Spike protein S2),type(description):Chain(Spike protein S2'),type(description):Topological domain(Extracellular),type(description):Disulfide bond(),type(description):Beta strand()
G_3711_C_missense	923	type(description):Chain(Spike glycoprotein),type(description):Chain(Spike protein S2),type(description):Chain(Spike protein S2'),type(description):Topological domain(Cytoplasmic),type(description):Motif(Binding to host endocytosis trafficking protein SNX27)
C_80_T_missense	921	type(description):Chain(Spike glycoprotein),type(description):Chain(Spike protein S1),type(description):Topological domain(Extracellular),type(description):Domain(BetaCoV S1-NTD),type(description):Disulfide bond(),type(description):Natural variant(in strain: Omicron/BA.2, Omicron/BA.2.12.1, Omicron/BA.2.75, Omicron/BA.4, Omicron/BA.5)
C_920_T_missense	920	type(description):Chain(Spike glycoprotein),type(description):Chain(Spike protein S1),type(description):Topological domain(Extracellular),type(description):Beta strand()
T_3422_G_missense	916	type(description):Chain(Spike glycoprotein),type(description):Chain(Spike protein S2),type(description):Chain(Spike protein S2'),type(description):Topological domain(Extracellular),type(description):Turn()
G_819_T_missense	913	type(description):Chain(Spike glycoprotein),type(description):Chain(Spike protein S1),type(description):Topological domain(Extracellular),type(description):Domain(BetaCoV S1-NTD),type(description):Beta strand()
C_1971_T_synonymous	913	type(description):Chain(Spike glycoprotein),type(description):Chain(Spike protein S1),type(description):Topological domain(Extracellular),type(description):Glycosylation(N-linked (GlcNAc...) (complex) asparagine; by host),type(description):Beta strand()
T_795_C_synonymous	905	type(description):Chain(Spike glycoprotein),type(description):Chain(Spike protein S1),type(description):Topological domain(Extracellular),type(description):Domain(BetaCoV S1-NTD),type(description):Beta strand()
T_1233_C_synonymous	904	type(description):Chain(Spike glycoprotein),type(description):Chain(Spike protein S1),type(description):Topological domain(Extracellular),type(description):Domain(BetaCoV S1-CTD),type(description):Region(Receptor-binding domain (RBD)),type(description):Disulfide bond(),type(description):Disulfide bond(),type(description):Beta strand()
G_2631_T_synonymous	901	type(description):Chain(Spike glycoprotein),type(description):Chain(Spike protein S2),type(description):Chain(Spike protein S2'),type(description):Topological domain(Extracellular),type(description):Helix()
G_412_T_missense	900	type(description):Chain(Spike glycoprotein),type(description):Chain(Spike protein S1),type(description):Topological domain(Extracellular),type(description):Domain(BetaCoV S1-NTD),type(description):Disulfide bond(),type(description):Beta strand()
G_291_T_missense	895	type(description):Chain(Spike glycoprotein),type(description):Chain(Spike protein S1),type(description):Topological domain(Extracellular),type(description):Domain(BetaCoV S1-NTD),type(description):Disulfide bond(),type(description):Beta strand()
A_3111_G_synonymous	889	type(description):Chain(Spike glycoprotein),type(description):Chain(Spike protein S2),type(description):Chain(Spike protein S2'),type(description):Topological domain(Extracellular),type(description):Disulfide bond()
C_1640_A_missense	880	type(description):Chain(Spike glycoprotein),type(description):Chain(Spike protein S1),type(description):Topological domain(Extracellular),type(description):Disulfide bond(),type(description):Beta strand()
G_3728_T_missense	878	type(description):Chain(Spike glycoprotein),type(description):Chain(Spike protein S2),type(description):Chain(Spike protein S2'),type(description):Topological domain(Cytoplasmic)
C_2520_T_synonymous	874	type(description):Chain(Spike glycoprotein),type(description):Chain(Spike protein S2),type(description):Chain(Spike protein S2'),type(description):Topological domain(Extracellular),type(description):Region(Disordered),type(description):Region(Fusion peptide 2),type(description):Disulfide bond()
T_2517_C_synonymous	872	type(description):Chain(Spike glycoprotein),type(description):Chain(Spike protein S2),type(description):Chain(Spike protein S2'),type(description):Topological domain(Extracellular),type(description):Region(Disordered),type(description):Region(Fusion peptide 2)
G_3529_A_missense	872	type(description):Chain(Spike glycoprotein),type(description):Chain(Spike protein S2),type(description):Chain(Spike protein S2'),type(description):Topological domain(Extracellular),type(description):Region(Heptad repeat 2),type(description):Coiled coil()
G_542_A_missense	866	type(description):Chain(Spike glycoprotein),type(description):Chain(Spike protein S1),type(description):Topological domain(Extracellular),type(description):Domain(BetaCoV S1-NTD),type(description):Region(Disordered),type(description):Beta strand()
C_767_T_missense	866	type(description):Chain(Spike glycoprotein),type(description):Chain(Spike protein S1),type(description):Topological domain(Extracellular),type(description):Domain(BetaCoV S1-NTD),type(description):Region(Disordered),type(description):Turn()
G_489_T_synonymous	865	type(description):Chain(Spike glycoprotein),type(description):Chain(Spike protein S1),type(description):Topological domain(Extracellular),type(description):Domain(BetaCoV S1-NTD),type(description):Region(Disordered),type(description):Disulfide bond(),type(description):Beta strand()
G_455_T_missense	861	type(description):Chain(Spike glycoprotein),type(description):Chain(Spike protein S1),type(description):Topological domain(Extracellular),type(description):Domain(BetaCoV S1-NTD),type(description):Region(Disordered),type(description):Disulfide bond(),type(description):Beta strand()
C_2216_T_missense	859	type(description):Chain(Spike glycoprotein),type(description):Chain(Spike protein S2),type(description):Topological domain(Extracellular),type(description):Disulfide bond(),type(description):Helix()
G_2973_T_synonymous	859	type(description):Chain(Spike glycoprotein),type(description):Chain(Spike protein S2),type(description):Chain(Spike protein S2'),type(description):Topological domain(Extracellular),type(description):Coiled coil()
C_2240_T_missense	854	type(description):Chain(Spike glycoprotein),type(description):Chain(Spike protein S2),type(description):Topological domain(Extracellular),type(description):Disulfide bond(),type(description):Disulfide bond()
C_1868_T_missense	849	type(description):Chain(Spike glycoprotein),type(description):Chain(Spike protein S1),type(description):Topological domain(Extracellular),type(description):Region(Disordered),type(description):Disulfide bond(),type(description):Helix()
C_733_T_missense	845	type(description):Chain(Spike glycoprotein),type(description):Chain(Spike protein S1),type(description):Topological domain(Extracellular),type(description):Domain(BetaCoV S1-NTD),type(description):Beta strand()
C_2819_T_missense	844	type(description):Chain(Spike glycoprotein),type(description):Chain(Spike protein S2),type(description):Chain(Spike protein S2'),type(description):Topological domain(Extracellular),type(description):Region(Heptad repeat 1),type(description):Helix()
G_2066_T_missense	842	type(description):Chain(Spike glycoprotein),type(description):Chain(Spike protein S2),type(description):Topological domain(Extracellular)
C_2537_G_missense	840	type(description):Chain(Spike glycoprotein),type(description):Chain(Spike protein S2),type(description):Chain(Spike protein S2'),type(description):Topological domain(Extracellular),type(description):Region(Disordered),type(description):Region(Fusion peptide 2),type(description):Disulfide bond()
G_3272_A_missense	837	type(description):Chain(Spike glycoprotein),type(description):Chain(Spike protein S2),type(description):Chain(Spike protein S2'),type(description):Topological domain(Extracellular),type(description):Disulfide bond(),type(description):Beta strand()
T_3771_C_synonymous	834	type(description):Chain(Spike glycoprotein),type(description):Chain(Spike protein S2),type(description):Chain(Spike protein S2'),type(description):Topological domain(Cytoplasmic),type(description):Motif(Diacidic ER export motif (host COPII))
T_2203_G_missense	830	type(description):Chain(Spike glycoprotein),type(description):Chain(Spike protein S2),type(description):Topological domain(Extracellular),type(description):Beta strand()
G_3415_T_missense	827	type(description):Chain(Spike glycoprotein),type(description):Chain(Spike protein S2),type(description):Chain(Spike protein S2'),type(description):Topological domain(Extracellular)
C_2568_A_missense	827	type(description):Chain(Spike glycoprotein),type(description):Chain(Spike protein S2),type(description):Chain(Spike protein S2'),type(description):Topological domain(Extracellular),type(description):Natural variant(in strain: Omicron/BA.1),type(description):Turn()
C_2619_T_synonymous	827	type(description):Chain(Spike glycoprotein),type(description):Chain(Spike protein S2),type(description):Chain(Spike protein S2'),type(description):Topological domain(Extracellular),type(description):Helix()
T_742_C_missense	824	type(description):Chain(Spike glycoprotein),type(description):Chain(Spike protein S1),type(description):Topological domain(Extracellular),type(description):Domain(BetaCoV S1-NTD),type(description):Region(Disordered),type(description):Natural variant(in strain: Lambda/C.37)
C_960_T_synonymous	820	type(description):Chain(Spike glycoprotein),type(description):Chain(Spike protein S1),type(description):Topological domain(Extracellular),type(description):Region(Receptor-binding domain (RBD)),type(description):Region(Disordered)
C_2941_T_missense	817	type(description):Chain(Spike glycoprotein),type(description):Chain(Spike protein S2),type(description):Chain(Spike protein S2'),type(description):Topological domain(Extracellular),type(description):Coiled coil(),type(description):Helix()
G_2786_C_missense	815	type(description):Chain(Spike glycoprotein),type(description):Chain(Spike protein S2),type(description):Chain(Spike protein S2'),type(description):Topological domain(Extracellular),type(description):Region(Heptad repeat 1),type(description):Helix()
T_2937_A_missense	814	type(description):Chain(Spike glycoprotein),type(description):Chain(Spike protein S2),type(description):Chain(Spike protein S2'),type(description):Topological domain(Extracellular),type(description):Coiled coil(),type(description):Helix()
G_1486_A_missense	811	type(description):Chain(Spike glycoprotein),type(description):Chain(Spike protein S1),type(description):Topological domain(Extracellular),type(description):Domain(BetaCoV S1-CTD),type(description):Region(Receptor-binding domain (RBD)),type(description):Region(Receptor-binding motif; binding to human ACE2),type(description):Disulfide bond()
T_1111_C_missense	811	type(description):Chain(Spike glycoprotein),type(description):Chain(Spike protein S1),type(description):Topological domain(Extracellular),type(description):Domain(BetaCoV S1-CTD),type(description):Region(Receptor-binding domain (RBD))
C_1818_T_synonymous	811	type(description):Chain(Spike glycoprotein),type(description):Chain(Spike protein S1),type(description):Topological domain(Extracellular)
G_3624_T_missense	811	type(description):Chain(Spike glycoprotein),type(description):Chain(Spike protein S2),type(description):Chain(Spike protein S2'),type(description):Topological domain(Extracellular)
G_3743_T_missense	809	type(description):Chain(Spike glycoprotein),type(description):Chain(Spike protein S2),type(description):Chain(Spike protein S2'),type(description):Topological domain(Cytoplasmic)
C_3513_T_synonymous	804	type(description):Chain(Spike glycoprotein),type(description):Chain(Spike protein S2),type(description):Chain(Spike protein S2'),type(description):Topological domain(Extracellular),type(description):Region(Heptad repeat 2),type(description):Helix()
C_196_T_missense	798	type(description):Chain(Spike glycoprotein),type(description):Chain(Spike protein S1),type(description):Topological domain(Extracellular),type(description):Domain(BetaCoV S1-NTD),type(description):Disulfide bond(),type(description):Beta strand()
G_3778_T_missense	798	type(description):Chain(Spike glycoprotein),type(description):Chain(Spike protein S2),type(description):Chain(Spike protein S2'),type(description):Topological domain(Cytoplasmic),type(description):Motif(Diacidic ER export motif (host COPII))
A_474_C_missense	793	type(description):Chain(Spike glycoprotein),type(description):Chain(Spike protein S1),type(description):Topological domain(Extracellular),type(description):Domain(BetaCoV S1-NTD),type(description):Region(Disordered),type(description):Disulfide bond(),type(description):Natural variant(in strain: Delta/B.1.617.2),type(description):Beta strand()
C_2537_T_missense	790	type(description):Chain(Spike glycoprotein),type(description):Chain(Spike protein S2),type(description):Chain(Spike protein S2'),type(description):Topological domain(Extracellular),type(description):Region(Disordered),type(description):Region(Fusion peptide 2),type(description):Disulfide bond()
C_1481_T_missense	790	type(description):Chain(Spike glycoprotein),type(description):Chain(Spike protein S1),type(description):Topological domain(Extracellular),type(description):Domain(BetaCoV S1-CTD),type(description):Region(Receptor-binding domain (RBD)),type(description):Region(Receptor-binding motif; binding to human ACE2),type(description):Disulfide bond(),type(description):Beta strand()
A_3654_G_synonymous	789	type(description):Chain(Spike glycoprotein),type(description):Chain(Spike protein S2),type(description):Chain(Spike protein S2'),type(description):Transmembrane(Helical),type(description):Helix()
A_553_G_missense	788	type(description):Chain(Spike glycoprotein),type(description):Chain(Spike protein S1),type(description):Topological domain(Extracellular),type(description):Domain(BetaCoV S1-NTD),type(description):Region(Disordered),type(description):Beta strand()
G_2049_T_synonymous	786	type(description):Chain(Spike glycoprotein),type(description):Chain(Spike protein S1),type(description):Topological domain(Extracellular),type(description):Region(Disordered),type(description):Region(Putative superantigen; may bind T-cell receptor beta/TRBC1),type(description):Mutagenesis(About 50% stronger entry efficiency in Vero E6 cells while 30% weaker entry efficiency in hACE2-expressing BH…
A_963_G_synonymous	784	type(description):Chain(Spike glycoprotein),type(description):Chain(Spike protein S1),type(description):Topological domain(Extracellular),type(description):Region(Receptor-binding domain (RBD)),type(description):Region(Disordered)
T_53_G_missense	777	type(description):Chain(Spike glycoprotein),type(description):Chain(Spike protein S1),type(description):Topological domain(Extracellular),type(description):Domain(BetaCoV S1-NTD),type(description):Region(Disordered),type(description):Disulfide bond()
T_3729_C_synonymous	776	type(description):Chain(Spike glycoprotein),type(description):Chain(Spike protein S2),type(description):Chain(Spike protein S2'),type(description):Topological domain(Cytoplasmic),type(description):Lipidation(S-palmitoyl cysteine; by host ZDHHC20)
G_1037_A_missense	776	type(description):Chain(Spike glycoprotein),type(description):Chain(Spike protein S1),type(description):Topological domain(Extracellular),type(description):Domain(BetaCoV S1-CTD),type(description):Region(Receptor-binding domain (RBD)),type(description):Disulfide bond(),type(description):Beta strand()
C_1125_T_synonymous	769	type(description):Chain(Spike glycoprotein),type(description):Chain(Spike protein S1),type(description):Topological domain(Extracellular),type(description):Domain(BetaCoV S1-CTD),type(description):Region(Receptor-binding domain (RBD)),type(description):Natural variant(in strain: Omicron/BA.1, Omicron/BA.2, Omicron/BA.2.12.1, Omicron/BA.2.75, Omicron/BA.4, Omicron/BA.5),type(description):Beta stra…
A_3394_G_missense	765	type(description):Chain(Spike glycoprotein),type(description):Chain(Spike protein S2),type(description):Chain(Spike protein S2'),type(description):Topological domain(Extracellular),type(description):Beta strand()
G_538_C_missense	761	type(description):Chain(Spike glycoprotein),type(description):Chain(Spike protein S1),type(description):Topological domain(Extracellular),type(description):Domain(BetaCoV S1-NTD),type(description):Region(Disordered),type(description):Beta strand()
C_2331_T_synonymous	760	type(description):Chain(Spike glycoprotein),type(description):Chain(Spike protein S2),type(description):Topological domain(Extracellular),type(description):Helix()
T_948_C_synonymous	743	type(description):Chain(Spike glycoprotein),type(description):Chain(Spike protein S1),type(description):Topological domain(Extracellular),type(description):Beta strand()
C_2571_T_synonymous	741	type(description):Chain(Spike glycoprotein),type(description):Chain(Spike protein S2),type(description):Chain(Spike protein S2'),type(description):Topological domain(Extracellular),type(description):Turn()
G_1447_T_missense	741	type(description):Chain(Spike glycoprotein),type(description):Chain(Spike protein S1),type(description):Topological domain(Extracellular),type(description):Domain(BetaCoV S1-CTD),type(description):Region(Receptor-binding domain (RBD)),type(description):Region(Receptor-binding motif; binding to human ACE2),type(description):Region(Disordered),type(description):Disulfide bond(),type(description):Di…
C_1376_T_missense	736	type(description):Chain(Spike glycoprotein),type(description):Chain(Spike protein S1),type(description):Topological domain(Extracellular),type(description):Domain(BetaCoV S1-CTD),type(description):Region(Receptor-binding domain (RBD)),type(description):Region(Receptor-binding motif; binding to human ACE2),type(description):Region(Disordered),type(description):Disulfide bond(),type(description):Be…
C_1944_T_synonymous	723	type(description):Chain(Spike glycoprotein),type(description):Chain(Spike protein S1),type(description):Topological domain(Extracellular),type(description):Disulfide bond(),type(description):Beta strand()
G_1564_T_missense	721	type(description):Chain(Spike glycoprotein),type(description):Chain(Spike protein S1),type(description):Topological domain(Extracellular),type(description):Domain(BetaCoV S1-CTD),type(description):Region(Receptor-binding domain (RBD)),type(description):Region(Disordered),type(description):Disulfide bond()
G_3397_A_missense	720	type(description):Chain(Spike glycoprotein),type(description):Chain(Spike protein S2),type(description):Chain(Spike protein S2'),type(description):Topological domain(Extracellular),type(description):Beta strand()
C_3504_T_synonymous	720	type(description):Chain(Spike glycoprotein),type(description):Chain(Spike protein S2),type(description):Chain(Spike protein S2'),type(description):Topological domain(Extracellular),type(description):Region(Heptad repeat 2)
G_637_T_missense	716	type(description):Chain(Spike glycoprotein),type(description):Chain(Spike protein S1),type(description):Topological domain(Extracellular),type(description):Domain(BetaCoV S1-NTD),type(description):Beta strand()
T_3417_C_synonymous	715	type(description):Chain(Spike glycoprotein),type(description):Chain(Spike protein S2),type(description):Chain(Spike protein S2'),type(description):Topological domain(Extracellular)
T_1320_A_missense	710	type(description):Chain(Spike glycoprotein),type(description):Chain(Spike protein S1),type(description):Topological domain(Extracellular),type(description):Domain(BetaCoV S1-CTD),type(description):Region(Receptor-binding domain (RBD)),type(description):Region(Receptor-binding motif; binding to human ACE2),type(description):Disulfide bond(),type(description):Natural variant(in strain: Omicron/BA.1…
G_2806_C_missense	704	type(description):Chain(Spike glycoprotein),type(description):Chain(Spike protein S2),type(description):Chain(Spike protein S2'),type(description):Topological domain(Extracellular),type(description):Region(Heptad repeat 1),type(description):Helix()
G_1450_A_missense	701	type(description):Chain(Spike glycoprotein),type(description):Chain(Spike protein S1),type(description):Topological domain(Extracellular),type(description):Domain(BetaCoV S1-CTD),type(description):Region(Receptor-binding domain (RBD)),type(description):Region(Receptor-binding motif; binding to human ACE2),type(description):Region(Disordered),type(description):Disulfide bond(),type(description):Di…
A_2332_G_missense	699	type(description):Chain(Spike glycoprotein),type(description):Chain(Spike protein S2),type(description):Topological domain(Extracellular),type(description):Helix()
G_2311_T_missense	696	type(description):Chain(Spike glycoprotein),type(description):Chain(Spike protein S2),type(description):Topological domain(Extracellular),type(description):Helix()
C_2013_T_synonymous	688	type(description):Chain(Spike glycoprotein),type(description):Chain(Spike protein S1),type(description):Topological domain(Extracellular),type(description):Disulfide bond(),type(description):Beta strand()
C_3282_T_synonymous	685	type(description):Chain(Spike glycoprotein),type(description):Chain(Spike protein S2),type(description):Chain(Spike protein S2'),type(description):Topological domain(Extracellular),type(description):Disulfide bond(),type(description):Beta strand()
C_2093_T_missense	683	type(description):Chain(Spike glycoprotein),type(description):Chain(Spike protein S2),type(description):Topological domain(Extracellular)
G_3208_T_missense	682	type(description):Chain(Spike glycoprotein),type(description):Chain(Spike protein S2),type(description):Chain(Spike protein S2'),type(description):Topological domain(Extracellular),type(description):Beta strand()
T_2038_A_missense	679	type(description):Chain(Spike glycoprotein),type(description):Chain(Spike protein S1),type(description):Topological domain(Extracellular),type(description):Region(Disordered),type(description):Mutagenesis(About 50% stronger entry efficiency in Vero E6 cells while 30% weaker entry efficiency in hACE2-expressing BHK cells.),type(description):Turn()
T_87_C_synonymous	677	type(description):Chain(Spike glycoprotein),type(description):Chain(Spike protein S1),type(description):Topological domain(Extracellular),type(description):Domain(BetaCoV S1-NTD),type(description):Disulfide bond(),type(description):Beta strand()
T_3341_C_missense	668	type(description):Chain(Spike glycoprotein),type(description):Chain(Spike protein S2),type(description):Chain(Spike protein S2'),type(description):Topological domain(Extracellular),type(description):Disulfide bond(),type(description):Beta strand()
C_1062_A_missense	666	type(description):Chain(Spike glycoprotein),type(description):Chain(Spike protein S1),type(description):Topological domain(Extracellular),type(description):Domain(BetaCoV S1-CTD),type(description):Region(Receptor-binding domain (RBD)),type(description):Disulfide bond(),type(description):Beta strand()
C_752_A_missense	665	type(description):Chain(Spike glycoprotein),type(description):Chain(Spike protein S1),type(description):Topological domain(Extracellular),type(description):Domain(BetaCoV S1-NTD),type(description):Region(Disordered),type(description):Natural variant(in strain: Lambda/C.37),type(description):Beta strand()
C_98_T_missense	662	type(description):Chain(Spike glycoprotein),type(description):Chain(Spike protein S1),type(description):Topological domain(Extracellular),type(description):Domain(BetaCoV S1-NTD),type(description):Disulfide bond(),type(description):Turn()
T_2038_C_missense	661	type(description):Chain(Spike glycoprotein),type(description):Chain(Spike protein S1),type(description):Topological domain(Extracellular),type(description):Region(Disordered),type(description):Mutagenesis(About 50% stronger entry efficiency in Vero E6 cells while 30% weaker entry efficiency in hACE2-expressing BHK cells.),type(description):Turn()
A_2427_G_synonymous	658	type(description):Chain(Spike glycoprotein),type(description):Chain(Spike protein S2),type(description):Topological domain(Extracellular),type(description):Beta strand()
A_2172_G_synonymous	657	type(description):Chain(Spike glycoprotein),type(description):Chain(Spike protein S2),type(description):Topological domain(Extracellular),type(description):Beta strand()
A_3789_G_synonymous	654	type(description):Chain(Spike glycoprotein),type(description):Chain(Spike protein S2),type(description):Chain(Spike protein S2'),type(description):Topological domain(Cytoplasmic),type(description):Motif(Binding to host plasma membrane localising/FERM domain proteins)
G_541_C_missense	652	type(description):Chain(Spike glycoprotein),type(description):Chain(Spike protein S1),type(description):Topological domain(Extracellular),type(description):Domain(BetaCoV S1-NTD),type(description):Region(Disordered),type(description):Beta strand()
C_1623_T_synonymous	648	type(description):Chain(Spike glycoprotein),type(description):Chain(Spike protein S1),type(description):Topological domain(Extracellular),type(description):Region(Receptor-binding domain (RBD)),type(description):Region(Disordered),type(description):Disulfide bond(),type(description):Beta strand()
C_366_T_synonymous	645	type(description):Chain(Spike glycoprotein),type(description):Chain(Spike protein S1),type(description):Topological domain(Extracellular),type(description):Domain(BetaCoV S1-NTD),type(description):Glycosylation(N-linked (GlcNAc...) (hybrid) asparagine; by host),type(description):Disulfide bond()
T_454_C_missense	643	type(description):Chain(Spike glycoprotein),type(description):Chain(Spike protein S1),type(description):Topological domain(Extracellular),type(description):Domain(BetaCoV S1-NTD),type(description):Region(Disordered),type(description):Disulfide bond(),type(description):Beta strand()
G_841_C_missense	640	type(description):Chain(Spike glycoprotein),type(description):Chain(Spike protein S1),type(description):Topological domain(Extracellular),type(description):Domain(BetaCoV S1-NTD),type(description):Region(Putative superantigen; may bind T-cell receptor alpha/TRAC)
C_1497_T_synonymous	639	type(description):Chain(Spike glycoprotein),type(description):Chain(Spike protein S1),type(description):Topological domain(Extracellular),type(description):Domain(BetaCoV S1-CTD),type(description):Region(Receptor-binding domain (RBD)),type(description):Region(Receptor-binding motif; binding to human ACE2),type(description):Disulfide bond(),type(description):Beta strand()
C_3594_T_synonymous	628	type(description):Chain(Spike glycoprotein),type(description):Chain(Spike protein S2),type(description):Chain(Spike protein S2'),type(description):Topological domain(Extracellular),type(description):Region(Heptad repeat 2),type(description):Coiled coil()
G_1939_T_missense	624	type(description):Chain(Spike glycoprotein),type(description):Chain(Spike protein S1),type(description):Topological domain(Extracellular),type(description):Disulfide bond(),type(description):Beta strand()
G_156_T_missense	622	type(description):Chain(Spike glycoprotein),type(description):Chain(Spike protein S1),type(description):Topological domain(Extracellular),type(description):Domain(BetaCoV S1-NTD),type(description):Disulfide bond(),type(description):Beta strand()
C_623_T_missense	621	type(description):Chain(Spike glycoprotein),type(description):Chain(Spike protein S1),type(description):Topological domain(Extracellular),type(description):Domain(BetaCoV S1-NTD),type(description):Beta strand()
C_2757_T_synonymous	616	type(description):Chain(Spike glycoprotein),type(description):Chain(Spike protein S2),type(description):Chain(Spike protein S2'),type(description):Topological domain(Extracellular),type(description):Helix()
C_2081_T_missense	609	type(description):Chain(Spike glycoprotein),type(description):Chain(Spike protein S2),type(description):Topological domain(Extracellular),type(description):Beta strand()
C_3601_A_missense	606	type(description):Chain(Spike glycoprotein),type(description):Chain(Spike protein S2),type(description):Chain(Spike protein S2'),type(description):Topological domain(Extracellular),type(description):Region(Heptad repeat 2),type(description):Coiled coil()
C_3204_T_synonymous	606	type(description):Chain(Spike glycoprotein),type(description):Chain(Spike protein S2),type(description):Chain(Spike protein S2'),type(description):Topological domain(Extracellular),type(description):Beta strand()
C_3247_T_missense	606	type(description):Chain(Spike glycoprotein),type(description):Chain(Spike protein S2),type(description):Chain(Spike protein S2'),type(description):Topological domain(Extracellular),type(description):Disulfide bond(),type(description):Beta strand()
C_120_T_synonymous	604	type(description):Chain(Spike glycoprotein),type(description):Chain(Spike protein S1),type(description):Topological domain(Extracellular),type(description):Domain(BetaCoV S1-NTD),type(description):Disulfide bond(),type(description):Beta strand()
G_639_T_synonymous	603	type(description):Chain(Spike glycoprotein),type(description):Chain(Spike protein S1),type(description):Topological domain(Extracellular),type(description):Domain(BetaCoV S1-NTD),type(description):Natural variant(in strain: Omicron/BA.2, Omicron/BA.2.12.1, Omicron/BA.2.75, Omicron/BA.4, Omicron/BA.5),type(description):Beta strand()
C_3145_A_missense	603	type(description):Chain(Spike glycoprotein),type(description):Chain(Spike protein S2),type(description):Chain(Spike protein S2'),type(description):Topological domain(Extracellular),type(description):Beta strand()
C_1240_A_missense	601	type(description):Chain(Spike glycoprotein),type(description):Chain(Spike protein S1),type(description):Topological domain(Extracellular),type(description):Domain(BetaCoV S1-CTD),type(description):Region(Receptor-binding domain (RBD)),type(description):Disulfide bond(),type(description):Disulfide bond()
G_801_T_synonymous	598	type(description):Chain(Spike glycoprotein),type(description):Chain(Spike protein S1),type(description):Topological domain(Extracellular),type(description):Domain(BetaCoV S1-NTD),type(description):Beta strand()
C_3209_T_missense	589	type(description):Chain(Spike glycoprotein),type(description):Chain(Spike protein S2),type(description):Chain(Spike protein S2'),type(description):Topological domain(Extracellular),type(description):Beta strand()
T_3198_C_synonymous	588	type(description):Chain(Spike glycoprotein),type(description):Chain(Spike protein S2),type(description):Chain(Spike protein S2'),type(description):Topological domain(Extracellular),type(description):Beta strand()
G_3707_T_missense	586	type(description):Chain(Spike glycoprotein),type(description):Chain(Spike protein S2),type(description):Chain(Spike protein S2'),type(description):Topological domain(Cytoplasmic),type(description):Helix()
G_2883_T_synonymous	585	type(description):Chain(Spike glycoprotein),type(description):Chain(Spike protein S2),type(description):Chain(Spike protein S2'),type(description):Topological domain(Extracellular),type(description):Region(Heptad repeat 1),type(description):Coiled coil(),type(description):Helix()
C_3059_T_missense	582	type(description):Chain(Spike glycoprotein),type(description):Chain(Spike protein S2),type(description):Chain(Spike protein S2'),type(description):Topological domain(Extracellular),type(description):Helix()
T_3477_C_synonymous	579	type(description):Chain(Spike glycoprotein),type(description):Chain(Spike protein S2),type(description):Chain(Spike protein S2'),type(description):Topological domain(Extracellular)
G_782_T_missense	578	type(description):Chain(Spike glycoprotein),type(description):Chain(Spike protein S1),type(description):Topological domain(Extracellular),type(description):Domain(BetaCoV S1-NTD),type(description):Region(Disordered)
T_753_C_synonymous	577	type(description):Chain(Spike glycoprotein),type(description):Chain(Spike protein S1),type(description):Topological domain(Extracellular),type(description):Domain(BetaCoV S1-NTD),type(description):Region(Disordered),type(description):Natural variant(in strain: Lambda/C.37),type(description):Beta strand()
G_1042_T_missense	574	type(description):Chain(Spike glycoprotein),type(description):Chain(Spike protein S1),type(description):Topological domain(Extracellular),type(description):Domain(BetaCoV S1-CTD),type(description):Region(Receptor-binding domain (RBD)),type(description):Disulfide bond()
A_1191_T_synonymous	572	type(description):Chain(Spike glycoprotein),type(description):Chain(Spike protein S1),type(description):Topological domain(Extracellular),type(description):Domain(BetaCoV S1-CTD),type(description):Region(Receptor-binding domain (RBD)),type(description):Disulfide bond(),type(description):Disulfide bond(),type(description):Beta strand()
C_73_A_missense	569	type(description):Chain(Spike glycoprotein),type(description):Chain(Spike protein S1),type(description):Topological domain(Extracellular),type(description):Domain(BetaCoV S1-NTD),type(description):Region(Disordered),type(description):Disulfide bond(),type(description):Natural variant(in strain: Omicron/BA.2, Omicron/BA.2.12.1, Omicron/BA.2.75, Omicron/BA.4, Omicron/BA.5)
T_203_C_missense	566	type(description):Chain(Spike glycoprotein),type(description):Chain(Spike protein S1),type(description):Topological domain(Extracellular),type(description):Domain(BetaCoV S1-NTD),type(description):Region(Disordered),type(description):Disulfide bond(),type(description):Beta strand()
T_1716_C_synonymous	566	type(description):Chain(Spike glycoprotein),type(description):Chain(Spike protein S1),type(description):Topological domain(Extracellular),type(description):Disulfide bond(),type(description):Beta strand()
A_443_C_missense	562	type(description):Chain(Spike glycoprotein),type(description):Chain(Spike protein S1),type(description):Topological domain(Extracellular),type(description):Domain(BetaCoV S1-NTD),type(description):Region(Disordered),type(description):Disulfide bond(),type(description):Turn()
T_1263_C_synonymous	559	type(description):Chain(Spike glycoprotein),type(description):Chain(Spike protein S1),type(description):Topological domain(Extracellular),type(description):Domain(BetaCoV S1-CTD),type(description):Region(Receptor-binding domain (RBD)),type(description):Disulfide bond(),type(description):Disulfide bond(),type(description):Helix()
G_865_T_missense	558	type(description):Chain(Spike glycoprotein),type(description):Chain(Spike protein S1),type(description):Topological domain(Extracellular),type(description):Domain(BetaCoV S1-NTD),type(description):Region(Putative superantigen; may bind T-cell receptor alpha/TRAC),type(description):Beta strand()
T_780_A_synonymous	556	type(description):Chain(Spike glycoprotein),type(description):Chain(Spike protein S1),type(description):Topological domain(Extracellular),type(description):Domain(BetaCoV S1-NTD),type(description):Region(Disordered),type(description):Beta strand()
T_2523_C_synonymous	556	type(description):Chain(Spike glycoprotein),type(description):Chain(Spike protein S2),type(description):Chain(Spike protein S2'),type(description):Topological domain(Extracellular),type(description):Region(Disordered),type(description):Region(Fusion peptide 2),type(description):Disulfide bond()
A_3218_C_missense	554	type(description):Chain(Spike glycoprotein),type(description):Chain(Spike protein S2),type(description):Chain(Spike protein S2'),type(description):Topological domain(Extracellular),type(description):Beta strand()
T_3201_C_synonymous	553	type(description):Chain(Spike glycoprotein),type(description):Chain(Spike protein S2),type(description):Chain(Spike protein S2'),type(description):Topological domain(Extracellular),type(description):Beta strand()
T_2937_C_synonymous	552	type(description):Chain(Spike glycoprotein),type(description):Chain(Spike protein S2),type(description):Chain(Spike protein S2'),type(description):Topological domain(Extracellular),type(description):Coiled coil(),type(description):Helix()
G_819_A_synonymous	552	type(description):Chain(Spike glycoprotein),type(description):Chain(Spike protein S1),type(description):Topological domain(Extracellular),type(description):Domain(BetaCoV S1-NTD),type(description):Beta strand()
T_1809_C_synonymous	544	type(description):Chain(Spike glycoprotein),type(description):Chain(Spike protein S1),type(description):Topological domain(Extracellular),type(description):Glycosylation(N-linked (GlcNAc...) (hybrid) asparagine; by host),type(description):Turn()
G_532_C_missense	542	type(description):Chain(Spike glycoprotein),type(description):Chain(Spike protein S1),type(description):Topological domain(Extracellular),type(description):Domain(BetaCoV S1-NTD),type(description):Region(Disordered)
G_1365_T_missense	540	type(description):Chain(Spike glycoprotein),type(description):Chain(Spike protein S1),type(description):Topological domain(Extracellular),type(description):Domain(BetaCoV S1-CTD),type(description):Region(Receptor-binding domain (RBD)),type(description):Region(Receptor-binding motif; binding to human ACE2),type(description):Region(Immunodominant HLA epitope recognized by the CD8+; called NF9 pepti…
A_3585_G_synonymous	540	type(description):Chain(Spike glycoprotein),type(description):Chain(Spike protein S2),type(description):Chain(Spike protein S2'),type(description):Topological domain(Extracellular),type(description):Region(Heptad repeat 2),type(description):Coiled coil(),type(description):Helix()
G_2491_T_missense	536	type(description):Chain(Spike glycoprotein),type(description):Chain(Spike protein S2),type(description):Chain(Spike protein S2'),type(description):Topological domain(Extracellular),type(description):Region(Fusion peptide 1),type(description):Region(Disordered)
G_1255_T_missense	536	type(description):Chain(Spike glycoprotein),type(description):Chain(Spike protein S1),type(description):Topological domain(Extracellular),type(description):Domain(BetaCoV S1-CTD),type(description):Region(Receptor-binding domain (RBD)),type(description):Disulfide bond(),type(description):Disulfide bond(),type(description):Helix()
C_1127_T_missense	536	type(description):Chain(Spike glycoprotein),type(description):Chain(Spike protein S1),type(description):Topological domain(Extracellular),type(description):Domain(BetaCoV S1-CTD),type(description):Region(Receptor-binding domain (RBD)),type(description):Beta strand()
G_2824_T_missense	532	type(description):Chain(Spike glycoprotein),type(description):Chain(Spike protein S2),type(description):Chain(Spike protein S2'),type(description):Topological domain(Extracellular),type(description):Region(Heptad repeat 1),type(description):Helix()
T_1480_C_missense	531	type(description):Chain(Spike glycoprotein),type(description):Chain(Spike protein S1),type(description):Topological domain(Extracellular),type(description):Domain(BetaCoV S1-CTD),type(description):Region(Receptor-binding domain (RBD)),type(description):Region(Receptor-binding motif; binding to human ACE2),type(description):Disulfide bond(),type(description):Beta strand()
C_3816_T_synonymous	530	type(description):Chain(Spike glycoprotein),type(description):Chain(Spike protein S2),type(description):Chain(Spike protein S2'),type(description):Topological domain(Cytoplasmic),type(description):Motif(KxHxx, ER retrieval signal (COPI))
G_24_T_missense	530	type(description):Signal(),type(description):Region(Disordered)
G_215_A_missense	529	type(description):Chain(Spike glycoprotein),type(description):Chain(Spike protein S1),type(description):Topological domain(Extracellular),type(description):Domain(BetaCoV S1-NTD),type(description):Region(Disordered),type(description):Disulfide bond(),type(description):Turn()
C_1113_T_synonymous	528	type(description):Chain(Spike glycoprotein),type(description):Chain(Spike protein S1),type(description):Topological domain(Extracellular),type(description):Domain(BetaCoV S1-CTD),type(description):Region(Receptor-binding domain (RBD)),type(description):Natural variant(in strain: Omicron/BA.2, Omicron/BA.2.12.1, Omicron/BA.2.75, Omicron/BA.4, Omicron/BA.5),type(description):Natural variant(in stra…
A_3774_C_missense	527	type(description):Chain(Spike glycoprotein),type(description):Chain(Spike protein S2),type(description):Chain(Spike protein S2'),type(description):Topological domain(Cytoplasmic),type(description):Motif(Diacidic ER export motif (host COPII))
A_1950_G_synonymous	526	type(description):Chain(Spike glycoprotein),type(description):Chain(Spike protein S1),type(description):Topological domain(Extracellular),type(description):Beta strand()
T_1107_C_synonymous	523	type(description):Chain(Spike glycoprotein),type(description):Chain(Spike protein S1),type(description):Topological domain(Extracellular),type(description):Domain(BetaCoV S1-CTD),type(description):Region(Receptor-binding domain (RBD)),type(description):Helix()
T_2529_C_synonymous	521	type(description):Chain(Spike glycoprotein),type(description):Chain(Spike protein S2),type(description):Chain(Spike protein S2'),type(description):Topological domain(Extracellular),type(description):Region(Disordered),type(description):Region(Fusion peptide 2),type(description):Disulfide bond(),type(description):Beta strand()
C_1317_T_synonymous	520	type(description):Chain(Spike glycoprotein),type(description):Chain(Spike protein S1),type(description):Topological domain(Extracellular),type(description):Domain(BetaCoV S1-CTD),type(description):Region(Receptor-binding domain (RBD)),type(description):Region(Receptor-binding motif; binding to human ACE2),type(description):Disulfide bond(),type(description):Helix()
C_2856_T_synonymous	519	type(description):Chain(Spike glycoprotein),type(description):Chain(Spike protein S2),type(description):Chain(Spike protein S2'),type(description):Topological domain(Extracellular),type(description):Region(Heptad repeat 1),type(description):Coiled coil(),type(description):Helix()
A_3033_G_synonymous	517	type(description):Chain(Spike glycoprotein),type(description):Chain(Spike protein S2),type(description):Chain(Spike protein S2'),type(description):Topological domain(Extracellular),type(description):Helix()
G_3735_A_synonymous	516	type(description):Chain(Spike glycoprotein),type(description):Chain(Spike protein S2),type(description):Chain(Spike protein S2'),type(description):Topological domain(Cytoplasmic)
C_2534_T_missense	512	type(description):Chain(Spike glycoprotein),type(description):Chain(Spike protein S2),type(description):Chain(Spike protein S2'),type(description):Topological domain(Extracellular),type(description):Region(Disordered),type(description):Region(Fusion peptide 2),type(description):Disulfide bond(),type(description):Beta strand()
A_1067_G_missense	510	type(description):Chain(Spike glycoprotein),type(description):Chain(Spike protein S1),type(description):Topological domain(Extracellular),type(description):Domain(BetaCoV S1-CTD),type(description):Region(Receptor-binding domain (RBD)),type(description):Disulfide bond(),type(description):Beta strand()
G_231_A_synonymous	508	type(description):Chain(Spike glycoprotein),type(description):Chain(Spike protein S1),type(description):Topological domain(Extracellular),type(description):Domain(BetaCoV S1-NTD),type(description):Region(Disordered),type(description):Disulfide bond(),type(description):Beta strand()
G_1660_C_missense	506	type(description):Chain(Spike glycoprotein),type(description):Chain(Spike protein S1),type(description):Topological domain(Extracellular),type(description):Disulfide bond(),type(description):Beta strand()
T_1836_C_synonymous	506	type(description):Chain(Spike glycoprotein),type(description):Chain(Spike protein S1),type(description):Topological domain(Extracellular),type(description):Beta strand()
C_3652_T_synonymous	504	type(description):Chain(Spike glycoprotein),type(description):Chain(Spike protein S2),type(description):Chain(Spike protein S2'),type(description):Transmembrane(Helical)
G_1030_T_missense	502	type(description):Chain(Spike glycoprotein),type(description):Chain(Spike protein S1),type(description):Topological domain(Extracellular),type(description):Domain(BetaCoV S1-CTD),type(description):Region(Receptor-binding domain (RBD)),type(description):Disulfide bond()
A_644_G_missense	502	type(description):Chain(Spike glycoprotein),type(description):Chain(Spike protein S1),type(description):Topological domain(Extracellular),type(description):Domain(BetaCoV S1-NTD),type(description):Beta strand()
G_2611_T_missense	501	type(description):Chain(Spike glycoprotein),type(description):Chain(Spike protein S2),type(description):Chain(Spike protein S2'),type(description):Topological domain(Extracellular),type(description):Helix()
G_336_T_synonymous	501	type(description):Chain(Spike glycoprotein),type(description):Chain(Spike protein S1),type(description):Topological domain(Extracellular),type(description):Domain(BetaCoV S1-NTD),type(description):Disulfide bond(),type(description):Beta strand()
A_443_G_missense	500	type(description):Chain(Spike glycoprotein),type(description):Chain(Spike protein S1),type(description):Topological domain(Extracellular),type(description):Domain(BetaCoV S1-NTD),type(description):Region(Disordered),type(description):Disulfide bond(),type(description):Turn()
G_1720_A_missense	500	type(description):Chain(Spike glycoprotein),type(description):Chain(Spike protein S1),type(description):Topological domain(Extracellular),type(description):Disulfide bond(),type(description):Beta strand()
T_3597_C_synonymous	498	type(description):Chain(Spike glycoprotein),type(description):Chain(Spike protein S2),type(description):Chain(Spike protein S2'),type(description):Topological domain(Extracellular),type(description):Region(Heptad repeat 2),type(description):Coiled coil()
A_1224_G_synonymous	498	type(description):Chain(Spike glycoprotein),type(description):Chain(Spike protein S1),type(description):Topological domain(Extracellular),type(description):Domain(BetaCoV S1-CTD),type(description):Region(Receptor-binding domain (RBD)),type(description):Disulfide bond(),type(description):Disulfide bond(),type(description):Natural variant(in strain: Omicron/BA.2, Omicron/BA.2.12.1, Omicron/BA.2.75,…
G_1674_T_missense	494	type(description):Chain(Spike glycoprotein),type(description):Chain(Spike protein S1),type(description):Topological domain(Extracellular),type(description):Disulfide bond()
G_778_A_missense	489	type(description):Chain(Spike glycoprotein),type(description):Chain(Spike protein S1),type(description):Topological domain(Extracellular),type(description):Domain(BetaCoV S1-NTD),type(description):Region(Disordered),type(description):Beta strand()
G_682_C_missense	488	type(description):Chain(Spike glycoprotein),type(description):Chain(Spike protein S1),type(description):Topological domain(Extracellular),type(description):Domain(BetaCoV S1-NTD),type(description):Beta strand()
G_247_T_missense	487	type(description):Chain(Spike glycoprotein),type(description):Chain(Spike protein S1),type(description):Topological domain(Extracellular),type(description):Domain(BetaCoV S1-NTD),type(description):Disulfide bond()
T_2501_C_missense	483	type(description):Chain(Spike glycoprotein),type(description):Chain(Spike protein S2),type(description):Chain(Spike protein S2'),type(description):Topological domain(Extracellular),type(description):Region(Fusion peptide 1),type(description):Region(Disordered)
T_1965_C_synonymous	480	type(description):Chain(Spike glycoprotein),type(description):Chain(Spike protein S1),type(description):Topological domain(Extracellular),type(description):Natural variant(in strain: Gamma/P.1, 19B/501T, 19B/501Y, Omicron/BA.1, Omicron/BA.2, Omicron/BA.2.12.1, Omicron/BA.2.75, Omicron/BA.4, Omicron/BA.5),type(description):Beta strand()
C_2544_T_synonymous	480	type(description):Chain(Spike glycoprotein),type(description):Chain(Spike protein S2),type(description):Chain(Spike protein S2'),type(description):Topological domain(Extracellular),type(description):Region(Disordered),type(description):Region(Fusion peptide 2),type(description):Disulfide bond(),type(description):Beta strand()
G_1867_T_missense	479	type(description):Chain(Spike glycoprotein),type(description):Chain(Spike protein S1),type(description):Topological domain(Extracellular),type(description):Region(Disordered),type(description):Disulfide bond(),type(description):Helix()
A_3228_G_synonymous	474	type(description):Chain(Spike glycoprotein),type(description):Chain(Spike protein S2),type(description):Chain(Spike protein S2'),type(description):Topological domain(Extracellular),type(description):Beta strand()
C_3153_T_synonymous	473	type(description):Chain(Spike glycoprotein),type(description):Chain(Spike protein S2),type(description):Chain(Spike protein S2'),type(description):Topological domain(Extracellular),type(description):Beta strand()
T_2346_C_synonymous	473	type(description):Chain(Spike glycoprotein),type(description):Chain(Spike protein S2),type(description):Topological domain(Extracellular),type(description):Helix()
T_3273_C_synonymous	473	type(description):Chain(Spike glycoprotein),type(description):Chain(Spike protein S2),type(description):Chain(Spike protein S2'),type(description):Topological domain(Extracellular),type(description):Disulfide bond(),type(description):Beta strand()
T_2287_C_synonymous	472	type(description):Chain(Spike glycoprotein),type(description):Chain(Spike protein S2),type(description):Topological domain(Extracellular),type(description):Helix()
T_111_C_synonymous	466	type(description):Chain(Spike glycoprotein),type(description):Chain(Spike protein S1),type(description):Topological domain(Extracellular),type(description):Domain(BetaCoV S1-NTD),type(description):Disulfide bond()
G_2786_T_missense	465	type(description):Chain(Spike glycoprotein),type(description):Chain(Spike protein S2),type(description):Chain(Spike protein S2'),type(description):Topological domain(Extracellular),type(description):Region(Heptad repeat 1),type(description):Helix()
C_1151_T_missense	463	type(description):Chain(Spike glycoprotein),type(description):Chain(Spike protein S1),type(description):Topological domain(Extracellular),type(description):Domain(BetaCoV S1-CTD),type(description):Region(Receptor-binding domain (RBD)),type(description):Disulfide bond()
C_1811_T_missense	462	type(description):Chain(Spike glycoprotein),type(description):Chain(Spike protein S1),type(description):Topological domain(Extracellular),type(description):Turn()
G_656_A_missense	462	type(description):Chain(Spike glycoprotein),type(description):Chain(Spike protein S1),type(description):Topological domain(Extracellular),type(description):Domain(BetaCoV S1-NTD)
G_3752_T_missense	461	type(description):Chain(Spike glycoprotein),type(description):Chain(Spike protein S2),type(description):Chain(Spike protein S2'),type(description):Topological domain(Cytoplasmic)
G_531_C_missense	459	type(description):Chain(Spike glycoprotein),type(description):Chain(Spike protein S1),type(description):Topological domain(Extracellular),type(description):Domain(BetaCoV S1-NTD),type(description):Region(Disordered)
C_2820_A_synonymous	458	type(description):Chain(Spike glycoprotein),type(description):Chain(Spike protein S2),type(description):Chain(Spike protein S2'),type(description):Topological domain(Extracellular),type(description):Region(Heptad repeat 1),type(description):Helix()
C_2325_T_synonymous	457	type(description):Chain(Spike glycoprotein),type(description):Chain(Spike protein S2),type(description):Topological domain(Extracellular),type(description):Helix()
C_3600_A_synonymous	457	type(description):Chain(Spike glycoprotein),type(description):Chain(Spike protein S2),type(description):Chain(Spike protein S2'),type(description):Topological domain(Extracellular),type(description):Region(Heptad repeat 2),type(description):Coiled coil()
G_3296_A_missense	454	type(description):Chain(Spike glycoprotein),type(description):Chain(Spike protein S2),type(description):Chain(Spike protein S2'),type(description):Topological domain(Extracellular),type(description):Disulfide bond(),type(description):Beta strand()
G_2025_T_missense	452	type(description):Chain(Spike glycoprotein),type(description):Chain(Spike protein S1),type(description):Topological domain(Extracellular),type(description):Region(Disordered)
C_915_T_synonymous	447	type(description):Chain(Spike glycoprotein),type(description):Chain(Spike protein S1),type(description):Topological domain(Extracellular),type(description):Beta strand()
C_2772_T_synonymous	447	type(description):Chain(Spike glycoprotein),type(description):Chain(Spike protein S2),type(description):Chain(Spike protein S2'),type(description):Topological domain(Extracellular),type(description):Region(Heptad repeat 1),type(description):Helix()
G_2524_A_missense	446	type(description):Chain(Spike glycoprotein),type(description):Chain(Spike protein S2),type(description):Chain(Spike protein S2'),type(description):Topological domain(Extracellular),type(description):Region(Disordered),type(description):Region(Fusion peptide 2),type(description):Disulfide bond()
C_1668_T_synonymous	444	type(description):Chain(Spike glycoprotein),type(description):Chain(Spike protein S1),type(description):Topological domain(Extracellular),type(description):Disulfide bond()
G_2836_A_missense	441	type(description):Chain(Spike glycoprotein),type(description):Chain(Spike protein S2),type(description):Chain(Spike protein S2'),type(description):Topological domain(Extracellular),type(description):Region(Heptad repeat 1),type(description):Helix()
T_1469_C_missense	440	type(description):Chain(Spike glycoprotein),type(description):Chain(Spike protein S1),type(description):Topological domain(Extracellular),type(description):Domain(BetaCoV S1-CTD),type(description):Region(Receptor-binding domain (RBD)),type(description):Region(Receptor-binding motif; binding to human ACE2),type(description):Region(Disordered),type(description):Disulfide bond()
G_2294_A_missense	438	type(description):Chain(Spike glycoprotein),type(description):Chain(Spike protein S2),type(description):Topological domain(Extracellular),type(description):Helix()
C_821_T_missense	434	type(description):Chain(Spike glycoprotein),type(description):Chain(Spike protein S1),type(description):Topological domain(Extracellular),type(description):Domain(BetaCoV S1-NTD),type(description):Beta strand()
C_988_T_missense	433	type(description):Chain(Spike glycoprotein),type(description):Chain(Spike protein S1),type(description):Topological domain(Extracellular),type(description):Region(Receptor-binding domain (RBD)),type(description):Region(Disordered)
T_1998_C_synonymous	431	type(description):Chain(Spike glycoprotein),type(description):Chain(Spike protein S1),type(description):Topological domain(Extracellular),type(description):Disulfide bond(),type(description):Beta strand()
C_352_T_missense	430	type(description):Chain(Spike glycoprotein),type(description):Chain(Spike protein S1),type(description):Topological domain(Extracellular),type(description):Domain(BetaCoV S1-NTD),type(description):Disulfide bond(),type(description):Beta strand()
C_2492_T_missense	430	type(description):Chain(Spike glycoprotein),type(description):Chain(Spike protein S2),type(description):Chain(Spike protein S2'),type(description):Topological domain(Extracellular),type(description):Region(Fusion peptide 1),type(description):Region(Disordered)
C_1658_T_missense	429	type(description):Chain(Spike glycoprotein),type(description):Chain(Spike protein S1),type(description):Topological domain(Extracellular),type(description):Disulfide bond(),type(description):Beta strand()
C_1785_T_synonymous	429	type(description):Chain(Spike glycoprotein),type(description):Chain(Spike protein S1),type(description):Topological domain(Extracellular),type(description):Beta strand()
C_2072_T_missense	428	type(description):Chain(Spike glycoprotein),type(description):Chain(Spike protein S2),type(description):Topological domain(Extracellular),type(description):Beta strand()
G_663_A_synonymous	427	type(description):Chain(Spike glycoprotein),type(description):Chain(Spike protein S1),type(description):Topological domain(Extracellular),type(description):Domain(BetaCoV S1-NTD),type(description):Beta strand()
T_1455_C_synonymous	425	type(description):Chain(Spike glycoprotein),type(description):Chain(Spike protein S1),type(description):Topological domain(Extracellular),type(description):Domain(BetaCoV S1-CTD),type(description):Region(Receptor-binding domain (RBD)),type(description):Region(Receptor-binding motif; binding to human ACE2),type(description):Region(Disordered),type(description):Disulfide bond(),type(description):Di…
G_1749_C_missense	424	type(description):Chain(Spike glycoprotein),type(description):Chain(Spike protein S1),type(description):Topological domain(Extracellular),type(description):Disulfide bond()
G_1426_A_missense	422	type(description):Chain(Spike glycoprotein),type(description):Chain(Spike protein S1),type(description):Topological domain(Extracellular),type(description):Domain(BetaCoV S1-CTD),type(description):Region(Receptor-binding domain (RBD)),type(description):Region(Receptor-binding motif; binding to human ACE2),type(description):Region(Disordered),type(description):Disulfide bond()
A_2061_G_synonymous	422	type(description):Chain(Spike glycoprotein),type(description):Chain(Spike protein S2),type(description):Topological domain(Extracellular),type(description):Region(Disordered)
G_2766_T_missense	420	type(description):Chain(Spike glycoprotein),type(description):Chain(Spike protein S2),type(description):Chain(Spike protein S2'),type(description):Topological domain(Extracellular),type(description):Region(Heptad repeat 1),type(description):Helix()
G_2101_T_missense	416	type(description):Chain(Spike glycoprotein),type(description):Chain(Spike protein S2),type(description):Topological domain(Extracellular)
T_1734_C_synonymous	415	type(description):Chain(Spike glycoprotein),type(description):Chain(Spike protein S1),type(description):Topological domain(Extracellular),type(description):Disulfide bond()
T_3330_C_synonymous	414	type(description):Chain(Spike glycoprotein),type(description):Chain(Spike protein S2),type(description):Chain(Spike protein S2'),type(description):Topological domain(Extracellular),type(description):Disulfide bond()
A_97_T_missense	413	type(description):Chain(Spike glycoprotein),type(description):Chain(Spike protein S1),type(description):Topological domain(Extracellular),type(description):Domain(BetaCoV S1-NTD),type(description):Disulfide bond(),type(description):Turn()
T_3519_C_synonymous	411	type(description):Chain(Spike glycoprotein),type(description):Chain(Spike protein S2),type(description):Chain(Spike protein S2'),type(description):Topological domain(Extracellular),type(description):Region(Heptad repeat 2),type(description):Glycosylation(N-linked (GlcNAc...) (complex) asparagine; by host)
C_2426_T_missense	410	type(description):Chain(Spike glycoprotein),type(description):Chain(Spike protein S2),type(description):Topological domain(Extracellular)
G_427_T_missense	409	type(description):Chain(Spike glycoprotein),type(description):Chain(Spike protein S1),type(description):Topological domain(Extracellular),type(description):Domain(BetaCoV S1-NTD),type(description):Region(Disordered),type(description):Disulfide bond(),type(description):Natural variant(in strain: Omicron/BA.1),type(description):Beta strand()
G_3250_T_missense	408	type(description):Chain(Spike glycoprotein),type(description):Chain(Spike protein S2),type(description):Chain(Spike protein S2'),type(description):Topological domain(Extracellular),type(description):Disulfide bond()
G_1956_T_synonymous	408	type(description):Chain(Spike glycoprotein),type(description):Chain(Spike protein S1),type(description):Topological domain(Extracellular),type(description):Beta strand()
T_2071_G_missense	407	type(description):Chain(Spike glycoprotein),type(description):Chain(Spike protein S2),type(description):Topological domain(Extracellular),type(description):Beta strand()
A_1061_C_missense	407	type(description):Chain(Spike glycoprotein),type(description):Chain(Spike protein S1),type(description):Topological domain(Extracellular),type(description):Domain(BetaCoV S1-CTD),type(description):Region(Receptor-binding domain (RBD)),type(description):Disulfide bond()
G_1356_T_synonymous	407	type(description):Chain(Spike glycoprotein),type(description):Chain(Spike protein S1),type(description):Topological domain(Extracellular),type(description):Domain(BetaCoV S1-CTD),type(description):Region(Receptor-binding domain (RBD)),type(description):Region(Receptor-binding motif; binding to human ACE2),type(description):Region(Immunodominant HLA epitope recognized by the CD8+; called NF9 pepti…
G_2695_T_missense	402	type(description):Chain(Spike glycoprotein),type(description):Chain(Spike protein S2),type(description):Chain(Spike protein S2'),type(description):Topological domain(Extracellular),type(description):Helix()
G_2485_A_missense	402	type(description):Chain(Spike glycoprotein),type(description):Chain(Spike protein S2),type(description):Chain(Spike protein S2'),type(description):Topological domain(Extracellular),type(description):Region(Fusion peptide 1),type(description):Region(Disordered),type(description):Helix()
C_349_T_synonymous	402	type(description):Chain(Spike glycoprotein),type(description):Chain(Spike protein S1),type(description):Topological domain(Extracellular),type(description):Domain(BetaCoV S1-NTD),type(description):Disulfide bond(),type(description):Beta strand()
T_2280_C_synonymous	401	type(description):Chain(Spike glycoprotein),type(description):Chain(Spike protein S2),type(description):Topological domain(Extracellular),type(description):Disulfide bond(),type(description):Helix()
C_3570_T_synonymous	400	type(description):Chain(Spike glycoprotein),type(description):Chain(Spike protein S2),type(description):Chain(Spike protein S2'),type(description):Topological domain(Extracellular),type(description):Region(Heptad repeat 2),type(description):Coiled coil(),type(description):Helix()
C_212_T_missense	399	type(description):Chain(Spike glycoprotein),type(description):Chain(Spike protein S1),type(description):Topological domain(Extracellular),type(description):Domain(BetaCoV S1-NTD),type(description):Region(Disordered),type(description):Disulfide bond(),type(description):Turn()
T_684_C_synonymous	398	type(description):Chain(Spike glycoprotein),type(description):Chain(Spike protein S1),type(description):Topological domain(Extracellular),type(description):Domain(BetaCoV S1-NTD),type(description):Beta strand()
A_1482_G_synonymous	398	type(description):Chain(Spike glycoprotein),type(description):Chain(Spike protein S1),type(description):Topological domain(Extracellular),type(description):Domain(BetaCoV S1-CTD),type(description):Region(Receptor-binding domain (RBD)),type(description):Region(Receptor-binding motif; binding to human ACE2),type(description):Disulfide bond(),type(description):Beta strand()
C_3507_T_synonymous	397	type(description):Chain(Spike glycoprotein),type(description):Chain(Spike protein S2),type(description):Chain(Spike protein S2'),type(description):Topological domain(Extracellular),type(description):Region(Heptad repeat 2),type(description):Helix()
G_1054_T_missense	396	type(description):Chain(Spike glycoprotein),type(description):Chain(Spike protein S1),type(description):Topological domain(Extracellular),type(description):Domain(BetaCoV S1-CTD),type(description):Region(Receptor-binding domain (RBD)),type(description):Disulfide bond(),type(description):Helix()
A_1961_T_missense	395	type(description):Chain(Spike glycoprotein),type(description):Chain(Spike protein S1),type(description):Topological domain(Extracellular)
T_714_C_synonymous	394	type(description):Chain(Spike glycoprotein),type(description):Chain(Spike protein S1),type(description):Topological domain(Extracellular),type(description):Domain(BetaCoV S1-NTD),type(description):Beta strand()
C_444_T_synonymous	392	type(description):Chain(Spike glycoprotein),type(description):Chain(Spike protein S1),type(description):Topological domain(Extracellular),type(description):Domain(BetaCoV S1-NTD),type(description):Region(Disordered),type(description):Disulfide bond(),type(description):Turn()
G_234_T_missense	391	type(description):Chain(Spike glycoprotein),type(description):Chain(Spike protein S1),type(description):Topological domain(Extracellular),type(description):Domain(BetaCoV S1-NTD),type(description):Region(Disordered),type(description):Disulfide bond(),type(description):Beta strand()
T_2424_C_synonymous	390	type(description):Chain(Spike glycoprotein),type(description):Chain(Spike protein S2),type(description):Topological domain(Extracellular),type(description):Beta strand()
G_1037_T_missense	390	type(description):Chain(Spike glycoprotein),type(description):Chain(Spike protein S1),type(description):Topological domain(Extracellular),type(description):Domain(BetaCoV S1-CTD),type(description):Region(Receptor-binding domain (RBD)),type(description):Disulfide bond(),type(description):Beta strand()
G_156_A_synonymous	389	type(description):Chain(Spike glycoprotein),type(description):Chain(Spike protein S1),type(description):Topological domain(Extracellular),type(description):Domain(BetaCoV S1-NTD),type(description):Disulfide bond(),type(description):Beta strand()
G_3352_T_missense	387	type(description):Chain(Spike glycoprotein),type(description):Chain(Spike protein S2),type(description):Chain(Spike protein S2'),type(description):Topological domain(Extracellular),type(description):Disulfide bond()
A_2452_G_missense	387	type(description):Chain(Spike glycoprotein),type(description):Chain(Spike protein S2),type(description):Chain(Spike protein S2'),type(description):Topological domain(Extracellular),type(description):Region(Fusion peptide 1),type(description):Helix()
A_3486_G_synonymous	386	type(description):Chain(Spike glycoprotein),type(description):Chain(Spike protein S2),type(description):Chain(Spike protein S2'),type(description):Topological domain(Extracellular)
T_2127_C_synonymous	386	type(description):Chain(Spike glycoprotein),type(description):Chain(Spike protein S2),type(description):Topological domain(Extracellular),type(description):Glycosylation(N-linked (GlcNAc...) (high mannose) asparagine; by host)
C_1436_T_missense	385	type(description):Chain(Spike glycoprotein),type(description):Chain(Spike protein S1),type(description):Topological domain(Extracellular),type(description):Domain(BetaCoV S1-CTD),type(description):Region(Receptor-binding domain (RBD)),type(description):Region(Receptor-binding motif; binding to human ACE2),type(description):Region(Disordered),type(description):Disulfide bond()
G_1960_A_missense	385	type(description):Chain(Spike glycoprotein),type(description):Chain(Spike protein S1),type(description):Topological domain(Extracellular)
C_3552_T_synonymous	382	type(description):Chain(Spike glycoprotein),type(description):Chain(Spike protein S2),type(description):Chain(Spike protein S2'),type(description):Topological domain(Extracellular),type(description):Region(Heptad repeat 2),type(description):Coiled coil(),type(description):Helix()
G_538_A_missense	382	type(description):Chain(Spike glycoprotein),type(description):Chain(Spike protein S1),type(description):Topological domain(Extracellular),type(description):Domain(BetaCoV S1-NTD),type(description):Region(Disordered),type(description):Beta strand()
C_3600_T_synonymous	381	type(description):Chain(Spike glycoprotein),type(description):Chain(Spike protein S2),type(description):Chain(Spike protein S2'),type(description):Topological domain(Extracellular),type(description):Region(Heptad repeat 2),type(description):Coiled coil()
C_2117_T_missense	381	type(description):Chain(Spike glycoprotein),type(description):Chain(Spike protein S2),type(description):Topological domain(Extracellular)
C_1387_T_missense	380	type(description):Chain(Spike glycoprotein),type(description):Chain(Spike protein S1),type(description):Topological domain(Extracellular),type(description):Domain(BetaCoV S1-CTD),type(description):Region(Receptor-binding domain (RBD)),type(description):Region(Receptor-binding motif; binding to human ACE2),type(description):Region(Disordered),type(description):Disulfide bond()
G_2806_A_missense	379	type(description):Chain(Spike glycoprotein),type(description):Chain(Spike protein S2),type(description):Chain(Spike protein S2'),type(description):Topological domain(Extracellular),type(description):Region(Heptad repeat 1),type(description):Helix()
G_3682_C_missense	379	type(description):Chain(Spike glycoprotein),type(description):Chain(Spike protein S2),type(description):Chain(Spike protein S2'),type(description):Transmembrane(Helical),type(description):Helix()
G_2294_T_missense	378	type(description):Chain(Spike glycoprotein),type(description):Chain(Spike protein S2),type(description):Topological domain(Extracellular),type(description):Helix()
G_2050_T_missense	377	type(description):Chain(Spike glycoprotein),type(description):Chain(Spike protein S1),type(description):Topological domain(Extracellular),type(description):Region(Disordered),type(description):Region(Putative superantigen; may bind T-cell receptor beta/TRBC1),type(description):Mutagenesis(About 50% stronger entry efficiency in Vero E6 cells while 30% weaker entry efficiency in hACE2-expressing BH…
T_2416_C_synonymous	377	type(description):Chain(Spike glycoprotein),type(description):Chain(Spike protein S2),type(description):Topological domain(Extracellular)
C_2439_T_synonymous	375	type(description):Chain(Spike glycoprotein),type(description):Chain(Spike protein S2),type(description):Topological domain(Extracellular),type(description):Beta strand()
G_1876_T_missense	374	type(description):Chain(Spike glycoprotein),type(description):Chain(Spike protein S1),type(description):Topological domain(Extracellular),type(description):Region(Disordered),type(description):Disulfide bond(),type(description):Turn()
G_1144_T_missense	373	type(description):Chain(Spike glycoprotein),type(description):Chain(Spike protein S1),type(description):Topological domain(Extracellular),type(description):Domain(BetaCoV S1-CTD),type(description):Region(Receptor-binding domain (RBD)),type(description):Disulfide bond(),type(description):Beta strand()
C_3484_G_missense	372	type(description):Chain(Spike glycoprotein),type(description):Chain(Spike protein S2),type(description):Chain(Spike protein S2'),type(description):Topological domain(Extracellular)
T_3027_C_synonymous	372	type(description):Chain(Spike glycoprotein),type(description):Chain(Spike protein S2),type(description):Chain(Spike protein S2'),type(description):Topological domain(Extracellular),type(description):Helix()
C_3607_T_missense	371	type(description):Chain(Spike glycoprotein),type(description):Chain(Spike protein S2),type(description):Chain(Spike protein S2'),type(description):Topological domain(Extracellular),type(description):Coiled coil()
T_2007_C_synonymous	371	type(description):Chain(Spike glycoprotein),type(description):Chain(Spike protein S1),type(description):Topological domain(Extracellular),type(description):Disulfide bond()
G_3725_T_missense	370	type(description):Chain(Spike glycoprotein),type(description):Chain(Spike protein S2),type(description):Chain(Spike protein S2'),type(description):Topological domain(Cytoplasmic)
T_2166_C_synonymous	370	type(description):Chain(Spike glycoprotein),type(description):Chain(Spike protein S2),type(description):Topological domain(Extracellular),type(description):Beta strand()
G_2637_T_synonymous	368	type(description):Chain(Spike glycoprotein),type(description):Chain(Spike protein S2),type(description):Chain(Spike protein S2'),type(description):Topological domain(Extracellular),type(description):Helix()
A_3505_G_missense	368	type(description):Chain(Spike glycoprotein),type(description):Chain(Spike protein S2),type(description):Chain(Spike protein S2'),type(description):Topological domain(Extracellular),type(description):Region(Heptad repeat 2)
C_1758_T_synonymous	366	type(description):Chain(Spike glycoprotein),type(description):Chain(Spike protein S1),type(description):Topological domain(Extracellular),type(description):Disulfide bond(),type(description):Beta strand()
A_3343_G_missense	365	type(description):Chain(Spike glycoprotein),type(description):Chain(Spike protein S2),type(description):Chain(Spike protein S2'),type(description):Topological domain(Extracellular),type(description):Disulfide bond()
T_3141_C_synonymous	364	type(description):Chain(Spike glycoprotein),type(description):Chain(Spike protein S2),type(description):Chain(Spike protein S2'),type(description):Topological domain(Extracellular),type(description):Beta strand()
C_1541_T_missense	363	type(description):Chain(Spike glycoprotein),type(description):Chain(Spike protein S1),type(description):Topological domain(Extracellular),type(description):Domain(BetaCoV S1-CTD),type(description):Region(Receptor-binding domain (RBD)),type(description):Disulfide bond(),type(description):Beta strand()
C_3705_T_synonymous	363	type(description):Chain(Spike glycoprotein),type(description):Chain(Spike protein S2),type(description):Chain(Spike protein S2'),type(description):Topological domain(Cytoplasmic),type(description):Lipidation(S-palmitoyl cysteine; by host ZDHHC20),type(description):Helix()
G_216_A_synonymous	362	type(description):Chain(Spike glycoprotein),type(description):Chain(Spike protein S1),type(description):Topological domain(Extracellular),type(description):Domain(BetaCoV S1-NTD),type(description):Region(Disordered),type(description):Disulfide bond(),type(description):Turn()
A_313_G_missense	361	type(description):Chain(Spike glycoprotein),type(description):Chain(Spike protein S1),type(description):Topological domain(Extracellular),type(description):Domain(BetaCoV S1-NTD),type(description):Disulfide bond(),type(description):Beta strand()
C_3759_T_synonymous	360	type(description):Chain(Spike glycoprotein),type(description):Chain(Spike protein S2),type(description):Chain(Spike protein S2'),type(description):Topological domain(Cytoplasmic),type(description):Lipidation(S-palmitoyl cysteine; by host ZDHHC20; partial)
G_2048_T_missense	356	type(description):Chain(Spike glycoprotein),type(description):Chain(Spike protein S1),type(description):Topological domain(Extracellular),type(description):Region(Disordered),type(description):Region(Putative superantigen; may bind T-cell receptor beta/TRBC1),type(description):Mutagenesis(About 50% stronger entry efficiency in Vero E6 cells while 30% weaker entry efficiency in hACE2-expressing BH…
G_215_T_missense	356	type(description):Chain(Spike glycoprotein),type(description):Chain(Spike protein S1),type(description):Topological domain(Extracellular),type(description):Domain(BetaCoV S1-NTD),type(description):Region(Disordered),type(description):Disulfide bond(),type(description):Turn()
T_1881_C_synonymous	352	type(description):Chain(Spike glycoprotein),type(description):Chain(Spike protein S1),type(description):Topological domain(Extracellular),type(description):Region(Disordered),type(description):Disulfide bond(),type(description):Turn()
T_1522_C_missense	351	type(description):Chain(Spike glycoprotein),type(description):Chain(Spike protein S1),type(description):Topological domain(Extracellular),type(description):Domain(BetaCoV S1-CTD),type(description):Region(Receptor-binding domain (RBD)),type(description):Region(Receptor-binding motif; binding to human ACE2),type(description):Disulfide bond(),type(description):Beta strand()
A_287_T_missense	350	type(description):Chain(Spike glycoprotein),type(description):Chain(Spike protein S1),type(description):Topological domain(Extracellular),type(description):Domain(BetaCoV S1-NTD),type(description):Disulfide bond(),type(description):Beta strand()
T_731_C_missense	349	type(description):Chain(Spike glycoprotein),type(description):Chain(Spike protein S1),type(description):Topological domain(Extracellular),type(description):Domain(BetaCoV S1-NTD),type(description):Beta strand()
C_776_T_missense	349	type(description):Chain(Spike glycoprotein),type(description):Chain(Spike protein S1),type(description):Topological domain(Extracellular),type(description):Domain(BetaCoV S1-NTD),type(description):Region(Disordered),type(description):Beta strand()
G_3778_A_missense	348	type(description):Chain(Spike glycoprotein),type(description):Chain(Spike protein S2),type(description):Chain(Spike protein S2'),type(description):Topological domain(Cytoplasmic),type(description):Motif(Diacidic ER export motif (host COPII))
G_542_C_missense	347	type(description):Chain(Spike glycoprotein),type(description):Chain(Spike protein S1),type(description):Topological domain(Extracellular),type(description):Domain(BetaCoV S1-NTD),type(description):Region(Disordered),type(description):Beta strand()
C_244_A_missense	346	type(description):Chain(Spike glycoprotein),type(description):Chain(Spike protein S1),type(description):Topological domain(Extracellular),type(description):Domain(BetaCoV S1-NTD),type(description):Disulfide bond()
C_1416_T_synonymous	346	type(description):Chain(Spike glycoprotein),type(description):Chain(Spike protein S1),type(description):Topological domain(Extracellular),type(description):Domain(BetaCoV S1-CTD),type(description):Region(Receptor-binding domain (RBD)),type(description):Region(Receptor-binding motif; binding to human ACE2),type(description):Region(Disordered),type(description):Disulfide bond(),type(description):Be…
C_535_T_missense	346	type(description):Chain(Spike glycoprotein),type(description):Chain(Spike protein S1),type(description):Topological domain(Extracellular),type(description):Domain(BetaCoV S1-NTD),type(description):Region(Disordered)
T_939_C_synonymous	345	type(description):Chain(Spike glycoprotein),type(description):Chain(Spike protein S1),type(description):Topological domain(Extracellular),type(description):Beta strand()
C_565_T_missense	345	type(description):Chain(Spike glycoprotein),type(description):Chain(Spike protein S1),type(description):Topological domain(Extracellular),type(description):Domain(BetaCoV S1-NTD),type(description):Beta strand()
A_2730_G_synonymous	345	type(description):Chain(Spike glycoprotein),type(description):Chain(Spike protein S2),type(description):Chain(Spike protein S2'),type(description):Topological domain(Extracellular),type(description):Helix()
C_227_T_missense	345	type(description):Chain(Spike glycoprotein),type(description):Chain(Spike protein S1),type(description):Topological domain(Extracellular),type(description):Domain(BetaCoV S1-NTD),type(description):Region(Disordered),type(description):Disulfide bond()
A_2448_G_synonymous	344	type(description):Chain(Spike glycoprotein),type(description):Chain(Spike protein S2),type(description):Chain(Spike protein S2'),type(description):Topological domain(Extracellular),type(description):Region(Fusion peptide 1),type(description):Site(Cleavage; by host TMPRSS2 or CTSL),type(description):Helix()
T_1869_C_synonymous	343	type(description):Chain(Spike glycoprotein),type(description):Chain(Spike protein S1),type(description):Topological domain(Extracellular),type(description):Region(Disordered),type(description):Disulfide bond(),type(description):Helix()
G_2259_A_synonymous	343	type(description):Chain(Spike glycoprotein),type(description):Chain(Spike protein S2),type(description):Topological domain(Extracellular),type(description):Disulfide bond(),type(description):Helix()
T_1596_C_synonymous	341	type(description):Chain(Spike glycoprotein),type(description):Chain(Spike protein S1),type(description):Topological domain(Extracellular),type(description):Region(Receptor-binding domain (RBD)),type(description):Region(Disordered)
T_492_C_synonymous	341	type(description):Chain(Spike glycoprotein),type(description):Chain(Spike protein S1),type(description):Topological domain(Extracellular),type(description):Domain(BetaCoV S1-NTD),type(description):Region(Disordered),type(description):Disulfide bond(),type(description):Beta strand()
A_3535_G_missense	341	type(description):Chain(Spike glycoprotein),type(description):Chain(Spike protein S2),type(description):Chain(Spike protein S2'),type(description):Topological domain(Extracellular),type(description):Region(Heptad repeat 2),type(description):Coiled coil()
G_3352_C_missense	340	type(description):Chain(Spike glycoprotein),type(description):Chain(Spike protein S2),type(description):Chain(Spike protein S2'),type(description):Topological domain(Extracellular),type(description):Disulfide bond()
T_638_C_missense	340	type(description):Chain(Spike glycoprotein),type(description):Chain(Spike protein S1),type(description):Topological domain(Extracellular),type(description):Domain(BetaCoV S1-NTD),type(description):Beta strand()
T_2632_C_synonymous	339	type(description):Chain(Spike glycoprotein),type(description):Chain(Spike protein S2),type(description):Chain(Spike protein S2'),type(description):Topological domain(Extracellular),type(description):Helix()
G_233_T_missense	338	type(description):Chain(Spike glycoprotein),type(description):Chain(Spike protein S1),type(description):Topological domain(Extracellular),type(description):Domain(BetaCoV S1-NTD),type(description):Region(Disordered),type(description):Disulfide bond(),type(description):Beta strand()
C_2195_T_missense	337	type(description):Chain(Spike glycoprotein),type(description):Chain(Spike protein S2),type(description):Topological domain(Extracellular)
A_2475_G_synonymous	336	type(description):Chain(Spike glycoprotein),type(description):Chain(Spike protein S2),type(description):Chain(Spike protein S2'),type(description):Topological domain(Extracellular),type(description):Region(Fusion peptide 1)
G_2770_T_missense	334	type(description):Chain(Spike glycoprotein),type(description):Chain(Spike protein S2),type(description):Chain(Spike protein S2'),type(description):Topological domain(Extracellular),type(description):Region(Heptad repeat 1),type(description):Helix()
T_2115_C_synonymous	334	type(description):Chain(Spike glycoprotein),type(description):Chain(Spike protein S2),type(description):Topological domain(Extracellular)
C_785_T_missense	333	type(description):Chain(Spike glycoprotein),type(description):Chain(Spike protein S1),type(description):Topological domain(Extracellular),type(description):Domain(BetaCoV S1-NTD),type(description):Region(Disordered)
C_1496_G_missense	333	type(description):Chain(Spike glycoprotein),type(description):Chain(Spike protein S1),type(description):Topological domain(Extracellular),type(description):Domain(BetaCoV S1-CTD),type(description):Region(Receptor-binding domain (RBD)),type(description):Region(Receptor-binding motif; binding to human ACE2),type(description):Disulfide bond()
C_2085_T_synonymous	332	type(description):Chain(Spike glycoprotein),type(description):Chain(Spike protein S2),type(description):Topological domain(Extracellular),type(description):Beta strand()
C_342_T_synonymous	331	type(description):Chain(Spike glycoprotein),type(description):Chain(Spike protein S1),type(description):Topological domain(Extracellular),type(description):Domain(BetaCoV S1-NTD),type(description):Disulfide bond(),type(description):Beta strand()
C_1753_T_missense	329	type(description):Chain(Spike glycoprotein),type(description):Chain(Spike protein S1),type(description):Topological domain(Extracellular),type(description):Disulfide bond(),type(description):Beta strand()
C_1409_T_missense	327	type(description):Chain(Spike glycoprotein),type(description):Chain(Spike protein S1),type(description):Topological domain(Extracellular),type(description):Domain(BetaCoV S1-CTD),type(description):Region(Receptor-binding domain (RBD)),type(description):Region(Receptor-binding motif; binding to human ACE2),type(description):Region(Disordered),type(description):Disulfide bond()
A_607_T_missense	327	type(description):Chain(Spike glycoprotein),type(description):Chain(Spike protein S1),type(description):Topological domain(Extracellular),type(description):Domain(BetaCoV S1-NTD),type(description):Beta strand()
T_324_C_synonymous	327	type(description):Chain(Spike glycoprotein),type(description):Chain(Spike protein S1),type(description):Topological domain(Extracellular),type(description):Domain(BetaCoV S1-NTD),type(description):Disulfide bond(),type(description):Beta strand()
C_2661_T_synonymous	327	type(description):Chain(Spike glycoprotein),type(description):Chain(Spike protein S2),type(description):Chain(Spike protein S2'),type(description):Topological domain(Extracellular),type(description):Helix()
T_3754_C_missense	327	type(description):Chain(Spike glycoprotein),type(description):Chain(Spike protein S2),type(description):Chain(Spike protein S2'),type(description):Topological domain(Cytoplasmic)
C_3235_T_missense	326	type(description):Chain(Spike glycoprotein),type(description):Chain(Spike protein S2),type(description):Chain(Spike protein S2'),type(description):Topological domain(Extracellular),type(description):Beta strand()
T_1257_C_synonymous	325	type(description):Chain(Spike glycoprotein),type(description):Chain(Spike protein S1),type(description):Topological domain(Extracellular),type(description):Domain(BetaCoV S1-CTD),type(description):Region(Receptor-binding domain (RBD)),type(description):Disulfide bond(),type(description):Disulfide bond(),type(description):Helix()
C_1491_T_synonymous	325	type(description):Chain(Spike glycoprotein),type(description):Chain(Spike protein S1),type(description):Topological domain(Extracellular),type(description):Domain(BetaCoV S1-CTD),type(description):Region(Receptor-binding domain (RBD)),type(description):Region(Receptor-binding motif; binding to human ACE2),type(description):Disulfide bond()
C_2047_T_missense	324	type(description):Chain(Spike glycoprotein),type(description):Chain(Spike protein S1),type(description):Topological domain(Extracellular),type(description):Region(Disordered),type(description):Region(Putative superantigen; may bind T-cell receptor beta/TRBC1),type(description):Mutagenesis(About 50% stronger entry efficiency in Vero E6 cells while 30% weaker entry efficiency in hACE2-expressing BH…
G_925_C_missense	323	type(description):Chain(Spike glycoprotein),type(description):Chain(Spike protein S1),type(description):Topological domain(Extracellular)
T_1456_G_missense	323	type(description):Chain(Spike glycoprotein),type(description):Chain(Spike protein S1),type(description):Topological domain(Extracellular),type(description):Domain(BetaCoV S1-CTD),type(description):Region(Receptor-binding domain (RBD)),type(description):Region(Receptor-binding motif; binding to human ACE2),type(description):Region(Disordered),type(description):Disulfide bond(),type(description):Di…
C_2023_A_missense	323	type(description):Chain(Spike glycoprotein),type(description):Chain(Spike protein S1),type(description):Topological domain(Extracellular),type(description):Region(Disordered)
A_3606_G_synonymous	322	type(description):Chain(Spike glycoprotein),type(description):Chain(Spike protein S2),type(description):Chain(Spike protein S2'),type(description):Topological domain(Extracellular),type(description):Region(Heptad repeat 2),type(description):Coiled coil()
C_1974_T_synonymous	321	type(description):Chain(Spike glycoprotein),type(description):Chain(Spike protein S1),type(description):Topological domain(Extracellular),type(description):Beta strand()
T_981_C_synonymous	320	type(description):Chain(Spike glycoprotein),type(description):Chain(Spike protein S1),type(description):Topological domain(Extracellular),type(description):Region(Receptor-binding domain (RBD)),type(description):Region(Disordered),type(description):Beta strand()
A_1242_C_missense	319	type(description):Chain(Spike glycoprotein),type(description):Chain(Spike protein S1),type(description):Topological domain(Extracellular),type(description):Domain(BetaCoV S1-CTD),type(description):Region(Receptor-binding domain (RBD)),type(description):Disulfide bond(),type(description):Disulfide bond()
G_2059_A_missense	319	type(description):Chain(Spike glycoprotein),type(description):Chain(Spike protein S2),type(description):Topological domain(Extracellular),type(description):Region(Disordered)
C_3787_T_missense	318	type(description):Chain(Spike glycoprotein),type(description):Chain(Spike protein S2),type(description):Chain(Spike protein S2'),type(description):Topological domain(Cytoplasmic),type(description):Motif(Binding to host plasma membrane localising/FERM domain proteins)
T_2944_G_missense	318	type(description):Chain(Spike glycoprotein),type(description):Chain(Spike protein S2),type(description):Chain(Spike protein S2'),type(description):Topological domain(Extracellular),type(description):Coiled coil(),type(description):Helix()
G_2314_A_missense	318	type(description):Chain(Spike glycoprotein),type(description):Chain(Spike protein S2),type(description):Topological domain(Extracellular),type(description):Helix()
A_1280_T_missense	317	type(description):Chain(Spike glycoprotein),type(description):Chain(Spike protein S1),type(description):Topological domain(Extracellular),type(description):Domain(BetaCoV S1-CTD),type(description):Region(Receptor-binding domain (RBD)),type(description):Disulfide bond(),type(description):Disulfide bond()
A_2933_G_missense	316	type(description):Chain(Spike glycoprotein),type(description):Chain(Spike protein S2),type(description):Chain(Spike protein S2'),type(description):Topological domain(Extracellular),type(description):Coiled coil(),type(description):Helix()
T_846_C_synonymous	316	type(description):Chain(Spike glycoprotein),type(description):Chain(Spike protein S1),type(description):Topological domain(Extracellular),type(description):Domain(BetaCoV S1-NTD),type(description):Region(Putative superantigen; may bind T-cell receptor alpha/TRAC),type(description):Glycosylation(N-linked (GlcNAc...) (complex) asparagine; by host),type(description):Beta strand()
G_31_A_missense	316	type(description):Signal(),type(description):Region(Disordered)
G_906_A_synonymous	315	type(description):Chain(Spike glycoprotein),type(description):Chain(Spike protein S1),type(description):Topological domain(Extracellular),type(description):Domain(BetaCoV S1-NTD),type(description):Helix()
A_63_G_synonymous	315	type(description):Chain(Spike glycoprotein),type(description):Chain(Spike protein S1),type(description):Topological domain(Extracellular),type(description):Domain(BetaCoV S1-NTD),type(description):Region(Disordered),type(description):Disulfide bond(),type(description):Beta strand()
A_2379_T_synonymous	314	type(description):Chain(Spike glycoprotein),type(description):Chain(Spike protein S2),type(description):Topological domain(Extracellular)
G_423_T_missense	314	type(description):Chain(Spike glycoprotein),type(description):Chain(Spike protein S1),type(description):Topological domain(Extracellular),type(description):Domain(BetaCoV S1-NTD),type(description):Disulfide bond(),type(description):Beta strand()
T_2388_C_synonymous	312	type(description):Chain(Spike glycoprotein),type(description):Chain(Spike protein S2),type(description):Topological domain(Extracellular),type(description):Natural variant(in strain: B.1.1.318),type(description):Natural variant(in strain: 19B/501Y, Omicron/BA.1, Omicron/BA.2, Omicron/BA.2.12.1, Omicron/BA.2.75, Omicron/BA.4, Omicron/BA.5)
A_382_G_missense	312	type(description):Chain(Spike glycoprotein),type(description):Chain(Spike protein S1),type(description):Topological domain(Extracellular),type(description):Domain(BetaCoV S1-NTD),type(description):Disulfide bond(),type(description):Beta strand()
C_1668_A_missense	311	type(description):Chain(Spike glycoprotein),type(description):Chain(Spike protein S1),type(description):Topological domain(Extracellular),type(description):Disulfide bond()
G_3012_A_synonymous	310	type(description):Chain(Spike glycoprotein),type(description):Chain(Spike protein S2),type(description):Chain(Spike protein S2'),type(description):Topological domain(Extracellular)
C_3026_T_missense	310	type(description):Chain(Spike glycoprotein),type(description):Chain(Spike protein S2),type(description):Chain(Spike protein S2'),type(description):Topological domain(Extracellular)
A_891_T_synonymous	309	type(description):Chain(Spike glycoprotein),type(description):Chain(Spike protein S1),type(description):Topological domain(Extracellular),type(description):Domain(BetaCoV S1-NTD),type(description):Region(Putative superantigen; may bind T-cell receptor alpha/TRAC),type(description):Disulfide bond(),type(description):Helix()
C_1709_A_missense	308	type(description):Chain(Spike glycoprotein),type(description):Chain(Spike protein S1),type(description):Topological domain(Extracellular),type(description):Disulfide bond()
C_2675_T_missense	306	type(description):Chain(Spike glycoprotein),type(description):Chain(Spike protein S2),type(description):Chain(Spike protein S2'),type(description):Topological domain(Extracellular),type(description):Beta strand()
T_1254_C_synonymous	305	type(description):Chain(Spike glycoprotein),type(description):Chain(Spike protein S1),type(description):Topological domain(Extracellular),type(description):Domain(BetaCoV S1-CTD),type(description):Region(Receptor-binding domain (RBD)),type(description):Disulfide bond(),type(description):Disulfide bond(),type(description):Helix()
C_2859_T_synonymous	305	type(description):Chain(Spike glycoprotein),type(description):Chain(Spike protein S2),type(description):Chain(Spike protein S2'),type(description):Topological domain(Extracellular),type(description):Region(Heptad repeat 1),type(description):Coiled coil(),type(description):Helix()
C_2179_T_synonymous	303	type(description):Chain(Spike glycoprotein),type(description):Chain(Spike protein S2),type(description):Topological domain(Extracellular),type(description):Beta strand()
G_459_A_missense	302	type(description):Chain(Spike glycoprotein),type(description):Chain(Spike protein S1),type(description):Topological domain(Extracellular),type(description):Domain(BetaCoV S1-NTD),type(description):Region(Disordered),type(description):Disulfide bond(),type(description):Beta strand()
G_184_C_missense	301	type(description):Chain(Spike glycoprotein),type(description):Chain(Spike protein S1),type(description):Topological domain(Extracellular),type(description):Domain(BetaCoV S1-NTD),type(description):Disulfide bond(),type(description):Beta strand()
A_3753_G_synonymous	300	type(description):Chain(Spike glycoprotein),type(description):Chain(Spike protein S2),type(description):Chain(Spike protein S2'),type(description):Topological domain(Cytoplasmic)
T_1468_C_missense	299	type(description):Chain(Spike glycoprotein),type(description):Chain(Spike protein S1),type(description):Topological domain(Extracellular),type(description):Domain(BetaCoV S1-CTD),type(description):Region(Receptor-binding domain (RBD)),type(description):Region(Receptor-binding motif; binding to human ACE2),type(description):Region(Disordered),type(description):Disulfide bond()
C_3738_T_synonymous	298	type(description):Chain(Spike glycoprotein),type(description):Chain(Spike protein S2),type(description):Chain(Spike protein S2'),type(description):Topological domain(Cytoplasmic)
C_2636_T_missense	296	type(description):Chain(Spike glycoprotein),type(description):Chain(Spike protein S2),type(description):Chain(Spike protein S2'),type(description):Topological domain(Extracellular),type(description):Helix()
C_114_T_synonymous	295	type(description):Chain(Spike glycoprotein),type(description):Chain(Spike protein S1),type(description):Topological domain(Extracellular),type(description):Domain(BetaCoV S1-NTD),type(description):Disulfide bond()
G_654_T_missense	295	type(description):Chain(Spike glycoprotein),type(description):Chain(Spike protein S1),type(description):Topological domain(Extracellular),type(description):Domain(BetaCoV S1-NTD)
C_1654_A_missense	295	type(description):Chain(Spike glycoprotein),type(description):Chain(Spike protein S1),type(description):Topological domain(Extracellular),type(description):Disulfide bond(),type(description):Beta strand()
G_577_T_missense	294	type(description):Chain(Spike glycoprotein),type(description):Chain(Spike protein S1),type(description):Topological domain(Extracellular),type(description):Domain(BetaCoV S1-NTD),type(description):Beta strand()
T_1200_C_synonymous	294	type(description):Chain(Spike glycoprotein),type(description):Chain(Spike protein S1),type(description):Topological domain(Extracellular),type(description):Domain(BetaCoV S1-CTD),type(description):Region(Receptor-binding domain (RBD)),type(description):Disulfide bond(),type(description):Disulfide bond(),type(description):Beta strand()
C_1080_T_synonymous	294	type(description):Chain(Spike glycoprotein),type(description):Chain(Spike protein S1),type(description):Topological domain(Extracellular),type(description):Domain(BetaCoV S1-CTD),type(description):Region(Receptor-binding domain (RBD)),type(description):Disulfide bond(),type(description):Beta strand()
G_3447_A_synonymous	293	type(description):Chain(Spike glycoprotein),type(description):Chain(Spike protein S2),type(description):Chain(Spike protein S2'),type(description):Topological domain(Extracellular),type(description):Helix()
T_3234_C_synonymous	291	type(description):Chain(Spike glycoprotein),type(description):Chain(Spike protein S2),type(description):Chain(Spike protein S2'),type(description):Topological domain(Extracellular),type(description):Beta strand()
A_3797_G_missense	290	type(description):Chain(Spike glycoprotein),type(description):Chain(Spike protein S2),type(description):Chain(Spike protein S2'),type(description):Topological domain(Cytoplasmic),type(description):Motif(Binding to host plasma membrane localising/FERM domain proteins)
T_1470_C_synonymous	290	type(description):Chain(Spike glycoprotein),type(description):Chain(Spike protein S1),type(description):Topological domain(Extracellular),type(description):Domain(BetaCoV S1-CTD),type(description):Region(Receptor-binding domain (RBD)),type(description):Region(Receptor-binding motif; binding to human ACE2),type(description):Region(Disordered),type(description):Disulfide bond(),type(description):Na…
C_1974_A_missense	289	type(description):Chain(Spike glycoprotein),type(description):Chain(Spike protein S1),type(description):Topological domain(Extracellular),type(description):Beta strand()
T_426_C_synonymous	288	type(description):Chain(Spike glycoprotein),type(description):Chain(Spike protein S1),type(description):Topological domain(Extracellular),type(description):Domain(BetaCoV S1-NTD),type(description):Region(Disordered),type(description):Disulfide bond(),type(description):Natural variant(in strain: Omicron/BA.1),type(description):Natural variant(in strain: Kappa/B.1.617.1, Omicron/BA.2, Omicron/BA.2.…
G_1546_C_missense	288	type(description):Chain(Spike glycoprotein),type(description):Chain(Spike protein S1),type(description):Topological domain(Extracellular),type(description):Domain(BetaCoV S1-CTD),type(description):Region(Receptor-binding domain (RBD)),type(description):Disulfide bond(),type(description):Beta strand()
C_3804_A_synonymous	287	type(description):Chain(Spike glycoprotein),type(description):Chain(Spike protein S2),type(description):Chain(Spike protein S2'),type(description):Topological domain(Cytoplasmic)
G_3615_T_missense	287	type(description):Chain(Spike glycoprotein),type(description):Chain(Spike protein S2),type(description):Chain(Spike protein S2'),type(description):Topological domain(Extracellular)
C_253_T_missense	286	type(description):Chain(Spike glycoprotein),type(description):Chain(Spike protein S1),type(description):Topological domain(Extracellular),type(description):Domain(BetaCoV S1-NTD),type(description):Disulfide bond(),type(description):Beta strand()
T_1677_C_synonymous	286	type(description):Chain(Spike glycoprotein),type(description):Chain(Spike protein S1),type(description):Topological domain(Extracellular),type(description):Disulfide bond()
T_634_A_missense	285	type(description):Chain(Spike glycoprotein),type(description):Chain(Spike protein S1),type(description):Topological domain(Extracellular),type(description):Domain(BetaCoV S1-NTD),type(description):Natural variant(in strain: Omicron/BA.1),type(description):Beta strand()
C_1853_T_missense	285	type(description):Chain(Spike glycoprotein),type(description):Chain(Spike protein S1),type(description):Topological domain(Extracellular),type(description):Disulfide bond(),type(description):Turn()
G_2104_A_missense	284	type(description):Chain(Spike glycoprotein),type(description):Chain(Spike protein S2),type(description):Topological domain(Extracellular)
G_1332_T_missense	284	type(description):Chain(Spike glycoprotein),type(description):Chain(Spike protein S1),type(description):Topological domain(Extracellular),type(description):Domain(BetaCoV S1-CTD),type(description):Region(Receptor-binding domain (RBD)),type(description):Region(Receptor-binding motif; binding to human ACE2),type(description):Disulfide bond(),type(description):Turn()
A_41_G_missense	283	type(description):Region(Disordered)
A_2725_G_missense	283	type(description):Chain(Spike glycoprotein),type(description):Chain(Spike protein S2),type(description):Chain(Spike protein S2'),type(description):Topological domain(Extracellular)
G_3397_T_missense	282	type(description):Chain(Spike glycoprotein),type(description):Chain(Spike protein S2),type(description):Chain(Spike protein S2'),type(description):Topological domain(Extracellular),type(description):Beta strand()
T_2163_C_synonymous	282	type(description):Chain(Spike glycoprotein),type(description):Chain(Spike protein S2),type(description):Topological domain(Extracellular),type(description):Beta strand()
G_1864_A_missense	281	type(description):Chain(Spike glycoprotein),type(description):Chain(Spike protein S1),type(description):Topological domain(Extracellular),type(description):Region(Disordered),type(description):Disulfide bond(),type(description):Helix()
T_3252_C_synonymous	281	type(description):Chain(Spike glycoprotein),type(description):Chain(Spike protein S2),type(description):Chain(Spike protein S2'),type(description):Topological domain(Extracellular),type(description):Disulfide bond()
G_643_A_missense	281	type(description):Chain(Spike glycoprotein),type(description):Chain(Spike protein S1),type(description):Topological domain(Extracellular),type(description):Domain(BetaCoV S1-NTD),type(description):Beta strand()
G_2674_T_missense	281	type(description):Chain(Spike glycoprotein),type(description):Chain(Spike protein S2),type(description):Chain(Spike protein S2'),type(description):Topological domain(Extracellular),type(description):Beta strand()
G_2048_A_missense	281	type(description):Chain(Spike glycoprotein),type(description):Chain(Spike protein S1),type(description):Topological domain(Extracellular),type(description):Region(Disordered),type(description):Region(Putative superantigen; may bind T-cell receptor beta/TRBC1),type(description):Mutagenesis(About 50% stronger entry efficiency in Vero E6 cells while 30% weaker entry efficiency in hACE2-expressing BH…
G_1747_C_missense	281	type(description):Chain(Spike glycoprotein),type(description):Chain(Spike protein S1),type(description):Topological domain(Extracellular),type(description):Disulfide bond()
C_447_T_synonymous	280	type(description):Chain(Spike glycoprotein),type(description):Chain(Spike protein S1),type(description):Topological domain(Extracellular),type(description):Domain(BetaCoV S1-NTD),type(description):Region(Disordered),type(description):Glycosylation(N-linked (GlcNAc...) (complex) asparagine; by host),type(description):Disulfide bond(),type(description):Turn()
G_3688_T_missense	279	type(description):Chain(Spike glycoprotein),type(description):Chain(Spike protein S2),type(description):Chain(Spike protein S2'),type(description):Transmembrane(Helical),type(description):Helix()
G_2592_A_synonymous	278	type(description):Chain(Spike glycoprotein),type(description):Chain(Spike protein S2),type(description):Chain(Spike protein S2'),type(description):Topological domain(Extracellular)
G_247_A_missense	277	type(description):Chain(Spike glycoprotein),type(description):Chain(Spike protein S1),type(description):Topological domain(Extracellular),type(description):Domain(BetaCoV S1-NTD),type(description):Disulfide bond()
C_2293_T_missense	277	type(description):Chain(Spike glycoprotein),type(description):Chain(Spike protein S2),type(description):Topological domain(Extracellular),type(description):Helix()
G_663_C_synonymous	277	type(description):Chain(Spike glycoprotein),type(description):Chain(Spike protein S1),type(description):Topological domain(Extracellular),type(description):Domain(BetaCoV S1-NTD),type(description):Beta strand()
G_3024_T_synonymous	277	type(description):Chain(Spike glycoprotein),type(description):Chain(Spike protein S2),type(description):Chain(Spike protein S2'),type(description):Topological domain(Extracellular)
C_28_T_synonymous	276	type(description):Signal(),type(description):Region(Disordered)
G_452_T_missense	276	type(description):Chain(Spike glycoprotein),type(description):Chain(Spike protein S1),type(description):Topological domain(Extracellular),type(description):Domain(BetaCoV S1-NTD),type(description):Region(Disordered),type(description):Disulfide bond()
T_333_C_synonymous	276	type(description):Chain(Spike glycoprotein),type(description):Chain(Spike protein S1),type(description):Topological domain(Extracellular),type(description):Domain(BetaCoV S1-NTD),type(description):Disulfide bond(),type(description):Beta strand()
T_1014_A_missense	276	type(description):Chain(Spike glycoprotein),type(description):Chain(Spike protein S1),type(description):Topological domain(Extracellular),type(description):Domain(BetaCoV S1-CTD),type(description):Region(Receptor-binding domain (RBD)),type(description):Disulfide bond(),type(description):Helix()
G_3583_C_missense	276	type(description):Chain(Spike glycoprotein),type(description):Chain(Spike protein S2),type(description):Chain(Spike protein S2'),type(description):Topological domain(Extracellular),type(description):Region(Heptad repeat 2),type(description):Coiled coil(),type(description):Helix()
A_518_G_missense	276	type(description):Chain(Spike glycoprotein),type(description):Chain(Spike protein S1),type(description):Topological domain(Extracellular),type(description):Domain(BetaCoV S1-NTD)
G_3450_A_synonymous	275	type(description):Chain(Spike glycoprotein),type(description):Chain(Spike protein S2),type(description):Chain(Spike protein S2'),type(description):Topological domain(Extracellular),type(description):Helix()
A_3584_G_missense	275	type(description):Chain(Spike glycoprotein),type(description):Chain(Spike protein S2),type(description):Chain(Spike protein S2'),type(description):Topological domain(Extracellular),type(description):Region(Heptad repeat 2),type(description):Coiled coil(),type(description):Helix()
T_2727_C_synonymous	275	type(description):Chain(Spike glycoprotein),type(description):Chain(Spike protein S2),type(description):Chain(Spike protein S2'),type(description):Topological domain(Extracellular),type(description):Helix()
C_3156_T_synonymous	274	type(description):Chain(Spike glycoprotein),type(description):Chain(Spike protein S2),type(description):Chain(Spike protein S2'),type(description):Topological domain(Extracellular),type(description):Beta strand()
C_1861_T_missense	273	type(description):Chain(Spike glycoprotein),type(description):Chain(Spike protein S1),type(description):Topological domain(Extracellular),type(description):Disulfide bond(),type(description):Helix()
T_71_C_missense	272	type(description):Chain(Spike glycoprotein),type(description):Chain(Spike protein S1),type(description):Topological domain(Extracellular),type(description):Domain(BetaCoV S1-NTD),type(description):Region(Disordered),type(description):Disulfide bond()
C_3359_T_missense	272	type(description):Chain(Spike glycoprotein),type(description):Chain(Spike protein S2),type(description):Chain(Spike protein S2'),type(description):Topological domain(Extracellular),type(description):Disulfide bond(),type(description):Beta strand()
C_74_T_missense	271	type(description):Chain(Spike glycoprotein),type(description):Chain(Spike protein S1),type(description):Topological domain(Extracellular),type(description):Domain(BetaCoV S1-NTD),type(description):Region(Disordered),type(description):Disulfide bond(),type(description):Natural variant(in strain: Omicron/BA.2, Omicron/BA.2.12.1, Omicron/BA.2.75, Omicron/BA.4, Omicron/BA.5)
C_1477_G_missense	271	type(description):Chain(Spike glycoprotein),type(description):Chain(Spike protein S1),type(description):Topological domain(Extracellular),type(description):Domain(BetaCoV S1-CTD),type(description):Region(Receptor-binding domain (RBD)),type(description):Region(Receptor-binding motif; binding to human ACE2),type(description):Disulfide bond(),type(description):Beta strand()
G_670_C_missense	270	type(description):Chain(Spike glycoprotein),type(description):Chain(Spike protein S1),type(description):Topological domain(Extracellular),type(description):Domain(BetaCoV S1-NTD),type(description):Beta strand()
G_3331_C_missense	269	type(description):Chain(Spike glycoprotein),type(description):Chain(Spike protein S2),type(description):Chain(Spike protein S2'),type(description):Topological domain(Extracellular),type(description):Disulfide bond()
T_2133_C_synonymous	269	type(description):Chain(Spike glycoprotein),type(description):Chain(Spike protein S2),type(description):Topological domain(Extracellular),type(description):Beta strand()
A_21_G_synonymous	268	type(description):Signal(),type(description):Region(Disordered)
T_1410_C_synonymous	268	type(description):Chain(Spike glycoprotein),type(description):Chain(Spike protein S1),type(description):Topological domain(Extracellular),type(description):Domain(BetaCoV S1-CTD),type(description):Region(Receptor-binding domain (RBD)),type(description):Region(Receptor-binding motif; binding to human ACE2),type(description):Region(Disordered),type(description):Disulfide bond(),type(description):Be…
C_852_T_synonymous	268	type(description):Chain(Spike glycoprotein),type(description):Chain(Spike protein S1),type(description):Topological domain(Extracellular),type(description):Domain(BetaCoV S1-NTD),type(description):Region(Putative superantigen; may bind T-cell receptor alpha/TRAC)
G_2512_A_missense	268	type(description):Chain(Spike glycoprotein),type(description):Chain(Spike protein S2),type(description):Chain(Spike protein S2'),type(description):Topological domain(Extracellular),type(description):Region(Disordered),type(description):Region(Fusion peptide 2),type(description):Helix()
G_3415_C_missense	267	type(description):Chain(Spike glycoprotein),type(description):Chain(Spike protein S2),type(description):Chain(Spike protein S2'),type(description):Topological domain(Extracellular)
T_3577_C_synonymous	267	type(description):Chain(Spike glycoprotein),type(description):Chain(Spike protein S2),type(description):Chain(Spike protein S2'),type(description):Topological domain(Extracellular),type(description):Region(Heptad repeat 2),type(description):Coiled coil()
C_3598_T_missense	266	type(description):Chain(Spike glycoprotein),type(description):Chain(Spike protein S2),type(description):Chain(Spike protein S2'),type(description):Topological domain(Extracellular),type(description):Region(Heptad repeat 2),type(description):Coiled coil()
A_2691_T_synonymous	265	type(description):Chain(Spike glycoprotein),type(description):Chain(Spike protein S2),type(description):Chain(Spike protein S2'),type(description):Topological domain(Extracellular)
A_1800_G_synonymous	265	type(description):Chain(Spike glycoprotein),type(description):Chain(Spike protein S1),type(description):Topological domain(Extracellular)
T_1284_C_synonymous	265	type(description):Chain(Spike glycoprotein),type(description):Chain(Spike protein S1),type(description):Topological domain(Extracellular),type(description):Domain(BetaCoV S1-CTD),type(description):Region(Receptor-binding domain (RBD)),type(description):Disulfide bond(),type(description):Disulfide bond(),type(description):Beta strand()
T_3675_G_missense	264	type(description):Chain(Spike glycoprotein),type(description):Chain(Spike protein S2),type(description):Chain(Spike protein S2'),type(description):Transmembrane(Helical),type(description):Helix()
G_570_A_synonymous	263	type(description):Chain(Spike glycoprotein),type(description):Chain(Spike protein S1),type(description):Topological domain(Extracellular),type(description):Domain(BetaCoV S1-NTD),type(description):Natural variant(in strain: Gamma/P.1),type(description):Mutagenesis(Partial loss of biliverdin affinity.),type(description):Beta strand()
G_2049_A_synonymous	263	type(description):Chain(Spike glycoprotein),type(description):Chain(Spike protein S1),type(description):Topological domain(Extracellular),type(description):Region(Disordered),type(description):Region(Putative superantigen; may bind T-cell receptor beta/TRBC1),type(description):Mutagenesis(About 50% stronger entry efficiency in Vero E6 cells while 30% weaker entry efficiency in hACE2-expressing BH…
A_1429_G_missense	263	type(description):Chain(Spike glycoprotein),type(description):Chain(Spike protein S1),type(description):Topological domain(Extracellular),type(description):Domain(BetaCoV S1-CTD),type(description):Region(Receptor-binding domain (RBD)),type(description):Region(Receptor-binding motif; binding to human ACE2),type(description):Region(Disordered),type(description):Disulfide bond(),type(description):Be…
T_2043_C_synonymous	262	type(description):Chain(Spike glycoprotein),type(description):Chain(Spike protein S1),type(description):Topological domain(Extracellular),type(description):Region(Disordered),type(description):Region(Putative superantigen; may bind T-cell receptor beta/TRBC1),type(description):Natural variant(in strain: Alpha/B.1.1.7, Theta/P.3, Mu/B.1.621, B.1.1.318, A23.1, Omicron/BA.1, Omicron/BA.2, Omicron/BA…
G_679_A_missense	262	type(description):Chain(Spike glycoprotein),type(description):Chain(Spike protein S1),type(description):Topological domain(Extracellular),type(description):Domain(BetaCoV S1-NTD),type(description):Beta strand()
G_485_T_missense	261	type(description):Chain(Spike glycoprotein),type(description):Chain(Spike protein S1),type(description):Topological domain(Extracellular),type(description):Domain(BetaCoV S1-NTD),type(description):Region(Disordered),type(description):Disulfide bond(),type(description):Beta strand()
G_331_A_missense	260	type(description):Chain(Spike glycoprotein),type(description):Chain(Spike protein S1),type(description):Topological domain(Extracellular),type(description):Domain(BetaCoV S1-NTD),type(description):Disulfide bond()
A_3476_G_missense	259	type(description):Chain(Spike glycoprotein),type(description):Chain(Spike protein S2),type(description):Chain(Spike protein S2'),type(description):Topological domain(Extracellular)
G_3232_A_missense	258	type(description):Chain(Spike glycoprotein),type(description):Chain(Spike protein S2),type(description):Chain(Spike protein S2'),type(description):Topological domain(Extracellular),type(description):Beta strand()
G_358_T_missense	258	type(description):Chain(Spike glycoprotein),type(description):Chain(Spike protein S1),type(description):Topological domain(Extracellular),type(description):Domain(BetaCoV S1-NTD),type(description):Disulfide bond(),type(description):Beta strand()
T_2952_A_synonymous	257	type(description):Chain(Spike glycoprotein),type(description):Chain(Spike protein S2),type(description):Chain(Spike protein S2'),type(description):Topological domain(Extracellular),type(description):Coiled coil()
T_1665_C_synonymous	257	type(description):Chain(Spike glycoprotein),type(description):Chain(Spike protein S1),type(description):Topological domain(Extracellular),type(description):Disulfide bond()
A_2608_G_missense	257	type(description):Chain(Spike glycoprotein),type(description):Chain(Spike protein S2),type(description):Chain(Spike protein S2'),type(description):Topological domain(Extracellular),type(description):Helix()
G_2018_C_missense	257	type(description):Chain(Spike glycoprotein),type(description):Chain(Spike protein S1),type(description):Topological domain(Extracellular),type(description):Beta strand()
C_3678_T_synonymous	257	type(description):Chain(Spike glycoprotein),type(description):Chain(Spike protein S2),type(description):Chain(Spike protein S2'),type(description):Transmembrane(Helical),type(description):Helix()
T_1131_C_synonymous	256	type(description):Chain(Spike glycoprotein),type(description):Chain(Spike protein S1),type(description):Topological domain(Extracellular),type(description):Domain(BetaCoV S1-CTD),type(description):Region(Receptor-binding domain (RBD)),type(description):Beta strand()
C_2204_T_missense	256	type(description):Chain(Spike glycoprotein),type(description):Chain(Spike protein S2),type(description):Topological domain(Extracellular),type(description):Beta strand()
A_1331_G_missense	256	type(description):Chain(Spike glycoprotein),type(description):Chain(Spike protein S1),type(description):Topological domain(Extracellular),type(description):Domain(BetaCoV S1-CTD),type(description):Region(Receptor-binding domain (RBD)),type(description):Region(Receptor-binding motif; binding to human ACE2),type(description):Disulfide bond()
G_1937_A_missense	256	type(description):Chain(Spike glycoprotein),type(description):Chain(Spike protein S1),type(description):Topological domain(Extracellular),type(description):Disulfide bond()
T_2460_C_synonymous	256	type(description):Chain(Spike glycoprotein),type(description):Chain(Spike protein S2),type(description):Chain(Spike protein S2'),type(description):Topological domain(Extracellular),type(description):Region(Fusion peptide 1),type(description):Helix()
T_2028_C_synonymous	256	type(description):Chain(Spike glycoprotein),type(description):Chain(Spike protein S1),type(description):Topological domain(Extracellular),type(description):Region(Disordered),type(description):Glycosylation(O-linked (GlcNAc...) threonine; by host GALNT1),type(description):Mutagenesis(Partial loss of O-glycoslyation by host GALNT1.)
A_2094_G_synonymous	255	type(description):Chain(Spike glycoprotein),type(description):Chain(Spike protein S2),type(description):Topological domain(Extracellular)
C_2480_T_missense	255	type(description):Chain(Spike glycoprotein),type(description):Chain(Spike protein S2),type(description):Chain(Spike protein S2'),type(description):Topological domain(Extracellular),type(description):Region(Fusion peptide 1)
C_851_T_missense	255	type(description):Chain(Spike glycoprotein),type(description):Chain(Spike protein S1),type(description):Topological domain(Extracellular),type(description):Domain(BetaCoV S1-NTD),type(description):Region(Putative superantigen; may bind T-cell receptor alpha/TRAC)
T_3144_C_synonymous	255	type(description):Chain(Spike glycoprotein),type(description):Chain(Spike protein S2),type(description):Chain(Spike protein S2'),type(description):Topological domain(Extracellular),type(description):Beta strand()
G_464_T_missense	254	type(description):Chain(Spike glycoprotein),type(description):Chain(Spike protein S1),type(description):Topological domain(Extracellular),type(description):Domain(BetaCoV S1-NTD),type(description):Region(Disordered),type(description):Disulfide bond(),type(description):Beta strand()
A_1300_G_missense	254	type(description):Chain(Spike glycoprotein),type(description):Chain(Spike protein S1),type(description):Topological domain(Extracellular),type(description):Domain(BetaCoV S1-CTD),type(description):Region(Receptor-binding domain (RBD)),type(description):Disulfide bond(),type(description):Beta strand()
C_282_T_synonymous	254	type(description):Chain(Spike glycoprotein),type(description):Chain(Spike protein S1),type(description):Topological domain(Extracellular),type(description):Domain(BetaCoV S1-NTD),type(description):Disulfide bond(),type(description):Beta strand()
C_3222_T_synonymous	253	type(description):Chain(Spike glycoprotein),type(description):Chain(Spike protein S2),type(description):Chain(Spike protein S2'),type(description):Topological domain(Extracellular),type(description):Glycosylation(N-linked (GlcNAc...) (hybrid) asparagine; by host),type(description):Beta strand()
T_3783_A_synonymous	252	type(description):Chain(Spike glycoprotein),type(description):Chain(Spike protein S2),type(description):Chain(Spike protein S2'),type(description):Topological domain(Cytoplasmic),type(description):Motif(Diacidic ER export motif (host COPII)),type(description):Motif(Binding to host plasma membrane localising/FERM domain proteins)
G_655_A_missense	252	type(description):Chain(Spike glycoprotein),type(description):Chain(Spike protein S1),type(description):Topological domain(Extracellular),type(description):Domain(BetaCoV S1-NTD)
G_3550_T_missense	252	type(description):Chain(Spike glycoprotein),type(description):Chain(Spike protein S2),type(description):Chain(Spike protein S2'),type(description):Topological domain(Extracellular),type(description):Region(Heptad repeat 2),type(description):Coiled coil(),type(description):Helix()
C_815_T_missense	251	type(description):Chain(Spike glycoprotein),type(description):Chain(Spike protein S1),type(description):Topological domain(Extracellular),type(description):Domain(BetaCoV S1-NTD),type(description):Beta strand()
G_1084_T_missense	250	type(description):Chain(Spike glycoprotein),type(description):Chain(Spike protein S1),type(description):Topological domain(Extracellular),type(description):Domain(BetaCoV S1-CTD),type(description):Region(Receptor-binding domain (RBD)),type(description):Beta strand()
G_277_T_missense	250	type(description):Chain(Spike glycoprotein),type(description):Chain(Spike protein S1),type(description):Topological domain(Extracellular),type(description):Domain(BetaCoV S1-NTD),type(description):Disulfide bond(),type(description):Beta strand()
C_513_T_synonymous	250	type(description):Chain(Spike glycoprotein),type(description):Chain(Spike protein S1),type(description):Topological domain(Extracellular),type(description):Domain(BetaCoV S1-NTD),type(description):Beta strand()
C_135_T_synonymous	249	type(description):Chain(Spike glycoprotein),type(description):Chain(Spike protein S1),type(description):Topological domain(Extracellular),type(description):Domain(BetaCoV S1-NTD),type(description):Disulfide bond()
T_160_C_synonymous	249	type(description):Chain(Spike glycoprotein),type(description):Chain(Spike protein S1),type(description):Topological domain(Extracellular),type(description):Domain(BetaCoV S1-NTD),type(description):Disulfide bond(),type(description):Beta strand()
T_2109_C_synonymous	249	type(description):Chain(Spike glycoprotein),type(description):Chain(Spike protein S2),type(description):Topological domain(Extracellular),type(description):Beta strand()
G_2392_A_missense	248	type(description):Chain(Spike glycoprotein),type(description):Chain(Spike protein S2),type(description):Topological domain(Extracellular),type(description):Beta strand()
C_219_T_synonymous	248	type(description):Chain(Spike glycoprotein),type(description):Chain(Spike protein S1),type(description):Topological domain(Extracellular),type(description):Domain(BetaCoV S1-NTD),type(description):Region(Disordered),type(description):Disulfide bond(),type(description):Turn()
G_687_T_missense	248	type(description):Chain(Spike glycoprotein),type(description):Chain(Spike protein S1),type(description):Topological domain(Extracellular),type(description):Domain(BetaCoV S1-NTD),type(description):Beta strand()
C_2661_A_synonymous	246	type(description):Chain(Spike glycoprotein),type(description):Chain(Spike protein S2),type(description):Chain(Spike protein S2'),type(description):Topological domain(Extracellular),type(description):Helix()
C_3555_T_synonymous	246	type(description):Chain(Spike glycoprotein),type(description):Chain(Spike protein S2),type(description):Chain(Spike protein S2'),type(description):Topological domain(Extracellular),type(description):Region(Heptad repeat 2),type(description):Coiled coil(),type(description):Helix()
T_873_C_synonymous	245	type(description):Chain(Spike glycoprotein),type(description):Chain(Spike protein S1),type(description):Topological domain(Extracellular),type(description):Domain(BetaCoV S1-NTD),type(description):Region(Putative superantigen; may bind T-cell receptor alpha/TRAC),type(description):Disulfide bond(),type(description):Helix()
C_1626_T_synonymous	245	type(description):Chain(Spike glycoprotein),type(description):Chain(Spike protein S1),type(description):Topological domain(Extracellular),type(description):Disulfide bond(),type(description):Beta strand()
T_1980_C_synonymous	245	type(description):Chain(Spike glycoprotein),type(description):Chain(Spike protein S1),type(description):Topological domain(Extracellular),type(description):Beta strand()
C_2464_T_missense	245	type(description):Chain(Spike glycoprotein),type(description):Chain(Spike protein S2),type(description):Chain(Spike protein S2'),type(description):Topological domain(Extracellular),type(description):Region(Fusion peptide 1),type(description):Helix()
T_2564_C_missense	244	type(description):Chain(Spike glycoprotein),type(description):Chain(Spike protein S2),type(description):Chain(Spike protein S2'),type(description):Topological domain(Extracellular),type(description):Region(Fusion peptide 2)
T_645_C_synonymous	244	type(description):Chain(Spike glycoprotein),type(description):Chain(Spike protein S1),type(description):Topological domain(Extracellular),type(description):Domain(BetaCoV S1-NTD),type(description):Natural variant(in strain: Beta/B.1.351),type(description):Beta strand()
T_759_C_synonymous	243	type(description):Chain(Spike glycoprotein),type(description):Chain(Spike protein S1),type(description):Topological domain(Extracellular),type(description):Domain(BetaCoV S1-NTD),type(description):Region(Disordered),type(description):Natural variant(in strain: Iota/B.1.526),type(description):Natural variant(in strain: Lambda/C.37),type(description):Beta strand()
C_626_T_missense	243	type(description):Chain(Spike glycoprotein),type(description):Chain(Spike protein S1),type(description):Topological domain(Extracellular),type(description):Domain(BetaCoV S1-NTD),type(description):Beta strand()
G_679_T_missense	243	type(description):Chain(Spike glycoprotein),type(description):Chain(Spike protein S1),type(description):Topological domain(Extracellular),type(description):Domain(BetaCoV S1-NTD),type(description):Beta strand()
C_249_G_synonymous	243	type(description):Chain(Spike glycoprotein),type(description):Chain(Spike protein S1),type(description):Topological domain(Extracellular),type(description):Domain(BetaCoV S1-NTD),type(description):Disulfide bond(),type(description):Beta strand()
A_417_G_synonymous	243	type(description):Chain(Spike glycoprotein),type(description):Chain(Spike protein S1),type(description):Topological domain(Extracellular),type(description):Domain(BetaCoV S1-NTD),type(description):Disulfide bond(),type(description):Beta strand()
T_213_C_synonymous	242	type(description):Chain(Spike glycoprotein),type(description):Chain(Spike protein S1),type(description):Topological domain(Extracellular),type(description):Domain(BetaCoV S1-NTD),type(description):Region(Disordered),type(description):Disulfide bond(),type(description):Turn()
C_2359_A_missense	242	type(description):Chain(Spike glycoprotein),type(description):Chain(Spike protein S2),type(description):Topological domain(Extracellular),type(description):Beta strand()
T_480_C_synonymous	240	type(description):Chain(Spike glycoprotein),type(description):Chain(Spike protein S1),type(description):Topological domain(Extracellular),type(description):Domain(BetaCoV S1-NTD),type(description):Region(Disordered),type(description):Disulfide bond(),type(description):Beta strand()
C_3172_T_missense	240	type(description):Chain(Spike glycoprotein),type(description):Chain(Spike protein S2),type(description):Chain(Spike protein S2'),type(description):Topological domain(Extracellular)
G_3554_A_missense	240	type(description):Chain(Spike glycoprotein),type(description):Chain(Spike protein S2),type(description):Chain(Spike protein S2'),type(description):Topological domain(Extracellular),type(description):Region(Heptad repeat 2),type(description):Coiled coil(),type(description):Helix()
A_924_T_synonymous	240	type(description):Chain(Spike glycoprotein),type(description):Chain(Spike protein S1),type(description):Topological domain(Extracellular)
A_2036_G_missense	240	type(description):Chain(Spike glycoprotein),type(description):Chain(Spike protein S1),type(description):Topological domain(Extracellular),type(description):Region(Disordered),type(description):Turn()
A_1109_G_missense	240	type(description):Chain(Spike glycoprotein),type(description):Chain(Spike protein S1),type(description):Topological domain(Extracellular),type(description):Domain(BetaCoV S1-CTD),type(description):Region(Receptor-binding domain (RBD))
C_940_A_missense	239	type(description):Chain(Spike glycoprotein),type(description):Chain(Spike protein S1),type(description):Topological domain(Extracellular),type(description):Beta strand()
G_1411_C_missense	239	type(description):Chain(Spike glycoprotein),type(description):Chain(Spike protein S1),type(description):Topological domain(Extracellular),type(description):Domain(BetaCoV S1-CTD),type(description):Region(Receptor-binding domain (RBD)),type(description):Region(Receptor-binding motif; binding to human ACE2),type(description):Region(Disordered),type(description):Disulfide bond(),type(description):Be…
C_2882_T_missense	239	type(description):Chain(Spike glycoprotein),type(description):Chain(Spike protein S2),type(description):Chain(Spike protein S2'),type(description):Topological domain(Extracellular),type(description):Region(Heptad repeat 1),type(description):Coiled coil()
G_3453_T_missense	239	type(description):Chain(Spike glycoprotein),type(description):Chain(Spike protein S2),type(description):Chain(Spike protein S2'),type(description):Topological domain(Extracellular),type(description):Helix()
T_3139_C_missense	238	type(description):Chain(Spike glycoprotein),type(description):Chain(Spike protein S2),type(description):Chain(Spike protein S2'),type(description):Topological domain(Extracellular),type(description):Beta strand()
G_288_T_missense	238	type(description):Chain(Spike glycoprotein),type(description):Chain(Spike protein S1),type(description):Topological domain(Extracellular),type(description):Domain(BetaCoV S1-NTD),type(description):Disulfide bond(),type(description):Beta strand()
T_414_C_synonymous	237	type(description):Chain(Spike glycoprotein),type(description):Chain(Spike protein S1),type(description):Topological domain(Extracellular),type(description):Domain(BetaCoV S1-NTD),type(description):Disulfide bond(),type(description):Natural variant(in strain: Gamma/P.1),type(description):Beta strand()
A_1750_G_missense	237	type(description):Chain(Spike glycoprotein),type(description):Chain(Spike protein S1),type(description):Topological domain(Extracellular),type(description):Disulfide bond()
C_195_T_synonymous	236	type(description):Chain(Spike glycoprotein),type(description):Chain(Spike protein S1),type(description):Topological domain(Extracellular),type(description):Domain(BetaCoV S1-NTD),type(description):Disulfide bond(),type(description):Beta strand()
A_2024_G_missense	236	type(description):Chain(Spike glycoprotein),type(description):Chain(Spike protein S1),type(description):Topological domain(Extracellular),type(description):Region(Disordered)
C_1848_T_synonymous	236	type(description):Chain(Spike glycoprotein),type(description):Chain(Spike protein S1),type(description):Topological domain(Extracellular),type(description):Glycosylation(N-linked (GlcNAc...) (complex) asparagine; by host)
A_3691_G_missense	236	type(description):Chain(Spike glycoprotein),type(description):Chain(Spike protein S2),type(description):Chain(Spike protein S2'),type(description):Transmembrane(Helical),type(description):Helix()
C_3732_T_synonymous	235	type(description):Chain(Spike glycoprotein),type(description):Chain(Spike protein S2),type(description):Chain(Spike protein S2'),type(description):Topological domain(Cytoplasmic)
T_1557_C_synonymous	235	type(description):Chain(Spike glycoprotein),type(description):Chain(Spike protein S1),type(description):Topological domain(Extracellular),type(description):Domain(BetaCoV S1-CTD),type(description):Region(Receptor-binding domain (RBD)),type(description):Region(Disordered),type(description):Disulfide bond(),type(description):Mutagenesis(Increased resistance to human covalescent sera neutralization.…
T_771_C_synonymous	235	type(description):Chain(Spike glycoprotein),type(description):Chain(Spike protein S1),type(description):Topological domain(Extracellular),type(description):Domain(BetaCoV S1-NTD),type(description):Region(Disordered),type(description):Natural variant(in strain: Omicron/BA.2.75)
G_162_A_synonymous	235	type(description):Chain(Spike glycoprotein),type(description):Chain(Spike protein S1),type(description):Topological domain(Extracellular),type(description):Domain(BetaCoV S1-NTD),type(description):Disulfide bond(),type(description):Beta strand()
A_2170_G_missense	235	type(description):Chain(Spike glycoprotein),type(description):Chain(Spike protein S2),type(description):Topological domain(Extracellular),type(description):Beta strand()
A_593_G_missense	234	type(description):Chain(Spike glycoprotein),type(description):Chain(Spike protein S1),type(description):Topological domain(Extracellular),type(description):Domain(BetaCoV S1-NTD)
T_82_C_missense	234	type(description):Chain(Spike glycoprotein),type(description):Chain(Spike protein S1),type(description):Topological domain(Extracellular),type(description):Domain(BetaCoV S1-NTD),type(description):Disulfide bond(),type(description):Beta strand()
G_618_A_synonymous	233	type(description):Chain(Spike glycoprotein),type(description):Chain(Spike protein S1),type(description):Topological domain(Extracellular),type(description):Domain(BetaCoV S1-NTD),type(description):Beta strand()
G_3758_T_missense	233	type(description):Chain(Spike glycoprotein),type(description):Chain(Spike protein S2),type(description):Chain(Spike protein S2'),type(description):Topological domain(Cytoplasmic)
T_1167_C_synonymous	232	type(description):Chain(Spike glycoprotein),type(description):Chain(Spike protein S1),type(description):Topological domain(Extracellular),type(description):Domain(BetaCoV S1-CTD),type(description):Region(Receptor-binding domain (RBD)),type(description):Disulfide bond(),type(description):Beta strand()
G_1065_A_synonymous	232	type(description):Chain(Spike glycoprotein),type(description):Chain(Spike protein S1),type(description):Topological domain(Extracellular),type(description):Domain(BetaCoV S1-CTD),type(description):Region(Receptor-binding domain (RBD)),type(description):Disulfide bond(),type(description):Beta strand()
G_3202_T_missense	231	type(description):Chain(Spike glycoprotein),type(description):Chain(Spike protein S2),type(description):Chain(Spike protein S2'),type(description):Topological domain(Extracellular),type(description):Beta strand()
T_1182_C_synonymous	231	type(description):Chain(Spike glycoprotein),type(description):Chain(Spike protein S1),type(description):Topological domain(Extracellular),type(description):Domain(BetaCoV S1-CTD),type(description):Region(Receptor-binding domain (RBD)),type(description):Disulfide bond(),type(description):Disulfide bond(),type(description):Beta strand()
A_681_G_synonymous	231	type(description):Chain(Spike glycoprotein),type(description):Chain(Spike protein S1),type(description):Topological domain(Extracellular),type(description):Domain(BetaCoV S1-NTD),type(description):Beta strand()
T_651_C_synonymous	230	type(description):Chain(Spike glycoprotein),type(description):Chain(Spike protein S1),type(description):Topological domain(Extracellular),type(description):Domain(BetaCoV S1-NTD)
G_468_A_synonymous	229	type(description):Chain(Spike glycoprotein),type(description):Chain(Spike protein S1),type(description):Topological domain(Extracellular),type(description):Domain(BetaCoV S1-NTD),type(description):Region(Disordered),type(description):Disulfide bond(),type(description):Natural variant(in strain: Delta/B.1.617.2),type(description):Beta strand()
G_224_C_missense	229	type(description):Chain(Spike glycoprotein),type(description):Chain(Spike protein S1),type(description):Topological domain(Extracellular),type(description):Domain(BetaCoV S1-NTD),type(description):Region(Disordered),type(description):Disulfide bond()
A_3340_G_missense	228	type(description):Chain(Spike glycoprotein),type(description):Chain(Spike protein S2),type(description):Chain(Spike protein S2'),type(description):Topological domain(Extracellular),type(description):Disulfide bond(),type(description):Beta strand()
A_1914_T_synonymous	228	type(description):Chain(Spike glycoprotein),type(description):Chain(Spike protein S1),type(description):Topological domain(Extracellular),type(description):Region(Disordered),type(description):Disulfide bond(),type(description):Beta strand()
T_2509_C_missense	228	type(description):Chain(Spike glycoprotein),type(description):Chain(Spike protein S2),type(description):Chain(Spike protein S2'),type(description):Topological domain(Extracellular),type(description):Region(Fusion peptide 1),type(description):Region(Disordered),type(description):Region(Fusion peptide 2),type(description):Helix()
C_724_T_missense	228	type(description):Chain(Spike glycoprotein),type(description):Chain(Spike protein S1),type(description):Topological domain(Extracellular),type(description):Domain(BetaCoV S1-NTD),type(description):Beta strand()
T_510_C_synonymous	227	type(description):Chain(Spike glycoprotein),type(description):Chain(Spike protein S1),type(description):Topological domain(Extracellular),type(description):Domain(BetaCoV S1-NTD),type(description):Beta strand()
A_1119_G_synonymous	227	type(description):Chain(Spike glycoprotein),type(description):Chain(Spike protein S1),type(description):Topological domain(Extracellular),type(description):Domain(BetaCoV S1-CTD),type(description):Region(Receptor-binding domain (RBD)),type(description):Natural variant(in strain: Omicron/BA.1, Omicron/BA.2, Omicron/BA.2.12.1, Omicron/BA.2.75, Omicron/BA.4, Omicron/BA.5),type(description):Helix()
C_1008_T_synonymous	227	type(description):Chain(Spike glycoprotein),type(description):Chain(Spike protein S1),type(description):Topological domain(Extracellular),type(description):Domain(BetaCoV S1-CTD),type(description):Region(Receptor-binding domain (RBD)),type(description):Disulfide bond()
C_2271_T_synonymous	227	type(description):Chain(Spike glycoprotein),type(description):Chain(Spike protein S2),type(description):Topological domain(Extracellular),type(description):Disulfide bond()
C_2355_T_synonymous	227	type(description):Chain(Spike glycoprotein),type(description):Chain(Spike protein S2),type(description):Topological domain(Extracellular)
T_363_C_synonymous	226	type(description):Chain(Spike glycoprotein),type(description):Chain(Spike protein S1),type(description):Topological domain(Extracellular),type(description):Domain(BetaCoV S1-NTD),type(description):Disulfide bond(),type(description):Mutagenesis(Partial loss of biliverdin affinity.),type(description):Beta strand()
A_2272_G_missense	226	type(description):Chain(Spike glycoprotein),type(description):Chain(Spike protein S2),type(description):Topological domain(Extracellular),type(description):Disulfide bond()
C_1891_T_missense	226	type(description):Chain(Spike glycoprotein),type(description):Chain(Spike protein S1),type(description):Topological domain(Extracellular),type(description):Region(Disordered),type(description):Disulfide bond()
C_1032_T_synonymous	225	type(description):Chain(Spike glycoprotein),type(description):Chain(Spike protein S1),type(description):Topological domain(Extracellular),type(description):Domain(BetaCoV S1-CTD),type(description):Region(Receptor-binding domain (RBD)),type(description):Disulfide bond(),type(description):Beta strand()
G_3272_T_missense	225	type(description):Chain(Spike glycoprotein),type(description):Chain(Spike protein S2),type(description):Chain(Spike protein S2'),type(description):Topological domain(Extracellular),type(description):Disulfide bond(),type(description):Beta strand()
A_3709_G_missense	224	type(description):Chain(Spike glycoprotein),type(description):Chain(Spike protein S2),type(description):Chain(Spike protein S2'),type(description):Topological domain(Cytoplasmic)
T_1503_C_synonymous	224	type(description):Chain(Spike glycoprotein),type(description):Chain(Spike protein S1),type(description):Topological domain(Extracellular),type(description):Domain(BetaCoV S1-CTD),type(description):Region(Receptor-binding domain (RBD)),type(description):Region(Receptor-binding motif; binding to human ACE2),type(description):Disulfide bond(),type(description):Natural variant(in strain: 19B/501T),ty…
C_1882_A_missense	224	type(description):Chain(Spike glycoprotein),type(description):Chain(Spike protein S1),type(description):Topological domain(Extracellular),type(description):Region(Disordered),type(description):Disulfide bond(),type(description):Turn()
A_1792_G_missense	224	type(description):Chain(Spike glycoprotein),type(description):Chain(Spike protein S1),type(description):Topological domain(Extracellular),type(description):Beta strand()
A_1935_G_synonymous	224	type(description):Chain(Spike glycoprotein),type(description):Chain(Spike protein S1),type(description):Topological domain(Extracellular),type(description):Disulfide bond()
T_22_G_missense	222	type(description):Signal(),type(description):Region(Disordered)
C_1118_T_missense	221	type(description):Chain(Spike glycoprotein),type(description):Chain(Spike protein S1),type(description):Topological domain(Extracellular),type(description):Domain(BetaCoV S1-CTD),type(description):Region(Receptor-binding domain (RBD)),type(description):Helix()
T_279_C_synonymous	220	type(description):Chain(Spike glycoprotein),type(description):Chain(Spike protein S1),type(description):Topological domain(Extracellular),type(description):Domain(BetaCoV S1-NTD),type(description):Disulfide bond(),type(description):Beta strand()
T_1215_C_synonymous	220	type(description):Chain(Spike glycoprotein),type(description):Chain(Spike protein S1),type(description):Topological domain(Extracellular),type(description):Domain(BetaCoV S1-CTD),type(description):Region(Receptor-binding domain (RBD)),type(description):Region(Integrin-binding motif;),type(description):Disulfide bond(),type(description):Disulfide bond(),type(description):Natural variant(in strain:…
T_3744_C_synonymous	219	type(description):Chain(Spike glycoprotein),type(description):Chain(Spike protein S2),type(description):Chain(Spike protein S2'),type(description):Topological domain(Cytoplasmic),type(description):Lipidation(S-palmitoyl cysteine; by host ZDHHC20; partial)
A_2670_G_synonymous	219	type(description):Chain(Spike glycoprotein),type(description):Chain(Spike protein S2),type(description):Chain(Spike protein S2'),type(description):Topological domain(Extracellular),type(description):Beta strand()
A_1280_G_missense	219	type(description):Chain(Spike glycoprotein),type(description):Chain(Spike protein S1),type(description):Topological domain(Extracellular),type(description):Domain(BetaCoV S1-CTD),type(description):Region(Receptor-binding domain (RBD)),type(description):Disulfide bond(),type(description):Disulfide bond()
G_367_T_missense	218	type(description):Chain(Spike glycoprotein),type(description):Chain(Spike protein S1),type(description):Topological domain(Extracellular),type(description):Domain(BetaCoV S1-NTD),type(description):Disulfide bond()
A_2507_T_missense	218	type(description):Chain(Spike glycoprotein),type(description):Chain(Spike protein S2),type(description):Chain(Spike protein S2'),type(description):Topological domain(Extracellular),type(description):Region(Fusion peptide 1),type(description):Region(Disordered),type(description):Region(Fusion peptide 2),type(description):Helix()
C_3233_T_missense	218	type(description):Chain(Spike glycoprotein),type(description):Chain(Spike protein S2),type(description):Chain(Spike protein S2'),type(description):Topological domain(Extracellular),type(description):Beta strand()
G_769_A_missense	217	type(description):Chain(Spike glycoprotein),type(description):Chain(Spike protein S1),type(description):Topological domain(Extracellular),type(description):Domain(BetaCoV S1-NTD),type(description):Region(Disordered)
C_2223_T_synonymous	217	type(description):Chain(Spike glycoprotein),type(description):Chain(Spike protein S2),type(description):Topological domain(Extracellular),type(description):Disulfide bond(),type(description):Helix()
C_134_T_missense	217	type(description):Chain(Spike glycoprotein),type(description):Chain(Spike protein S1),type(description):Topological domain(Extracellular),type(description):Domain(BetaCoV S1-NTD),type(description):Disulfide bond()
C_3354_T_synonymous	217	type(description):Chain(Spike glycoprotein),type(description):Chain(Spike protein S2),type(description):Chain(Spike protein S2'),type(description):Topological domain(Extracellular),type(description):Disulfide bond(),type(description):Natural variant(in strain: Alpha/B.1.1.7)
C_60_A_synonymous	217	type(description):Chain(Spike glycoprotein),type(description):Chain(Spike protein S1),type(description):Topological domain(Extracellular),type(description):Domain(BetaCoV S1-NTD),type(description):Region(Disordered),type(description):Disulfide bond(),type(description):Natural variant(in strain: Gamma/P.1),type(description):Beta strand()
T_90_C_synonymous	217	type(description):Chain(Spike glycoprotein),type(description):Chain(Spike protein S1),type(description):Topological domain(Extracellular),type(description):Domain(BetaCoV S1-NTD),type(description):Disulfide bond(),type(description):Beta strand()
C_488_T_missense	216	type(description):Chain(Spike glycoprotein),type(description):Chain(Spike protein S1),type(description):Topological domain(Extracellular),type(description):Domain(BetaCoV S1-NTD),type(description):Region(Disordered),type(description):Disulfide bond(),type(description):Beta strand()
G_3512_T_missense	216	type(description):Chain(Spike glycoprotein),type(description):Chain(Spike protein S2),type(description):Chain(Spike protein S2'),type(description):Topological domain(Extracellular),type(description):Region(Heptad repeat 2),type(description):Helix()
A_2628_G_synonymous	216	type(description):Chain(Spike glycoprotein),type(description):Chain(Spike protein S2),type(description):Chain(Spike protein S2'),type(description):Topological domain(Extracellular),type(description):Helix()
C_3399_T_synonymous	216	type(description):Chain(Spike glycoprotein),type(description):Chain(Spike protein S2),type(description):Chain(Spike protein S2'),type(description):Topological domain(Extracellular),type(description):Beta strand()
C_438_A_missense	215	type(description):Chain(Spike glycoprotein),type(description):Chain(Spike protein S1),type(description):Topological domain(Extracellular),type(description):Domain(BetaCoV S1-NTD),type(description):Region(Disordered),type(description):Disulfide bond(),type(description):Beta strand()
G_541_A_missense	215	type(description):Chain(Spike glycoprotein),type(description):Chain(Spike protein S1),type(description):Topological domain(Extracellular),type(description):Domain(BetaCoV S1-NTD),type(description):Region(Disordered),type(description):Beta strand()
G_787_T_missense	215	type(description):Chain(Spike glycoprotein),type(description):Chain(Spike protein S1),type(description):Topological domain(Extracellular),type(description):Domain(BetaCoV S1-NTD)
T_328_C_synonymous	215	type(description):Chain(Spike glycoprotein),type(description):Chain(Spike protein S1),type(description):Topological domain(Extracellular),type(description):Domain(BetaCoV S1-NTD),type(description):Disulfide bond()
A_3661_G_missense	214	type(description):Chain(Spike glycoprotein),type(description):Chain(Spike protein S2),type(description):Chain(Spike protein S2'),type(description):Transmembrane(Helical),type(description):Helix()
A_697_G_missense	214	type(description):Chain(Spike glycoprotein),type(description):Chain(Spike protein S1),type(description):Topological domain(Extracellular),type(description):Domain(BetaCoV S1-NTD)
C_968_A_missense	214	type(description):Chain(Spike glycoprotein),type(description):Chain(Spike protein S1),type(description):Topological domain(Extracellular),type(description):Region(Receptor-binding domain (RBD)),type(description):Region(Disordered)
C_243_T_synonymous	213	type(description):Chain(Spike glycoprotein),type(description):Chain(Spike protein S1),type(description):Topological domain(Extracellular),type(description):Domain(BetaCoV S1-NTD),type(description):Disulfide bond()
G_550_A_missense	213	type(description):Chain(Spike glycoprotein),type(description):Chain(Spike protein S1),type(description):Topological domain(Extracellular),type(description):Domain(BetaCoV S1-NTD),type(description):Region(Disordered)
G_1822_A_missense	213	type(description):Chain(Spike glycoprotein),type(description):Chain(Spike protein S1),type(description):Topological domain(Extracellular)
G_922_C_missense	211	type(description):Chain(Spike glycoprotein),type(description):Chain(Spike protein S1),type(description):Topological domain(Extracellular)
C_814_T_missense	210	type(description):Chain(Spike glycoprotein),type(description):Chain(Spike protein S1),type(description):Topological domain(Extracellular),type(description):Domain(BetaCoV S1-NTD),type(description):Beta strand()
T_8_G_missense	209	type(description):Signal(),type(description):Region(Disordered)
A_2946_G_synonymous	209	type(description):Chain(Spike glycoprotein),type(description):Chain(Spike protein S2),type(description):Chain(Spike protein S2'),type(description):Topological domain(Extracellular),type(description):Coiled coil(),type(description):Natural variant(in strain: Alpha/B.1.1.7),type(description):Helix()
G_3423_T_missense	209	type(description):Chain(Spike glycoprotein),type(description):Chain(Spike protein S2),type(description):Chain(Spike protein S2'),type(description):Topological domain(Extracellular),type(description):Turn()
A_3351_T_synonymous	209	type(description):Chain(Spike glycoprotein),type(description):Chain(Spike protein S2),type(description):Chain(Spike protein S2'),type(description):Topological domain(Extracellular),type(description):Disulfide bond()
T_1347_C_synonymous	208	type(description):Chain(Spike glycoprotein),type(description):Chain(Spike protein S1),type(description):Topological domain(Extracellular),type(description):Domain(BetaCoV S1-CTD),type(description):Region(Receptor-binding domain (RBD)),type(description):Region(Receptor-binding motif; binding to human ACE2),type(description):Region(Immunodominant HLA epitope recognized by the CD8+; called NF9 pepti…
T_1755_C_synonymous	208	type(description):Chain(Spike glycoprotein),type(description):Chain(Spike protein S1),type(description):Topological domain(Extracellular),type(description):Disulfide bond(),type(description):Beta strand()
T_432_C_synonymous	208	type(description):Chain(Spike glycoprotein),type(description):Chain(Spike protein S1),type(description):Topological domain(Extracellular),type(description):Domain(BetaCoV S1-NTD),type(description):Region(Disordered),type(description):Disulfide bond(),type(description):Natural variant(in strain: Omicron/BA.1),type(description):Natural variant(in strain: Alpha/B.1.1.7, Eta/B.1.525, B.1.1.318),type(…
A_962_T_missense	207	type(description):Chain(Spike glycoprotein),type(description):Chain(Spike protein S1),type(description):Topological domain(Extracellular),type(description):Region(Receptor-binding domain (RBD)),type(description):Region(Disordered)
G_1507_T_missense	207	type(description):Chain(Spike glycoprotein),type(description):Chain(Spike protein S1),type(description):Topological domain(Extracellular),type(description):Domain(BetaCoV S1-CTD),type(description):Region(Receptor-binding domain (RBD)),type(description):Region(Receptor-binding motif; binding to human ACE2),type(description):Disulfide bond()
C_3714_A_synonymous	207	type(description):Chain(Spike glycoprotein),type(description):Chain(Spike protein S2),type(description):Chain(Spike protein S2'),type(description):Topological domain(Cytoplasmic),type(description):Motif(Binding to host endocytosis trafficking protein SNX27)
T_3098_C_missense	207	type(description):Chain(Spike glycoprotein),type(description):Chain(Spike protein S2),type(description):Chain(Spike protein S2'),type(description):Topological domain(Extracellular),type(description):Disulfide bond(),type(description):Turn()
A_548_G_missense	206	type(description):Chain(Spike glycoprotein),type(description):Chain(Spike protein S1),type(description):Topological domain(Extracellular),type(description):Domain(BetaCoV S1-NTD),type(description):Region(Disordered)
G_3595_A_missense	206	type(description):Chain(Spike glycoprotein),type(description):Chain(Spike protein S2),type(description):Chain(Spike protein S2'),type(description):Topological domain(Extracellular),type(description):Region(Heptad repeat 2),type(description):Coiled coil()
G_379_T_missense	205	type(description):Chain(Spike glycoprotein),type(description):Chain(Spike protein S1),type(description):Topological domain(Extracellular),type(description):Domain(BetaCoV S1-NTD),type(description):Disulfide bond(),type(description):Beta strand()
T_2553_C_synonymous	205	type(description):Chain(Spike glycoprotein),type(description):Chain(Spike protein S2),type(description):Chain(Spike protein S2'),type(description):Topological domain(Extracellular),type(description):Region(Disordered),type(description):Region(Fusion peptide 2),type(description):Disulfide bond(),type(description):Helix()
A_1854_G_synonymous	205	type(description):Chain(Spike glycoprotein),type(description):Chain(Spike protein S1),type(description):Topological domain(Extracellular),type(description):Disulfide bond(),type(description):Turn()
A_3531_T_synonymous	205	type(description):Chain(Spike glycoprotein),type(description):Chain(Spike protein S2),type(description):Chain(Spike protein S2'),type(description):Topological domain(Extracellular),type(description):Region(Heptad repeat 2),type(description):Coiled coil()
C_2772_G_synonymous	204	type(description):Chain(Spike glycoprotein),type(description):Chain(Spike protein S2),type(description):Chain(Spike protein S2'),type(description):Topological domain(Extracellular),type(description):Region(Heptad repeat 1),type(description):Helix()
T_3372_C_synonymous	204	type(description):Chain(Spike glycoprotein),type(description):Chain(Spike protein S2),type(description):Chain(Spike protein S2'),type(description):Topological domain(Extracellular),type(description):Disulfide bond(),type(description):Beta strand()
T_3294_C_synonymous	204	type(description):Chain(Spike glycoprotein),type(description):Chain(Spike protein S2),type(description):Chain(Spike protein S2'),type(description):Topological domain(Extracellular),type(description):Glycosylation(N-linked (GlcNAc...) (complex) asparagine; by host),type(description):Disulfide bond(),type(description):Beta strand()
T_1725_C_synonymous	204	type(description):Chain(Spike glycoprotein),type(description):Chain(Spike protein S1),type(description):Topological domain(Extracellular),type(description):Disulfide bond(),type(description):Beta strand()
T_633_C_synonymous	204	type(description):Chain(Spike glycoprotein),type(description):Chain(Spike protein S1),type(description):Topological domain(Extracellular),type(description):Domain(BetaCoV S1-NTD),type(description):Natural variant(in strain: Omicron/BA.1),type(description):Beta strand()
A_2823_T_synonymous	204	type(description):Chain(Spike glycoprotein),type(description):Chain(Spike protein S2),type(description):Chain(Spike protein S2'),type(description):Topological domain(Extracellular),type(description):Region(Heptad repeat 1),type(description):Helix()
C_513_A_synonymous	203	type(description):Chain(Spike glycoprotein),type(description):Chain(Spike protein S1),type(description):Topological domain(Extracellular),type(description):Domain(BetaCoV S1-NTD),type(description):Beta strand()
G_3564_T_missense	203	type(description):Chain(Spike glycoprotein),type(description):Chain(Spike protein S2),type(description):Chain(Spike protein S2'),type(description):Topological domain(Extracellular),type(description):Region(Heptad repeat 2),type(description):Coiled coil(),type(description):Helix()
T_2022_C_synonymous	202	type(description):Chain(Spike glycoprotein),type(description):Chain(Spike protein S1),type(description):Topological domain(Extracellular),type(description):Region(Disordered),type(description):Beta strand()
A_1236_G_synonymous	202	type(description):Chain(Spike glycoprotein),type(description):Chain(Spike protein S1),type(description):Topological domain(Extracellular),type(description):Domain(BetaCoV S1-CTD),type(description):Region(Receptor-binding domain (RBD)),type(description):Disulfide bond(),type(description):Disulfide bond(),type(description):Beta strand()
A_2008_G_missense	202	type(description):Chain(Spike glycoprotein),type(description):Chain(Spike protein S1),type(description):Topological domain(Extracellular),type(description):Disulfide bond()
A_3446_G_missense	202	type(description):Chain(Spike glycoprotein),type(description):Chain(Spike protein S2),type(description):Chain(Spike protein S2'),type(description):Topological domain(Extracellular),type(description):Helix()
C_3756_T_synonymous	202	type(description):Chain(Spike glycoprotein),type(description):Chain(Spike protein S2),type(description):Chain(Spike protein S2'),type(description):Topological domain(Cytoplasmic)
G_3500_A_missense	202	type(description):Chain(Spike glycoprotein),type(description):Chain(Spike protein S2),type(description):Chain(Spike protein S2'),type(description):Topological domain(Extracellular),type(description):Region(Heptad repeat 2)
G_549_T_missense	201	type(description):Chain(Spike glycoprotein),type(description):Chain(Spike protein S1),type(description):Topological domain(Extracellular),type(description):Domain(BetaCoV S1-NTD),type(description):Region(Disordered)
T_166_C_synonymous	201	type(description):Chain(Spike glycoprotein),type(description):Chain(Spike protein S1),type(description):Topological domain(Extracellular),type(description):Domain(BetaCoV S1-NTD),type(description):Disulfide bond()
C_3264_T_synonymous	201	type(description):Chain(Spike glycoprotein),type(description):Chain(Spike protein S2),type(description):Chain(Spike protein S2'),type(description):Topological domain(Extracellular),type(description):Disulfide bond(),type(description):Beta strand()
C_3762_T_synonymous	201	type(description):Chain(Spike glycoprotein),type(description):Chain(Spike protein S2),type(description):Chain(Spike protein S2'),type(description):Topological domain(Cytoplasmic),type(description):Lipidation(S-palmitoyl cysteine; by host ZDHHC20; partial)
T_3123_C_synonymous	200	type(description):Chain(Spike glycoprotein),type(description):Chain(Spike protein S2),type(description):Chain(Spike protein S2'),type(description):Topological domain(Extracellular),type(description):Disulfide bond(),type(description):Turn()
C_2502_T_synonymous	200	type(description):Chain(Spike glycoprotein),type(description):Chain(Spike protein S2),type(description):Chain(Spike protein S2'),type(description):Topological domain(Extracellular),type(description):Region(Fusion peptide 1),type(description):Region(Disordered)
C_1515_T_synonymous	200	type(description):Chain(Spike glycoprotein),type(description):Chain(Spike protein S1),type(description):Topological domain(Extracellular),type(description):Domain(BetaCoV S1-CTD),type(description):Region(Receptor-binding domain (RBD)),type(description):Region(Receptor-binding motif; binding to human ACE2),type(description):Disulfide bond(),type(description):Natural variant(in strain: Omicron/BA.1…
A_3633_G_synonymous	200	type(description):Chain(Spike glycoprotein),type(description):Chain(Spike protein S2),type(description):Chain(Spike protein S2'),type(description):Topological domain(Extracellular)
C_3227_T_missense	200	type(description):Chain(Spike glycoprotein),type(description):Chain(Spike protein S2),type(description):Chain(Spike protein S2'),type(description):Topological domain(Extracellular),type(description):Beta strand()
T_1149_C_synonymous	200	type(description):Chain(Spike glycoprotein),type(description):Chain(Spike protein S1),type(description):Topological domain(Extracellular),type(description):Domain(BetaCoV S1-CTD),type(description):Region(Receptor-binding domain (RBD)),type(description):Disulfide bond()
C_471_T_synonymous	199	type(description):Chain(Spike glycoprotein),type(description):Chain(Spike protein S1),type(description):Topological domain(Extracellular),type(description):Domain(BetaCoV S1-NTD),type(description):Region(Disordered),type(description):Disulfide bond(),type(description):Natural variant(in strain: Delta/B.1.617.2),type(description):Natural variant(in strain: A23.1, Omicron/BA.2.75),type(description)…
A_2105_T_missense	199	type(description):Chain(Spike glycoprotein),type(description):Chain(Spike protein S2),type(description):Topological domain(Extracellular)
G_2795_T_missense	199	type(description):Chain(Spike glycoprotein),type(description):Chain(Spike protein S2),type(description):Chain(Spike protein S2'),type(description):Topological domain(Extracellular),type(description):Region(Heptad repeat 1),type(description):Helix()
A_573_G_synonymous	199	type(description):Chain(Spike glycoprotein),type(description):Chain(Spike protein S1),type(description):Topological domain(Extracellular),type(description):Domain(BetaCoV S1-NTD),type(description):Beta strand()
C_1173_T_synonymous	199	type(description):Chain(Spike glycoprotein),type(description):Chain(Spike protein S1),type(description):Topological domain(Extracellular),type(description):Domain(BetaCoV S1-CTD),type(description):Region(Receptor-binding domain (RBD)),type(description):Disulfide bond(),type(description):Disulfide bond(),type(description):Beta strand()
G_268_T_missense	199	type(description):Chain(Spike glycoprotein),type(description):Chain(Spike protein S1),type(description):Topological domain(Extracellular),type(description):Domain(BetaCoV S1-NTD),type(description):Disulfide bond()
G_1723_T_missense	198	type(description):Chain(Spike glycoprotein),type(description):Chain(Spike protein S1),type(description):Topological domain(Extracellular),type(description):Disulfide bond(),type(description):Beta strand()
T_2802_C_synonymous	198	type(description):Chain(Spike glycoprotein),type(description):Chain(Spike protein S2),type(description):Chain(Spike protein S2'),type(description):Topological domain(Extracellular),type(description):Region(Heptad repeat 1),type(description):Helix()
G_2554_T_missense	198	type(description):Chain(Spike glycoprotein),type(description):Chain(Spike protein S2),type(description):Chain(Spike protein S2'),type(description):Topological domain(Extracellular),type(description):Region(Disordered),type(description):Region(Fusion peptide 2),type(description):Helix()
G_2853_T_synonymous	198	type(description):Chain(Spike glycoprotein),type(description):Chain(Spike protein S2),type(description):Chain(Spike protein S2'),type(description):Topological domain(Extracellular),type(description):Region(Heptad repeat 1),type(description):Coiled coil(),type(description):Helix()
G_1960_C_missense	198	type(description):Chain(Spike glycoprotein),type(description):Chain(Spike protein S1),type(description):Topological domain(Extracellular)
G_3286_A_missense	197	type(description):Chain(Spike glycoprotein),type(description):Chain(Spike protein S2),type(description):Chain(Spike protein S2'),type(description):Topological domain(Extracellular),type(description):Disulfide bond(),type(description):Beta strand()
A_1595_G_missense	197	type(description):Chain(Spike glycoprotein),type(description):Chain(Spike protein S1),type(description):Topological domain(Extracellular),type(description):Region(Receptor-binding domain (RBD)),type(description):Region(Disordered)
A_3018_G_synonymous	197	type(description):Chain(Spike glycoprotein),type(description):Chain(Spike protein S2),type(description):Chain(Spike protein S2'),type(description):Topological domain(Extracellular)
G_2193_T_missense	197	type(description):Chain(Spike glycoprotein),type(description):Chain(Spike protein S2),type(description):Topological domain(Extracellular)
A_330_G_synonymous	197	type(description):Chain(Spike glycoprotein),type(description):Chain(Spike protein S1),type(description):Topological domain(Extracellular),type(description):Domain(BetaCoV S1-NTD),type(description):Disulfide bond()
T_2256_C_synonymous	196	type(description):Chain(Spike glycoprotein),type(description):Chain(Spike protein S2),type(description):Topological domain(Extracellular),type(description):Disulfide bond(),type(description):Helix()
C_3475_T_missense	196	type(description):Chain(Spike glycoprotein),type(description):Chain(Spike protein S2),type(description):Chain(Spike protein S2'),type(description):Topological domain(Extracellular)
G_3254_C_missense	196	type(description):Chain(Spike glycoprotein),type(description):Chain(Spike protein S2),type(description):Chain(Spike protein S2'),type(description):Topological domain(Extracellular),type(description):Disulfide bond()
T_730_C_synonymous	195	type(description):Chain(Spike glycoprotein),type(description):Chain(Spike protein S1),type(description):Topological domain(Extracellular),type(description):Domain(BetaCoV S1-NTD),type(description):Beta strand()
G_1651_T_missense	195	type(description):Chain(Spike glycoprotein),type(description):Chain(Spike protein S1),type(description):Topological domain(Extracellular),type(description):Disulfide bond(),type(description):Beta strand()
A_3218_T_missense	195	type(description):Chain(Spike glycoprotein),type(description):Chain(Spike protein S2),type(description):Chain(Spike protein S2'),type(description):Topological domain(Extracellular),type(description):Beta strand()
C_1293_T_synonymous	194	type(description):Chain(Spike glycoprotein),type(description):Chain(Spike protein S1),type(description):Topological domain(Extracellular),type(description):Domain(BetaCoV S1-CTD),type(description):Region(Receptor-binding domain (RBD)),type(description):Disulfide bond(),type(description):Disulfide bond(),type(description):Beta strand()
T_762_C_synonymous	194	type(description):Chain(Spike glycoprotein),type(description):Chain(Spike protein S1),type(description):Topological domain(Extracellular),type(description):Domain(BetaCoV S1-NTD),type(description):Region(Disordered),type(description):Turn()
G_3687_A_missense	193	type(description):Chain(Spike glycoprotein),type(description):Chain(Spike protein S2),type(description):Chain(Spike protein S2'),type(description):Transmembrane(Helical),type(description):Helix()
G_2988_A_synonymous	193	type(description):Chain(Spike glycoprotein),type(description):Chain(Spike protein S2),type(description):Chain(Spike protein S2'),type(description):Topological domain(Extracellular),type(description):Turn()
C_3405_T_synonymous	192	type(description):Chain(Spike glycoprotein),type(description):Chain(Spike protein S2),type(description):Chain(Spike protein S2'),type(description):Topological domain(Extracellular)
A_2234_G_missense	192	type(description):Chain(Spike glycoprotein),type(description):Chain(Spike protein S2),type(description):Topological domain(Extracellular),type(description):Disulfide bond(),type(description):Disulfide bond()
T_3474_C_synonymous	192	type(description):Chain(Spike glycoprotein),type(description):Chain(Spike protein S2),type(description):Chain(Spike protein S2'),type(description):Topological domain(Extracellular),type(description):Glycosylation(N-linked (GlcNAc...) (complex) asparagine; by host)
T_2835_A_synonymous	191	type(description):Chain(Spike glycoprotein),type(description):Chain(Spike protein S2),type(description):Chain(Spike protein S2'),type(description):Topological domain(Extracellular),type(description):Region(Heptad repeat 1),type(description):Helix()
G_3015_A_synonymous	191	type(description):Chain(Spike glycoprotein),type(description):Chain(Spike protein S2),type(description):Chain(Spike protein S2'),type(description):Topological domain(Extracellular)
G_1332_A_synonymous	191	type(description):Chain(Spike glycoprotein),type(description):Chain(Spike protein S1),type(description):Topological domain(Extracellular),type(description):Domain(BetaCoV S1-CTD),type(description):Region(Receptor-binding domain (RBD)),type(description):Region(Receptor-binding motif; binding to human ACE2),type(description):Disulfide bond(),type(description):Turn()
C_2015_T_missense	191	type(description):Chain(Spike glycoprotein),type(description):Chain(Spike protein S1),type(description):Topological domain(Extracellular),type(description):Beta strand()
A_529_G_missense	190	type(description):Chain(Spike glycoprotein),type(description):Chain(Spike protein S1),type(description):Topological domain(Extracellular),type(description):Domain(BetaCoV S1-NTD),type(description):Region(Disordered)
T_1350_C_synonymous	190	type(description):Chain(Spike glycoprotein),type(description):Chain(Spike protein S1),type(description):Topological domain(Extracellular),type(description):Domain(BetaCoV S1-CTD),type(description):Region(Receptor-binding domain (RBD)),type(description):Region(Receptor-binding motif; binding to human ACE2),type(description):Region(Immunodominant HLA epitope recognized by the CD8+; called NF9 pepti…
A_539_G_missense	190	type(description):Chain(Spike glycoprotein),type(description):Chain(Spike protein S1),type(description):Topological domain(Extracellular),type(description):Domain(BetaCoV S1-NTD),type(description):Region(Disordered),type(description):Beta strand()
G_62_A_missense	190	type(description):Chain(Spike glycoprotein),type(description):Chain(Spike protein S1),type(description):Topological domain(Extracellular),type(description):Domain(BetaCoV S1-NTD),type(description):Region(Disordered),type(description):Disulfide bond(),type(description):Beta strand()
A_300_G_missense	189	type(description):Chain(Spike glycoprotein),type(description):Chain(Spike protein S1),type(description):Topological domain(Extracellular),type(description):Domain(BetaCoV S1-NTD),type(description):Disulfide bond()
T_433_G_missense	189	type(description):Chain(Spike glycoprotein),type(description):Chain(Spike protein S1),type(description):Topological domain(Extracellular),type(description):Domain(BetaCoV S1-NTD),type(description):Region(Disordered),type(description):Disulfide bond(),type(description):Natural variant(in strain: Omicron/BA.1),type(description):Beta strand()
T_201_C_synonymous	189	type(description):Chain(Spike glycoprotein),type(description):Chain(Spike protein S1),type(description):Topological domain(Extracellular),type(description):Domain(BetaCoV S1-NTD),type(description):Region(Disordered),type(description):Disulfide bond(),type(description):Natural variant(in strain: Eta/B.1.525, Omicron/BA.1),type(description):Beta strand()
T_3396_C_synonymous	189	type(description):Chain(Spike glycoprotein),type(description):Chain(Spike protein S2),type(description):Chain(Spike protein S2'),type(description):Topological domain(Extracellular),type(description):Beta strand()
C_3720_T_synonymous	188	type(description):Chain(Spike glycoprotein),type(description):Chain(Spike protein S2),type(description):Chain(Spike protein S2'),type(description):Topological domain(Cytoplasmic),type(description):Motif(Binding to host endocytosis trafficking protein SNX27),type(description):Lipidation(S-palmitoyl cysteine; by host ZDHHC20)
T_1923_C_synonymous	188	type(description):Chain(Spike glycoprotein),type(description):Chain(Spike protein S1),type(description):Topological domain(Extracellular),type(description):Disulfide bond()
A_1502_C_missense	188	type(description):Chain(Spike glycoprotein),type(description):Chain(Spike protein S1),type(description):Topological domain(Extracellular),type(description):Domain(BetaCoV S1-CTD),type(description):Region(Receptor-binding domain (RBD)),type(description):Region(Receptor-binding motif; binding to human ACE2),type(description):Disulfide bond(),type(description):Beta strand()
T_3207_C_synonymous	188	type(description):Chain(Spike glycoprotein),type(description):Chain(Spike protein S2),type(description):Chain(Spike protein S2'),type(description):Topological domain(Extracellular),type(description):Beta strand()
C_918_G_missense	188	type(description):Chain(Spike glycoprotein),type(description):Chain(Spike protein S1),type(description):Topological domain(Extracellular),type(description):Beta strand()
C_2419_T_missense	188	type(description):Chain(Spike glycoprotein),type(description):Chain(Spike protein S2),type(description):Topological domain(Extracellular),type(description):Beta strand()
T_1011_C_synonymous	188	type(description):Chain(Spike glycoprotein),type(description):Chain(Spike protein S1),type(description):Topological domain(Extracellular),type(description):Domain(BetaCoV S1-CTD),type(description):Region(Receptor-binding domain (RBD)),type(description):Disulfide bond()
G_2187_A_synonymous	187	type(description):Chain(Spike glycoprotein),type(description):Chain(Spike protein S2),type(description):Topological domain(Extracellular)
T_51_A_missense	187	type(description):Chain(Spike glycoprotein),type(description):Chain(Spike protein S1),type(description):Topological domain(Extracellular),type(description):Domain(BetaCoV S1-NTD),type(description):Region(Disordered),type(description):Glycosylation(N-linked (GlcNAc...) (complex) asparagine; by host),type(description):Disulfide bond()
G_922_A_missense	187	type(description):Chain(Spike glycoprotein),type(description):Chain(Spike protein S1),type(description):Topological domain(Extracellular)
G_2985_A_synonymous	186	type(description):Chain(Spike glycoprotein),type(description):Chain(Spike protein S2),type(description):Chain(Spike protein S2'),type(description):Topological domain(Extracellular),type(description):Turn()
A_876_G_synonymous	186	type(description):Chain(Spike glycoprotein),type(description):Chain(Spike protein S1),type(description):Topological domain(Extracellular),type(description):Domain(BetaCoV S1-NTD),type(description):Region(Putative superantigen; may bind T-cell receptor alpha/TRAC),type(description):Disulfide bond(),type(description):Helix()
T_1875_C_synonymous	186	type(description):Chain(Spike glycoprotein),type(description):Chain(Spike protein S1),type(description):Topological domain(Extracellular),type(description):Region(Disordered),type(description):Disulfide bond(),type(description):Turn()
T_1023_C_synonymous	185	type(description):Chain(Spike glycoprotein),type(description):Chain(Spike protein S1),type(description):Topological domain(Extracellular),type(description):Domain(BetaCoV S1-CTD),type(description):Region(Receptor-binding domain (RBD)),type(description):Disulfide bond(),type(description):Helix()
A_417_T_synonymous	184	type(description):Chain(Spike glycoprotein),type(description):Chain(Spike protein S1),type(description):Topological domain(Extracellular),type(description):Domain(BetaCoV S1-NTD),type(description):Disulfide bond(),type(description):Beta strand()
T_879_C_synonymous	183	type(description):Chain(Spike glycoprotein),type(description):Chain(Spike protein S1),type(description):Topological domain(Extracellular),type(description):Domain(BetaCoV S1-NTD),type(description):Region(Putative superantigen; may bind T-cell receptor alpha/TRAC),type(description):Disulfide bond(),type(description):Helix()
T_2574_C_synonymous	183	type(description):Chain(Spike glycoprotein),type(description):Chain(Spike protein S2),type(description):Chain(Spike protein S2'),type(description):Topological domain(Extracellular),type(description):Beta strand()
G_2062_T_missense	182	type(description):Chain(Spike glycoprotein),type(description):Chain(Spike protein S2),type(description):Topological domain(Extracellular)
A_3543_T_missense	182	type(description):Chain(Spike glycoprotein),type(description):Chain(Spike protein S2),type(description):Chain(Spike protein S2'),type(description):Topological domain(Extracellular),type(description):Region(Heptad repeat 2),type(description):Coiled coil(),type(description):Helix()
A_3673_G_missense	182	type(description):Chain(Spike glycoprotein),type(description):Chain(Spike protein S2),type(description):Chain(Spike protein S2'),type(description):Transmembrane(Helical),type(description):Helix()
T_642_C_synonymous	182	type(description):Chain(Spike glycoprotein),type(description):Chain(Spike protein S1),type(description):Topological domain(Extracellular),type(description):Domain(BetaCoV S1-NTD),type(description):Natural variant(in strain: Omicron/BA.1),type(description):Beta strand()
T_3510_G_synonymous	181	type(description):Chain(Spike glycoprotein),type(description):Chain(Spike protein S2),type(description):Chain(Spike protein S2'),type(description):Topological domain(Extracellular),type(description):Region(Heptad repeat 2),type(description):Helix()
G_551_T_missense	181	type(description):Chain(Spike glycoprotein),type(description):Chain(Spike protein S1),type(description):Topological domain(Extracellular),type(description):Domain(BetaCoV S1-NTD),type(description):Region(Disordered)
G_2837_T_missense	181	type(description):Chain(Spike glycoprotein),type(description):Chain(Spike protein S2),type(description):Chain(Spike protein S2'),type(description):Topological domain(Extracellular),type(description):Region(Heptad repeat 1),type(description):Helix()
A_325_G_missense	181	type(description):Chain(Spike glycoprotein),type(description):Chain(Spike protein S1),type(description):Topological domain(Extracellular),type(description):Domain(BetaCoV S1-NTD),type(description):Disulfide bond(),type(description):Beta strand()
A_1914_G_synonymous	181	type(description):Chain(Spike glycoprotein),type(description):Chain(Spike protein S1),type(description):Topological domain(Extracellular),type(description):Region(Disordered),type(description):Disulfide bond(),type(description):Beta strand()
G_624_A_synonymous	180	type(description):Chain(Spike glycoprotein),type(description):Chain(Spike protein S1),type(description):Topological domain(Extracellular),type(description):Domain(BetaCoV S1-NTD),type(description):Beta strand()
C_640_T_missense	180	type(description):Chain(Spike glycoprotein),type(description):Chain(Spike protein S1),type(description):Topological domain(Extracellular),type(description):Domain(BetaCoV S1-NTD),type(description):Beta strand()
T_720_G_synonymous	179	type(description):Chain(Spike glycoprotein),type(description):Chain(Spike protein S1),type(description):Topological domain(Extracellular),type(description):Domain(BetaCoV S1-NTD),type(description):Beta strand()
T_885_C_synonymous	179	type(description):Chain(Spike glycoprotein),type(description):Chain(Spike protein S1),type(description):Topological domain(Extracellular),type(description):Domain(BetaCoV S1-NTD),type(description):Region(Putative superantigen; may bind T-cell receptor alpha/TRAC),type(description):Disulfide bond(),type(description):Helix()
G_2578_A_missense	179	type(description):Chain(Spike glycoprotein),type(description):Chain(Spike protein S2),type(description):Chain(Spike protein S2'),type(description):Topological domain(Extracellular),type(description):Beta strand()
T_1110_C_synonymous	179	type(description):Chain(Spike glycoprotein),type(description):Chain(Spike protein S1),type(description):Topological domain(Extracellular),type(description):Domain(BetaCoV S1-CTD),type(description):Region(Receptor-binding domain (RBD))
G_42_C_missense	179	type(description):Chain(Spike glycoprotein),type(description):Chain(Spike protein S1),type(description):Topological domain(Extracellular),type(description):Domain(BetaCoV S1-NTD),type(description):Region(Disordered)
A_58_G_missense	179	type(description):Chain(Spike glycoprotein),type(description):Chain(Spike protein S1),type(description):Topological domain(Extracellular),type(description):Domain(BetaCoV S1-NTD),type(description):Region(Disordered),type(description):Disulfide bond(),type(description):Beta strand()
T_1632_C_synonymous	179	type(description):Chain(Spike glycoprotein),type(description):Chain(Spike protein S1),type(description):Topological domain(Extracellular),type(description):Disulfide bond()
C_788_T_missense	178	type(description):Chain(Spike glycoprotein),type(description):Chain(Spike protein S1),type(description):Topological domain(Extracellular),type(description):Domain(BetaCoV S1-NTD)
A_716_G_missense	178	type(description):Chain(Spike glycoprotein),type(description):Chain(Spike protein S1),type(description):Topological domain(Extracellular),type(description):Domain(BetaCoV S1-NTD),type(description):Beta strand()
C_2904_T_synonymous	178	type(description):Chain(Spike glycoprotein),type(description):Chain(Spike protein S2),type(description):Chain(Spike protein S2'),type(description):Topological domain(Extracellular),type(description):Region(Heptad repeat 1),type(description):Coiled coil()
C_1608_T_synonymous	178	type(description):Chain(Spike glycoprotein),type(description):Chain(Spike protein S1),type(description):Topological domain(Extracellular),type(description):Region(Receptor-binding domain (RBD)),type(description):Region(Disordered),type(description):Beta strand()
T_3489_C_synonymous	178	type(description):Chain(Spike glycoprotein),type(description):Chain(Spike protein S2),type(description):Chain(Spike protein S2'),type(description):Topological domain(Extracellular),type(description):Region(Heptad repeat 2)
A_1563_T_synonymous	177	type(description):Chain(Spike glycoprotein),type(description):Chain(Spike protein S1),type(description):Topological domain(Extracellular),type(description):Domain(BetaCoV S1-CTD),type(description):Region(Receptor-binding domain (RBD)),type(description):Region(Disordered),type(description):Disulfide bond()
C_2506_G_missense	177	type(description):Chain(Spike glycoprotein),type(description):Chain(Spike protein S2),type(description):Chain(Spike protein S2'),type(description):Topological domain(Extracellular),type(description):Region(Fusion peptide 1),type(description):Region(Disordered),type(description):Region(Fusion peptide 2),type(description):Helix()
C_1409_A_missense	177	type(description):Chain(Spike glycoprotein),type(description):Chain(Spike protein S1),type(description):Topological domain(Extracellular),type(description):Domain(BetaCoV S1-CTD),type(description):Region(Receptor-binding domain (RBD)),type(description):Region(Receptor-binding motif; binding to human ACE2),type(description):Region(Disordered),type(description):Disulfide bond()
T_2949_C_synonymous	176	type(description):Chain(Spike glycoprotein),type(description):Chain(Spike protein S2),type(description):Chain(Spike protein S2'),type(description):Topological domain(Extracellular),type(description):Coiled coil(),type(description):Helix()
C_1424_T_missense	176	type(description):Chain(Spike glycoprotein),type(description):Chain(Spike protein S1),type(description):Topological domain(Extracellular),type(description):Domain(BetaCoV S1-CTD),type(description):Region(Receptor-binding domain (RBD)),type(description):Region(Receptor-binding motif; binding to human ACE2),type(description):Region(Disordered),type(description):Disulfide bond()
A_3628_G_missense	176	type(description):Chain(Spike glycoprotein),type(description):Chain(Spike protein S2),type(description):Chain(Spike protein S2'),type(description):Topological domain(Extracellular)
A_2340_C_missense	175	type(description):Chain(Spike glycoprotein),type(description):Chain(Spike protein S2),type(description):Topological domain(Extracellular),type(description):Helix()
T_840_C_synonymous	175	type(description):Chain(Spike glycoprotein),type(description):Chain(Spike protein S1),type(description):Topological domain(Extracellular),type(description):Domain(BetaCoV S1-NTD),type(description):Region(Putative superantigen; may bind T-cell receptor alpha/TRAC)
C_2955_T_synonymous	175	type(description):Chain(Spike glycoprotein),type(description):Chain(Spike protein S2),type(description):Chain(Spike protein S2'),type(description):Topological domain(Extracellular),type(description):Coiled coil()
A_1036_G_missense	175	type(description):Chain(Spike glycoprotein),type(description):Chain(Spike protein S1),type(description):Topological domain(Extracellular),type(description):Domain(BetaCoV S1-CTD),type(description):Region(Receptor-binding domain (RBD)),type(description):Disulfide bond(),type(description):Beta strand()
G_3799_A_missense	175	type(description):Chain(Spike glycoprotein),type(description):Chain(Spike protein S2),type(description):Chain(Spike protein S2'),type(description):Topological domain(Cytoplasmic),type(description):Motif(Binding to host plasma membrane localising/FERM domain proteins)
G_3529_T_missense	175	type(description):Chain(Spike glycoprotein),type(description):Chain(Spike protein S2),type(description):Chain(Spike protein S2'),type(description):Topological domain(Extracellular),type(description):Region(Heptad repeat 2),type(description):Coiled coil()
T_721_C_synonymous	174	type(description):Chain(Spike glycoprotein),type(description):Chain(Spike protein S1),type(description):Topological domain(Extracellular),type(description):Domain(BetaCoV S1-NTD),type(description):Beta strand()
T_1845_C_synonymous	174	type(description):Chain(Spike glycoprotein),type(description):Chain(Spike protein S1),type(description):Topological domain(Extracellular)
G_2338_C_missense	174	type(description):Chain(Spike glycoprotein),type(description):Chain(Spike protein S2),type(description):Topological domain(Extracellular),type(description):Helix()
A_748_T_missense	173	type(description):Chain(Spike glycoprotein),type(description):Chain(Spike protein S1),type(description):Topological domain(Extracellular),type(description):Domain(BetaCoV S1-NTD),type(description):Region(Disordered),type(description):Natural variant(in strain: Lambda/C.37)
G_799_T_missense	173	type(description):Chain(Spike glycoprotein),type(description):Chain(Spike protein S1),type(description):Topological domain(Extracellular),type(description):Domain(BetaCoV S1-NTD),type(description):Beta strand()
T_321_C_synonymous	173	type(description):Chain(Spike glycoprotein),type(description):Chain(Spike protein S1),type(description):Topological domain(Extracellular),type(description):Domain(BetaCoV S1-NTD),type(description):Disulfide bond(),type(description):Beta strand()
T_3582_C_synonymous	172	type(description):Chain(Spike glycoprotein),type(description):Chain(Spike protein S2),type(description):Chain(Spike protein S2'),type(description):Topological domain(Extracellular),type(description):Region(Heptad repeat 2),type(description):Coiled coil(),type(description):Glycosylation(N-linked (GlcNAc...) (complex) asparagine; by host),type(description):Helix()
G_2540_A_missense	172	type(description):Chain(Spike glycoprotein),type(description):Chain(Spike protein S2),type(description):Chain(Spike protein S2'),type(description):Topological domain(Extracellular),type(description):Region(Disordered),type(description):Region(Fusion peptide 2),type(description):Disulfide bond()
C_2612_T_missense	172	type(description):Chain(Spike glycoprotein),type(description):Chain(Spike protein S2),type(description):Chain(Spike protein S2'),type(description):Topological domain(Extracellular),type(description):Helix()
T_629_C_missense	171	type(description):Chain(Spike glycoprotein),type(description):Chain(Spike protein S1),type(description):Topological domain(Extracellular),type(description):Domain(BetaCoV S1-NTD),type(description):Beta strand()
C_728_T_missense	171	type(description):Chain(Spike glycoprotein),type(description):Chain(Spike protein S1),type(description):Topological domain(Extracellular),type(description):Domain(BetaCoV S1-NTD),type(description):Beta strand()
T_1485_C_synonymous	171	type(description):Chain(Spike glycoprotein),type(description):Chain(Spike protein S1),type(description):Topological domain(Extracellular),type(description):Domain(BetaCoV S1-CTD),type(description):Region(Receptor-binding domain (RBD)),type(description):Region(Receptor-binding motif; binding to human ACE2),type(description):Disulfide bond()
G_1099_T_missense	171	type(description):Chain(Spike glycoprotein),type(description):Chain(Spike protein S1),type(description):Topological domain(Extracellular),type(description):Domain(BetaCoV S1-CTD),type(description):Region(Receptor-binding domain (RBD)),type(description):Helix()
A_834_G_synonymous	170	type(description):Chain(Spike glycoprotein),type(description):Chain(Spike protein S1),type(description):Topological domain(Extracellular),type(description):Domain(BetaCoV S1-NTD),type(description):Beta strand()
G_3310_C_missense	170	type(description):Chain(Spike glycoprotein),type(description):Chain(Spike protein S2),type(description):Chain(Spike protein S2'),type(description):Topological domain(Extracellular),type(description):Disulfide bond(),type(description):Beta strand()
G_654_A_synonymous	170	type(description):Chain(Spike glycoprotein),type(description):Chain(Spike protein S1),type(description):Topological domain(Extracellular),type(description):Domain(BetaCoV S1-NTD)
A_68_C_missense	170	type(description):Chain(Spike glycoprotein),type(description):Chain(Spike protein S1),type(description):Topological domain(Extracellular),type(description):Domain(BetaCoV S1-NTD),type(description):Region(Disordered),type(description):Disulfide bond()
T_1128_C_synonymous	170	type(description):Chain(Spike glycoprotein),type(description):Chain(Spike protein S1),type(description):Topological domain(Extracellular),type(description):Domain(BetaCoV S1-CTD),type(description):Region(Receptor-binding domain (RBD)),type(description):Natural variant(in strain: Omicron/BA.2, Omicron/BA.2.12.1, Omicron/BA.4, Omicron/BA.5),type(description):Beta strand()
C_2042_T_missense	170	type(description):Chain(Spike glycoprotein),type(description):Chain(Spike protein S1),type(description):Topological domain(Extracellular),type(description):Region(Disordered),type(description):Mutagenesis(About 50% stronger entry efficiency in Vero E6 cells while 30% weaker entry efficiency in hACE2-expressing BHK cells.)
G_3385_A_missense	169	type(description):Chain(Spike glycoprotein),type(description):Chain(Spike protein S2),type(description):Chain(Spike protein S2'),type(description):Topological domain(Extracellular),type(description):Beta strand()
G_682_T_missense	169	type(description):Chain(Spike glycoprotein),type(description):Chain(Spike protein S1),type(description):Topological domain(Extracellular),type(description):Domain(BetaCoV S1-NTD),type(description):Beta strand()
C_1728_T_synonymous	169	type(description):Chain(Spike glycoprotein),type(description):Chain(Spike protein S1),type(description):Topological domain(Extracellular),type(description):Disulfide bond(),type(description):Beta strand()
C_2374_T_missense	169	type(description):Chain(Spike glycoprotein),type(description):Chain(Spike protein S2),type(description):Topological domain(Extracellular)
C_791_T_missense	169	type(description):Chain(Spike glycoprotein),type(description):Chain(Spike protein S1),type(description):Topological domain(Extracellular),type(description):Domain(BetaCoV S1-NTD),type(description):Beta strand()
A_3646_G_missense	168	type(description):Chain(Spike glycoprotein),type(description):Chain(Spike protein S2),type(description):Chain(Spike protein S2'),type(description):Transmembrane(Helical)
T_792_C_synonymous	168	type(description):Chain(Spike glycoprotein),type(description):Chain(Spike protein S1),type(description):Topological domain(Extracellular),type(description):Domain(BetaCoV S1-NTD),type(description):Beta strand()
C_2250_T_synonymous	167	type(description):Chain(Spike glycoprotein),type(description):Chain(Spike protein S2),type(description):Topological domain(Extracellular),type(description):Disulfide bond(),type(description):Helix()
T_3369_A_synonymous	167	type(description):Chain(Spike glycoprotein),type(description):Chain(Spike protein S2),type(description):Chain(Spike protein S2'),type(description):Topological domain(Extracellular),type(description):Disulfide bond(),type(description):Beta strand()
A_1379_G_missense	166	type(description):Chain(Spike glycoprotein),type(description):Chain(Spike protein S1),type(description):Topological domain(Extracellular),type(description):Domain(BetaCoV S1-CTD),type(description):Region(Receptor-binding domain (RBD)),type(description):Region(Receptor-binding motif; binding to human ACE2),type(description):Region(Disordered),type(description):Disulfide bond()
T_2403_C_synonymous	166	type(description):Chain(Spike glycoprotein),type(description):Chain(Spike protein S2),type(description):Topological domain(Extracellular),type(description):Glycosylation(N-linked (GlcNAc...) (hybrid) asparagine; by host)
A_2508_G_synonymous	165	type(description):Chain(Spike glycoprotein),type(description):Chain(Spike protein S2),type(description):Chain(Spike protein S2'),type(description):Topological domain(Extracellular),type(description):Region(Fusion peptide 1),type(description):Region(Disordered),type(description):Region(Fusion peptide 2),type(description):Helix()
A_2682_G_synonymous	165	type(description):Chain(Spike glycoprotein),type(description):Chain(Spike protein S2),type(description):Chain(Spike protein S2'),type(description):Topological domain(Extracellular)
A_27_G_synonymous	165	type(description):Signal(),type(description):Region(Disordered)
C_1002_T_synonymous	165	type(description):Chain(Spike glycoprotein),type(description):Chain(Spike protein S1),type(description):Topological domain(Extracellular),type(description):Domain(BetaCoV S1-CTD),type(description):Region(Receptor-binding domain (RBD)),type(description):Region(Disordered),type(description):Helix()
T_783_C_synonymous	164	type(description):Chain(Spike glycoprotein),type(description):Chain(Spike protein S1),type(description):Topological domain(Extracellular),type(description):Domain(BetaCoV S1-NTD),type(description):Region(Disordered)
T_1320_C_synonymous	164	type(description):Chain(Spike glycoprotein),type(description):Chain(Spike protein S1),type(description):Topological domain(Extracellular),type(description):Domain(BetaCoV S1-CTD),type(description):Region(Receptor-binding domain (RBD)),type(description):Region(Receptor-binding motif; binding to human ACE2),type(description):Disulfide bond(),type(description):Natural variant(in strain: Omicron/BA.1…
G_104_T_missense	164	type(description):Chain(Spike glycoprotein),type(description):Chain(Spike protein S1),type(description):Topological domain(Extracellular),type(description):Domain(BetaCoV S1-NTD),type(description):Disulfide bond(),type(description):Turn()
G_2386_C_missense	164	type(description):Chain(Spike glycoprotein),type(description):Chain(Spike protein S2),type(description):Topological domain(Extracellular)
T_1461_C_synonymous	164	type(description):Chain(Spike glycoprotein),type(description):Chain(Spike protein S1),type(description):Topological domain(Extracellular),type(description):Domain(BetaCoV S1-CTD),type(description):Region(Receptor-binding domain (RBD)),type(description):Region(Receptor-binding motif; binding to human ACE2),type(description):Region(Disordered),type(description):Disulfide bond(),type(description):Di…
G_223_C_missense	164	type(description):Chain(Spike glycoprotein),type(description):Chain(Spike protein S1),type(description):Topological domain(Extracellular),type(description):Domain(BetaCoV S1-NTD),type(description):Region(Disordered),type(description):Disulfide bond()
C_1436_G_missense	164	type(description):Chain(Spike glycoprotein),type(description):Chain(Spike protein S1),type(description):Topological domain(Extracellular),type(description):Domain(BetaCoV S1-CTD),type(description):Region(Receptor-binding domain (RBD)),type(description):Region(Receptor-binding motif; binding to human ACE2),type(description):Region(Disordered),type(description):Disulfide bond()
G_3135_T_missense	164	type(description):Chain(Spike glycoprotein),type(description):Chain(Spike protein S2),type(description):Chain(Spike protein S2'),type(description):Topological domain(Extracellular),type(description):Beta strand()
C_3047_T_missense	164	type(description):Chain(Spike glycoprotein),type(description):Chain(Spike protein S2),type(description):Chain(Spike protein S2'),type(description):Topological domain(Extracellular),type(description):Helix()
C_1376_A_missense	164	type(description):Chain(Spike glycoprotein),type(description):Chain(Spike protein S1),type(description):Topological domain(Extracellular),type(description):Domain(BetaCoV S1-CTD),type(description):Region(Receptor-binding domain (RBD)),type(description):Region(Receptor-binding motif; binding to human ACE2),type(description):Region(Disordered),type(description):Disulfide bond(),type(description):Be…
A_3180_G_synonymous	164	type(description):Chain(Spike glycoprotein),type(description):Chain(Spike protein S2),type(description):Chain(Spike protein S2'),type(description):Topological domain(Extracellular),type(description):Beta strand()
C_3713_T_missense	163	type(description):Chain(Spike glycoprotein),type(description):Chain(Spike protein S2),type(description):Chain(Spike protein S2'),type(description):Topological domain(Cytoplasmic),type(description):Motif(Binding to host endocytosis trafficking protein SNX27)
A_3559_T_missense	163	type(description):Chain(Spike glycoprotein),type(description):Chain(Spike protein S2),type(description):Chain(Spike protein S2'),type(description):Topological domain(Extracellular),type(description):Region(Heptad repeat 2),type(description):Coiled coil(),type(description):Helix()
T_2850_C_synonymous	163	type(description):Chain(Spike glycoprotein),type(description):Chain(Spike protein S2),type(description):Chain(Spike protein S2'),type(description):Topological domain(Extracellular),type(description):Region(Heptad repeat 1),type(description):Coiled coil(),type(description):Natural variant(in strain: Delta/B.1.617.2, Mu/B.1.621),type(description):Helix()
T_1710_C_synonymous	163	type(description):Chain(Spike glycoprotein),type(description):Chain(Spike protein S1),type(description):Topological domain(Extracellular),type(description):Disulfide bond(),type(description):Natural variant(in strain: Alpha/B.1.1.7)
G_1867_A_missense	162	type(description):Chain(Spike glycoprotein),type(description):Chain(Spike protein S1),type(description):Topological domain(Extracellular),type(description):Region(Disordered),type(description):Disulfide bond(),type(description):Helix()
G_1297_A_missense	162	type(description):Chain(Spike glycoprotein),type(description):Chain(Spike protein S1),type(description):Topological domain(Extracellular),type(description):Domain(BetaCoV S1-CTD),type(description):Region(Receptor-binding domain (RBD)),type(description):Disulfide bond(),type(description):Beta strand()
G_3202_A_missense	162	type(description):Chain(Spike glycoprotein),type(description):Chain(Spike protein S2),type(description):Chain(Spike protein S2'),type(description):Topological domain(Extracellular),type(description):Beta strand()
A_457_G_missense	161	type(description):Chain(Spike glycoprotein),type(description):Chain(Spike protein S1),type(description):Topological domain(Extracellular),type(description):Domain(BetaCoV S1-NTD),type(description):Region(Disordered),type(description):Disulfide bond(),type(description):Beta strand()
G_1015_A_missense	161	type(description):Chain(Spike glycoprotein),type(description):Chain(Spike protein S1),type(description):Topological domain(Extracellular),type(description):Domain(BetaCoV S1-CTD),type(description):Region(Receptor-binding domain (RBD)),type(description):Disulfide bond(),type(description):Helix()
C_1851_T_synonymous	161	type(description):Chain(Spike glycoprotein),type(description):Chain(Spike protein S1),type(description):Topological domain(Extracellular),type(description):Disulfide bond(),type(description):Turn()
A_849_G_synonymous	161	type(description):Chain(Spike glycoprotein),type(description):Chain(Spike protein S1),type(description):Topological domain(Extracellular),type(description):Domain(BetaCoV S1-NTD),type(description):Region(Putative superantigen; may bind T-cell receptor alpha/TRAC),type(description):Beta strand()
T_645_G_missense	160	type(description):Chain(Spike glycoprotein),type(description):Chain(Spike protein S1),type(description):Topological domain(Extracellular),type(description):Domain(BetaCoV S1-NTD),type(description):Natural variant(in strain: Beta/B.1.351),type(description):Beta strand()
T_1464_C_synonymous	160	type(description):Chain(Spike glycoprotein),type(description):Chain(Spike protein S1),type(description):Topological domain(Extracellular),type(description):Domain(BetaCoV S1-CTD),type(description):Region(Receptor-binding domain (RBD)),type(description):Region(Receptor-binding motif; binding to human ACE2),type(description):Region(Disordered),type(description):Disulfide bond(),type(description):Di…
G_2046_A_synonymous	160	type(description):Chain(Spike glycoprotein),type(description):Chain(Spike protein S1),type(description):Topological domain(Extracellular),type(description):Region(Disordered),type(description):Region(Putative superantigen; may bind T-cell receptor beta/TRBC1),type(description):Mutagenesis(About 50% stronger entry efficiency in Vero E6 cells while 30% weaker entry efficiency in hACE2-expressing BH…
A_1977_T_synonymous	160	type(description):Chain(Spike glycoprotein),type(description):Chain(Spike protein S1),type(description):Topological domain(Extracellular),type(description):Beta strand()
T_921_C_synonymous	160	type(description):Chain(Spike glycoprotein),type(description):Chain(Spike protein S1),type(description):Topological domain(Extracellular),type(description):Beta strand()
C_249_A_synonymous	160	type(description):Chain(Spike glycoprotein),type(description):Chain(Spike protein S1),type(description):Topological domain(Extracellular),type(description):Domain(BetaCoV S1-NTD),type(description):Disulfide bond(),type(description):Beta strand()
T_3522_C_synonymous	159	type(description):Chain(Spike glycoprotein),type(description):Chain(Spike protein S2),type(description):Chain(Spike protein S2'),type(description):Topological domain(Extracellular),type(description):Region(Heptad repeat 2)
T_1366_C_missense	159	type(description):Chain(Spike glycoprotein),type(description):Chain(Spike protein S1),type(description):Topological domain(Extracellular),type(description):Domain(BetaCoV S1-CTD),type(description):Region(Receptor-binding domain (RBD)),type(description):Region(Receptor-binding motif; binding to human ACE2),type(description):Region(Immunodominant HLA epitope recognized by the CD8+; called NF9 pepti…
C_749_A_missense	159	type(description):Chain(Spike glycoprotein),type(description):Chain(Spike protein S1),type(description):Topological domain(Extracellular),type(description):Domain(BetaCoV S1-NTD),type(description):Region(Disordered),type(description):Natural variant(in strain: Lambda/C.37)
T_3414_C_synonymous	159	type(description):Chain(Spike glycoprotein),type(description):Chain(Spike protein S2),type(description):Chain(Spike protein S2'),type(description):Topological domain(Extracellular)
A_972_G_synonymous	159	type(description):Chain(Spike glycoprotein),type(description):Chain(Spike protein S1),type(description):Topological domain(Extracellular),type(description):Region(Receptor-binding domain (RBD)),type(description):Region(Disordered),type(description):Beta strand()
A_396_T_missense	159	type(description):Chain(Spike glycoprotein),type(description):Chain(Spike protein S1),type(description):Topological domain(Extracellular),type(description):Domain(BetaCoV S1-NTD),type(description):Disulfide bond(),type(description):Disulfide bond(),type(description):Beta strand()
G_1564_C_missense	158	type(description):Chain(Spike glycoprotein),type(description):Chain(Spike protein S1),type(description):Topological domain(Extracellular),type(description):Domain(BetaCoV S1-CTD),type(description):Region(Receptor-binding domain (RBD)),type(description):Region(Disordered),type(description):Disulfide bond()
C_1913_T_missense	158	type(description):Chain(Spike glycoprotein),type(description):Chain(Spike protein S1),type(description):Topological domain(Extracellular),type(description):Region(Disordered),type(description):Disulfide bond(),type(description):Beta strand()
T_2343_C_synonymous	158	type(description):Chain(Spike glycoprotein),type(description):Chain(Spike protein S2),type(description):Topological domain(Extracellular),type(description):Helix()
G_711_A_synonymous	158	type(description):Chain(Spike glycoprotein),type(description):Chain(Spike protein S1),type(description):Topological domain(Extracellular),type(description):Domain(BetaCoV S1-NTD),type(description):Beta strand()
G_3253_A_missense	158	type(description):Chain(Spike glycoprotein),type(description):Chain(Spike protein S2),type(description):Chain(Spike protein S2'),type(description):Topological domain(Extracellular),type(description):Disulfide bond()
G_192_T_missense	158	type(description):Chain(Spike glycoprotein),type(description):Chain(Spike protein S1),type(description):Topological domain(Extracellular),type(description):Domain(BetaCoV S1-NTD),type(description):Disulfide bond(),type(description):Beta strand()
G_3499_A_missense	157	type(description):Chain(Spike glycoprotein),type(description):Chain(Spike protein S2),type(description):Chain(Spike protein S2'),type(description):Topological domain(Extracellular),type(description):Region(Heptad repeat 2)
T_2898_C_synonymous	157	type(description):Chain(Spike glycoprotein),type(description):Chain(Spike protein S2),type(description):Chain(Spike protein S2'),type(description):Topological domain(Extracellular),type(description):Region(Heptad repeat 1),type(description):Coiled coil(),type(description):Helix()
G_388_T_missense	157	type(description):Chain(Spike glycoprotein),type(description):Chain(Spike protein S1),type(description):Topological domain(Extracellular),type(description):Domain(BetaCoV S1-NTD),type(description):Disulfide bond(),type(description):Beta strand()
T_3034_C_synonymous	157	type(description):Chain(Spike glycoprotein),type(description):Chain(Spike protein S2),type(description):Chain(Spike protein S2'),type(description):Topological domain(Extracellular),type(description):Helix()
T_1893_C_synonymous	157	type(description):Chain(Spike glycoprotein),type(description):Chain(Spike protein S1),type(description):Topological domain(Extracellular),type(description):Region(Disordered),type(description):Disulfide bond(),type(description):Helix()
G_1422_A_synonymous	156	type(description):Chain(Spike glycoprotein),type(description):Chain(Spike protein S1),type(description):Topological domain(Extracellular),type(description):Domain(BetaCoV S1-CTD),type(description):Region(Receptor-binding domain (RBD)),type(description):Region(Receptor-binding motif; binding to human ACE2),type(description):Region(Disordered),type(description):Disulfide bond()
T_699_C_synonymous	156	type(description):Chain(Spike glycoprotein),type(description):Chain(Spike protein S1),type(description):Topological domain(Extracellular),type(description):Domain(BetaCoV S1-NTD)
G_1303_T_missense	156	type(description):Chain(Spike glycoprotein),type(description):Chain(Spike protein S1),type(description):Topological domain(Extracellular),type(description):Domain(BetaCoV S1-CTD),type(description):Region(Receptor-binding domain (RBD)),type(description):Disulfide bond(),type(description):Beta strand()
C_3240_T_synonymous	156	type(description):Chain(Spike glycoprotein),type(description):Chain(Spike protein S2),type(description):Chain(Spike protein S2'),type(description):Topological domain(Extracellular)
T_495_C_synonymous	155	type(description):Chain(Spike glycoprotein),type(description):Chain(Spike protein S1),type(description):Topological domain(Extracellular),type(description):Domain(BetaCoV S1-NTD),type(description):Glycosylation(N-linked (GlcNAc...) (complex) asparagine; by host),type(description):Disulfide bond(),type(description):Beta strand()
G_3487_A_missense	155	type(description):Chain(Spike glycoprotein),type(description):Chain(Spike protein S2),type(description):Chain(Spike protein S2'),type(description):Topological domain(Extracellular)
G_1423_T_missense	155	type(description):Chain(Spike glycoprotein),type(description):Chain(Spike protein S1),type(description):Topological domain(Extracellular),type(description):Domain(BetaCoV S1-CTD),type(description):Region(Receptor-binding domain (RBD)),type(description):Region(Receptor-binding motif; binding to human ACE2),type(description):Region(Disordered),type(description):Disulfide bond()
G_336_A_synonymous	155	type(description):Chain(Spike glycoprotein),type(description):Chain(Spike protein S1),type(description):Topological domain(Extracellular),type(description):Domain(BetaCoV S1-NTD),type(description):Disulfide bond(),type(description):Beta strand()
T_198_C_synonymous	154	type(description):Chain(Spike glycoprotein),type(description):Chain(Spike protein S1),type(description):Topological domain(Extracellular),type(description):Domain(BetaCoV S1-NTD),type(description):Disulfide bond(),type(description):Beta strand()
G_1749_A_synonymous	154	type(description):Chain(Spike glycoprotein),type(description):Chain(Spike protein S1),type(description):Topological domain(Extracellular),type(description):Disulfide bond()
C_1185_A_synonymous	154	type(description):Chain(Spike glycoprotein),type(description):Chain(Spike protein S1),type(description):Topological domain(Extracellular),type(description):Domain(BetaCoV S1-CTD),type(description):Region(Receptor-binding domain (RBD)),type(description):Disulfide bond(),type(description):Disulfide bond(),type(description):Beta strand()
C_1497_A_synonymous	154	type(description):Chain(Spike glycoprotein),type(description):Chain(Spike protein S1),type(description):Topological domain(Extracellular),type(description):Domain(BetaCoV S1-CTD),type(description):Region(Receptor-binding domain (RBD)),type(description):Region(Receptor-binding motif; binding to human ACE2),type(description):Disulfide bond(),type(description):Beta strand()
A_450_G_synonymous	154	type(description):Chain(Spike glycoprotein),type(description):Chain(Spike protein S1),type(description):Topological domain(Extracellular),type(description):Domain(BetaCoV S1-NTD),type(description):Region(Disordered),type(description):Disulfide bond(),type(description):Turn()
T_3187_C_synonymous	154	type(description):Chain(Spike glycoprotein),type(description):Chain(Spike protein S2),type(description):Chain(Spike protein S2'),type(description):Topological domain(Extracellular),type(description):Beta strand()
T_1314_C_synonymous	154	type(description):Chain(Spike glycoprotein),type(description):Chain(Spike protein S1),type(description):Topological domain(Extracellular),type(description):Domain(BetaCoV S1-CTD),type(description):Region(Receptor-binding domain (RBD)),type(description):Region(Receptor-binding motif; binding to human ACE2),type(description):Disulfide bond()
T_2040_C_synonymous	154	type(description):Chain(Spike glycoprotein),type(description):Chain(Spike protein S1),type(description):Topological domain(Extracellular),type(description):Region(Disordered),type(description):Mutagenesis(About 50% stronger entry efficiency in Vero E6 cells while 30% weaker entry efficiency in hACE2-expressing BHK cells.),type(description):Mutagenesis(No effect on O-glycosylation by host GALNT1.)…
C_218_T_missense	153	type(description):Chain(Spike glycoprotein),type(description):Chain(Spike protein S1),type(description):Topological domain(Extracellular),type(description):Domain(BetaCoV S1-NTD),type(description):Region(Disordered),type(description):Disulfide bond(),type(description):Turn()
G_3436_C_missense	153	type(description):Chain(Spike glycoprotein),type(description):Chain(Spike protein S2),type(description):Chain(Spike protein S2'),type(description):Topological domain(Extracellular)
T_1827_C_synonymous	153	type(description):Chain(Spike glycoprotein),type(description):Chain(Spike protein S1),type(description):Topological domain(Extracellular),type(description):Beta strand()
G_2116_T_missense	153	type(description):Chain(Spike glycoprotein),type(description):Chain(Spike protein S2),type(description):Topological domain(Extracellular)
G_2631_A_synonymous	153	type(description):Chain(Spike glycoprotein),type(description):Chain(Spike protein S2),type(description):Chain(Spike protein S2'),type(description):Topological domain(Extracellular),type(description):Helix()
C_3730_T_missense	152	type(description):Chain(Spike glycoprotein),type(description):Chain(Spike protein S2),type(description):Chain(Spike protein S2'),type(description):Topological domain(Cytoplasmic)
G_1937_T_missense	152	type(description):Chain(Spike glycoprotein),type(description):Chain(Spike protein S1),type(description):Topological domain(Extracellular),type(description):Disulfide bond()
G_755_A_missense	152	type(description):Chain(Spike glycoprotein),type(description):Chain(Spike protein S1),type(description):Topological domain(Extracellular),type(description):Domain(BetaCoV S1-NTD),type(description):Region(Disordered),type(description):Natural variant(in strain: Lambda/C.37),type(description):Beta strand()
C_888_A_synonymous	151	type(description):Chain(Spike glycoprotein),type(description):Chain(Spike protein S1),type(description):Topological domain(Extracellular),type(description):Domain(BetaCoV S1-NTD),type(description):Region(Putative superantigen; may bind T-cell receptor alpha/TRAC),type(description):Disulfide bond(),type(description):Helix()
C_2139_T_synonymous	151	type(description):Chain(Spike glycoprotein),type(description):Chain(Spike protein S2),type(description):Topological domain(Extracellular),type(description):Beta strand()
T_2493_C_synonymous	151	type(description):Chain(Spike glycoprotein),type(description):Chain(Spike protein S2),type(description):Chain(Spike protein S2'),type(description):Topological domain(Extracellular),type(description):Region(Fusion peptide 1),type(description):Region(Disordered),type(description):Beta strand()
G_1843_A_missense	151	type(description):Chain(Spike glycoprotein),type(description):Chain(Spike protein S1),type(description):Topological domain(Extracellular)
T_2484_C_synonymous	150	type(description):Chain(Spike glycoprotein),type(description):Chain(Spike protein S2),type(description):Chain(Spike protein S2'),type(description):Topological domain(Extracellular),type(description):Region(Fusion peptide 1),type(description):Region(Disordered),type(description):Helix()
G_694_T_missense	150	type(description):Chain(Spike glycoprotein),type(description):Chain(Spike protein S1),type(description):Topological domain(Extracellular),type(description):Domain(BetaCoV S1-NTD)
T_1053_C_synonymous	150	type(description):Chain(Spike glycoprotein),type(description):Chain(Spike protein S1),type(description):Topological domain(Extracellular),type(description):Domain(BetaCoV S1-CTD),type(description):Region(Receptor-binding domain (RBD)),type(description):Disulfide bond(),type(description):Helix()
T_3198_G_synonymous	150	type(description):Chain(Spike glycoprotein),type(description):Chain(Spike protein S2),type(description):Chain(Spike protein S2'),type(description):Topological domain(Extracellular),type(description):Beta strand()
G_511_A_missense	150	type(description):Chain(Spike glycoprotein),type(description):Chain(Spike protein S1),type(description):Topological domain(Extracellular),type(description):Domain(BetaCoV S1-NTD),type(description):Beta strand()
A_467_G_missense	150	type(description):Chain(Spike glycoprotein),type(description):Chain(Spike protein S1),type(description):Topological domain(Extracellular),type(description):Domain(BetaCoV S1-NTD),type(description):Region(Disordered),type(description):Disulfide bond(),type(description):Beta strand()
T_1824_C_synonymous	150	type(description):Chain(Spike glycoprotein),type(description):Chain(Spike protein S1),type(description):Topological domain(Extracellular)
T_1542_C_synonymous	150	type(description):Chain(Spike glycoprotein),type(description):Chain(Spike protein S1),type(description):Topological domain(Extracellular),type(description):Domain(BetaCoV S1-CTD),type(description):Region(Receptor-binding domain (RBD)),type(description):Disulfide bond(),type(description):Beta strand()
G_339_A_synonymous	149	type(description):Chain(Spike glycoprotein),type(description):Chain(Spike protein S1),type(description):Topological domain(Extracellular),type(description):Domain(BetaCoV S1-NTD),type(description):Disulfide bond(),type(description):Beta strand()
C_2496_T_synonymous	149	type(description):Chain(Spike glycoprotein),type(description):Chain(Spike protein S2),type(description):Chain(Spike protein S2'),type(description):Topological domain(Extracellular),type(description):Region(Fusion peptide 1),type(description):Region(Disordered),type(description):Beta strand()
A_589_G_missense	149	type(description):Chain(Spike glycoprotein),type(description):Chain(Spike protein S1),type(description):Topological domain(Extracellular),type(description):Domain(BetaCoV S1-NTD),type(description):Beta strand()
C_3521_T_missense	149	type(description):Chain(Spike glycoprotein),type(description):Chain(Spike protein S2),type(description):Chain(Spike protein S2'),type(description):Topological domain(Extracellular),type(description):Region(Heptad repeat 2)
T_975_C_synonymous	149	type(description):Chain(Spike glycoprotein),type(description):Chain(Spike protein S1),type(description):Topological domain(Extracellular),type(description):Region(Receptor-binding domain (RBD)),type(description):Region(Disordered),type(description):Glycosylation(O-linked (HexNAc...) serine; by host),type(description):Beta strand()
T_2354_C_missense	149	type(description):Chain(Spike glycoprotein),type(description):Chain(Spike protein S2),type(description):Topological domain(Extracellular)
T_147_C_synonymous	148	type(description):Chain(Spike glycoprotein),type(description):Chain(Spike protein S1),type(description):Topological domain(Extracellular),type(description):Domain(BetaCoV S1-NTD),type(description):Disulfide bond(),type(description):Beta strand()
G_747_T_missense	148	type(description):Chain(Spike glycoprotein),type(description):Chain(Spike protein S1),type(description):Topological domain(Extracellular),type(description):Domain(BetaCoV S1-NTD),type(description):Region(Disordered),type(description):Natural variant(in strain: Lambda/C.37)
T_557_C_missense	148	type(description):Chain(Spike glycoprotein),type(description):Chain(Spike protein S1),type(description):Topological domain(Extracellular),type(description):Domain(BetaCoV S1-NTD),type(description):Beta strand()
T_3420_G_synonymous	148	type(description):Chain(Spike glycoprotein),type(description):Chain(Spike protein S2),type(description):Chain(Spike protein S2'),type(description):Topological domain(Extracellular),type(description):Turn()
G_1662_T_missense	148	type(description):Chain(Spike glycoprotein),type(description):Chain(Spike protein S1),type(description):Topological domain(Extracellular),type(description):Disulfide bond(),type(description):Beta strand()
A_1647_G_synonymous	147	type(description):Chain(Spike glycoprotein),type(description):Chain(Spike protein S1),type(description):Topological domain(Extracellular),type(description):Disulfide bond(),type(description):Beta strand()
T_885_A_synonymous	147	type(description):Chain(Spike glycoprotein),type(description):Chain(Spike protein S1),type(description):Topological domain(Extracellular),type(description):Domain(BetaCoV S1-NTD),type(description):Region(Putative superantigen; may bind T-cell receptor alpha/TRAC),type(description):Disulfide bond(),type(description):Helix()
G_3493_T_missense	147	type(description):Chain(Spike glycoprotein),type(description):Chain(Spike protein S2),type(description):Chain(Spike protein S2'),type(description):Topological domain(Extracellular),type(description):Region(Heptad repeat 2)
G_637_A_missense	147	type(description):Chain(Spike glycoprotein),type(description):Chain(Spike protein S1),type(description):Topological domain(Extracellular),type(description):Domain(BetaCoV S1-NTD),type(description):Beta strand()
A_2457_G_synonymous	147	type(description):Chain(Spike glycoprotein),type(description):Chain(Spike protein S2),type(description):Chain(Spike protein S2'),type(description):Topological domain(Extracellular),type(description):Region(Fusion peptide 1),type(description):Helix()
T_2610_C_synonymous	147	type(description):Chain(Spike glycoprotein),type(description):Chain(Spike protein S2),type(description):Chain(Spike protein S2'),type(description):Topological domain(Extracellular),type(description):Helix()
A_3168_G_synonymous	146	type(description):Chain(Spike glycoprotein),type(description):Chain(Spike protein S2),type(description):Chain(Spike protein S2'),type(description):Topological domain(Extracellular),type(description):Beta strand()
T_530_C_missense	146	type(description):Chain(Spike glycoprotein),type(description):Chain(Spike protein S1),type(description):Topological domain(Extracellular),type(description):Domain(BetaCoV S1-NTD),type(description):Region(Disordered)
T_1865_C_missense	145	type(description):Chain(Spike glycoprotein),type(description):Chain(Spike protein S1),type(description):Topological domain(Extracellular),type(description):Region(Disordered),type(description):Disulfide bond(),type(description):Helix()
A_1502_G_missense	145	type(description):Chain(Spike glycoprotein),type(description):Chain(Spike protein S1),type(description):Topological domain(Extracellular),type(description):Domain(BetaCoV S1-CTD),type(description):Region(Receptor-binding domain (RBD)),type(description):Region(Receptor-binding motif; binding to human ACE2),type(description):Disulfide bond(),type(description):Beta strand()
G_3436_T_missense	145	type(description):Chain(Spike glycoprotein),type(description):Chain(Spike protein S2),type(description):Chain(Spike protein S2'),type(description):Topological domain(Extracellular)
T_1659_C_synonymous	145	type(description):Chain(Spike glycoprotein),type(description):Chain(Spike protein S1),type(description):Topological domain(Extracellular),type(description):Disulfide bond(),type(description):Beta strand()
G_3430_C_missense	145	type(description):Chain(Spike glycoprotein),type(description):Chain(Spike protein S2),type(description):Chain(Spike protein S2'),type(description):Topological domain(Extracellular),type(description):Turn()
T_601_C_missense	145	type(description):Chain(Spike glycoprotein),type(description):Chain(Spike protein S1),type(description):Topological domain(Extracellular),type(description):Domain(BetaCoV S1-NTD),type(description):Beta strand()
C_863_T_missense	145	type(description):Chain(Spike glycoprotein),type(description):Chain(Spike protein S1),type(description):Topological domain(Extracellular),type(description):Domain(BetaCoV S1-NTD),type(description):Region(Putative superantigen; may bind T-cell receptor alpha/TRAC),type(description):Beta strand()
A_2172_T_synonymous	145	type(description):Chain(Spike glycoprotein),type(description):Chain(Spike protein S2),type(description):Topological domain(Extracellular),type(description):Beta strand()
C_2940_T_synonymous	144	type(description):Chain(Spike glycoprotein),type(description):Chain(Spike protein S2),type(description):Chain(Spike protein S2'),type(description):Topological domain(Extracellular),type(description):Coiled coil(),type(description):Helix()
G_3471_T_missense	144	type(description):Chain(Spike glycoprotein),type(description):Chain(Spike protein S2),type(description):Chain(Spike protein S2'),type(description):Topological domain(Extracellular)
G_3189_A_synonymous	144	type(description):Chain(Spike glycoprotein),type(description):Chain(Spike protein S2),type(description):Chain(Spike protein S2'),type(description):Topological domain(Extracellular),type(description):Beta strand()
G_1201_T_missense	144	type(description):Chain(Spike glycoprotein),type(description):Chain(Spike protein S1),type(description):Topological domain(Extracellular),type(description):Domain(BetaCoV S1-CTD),type(description):Region(Receptor-binding domain (RBD)),type(description):Disulfide bond(),type(description):Disulfide bond(),type(description):Beta strand()
C_2429_T_missense	144	type(description):Chain(Spike glycoprotein),type(description):Chain(Spike protein S2),type(description):Topological domain(Extracellular),type(description):Beta strand()
G_3512_C_missense	144	type(description):Chain(Spike glycoprotein),type(description):Chain(Spike protein S2),type(description):Chain(Spike protein S2'),type(description):Topological domain(Extracellular),type(description):Region(Heptad repeat 2),type(description):Helix()
A_1278_G_synonymous	144	type(description):Chain(Spike glycoprotein),type(description):Chain(Spike protein S1),type(description):Topological domain(Extracellular),type(description):Domain(BetaCoV S1-CTD),type(description):Region(Receptor-binding domain (RBD)),type(description):Disulfide bond(),type(description):Disulfide bond()
G_233_A_missense	143	type(description):Chain(Spike glycoprotein),type(description):Chain(Spike protein S1),type(description):Topological domain(Extracellular),type(description):Domain(BetaCoV S1-NTD),type(description):Region(Disordered),type(description):Disulfide bond(),type(description):Beta strand()
T_2907_C_synonymous	143	type(description):Chain(Spike glycoprotein),type(description):Chain(Spike protein S2),type(description):Chain(Spike protein S2'),type(description):Topological domain(Extracellular),type(description):Region(Heptad repeat 1),type(description):Coiled coil(),type(description):Natural variant(in strain: Omicron/BA.1, Omicron/BA.2, Omicron/BA.2.12.1, Omicron/BA.2.75, Omicron/BA.4, Omicron/BA.5)
C_1074_T_synonymous	143	type(description):Chain(Spike glycoprotein),type(description):Chain(Spike protein S1),type(description):Topological domain(Extracellular),type(description):Domain(BetaCoV S1-CTD),type(description):Region(Receptor-binding domain (RBD)),type(description):Disulfide bond(),type(description):Beta strand()
G_3193_T_missense	143	type(description):Chain(Spike glycoprotein),type(description):Chain(Spike protein S2),type(description):Chain(Spike protein S2'),type(description):Topological domain(Extracellular),type(description):Beta strand()
T_1920_C_synonymous	143	type(description):Chain(Spike glycoprotein),type(description):Chain(Spike protein S1),type(description):Topological domain(Extracellular),type(description):Region(Disordered),type(description):Disulfide bond(),type(description):Beta strand()
T_2400_C_synonymous	143	type(description):Chain(Spike glycoprotein),type(description):Chain(Spike protein S2),type(description):Topological domain(Extracellular)
G_958_T_missense	143	type(description):Chain(Spike glycoprotein),type(description):Chain(Spike protein S1),type(description):Topological domain(Extracellular),type(description):Region(Receptor-binding domain (RBD)),type(description):Region(Disordered)
G_970_C_missense	142	type(description):Chain(Spike glycoprotein),type(description):Chain(Spike protein S1),type(description):Topological domain(Extracellular),type(description):Region(Receptor-binding domain (RBD)),type(description):Region(Disordered)
G_1068_A_synonymous	142	type(description):Chain(Spike glycoprotein),type(description):Chain(Spike protein S1),type(description):Topological domain(Extracellular),type(description):Domain(BetaCoV S1-CTD),type(description):Region(Receptor-binding domain (RBD)),type(description):Disulfide bond(),type(description):Beta strand()
G_1783_A_missense	142	type(description):Chain(Spike glycoprotein),type(description):Chain(Spike protein S1),type(description):Topological domain(Extracellular),type(description):Beta strand()
C_2377_T_missense	142	type(description):Chain(Spike glycoprotein),type(description):Chain(Spike protein S2),type(description):Topological domain(Extracellular)
T_2232_C_synonymous	141	type(description):Chain(Spike glycoprotein),type(description):Chain(Spike protein S2),type(description):Topological domain(Extracellular),type(description):Disulfide bond(),type(description):Disulfide bond()
T_1731_C_synonymous	141	type(description):Chain(Spike glycoprotein),type(description):Chain(Spike protein S1),type(description):Topological domain(Extracellular),type(description):Disulfide bond(),type(description):Beta strand()
G_906_C_synonymous	141	type(description):Chain(Spike glycoprotein),type(description):Chain(Spike protein S1),type(description):Topological domain(Extracellular),type(description):Domain(BetaCoV S1-NTD),type(description):Helix()
T_1947_C_synonymous	141	type(description):Chain(Spike glycoprotein),type(description):Chain(Spike protein S1),type(description):Topological domain(Extracellular),type(description):Disulfide bond(),type(description):Beta strand()
A_2089_T_missense	141	type(description):Chain(Spike glycoprotein),type(description):Chain(Spike protein S2),type(description):Topological domain(Extracellular)
G_2164_A_missense	141	type(description):Chain(Spike glycoprotein),type(description):Chain(Spike protein S2),type(description):Topological domain(Extracellular),type(description):Beta strand()
T_246_C_synonymous	141	type(description):Chain(Spike glycoprotein),type(description):Chain(Spike protein S1),type(description):Topological domain(Extracellular),type(description):Domain(BetaCoV S1-NTD),type(description):Disulfide bond()
A_1618_T_missense	141	type(description):Chain(Spike glycoprotein),type(description):Chain(Spike protein S1),type(description):Topological domain(Extracellular),type(description):Region(Receptor-binding domain (RBD)),type(description):Region(Disordered),type(description):Disulfide bond(),type(description):Beta strand()
T_264_C_synonymous	140	type(description):Chain(Spike glycoprotein),type(description):Chain(Spike protein S1),type(description):Topological domain(Extracellular),type(description):Domain(BetaCoV S1-NTD),type(description):Disulfide bond(),type(description):Helix()
G_3672_A_synonymous	140	type(description):Chain(Spike glycoprotein),type(description):Chain(Spike protein S2),type(description):Chain(Spike protein S2'),type(description):Transmembrane(Helical),type(description):Helix()
G_1447_A_missense	140	type(description):Chain(Spike glycoprotein),type(description):Chain(Spike protein S1),type(description):Topological domain(Extracellular),type(description):Domain(BetaCoV S1-CTD),type(description):Region(Receptor-binding domain (RBD)),type(description):Region(Receptor-binding motif; binding to human ACE2),type(description):Region(Disordered),type(description):Disulfide bond(),type(description):Di…
A_2184_G_synonymous	140	type(description):Chain(Spike glycoprotein),type(description):Chain(Spike protein S2),type(description):Topological domain(Extracellular),type(description):Beta strand()
T_523_C_missense	139	type(description):Chain(Spike glycoprotein),type(description):Chain(Spike protein S1),type(description):Topological domain(Extracellular),type(description):Domain(BetaCoV S1-NTD),type(description):Region(Disordered)
T_176_C_missense	139	type(description):Chain(Spike glycoprotein),type(description):Chain(Spike protein S1),type(description):Topological domain(Extracellular),type(description):Domain(BetaCoV S1-NTD),type(description):Disulfide bond()
T_3710_C_missense	139	type(description):Chain(Spike glycoprotein),type(description):Chain(Spike protein S2),type(description):Chain(Spike protein S2'),type(description):Topological domain(Cytoplasmic)
C_2196_A_synonymous	139	type(description):Chain(Spike glycoprotein),type(description):Chain(Spike protein S2),type(description):Topological domain(Extracellular)
A_2108_G_missense	139	type(description):Chain(Spike glycoprotein),type(description):Chain(Spike protein S2),type(description):Topological domain(Extracellular),type(description):Beta strand()
C_3700_T_missense	139	type(description):Chain(Spike glycoprotein),type(description):Chain(Spike protein S2),type(description):Chain(Spike protein S2'),type(description):Transmembrane(Helical),type(description):Helix()
T_3060_C_synonymous	139	type(description):Chain(Spike glycoprotein),type(description):Chain(Spike protein S2),type(description):Chain(Spike protein S2'),type(description):Topological domain(Extracellular),type(description):Helix()
G_1208_A_missense	139	type(description):Chain(Spike glycoprotein),type(description):Chain(Spike protein S1),type(description):Topological domain(Extracellular),type(description):Domain(BetaCoV S1-CTD),type(description):Region(Receptor-binding domain (RBD)),type(description):Disulfide bond(),type(description):Disulfide bond(),type(description):Beta strand()
G_2635_A_missense	139	type(description):Chain(Spike glycoprotein),type(description):Chain(Spike protein S2),type(description):Chain(Spike protein S2'),type(description):Topological domain(Extracellular),type(description):Helix()
G_3707_C_missense	139	type(description):Chain(Spike glycoprotein),type(description):Chain(Spike protein S2),type(description):Chain(Spike protein S2'),type(description):Topological domain(Cytoplasmic),type(description):Helix()
G_3305_T_missense	138	type(description):Chain(Spike glycoprotein),type(description):Chain(Spike protein S2),type(description):Chain(Spike protein S2'),type(description):Topological domain(Extracellular),type(description):Disulfide bond()
C_2651_T_missense	138	type(description):Chain(Spike glycoprotein),type(description):Chain(Spike protein S2),type(description):Chain(Spike protein S2'),type(description):Topological domain(Extracellular),type(description):Helix()
T_1095_C_synonymous	138	type(description):Chain(Spike glycoprotein),type(description):Chain(Spike protein S1),type(description):Topological domain(Extracellular),type(description):Domain(BetaCoV S1-CTD),type(description):Region(Receptor-binding domain (RBD))
T_1833_C_synonymous	138	type(description):Chain(Spike glycoprotein),type(description):Chain(Spike protein S1),type(description):Topological domain(Extracellular),type(description):Beta strand()
C_1989_T_synonymous	138	type(description):Chain(Spike glycoprotein),type(description):Chain(Spike protein S1),type(description):Topological domain(Extracellular),type(description):Disulfide bond(),type(description):Beta strand()
G_3786_T_missense	138	type(description):Chain(Spike glycoprotein),type(description):Chain(Spike protein S2),type(description):Chain(Spike protein S2'),type(description):Topological domain(Cytoplasmic),type(description):Motif(Diacidic ER export motif (host COPII)),type(description):Motif(Binding to host plasma membrane localising/FERM domain proteins)
G_1821_T_missense	138	type(description):Chain(Spike glycoprotein),type(description):Chain(Spike protein S1),type(description):Topological domain(Extracellular)
T_1390_C_missense	137	type(description):Chain(Spike glycoprotein),type(description):Chain(Spike protein S1),type(description):Topological domain(Extracellular),type(description):Domain(BetaCoV S1-CTD),type(description):Region(Receptor-binding domain (RBD)),type(description):Region(Receptor-binding motif; binding to human ACE2),type(description):Region(Disordered),type(description):Disulfide bond()
G_286_C_missense	137	type(description):Chain(Spike glycoprotein),type(description):Chain(Spike protein S1),type(description):Topological domain(Extracellular),type(description):Domain(BetaCoV S1-NTD),type(description):Disulfide bond(),type(description):Beta strand()
T_2601_C_synonymous	137	type(description):Chain(Spike glycoprotein),type(description):Chain(Spike protein S2),type(description):Chain(Spike protein S2'),type(description):Topological domain(Extracellular),type(description):Helix()
G_778_T_missense	137	type(description):Chain(Spike glycoprotein),type(description):Chain(Spike protein S1),type(description):Topological domain(Extracellular),type(description):Domain(BetaCoV S1-NTD),type(description):Region(Disordered),type(description):Beta strand()
C_3622_G_missense	137	type(description):Chain(Spike glycoprotein),type(description):Chain(Spike protein S2),type(description):Chain(Spike protein S2'),type(description):Topological domain(Extracellular)
A_2679_G_synonymous	137	type(description):Chain(Spike glycoprotein),type(description):Chain(Spike protein S2),type(description):Chain(Spike protein S2'),type(description):Topological domain(Extracellular)
T_552_C_synonymous	137	type(description):Chain(Spike glycoprotein),type(description):Chain(Spike protein S1),type(description):Topological domain(Extracellular),type(description):Domain(BetaCoV S1-NTD),type(description):Region(Disordered),type(description):Beta strand()
A_413_C_missense	137	type(description):Chain(Spike glycoprotein),type(description):Chain(Spike protein S1),type(description):Topological domain(Extracellular),type(description):Domain(BetaCoV S1-NTD),type(description):Disulfide bond(),type(description):Beta strand()
C_1276_T_missense	137	type(description):Chain(Spike glycoprotein),type(description):Chain(Spike protein S1),type(description):Topological domain(Extracellular),type(description):Domain(BetaCoV S1-CTD),type(description):Region(Receptor-binding domain (RBD)),type(description):Disulfide bond(),type(description):Disulfide bond()
T_536_C_missense	136	type(description):Chain(Spike glycoprotein),type(description):Chain(Spike protein S1),type(description):Topological domain(Extracellular),type(description):Domain(BetaCoV S1-NTD),type(description):Region(Disordered)
T_1026_C_synonymous	136	type(description):Chain(Spike glycoprotein),type(description):Chain(Spike protein S1),type(description):Topological domain(Extracellular),type(description):Domain(BetaCoV S1-CTD),type(description):Region(Receptor-binding domain (RBD)),type(description):Disulfide bond(),type(description):Helix()
G_3382_C_missense	136	type(description):Chain(Spike glycoprotein),type(description):Chain(Spike protein S2),type(description):Chain(Spike protein S2'),type(description):Topological domain(Extracellular),type(description):Beta strand()
T_522_C_synonymous	136	type(description):Chain(Spike glycoprotein),type(description):Chain(Spike protein S1),type(description):Topological domain(Extracellular),type(description):Domain(BetaCoV S1-NTD),type(description):Region(Disordered)
T_3069_C_synonymous	136	type(description):Chain(Spike glycoprotein),type(description):Chain(Spike protein S2),type(description):Chain(Spike protein S2'),type(description):Topological domain(Extracellular),type(description):Helix()
T_3454_C_synonymous	136	type(description):Chain(Spike glycoprotein),type(description):Chain(Spike protein S2),type(description):Chain(Spike protein S2'),type(description):Topological domain(Extracellular),type(description):Helix()
T_1329_C_synonymous	136	type(description):Chain(Spike glycoprotein),type(description):Chain(Spike protein S1),type(description):Topological domain(Extracellular),type(description):Domain(BetaCoV S1-CTD),type(description):Region(Receptor-binding domain (RBD)),type(description):Region(Receptor-binding motif; binding to human ACE2),type(description):Disulfide bond()
C_1055_T_missense	136	type(description):Chain(Spike glycoprotein),type(description):Chain(Spike protein S1),type(description):Topological domain(Extracellular),type(description):Domain(BetaCoV S1-CTD),type(description):Region(Receptor-binding domain (RBD)),type(description):Disulfide bond(),type(description):Helix()
A_442_T_missense	136	type(description):Chain(Spike glycoprotein),type(description):Chain(Spike protein S1),type(description):Topological domain(Extracellular),type(description):Domain(BetaCoV S1-NTD),type(description):Region(Disordered),type(description):Disulfide bond(),type(description):Turn()
C_1681_T_missense	136	type(description):Chain(Spike glycoprotein),type(description):Chain(Spike protein S1),type(description):Topological domain(Extracellular),type(description):Disulfide bond()
C_1682_A_missense	136	type(description):Chain(Spike glycoprotein),type(description):Chain(Spike protein S1),type(description):Topological domain(Extracellular),type(description):Disulfide bond()
T_2037_C_synonymous	135	type(description):Chain(Spike glycoprotein),type(description):Chain(Spike protein S1),type(description):Topological domain(Extracellular),type(description):Region(Disordered),type(description):Natural variant(in strain: Omicron/BA.1, Omicron/BA.2, Omicron/BA.2.12.1, Omicron/BA.4, Omicron/BA.5),type(description):Mutagenesis(About 50% stronger entry efficiency in Vero E6 cells while 30% weaker entr…
G_3150_T_missense	135	type(description):Chain(Spike glycoprotein),type(description):Chain(Spike protein S2),type(description):Chain(Spike protein S2'),type(description):Topological domain(Extracellular),type(description):Beta strand()
T_1773_C_synonymous	135	type(description):Chain(Spike glycoprotein),type(description):Chain(Spike protein S1),type(description):Topological domain(Extracellular)
T_2451_C_synonymous	135	type(description):Chain(Spike glycoprotein),type(description):Chain(Spike protein S2),type(description):Chain(Spike protein S2'),type(description):Topological domain(Extracellular),type(description):Region(Fusion peptide 1),type(description):Helix()
G_3740_C_missense	135	type(description):Chain(Spike glycoprotein),type(description):Chain(Spike protein S2),type(description):Chain(Spike protein S2'),type(description):Topological domain(Cytoplasmic)
G_2476_T_missense	135	type(description):Chain(Spike glycoprotein),type(description):Chain(Spike protein S2),type(description):Chain(Spike protein S2'),type(description):Topological domain(Extracellular),type(description):Region(Fusion peptide 1)
T_213_A_synonymous	135	type(description):Chain(Spike glycoprotein),type(description):Chain(Spike protein S1),type(description):Topological domain(Extracellular),type(description):Domain(BetaCoV S1-NTD),type(description):Region(Disordered),type(description):Disulfide bond(),type(description):Turn()
T_3588_G_synonymous	135	type(description):Chain(Spike glycoprotein),type(description):Chain(Spike protein S2),type(description):Chain(Spike protein S2'),type(description):Topological domain(Extracellular),type(description):Region(Heptad repeat 2),type(description):Coiled coil(),type(description):Helix()
T_3808_C_synonymous	134	type(description):Chain(Spike glycoprotein),type(description):Chain(Spike protein S2),type(description):Chain(Spike protein S2'),type(description):Topological domain(Cytoplasmic),type(description):Motif(KxHxx, ER retrieval signal (COPI))
T_750_C_synonymous	134	type(description):Chain(Spike glycoprotein),type(description):Chain(Spike protein S1),type(description):Topological domain(Extracellular),type(description):Domain(BetaCoV S1-NTD),type(description):Region(Disordered),type(description):Natural variant(in strain: Lambda/C.37),type(description):Beta strand()
A_2763_G_synonymous	134	type(description):Chain(Spike glycoprotein),type(description):Chain(Spike protein S2),type(description):Chain(Spike protein S2'),type(description):Topological domain(Extracellular),type(description):Region(Heptad repeat 1),type(description):Helix()
A_283_G_missense	134	type(description):Chain(Spike glycoprotein),type(description):Chain(Spike protein S1),type(description):Topological domain(Extracellular),type(description):Domain(BetaCoV S1-NTD),type(description):Disulfide bond(),type(description):Beta strand()
T_3459_C_synonymous	134	type(description):Chain(Spike glycoprotein),type(description):Chain(Spike protein S2),type(description):Chain(Spike protein S2'),type(description):Topological domain(Extracellular),type(description):Helix()
G_3800_A_missense	134	type(description):Chain(Spike glycoprotein),type(description):Chain(Spike protein S2),type(description):Chain(Spike protein S2'),type(description):Topological domain(Cytoplasmic),type(description):Motif(Binding to host plasma membrane localising/FERM domain proteins)
A_3488_G_missense	134	type(description):Chain(Spike glycoprotein),type(description):Chain(Spike protein S2),type(description):Chain(Spike protein S2'),type(description):Topological domain(Extracellular)
A_693_T_synonymous	134	type(description):Chain(Spike glycoprotein),type(description):Chain(Spike protein S1),type(description):Topological domain(Extracellular),type(description):Domain(BetaCoV S1-NTD)
G_157_A_missense	133	type(description):Chain(Spike glycoprotein),type(description):Chain(Spike protein S1),type(description):Topological domain(Extracellular),type(description):Domain(BetaCoV S1-NTD),type(description):Disulfide bond(),type(description):Beta strand()
G_2515_T_missense	133	type(description):Chain(Spike glycoprotein),type(description):Chain(Spike protein S2),type(description):Chain(Spike protein S2'),type(description):Topological domain(Extracellular),type(description):Region(Disordered),type(description):Region(Fusion peptide 2)
G_2583_A_synonymous	133	type(description):Chain(Spike glycoprotein),type(description):Chain(Spike protein S2),type(description):Chain(Spike protein S2'),type(description):Topological domain(Extracellular),type(description):Beta strand()
T_1443_C_synonymous	132	type(description):Chain(Spike glycoprotein),type(description):Chain(Spike protein S1),type(description):Topological domain(Extracellular),type(description):Domain(BetaCoV S1-CTD),type(description):Region(Receptor-binding domain (RBD)),type(description):Region(Receptor-binding motif; binding to human ACE2),type(description):Region(Disordered),type(description):Disulfide bond(),type(description):Di…
C_705_T_synonymous	132	type(description):Chain(Spike glycoprotein),type(description):Chain(Spike protein S1),type(description):Topological domain(Extracellular),type(description):Domain(BetaCoV S1-NTD)
C_3225_T_synonymous	132	type(description):Chain(Spike glycoprotein),type(description):Chain(Spike protein S2),type(description):Chain(Spike protein S2'),type(description):Topological domain(Extracellular),type(description):Beta strand()
C_3375_T_synonymous	131	type(description):Chain(Spike glycoprotein),type(description):Chain(Spike protein S2),type(description):Chain(Spike protein S2'),type(description):Topological domain(Extracellular),type(description):Disulfide bond(),type(description):Beta strand()
C_1895_A_missense	131	type(description):Chain(Spike glycoprotein),type(description):Chain(Spike protein S1),type(description):Topological domain(Extracellular),type(description):Region(Disordered),type(description):Disulfide bond(),type(description):Helix()
A_441_T_missense	131	type(description):Chain(Spike glycoprotein),type(description):Chain(Spike protein S1),type(description):Topological domain(Extracellular),type(description):Domain(BetaCoV S1-NTD),type(description):Region(Disordered),type(description):Disulfide bond(),type(description):Natural variant(in strain: Omicron/BA.2.75),type(description):Turn()
A_132_G_synonymous	131	type(description):Chain(Spike glycoprotein),type(description):Chain(Spike protein S1),type(description):Topological domain(Extracellular),type(description):Domain(BetaCoV S1-NTD),type(description):Disulfide bond()
A_2244_G_synonymous	131	type(description):Chain(Spike glycoprotein),type(description):Chain(Spike protein S2),type(description):Topological domain(Extracellular),type(description):Disulfide bond(),type(description):Disulfide bond(),type(description):Helix()
T_3537_C_synonymous	130	type(description):Chain(Spike glycoprotein),type(description):Chain(Spike protein S2),type(description):Chain(Spike protein S2'),type(description):Topological domain(Extracellular),type(description):Region(Heptad repeat 2),type(description):Coiled coil()
G_2488_T_missense	130	type(description):Chain(Spike glycoprotein),type(description):Chain(Spike protein S2),type(description):Chain(Spike protein S2'),type(description):Topological domain(Extracellular),type(description):Region(Fusion peptide 1),type(description):Region(Disordered),type(description):Helix()
G_214_T_missense	130	type(description):Chain(Spike glycoprotein),type(description):Chain(Spike protein S1),type(description):Topological domain(Extracellular),type(description):Domain(BetaCoV S1-NTD),type(description):Region(Disordered),type(description):Disulfide bond(),type(description):Turn()
T_501_G_synonymous	130	type(description):Chain(Spike glycoprotein),type(description):Chain(Spike protein S1),type(description):Topological domain(Extracellular),type(description):Domain(BetaCoV S1-NTD),type(description):Beta strand()
G_452_C_missense	130	type(description):Chain(Spike glycoprotein),type(description):Chain(Spike protein S1),type(description):Topological domain(Extracellular),type(description):Domain(BetaCoV S1-NTD),type(description):Region(Disordered),type(description):Disulfide bond()
G_2104_C_missense	130	type(description):Chain(Spike glycoprotein),type(description):Chain(Spike protein S2),type(description):Topological domain(Extracellular)
C_3692_T_missense	130	type(description):Chain(Spike glycoprotein),type(description):Chain(Spike protein S2),type(description):Chain(Spike protein S2'),type(description):Transmembrane(Helical),type(description):Helix()
G_755_T_missense	130	type(description):Chain(Spike glycoprotein),type(description):Chain(Spike protein S1),type(description):Topological domain(Extracellular),type(description):Domain(BetaCoV S1-NTD),type(description):Region(Disordered),type(description):Natural variant(in strain: Lambda/C.37),type(description):Beta strand()
A_3090_G_synonymous	130	type(description):Chain(Spike glycoprotein),type(description):Chain(Spike protein S2),type(description):Chain(Spike protein S2'),type(description):Topological domain(Extracellular),type(description):Helix()
C_2378_T_missense	130	type(description):Chain(Spike glycoprotein),type(description):Chain(Spike protein S2),type(description):Topological domain(Extracellular)
T_248_C_missense	130	type(description):Chain(Spike glycoprotein),type(description):Chain(Spike protein S1),type(description):Topological domain(Extracellular),type(description):Domain(BetaCoV S1-NTD),type(description):Disulfide bond()
A_858_T_synonymous	130	type(description):Chain(Spike glycoprotein),type(description):Chain(Spike protein S1),type(description):Topological domain(Extracellular),type(description):Domain(BetaCoV S1-NTD),type(description):Region(Putative superantigen; may bind T-cell receptor alpha/TRAC),type(description):Beta strand()
T_1791_C_synonymous	130	type(description):Chain(Spike glycoprotein),type(description):Chain(Spike protein S1),type(description):Topological domain(Extracellular),type(description):Beta strand()
A_2252_C_missense	129	type(description):Chain(Spike glycoprotein),type(description):Chain(Spike protein S2),type(description):Topological domain(Extracellular),type(description):Disulfide bond(),type(description):Helix()
C_2901_T_synonymous	129	type(description):Chain(Spike glycoprotein),type(description):Chain(Spike protein S2),type(description):Chain(Spike protein S2'),type(description):Topological domain(Extracellular),type(description):Region(Heptad repeat 1),type(description):Coiled coil(),type(description):Helix()
A_3807_G_synonymous	129	type(description):Chain(Spike glycoprotein),type(description):Chain(Spike protein S2),type(description):Chain(Spike protein S2'),type(description):Topological domain(Cytoplasmic),type(description):Motif(KxHxx, ER retrieval signal (COPI)),type(description):Mutagenesis(Complete loss of COPI binding and increase in cell fusion.)
T_1152_C_synonymous	129	type(description):Chain(Spike glycoprotein),type(description):Chain(Spike protein S1),type(description):Topological domain(Extracellular),type(description):Domain(BetaCoV S1-CTD),type(description):Region(Receptor-binding domain (RBD)),type(description):Disulfide bond(),type(description):Turn()
A_2504_G_missense	129	type(description):Chain(Spike glycoprotein),type(description):Chain(Spike protein S2),type(description):Chain(Spike protein S2'),type(description):Topological domain(Extracellular),type(description):Region(Fusion peptide 1),type(description):Region(Disordered)
A_437_G_missense	129	type(description):Chain(Spike glycoprotein),type(description):Chain(Spike protein S1),type(description):Topological domain(Extracellular),type(description):Domain(BetaCoV S1-NTD),type(description):Region(Disordered),type(description):Disulfide bond(),type(description):Beta strand()
T_990_C_synonymous	129	type(description):Chain(Spike glycoprotein),type(description):Chain(Spike protein S1),type(description):Topological domain(Extracellular),type(description):Region(Receptor-binding domain (RBD)),type(description):Region(Disordered)
C_3669_T_synonymous	129	type(description):Chain(Spike glycoprotein),type(description):Chain(Spike protein S2),type(description):Chain(Spike protein S2'),type(description):Transmembrane(Helical),type(description):Helix()
G_38_T_missense	129	type(description):Signal(),type(description):Region(Disordered)
A_3117_G_synonymous	128	type(description):Chain(Spike glycoprotein),type(description):Chain(Spike protein S2),type(description):Chain(Spike protein S2'),type(description):Topological domain(Extracellular),type(description):Disulfide bond()
A_3547_G_missense	128	type(description):Chain(Spike glycoprotein),type(description):Chain(Spike protein S2),type(description):Chain(Spike protein S2'),type(description):Topological domain(Extracellular),type(description):Region(Heptad repeat 2),type(description):Coiled coil(),type(description):Helix()
G_1855_C_missense	128	type(description):Chain(Spike glycoprotein),type(description):Chain(Spike protein S1),type(description):Topological domain(Extracellular),type(description):Disulfide bond(),type(description):Turn()
C_2082_T_synonymous	128	type(description):Chain(Spike glycoprotein),type(description):Chain(Spike protein S2),type(description):Topological domain(Extracellular),type(description):Beta strand()
T_2214_C_synonymous	128	type(description):Chain(Spike glycoprotein),type(description):Chain(Spike protein S2),type(description):Topological domain(Extracellular),type(description):Disulfide bond(),type(description):Helix()
T_2979_C_synonymous	128	type(description):Chain(Spike glycoprotein),type(description):Chain(Spike protein S2),type(description):Chain(Spike protein S2'),type(description):Topological domain(Extracellular),type(description):Coiled coil()
C_3153_A_synonymous	127	type(description):Chain(Spike glycoprotein),type(description):Chain(Spike protein S2),type(description):Chain(Spike protein S2'),type(description):Topological domain(Extracellular),type(description):Beta strand()
G_2113_T_missense	127	type(description):Chain(Spike glycoprotein),type(description):Chain(Spike protein S2),type(description):Topological domain(Extracellular)
G_3740_A_missense	127	type(description):Chain(Spike glycoprotein),type(description):Chain(Spike protein S2),type(description):Chain(Spike protein S2'),type(description):Topological domain(Cytoplasmic)
T_1188_C_synonymous	126	type(description):Chain(Spike glycoprotein),type(description):Chain(Spike protein S1),type(description):Topological domain(Extracellular),type(description):Domain(BetaCoV S1-CTD),type(description):Region(Receptor-binding domain (RBD)),type(description):Disulfide bond(),type(description):Disulfide bond(),type(description):Beta strand()
T_1761_C_synonymous	126	type(description):Chain(Spike glycoprotein),type(description):Chain(Spike protein S1),type(description):Topological domain(Extracellular),type(description):Disulfide bond(),type(description):Beta strand()
G_2050_A_missense	126	type(description):Chain(Spike glycoprotein),type(description):Chain(Spike protein S1),type(description):Topological domain(Extracellular),type(description):Region(Disordered),type(description):Region(Putative superantigen; may bind T-cell receptor beta/TRBC1),type(description):Mutagenesis(About 50% stronger entry efficiency in Vero E6 cells while 30% weaker entry efficiency in hACE2-expressing BH…
A_2643_T_synonymous	126	type(description):Chain(Spike glycoprotein),type(description):Chain(Spike protein S2),type(description):Chain(Spike protein S2'),type(description):Topological domain(Extracellular),type(description):Helix()
T_47_C_missense	126	type(description):Chain(Spike glycoprotein),type(description):Chain(Spike protein S1),type(description):Topological domain(Extracellular),type(description):Domain(BetaCoV S1-NTD),type(description):Region(Disordered),type(description):Disulfide bond()
A_2036_T_missense	126	type(description):Chain(Spike glycoprotein),type(description):Chain(Spike protein S1),type(description):Topological domain(Extracellular),type(description):Region(Disordered),type(description):Turn()
T_2253_C_synonymous	125	type(description):Chain(Spike glycoprotein),type(description):Chain(Spike protein S2),type(description):Topological domain(Extracellular),type(description):Disulfide bond(),type(description):Helix()
C_250_A_missense	125	type(description):Chain(Spike glycoprotein),type(description):Chain(Spike protein S1),type(description):Topological domain(Extracellular),type(description):Domain(BetaCoV S1-NTD),type(description):Disulfide bond(),type(description):Beta strand()
G_1956_A_synonymous	125	type(description):Chain(Spike glycoprotein),type(description):Chain(Spike protein S1),type(description):Topological domain(Extracellular),type(description):Beta strand()
C_59_A_missense	125	type(description):Chain(Spike glycoprotein),type(description):Chain(Spike protein S1),type(description):Topological domain(Extracellular),type(description):Domain(BetaCoV S1-NTD),type(description):Region(Disordered),type(description):Disulfide bond(),type(description):Beta strand()
G_3321_T_missense	125	type(description):Chain(Spike glycoprotein),type(description):Chain(Spike protein S2),type(description):Chain(Spike protein S2'),type(description):Topological domain(Extracellular),type(description):Disulfide bond(),type(description):Beta strand()
T_3159_C_synonymous	125	type(description):Chain(Spike glycoprotein),type(description):Chain(Spike protein S2),type(description):Chain(Spike protein S2'),type(description):Topological domain(Extracellular),type(description):Beta strand()
C_371_T_missense	125	type(description):Chain(Spike glycoprotein),type(description):Chain(Spike protein S1),type(description):Topological domain(Extracellular),type(description):Domain(BetaCoV S1-NTD),type(description):Disulfide bond(),type(description):Beta strand()
A_2598_T_synonymous	125	type(description):Chain(Spike glycoprotein),type(description):Chain(Spike protein S2),type(description):Chain(Spike protein S2'),type(description):Topological domain(Extracellular)
A_794_G_missense	124	type(description):Chain(Spike glycoprotein),type(description):Chain(Spike protein S1),type(description):Topological domain(Extracellular),type(description):Domain(BetaCoV S1-NTD),type(description):Beta strand()
G_2116_C_missense	124	type(description):Chain(Spike glycoprotein),type(description):Chain(Spike protein S2),type(description):Topological domain(Extracellular)
G_16_A_missense	124	type(description):Signal(),type(description):Region(Disordered)
C_25_T_missense	124	type(description):Signal(),type(description):Region(Disordered)
T_1140_C_synonymous	124	type(description):Chain(Spike glycoprotein),type(description):Chain(Spike protein S1),type(description):Topological domain(Extracellular),type(description):Domain(BetaCoV S1-CTD),type(description):Region(Receptor-binding domain (RBD)),type(description):Disulfide bond(),type(description):Beta strand()
T_1045_C_missense	123	type(description):Chain(Spike glycoprotein),type(description):Chain(Spike protein S1),type(description):Topological domain(Extracellular),type(description):Domain(BetaCoV S1-CTD),type(description):Region(Receptor-binding domain (RBD)),type(description):Disulfide bond()
A_463_G_missense	123	type(description):Chain(Spike glycoprotein),type(description):Chain(Spike protein S1),type(description):Topological domain(Extracellular),type(description):Domain(BetaCoV S1-NTD),type(description):Region(Disordered),type(description):Disulfide bond(),type(description):Beta strand()
C_1763_T_missense	123	type(description):Chain(Spike glycoprotein),type(description):Chain(Spike protein S1),type(description):Topological domain(Extracellular),type(description):Disulfide bond(),type(description):Beta strand()
A_1407_T_synonymous	123	type(description):Chain(Spike glycoprotein),type(description):Chain(Spike protein S1),type(description):Topological domain(Extracellular),type(description):Domain(BetaCoV S1-CTD),type(description):Region(Receptor-binding domain (RBD)),type(description):Region(Receptor-binding motif; binding to human ACE2),type(description):Region(Disordered),type(description):Disulfide bond()
G_3735_T_missense	123	type(description):Chain(Spike glycoprotein),type(description):Chain(Spike protein S2),type(description):Chain(Spike protein S2'),type(description):Topological domain(Cytoplasmic)
C_3347_A_missense	123	type(description):Chain(Spike glycoprotein),type(description):Chain(Spike protein S2),type(description):Chain(Spike protein S2'),type(description):Topological domain(Extracellular),type(description):Disulfide bond()
C_649_T_missense	123	type(description):Chain(Spike glycoprotein),type(description):Chain(Spike protein S1),type(description):Topological domain(Extracellular),type(description):Domain(BetaCoV S1-NTD)
A_2805_G_synonymous	122	type(description):Chain(Spike glycoprotein),type(description):Chain(Spike protein S2),type(description):Chain(Spike protein S2'),type(description):Topological domain(Extracellular),type(description):Region(Heptad repeat 1),type(description):Helix()
T_3671_C_missense	122	type(description):Chain(Spike glycoprotein),type(description):Chain(Spike protein S2),type(description):Chain(Spike protein S2'),type(description):Transmembrane(Helical),type(description):Helix()
T_1098_C_synonymous	122	type(description):Chain(Spike glycoprotein),type(description):Chain(Spike protein S1),type(description):Topological domain(Extracellular),type(description):Domain(BetaCoV S1-CTD),type(description):Region(Receptor-binding domain (RBD)),type(description):Helix()
T_2697_C_synonymous	122	type(description):Chain(Spike glycoprotein),type(description):Chain(Spike protein S2),type(description):Chain(Spike protein S2'),type(description):Topological domain(Extracellular),type(description):Helix()
A_202_G_missense	122	type(description):Chain(Spike glycoprotein),type(description):Chain(Spike protein S1),type(description):Topological domain(Extracellular),type(description):Domain(BetaCoV S1-NTD),type(description):Region(Disordered),type(description):Disulfide bond(),type(description):Beta strand()
G_214_A_missense	122	type(description):Chain(Spike glycoprotein),type(description):Chain(Spike protein S1),type(description):Topological domain(Extracellular),type(description):Domain(BetaCoV S1-NTD),type(description):Region(Disordered),type(description):Disulfide bond(),type(description):Turn()
G_2062_A_missense	122	type(description):Chain(Spike glycoprotein),type(description):Chain(Spike protein S2),type(description):Topological domain(Extracellular)
G_208_C_missense	122	type(description):Chain(Spike glycoprotein),type(description):Chain(Spike protein S1),type(description):Topological domain(Extracellular),type(description):Domain(BetaCoV S1-NTD),type(description):Region(Disordered),type(description):Disulfide bond(),type(description):Natural variant(in strain: Alpha/B.1.1.7, Eta/B.1.525, 19B/501T, Omicron/BA.1, Omicron/BA.4, Omicron/BA.5; May compensate for redu…
G_859_C_missense	122	type(description):Chain(Spike glycoprotein),type(description):Chain(Spike protein S1),type(description):Topological domain(Extracellular),type(description):Domain(BetaCoV S1-NTD),type(description):Region(Putative superantigen; may bind T-cell receptor alpha/TRAC),type(description):Beta strand()
G_388_C_missense	121	type(description):Chain(Spike glycoprotein),type(description):Chain(Spike protein S1),type(description):Topological domain(Extracellular),type(description):Domain(BetaCoV S1-NTD),type(description):Disulfide bond(),type(description):Beta strand()
C_149_T_missense	121	type(description):Chain(Spike glycoprotein),type(description):Chain(Spike protein S1),type(description):Topological domain(Extracellular),type(description):Domain(BetaCoV S1-NTD),type(description):Disulfide bond(),type(description):Beta strand()
C_3402_T_synonymous	121	type(description):Chain(Spike glycoprotein),type(description):Chain(Spike protein S2),type(description):Chain(Spike protein S2'),type(description):Topological domain(Extracellular),type(description):Glycosylation(N-linked (GlcNAc...) (complex) asparagine; by host),type(description):Beta strand()
A_768_C_synonymous	121	type(description):Chain(Spike glycoprotein),type(description):Chain(Spike protein S1),type(description):Topological domain(Extracellular),type(description):Domain(BetaCoV S1-NTD),type(description):Region(Disordered),type(description):Turn()
G_3595_T_missense	121	type(description):Chain(Spike glycoprotein),type(description):Chain(Spike protein S2),type(description):Chain(Spike protein S2'),type(description):Topological domain(Extracellular),type(description):Region(Heptad repeat 2),type(description):Coiled coil()
T_225_C_synonymous	120	type(description):Chain(Spike glycoprotein),type(description):Chain(Spike protein S1),type(description):Topological domain(Extracellular),type(description):Domain(BetaCoV S1-NTD),type(description):Region(Disordered),type(description):Disulfide bond(),type(description):Natural variant(in strain: Lambda/C.37)
T_1326_C_synonymous	120	type(description):Chain(Spike glycoprotein),type(description):Chain(Spike protein S1),type(description):Topological domain(Extracellular),type(description):Domain(BetaCoV S1-CTD),type(description):Region(Receptor-binding domain (RBD)),type(description):Region(Receptor-binding motif; binding to human ACE2),type(description):Disulfide bond(),type(description):Helix()
A_3724_G_missense	120	type(description):Chain(Spike glycoprotein),type(description):Chain(Spike protein S2),type(description):Chain(Spike protein S2'),type(description):Topological domain(Cytoplasmic)
T_2809_G_missense	120	type(description):Chain(Spike glycoprotein),type(description):Chain(Spike protein S2),type(description):Chain(Spike protein S2'),type(description):Topological domain(Extracellular),type(description):Region(Heptad repeat 1),type(description):Helix()
C_2130_T_synonymous	120	type(description):Chain(Spike glycoprotein),type(description):Chain(Spike protein S2),type(description):Topological domain(Extracellular)
T_1155_G_synonymous	120	type(description):Chain(Spike glycoprotein),type(description):Chain(Spike protein S1),type(description):Topological domain(Extracellular),type(description):Domain(BetaCoV S1-CTD),type(description):Region(Receptor-binding domain (RBD)),type(description):Disulfide bond(),type(description):Turn()
A_290_T_missense	120	type(description):Chain(Spike glycoprotein),type(description):Chain(Spike protein S1),type(description):Topological domain(Extracellular),type(description):Domain(BetaCoV S1-NTD),type(description):Disulfide bond(),type(description):Beta strand()
T_2680_C_synonymous	120	type(description):Chain(Spike glycoprotein),type(description):Chain(Spike protein S2),type(description):Chain(Spike protein S2'),type(description):Topological domain(Extracellular)
G_394_C_missense	119	type(description):Chain(Spike glycoprotein),type(description):Chain(Spike protein S1),type(description):Topological domain(Extracellular),type(description):Domain(BetaCoV S1-NTD),type(description):Disulfide bond(),type(description):Disulfide bond(),type(description):Beta strand()
C_1289_T_missense	119	type(description):Chain(Spike glycoprotein),type(description):Chain(Spike protein S1),type(description):Topological domain(Extracellular),type(description):Domain(BetaCoV S1-CTD),type(description):Region(Receptor-binding domain (RBD)),type(description):Disulfide bond(),type(description):Disulfide bond()
T_258_C_synonymous	119	type(description):Chain(Spike glycoprotein),type(description):Chain(Spike protein S1),type(description):Topological domain(Extracellular),type(description):Domain(BetaCoV S1-NTD),type(description):Disulfide bond(),type(description):Helix()
T_458_C_missense	119	type(description):Chain(Spike glycoprotein),type(description):Chain(Spike protein S1),type(description):Topological domain(Extracellular),type(description):Domain(BetaCoV S1-NTD),type(description):Region(Disordered),type(description):Disulfide bond(),type(description):Beta strand()
G_3382_A_missense	119	type(description):Chain(Spike glycoprotein),type(description):Chain(Spike protein S2),type(description):Chain(Spike protein S2'),type(description):Topological domain(Extracellular),type(description):Beta strand()
C_3205_T_missense	119	type(description):Chain(Spike glycoprotein),type(description):Chain(Spike protein S2),type(description):Chain(Spike protein S2'),type(description):Topological domain(Extracellular),type(description):Beta strand()
C_1617_T_synonymous	119	type(description):Chain(Spike glycoprotein),type(description):Chain(Spike protein S1),type(description):Topological domain(Extracellular),type(description):Region(Receptor-binding domain (RBD)),type(description):Region(Disordered),type(description):Disulfide bond(),type(description):Beta strand()
G_737_T_missense	119	type(description):Chain(Spike glycoprotein),type(description):Chain(Spike protein S1),type(description):Topological domain(Extracellular),type(description):Domain(BetaCoV S1-NTD),type(description):Beta strand()
C_2796_T_synonymous	119	type(description):Chain(Spike glycoprotein),type(description):Chain(Spike protein S2),type(description):Chain(Spike protein S2'),type(description):Topological domain(Extracellular),type(description):Region(Heptad repeat 1),type(description):Helix()
A_984_G_synonymous	119	type(description):Chain(Spike glycoprotein),type(description):Chain(Spike protein S1),type(description):Topological domain(Extracellular),type(description):Region(Receptor-binding domain (RBD)),type(description):Region(Disordered),type(description):Beta strand()
T_993_C_synonymous	119	type(description):Chain(Spike glycoprotein),type(description):Chain(Spike protein S1),type(description):Topological domain(Extracellular),type(description):Region(Receptor-binding domain (RBD)),type(description):Region(Disordered),type(description):Glycosylation(N-linked (GlcNAc...) (complex) asparagine; by host),type(description):Mutagenesis(Reduced viral infectivity.)
A_1808_G_missense	118	type(description):Chain(Spike glycoprotein),type(description):Chain(Spike protein S1),type(description):Topological domain(Extracellular),type(description):Turn()
C_323_G_missense	118	type(description):Chain(Spike glycoprotein),type(description):Chain(Spike protein S1),type(description):Topological domain(Extracellular),type(description):Domain(BetaCoV S1-NTD),type(description):Disulfide bond(),type(description):Beta strand()
T_2874_C_synonymous	118	type(description):Chain(Spike glycoprotein),type(description):Chain(Spike protein S2),type(description):Chain(Spike protein S2'),type(description):Topological domain(Extracellular),type(description):Region(Heptad repeat 1),type(description):Coiled coil()
G_519_A_synonymous	118	type(description):Chain(Spike glycoprotein),type(description):Chain(Spike protein S1),type(description):Topological domain(Extracellular),type(description):Domain(BetaCoV S1-NTD),type(description):Region(Disordered)
A_628_G_missense	118	type(description):Chain(Spike glycoprotein),type(description):Chain(Spike protein S1),type(description):Topological domain(Extracellular),type(description):Domain(BetaCoV S1-NTD),type(description):Beta strand()
T_594_C_synonymous	118	type(description):Chain(Spike glycoprotein),type(description):Chain(Spike protein S1),type(description):Topological domain(Extracellular),type(description):Domain(BetaCoV S1-NTD)
A_723_G_synonymous	118	type(description):Chain(Spike glycoprotein),type(description):Chain(Spike protein S1),type(description):Topological domain(Extracellular),type(description):Domain(BetaCoV S1-NTD),type(description):Beta strand()
C_1709_T_missense	118	type(description):Chain(Spike glycoprotein),type(description):Chain(Spike protein S1),type(description):Topological domain(Extracellular),type(description):Disulfide bond()
C_3299_T_missense	117	type(description):Chain(Spike glycoprotein),type(description):Chain(Spike protein S2),type(description):Chain(Spike protein S2'),type(description):Topological domain(Extracellular),type(description):Disulfide bond(),type(description):Beta strand()
A_3765_G_synonymous	117	type(description):Chain(Spike glycoprotein),type(description):Chain(Spike protein S2),type(description):Chain(Spike protein S2'),type(description):Topological domain(Cytoplasmic)
C_1115_T_missense	117	type(description):Chain(Spike glycoprotein),type(description):Chain(Spike protein S1),type(description):Topological domain(Extracellular),type(description):Domain(BetaCoV S1-CTD),type(description):Region(Receptor-binding domain (RBD)),type(description):Helix()
A_2421_G_synonymous	117	type(description):Chain(Spike glycoprotein),type(description):Chain(Spike protein S2),type(description):Topological domain(Extracellular),type(description):Beta strand()
A_929_G_missense	117	type(description):Chain(Spike glycoprotein),type(description):Chain(Spike protein S1),type(description):Topological domain(Extracellular)
A_3042_G_synonymous	116	type(description):Chain(Spike glycoprotein),type(description):Chain(Spike protein S2),type(description):Chain(Spike protein S2'),type(description):Topological domain(Extracellular),type(description):Helix()
G_787_A_missense	116	type(description):Chain(Spike glycoprotein),type(description):Chain(Spike protein S1),type(description):Topological domain(Extracellular),type(description):Domain(BetaCoV S1-NTD)
C_159_A_missense	116	type(description):Chain(Spike glycoprotein),type(description):Chain(Spike protein S1),type(description):Topological domain(Extracellular),type(description):Domain(BetaCoV S1-NTD),type(description):Disulfide bond(),type(description):Beta strand()
T_207_C_synonymous	116	type(description):Chain(Spike glycoprotein),type(description):Chain(Spike protein S1),type(description):Topological domain(Extracellular),type(description):Domain(BetaCoV S1-NTD),type(description):Region(Disordered),type(description):Disulfide bond(),type(description):Natural variant(in strain: Alpha/B.1.1.7, Eta/B.1.525, 19B/501T, Omicron/BA.1, Omicron/BA.4, Omicron/BA.5; May compensate for redu…
G_1507_A_missense	116	type(description):Chain(Spike glycoprotein),type(description):Chain(Spike protein S1),type(description):Topological domain(Extracellular),type(description):Domain(BetaCoV S1-CTD),type(description):Region(Receptor-binding domain (RBD)),type(description):Region(Receptor-binding motif; binding to human ACE2),type(description):Disulfide bond()
T_1539_C_synonymous	116	type(description):Chain(Spike glycoprotein),type(description):Chain(Spike protein S1),type(description):Topological domain(Extracellular),type(description):Domain(BetaCoV S1-CTD),type(description):Region(Receptor-binding domain (RBD)),type(description):Disulfide bond(),type(description):Beta strand()
C_309_T_synonymous	116	type(description):Chain(Spike glycoprotein),type(description):Chain(Spike protein S1),type(description):Topological domain(Extracellular),type(description):Domain(BetaCoV S1-NTD),type(description):Disulfide bond(),type(description):Beta strand()
G_862_T_missense	116	type(description):Chain(Spike glycoprotein),type(description):Chain(Spike protein S1),type(description):Topological domain(Extracellular),type(description):Domain(BetaCoV S1-NTD),type(description):Region(Putative superantigen; may bind T-cell receptor alpha/TRAC),type(description):Beta strand()
C_1150_T_missense	116	type(description):Chain(Spike glycoprotein),type(description):Chain(Spike protein S1),type(description):Topological domain(Extracellular),type(description):Domain(BetaCoV S1-CTD),type(description):Region(Receptor-binding domain (RBD)),type(description):Disulfide bond()
C_857_T_missense	116	type(description):Chain(Spike glycoprotein),type(description):Chain(Spike protein S1),type(description):Topological domain(Extracellular),type(description):Domain(BetaCoV S1-NTD),type(description):Region(Putative superantigen; may bind T-cell receptor alpha/TRAC),type(description):Beta strand()
G_1146_A_synonymous	116	type(description):Chain(Spike glycoprotein),type(description):Chain(Spike protein S1),type(description):Topological domain(Extracellular),type(description):Domain(BetaCoV S1-CTD),type(description):Region(Receptor-binding domain (RBD)),type(description):Disulfide bond(),type(description):Beta strand()
C_779_T_missense	116	type(description):Chain(Spike glycoprotein),type(description):Chain(Spike protein S1),type(description):Topological domain(Extracellular),type(description):Domain(BetaCoV S1-NTD),type(description):Region(Disordered),type(description):Beta strand()
G_2445_A_synonymous	116	type(description):Chain(Spike glycoprotein),type(description):Chain(Spike protein S2),type(description):Topological domain(Extracellular),type(description):Site(Cleavage; by host TMPRSS2 or CTSL),type(description):Helix()
A_395_C_missense	115	type(description):Chain(Spike glycoprotein),type(description):Chain(Spike protein S1),type(description):Topological domain(Extracellular),type(description):Domain(BetaCoV S1-NTD),type(description):Disulfide bond(),type(description):Disulfide bond(),type(description):Beta strand()
C_3303_A_missense	115	type(description):Chain(Spike glycoprotein),type(description):Chain(Spike protein S2),type(description):Chain(Spike protein S2'),type(description):Topological domain(Extracellular),type(description):Disulfide bond(),type(description):Natural variant(in strain: Theta/P.3)
T_2511_C_synonymous	115	type(description):Chain(Spike glycoprotein),type(description):Chain(Spike protein S2),type(description):Chain(Spike protein S2'),type(description):Topological domain(Extracellular),type(description):Region(Fusion peptide 1),type(description):Region(Disordered),type(description):Region(Fusion peptide 2),type(description):Helix()
A_831_G_synonymous	115	type(description):Chain(Spike glycoprotein),type(description):Chain(Spike protein S1),type(description):Topological domain(Extracellular),type(description):Domain(BetaCoV S1-NTD),type(description):Beta strand()
T_2742_C_synonymous	115	type(description):Chain(Spike glycoprotein),type(description):Chain(Spike protein S2),type(description):Chain(Spike protein S2'),type(description):Topological domain(Extracellular),type(description):Helix()
G_1365_A_synonymous	114	type(description):Chain(Spike glycoprotein),type(description):Chain(Spike protein S1),type(description):Topological domain(Extracellular),type(description):Domain(BetaCoV S1-CTD),type(description):Region(Receptor-binding domain (RBD)),type(description):Region(Receptor-binding motif; binding to human ACE2),type(description):Region(Immunodominant HLA epitope recognized by the CD8+; called NF9 pepti…
G_3254_T_missense	114	type(description):Chain(Spike glycoprotein),type(description):Chain(Spike protein S2),type(description):Chain(Spike protein S2'),type(description):Topological domain(Extracellular),type(description):Disulfide bond()
T_3249_C_synonymous	114	type(description):Chain(Spike glycoprotein),type(description):Chain(Spike protein S2),type(description):Chain(Spike protein S2'),type(description):Topological domain(Extracellular),type(description):Disulfide bond(),type(description):Beta strand()
C_3591_T_synonymous	114	type(description):Chain(Spike glycoprotein),type(description):Chain(Spike protein S2),type(description):Chain(Spike protein S2'),type(description):Topological domain(Extracellular),type(description):Region(Heptad repeat 2),type(description):Coiled coil()
A_1398_G_synonymous	114	type(description):Chain(Spike glycoprotein),type(description):Chain(Spike protein S1),type(description):Topological domain(Extracellular),type(description):Domain(BetaCoV S1-CTD),type(description):Region(Receptor-binding domain (RBD)),type(description):Region(Receptor-binding motif; binding to human ACE2),type(description):Region(Disordered),type(description):Disulfide bond(),type(description):Be…
G_874_T_missense	114	type(description):Chain(Spike glycoprotein),type(description):Chain(Spike protein S1),type(description):Topological domain(Extracellular),type(description):Domain(BetaCoV S1-NTD),type(description):Region(Putative superantigen; may bind T-cell receptor alpha/TRAC),type(description):Disulfide bond(),type(description):Helix()
A_3602_T_missense	113	type(description):Chain(Spike glycoprotein),type(description):Chain(Spike protein S2),type(description):Chain(Spike protein S2'),type(description):Topological domain(Extracellular),type(description):Region(Heptad repeat 2),type(description):Coiled coil()
A_138_G_synonymous	113	type(description):Chain(Spike glycoprotein),type(description):Chain(Spike protein S1),type(description):Topological domain(Extracellular),type(description):Domain(BetaCoV S1-NTD),type(description):Disulfide bond(),type(description):Beta strand()
G_754_A_missense	113	type(description):Chain(Spike glycoprotein),type(description):Chain(Spike protein S1),type(description):Topological domain(Extracellular),type(description):Domain(BetaCoV S1-NTD),type(description):Region(Disordered),type(description):Natural variant(in strain: Lambda/C.37),type(description):Beta strand()
A_461_G_missense	113	type(description):Chain(Spike glycoprotein),type(description):Chain(Spike protein S1),type(description):Topological domain(Extracellular),type(description):Domain(BetaCoV S1-NTD),type(description):Region(Disordered),type(description):Disulfide bond(),type(description):Beta strand()
G_247_C_missense	113	type(description):Chain(Spike glycoprotein),type(description):Chain(Spike protein S1),type(description):Topological domain(Extracellular),type(description):Domain(BetaCoV S1-NTD),type(description):Disulfide bond()
T_564_C_synonymous	113	type(description):Chain(Spike glycoprotein),type(description):Chain(Spike protein S1),type(description):Topological domain(Extracellular),type(description):Domain(BetaCoV S1-NTD),type(description):Beta strand()
T_3126_C_synonymous	113	type(description):Chain(Spike glycoprotein),type(description):Chain(Spike protein S2),type(description):Chain(Spike protein S2'),type(description):Topological domain(Extracellular),type(description):Disulfide bond(),type(description):Turn()
A_1061_G_missense	112	type(description):Chain(Spike glycoprotein),type(description):Chain(Spike protein S1),type(description):Topological domain(Extracellular),type(description):Domain(BetaCoV S1-CTD),type(description):Region(Receptor-binding domain (RBD)),type(description):Disulfide bond()
C_3818_T_missense	112	type(description):Chain(Spike glycoprotein),type(description):Chain(Spike protein S2),type(description):Chain(Spike protein S2'),type(description):Topological domain(Cytoplasmic),type(description):Motif(KxHxx, ER retrieval signal (COPI))
A_3639_G_synonymous	112	type(description):Chain(Spike glycoprotein),type(description):Chain(Spike protein S2),type(description):Chain(Spike protein S2'),type(description):Topological domain(Extracellular)
A_1413_G_synonymous	112	type(description):Chain(Spike glycoprotein),type(description):Chain(Spike protein S1),type(description):Topological domain(Extracellular),type(description):Domain(BetaCoV S1-CTD),type(description):Region(Receptor-binding domain (RBD)),type(description):Region(Receptor-binding motif; binding to human ACE2),type(description):Region(Disordered),type(description):Disulfide bond(),type(description):Be…
A_3785_T_missense	112	type(description):Chain(Spike glycoprotein),type(description):Chain(Spike protein S2),type(description):Chain(Spike protein S2'),type(description):Topological domain(Cytoplasmic),type(description):Motif(Diacidic ER export motif (host COPII)),type(description):Motif(Binding to host plasma membrane localising/FERM domain proteins)
G_2754_A_synonymous	112	type(description):Chain(Spike glycoprotein),type(description):Chain(Spike protein S2),type(description):Chain(Spike protein S2'),type(description):Topological domain(Extracellular),type(description):Helix()
A_402_C_missense	112	type(description):Chain(Spike glycoprotein),type(description):Chain(Spike protein S1),type(description):Topological domain(Extracellular),type(description):Domain(BetaCoV S1-NTD),type(description):Disulfide bond(),type(description):Disulfide bond(),type(description):Beta strand()
C_3334_T_missense	112	type(description):Chain(Spike glycoprotein),type(description):Chain(Spike protein S2),type(description):Chain(Spike protein S2'),type(description):Topological domain(Extracellular),type(description):Disulfide bond()
A_1250_C_missense	112	type(description):Chain(Spike glycoprotein),type(description):Chain(Spike protein S1),type(description):Topological domain(Extracellular),type(description):Domain(BetaCoV S1-CTD),type(description):Region(Receptor-binding domain (RBD)),type(description):Disulfide bond(),type(description):Disulfide bond()
C_2748_T_synonymous	112	type(description):Chain(Spike glycoprotein),type(description):Chain(Spike protein S2),type(description):Chain(Spike protein S2'),type(description):Topological domain(Extracellular),type(description):Helix()
C_2335_G_missense	112	type(description):Chain(Spike glycoprotein),type(description):Chain(Spike protein S2),type(description):Topological domain(Extracellular),type(description):Helix()
G_505_A_missense	111	type(description):Chain(Spike glycoprotein),type(description):Chain(Spike protein S1),type(description):Topological domain(Extracellular),type(description):Domain(BetaCoV S1-NTD),type(description):Beta strand()
A_1878_G_synonymous	111	type(description):Chain(Spike glycoprotein),type(description):Chain(Spike protein S1),type(description):Topological domain(Extracellular),type(description):Region(Disordered),type(description):Disulfide bond(),type(description):Turn()
T_285_C_synonymous	111	type(description):Chain(Spike glycoprotein),type(description):Chain(Spike protein S1),type(description):Topological domain(Extracellular),type(description):Domain(BetaCoV S1-NTD),type(description):Disulfide bond(),type(description):Natural variant(in strain: Iota/B.1.526, Mu/B.1.621, B.1.1.318, Omicron/BA.1),type(description):Beta strand()
G_2964_A_synonymous	111	type(description):Chain(Spike glycoprotein),type(description):Chain(Spike protein S2),type(description):Chain(Spike protein S2'),type(description):Topological domain(Extracellular),type(description):Coiled coil(),type(description):Turn()
C_2499_T_synonymous	111	type(description):Chain(Spike glycoprotein),type(description):Chain(Spike protein S2),type(description):Chain(Spike protein S2'),type(description):Topological domain(Extracellular),type(description):Region(Fusion peptide 1),type(description):Region(Disordered),type(description):Beta strand()
A_2441_G_missense	111	type(description):Chain(Spike glycoprotein),type(description):Chain(Spike protein S2),type(description):Topological domain(Extracellular)
C_2547_T_synonymous	111	type(description):Chain(Spike glycoprotein),type(description):Chain(Spike protein S2),type(description):Chain(Spike protein S2'),type(description):Topological domain(Extracellular),type(description):Region(Disordered),type(description):Region(Fusion peptide 2),type(description):Disulfide bond(),type(description):Beta strand()
G_2766_C_missense	111	type(description):Chain(Spike glycoprotein),type(description):Chain(Spike protein S2),type(description):Chain(Spike protein S2'),type(description):Topological domain(Extracellular),type(description):Region(Heptad repeat 1),type(description):Helix()
C_1549_T_missense	111	type(description):Chain(Spike glycoprotein),type(description):Chain(Spike protein S1),type(description):Topological domain(Extracellular),type(description):Domain(BetaCoV S1-CTD),type(description):Region(Receptor-binding domain (RBD)),type(description):Disulfide bond()
G_191_T_missense	111	type(description):Chain(Spike glycoprotein),type(description):Chain(Spike protein S1),type(description):Topological domain(Extracellular),type(description):Domain(BetaCoV S1-NTD),type(description):Disulfide bond(),type(description):Beta strand()
A_402_G_synonymous	111	type(description):Chain(Spike glycoprotein),type(description):Chain(Spike protein S1),type(description):Topological domain(Extracellular),type(description):Domain(BetaCoV S1-NTD),type(description):Disulfide bond(),type(description):Disulfide bond(),type(description):Beta strand()
G_570_T_missense	111	type(description):Chain(Spike glycoprotein),type(description):Chain(Spike protein S1),type(description):Topological domain(Extracellular),type(description):Domain(BetaCoV S1-NTD),type(description):Natural variant(in strain: Gamma/P.1),type(description):Mutagenesis(Partial loss of biliverdin affinity.),type(description):Beta strand()
T_502_C_missense	111	type(description):Chain(Spike glycoprotein),type(description):Chain(Spike protein S1),type(description):Topological domain(Extracellular),type(description):Domain(BetaCoV S1-NTD),type(description):Beta strand()
C_2426_A_missense	110	type(description):Chain(Spike glycoprotein),type(description):Chain(Spike protein S2),type(description):Topological domain(Extracellular)
G_184_A_missense	110	type(description):Chain(Spike glycoprotein),type(description):Chain(Spike protein S1),type(description):Topological domain(Extracellular),type(description):Domain(BetaCoV S1-NTD),type(description):Disulfide bond(),type(description):Beta strand()
T_2577_C_synonymous	110	type(description):Chain(Spike glycoprotein),type(description):Chain(Spike protein S2),type(description):Chain(Spike protein S2'),type(description):Topological domain(Extracellular),type(description):Natural variant(in strain: Lambda/C.37),type(description):Beta strand()
G_549_A_synonymous	110	type(description):Chain(Spike glycoprotein),type(description):Chain(Spike protein S1),type(description):Topological domain(Extracellular),type(description):Domain(BetaCoV S1-NTD),type(description):Region(Disordered)
T_810_C_synonymous	110	type(description):Chain(Spike glycoprotein),type(description):Chain(Spike protein S1),type(description):Topological domain(Extracellular),type(description):Domain(BetaCoV S1-NTD)
G_3415_A_missense	110	type(description):Chain(Spike glycoprotein),type(description):Chain(Spike protein S2),type(description):Chain(Spike protein S2'),type(description):Topological domain(Extracellular)
A_2415_G_missense	110	type(description):Chain(Spike glycoprotein),type(description):Chain(Spike protein S2),type(description):Topological domain(Extracellular),type(description):Turn()
G_740_A_missense	109	type(description):Chain(Spike glycoprotein),type(description):Chain(Spike protein S1),type(description):Topological domain(Extracellular),type(description):Domain(BetaCoV S1-NTD),type(description):Region(Disordered),type(description):Natural variant(in strain: Lambda/C.37),type(description):Beta strand()
C_1113_A_synonymous	109	type(description):Chain(Spike glycoprotein),type(description):Chain(Spike protein S1),type(description):Topological domain(Extracellular),type(description):Domain(BetaCoV S1-CTD),type(description):Region(Receptor-binding domain (RBD)),type(description):Natural variant(in strain: Omicron/BA.2, Omicron/BA.2.12.1, Omicron/BA.2.75, Omicron/BA.4, Omicron/BA.5),type(description):Natural variant(in stra…
A_3210_G_synonymous	109	type(description):Chain(Spike glycoprotein),type(description):Chain(Spike protein S2),type(description):Chain(Spike protein S2'),type(description):Topological domain(Extracellular),type(description):Beta strand()
G_2828_C_missense	109	type(description):Chain(Spike glycoprotein),type(description):Chain(Spike protein S2),type(description):Chain(Spike protein S2'),type(description):Topological domain(Extracellular),type(description):Region(Heptad repeat 1),type(description):Helix()
A_2436_T_synonymous	109	type(description):Chain(Spike glycoprotein),type(description):Chain(Spike protein S2),type(description):Topological domain(Extracellular),type(description):Beta strand()
G_2347_T_missense	109	type(description):Chain(Spike glycoprotein),type(description):Chain(Spike protein S2),type(description):Topological domain(Extracellular)
G_3761_T_missense	109	type(description):Chain(Spike glycoprotein),type(description):Chain(Spike protein S2),type(description):Chain(Spike protein S2'),type(description):Topological domain(Cytoplasmic)
A_3596_G_missense	109	type(description):Chain(Spike glycoprotein),type(description):Chain(Spike protein S2),type(description):Chain(Spike protein S2'),type(description):Topological domain(Extracellular),type(description):Region(Heptad repeat 2),type(description):Coiled coil()
G_770_A_missense	109	type(description):Chain(Spike glycoprotein),type(description):Chain(Spike protein S1),type(description):Topological domain(Extracellular),type(description):Domain(BetaCoV S1-NTD),type(description):Region(Disordered)
A_1563_G_synonymous	109	type(description):Chain(Spike glycoprotein),type(description):Chain(Spike protein S1),type(description):Topological domain(Extracellular),type(description):Domain(BetaCoV S1-CTD),type(description):Region(Receptor-binding domain (RBD)),type(description):Region(Disordered),type(description):Disulfide bond()
G_3392_C_missense	109	type(description):Chain(Spike glycoprotein),type(description):Chain(Spike protein S2),type(description):Chain(Spike protein S2'),type(description):Topological domain(Extracellular),type(description):Beta strand()
A_1038_G_synonymous	108	type(description):Chain(Spike glycoprotein),type(description):Chain(Spike protein S1),type(description):Topological domain(Extracellular),type(description):Domain(BetaCoV S1-CTD),type(description):Region(Receptor-binding domain (RBD)),type(description):Disulfide bond(),type(description):Natural variant(in strain: Mu/B.1.621),type(description):Beta strand()
G_3699_T_missense	108	type(description):Chain(Spike glycoprotein),type(description):Chain(Spike protein S2),type(description):Chain(Spike protein S2'),type(description):Transmembrane(Helical),type(description):Helix()
C_180_A_synonymous	108	type(description):Chain(Spike glycoprotein),type(description):Chain(Spike protein S1),type(description):Topological domain(Extracellular),type(description):Domain(BetaCoV S1-NTD),type(description):Disulfide bond()
T_2790_C_synonymous	108	type(description):Chain(Spike glycoprotein),type(description):Chain(Spike protein S2),type(description):Chain(Spike protein S2'),type(description):Topological domain(Extracellular),type(description):Region(Heptad repeat 1),type(description):Helix()
G_3364_A_missense	108	type(description):Chain(Spike glycoprotein),type(description):Chain(Spike protein S2),type(description):Chain(Spike protein S2'),type(description):Topological domain(Extracellular),type(description):Disulfide bond(),type(description):Beta strand()
C_1819_A_missense	108	type(description):Chain(Spike glycoprotein),type(description):Chain(Spike protein S1),type(description):Topological domain(Extracellular)
G_3487_C_missense	108	type(description):Chain(Spike glycoprotein),type(description):Chain(Spike protein S2),type(description):Chain(Spike protein S2'),type(description):Topological domain(Extracellular)
C_2333_T_missense	108	type(description):Chain(Spike glycoprotein),type(description):Chain(Spike protein S2),type(description):Topological domain(Extracellular),type(description):Helix()
C_3788_G_missense	108	type(description):Chain(Spike glycoprotein),type(description):Chain(Spike protein S2),type(description):Chain(Spike protein S2'),type(description):Topological domain(Cytoplasmic),type(description):Motif(Binding to host plasma membrane localising/FERM domain proteins)
G_2220_T_missense	107	type(description):Chain(Spike glycoprotein),type(description):Chain(Spike protein S2),type(description):Topological domain(Extracellular),type(description):Disulfide bond(),type(description):Helix()
G_3450_C_missense	107	type(description):Chain(Spike glycoprotein),type(description):Chain(Spike protein S2),type(description):Chain(Spike protein S2'),type(description):Topological domain(Extracellular),type(description):Helix()
A_2530_G_missense	107	type(description):Chain(Spike glycoprotein),type(description):Chain(Spike protein S2),type(description):Chain(Spike protein S2'),type(description):Topological domain(Extracellular),type(description):Region(Disordered),type(description):Region(Fusion peptide 2),type(description):Disulfide bond(),type(description):Beta strand()
G_2206_A_missense	107	type(description):Chain(Spike glycoprotein),type(description):Chain(Spike protein S2),type(description):Topological domain(Extracellular),type(description):Beta strand()
C_2169_T_synonymous	107	type(description):Chain(Spike glycoprotein),type(description):Chain(Spike protein S2),type(description):Topological domain(Extracellular),type(description):Beta strand()
G_2739_T_missense	107	type(description):Chain(Spike glycoprotein),type(description):Chain(Spike protein S2),type(description):Chain(Spike protein S2'),type(description):Topological domain(Extracellular),type(description):Helix()
T_3723_C_synonymous	106	type(description):Chain(Spike glycoprotein),type(description):Chain(Spike protein S2),type(description):Chain(Spike protein S2'),type(description):Topological domain(Cytoplasmic),type(description):Motif(Binding to host endocytosis trafficking protein SNX27),type(description):Lipidation(S-palmitoyl cysteine; by host ZDHHC20)
A_3226_T_missense	106	type(description):Chain(Spike glycoprotein),type(description):Chain(Spike protein S2),type(description):Chain(Spike protein S2'),type(description):Topological domain(Extracellular),type(description):Beta strand()
G_3752_C_missense	106	type(description):Chain(Spike glycoprotein),type(description):Chain(Spike protein S2),type(description):Chain(Spike protein S2'),type(description):Topological domain(Cytoplasmic)
G_1662_A_synonymous	106	type(description):Chain(Spike glycoprotein),type(description):Chain(Spike protein S1),type(description):Topological domain(Extracellular),type(description):Disulfide bond(),type(description):Beta strand()
T_3794_C_missense	106	type(description):Chain(Spike glycoprotein),type(description):Chain(Spike protein S2),type(description):Chain(Spike protein S2'),type(description):Topological domain(Cytoplasmic),type(description):Motif(Binding to host plasma membrane localising/FERM domain proteins)
T_2649_G_synonymous	106	type(description):Chain(Spike glycoprotein),type(description):Chain(Spike protein S2),type(description):Chain(Spike protein S2'),type(description):Topological domain(Extracellular),type(description):Helix()
G_1146_C_synonymous	106	type(description):Chain(Spike glycoprotein),type(description):Chain(Spike protein S1),type(description):Topological domain(Extracellular),type(description):Domain(BetaCoV S1-CTD),type(description):Region(Receptor-binding domain (RBD)),type(description):Disulfide bond(),type(description):Beta strand()
G_1018_A_missense	105	type(description):Chain(Spike glycoprotein),type(description):Chain(Spike protein S1),type(description):Topological domain(Extracellular),type(description):Domain(BetaCoV S1-CTD),type(description):Region(Receptor-binding domain (RBD)),type(description):Disulfide bond(),type(description):Helix()
G_268_A_missense	105	type(description):Chain(Spike glycoprotein),type(description):Chain(Spike protein S1),type(description):Topological domain(Extracellular),type(description):Domain(BetaCoV S1-NTD),type(description):Disulfide bond()
C_2555_T_missense	105	type(description):Chain(Spike glycoprotein),type(description):Chain(Spike protein S2),type(description):Chain(Spike protein S2'),type(description):Topological domain(Extracellular),type(description):Region(Disordered),type(description):Region(Fusion peptide 2),type(description):Helix()
A_1547_C_missense	105	type(description):Chain(Spike glycoprotein),type(description):Chain(Spike protein S1),type(description):Topological domain(Extracellular),type(description):Domain(BetaCoV S1-CTD),type(description):Region(Receptor-binding domain (RBD)),type(description):Disulfide bond(),type(description):Beta strand()
T_1448_C_missense	105	type(description):Chain(Spike glycoprotein),type(description):Chain(Spike protein S1),type(description):Topological domain(Extracellular),type(description):Domain(BetaCoV S1-CTD),type(description):Region(Receptor-binding domain (RBD)),type(description):Region(Receptor-binding motif; binding to human ACE2),type(description):Region(Disordered),type(description):Disulfide bond(),type(description):Di…
T_1359_C_synonymous	105	type(description):Chain(Spike glycoprotein),type(description):Chain(Spike protein S1),type(description):Topological domain(Extracellular),type(description):Domain(BetaCoV S1-CTD),type(description):Region(Receptor-binding domain (RBD)),type(description):Region(Receptor-binding motif; binding to human ACE2),type(description):Region(Immunodominant HLA epitope recognized by the CD8+; called NF9 pepti…
G_511_T_missense	105	type(description):Chain(Spike glycoprotein),type(description):Chain(Spike protein S1),type(description):Topological domain(Extracellular),type(description):Domain(BetaCoV S1-NTD),type(description):Beta strand()
C_2335_A_missense	105	type(description):Chain(Spike glycoprotein),type(description):Chain(Spike protein S2),type(description):Topological domain(Extracellular),type(description):Helix()
T_726_C_synonymous	104	type(description):Chain(Spike glycoprotein),type(description):Chain(Spike protein S1),type(description):Topological domain(Extracellular),type(description):Domain(BetaCoV S1-NTD),type(description):Beta strand()
T_186_C_synonymous	104	type(description):Chain(Spike glycoprotein),type(description):Chain(Spike protein S1),type(description):Topological domain(Extracellular),type(description):Domain(BetaCoV S1-NTD),type(description):Disulfide bond(),type(description):Beta strand()
A_2548_G_missense	104	type(description):Chain(Spike glycoprotein),type(description):Chain(Spike protein S2),type(description):Chain(Spike protein S2'),type(description):Topological domain(Extracellular),type(description):Region(Disordered),type(description):Region(Fusion peptide 2),type(description):Disulfide bond(),type(description):Beta strand()
G_44_T_missense	104	type(description):Chain(Spike glycoprotein),type(description):Chain(Spike protein S1),type(description):Topological domain(Extracellular),type(description):Domain(BetaCoV S1-NTD),type(description):Region(Disordered)
C_3428_T_missense	104	type(description):Chain(Spike glycoprotein),type(description):Chain(Spike protein S2),type(description):Chain(Spike protein S2'),type(description):Topological domain(Extracellular),type(description):Turn()
A_2567_G_missense	104	type(description):Chain(Spike glycoprotein),type(description):Chain(Spike protein S2),type(description):Chain(Spike protein S2'),type(description):Topological domain(Extracellular),type(description):Turn()
T_1089_C_synonymous	104	type(description):Chain(Spike glycoprotein),type(description):Chain(Spike protein S1),type(description):Topological domain(Extracellular),type(description):Domain(BetaCoV S1-CTD),type(description):Region(Receptor-binding domain (RBD))
G_3564_A_synonymous	104	type(description):Chain(Spike glycoprotein),type(description):Chain(Spike protein S2),type(description):Chain(Spike protein S2'),type(description):Topological domain(Extracellular),type(description):Region(Heptad repeat 2),type(description):Coiled coil(),type(description):Helix()
T_2929_C_synonymous	104	type(description):Chain(Spike glycoprotein),type(description):Chain(Spike protein S2),type(description):Chain(Spike protein S2'),type(description):Topological domain(Extracellular),type(description):Coiled coil()
G_262_C_missense	104	type(description):Chain(Spike glycoprotein),type(description):Chain(Spike protein S1),type(description):Topological domain(Extracellular),type(description):Domain(BetaCoV S1-NTD),type(description):Disulfide bond(),type(description):Helix()
T_1908_C_synonymous	104	type(description):Chain(Spike glycoprotein),type(description):Chain(Spike protein S1),type(description):Topological domain(Extracellular),type(description):Region(Disordered),type(description):Disulfide bond()
C_3017_T_missense	104	type(description):Chain(Spike glycoprotein),type(description):Chain(Spike protein S2),type(description):Chain(Spike protein S2'),type(description):Topological domain(Extracellular)
C_2595_T_synonymous	104	type(description):Chain(Spike glycoprotein),type(description):Chain(Spike protein S2),type(description):Chain(Spike protein S2'),type(description):Topological domain(Extracellular)
C_2348_T_missense	103	type(description):Chain(Spike glycoprotein),type(description):Chain(Spike protein S2),type(description):Topological domain(Extracellular)
A_1248_G_synonymous	103	type(description):Chain(Spike glycoprotein),type(description):Chain(Spike protein S1),type(description):Topological domain(Extracellular),type(description):Domain(BetaCoV S1-CTD),type(description):Region(Receptor-binding domain (RBD)),type(description):Disulfide bond(),type(description):Disulfide bond()
T_2718_C_synonymous	103	type(description):Chain(Spike glycoprotein),type(description):Chain(Spike protein S2),type(description):Chain(Spike protein S2'),type(description):Topological domain(Extracellular),type(description):Helix()
C_77_A_missense	103	type(description):Chain(Spike glycoprotein),type(description):Chain(Spike protein S1),type(description):Topological domain(Extracellular),type(description):Domain(BetaCoV S1-NTD),type(description):Region(Disordered),type(description):Disulfide bond(),type(description):Natural variant(in strain: Omicron/BA.2, Omicron/BA.2.12.1, Omicron/BA.2.75, Omicron/BA.4, Omicron/BA.5)
A_2208_G_synonymous	103	type(description):Chain(Spike glycoprotein),type(description):Chain(Spike protein S2),type(description):Topological domain(Extracellular),type(description):Beta strand()
T_1509_C_synonymous	103	type(description):Chain(Spike glycoprotein),type(description):Chain(Spike protein S1),type(description):Topological domain(Extracellular),type(description):Domain(BetaCoV S1-CTD),type(description):Region(Receptor-binding domain (RBD)),type(description):Region(Receptor-binding motif; binding to human ACE2),type(description):Disulfide bond(),type(description):Helix()
A_912_G_synonymous	103	type(description):Chain(Spike glycoprotein),type(description):Chain(Spike protein S1),type(description):Topological domain(Extracellular)
T_805_C_missense	103	type(description):Chain(Spike glycoprotein),type(description):Chain(Spike protein S1),type(description):Topological domain(Extracellular),type(description):Domain(BetaCoV S1-NTD),type(description):Beta strand()
G_782_A_missense	103	type(description):Chain(Spike glycoprotein),type(description):Chain(Spike protein S1),type(description):Topological domain(Extracellular),type(description):Domain(BetaCoV S1-NTD),type(description):Region(Disordered)
A_61_G_missense	103	type(description):Chain(Spike glycoprotein),type(description):Chain(Spike protein S1),type(description):Topological domain(Extracellular),type(description):Domain(BetaCoV S1-NTD),type(description):Region(Disordered),type(description):Disulfide bond(),type(description):Beta strand()
T_183_C_synonymous	103	type(description):Chain(Spike glycoprotein),type(description):Chain(Spike protein S1),type(description):Topological domain(Extracellular),type(description):Domain(BetaCoV S1-NTD),type(description):Glycosylation(N-linked (GlcNAc...) (hybrid) asparagine; by host),type(description):Disulfide bond(),type(description):Beta strand()
A_1033_T_missense	103	type(description):Chain(Spike glycoprotein),type(description):Chain(Spike protein S1),type(description):Topological domain(Extracellular),type(description):Domain(BetaCoV S1-CTD),type(description):Region(Receptor-binding domain (RBD)),type(description):Disulfide bond(),type(description):Beta strand()
T_211_C_missense	103	type(description):Chain(Spike glycoprotein),type(description):Chain(Spike protein S1),type(description):Topological domain(Extracellular),type(description):Domain(BetaCoV S1-NTD),type(description):Region(Disordered),type(description):Disulfide bond(),type(description):Turn()
T_780_C_synonymous	103	type(description):Chain(Spike glycoprotein),type(description):Chain(Spike protein S1),type(description):Topological domain(Extracellular),type(description):Domain(BetaCoV S1-NTD),type(description):Region(Disordered),type(description):Beta strand()
A_1191_G_synonymous	102	type(description):Chain(Spike glycoprotein),type(description):Chain(Spike protein S1),type(description):Topological domain(Extracellular),type(description):Domain(BetaCoV S1-CTD),type(description):Region(Receptor-binding domain (RBD)),type(description):Disulfide bond(),type(description):Disulfide bond(),type(description):Beta strand()
G_781_T_missense	102	type(description):Chain(Spike glycoprotein),type(description):Chain(Spike protein S1),type(description):Topological domain(Extracellular),type(description):Domain(BetaCoV S1-NTD),type(description):Region(Disordered)
C_3070_T_missense	102	type(description):Chain(Spike glycoprotein),type(description):Chain(Spike protein S2),type(description):Chain(Spike protein S2'),type(description):Topological domain(Extracellular),type(description):Helix()
C_3788_A_missense	102	type(description):Chain(Spike glycoprotein),type(description):Chain(Spike protein S2),type(description):Chain(Spike protein S2'),type(description):Topological domain(Cytoplasmic),type(description):Motif(Binding to host plasma membrane localising/FERM domain proteins)
C_2247_T_synonymous	102	type(description):Chain(Spike glycoprotein),type(description):Chain(Spike protein S2),type(description):Topological domain(Extracellular),type(description):Disulfide bond(),type(description):Disulfide bond(),type(description):Helix()
A_2194_G_missense	102	type(description):Chain(Spike glycoprotein),type(description):Chain(Spike protein S2),type(description):Topological domain(Extracellular)
T_2118_C_synonymous	102	type(description):Chain(Spike glycoprotein),type(description):Chain(Spike protein S2),type(description):Topological domain(Extracellular)
[truncated: 6,353 more rows]
