# Supplementary material for: Analysis of 3.5 million SARS-CoV-2 sequences reveals unique mutational trends with consistent nucleotide and codon frequencies
Source: Virol J. 2023 Feb 17;20:31. doi: 10.1186/s12985-023-01982-8 (PMC9936480; doi:10.1186/s12985-023-01982-8)
Supplement: Supplementary file 12 — Additional file 12. Tables S71-90: Uniprot Annotations for All Mutations in Structural Proteins for all Clades. [file 12985_2023_1982_MOESM12_ESM.zip › Additional File 1 Tables S71-90/Additional File 1 Table S88_uniprot_annotated_N_omicron_all_mut_info.tsv]

mutation	mutation_count	features
G_608_A_missense	1187852	type(description):Chain(Nucleoprotein),type(description):Region(Disordered),type(description):Compositional bias(Polar residues)
G_610_C_missense	1187155	type(description):Chain(Nucleoprotein),type(description):Region(Disordered),type(description):Compositional bias(Polar residues),type(description):Natural variant(in strain: Alpha/B.1.1.7, Gamma/P.1, Zeta/P.2, Theta/P.3, Lambda/C.37, Omicron/BA.1, Omicron/BA.2, Omicron/BA.2.12.1, Omicron BA.2.75, Omicron/BA.4, Omicron/BA.5),type(description):Mutagenesis(Partial increase of pathogenesis and fitnes…
G_609_A_synonymous	1186848	type(description):Chain(Nucleoprotein),type(description):Region(Disordered),type(description):Compositional bias(Polar residues),type(description):Natural variant(in strain: Alpha/B.1.1.7, Gamma/P.1, Zeta/P.2, Theta/P.3, Lambda/C.37, Omicron/BA.1, Omicron/BA.2, Omicron/BA.2.12.1, Omicron BA.2.75, Omicron/BA.4, Omicron/BA.5),type(description):Natural variant(in strain: Delta/B.1.617.2, Kappa/B.1.6…
C_38_T_missense	1185517	type(description):Chain(Nucleoprotein),type(description):Region(Disordered),type(description):Compositional bias(Polar residues)
A_90_T_synonymous	784558	type(description):Chain(Nucleoprotein),type(description):Region(Disordered),type(description):Compositional bias(Polar residues)
A_1237_C_missense	596171	type(description):Chain(Nucleoprotein)
A_1028_G_missense	54613	type(description):Chain(Nucleoprotein),type(description):Domain(CoV N CTD),type(description):Region(Dimerization)
A_604_T_missense	23648	type(description):Chain(Nucleoprotein),type(description):Region(Disordered),type(description):Compositional bias(Polar residues)
G_605_C_missense	23423	type(description):Chain(Nucleoprotein),type(description):Region(Disordered),type(description):Compositional bias(Polar residues)
C_451_T_missense	12655	type(description):Chain(Nucleoprotein),type(description):Domain(CoV N NTD),type(description):Region(RNA-binding)
A_57_G_synonymous	12161	type(description):Chain(Nucleoprotein),type(description):Region(Disordered),type(description):Compositional bias(Polar residues)
C_199_T_missense	10807	type(description):Chain(Nucleoprotein),type(description):Domain(CoV N NTD),type(description):Region(RNA-binding),type(description):Region(Disordered)
C_162_T_synonymous	7577	type(description):Chain(Nucleoprotein),type(description):Domain(CoV N NTD),type(description):Region(RNA-binding)
G_1129_T_missense	4704	type(description):Chain(Nucleoprotein),type(description):Region(Disordered),type(description):Compositional bias(Basic and acidic residues)
A_188_G_missense	4155	type(description):Chain(Nucleoprotein),type(description):Domain(CoV N NTD),type(description):Region(RNA-binding)
G_608_T_missense	4093	type(description):Chain(Nucleoprotein),type(description):Region(Disordered),type(description):Compositional bias(Polar residues)
G_643_T_missense	3710	type(description):Chain(Nucleoprotein)
G_408_T_missense	3568	type(description):Chain(Nucleoprotein),type(description):Domain(CoV N NTD),type(description):Region(RNA-binding),type(description):Beta strand()
C_447_T_synonymous	3326	type(description):Chain(Nucleoprotein),type(description):Domain(CoV N NTD),type(description):Region(RNA-binding),type(description):Binding site()
C_330_T_synonymous	3172	type(description):Chain(Nucleoprotein),type(description):Domain(CoV N NTD),type(description):Region(RNA-binding),type(description):Beta strand()
C_471_T_synonymous	3030	type(description):Chain(Nucleoprotein),type(description):Domain(CoV N NTD),type(description):Region(RNA-binding)
C_822_T_synonymous	2941	type(description):Chain(Nucleoprotein),type(description):Domain(CoV N CTD),type(description):Region(Dimerization),type(description):Region(Putative NLRP3 binding),type(description):Helix()
C_404_T_missense	2769	type(description):Chain(Nucleoprotein),type(description):Domain(CoV N NTD),type(description):Region(RNA-binding)
C_384_T_synonymous	2233	type(description):Chain(Nucleoprotein),type(description):Domain(CoV N NTD),type(description):Region(RNA-binding)
C_258_T_synonymous	2203	type(description):Chain(Nucleoprotein),type(description):Domain(CoV N NTD),type(description):Region(RNA-binding),type(description):Beta strand()
C_1011_T_synonymous	1883	type(description):Chain(Nucleoprotein),type(description):Domain(CoV N CTD),type(description):Region(Dimerization),type(description):Region(Putative NLRP3 binding)
C_1085_T_missense	1836	type(description):Chain(Nucleoprotein),type(description):Domain(CoV N CTD),type(description):Region(Disordered),type(description):Helix()
C_980_T_missense	1768	type(description):Chain(Nucleoprotein),type(description):Domain(CoV N CTD),type(description):Region(Dimerization),type(description):Region(Putative NLRP3 binding)
C_225_T_synonymous	1757	type(description):Chain(Nucleoprotein),type(description):Domain(CoV N NTD),type(description):Region(RNA-binding),type(description):Region(Disordered)
C_39_T_synonymous	1720	type(description):Chain(Nucleoprotein),type(description):Region(Disordered),type(description):Compositional bias(Polar residues),type(description):Natural variant(in strain: Lambda/C.37, Omicron/BA.1, Omicron/BA.2, Omicron/BA.2.12.1, Omicron BA.2.75, Omicron/BA.4, Omicron/BA.5)
C_999_T_synonymous	1616	type(description):Chain(Nucleoprotein),type(description):Domain(CoV N CTD),type(description):Region(Dimerization),type(description):Region(Putative NLRP3 binding),type(description):Beta strand()
C_1023_T_synonymous	1542	type(description):Chain(Nucleoprotein),type(description):Domain(CoV N CTD),type(description):Region(Dimerization)
C_812_T_missense	1509	type(description):Chain(Nucleoprotein),type(description):Domain(CoV N CTD),type(description):Region(Dimerization),type(description):Region(Putative NLRP3 binding),type(description):Helix()
C_1038_T_synonymous	1502	type(description):Chain(Nucleoprotein),type(description):Domain(CoV N CTD),type(description):Region(Dimerization),type(description):Helix()
C_234_T_synonymous	1488	type(description):Chain(Nucleoprotein),type(description):Domain(CoV N NTD),type(description):Region(RNA-binding),type(description):Region(Disordered),type(description):Beta strand()
C_435_T_synonymous	1480	type(description):Chain(Nucleoprotein),type(description):Domain(CoV N NTD),type(description):Region(RNA-binding),type(description):Turn()
C_1097_T_missense	1463	type(description):Chain(Nucleoprotein),type(description):Region(Disordered),type(description):Compositional bias(Basic and acidic residues)
C_401_T_missense	1418	type(description):Chain(Nucleoprotein),type(description):Domain(CoV N NTD),type(description):Region(RNA-binding),type(description):Beta strand()
C_927_T_synonymous	1413	type(description):Chain(Nucleoprotein),type(description):Domain(CoV N CTD),type(description):Region(Dimerization),type(description):Region(Putative NLRP3 binding)
C_576_T_synonymous	1387	type(description):Chain(Nucleoprotein),type(description):Region(Disordered),type(description):Compositional bias(Polar residues)
G_669_A_synonymous	1382	type(description):Chain(Nucleoprotein)
C_159_T_synonymous	1361	type(description):Chain(Nucleoprotein),type(description):Domain(CoV N NTD),type(description):Region(RNA-binding)
C_898_T_missense	1318	type(description):Chain(Nucleoprotein),type(description):Domain(CoV N CTD),type(description):Region(Dimerization),type(description):Region(Putative NLRP3 binding)
C_871_T_synonymous	1302	type(description):Chain(Nucleoprotein),type(description):Domain(CoV N CTD),type(description):Region(Dimerization),type(description):Region(Putative NLRP3 binding),type(description):Helix()
C_433_T_missense	1299	type(description):Chain(Nucleoprotein),type(description):Domain(CoV N NTD),type(description):Region(RNA-binding),type(description):Turn()
G_98_T_missense	1275	type(description):Chain(Nucleoprotein),type(description):Region(Disordered),type(description):Compositional bias(Polar residues),type(description):Natural variant(in strain: Omicron/BA.1, Omicron/BA.2, Omicron/BA.2.12.1, Omicron BA.2.75, Omicron/BA.4, Omicron/BA.5)
T_24_C_synonymous	1169	type(description):Chain(Nucleoprotein),type(description):Region(Disordered),type(description):Compositional bias(Polar residues)
C_1080_T_synonymous	1158	type(description):Chain(Nucleoprotein),type(description):Domain(CoV N CTD),type(description):Region(Dimerization),type(description):Helix()
C_1094_T_missense	1153	type(description):Chain(Nucleoprotein),type(description):Region(Disordered),type(description):Compositional bias(Basic and acidic residues)
A_97_T_missense	1150	type(description):Chain(Nucleoprotein),type(description):Region(Disordered),type(description):Compositional bias(Polar residues),type(description):Natural variant(in strain: Omicron/BA.1, Omicron/BA.2, Omicron/BA.2.12.1, Omicron BA.2.75, Omicron/BA.4, Omicron/BA.5)
A_543_G_synonymous	1081	type(description):Chain(Nucleoprotein),type(description):Region(RNA-binding),type(description):Region(Disordered),type(description):Compositional bias(Polar residues)
C_1136_T_missense	1071	type(description):Chain(Nucleoprotein),type(description):Region(Disordered),type(description):Compositional bias(Basic and acidic residues)
C_887_T_missense	1062	type(description):Chain(Nucleoprotein),type(description):Domain(CoV N CTD),type(description):Region(Dimerization),type(description):Region(Putative NLRP3 binding),type(description):Helix()
C_146_T_missense	1057	type(description):Chain(Nucleoprotein),type(description):Domain(CoV N NTD),type(description):Region(Disordered),type(description):Region(RNA-binding)
A_747_G_synonymous	1051	type(description):Chain(Nucleoprotein),type(description):Domain(CoV N CTD),type(description):Region(Disordered),type(description):Compositional bias(Polar residues)
C_37_T_missense	1036	type(description):Chain(Nucleoprotein),type(description):Region(Disordered),type(description):Compositional bias(Polar residues)
C_126_T_synonymous	1009	type(description):Chain(Nucleoprotein),type(description):Region(Disordered),type(description):Region(RNA-binding)
G_1042_C_missense	996	type(description):Chain(Nucleoprotein),type(description):Domain(CoV N CTD),type(description):Region(Dimerization),type(description):Helix()
T_661_C_synonymous	995	type(description):Chain(Nucleoprotein),type(description):Beta strand()
C_189_T_synonymous	981	type(description):Chain(Nucleoprotein),type(description):Domain(CoV N NTD),type(description):Region(RNA-binding),type(description):Region(Disordered),type(description):Natural variant(in strain: Delta/B.1.617.2)
C_945_T_synonymous	970	type(description):Chain(Nucleoprotein),type(description):Domain(CoV N CTD),type(description):Region(Dimerization),type(description):Region(Putative NLRP3 binding),type(description):Helix()
C_804_T_synonymous	969	type(description):Chain(Nucleoprotein),type(description):Domain(CoV N CTD),type(description):Region(Dimerization),type(description):Region(Putative NLRP3 binding),type(description):Beta strand()
C_581_T_missense	921	type(description):Chain(Nucleoprotein),type(description):Region(Disordered),type(description):Compositional bias(Polar residues)
C_378_T_synonymous	904	type(description):Chain(Nucleoprotein),type(description):Domain(CoV N NTD),type(description):Region(RNA-binding)
C_71_T_missense	898	type(description):Chain(Nucleoprotein),type(description):Region(Disordered),type(description):Compositional bias(Polar residues)
C_424_T_missense	893	type(description):Chain(Nucleoprotein),type(description):Domain(CoV N NTD),type(description):Region(RNA-binding)
C_452_T_missense	871	type(description):Chain(Nucleoprotein),type(description):Domain(CoV N NTD),type(description):Region(RNA-binding)
T_1203_C_synonymous	868	type(description):Chain(Nucleoprotein),type(description):Site(Cleavage (by host CASP6))
G_906_T_synonymous	848	type(description):Chain(Nucleoprotein),type(description):Domain(CoV N CTD),type(description):Region(Dimerization),type(description):Region(Putative NLRP3 binding),type(description):Helix()
C_1148_T_missense	837	type(description):Chain(Nucleoprotein),type(description):Region(Disordered)
G_105_T_synonymous	825	type(description):Chain(Nucleoprotein),type(description):Region(Disordered)
C_333_T_synonymous	815	type(description):Chain(Nucleoprotein),type(description):Domain(CoV N NTD),type(description):Region(RNA-binding),type(description):Beta strand()
C_422_T_missense	803	type(description):Chain(Nucleoprotein),type(description):Domain(CoV N NTD),type(description):Region(RNA-binding),type(description):Beta strand()
C_894_T_synonymous	784	type(description):Chain(Nucleoprotein),type(description):Domain(CoV N CTD),type(description):Region(Dimerization),type(description):Region(Putative NLRP3 binding)
G_1195_T_missense	782	type(description):Chain(Nucleoprotein)
T_144_C_synonymous	780	type(description):Chain(Nucleoprotein),type(description):Domain(CoV N NTD),type(description):Region(Disordered),type(description):Region(RNA-binding)
G_203_A_missense	756	type(description):Chain(Nucleoprotein),type(description):Domain(CoV N NTD),type(description):Region(RNA-binding),type(description):Region(Disordered)
C_1001_T_missense	749	type(description):Chain(Nucleoprotein),type(description):Domain(CoV N CTD),type(description):Region(Dimerization),type(description):Region(Putative NLRP3 binding),type(description):Beta strand()
C_484_T_missense	740	type(description):Chain(Nucleoprotein),type(description):Domain(CoV N NTD),type(description):Region(RNA-binding)
C_1147_T_missense	728	type(description):Chain(Nucleoprotein),type(description):Region(Disordered)
G_417_T_missense	727	type(description):Chain(Nucleoprotein),type(description):Domain(CoV N NTD),type(description):Region(RNA-binding),type(description):Beta strand()
C_497_T_missense	727	type(description):Chain(Nucleoprotein),type(description):Domain(CoV N NTD),type(description):Region(RNA-binding)
C_684_T_synonymous	708	type(description):Chain(Nucleoprotein)
C_596_T_missense	707	type(description):Chain(Nucleoprotein),type(description):Region(Disordered),type(description):Compositional bias(Polar residues)
C_1085_A_missense	656	type(description):Chain(Nucleoprotein),type(description):Domain(CoV N CTD),type(description):Region(Disordered),type(description):Helix()
C_502_T_missense	655	type(description):Chain(Nucleoprotein),type(description):Domain(CoV N NTD),type(description):Region(RNA-binding)
C_1093_T_missense	654	type(description):Chain(Nucleoprotein),type(description):Region(Disordered),type(description):Compositional bias(Basic and acidic residues)
C_118_T_missense	652	type(description):Chain(Nucleoprotein),type(description):Region(Disordered)
G_727_T_missense	646	type(description):Chain(Nucleoprotein),type(description):Region(Disordered),type(description):Compositional bias(Polar residues)
C_1193_T_missense	646	type(description):Chain(Nucleoprotein)
C_614_T_missense	643	type(description):Chain(Nucleoprotein),type(description):Region(Disordered),type(description):Compositional bias(Polar residues)
C_876_T_synonymous	641	type(description):Chain(Nucleoprotein),type(description):Domain(CoV N CTD),type(description):Region(Dimerization),type(description):Region(Putative NLRP3 binding),type(description):Helix()
C_149_T_missense	621	type(description):Chain(Nucleoprotein),type(description):Domain(CoV N NTD),type(description):Region(Disordered),type(description):Region(RNA-binding)
T_309_C_synonymous	619	type(description):Chain(Nucleoprotein),type(description):Domain(CoV N NTD),type(description):Region(RNA-binding),type(description):Beta strand()
C_42_T_synonymous	604	type(description):Chain(Nucleoprotein),type(description):Region(Disordered),type(description):Compositional bias(Polar residues)
C_688_T_missense	596	type(description):Chain(Nucleoprotein)
A_519_T_synonymous	588	type(description):Chain(Nucleoprotein),type(description):Domain(CoV N NTD),type(description):Region(RNA-binding),type(description):Region(Disordered),type(description):Beta strand()
C_704_T_missense	587	type(description):Chain(Nucleoprotein),type(description):Region(Disordered),type(description):Compositional bias(Polar residues)
G_981_T_synonymous	586	type(description):Chain(Nucleoprotein),type(description):Domain(CoV N CTD),type(description):Region(Dimerization),type(description):Region(Putative NLRP3 binding)
A_8_T_missense	582	type(description):Chain(Nucleoprotein),type(description):Region(Disordered),type(description):Compositional bias(Polar residues),type(description):Natural variant(in strain: Eta/B.1.525)
C_1257_A_synonymous	580	type(description):Chain(Nucleoprotein)
C_18_T_synonymous	572	type(description):Chain(Nucleoprotein),type(description):Region(Disordered),type(description):Compositional bias(Polar residues)
A_90_G_synonymous	571	type(description):Chain(Nucleoprotein),type(description):Region(Disordered),type(description):Compositional bias(Polar residues)
C_60_T_synonymous	568	type(description):Chain(Nucleoprotein),type(description):Region(Disordered),type(description):Compositional bias(Polar residues)
G_53_T_missense	568	type(description):Chain(Nucleoprotein),type(description):Region(Disordered),type(description):Compositional bias(Polar residues)
C_595_T_missense	563	type(description):Chain(Nucleoprotein),type(description):Region(Disordered),type(description):Compositional bias(Polar residues)
T_9_A_missense	563	type(description):Chain(Nucleoprotein),type(description):Region(Disordered),type(description):Compositional bias(Polar residues),type(description):Natural variant(in strain: Eta/B.1.525),type(description):Natural variant(in strain: Alpha/B.1.1.7)
G_987_T_synonymous	563	type(description):Chain(Nucleoprotein),type(description):Domain(CoV N CTD),type(description):Region(Dimerization),type(description):Region(Putative NLRP3 binding),type(description):Beta strand()
G_1176_T_synonymous	561	type(description):Chain(Nucleoprotein)
G_7_C_missense	554	type(description):Chain(Nucleoprotein),type(description):Region(Disordered),type(description):Compositional bias(Polar residues),type(description):Natural variant(in strain: Eta/B.1.525)
C_1250_T_missense	553	type(description):Chain(Nucleoprotein)
G_759_A_synonymous	550	type(description):Chain(Nucleoprotein),type(description):Domain(CoV N CTD),type(description):Region(Disordered),type(description):Helix()
C_1257_T_synonymous	550	type(description):Chain(Nucleoprotein)
C_518_T_missense	544	type(description):Chain(Nucleoprotein),type(description):Domain(CoV N NTD),type(description):Region(RNA-binding),type(description):Region(Disordered),type(description):Beta strand()
A_710_G_missense	540	type(description):Chain(Nucleoprotein),type(description):Region(Disordered),type(description):Compositional bias(Polar residues)
T_900_C_synonymous	537	type(description):Chain(Nucleoprotein),type(description):Domain(CoV N CTD),type(description):Region(Dimerization),type(description):Region(Putative NLRP3 binding)
C_675_T_synonymous	531	type(description):Chain(Nucleoprotein)
C_1245_T_synonymous	528	type(description):Chain(Nucleoprotein)
C_1236_T_synonymous	516	type(description):Chain(Nucleoprotein)
C_459_T_synonymous	506	type(description):Chain(Nucleoprotein),type(description):Domain(CoV N NTD),type(description):Region(RNA-binding),type(description):Turn()
C_845_T_missense	505	type(description):Chain(Nucleoprotein),type(description):Domain(CoV N CTD),type(description):Region(Dimerization),type(description):Region(Putative NLRP3 binding),type(description):Beta strand()
C_573_T_synonymous	497	type(description):Chain(Nucleoprotein),type(description):Region(Disordered),type(description):Compositional bias(Polar residues)
G_808_T_missense	489	type(description):Chain(Nucleoprotein),type(description):Domain(CoV N CTD),type(description):Region(Dimerization),type(description):Region(Putative NLRP3 binding)
G_150_T_synonymous	489	type(description):Chain(Nucleoprotein),type(description):Domain(CoV N NTD),type(description):Region(Disordered),type(description):Region(RNA-binding)
A_26_T_missense	477	type(description):Chain(Nucleoprotein),type(description):Region(Disordered),type(description):Compositional bias(Polar residues)
C_1172_T_missense	474	type(description):Chain(Nucleoprotein),type(description):Region(Disordered)
C_180_T_synonymous	474	type(description):Chain(Nucleoprotein),type(description):Domain(CoV N NTD),type(description):Region(RNA-binding),type(description):Beta strand()
A_129_G_synonymous	472	type(description):Chain(Nucleoprotein),type(description):Region(Disordered),type(description):Region(RNA-binding)
C_846_T_synonymous	470	type(description):Chain(Nucleoprotein),type(description):Domain(CoV N CTD),type(description):Region(Dimerization),type(description):Region(Putative NLRP3 binding),type(description):Beta strand()
C_40_T_missense	470	type(description):Chain(Nucleoprotein),type(description):Region(Disordered),type(description):Compositional bias(Polar residues)
C_632_T_missense	450	type(description):Chain(Nucleoprotein),type(description):Region(Disordered)
G_123_A_synonymous	432	type(description):Chain(Nucleoprotein),type(description):Region(Disordered),type(description):Region(RNA-binding)
T_420_C_synonymous	416	type(description):Chain(Nucleoprotein),type(description):Domain(CoV N NTD),type(description):Region(RNA-binding),type(description):Beta strand()
C_1091_T_missense	413	type(description):Chain(Nucleoprotein),type(description):Domain(CoV N CTD),type(description):Region(Disordered),type(description):Compositional bias(Basic and acidic residues)
C_481_T_missense	409	type(description):Chain(Nucleoprotein),type(description):Domain(CoV N NTD),type(description):Region(RNA-binding)
C_136_T_missense	406	type(description):Chain(Nucleoprotein),type(description):Region(Disordered),type(description):Region(RNA-binding)
T_756_C_synonymous	404	type(description):Chain(Nucleoprotein),type(description):Domain(CoV N CTD),type(description):Region(Disordered),type(description):Helix()
A_411_G_synonymous	400	type(description):Chain(Nucleoprotein),type(description):Domain(CoV N NTD),type(description):Region(RNA-binding),type(description):Beta strand()
G_931_A_missense	395	type(description):Chain(Nucleoprotein),type(description):Domain(CoV N CTD),type(description):Region(Dimerization),type(description):Region(Putative NLRP3 binding)
G_584_T_missense	389	type(description):Chain(Nucleoprotein),type(description):Region(Disordered),type(description):Compositional bias(Polar residues)
A_116_T_missense	386	type(description):Chain(Nucleoprotein),type(description):Region(Disordered)
G_1149_T_synonymous	386	type(description):Chain(Nucleoprotein),type(description):Region(Disordered)
G_105_A_synonymous	384	type(description):Chain(Nucleoprotein),type(description):Region(Disordered)
C_19_A_missense	374	type(description):Chain(Nucleoprotein),type(description):Region(Disordered),type(description):Compositional bias(Polar residues)
C_623_T_missense	370	type(description):Chain(Nucleoprotein),type(description):Region(Disordered),type(description):Compositional bias(Polar residues)
G_713_T_missense	369	type(description):Chain(Nucleoprotein),type(description):Region(Disordered),type(description):Compositional bias(Polar residues)
G_867_T_missense	363	type(description):Chain(Nucleoprotein),type(description):Domain(CoV N CTD),type(description):Region(Dimerization),type(description):Region(Putative NLRP3 binding),type(description):Helix()
G_268_T_missense	363	type(description):Chain(Nucleoprotein),type(description):Domain(CoV N NTD),type(description):Region(RNA-binding),type(description):Beta strand()
T_875_C_missense	362	type(description):Chain(Nucleoprotein),type(description):Domain(CoV N CTD),type(description):Region(Dimerization),type(description):Region(Putative NLRP3 binding),type(description):Helix()
G_454_T_missense	361	type(description):Chain(Nucleoprotein),type(description):Domain(CoV N NTD),type(description):Region(RNA-binding),type(description):Turn()
G_525_A_synonymous	360	type(description):Chain(Nucleoprotein),type(description):Region(RNA-binding),type(description):Region(Disordered),type(description):Beta strand()
G_1059_T_synonymous	354	type(description):Chain(Nucleoprotein),type(description):Domain(CoV N CTD),type(description):Region(Dimerization),type(description):Helix()
A_899_G_missense	353	type(description):Chain(Nucleoprotein),type(description):Domain(CoV N CTD),type(description):Region(Dimerization),type(description):Region(Putative NLRP3 binding)
C_168_T_synonymous	352	type(description):Chain(Nucleoprotein),type(description):Domain(CoV N NTD),type(description):Region(RNA-binding),type(description):Beta strand()
A_219_T_synonymous	351	type(description):Chain(Nucleoprotein),type(description):Domain(CoV N NTD),type(description):Region(RNA-binding),type(description):Region(Disordered)
C_17_T_missense	349	type(description):Chain(Nucleoprotein),type(description):Region(Disordered),type(description):Compositional bias(Polar residues)
G_412_T_missense	343	type(description):Chain(Nucleoprotein),type(description):Domain(CoV N NTD),type(description):Region(RNA-binding),type(description):Beta strand()
C_1247_T_missense	341	type(description):Chain(Nucleoprotein)
G_150_C_synonymous	341	type(description):Chain(Nucleoprotein),type(description):Domain(CoV N NTD),type(description):Region(Disordered),type(description):Region(RNA-binding)
C_976_T_missense	341	type(description):Chain(Nucleoprotein),type(description):Domain(CoV N CTD),type(description):Region(Dimerization),type(description):Region(Putative NLRP3 binding)
G_1075_T_missense	341	type(description):Chain(Nucleoprotein),type(description):Domain(CoV N CTD),type(description):Region(Dimerization)
G_103_A_missense	339	type(description):Chain(Nucleoprotein),type(description):Region(Disordered)
G_966_A_missense	335	type(description):Chain(Nucleoprotein),type(description):Domain(CoV N CTD),type(description):Region(Dimerization),type(description):Region(Putative NLRP3 binding),type(description):Beta strand()
G_906_A_synonymous	334	type(description):Chain(Nucleoprotein),type(description):Domain(CoV N CTD),type(description):Region(Dimerization),type(description):Region(Putative NLRP3 binding),type(description):Helix()
C_516_T_synonymous	333	type(description):Chain(Nucleoprotein),type(description):Domain(CoV N NTD),type(description):Region(RNA-binding),type(description):Region(Disordered),type(description):Mutagenesis(Partial loss of RNA-binding.),type(description):Beta strand()
G_663_T_missense	333	type(description):Chain(Nucleoprotein),type(description):Beta strand()
T_1131_C_synonymous	333	type(description):Chain(Nucleoprotein),type(description):Region(Disordered),type(description):Compositional bias(Basic and acidic residues),type(description):Natural variant(in strain: Delta/B.1.617.2, Kappa/B.1.617.1)
G_643_A_missense	331	type(description):Chain(Nucleoprotein)
T_432_C_synonymous	330	type(description):Chain(Nucleoprotein),type(description):Domain(CoV N NTD),type(description):Region(RNA-binding),type(description):Turn()
C_202_G_missense	327	type(description):Chain(Nucleoprotein),type(description):Domain(CoV N NTD),type(description):Region(RNA-binding),type(description):Region(Disordered)
C_794_T_missense	327	type(description):Chain(Nucleoprotein),type(description):Domain(CoV N CTD),type(description):Region(Disordered),type(description):Region(Dimerization),type(description):Region(Putative NLRP3 binding)
G_14_A_missense	326	type(description):Chain(Nucleoprotein),type(description):Region(Disordered),type(description):Compositional bias(Polar residues)
C_294_T_synonymous	325	type(description):Chain(Nucleoprotein),type(description):Domain(CoV N NTD),type(description):Region(RNA-binding)
C_198_T_synonymous	323	type(description):Chain(Nucleoprotein),type(description):Domain(CoV N NTD),type(description):Region(RNA-binding),type(description):Region(Disordered)
T_405_C_synonymous	323	type(description):Chain(Nucleoprotein),type(description):Domain(CoV N NTD),type(description):Region(RNA-binding)
G_430_C_missense	322	type(description):Chain(Nucleoprotein),type(description):Domain(CoV N NTD),type(description):Region(RNA-binding)
C_534_T_synonymous	319	type(description):Chain(Nucleoprotein),type(description):Region(RNA-binding),type(description):Region(Disordered),type(description):Compositional bias(Polar residues)
G_712_T_missense	318	type(description):Chain(Nucleoprotein),type(description):Region(Disordered),type(description):Compositional bias(Polar residues)
T_109_C_missense	318	type(description):Chain(Nucleoprotein),type(description):Region(Disordered)
C_374_T_missense	317	type(description):Chain(Nucleoprotein),type(description):Domain(CoV N NTD),type(description):Region(RNA-binding)
A_1130_T_missense	316	type(description):Chain(Nucleoprotein),type(description):Region(Disordered),type(description):Compositional bias(Basic and acidic residues)
C_930_T_synonymous	312	type(description):Chain(Nucleoprotein),type(description):Domain(CoV N CTD),type(description):Region(Dimerization),type(description):Region(Putative NLRP3 binding)
G_599_A_missense	309	type(description):Chain(Nucleoprotein),type(description):Region(Disordered),type(description):Compositional bias(Polar residues)
G_622_T_missense	307	type(description):Chain(Nucleoprotein),type(description):Region(Disordered),type(description):Compositional bias(Polar residues)
T_1044_C_synonymous	305	type(description):Chain(Nucleoprotein),type(description):Domain(CoV N CTD),type(description):Region(Dimerization),type(description):Helix()
C_200_T_missense	305	type(description):Chain(Nucleoprotein),type(description):Domain(CoV N NTD),type(description):Region(RNA-binding),type(description):Region(Disordered)
A_93_G_synonymous	303	type(description):Chain(Nucleoprotein),type(description):Region(Disordered),type(description):Compositional bias(Polar residues),type(description):Natural variant(in strain: Omicron/BA.1, Omicron/BA.2, Omicron/BA.2.12.1, Omicron BA.2.75, Omicron/BA.4, Omicron/BA.5)
C_104_T_missense	301	type(description):Chain(Nucleoprotein),type(description):Region(Disordered)
G_1254_T_missense	300	type(description):Chain(Nucleoprotein)
C_475_T_synonymous	300	type(description):Chain(Nucleoprotein),type(description):Domain(CoV N NTD),type(description):Region(RNA-binding)
C_642_T_synonymous	298	type(description):Chain(Nucleoprotein),type(description):Natural variant(in strain: Lambda/C.37)
A_97_G_missense	297	type(description):Chain(Nucleoprotein),type(description):Region(Disordered),type(description):Compositional bias(Polar residues),type(description):Natural variant(in strain: Omicron/BA.1, Omicron/BA.2, Omicron/BA.2.12.1, Omicron BA.2.75, Omicron/BA.4, Omicron/BA.5)
C_464_T_missense	295	type(description):Chain(Nucleoprotein),type(description):Domain(CoV N NTD),type(description):Region(RNA-binding)
C_974_T_missense	293	type(description):Chain(Nucleoprotein),type(description):Domain(CoV N CTD),type(description):Region(Dimerization),type(description):Region(Putative NLRP3 binding),type(description):Beta strand()
G_1072_A_missense	293	type(description):Chain(Nucleoprotein),type(description):Domain(CoV N CTD),type(description):Region(Dimerization)
C_590_T_missense	293	type(description):Chain(Nucleoprotein),type(description):Region(Disordered),type(description):Compositional bias(Polar residues)
G_1119_T_missense	292	type(description):Chain(Nucleoprotein),type(description):Region(Disordered),type(description):Compositional bias(Basic and acidic residues)
C_752_T_missense	291	type(description):Chain(Nucleoprotein),type(description):Domain(CoV N CTD),type(description):Region(Disordered),type(description):Compositional bias(Polar residues)
C_1074_T_synonymous	288	type(description):Chain(Nucleoprotein),type(description):Domain(CoV N CTD),type(description):Region(Dimerization)
G_56_A_missense	282	type(description):Chain(Nucleoprotein),type(description):Region(Disordered),type(description):Compositional bias(Polar residues)
C_1089_T_synonymous	279	type(description):Chain(Nucleoprotein),type(description):Domain(CoV N CTD),type(description):Region(Disordered),type(description):Compositional bias(Basic and acidic residues)
G_861_A_synonymous	275	type(description):Chain(Nucleoprotein),type(description):Domain(CoV N CTD),type(description):Region(Dimerization),type(description):Region(Putative NLRP3 binding)
G_1192_T_missense	272	type(description):Chain(Nucleoprotein)
C_269_T_missense	271	type(description):Chain(Nucleoprotein),type(description):Domain(CoV N NTD),type(description):Region(RNA-binding),type(description):Beta strand()
G_1235_T_missense	271	type(description):Chain(Nucleoprotein)
G_501_T_missense	270	type(description):Chain(Nucleoprotein),type(description):Domain(CoV N NTD),type(description):Region(RNA-binding)
G_1238_T_missense	270	type(description):Chain(Nucleoprotein)
G_954_T_synonymous	269	type(description):Chain(Nucleoprotein),type(description):Domain(CoV N CTD),type(description):Region(Dimerization),type(description):Region(Putative NLRP3 binding),type(description):Beta strand()
C_977_T_missense	269	type(description):Chain(Nucleoprotein),type(description):Domain(CoV N CTD),type(description):Region(Dimerization),type(description):Region(Putative NLRP3 binding)
C_836_A_missense	267	type(description):Chain(Nucleoprotein),type(description):Domain(CoV N CTD),type(description):Region(Dimerization),type(description):Region(Putative NLRP3 binding)
G_1101_A_synonymous	267	type(description):Chain(Nucleoprotein),type(description):Region(Disordered),type(description):Compositional bias(Basic and acidic residues)
T_9_C_synonymous	266	type(description):Chain(Nucleoprotein),type(description):Region(Disordered),type(description):Compositional bias(Polar residues),type(description):Natural variant(in strain: Eta/B.1.525),type(description):Natural variant(in strain: Alpha/B.1.1.7)
G_187_T_missense	266	type(description):Chain(Nucleoprotein),type(description):Domain(CoV N NTD),type(description):Region(RNA-binding)
G_727_A_missense	266	type(description):Chain(Nucleoprotein),type(description):Region(Disordered),type(description):Compositional bias(Polar residues)
C_655_T_missense	266	type(description):Chain(Nucleoprotein),type(description):Beta strand()
C_365_T_missense	264	type(description):Chain(Nucleoprotein),type(description):Domain(CoV N NTD),type(description):Region(RNA-binding)
C_246_T_synonymous	263	type(description):Chain(Nucleoprotein),type(description):Domain(CoV N NTD),type(description):Region(RNA-binding),type(description):Region(Disordered),type(description):Helix()
G_987_A_synonymous	262	type(description):Chain(Nucleoprotein),type(description):Domain(CoV N CTD),type(description):Region(Dimerization),type(description):Region(Putative NLRP3 binding),type(description):Beta strand()
G_382_T_missense	262	type(description):Chain(Nucleoprotein),type(description):Domain(CoV N NTD),type(description):Region(RNA-binding)
G_939_A_synonymous	259	type(description):Chain(Nucleoprotein),type(description):Domain(CoV N CTD),type(description):Region(Dimerization),type(description):Region(Putative NLRP3 binding),type(description):Helix()
C_455_T_missense	259	type(description):Chain(Nucleoprotein),type(description):Domain(CoV N NTD),type(description):Region(RNA-binding),type(description):Turn()
G_544_T_missense	252	type(description):Chain(Nucleoprotein),type(description):Region(RNA-binding),type(description):Region(Disordered),type(description):Compositional bias(Polar residues)
C_390_T_synonymous	250	type(description):Chain(Nucleoprotein),type(description):Domain(CoV N NTD),type(description):Region(RNA-binding),type(description):Beta strand()
A_111_T_synonymous	249	type(description):Chain(Nucleoprotein),type(description):Region(Disordered)
G_744_A_synonymous	247	type(description):Chain(Nucleoprotein),type(description):Domain(CoV N CTD),type(description):Region(Disordered),type(description):Compositional bias(Polar residues)
T_559_A_missense	247	type(description):Chain(Nucleoprotein),type(description):Region(Disordered),type(description):Compositional bias(Polar residues)
G_954_A_synonymous	246	type(description):Chain(Nucleoprotein),type(description):Domain(CoV N CTD),type(description):Region(Dimerization),type(description):Region(Putative NLRP3 binding),type(description):Beta strand()
G_578_T_missense	244	type(description):Chain(Nucleoprotein),type(description):Region(Disordered),type(description):Compositional bias(Polar residues)
G_981_A_synonymous	241	type(description):Chain(Nucleoprotein),type(description):Domain(CoV N CTD),type(description):Region(Dimerization),type(description):Region(Putative NLRP3 binding)
C_996_T_synonymous	241	type(description):Chain(Nucleoprotein),type(description):Domain(CoV N CTD),type(description):Region(Dimerization),type(description):Region(Putative NLRP3 binding),type(description):Beta strand()
G_631_T_missense	240	type(description):Chain(Nucleoprotein),type(description):Region(Disordered)
C_71_A_missense	238	type(description):Chain(Nucleoprotein),type(description):Region(Disordered),type(description):Compositional bias(Polar residues)
G_122_A_missense	238	type(description):Chain(Nucleoprotein),type(description):Region(Disordered)
G_119_A_missense	238	type(description):Chain(Nucleoprotein),type(description):Region(Disordered)
G_1149_A_synonymous	236	type(description):Chain(Nucleoprotein),type(description):Region(Disordered)
C_444_T_synonymous	232	type(description):Chain(Nucleoprotein),type(description):Domain(CoV N NTD),type(description):Region(RNA-binding)
A_108_G_synonymous	231	type(description):Chain(Nucleoprotein),type(description):Region(Disordered)
G_777_A_synonymous	231	type(description):Chain(Nucleoprotein),type(description):Domain(CoV N CTD),type(description):Region(Disordered),type(description):Region(Dimerization),type(description):Motif(Nuclear localization signal),type(description):Helix()
G_27_T_missense	228	type(description):Chain(Nucleoprotein),type(description):Region(Disordered),type(description):Compositional bias(Polar residues)
A_65_G_missense	228	type(description):Chain(Nucleoprotein),type(description):Region(Disordered),type(description):Compositional bias(Polar residues)
G_355_T_missense	227	type(description):Chain(Nucleoprotein),type(description):Domain(CoV N NTD),type(description):Region(RNA-binding),type(description):Turn()
T_753_C_synonymous	226	type(description):Chain(Nucleoprotein),type(description):Domain(CoV N CTD),type(description):Region(Disordered),type(description):Compositional bias(Polar residues),type(description):Helix()
G_630_T_missense	226	type(description):Chain(Nucleoprotein),type(description):Region(Disordered)
C_800_T_missense	226	type(description):Chain(Nucleoprotein),type(description):Domain(CoV N CTD),type(description):Region(Dimerization),type(description):Region(Putative NLRP3 binding),type(description):Beta strand()
G_77_A_missense	224	type(description):Chain(Nucleoprotein),type(description):Region(Disordered),type(description):Compositional bias(Polar residues)
G_430_A_missense	224	type(description):Chain(Nucleoprotein),type(description):Domain(CoV N NTD),type(description):Region(RNA-binding)
G_687_T_missense	223	type(description):Chain(Nucleoprotein)
G_1235_A_missense	223	type(description):Chain(Nucleoprotein)
G_29_A_missense	222	type(description):Chain(Nucleoprotein),type(description):Region(Disordered),type(description):Compositional bias(Polar residues)
G_1132_C_missense	219	type(description):Chain(Nucleoprotein),type(description):Region(Disordered),type(description):Compositional bias(Basic and acidic residues)
G_611_A_missense	217	type(description):Chain(Nucleoprotein),type(description):Region(Disordered),type(description):Compositional bias(Polar residues),type(description):Natural variant(in strain: Alpha/B.1.1.7, Gamma/P.1, Zeta/P.2, Theta/P.3, Lambda/C.37, Omicron/BA.1, Omicron/BA.2, Omicron/BA.2.12.1, Omicron BA.2.75, Omicron/BA.4, Omicron/BA.5),type(description):Mutagenesis(Partial increase of pathogenesis and fitnes…
C_1209_T_synonymous	215	type(description):Chain(Nucleoprotein)
C_1090_T_missense	214	type(description):Chain(Nucleoprotein),type(description):Domain(CoV N CTD),type(description):Region(Disordered),type(description):Compositional bias(Basic and acidic residues)
G_687_A_synonymous	213	type(description):Chain(Nucleoprotein)
C_636_T_synonymous	213	type(description):Chain(Nucleoprotein),type(description):Region(Disordered)
C_1230_T_synonymous	211	type(description):Chain(Nucleoprotein)
G_163_T_missense	211	type(description):Chain(Nucleoprotein),type(description):Domain(CoV N NTD),type(description):Region(RNA-binding)
G_1119_C_missense	211	type(description):Chain(Nucleoprotein),type(description):Region(Disordered),type(description):Compositional bias(Basic and acidic residues)
G_373_T_missense	210	type(description):Chain(Nucleoprotein),type(description):Domain(CoV N NTD),type(description):Region(RNA-binding)
A_431_G_missense	209	type(description):Chain(Nucleoprotein),type(description):Domain(CoV N NTD),type(description):Region(RNA-binding)
G_1167_T_missense	209	type(description):Chain(Nucleoprotein),type(description):Region(Disordered)
G_649_T_missense	208	type(description):Chain(Nucleoprotein)
G_702_T_missense	208	type(description):Chain(Nucleoprotein),type(description):Region(Disordered),type(description):Compositional bias(Polar residues),type(description):Natural variant(in strain: Zeta/P.2)
C_238_T_missense	202	type(description):Chain(Nucleoprotein),type(description):Domain(CoV N NTD),type(description):Region(RNA-binding),type(description):Region(Disordered)
G_430_T_missense	202	type(description):Chain(Nucleoprotein),type(description):Domain(CoV N NTD),type(description):Region(RNA-binding)
T_345_C_synonymous	201	type(description):Chain(Nucleoprotein),type(description):Domain(CoV N NTD),type(description):Region(RNA-binding)
G_348_A_synonymous	198	type(description):Chain(Nucleoprotein),type(description):Domain(CoV N NTD),type(description):Region(RNA-binding)
C_642_A_synonymous	198	type(description):Chain(Nucleoprotein),type(description):Natural variant(in strain: Lambda/C.37)
G_107_A_missense	198	type(description):Chain(Nucleoprotein),type(description):Region(Disordered)
G_102_T_synonymous	198	type(description):Chain(Nucleoprotein),type(description):Region(Disordered)
G_466_T_missense	197	type(description):Chain(Nucleoprotein),type(description):Domain(CoV N NTD),type(description):Region(RNA-binding)
A_896_G_missense	196	type(description):Chain(Nucleoprotein),type(description):Domain(CoV N CTD),type(description):Region(Dimerization),type(description):Region(Putative NLRP3 binding)
C_836_T_missense	195	type(description):Chain(Nucleoprotein),type(description):Domain(CoV N CTD),type(description):Region(Dimerization),type(description):Region(Putative NLRP3 binding)
C_255_T_synonymous	189	type(description):Chain(Nucleoprotein),type(description):Domain(CoV N NTD),type(description):Region(RNA-binding),type(description):Beta strand()
G_1201_T_missense	189	type(description):Chain(Nucleoprotein),type(description):Site(Cleavage (by host CASP6))
C_494_T_missense	189	type(description):Chain(Nucleoprotein),type(description):Domain(CoV N NTD),type(description):Region(RNA-binding)
T_1068_C_synonymous	188	type(description):Chain(Nucleoprotein),type(description):Domain(CoV N CTD),type(description):Region(Dimerization),type(description):Helix()
T_67_C_missense	187	type(description):Chain(Nucleoprotein),type(description):Region(Disordered),type(description):Compositional bias(Polar residues)
A_506_G_missense	186	type(description):Chain(Nucleoprotein),type(description):Domain(CoV N NTD),type(description):Region(RNA-binding),type(description):Region(Disordered)
T_486_C_synonymous	186	type(description):Chain(Nucleoprotein),type(description):Domain(CoV N NTD),type(description):Region(RNA-binding),type(description):Helix()
A_522_G_synonymous	184	type(description):Chain(Nucleoprotein),type(description):Domain(CoV N NTD),type(description):Region(RNA-binding),type(description):Region(Disordered),type(description):Mutagenesis(Significant increase of RNA-binding.),type(description):Beta strand()
T_450_C_synonymous	183	type(description):Chain(Nucleoprotein),type(description):Domain(CoV N NTD),type(description):Region(RNA-binding)
T_919_C_missense	183	type(description):Chain(Nucleoprotein),type(description):Domain(CoV N CTD),type(description):Region(Dimerization),type(description):Region(Putative NLRP3 binding)
G_1238_A_missense	182	type(description):Chain(Nucleoprotein)
G_598_A_missense	180	type(description):Chain(Nucleoprotein),type(description):Region(Disordered),type(description):Compositional bias(Polar residues)
C_972_T_synonymous	178	type(description):Chain(Nucleoprotein),type(description):Domain(CoV N CTD),type(description):Region(Dimerization),type(description):Region(Putative NLRP3 binding),type(description):Beta strand()
G_1204_T_missense	178	type(description):Chain(Nucleoprotein),type(description):Site(Cleavage (by host CASP6))
C_740_T_missense	178	type(description):Chain(Nucleoprotein),type(description):Region(Disordered),type(description):Compositional bias(Polar residues)
C_670_T_missense	177	type(description):Chain(Nucleoprotein)
C_1102_T_missense	176	type(description):Chain(Nucleoprotein),type(description):Region(Disordered),type(description):Compositional bias(Basic and acidic residues)
G_611_T_missense	174	type(description):Chain(Nucleoprotein),type(description):Region(Disordered),type(description):Compositional bias(Polar residues),type(description):Natural variant(in strain: Alpha/B.1.1.7, Gamma/P.1, Zeta/P.2, Theta/P.3, Lambda/C.37, Omicron/BA.1, Omicron/BA.2, Omicron/BA.2.12.1, Omicron BA.2.75, Omicron/BA.4, Omicron/BA.5),type(description):Mutagenesis(Partial increase of pathogenesis and fitnes…
C_835_T_missense	174	type(description):Chain(Nucleoprotein),type(description):Domain(CoV N CTD),type(description):Region(Dimerization),type(description):Region(Putative NLRP3 binding)
C_239_A_missense	174	type(description):Chain(Nucleoprotein),type(description):Domain(CoV N NTD),type(description):Region(RNA-binding),type(description):Region(Disordered)
A_1109_G_missense	173	type(description):Chain(Nucleoprotein),type(description):Region(Disordered),type(description):Compositional bias(Basic and acidic residues)
G_1042_T_missense	173	type(description):Chain(Nucleoprotein),type(description):Domain(CoV N CTD),type(description):Region(Dimerization),type(description):Helix()
C_1103_T_missense	173	type(description):Chain(Nucleoprotein),type(description):Region(Disordered),type(description):Compositional bias(Basic and acidic residues)
G_634_A_missense	172	type(description):Chain(Nucleoprotein),type(description):Region(Disordered)
C_864_T_synonymous	170	type(description):Chain(Nucleoprotein),type(description):Domain(CoV N CTD),type(description):Region(Dimerization),type(description):Region(Putative NLRP3 binding)
C_738_T_synonymous	169	type(description):Chain(Nucleoprotein),type(description):Region(Disordered),type(description):Compositional bias(Polar residues)
A_637_T_missense	169	type(description):Chain(Nucleoprotein)
A_1134_T_missense	168	type(description):Chain(Nucleoprotein),type(description):Region(Disordered),type(description):Compositional bias(Basic and acidic residues)
G_956_A_missense	167	type(description):Chain(Nucleoprotein),type(description):Domain(CoV N CTD),type(description):Region(Dimerization),type(description):Region(Putative NLRP3 binding),type(description):Beta strand()
C_729_A_synonymous	167	type(description):Chain(Nucleoprotein),type(description):Region(Disordered),type(description):Compositional bias(Polar residues)
G_187_A_missense	165	type(description):Chain(Nucleoprotein),type(description):Domain(CoV N NTD),type(description):Region(RNA-binding)
C_94_T_missense	165	type(description):Chain(Nucleoprotein),type(description):Region(Disordered),type(description):Compositional bias(Polar residues),type(description):Natural variant(in strain: Omicron/BA.1, Omicron/BA.2, Omicron/BA.2.12.1, Omicron BA.2.75, Omicron/BA.4, Omicron/BA.5)
T_1251_C_synonymous	165	type(description):Chain(Nucleoprotein)
G_52_T_missense	165	type(description):Chain(Nucleoprotein),type(description):Region(Disordered),type(description):Compositional bias(Polar residues)
C_1007_T_missense	164	type(description):Chain(Nucleoprotein),type(description):Domain(CoV N CTD),type(description):Region(Dimerization),type(description):Region(Putative NLRP3 binding)
C_213_T_synonymous	164	type(description):Chain(Nucleoprotein),type(description):Domain(CoV N NTD),type(description):Region(RNA-binding),type(description):Region(Disordered)
G_1167_A_synonymous	163	type(description):Chain(Nucleoprotein),type(description):Region(Disordered)
C_734_T_missense	162	type(description):Chain(Nucleoprotein),type(description):Region(Disordered),type(description):Compositional bias(Polar residues)
A_219_G_synonymous	161	type(description):Chain(Nucleoprotein),type(description):Domain(CoV N NTD),type(description):Region(RNA-binding),type(description):Region(Disordered)
G_669_T_synonymous	158	type(description):Chain(Nucleoprotein)
C_667_T_synonymous	156	type(description):Chain(Nucleoprotein)
T_648_C_synonymous	155	type(description):Chain(Nucleoprotein)
C_384_A_missense	155	type(description):Chain(Nucleoprotein),type(description):Domain(CoV N NTD),type(description):Region(RNA-binding)
G_102_A_synonymous	155	type(description):Chain(Nucleoprotein),type(description):Region(Disordered)
C_1127_T_missense	154	type(description):Chain(Nucleoprotein),type(description):Region(Disordered),type(description):Compositional bias(Basic and acidic residues)
C_1008_T_synonymous	153	type(description):Chain(Nucleoprotein),type(description):Domain(CoV N CTD),type(description):Region(Dimerization),type(description):Region(Putative NLRP3 binding)
A_195_G_synonymous	153	type(description):Chain(Nucleoprotein),type(description):Domain(CoV N NTD),type(description):Region(RNA-binding),type(description):Region(Disordered)
A_194_G_missense	152	type(description):Chain(Nucleoprotein),type(description):Domain(CoV N NTD),type(description):Region(RNA-binding),type(description):Region(Disordered)
C_336_T_synonymous	151	type(description):Chain(Nucleoprotein),type(description):Domain(CoV N NTD),type(description):Region(RNA-binding),type(description):Beta strand()
G_993_A_synonymous	151	type(description):Chain(Nucleoprotein),type(description):Domain(CoV N CTD),type(description):Region(Dimerization),type(description):Region(Putative NLRP3 binding),type(description):Beta strand()
G_1161_A_synonymous	151	type(description):Chain(Nucleoprotein),type(description):Region(Disordered)
G_214_A_missense	150	type(description):Chain(Nucleoprotein),type(description):Domain(CoV N NTD),type(description):Region(RNA-binding),type(description):Region(Disordered)
C_553_T_missense	149	type(description):Chain(Nucleoprotein),type(description):Region(RNA-binding),type(description):Region(Disordered),type(description):Compositional bias(Polar residues)
C_924_T_synonymous	148	type(description):Chain(Nucleoprotein),type(description):Domain(CoV N CTD),type(description):Region(Dimerization),type(description):Region(Putative NLRP3 binding)
G_584_A_missense	148	type(description):Chain(Nucleoprotein),type(description):Region(Disordered),type(description):Compositional bias(Polar residues)
G_307_A_missense	148	type(description):Chain(Nucleoprotein),type(description):Domain(CoV N NTD),type(description):Region(RNA-binding),type(description):Beta strand()
G_771_A_synonymous	143	type(description):Chain(Nucleoprotein),type(description):Domain(CoV N CTD),type(description):Region(Disordered),type(description):Motif(Nuclear localization signal)
A_1226_G_missense	143	type(description):Chain(Nucleoprotein)
C_788_T_missense	142	type(description):Chain(Nucleoprotein),type(description):Domain(CoV N CTD),type(description):Region(Disordered),type(description):Region(Dimerization),type(description):Region(Putative NLRP3 binding),type(description):Motif(Nuclear localization signal)
C_1178_T_missense	142	type(description):Chain(Nucleoprotein)
G_150_A_synonymous	142	type(description):Chain(Nucleoprotein),type(description):Domain(CoV N NTD),type(description):Region(Disordered),type(description):Region(RNA-binding)
T_243_C_synonymous	141	type(description):Chain(Nucleoprotein),type(description):Domain(CoV N NTD),type(description):Region(RNA-binding),type(description):Region(Disordered),type(description):Helix()
G_100_T_missense	139	type(description):Chain(Nucleoprotein),type(description):Region(Disordered)
G_1027_C_missense	139	type(description):Chain(Nucleoprotein),type(description):Domain(CoV N CTD),type(description):Region(Dimerization)
A_86_C_missense	139	type(description):Chain(Nucleoprotein),type(description):Region(Disordered),type(description):Compositional bias(Polar residues)
G_922_T_missense	139	type(description):Chain(Nucleoprotein),type(description):Domain(CoV N CTD),type(description):Region(Dimerization),type(description):Region(Putative NLRP3 binding)
G_74_A_missense	139	type(description):Chain(Nucleoprotein),type(description):Region(Disordered),type(description):Compositional bias(Polar residues)
G_77_T_missense	138	type(description):Chain(Nucleoprotein),type(description):Region(Disordered),type(description):Compositional bias(Polar residues)
T_1197_C_synonymous	138	type(description):Chain(Nucleoprotein),type(description):Site(Cleavage (by host CASP6))
C_904_T_missense	138	type(description):Chain(Nucleoprotein),type(description):Domain(CoV N CTD),type(description):Region(Dimerization),type(description):Region(Putative NLRP3 binding),type(description):Helix()
G_754_T_missense	137	type(description):Chain(Nucleoprotein),type(description):Domain(CoV N CTD),type(description):Region(Disordered),type(description):Helix()
G_408_A_synonymous	137	type(description):Chain(Nucleoprotein),type(description):Domain(CoV N NTD),type(description):Region(RNA-binding),type(description):Beta strand()
A_881_G_missense	137	type(description):Chain(Nucleoprotein),type(description):Domain(CoV N CTD),type(description):Region(Dimerization),type(description):Region(Putative NLRP3 binding),type(description):Helix()
G_817_T_missense	136	type(description):Chain(Nucleoprotein),type(description):Domain(CoV N CTD),type(description):Region(Dimerization),type(description):Region(Putative NLRP3 binding),type(description):Helix()
G_13_A_missense	136	type(description):Chain(Nucleoprotein),type(description):Region(Disordered),type(description):Compositional bias(Polar residues)
A_339_G_synonymous	135	type(description):Chain(Nucleoprotein),type(description):Domain(CoV N NTD),type(description):Region(RNA-binding)
G_27_A_synonymous	135	type(description):Chain(Nucleoprotein),type(description):Region(Disordered),type(description):Compositional bias(Polar residues)
G_584_C_missense	135	type(description):Chain(Nucleoprotein),type(description):Region(Disordered),type(description):Compositional bias(Polar residues)
T_1206_C_synonymous	133	type(description):Chain(Nucleoprotein),type(description):Site(Cleavage (by host CASP6))
C_16_A_missense	133	type(description):Chain(Nucleoprotein),type(description):Region(Disordered),type(description):Compositional bias(Polar residues)
C_414_T_synonymous	132	type(description):Chain(Nucleoprotein),type(description):Domain(CoV N NTD),type(description):Region(RNA-binding),type(description):Beta strand()
T_629_C_missense	132	type(description):Chain(Nucleoprotein),type(description):Region(Disordered)
A_964_G_missense	132	type(description):Chain(Nucleoprotein),type(description):Domain(CoV N CTD),type(description):Region(Dimerization),type(description):Region(Putative NLRP3 binding),type(description):Beta strand()
G_355_A_missense	132	type(description):Chain(Nucleoprotein),type(description):Domain(CoV N NTD),type(description):Region(RNA-binding),type(description):Turn()
G_539_T_missense	130	type(description):Chain(Nucleoprotein),type(description):Region(RNA-binding),type(description):Region(Disordered),type(description):Compositional bias(Polar residues)
G_1075_A_missense	130	type(description):Chain(Nucleoprotein),type(description):Domain(CoV N CTD),type(description):Region(Dimerization)
G_605_A_missense	130	type(description):Chain(Nucleoprotein),type(description):Region(Disordered),type(description):Compositional bias(Polar residues)
G_236_T_missense	130	type(description):Chain(Nucleoprotein),type(description):Domain(CoV N NTD),type(description):Region(RNA-binding),type(description):Region(Disordered)
A_220_G_missense	130	type(description):Chain(Nucleoprotein),type(description):Domain(CoV N NTD),type(description):Region(RNA-binding),type(description):Region(Disordered)
G_1152_T_missense	130	type(description):Chain(Nucleoprotein),type(description):Region(Disordered)
G_1048_T_missense	130	type(description):Chain(Nucleoprotein),type(description):Domain(CoV N CTD),type(description):Region(Dimerization),type(description):Helix()
C_138_T_synonymous	129	type(description):Chain(Nucleoprotein),type(description):Region(Disordered),type(description):Region(RNA-binding)
T_1029_C_synonymous	129	type(description):Chain(Nucleoprotein),type(description):Domain(CoV N CTD),type(description):Region(Dimerization)
G_707_T_missense	129	type(description):Chain(Nucleoprotein),type(description):Region(Disordered),type(description):Compositional bias(Polar residues)
G_533_A_missense	128	type(description):Chain(Nucleoprotein),type(description):Region(RNA-binding),type(description):Region(Disordered),type(description):Compositional bias(Polar residues)
A_11_G_missense	127	type(description):Chain(Nucleoprotein),type(description):Region(Disordered),type(description):Compositional bias(Polar residues)
T_933_C_synonymous	126	type(description):Chain(Nucleoprotein),type(description):Domain(CoV N CTD),type(description):Region(Dimerization),type(description):Region(Putative NLRP3 binding),type(description):Helix()
G_1240_T_missense	126	type(description):Chain(Nucleoprotein)
C_548_A_missense	125	type(description):Chain(Nucleoprotein),type(description):Region(RNA-binding),type(description):Region(Disordered),type(description):Compositional bias(Polar residues)
G_359_T_missense	125	type(description):Chain(Nucleoprotein),type(description):Domain(CoV N NTD),type(description):Region(RNA-binding),type(description):Turn()
C_425_T_missense	125	type(description):Chain(Nucleoprotein),type(description):Domain(CoV N NTD),type(description):Region(RNA-binding)
C_47_T_missense	125	type(description):Chain(Nucleoprotein),type(description):Region(Disordered),type(description):Compositional bias(Polar residues)
T_327_C_synonymous	124	type(description):Chain(Nucleoprotein),type(description):Domain(CoV N NTD),type(description):Region(RNA-binding),type(description):Mutagenesis(Significant decrease of RNA binding capacity.),type(description):Beta strand()
G_1122_A_synonymous	123	type(description):Chain(Nucleoprotein),type(description):Region(Disordered),type(description):Compositional bias(Basic and acidic residues)
A_839_T_missense	122	type(description):Chain(Nucleoprotein),type(description):Domain(CoV N CTD),type(description):Region(Dimerization),type(description):Region(Putative NLRP3 binding),type(description):Beta strand()
T_153_C_synonymous	122	type(description):Chain(Nucleoprotein),type(description):Domain(CoV N NTD),type(description):Region(Disordered),type(description):Region(RNA-binding)
G_73_T_missense	122	type(description):Chain(Nucleoprotein),type(description):Region(Disordered),type(description):Compositional bias(Polar residues)
G_634_T_missense	122	type(description):Chain(Nucleoprotein),type(description):Region(Disordered)
G_148_T_missense	122	type(description):Chain(Nucleoprotein),type(description):Domain(CoV N NTD),type(description):Region(Disordered),type(description):Region(RNA-binding)
C_485_T_missense	122	type(description):Chain(Nucleoprotein),type(description):Domain(CoV N NTD),type(description):Region(RNA-binding)
G_1200_A_synonymous	122	type(description):Chain(Nucleoprotein),type(description):Site(Cleavage (by host CASP6))
G_630_A_missense	121	type(description):Chain(Nucleoprotein),type(description):Region(Disordered)
A_381_G_synonymous	121	type(description):Chain(Nucleoprotein),type(description):Domain(CoV N NTD),type(description):Region(RNA-binding)
C_312_T_synonymous	121	type(description):Chain(Nucleoprotein),type(description):Domain(CoV N NTD),type(description):Region(RNA-binding)
C_619_T_missense	121	type(description):Chain(Nucleoprotein),type(description):Region(Disordered),type(description):Compositional bias(Polar residues)
C_1143_A_synonymous	120	type(description):Chain(Nucleoprotein),type(description):Region(Disordered),type(description):Compositional bias(Basic and acidic residues)
C_239_G_missense	119	type(description):Chain(Nucleoprotein),type(description):Domain(CoV N NTD),type(description):Region(RNA-binding),type(description):Region(Disordered)
G_474_A_synonymous	119	type(description):Chain(Nucleoprotein),type(description):Domain(CoV N NTD),type(description):Region(RNA-binding)
T_606_C_synonymous	119	type(description):Chain(Nucleoprotein),type(description):Region(Disordered),type(description):Compositional bias(Polar residues)
G_889_T_missense	118	type(description):Chain(Nucleoprotein),type(description):Domain(CoV N CTD),type(description):Region(Dimerization),type(description):Region(Putative NLRP3 binding),type(description):Helix()
C_166_T_missense	118	type(description):Chain(Nucleoprotein),type(description):Domain(CoV N NTD),type(description):Region(RNA-binding)
G_98_A_missense	117	type(description):Chain(Nucleoprotein),type(description):Region(Disordered),type(description):Compositional bias(Polar residues),type(description):Natural variant(in strain: Omicron/BA.1, Omicron/BA.2, Omicron/BA.2.12.1, Omicron BA.2.75, Omicron/BA.4, Omicron/BA.5)
A_495_G_synonymous	117	type(description):Chain(Nucleoprotein),type(description):Domain(CoV N NTD),type(description):Region(RNA-binding)
T_237_C_synonymous	116	type(description):Chain(Nucleoprotein),type(description):Domain(CoV N NTD),type(description):Region(RNA-binding),type(description):Region(Disordered)
C_696_T_synonymous	116	type(description):Chain(Nucleoprotein)
G_1195_A_missense	115	type(description):Chain(Nucleoprotein)
C_1113_T_synonymous	114	type(description):Chain(Nucleoprotein),type(description):Region(Disordered),type(description):Compositional bias(Basic and acidic residues)
C_28_A_synonymous	114	type(description):Chain(Nucleoprotein),type(description):Region(Disordered),type(description):Compositional bias(Polar residues)
G_867_C_missense	114	type(description):Chain(Nucleoprotein),type(description):Domain(CoV N CTD),type(description):Region(Dimerization),type(description):Region(Putative NLRP3 binding),type(description):Helix()
G_631_A_missense	114	type(description):Chain(Nucleoprotein),type(description):Region(Disordered)
C_1212_T_synonymous	114	type(description):Chain(Nucleoprotein)
G_635_T_missense	114	type(description):Chain(Nucleoprotein),type(description):Region(Disordered)
G_371_A_missense	114	type(description):Chain(Nucleoprotein),type(description):Domain(CoV N NTD),type(description):Region(RNA-binding)
G_1154_A_missense	113	type(description):Chain(Nucleoprotein),type(description):Region(Disordered)
A_204_T_synonymous	113	type(description):Chain(Nucleoprotein),type(description):Domain(CoV N NTD),type(description):Region(RNA-binding),type(description):Region(Disordered),type(description):Mutagenesis(No effect on RNA-binding.)
G_1126_A_missense	113	type(description):Chain(Nucleoprotein),type(description):Region(Disordered),type(description):Compositional bias(Basic and acidic residues)
G_535_A_missense	113	type(description):Chain(Nucleoprotein),type(description):Region(RNA-binding),type(description):Region(Disordered),type(description):Compositional bias(Polar residues)
A_1130_G_missense	113	type(description):Chain(Nucleoprotein),type(description):Region(Disordered),type(description):Compositional bias(Basic and acidic residues)
A_1194_G_synonymous	112	type(description):Chain(Nucleoprotein)
C_593_T_missense	111	type(description):Chain(Nucleoprotein),type(description):Region(Disordered),type(description):Compositional bias(Polar residues)
G_1141_T_missense	110	type(description):Chain(Nucleoprotein),type(description):Region(Disordered),type(description):Compositional bias(Basic and acidic residues)
C_825_T_synonymous	110	type(description):Chain(Nucleoprotein),type(description):Domain(CoV N CTD),type(description):Region(Dimerization),type(description):Region(Putative NLRP3 binding)
T_345_A_synonymous	108	type(description):Chain(Nucleoprotein),type(description):Domain(CoV N NTD),type(description):Region(RNA-binding)
G_635_A_missense	108	type(description):Chain(Nucleoprotein),type(description):Region(Disordered)
T_594_C_synonymous	107	type(description):Chain(Nucleoprotein),type(description):Region(Disordered),type(description):Compositional bias(Polar residues)
G_532_A_missense	107	type(description):Chain(Nucleoprotein),type(description):Region(RNA-binding),type(description):Region(Disordered),type(description):Compositional bias(Polar residues)
A_1160_G_missense	107	type(description):Chain(Nucleoprotein),type(description):Region(Disordered)
A_36_G_synonymous	107	type(description):Chain(Nucleoprotein),type(description):Region(Disordered),type(description):Compositional bias(Polar residues),type(description):Natural variant(in strain: Eta/B.1.525)
G_48_T_synonymous	106	type(description):Chain(Nucleoprotein),type(description):Region(Disordered),type(description):Compositional bias(Polar residues)
G_1174_T_missense	106	type(description):Chain(Nucleoprotein)
C_942_T_synonymous	106	type(description):Chain(Nucleoprotein),type(description):Domain(CoV N CTD),type(description):Region(Dimerization),type(description):Region(Putative NLRP3 binding),type(description):Helix()
G_939_T_synonymous	105	type(description):Chain(Nucleoprotein),type(description):Domain(CoV N CTD),type(description):Region(Dimerization),type(description):Region(Putative NLRP3 binding),type(description):Helix()
G_163_C_missense	105	type(description):Chain(Nucleoprotein),type(description):Domain(CoV N NTD),type(description):Region(RNA-binding)
G_373_A_missense	104	type(description):Chain(Nucleoprotein),type(description):Domain(CoV N NTD),type(description):Region(RNA-binding)
G_307_T_missense	104	type(description):Chain(Nucleoprotein),type(description):Domain(CoV N NTD),type(description):Region(RNA-binding),type(description):Beta strand()
A_69_T_synonymous	104	type(description):Chain(Nucleoprotein),type(description):Region(Disordered),type(description):Compositional bias(Polar residues)
T_1137_C_synonymous	102	type(description):Chain(Nucleoprotein),type(description):Region(Disordered),type(description):Compositional bias(Basic and acidic residues)
A_726_G_synonymous	102	type(description):Chain(Nucleoprotein),type(description):Region(Disordered),type(description):Compositional bias(Polar residues)
C_1113_A_missense	102	type(description):Chain(Nucleoprotein),type(description):Region(Disordered),type(description):Compositional bias(Basic and acidic residues)
C_1143_T_synonymous	101	type(description):Chain(Nucleoprotein),type(description):Region(Disordered),type(description):Compositional bias(Basic and acidic residues)
T_45_C_synonymous	101	type(description):Chain(Nucleoprotein),type(description):Region(Disordered),type(description):Compositional bias(Polar residues)
C_503_T_missense	99	type(description):Chain(Nucleoprotein),type(description):Domain(CoV N NTD),type(description):Region(RNA-binding)
T_834_C_synonymous	99	type(description):Chain(Nucleoprotein),type(description):Domain(CoV N CTD),type(description):Region(Dimerization),type(description):Region(Putative NLRP3 binding)
G_119_T_missense	98	type(description):Chain(Nucleoprotein),type(description):Region(Disordered)
G_1158_A_synonymous	98	type(description):Chain(Nucleoprotein),type(description):Region(Disordered)
G_652_T_missense	98	type(description):Chain(Nucleoprotein)
A_1069_G_missense	98	type(description):Chain(Nucleoprotein),type(description):Domain(CoV N CTD),type(description):Region(Dimerization)
C_957_T_synonymous	98	type(description):Chain(Nucleoprotein),type(description):Domain(CoV N CTD),type(description):Region(Dimerization),type(description):Region(Putative NLRP3 binding),type(description):Beta strand()
C_337_T_synonymous	97	type(description):Chain(Nucleoprotein),type(description):Domain(CoV N NTD),type(description):Region(RNA-binding)
A_837_T_synonymous	97	type(description):Chain(Nucleoprotein),type(description):Domain(CoV N CTD),type(description):Region(Dimerization),type(description):Region(Putative NLRP3 binding),type(description):Beta strand()
C_755_T_missense	97	type(description):Chain(Nucleoprotein),type(description):Domain(CoV N CTD),type(description):Region(Disordered),type(description):Helix()
G_1152_A_synonymous	96	type(description):Chain(Nucleoprotein),type(description):Region(Disordered)
C_1030_T_missense	96	type(description):Chain(Nucleoprotein),type(description):Domain(CoV N CTD),type(description):Region(Dimerization)
G_385_A_missense	96	type(description):Chain(Nucleoprotein),type(description):Domain(CoV N NTD),type(description):Region(RNA-binding)
T_470_C_missense	95	type(description):Chain(Nucleoprotein),type(description):Domain(CoV N NTD),type(description):Region(RNA-binding)
A_1166_T_missense	94	type(description):Chain(Nucleoprotein),type(description):Region(Disordered)
G_652_A_missense	94	type(description):Chain(Nucleoprotein)
G_1243_A_missense	94	type(description):Chain(Nucleoprotein)
T_618_C_synonymous	94	type(description):Chain(Nucleoprotein),type(description):Region(Disordered),type(description):Compositional bias(Polar residues),type(description):Modified residue(Phosphoserine; by host GSK3-alpha and GSK3-beta),type(description):Mutagenesis(Partial loss of phosphorylation.)
A_504_G_synonymous	93	type(description):Chain(Nucleoprotein),type(description):Domain(CoV N NTD),type(description):Region(RNA-binding),type(description):Region(Disordered)
C_546_T_synonymous	93	type(description):Chain(Nucleoprotein),type(description):Region(RNA-binding),type(description):Region(Disordered),type(description):Compositional bias(Polar residues)
T_12_C_synonymous	93	type(description):Chain(Nucleoprotein),type(description):Region(Disordered),type(description):Compositional bias(Polar residues)
G_640_A_missense	93	type(description):Chain(Nucleoprotein)
C_749_T_missense	93	type(description):Chain(Nucleoprotein),type(description):Domain(CoV N CTD),type(description):Region(Disordered),type(description):Compositional bias(Polar residues)
G_768_A_synonymous	93	type(description):Chain(Nucleoprotein),type(description):Domain(CoV N CTD),type(description):Region(Disordered),type(description):Motif(Nuclear localization signal),type(description):Helix()
G_712_A_missense	93	type(description):Chain(Nucleoprotein),type(description):Region(Disordered),type(description):Compositional bias(Polar residues)
A_480_G_synonymous	92	type(description):Chain(Nucleoprotein),type(description):Domain(CoV N NTD),type(description):Region(RNA-binding)
G_808_A_missense	92	type(description):Chain(Nucleoprotein),type(description):Domain(CoV N CTD),type(description):Region(Dimerization),type(description):Region(Putative NLRP3 binding)
G_34_T_missense	92	type(description):Chain(Nucleoprotein),type(description):Region(Disordered),type(description):Compositional bias(Polar residues)
C_1031_T_missense	92	type(description):Chain(Nucleoprotein),type(description):Domain(CoV N CTD),type(description):Region(Dimerization)
A_117_G_synonymous	91	type(description):Chain(Nucleoprotein),type(description):Region(Disordered)
C_58_T_missense	91	type(description):Chain(Nucleoprotein),type(description):Region(Disordered),type(description):Compositional bias(Polar residues)
G_241_C_missense	91	type(description):Chain(Nucleoprotein),type(description):Domain(CoV N NTD),type(description):Region(RNA-binding),type(description):Region(Disordered),type(description):Helix()
T_165_C_synonymous	91	type(description):Chain(Nucleoprotein),type(description):Domain(CoV N NTD),type(description):Region(RNA-binding)
C_600_T_synonymous	91	type(description):Chain(Nucleoprotein),type(description):Region(Disordered),type(description):Compositional bias(Polar residues)
G_266_A_missense	90	type(description):Chain(Nucleoprotein),type(description):Domain(CoV N NTD),type(description):Region(RNA-binding),type(description):Beta strand()
G_611_C_missense	90	type(description):Chain(Nucleoprotein),type(description):Region(Disordered),type(description):Compositional bias(Polar residues),type(description):Natural variant(in strain: Alpha/B.1.1.7, Gamma/P.1, Zeta/P.2, Theta/P.3, Lambda/C.37, Omicron/BA.1, Omicron/BA.2, Omicron/BA.2.12.1, Omicron BA.2.75, Omicron/BA.4, Omicron/BA.5),type(description):Mutagenesis(Partial increase of pathogenesis and fitnes…
G_1027_T_missense	90	type(description):Chain(Nucleoprotein),type(description):Domain(CoV N CTD),type(description):Region(Dimerization)
C_364_T_missense	90	type(description):Chain(Nucleoprotein),type(description):Domain(CoV N NTD),type(description):Region(RNA-binding)
G_474_T_synonymous	90	type(description):Chain(Nucleoprotein),type(description):Domain(CoV N NTD),type(description):Region(RNA-binding)
A_1217_G_missense	90	type(description):Chain(Nucleoprotein)
G_867_A_synonymous	90	type(description):Chain(Nucleoprotein),type(description):Domain(CoV N CTD),type(description):Region(Dimerization),type(description):Region(Putative NLRP3 binding),type(description):Helix()
A_711_G_synonymous	89	type(description):Chain(Nucleoprotein),type(description):Region(Disordered),type(description):Compositional bias(Polar residues)
T_201_C_synonymous	89	type(description):Chain(Nucleoprotein),type(description):Domain(CoV N NTD),type(description):Region(RNA-binding),type(description):Region(Disordered)
A_1248_T_synonymous	88	type(description):Chain(Nucleoprotein)
T_1239_C_synonymous	87	type(description):Chain(Nucleoprotein),type(description):Natural variant(in strain: Omicron/BA.2, Omicron/BA.2.12.1, Omicron BA.2.75, Omicron/BA.4, Omicron/BA.5)
G_1195_C_missense	87	type(description):Chain(Nucleoprotein)
A_63_T_synonymous	87	type(description):Chain(Nucleoprotein),type(description):Region(Disordered),type(description):Compositional bias(Polar residues)
A_143_G_missense	87	type(description):Chain(Nucleoprotein),type(description):Region(Disordered),type(description):Region(RNA-binding)
C_81_T_synonymous	86	type(description):Chain(Nucleoprotein),type(description):Region(Disordered),type(description):Compositional bias(Polar residues)
A_717_T_missense	86	type(description):Chain(Nucleoprotein),type(description):Region(Disordered),type(description):Compositional bias(Polar residues)
C_721_A_missense	86	type(description):Chain(Nucleoprotein),type(description):Region(Disordered),type(description):Compositional bias(Polar residues)
A_885_G_synonymous	86	type(description):Chain(Nucleoprotein),type(description):Domain(CoV N CTD),type(description):Region(Dimerization),type(description):Region(Putative NLRP3 binding),type(description):Helix()
T_120_C_synonymous	85	type(description):Chain(Nucleoprotein),type(description):Region(Disordered)
T_589_C_missense	85	type(description):Chain(Nucleoprotein),type(description):Region(Disordered),type(description):Compositional bias(Polar residues)
G_123_T_synonymous	84	type(description):Chain(Nucleoprotein),type(description):Region(Disordered),type(description):Region(RNA-binding)
T_735_C_synonymous	84	type(description):Chain(Nucleoprotein),type(description):Region(Disordered),type(description):Compositional bias(Polar residues)
T_1087_C_missense	84	type(description):Chain(Nucleoprotein),type(description):Domain(CoV N CTD),type(description):Region(Disordered),type(description):Compositional bias(Basic and acidic residues)
G_1254_A_synonymous	84	type(description):Chain(Nucleoprotein)
G_713_A_missense	83	type(description):Chain(Nucleoprotein),type(description):Region(Disordered),type(description):Compositional bias(Polar residues)
A_128_G_missense	83	type(description):Chain(Nucleoprotein),type(description):Region(Disordered),type(description):Region(RNA-binding)
G_101_A_missense	83	type(description):Chain(Nucleoprotein),type(description):Region(Disordered)
G_993_T_missense	82	type(description):Chain(Nucleoprotein),type(description):Domain(CoV N CTD),type(description):Region(Dimerization),type(description):Region(Putative NLRP3 binding),type(description):Beta strand()
T_1145_C_missense	82	type(description):Chain(Nucleoprotein),type(description):Region(Disordered),type(description):Compositional bias(Basic and acidic residues)
A_531_G_synonymous	82	type(description):Chain(Nucleoprotein),type(description):Region(RNA-binding),type(description):Region(Disordered),type(description):Compositional bias(Polar residues)
A_83_G_missense	81	type(description):Chain(Nucleoprotein),type(description):Region(Disordered),type(description):Compositional bias(Polar residues)
G_122_T_missense	81	type(description):Chain(Nucleoprotein),type(description):Region(Disordered)
T_1062_C_synonymous	81	type(description):Chain(Nucleoprotein),type(description):Domain(CoV N CTD),type(description):Region(Dimerization),type(description):Helix()
G_41_A_missense	81	type(description):Chain(Nucleoprotein),type(description):Region(Disordered),type(description):Compositional bias(Polar residues)
T_588_C_synonymous	81	type(description):Chain(Nucleoprotein),type(description):Region(Disordered),type(description):Compositional bias(Polar residues)
C_277_A_synonymous	80	type(description):Chain(Nucleoprotein),type(description):Domain(CoV N NTD),type(description):Region(RNA-binding)
A_1025_G_missense	80	type(description):Chain(Nucleoprotein),type(description):Domain(CoV N CTD),type(description):Region(Dimerization)
T_1242_C_synonymous	80	type(description):Chain(Nucleoprotein)
G_1255_A_missense	79	type(description):Chain(Nucleoprotein)
C_528_T_synonymous	79	type(description):Chain(Nucleoprotein),type(description):Region(RNA-binding),type(description):Region(Disordered),type(description):Modified residue(Phosphoserine; by host),type(description):Beta strand()
G_598_T_missense	79	type(description):Chain(Nucleoprotein),type(description):Region(Disordered),type(description):Compositional bias(Polar residues)
A_114_G_synonymous	79	type(description):Chain(Nucleoprotein),type(description):Region(Disordered)
T_1191_C_synonymous	79	type(description):Chain(Nucleoprotein)
A_76_T_missense	79	type(description):Chain(Nucleoprotein),type(description):Region(Disordered),type(description):Compositional bias(Polar residues)
T_672_C_synonymous	79	type(description):Chain(Nucleoprotein)
G_286_T_missense	79	type(description):Chain(Nucleoprotein),type(description):Domain(CoV N NTD),type(description):Region(RNA-binding)
T_61_C_missense	79	type(description):Chain(Nucleoprotein),type(description):Region(Disordered),type(description):Compositional bias(Polar residues)
C_620_T_missense	78	type(description):Chain(Nucleoprotein),type(description):Region(Disordered),type(description):Compositional bias(Polar residues)
T_639_C_synonymous	78	type(description):Chain(Nucleoprotein)
G_626_T_missense	78	type(description):Chain(Nucleoprotein),type(description):Region(Disordered)
C_59_T_missense	78	type(description):Chain(Nucleoprotein),type(description):Region(Disordered),type(description):Compositional bias(Polar residues)
C_729_T_synonymous	77	type(description):Chain(Nucleoprotein),type(description):Region(Disordered),type(description):Compositional bias(Polar residues)
G_14_T_missense	77	type(description):Chain(Nucleoprotein),type(description):Region(Disordered),type(description):Compositional bias(Polar residues)
G_707_A_missense	77	type(description):Chain(Nucleoprotein),type(description):Region(Disordered),type(description):Compositional bias(Polar residues)
T_580_C_missense	76	type(description):Chain(Nucleoprotein),type(description):Region(Disordered),type(description):Compositional bias(Polar residues)
G_289_A_missense	76	type(description):Chain(Nucleoprotein),type(description):Domain(CoV N NTD),type(description):Region(RNA-binding)
G_52_A_missense	76	type(description):Chain(Nucleoprotein),type(description):Region(Disordered),type(description):Compositional bias(Polar residues)
G_409_A_missense	76	type(description):Chain(Nucleoprotein),type(description):Domain(CoV N NTD),type(description):Region(RNA-binding),type(description):Beta strand()
G_1042_A_missense	76	type(description):Chain(Nucleoprotein),type(description):Domain(CoV N CTD),type(description):Region(Dimerization),type(description):Helix()
A_780_G_synonymous	76	type(description):Chain(Nucleoprotein),type(description):Domain(CoV N CTD),type(description):Region(Disordered),type(description):Region(Dimerization),type(description):Region(Putative NLRP3 binding),type(description):Motif(Nuclear localization signal),type(description):Helix()
T_621_C_synonymous	75	type(description):Chain(Nucleoprotein),type(description):Region(Disordered),type(description):Compositional bias(Polar residues)
A_393_G_missense	75	type(description):Chain(Nucleoprotein),type(description):Domain(CoV N NTD),type(description):Region(RNA-binding),type(description):Beta strand()
C_560_T_missense	75	type(description):Chain(Nucleoprotein),type(description):Region(Disordered),type(description):Compositional bias(Polar residues)
C_239_T_missense	75	type(description):Chain(Nucleoprotein),type(description):Domain(CoV N NTD),type(description):Region(RNA-binding),type(description):Region(Disordered)
A_426_G_synonymous	75	type(description):Chain(Nucleoprotein),type(description):Domain(CoV N NTD),type(description):Region(RNA-binding)
C_659_T_missense	75	type(description):Chain(Nucleoprotein),type(description):Beta strand()
T_540_C_synonymous	74	type(description):Chain(Nucleoprotein),type(description):Region(RNA-binding),type(description):Region(Disordered),type(description):Compositional bias(Polar residues)
G_649_A_missense	74	type(description):Chain(Nucleoprotein)
G_702_A_missense	73	type(description):Chain(Nucleoprotein),type(description):Region(Disordered),type(description):Compositional bias(Polar residues),type(description):Natural variant(in strain: Zeta/P.2)
T_555_C_synonymous	73	type(description):Chain(Nucleoprotein),type(description):Region(RNA-binding),type(description):Region(Disordered),type(description):Compositional bias(Polar residues)
T_708_C_synonymous	73	type(description):Chain(Nucleoprotein),type(description):Region(Disordered),type(description):Compositional bias(Polar residues)
G_84_A_synonymous	73	type(description):Chain(Nucleoprotein),type(description):Region(Disordered),type(description):Compositional bias(Polar residues)
C_16_T_missense	73	type(description):Chain(Nucleoprotein),type(description):Region(Disordered),type(description):Compositional bias(Polar residues)
C_792_T_synonymous	72	type(description):Chain(Nucleoprotein),type(description):Domain(CoV N CTD),type(description):Region(Disordered),type(description):Region(Dimerization),type(description):Region(Putative NLRP3 binding),type(description):Motif(Nuclear localization signal)
A_837_G_synonymous	72	type(description):Chain(Nucleoprotein),type(description):Domain(CoV N CTD),type(description):Region(Dimerization),type(description):Region(Putative NLRP3 binding),type(description):Beta strand()
A_743_G_missense	72	type(description):Chain(Nucleoprotein),type(description):Domain(CoV N CTD),type(description):Region(Disordered),type(description):Compositional bias(Polar residues)
A_80_G_missense	71	type(description):Chain(Nucleoprotein),type(description):Region(Disordered),type(description):Compositional bias(Polar residues)
G_105_C_synonymous	71	type(description):Chain(Nucleoprotein),type(description):Region(Disordered)
T_624_A_synonymous	71	type(description):Chain(Nucleoprotein),type(description):Region(Disordered),type(description):Compositional bias(Polar residues)
G_602_C_missense	71	type(description):Chain(Nucleoprotein),type(description):Region(Disordered),type(description):Compositional bias(Polar residues)
G_103_T_missense	70	type(description):Chain(Nucleoprotein),type(description):Region(Disordered)
G_566_A_missense	70	type(description):Chain(Nucleoprotein),type(description):Region(Disordered),type(description):Compositional bias(Polar residues)
G_236_A_missense	70	type(description):Chain(Nucleoprotein),type(description):Domain(CoV N NTD),type(description):Region(RNA-binding),type(description):Region(Disordered)
C_977_A_missense	70	type(description):Chain(Nucleoprotein),type(description):Domain(CoV N CTD),type(description):Region(Dimerization),type(description):Region(Putative NLRP3 binding)
A_815_T_missense	70	type(description):Chain(Nucleoprotein),type(description):Domain(CoV N CTD),type(description):Region(Dimerization),type(description):Region(Putative NLRP3 binding),type(description):Helix()
C_356_T_missense	70	type(description):Chain(Nucleoprotein),type(description):Domain(CoV N NTD),type(description):Region(RNA-binding),type(description):Turn()
A_1086_G_synonymous	70	type(description):Chain(Nucleoprotein),type(description):Domain(CoV N CTD),type(description):Region(Disordered),type(description):Compositional bias(Basic and acidic residues),type(description):Helix()
T_807_C_synonymous	70	type(description):Chain(Nucleoprotein),type(description):Domain(CoV N CTD),type(description):Region(Dimerization),type(description):Region(Putative NLRP3 binding)
G_525_T_synonymous	70	type(description):Chain(Nucleoprotein),type(description):Region(RNA-binding),type(description):Region(Disordered),type(description):Beta strand()
A_613_C_missense	70	type(description):Chain(Nucleoprotein),type(description):Region(Disordered),type(description):Compositional bias(Polar residues)
G_544_A_missense	70	type(description):Chain(Nucleoprotein),type(description):Region(RNA-binding),type(description):Region(Disordered),type(description):Compositional bias(Polar residues)
G_55_A_missense	69	type(description):Chain(Nucleoprotein),type(description):Region(Disordered),type(description):Compositional bias(Polar residues)
G_536_A_missense	69	type(description):Chain(Nucleoprotein),type(description):Region(RNA-binding),type(description):Region(Disordered),type(description):Compositional bias(Polar residues)
G_578_C_missense	69	type(description):Chain(Nucleoprotein),type(description):Region(Disordered),type(description):Compositional bias(Polar residues)
A_519_G_synonymous	69	type(description):Chain(Nucleoprotein),type(description):Domain(CoV N NTD),type(description):Region(RNA-binding),type(description):Region(Disordered),type(description):Beta strand()
G_307_C_missense	69	type(description):Chain(Nucleoprotein),type(description):Domain(CoV N NTD),type(description):Region(RNA-binding),type(description):Beta strand()
A_1034_G_missense	69	type(description):Chain(Nucleoprotein),type(description):Domain(CoV N CTD),type(description):Region(Dimerization)
T_855_C_synonymous	68	type(description):Chain(Nucleoprotein),type(description):Domain(CoV N CTD),type(description):Region(Dimerization),type(description):Region(Putative NLRP3 binding)
G_359_A_missense	68	type(description):Chain(Nucleoprotein),type(description):Domain(CoV N NTD),type(description):Region(RNA-binding),type(description):Turn()
C_137_T_missense	68	type(description):Chain(Nucleoprotein),type(description):Region(Disordered),type(description):Region(RNA-binding)
A_488_G_missense	68	type(description):Chain(Nucleoprotein),type(description):Domain(CoV N NTD),type(description):Region(RNA-binding),type(description):Helix()
A_1133_T_missense	68	type(description):Chain(Nucleoprotein),type(description):Region(Disordered),type(description):Compositional bias(Basic and acidic residues)
C_603_T_synonymous	68	type(description):Chain(Nucleoprotein),type(description):Region(Disordered),type(description):Compositional bias(Polar residues)
G_29_C_missense	68	type(description):Chain(Nucleoprotein),type(description):Region(Disordered),type(description):Compositional bias(Polar residues)
T_297_C_synonymous	68	type(description):Chain(Nucleoprotein),type(description):Domain(CoV N NTD),type(description):Region(RNA-binding)
C_565_T_missense	67	type(description):Chain(Nucleoprotein),type(description):Region(Disordered),type(description):Compositional bias(Polar residues)
C_773_T_missense	67	type(description):Chain(Nucleoprotein),type(description):Domain(CoV N CTD),type(description):Region(Disordered),type(description):Motif(Nuclear localization signal)
T_891_C_synonymous	67	type(description):Chain(Nucleoprotein),type(description):Domain(CoV N CTD),type(description):Region(Dimerization),type(description):Region(Putative NLRP3 binding),type(description):Helix()
T_795_C_synonymous	67	type(description):Chain(Nucleoprotein),type(description):Domain(CoV N CTD),type(description):Region(Disordered),type(description):Region(Dimerization),type(description):Region(Putative NLRP3 binding)
A_678_G_synonymous	66	type(description):Chain(Nucleoprotein)
A_204_G_synonymous	66	type(description):Chain(Nucleoprotein),type(description):Domain(CoV N NTD),type(description):Region(RNA-binding),type(description):Region(Disordered),type(description):Mutagenesis(No effect on RNA-binding.)
T_921_A_missense	66	type(description):Chain(Nucleoprotein),type(description):Domain(CoV N CTD),type(description):Region(Dimerization),type(description):Region(Putative NLRP3 binding)
G_183_A_synonymous	66	type(description):Chain(Nucleoprotein),type(description):Domain(CoV N NTD),type(description):Region(RNA-binding),type(description):Beta strand()
A_1107_G_synonymous	66	type(description):Chain(Nucleoprotein),type(description):Region(Disordered),type(description):Compositional bias(Basic and acidic residues)
C_75_T_synonymous	66	type(description):Chain(Nucleoprotein),type(description):Region(Disordered),type(description):Compositional bias(Polar residues)
G_1110_A_synonymous	66	type(description):Chain(Nucleoprotein),type(description):Region(Disordered),type(description):Compositional bias(Basic and acidic residues)
C_1142_T_missense	66	type(description):Chain(Nucleoprotein),type(description):Region(Disordered),type(description):Compositional bias(Basic and acidic residues)
G_1018_A_missense	66	type(description):Chain(Nucleoprotein),type(description):Domain(CoV N CTD),type(description):Region(Dimerization),type(description):Region(Putative NLRP3 binding)
T_615_C_synonymous	66	type(description):Chain(Nucleoprotein),type(description):Region(Disordered),type(description):Compositional bias(Polar residues),type(description):Natural variant(in strain: Beta/B.1.351, Epsilon/B.1.429, Eta/B.1.525 and Mu/B.1.621)
T_462_C_synonymous	65	type(description):Chain(Nucleoprotein),type(description):Domain(CoV N NTD),type(description):Region(RNA-binding)
T_33_C_synonymous	65	type(description):Chain(Nucleoprotein),type(description):Region(Disordered),type(description):Compositional bias(Polar residues)
G_439_A_missense	65	type(description):Chain(Nucleoprotein),type(description):Domain(CoV N NTD),type(description):Region(RNA-binding)
A_1139_G_missense	65	type(description):Chain(Nucleoprotein),type(description):Region(Disordered),type(description):Compositional bias(Basic and acidic residues)
A_625_G_missense	65	type(description):Chain(Nucleoprotein),type(description):Region(Disordered)
G_1122_C_missense	64	type(description):Chain(Nucleoprotein),type(description):Region(Disordered),type(description):Compositional bias(Basic and acidic residues)
A_426_T_synonymous	64	type(description):Chain(Nucleoprotein),type(description):Domain(CoV N NTD),type(description):Region(RNA-binding)
T_222_C_synonymous	64	type(description):Chain(Nucleoprotein),type(description):Domain(CoV N NTD),type(description):Region(RNA-binding),type(description):Region(Disordered)
G_1161_T_missense	64	type(description):Chain(Nucleoprotein),type(description):Region(Disordered)
G_1176_A_synonymous	64	type(description):Chain(Nucleoprotein)
A_489_G_synonymous	64	type(description):Chain(Nucleoprotein),type(description):Domain(CoV N NTD),type(description):Region(RNA-binding),type(description):Mutagenesis(Partial loss of RNA-binding.),type(description):Helix()
G_1122_T_missense	64	type(description):Chain(Nucleoprotein),type(description):Region(Disordered),type(description):Compositional bias(Basic and acidic residues)
C_835_A_missense	64	type(description):Chain(Nucleoprotein),type(description):Domain(CoV N CTD),type(description):Region(Dimerization),type(description):Region(Putative NLRP3 binding)
G_1154_T_missense	64	type(description):Chain(Nucleoprotein),type(description):Region(Disordered)
G_861_T_synonymous	64	type(description):Chain(Nucleoprotein),type(description):Domain(CoV N CTD),type(description):Region(Dimerization),type(description):Region(Putative NLRP3 binding)
T_762_C_synonymous	63	type(description):Chain(Nucleoprotein),type(description):Domain(CoV N CTD),type(description):Region(Disordered),type(description):Helix()
A_801_G_synonymous	63	type(description):Chain(Nucleoprotein),type(description):Domain(CoV N CTD),type(description):Region(Dimerization),type(description):Region(Putative NLRP3 binding),type(description):Beta strand()
G_889_C_missense	63	type(description):Chain(Nucleoprotein),type(description):Domain(CoV N CTD),type(description):Region(Dimerization),type(description):Region(Putative NLRP3 binding),type(description):Helix()
T_389_C_missense	63	type(description):Chain(Nucleoprotein),type(description):Domain(CoV N NTD),type(description):Region(RNA-binding)
C_558_T_synonymous	63	type(description):Chain(Nucleoprotein),type(description):Region(RNA-binding),type(description):Region(Disordered),type(description):Compositional bias(Polar residues)
G_641_A_missense	63	type(description):Chain(Nucleoprotein)
C_59_A_missense	62	type(description):Chain(Nucleoprotein),type(description):Region(Disordered),type(description):Compositional bias(Polar residues)
G_1017_A_synonymous	62	type(description):Chain(Nucleoprotein),type(description):Domain(CoV N CTD),type(description):Region(Dimerization),type(description):Region(Putative NLRP3 binding)
G_970_A_missense	62	type(description):Chain(Nucleoprotein),type(description):Domain(CoV N CTD),type(description):Region(Dimerization),type(description):Region(Putative NLRP3 binding),type(description):Beta strand()
A_813_T_synonymous	62	type(description):Chain(Nucleoprotein),type(description):Domain(CoV N CTD),type(description):Region(Dimerization),type(description):Region(Putative NLRP3 binding),type(description):Helix()
G_508_A_missense	62	type(description):Chain(Nucleoprotein),type(description):Domain(CoV N NTD),type(description):Region(RNA-binding),type(description):Region(Disordered)
T_965_C_missense	62	type(description):Chain(Nucleoprotein),type(description):Domain(CoV N CTD),type(description):Region(Dimerization),type(description):Region(Putative NLRP3 binding),type(description):Beta strand()
C_617_T_missense	61	type(description):Chain(Nucleoprotein),type(description):Region(Disordered),type(description):Compositional bias(Polar residues)
A_22_T_missense	61	type(description):Chain(Nucleoprotein),type(description):Region(Disordered),type(description):Compositional bias(Polar residues)
C_227_T_missense	61	type(description):Chain(Nucleoprotein),type(description):Domain(CoV N NTD),type(description):Region(RNA-binding),type(description):Region(Disordered)
A_612_G_synonymous	61	type(description):Chain(Nucleoprotein),type(description):Region(Disordered),type(description):Compositional bias(Polar residues),type(description):Natural variant(in strain: Alpha/B.1.1.7, Gamma/P.1, Zeta/P.2, Theta/P.3, Lambda/C.37, Omicron/BA.1, Omicron/BA.2, Omicron/BA.2.12.1, Omicron BA.2.75, Omicron/BA.4, Omicron/BA.5),type(description):Mutagenesis(Partial increase of pathogenesis and fitnes…
T_549_C_synonymous	61	type(description):Chain(Nucleoprotein),type(description):Region(RNA-binding),type(description):Region(Disordered),type(description):Compositional bias(Polar residues)
C_714_T_synonymous	61	type(description):Chain(Nucleoprotein),type(description):Region(Disordered),type(description):Compositional bias(Polar residues)
G_1221_A_synonymous	61	type(description):Chain(Nucleoprotein)
A_90_C_synonymous	61	type(description):Chain(Nucleoprotein),type(description):Region(Disordered),type(description):Compositional bias(Polar residues)
A_1140_G_synonymous	61	type(description):Chain(Nucleoprotein),type(description):Region(Disordered),type(description):Compositional bias(Basic and acidic residues)
A_23_G_missense	60	type(description):Chain(Nucleoprotein),type(description):Region(Disordered),type(description):Compositional bias(Polar residues)
T_921_C_synonymous	60	type(description):Chain(Nucleoprotein),type(description):Domain(CoV N CTD),type(description):Region(Dimerization),type(description):Region(Putative NLRP3 binding)
C_96_T_synonymous	60	type(description):Chain(Nucleoprotein),type(description):Region(Disordered),type(description):Compositional bias(Polar residues),type(description):Natural variant(in strain: Omicron/BA.1, Omicron/BA.2, Omicron/BA.2.12.1, Omicron BA.2.75, Omicron/BA.4, Omicron/BA.5)
G_382_C_missense	60	type(description):Chain(Nucleoprotein),type(description):Domain(CoV N NTD),type(description):Region(RNA-binding)
G_759_T_missense	60	type(description):Chain(Nucleoprotein),type(description):Domain(CoV N CTD),type(description):Region(Disordered),type(description):Helix()
C_1031_A_missense	60	type(description):Chain(Nucleoprotein),type(description):Domain(CoV N CTD),type(description):Region(Dimerization)
G_1119_A_synonymous	60	type(description):Chain(Nucleoprotein),type(description):Region(Disordered),type(description):Compositional bias(Basic and acidic residues)
C_1148_A_missense	60	type(description):Chain(Nucleoprotein),type(description):Region(Disordered)
T_153_G_synonymous	59	type(description):Chain(Nucleoprotein),type(description):Domain(CoV N NTD),type(description):Region(Disordered),type(description):Region(RNA-binding)
T_1104_C_synonymous	59	type(description):Chain(Nucleoprotein),type(description):Region(Disordered),type(description):Compositional bias(Basic and acidic residues)
A_419_G_missense	59	type(description):Chain(Nucleoprotein),type(description):Domain(CoV N NTD),type(description):Region(RNA-binding),type(description):Beta strand()
G_951_T_missense	59	type(description):Chain(Nucleoprotein),type(description):Domain(CoV N CTD),type(description):Region(Dimerization),type(description):Region(Putative NLRP3 binding),type(description):Helix()
C_366_T_synonymous	59	type(description):Chain(Nucleoprotein),type(description):Domain(CoV N NTD),type(description):Region(RNA-binding)
G_370_A_missense	59	type(description):Chain(Nucleoprotein),type(description):Domain(CoV N NTD),type(description):Region(RNA-binding)
C_880_A_missense	59	type(description):Chain(Nucleoprotein),type(description):Domain(CoV N CTD),type(description):Region(Dimerization),type(description):Region(Putative NLRP3 binding),type(description):Helix()
C_1076_T_missense	58	type(description):Chain(Nucleoprotein),type(description):Domain(CoV N CTD),type(description):Region(Dimerization)
C_545_T_missense	58	type(description):Chain(Nucleoprotein),type(description):Region(RNA-binding),type(description):Region(Disordered),type(description):Compositional bias(Polar residues)
A_209_G_missense	58	type(description):Chain(Nucleoprotein),type(description):Domain(CoV N NTD),type(description):Region(RNA-binding),type(description):Region(Disordered)
G_566_T_missense	58	type(description):Chain(Nucleoprotein),type(description):Region(Disordered),type(description):Compositional bias(Polar residues)
G_751_T_missense	58	type(description):Chain(Nucleoprotein),type(description):Domain(CoV N CTD),type(description):Region(Disordered),type(description):Compositional bias(Polar residues)
C_273_T_synonymous	58	type(description):Chain(Nucleoprotein),type(description):Domain(CoV N NTD),type(description):Region(RNA-binding)
A_597_G_synonymous	58	type(description):Chain(Nucleoprotein),type(description):Region(Disordered),type(description):Compositional bias(Polar residues)
A_300_G_synonymous	57	type(description):Chain(Nucleoprotein),type(description):Domain(CoV N NTD),type(description):Region(RNA-binding)
A_1164_G_synonymous	57	type(description):Chain(Nucleoprotein),type(description):Region(Disordered)
G_1111_A_missense	57	type(description):Chain(Nucleoprotein),type(description):Region(Disordered),type(description):Compositional bias(Basic and acidic residues)
T_1015_C_synonymous	57	type(description):Chain(Nucleoprotein),type(description):Domain(CoV N CTD),type(description):Region(Dimerization),type(description):Region(Putative NLRP3 binding)
C_653_T_missense	57	type(description):Chain(Nucleoprotein)
T_679_C_synonymous	57	type(description):Chain(Nucleoprotein)
A_1205_G_missense	57	type(description):Chain(Nucleoprotein),type(description):Site(Cleavage (by host CASP6))
G_7_T_missense	57	type(description):Chain(Nucleoprotein),type(description):Region(Disordered),type(description):Compositional bias(Polar residues),type(description):Natural variant(in strain: Eta/B.1.525)
G_728_T_missense	57	type(description):Chain(Nucleoprotein),type(description):Region(Disordered),type(description):Compositional bias(Polar residues)
G_64_T_missense	56	type(description):Chain(Nucleoprotein),type(description):Region(Disordered),type(description):Compositional bias(Polar residues)
A_725_G_missense	56	type(description):Chain(Nucleoprotein),type(description):Region(Disordered),type(description):Compositional bias(Polar residues)
T_559_C_missense	56	type(description):Chain(Nucleoprotein),type(description):Region(Disordered),type(description):Compositional bias(Polar residues)
A_975_T_synonymous	56	type(description):Chain(Nucleoprotein),type(description):Domain(CoV N CTD),type(description):Region(Dimerization),type(description):Region(Putative NLRP3 binding),type(description):Beta strand()
G_1110_T_missense	56	type(description):Chain(Nucleoprotein),type(description):Region(Disordered),type(description):Compositional bias(Basic and acidic residues)
A_1133_G_missense	56	type(description):Chain(Nucleoprotein),type(description):Region(Disordered),type(description):Compositional bias(Basic and acidic residues)
G_799_T_missense	56	type(description):Chain(Nucleoprotein),type(description):Domain(CoV N CTD),type(description):Region(Dimerization),type(description):Region(Putative NLRP3 binding),type(description):Beta strand()
A_63_G_synonymous	56	type(description):Chain(Nucleoprotein),type(description):Region(Disordered),type(description):Compositional bias(Polar residues)
T_912_A_synonymous	56	type(description):Chain(Nucleoprotein),type(description):Domain(CoV N CTD),type(description):Region(Dimerization),type(description):Region(Putative NLRP3 binding),type(description):Helix()
C_510_T_synonymous	56	type(description):Chain(Nucleoprotein),type(description):Domain(CoV N NTD),type(description):Region(RNA-binding),type(description):Region(Disordered)
G_640_T_missense	56	type(description):Chain(Nucleoprotein)
C_1147_A_missense	55	type(description):Chain(Nucleoprotein),type(description):Region(Disordered)
G_73_A_missense	55	type(description):Chain(Nucleoprotein),type(description):Region(Disordered),type(description):Compositional bias(Polar residues)
C_60_A_synonymous	55	type(description):Chain(Nucleoprotein),type(description):Region(Disordered),type(description):Compositional bias(Polar residues)
A_442_G_missense	55	type(description):Chain(Nucleoprotein),type(description):Domain(CoV N NTD),type(description):Region(RNA-binding)
A_1163_G_missense	55	type(description):Chain(Nucleoprotein),type(description):Region(Disordered)
C_1241_T_missense	55	type(description):Chain(Nucleoprotein)
A_1134_G_synonymous	55	type(description):Chain(Nucleoprotein),type(description):Region(Disordered),type(description):Compositional bias(Basic and acidic residues)
A_591_T_synonymous	54	type(description):Chain(Nucleoprotein),type(description):Region(Disordered),type(description):Compositional bias(Polar residues)
G_602_A_missense	54	type(description):Chain(Nucleoprotein),type(description):Region(Disordered),type(description):Compositional bias(Polar residues)
C_932_T_missense	54	type(description):Chain(Nucleoprotein),type(description):Domain(CoV N CTD),type(description):Region(Dimerization),type(description):Region(Putative NLRP3 binding)
C_162_A_synonymous	54	type(description):Chain(Nucleoprotein),type(description):Domain(CoV N NTD),type(description):Region(RNA-binding)
C_963_T_synonymous	54	type(description):Chain(Nucleoprotein),type(description):Domain(CoV N CTD),type(description):Region(Dimerization),type(description):Region(Putative NLRP3 binding),type(description):Beta strand()
A_1116_G_synonymous	54	type(description):Chain(Nucleoprotein),type(description):Region(Disordered),type(description):Compositional bias(Basic and acidic residues)
A_1224_G_synonymous	54	type(description):Chain(Nucleoprotein)
C_441_T_synonymous	54	type(description):Chain(Nucleoprotein),type(description):Domain(CoV N NTD),type(description):Region(RNA-binding)
G_303_C_missense	54	type(description):Chain(Nucleoprotein),type(description):Domain(CoV N NTD),type(description):Region(RNA-binding),type(description):Beta strand()
T_132_C_synonymous	54	type(description):Chain(Nucleoprotein),type(description):Region(Disordered),type(description):Region(RNA-binding)
G_84_T_missense	54	type(description):Chain(Nucleoprotein),type(description):Region(Disordered),type(description):Compositional bias(Polar residues)
T_633_C_synonymous	53	type(description):Chain(Nucleoprotein),type(description):Region(Disordered)
C_443_T_missense	53	type(description):Chain(Nucleoprotein),type(description):Domain(CoV N NTD),type(description):Region(RNA-binding)
C_1190_T_missense	53	type(description):Chain(Nucleoprotein)
G_572_T_missense	52	type(description):Chain(Nucleoprotein),type(description):Region(Disordered),type(description):Compositional bias(Polar residues)
T_192_C_synonymous	52	type(description):Chain(Nucleoprotein),type(description):Domain(CoV N NTD),type(description):Region(RNA-binding),type(description):Region(Disordered)
G_268_A_missense	52	type(description):Chain(Nucleoprotein),type(description):Domain(CoV N NTD),type(description):Region(RNA-binding),type(description):Beta strand()
A_113_G_missense	52	type(description):Chain(Nucleoprotein),type(description):Region(Disordered)
C_664_T_synonymous	52	type(description):Chain(Nucleoprotein)
A_597_T_synonymous	52	type(description):Chain(Nucleoprotein),type(description):Region(Disordered),type(description):Compositional bias(Polar residues)
A_1098_G_synonymous	52	type(description):Chain(Nucleoprotein),type(description):Region(Disordered),type(description):Compositional bias(Basic and acidic residues)
G_286_A_missense	52	type(description):Chain(Nucleoprotein),type(description):Domain(CoV N NTD),type(description):Region(RNA-binding)
C_261_T_synonymous	52	type(description):Chain(Nucleoprotein),type(description):Domain(CoV N NTD),type(description):Region(RNA-binding),type(description):Beta strand()
A_890_G_missense	52	type(description):Chain(Nucleoprotein),type(description):Domain(CoV N CTD),type(description):Region(Dimerization),type(description):Region(Putative NLRP3 binding),type(description):Helix()
T_133_C_synonymous	52	type(description):Chain(Nucleoprotein),type(description):Region(Disordered),type(description):Region(RNA-binding)
G_1125_A_synonymous	52	type(description):Chain(Nucleoprotein),type(description):Region(Disordered),type(description):Compositional bias(Basic and acidic residues)
A_495_T_synonymous	52	type(description):Chain(Nucleoprotein),type(description):Domain(CoV N NTD),type(description):Region(RNA-binding)
A_79_T_missense	51	type(description):Chain(Nucleoprotein),type(description):Region(Disordered),type(description):Compositional bias(Polar residues)
T_438_C_synonymous	51	type(description):Chain(Nucleoprotein),type(description):Domain(CoV N NTD),type(description):Region(RNA-binding),type(description):Turn()
G_539_A_missense	51	type(description):Chain(Nucleoprotein),type(description):Region(RNA-binding),type(description):Region(Disordered),type(description):Compositional bias(Polar residues)
C_1103_A_missense	51	type(description):Chain(Nucleoprotein),type(description):Region(Disordered),type(description):Compositional bias(Basic and acidic residues)
G_1141_A_missense	51	type(description):Chain(Nucleoprotein),type(description):Region(Disordered),type(description):Compositional bias(Basic and acidic residues)
T_657_A_synonymous	51	type(description):Chain(Nucleoprotein),type(description):Beta strand()
A_1171_G_missense	51	type(description):Chain(Nucleoprotein),type(description):Region(Disordered)
G_34_A_missense	51	type(description):Chain(Nucleoprotein),type(description):Region(Disordered),type(description):Compositional bias(Polar residues)
A_429_G_synonymous	51	type(description):Chain(Nucleoprotein),type(description):Domain(CoV N NTD),type(description):Region(RNA-binding)
T_1020_C_synonymous	51	type(description):Chain(Nucleoprotein),type(description):Domain(CoV N CTD),type(description):Region(Dimerization),type(description):Region(Putative NLRP3 binding)
T_979_G_missense	51	type(description):Chain(Nucleoprotein),type(description):Domain(CoV N CTD),type(description):Region(Dimerization),type(description):Region(Putative NLRP3 binding)
G_862_A_missense	51	type(description):Chain(Nucleoprotein),type(description):Domain(CoV N CTD),type(description):Region(Dimerization),type(description):Region(Putative NLRP3 binding)
G_569_T_missense	51	type(description):Chain(Nucleoprotein),type(description):Region(Disordered),type(description):Compositional bias(Polar residues)
G_539_C_missense	51	type(description):Chain(Nucleoprotein),type(description):Region(RNA-binding),type(description):Region(Disordered),type(description):Compositional bias(Polar residues)
T_978_C_synonymous	51	type(description):Chain(Nucleoprotein),type(description):Domain(CoV N CTD),type(description):Region(Dimerization),type(description):Region(Putative NLRP3 binding)
A_601_T_missense	51	type(description):Chain(Nucleoprotein),type(description):Region(Disordered),type(description):Compositional bias(Polar residues)
G_74_T_missense	50	type(description):Chain(Nucleoprotein),type(description):Region(Disordered),type(description):Compositional bias(Polar residues)
G_178_C_missense	50	type(description):Chain(Nucleoprotein),type(description):Domain(CoV N NTD),type(description):Region(RNA-binding)
C_926_T_missense	50	type(description):Chain(Nucleoprotein),type(description):Domain(CoV N CTD),type(description):Region(Dimerization),type(description):Region(Putative NLRP3 binding)
C_39_A_synonymous	50	type(description):Chain(Nucleoprotein),type(description):Region(Disordered),type(description):Compositional bias(Polar residues),type(description):Natural variant(in strain: Lambda/C.37, Omicron/BA.1, Omicron/BA.2, Omicron/BA.2.12.1, Omicron BA.2.75, Omicron/BA.4, Omicron/BA.5)
A_842_T_missense	50	type(description):Chain(Nucleoprotein),type(description):Domain(CoV N CTD),type(description):Region(Dimerization),type(description):Region(Putative NLRP3 binding),type(description):Beta strand()
G_130_T_missense	50	type(description):Chain(Nucleoprotein),type(description):Region(Disordered),type(description):Region(RNA-binding)
C_986_T_missense	50	type(description):Chain(Nucleoprotein),type(description):Domain(CoV N CTD),type(description):Region(Dimerization),type(description):Region(Putative NLRP3 binding),type(description):Beta strand()
G_658_T_missense	50	type(description):Chain(Nucleoprotein),type(description):Beta strand()
A_204_C_synonymous	50	type(description):Chain(Nucleoprotein),type(description):Domain(CoV N NTD),type(description):Region(RNA-binding),type(description):Region(Disordered),type(description):Mutagenesis(No effect on RNA-binding.)
T_971_C_missense	50	type(description):Chain(Nucleoprotein),type(description):Domain(CoV N CTD),type(description):Region(Dimerization),type(description):Region(Putative NLRP3 binding),type(description):Beta strand()
G_1111_T_missense	49	type(description):Chain(Nucleoprotein),type(description):Region(Disordered),type(description):Compositional bias(Basic and acidic residues)
C_146_A_missense	49	type(description):Chain(Nucleoprotein),type(description):Domain(CoV N NTD),type(description):Region(Disordered),type(description):Region(RNA-binding)
T_741_C_synonymous	49	type(description):Chain(Nucleoprotein),type(description):Domain(CoV N CTD),type(description):Region(Disordered),type(description):Compositional bias(Polar residues)
G_989_T_missense	49	type(description):Chain(Nucleoprotein),type(description):Domain(CoV N CTD),type(description):Region(Dimerization),type(description):Region(Putative NLRP3 binding),type(description):Beta strand()
G_695_A_missense	49	type(description):Chain(Nucleoprotein)
A_76_G_missense	49	type(description):Chain(Nucleoprotein),type(description):Region(Disordered),type(description):Compositional bias(Polar residues)
A_874_G_missense	49	type(description):Chain(Nucleoprotein),type(description):Domain(CoV N CTD),type(description):Region(Dimerization),type(description):Region(Putative NLRP3 binding),type(description):Helix()
A_638_G_missense	48	type(description):Chain(Nucleoprotein)
A_1135_G_missense	48	type(description):Chain(Nucleoprotein),type(description):Region(Disordered),type(description):Compositional bias(Basic and acidic residues)
T_357_C_synonymous	48	type(description):Chain(Nucleoprotein),type(description):Domain(CoV N NTD),type(description):Region(RNA-binding),type(description):Natural variant(in strain: Zeta/P.2),type(description):Turn()
G_966_T_missense	48	type(description):Chain(Nucleoprotein),type(description):Domain(CoV N CTD),type(description):Region(Dimerization),type(description):Region(Putative NLRP3 binding),type(description):Beta strand()
C_1136_A_missense	48	type(description):Chain(Nucleoprotein),type(description):Region(Disordered),type(description):Compositional bias(Basic and acidic residues)
T_690_C_synonymous	48	type(description):Chain(Nucleoprotein)
A_1226_T_missense	48	type(description):Chain(Nucleoprotein)
G_1176_C_synonymous	48	type(description):Chain(Nucleoprotein)
C_537_T_synonymous	48	type(description):Chain(Nucleoprotein),type(description):Region(RNA-binding),type(description):Region(Disordered),type(description):Compositional bias(Polar residues)
G_382_A_missense	48	type(description):Chain(Nucleoprotein),type(description):Domain(CoV N NTD),type(description):Region(RNA-binding)
T_819_C_synonymous	48	type(description):Chain(Nucleoprotein),type(description):Domain(CoV N CTD),type(description):Region(Dimerization),type(description):Region(Putative NLRP3 binding),type(description):Helix()
G_491_A_missense	47	type(description):Chain(Nucleoprotein),type(description):Domain(CoV N NTD),type(description):Region(RNA-binding),type(description):Helix()
T_748_C_missense	47	type(description):Chain(Nucleoprotein),type(description):Domain(CoV N CTD),type(description):Region(Disordered),type(description):Compositional bias(Polar residues)
A_917_T_missense	47	type(description):Chain(Nucleoprotein),type(description):Domain(CoV N CTD),type(description):Region(Dimerization),type(description):Region(Putative NLRP3 binding)
A_1100_G_missense	47	type(description):Chain(Nucleoprotein),type(description):Region(Disordered),type(description):Compositional bias(Basic and acidic residues)
G_1158_T_missense	47	type(description):Chain(Nucleoprotein),type(description):Region(Disordered)
G_808_C_missense	46	type(description):Chain(Nucleoprotein),type(description):Domain(CoV N CTD),type(description):Region(Dimerization),type(description):Region(Putative NLRP3 binding)
T_633_A_synonymous	46	type(description):Chain(Nucleoprotein),type(description):Region(Disordered)
G_1017_T_missense	46	type(description):Chain(Nucleoprotein),type(description):Domain(CoV N CTD),type(description):Region(Dimerization),type(description):Region(Putative NLRP3 binding)
T_363_C_synonymous	46	type(description):Chain(Nucleoprotein),type(description):Domain(CoV N NTD),type(description):Region(RNA-binding)
G_1255_T_missense	46	type(description):Chain(Nucleoprotein)
A_1106_G_missense	46	type(description):Chain(Nucleoprotein),type(description):Region(Disordered),type(description):Compositional bias(Basic and acidic residues)
G_491_T_missense	46	type(description):Chain(Nucleoprotein),type(description):Domain(CoV N NTD),type(description):Region(RNA-binding),type(description):Helix()
C_558_A_synonymous	46	type(description):Chain(Nucleoprotein),type(description):Region(RNA-binding),type(description):Region(Disordered),type(description):Compositional bias(Polar residues)
G_706_A_missense	46	type(description):Chain(Nucleoprotein),type(description):Region(Disordered),type(description):Compositional bias(Polar residues)
C_1011_A_synonymous	46	type(description):Chain(Nucleoprotein),type(description):Domain(CoV N CTD),type(description):Region(Dimerization),type(description):Region(Putative NLRP3 binding)
A_582_T_synonymous	46	type(description):Chain(Nucleoprotein),type(description):Region(Disordered),type(description):Compositional bias(Polar residues)
C_110_T_missense	46	type(description):Chain(Nucleoprotein),type(description):Region(Disordered)
T_888_C_synonymous	46	type(description):Chain(Nucleoprotein),type(description):Domain(CoV N CTD),type(description):Region(Dimerization),type(description):Region(Putative NLRP3 binding),type(description):Helix()
G_241_T_missense	46	type(description):Chain(Nucleoprotein),type(description):Domain(CoV N NTD),type(description):Region(RNA-binding),type(description):Region(Disordered),type(description):Helix()
A_843_C_missense	46	type(description):Chain(Nucleoprotein),type(description):Domain(CoV N CTD),type(description):Region(Dimerization),type(description):Region(Putative NLRP3 binding),type(description):Beta strand()
C_534_A_synonymous	45	type(description):Chain(Nucleoprotein),type(description):Region(RNA-binding),type(description):Region(Disordered),type(description):Compositional bias(Polar residues)
C_1090_A_missense	45	type(description):Chain(Nucleoprotein),type(description):Domain(CoV N CTD),type(description):Region(Disordered),type(description):Compositional bias(Basic and acidic residues)
A_1096_G_missense	45	type(description):Chain(Nucleoprotein),type(description):Region(Disordered),type(description):Compositional bias(Basic and acidic residues)
G_100_A_missense	45	type(description):Chain(Nucleoprotein),type(description):Region(Disordered)
G_535_T_missense	45	type(description):Chain(Nucleoprotein),type(description):Region(RNA-binding),type(description):Region(Disordered),type(description):Compositional bias(Polar residues)
A_22_G_missense	45	type(description):Chain(Nucleoprotein),type(description):Region(Disordered),type(description):Compositional bias(Polar residues)
C_503_A_missense	45	type(description):Chain(Nucleoprotein),type(description):Domain(CoV N NTD),type(description):Region(RNA-binding)
A_719_T_missense	45	type(description):Chain(Nucleoprotein),type(description):Region(Disordered),type(description):Compositional bias(Polar residues)
A_928_G_missense	45	type(description):Chain(Nucleoprotein),type(description):Domain(CoV N CTD),type(description):Region(Dimerization),type(description):Region(Putative NLRP3 binding)
G_1018_T_missense	45	type(description):Chain(Nucleoprotein),type(description):Domain(CoV N CTD),type(description):Region(Dimerization),type(description):Region(Putative NLRP3 binding)
A_1153_C_synonymous	45	type(description):Chain(Nucleoprotein),type(description):Region(Disordered)
A_561_G_synonymous	44	type(description):Chain(Nucleoprotein),type(description):Region(Disordered),type(description):Compositional bias(Polar residues)
A_779_T_missense	44	type(description):Chain(Nucleoprotein),type(description):Domain(CoV N CTD),type(description):Region(Disordered),type(description):Region(Dimerization),type(description):Motif(Nuclear localization signal),type(description):Helix()
C_202_A_synonymous	44	type(description):Chain(Nucleoprotein),type(description):Domain(CoV N NTD),type(description):Region(RNA-binding),type(description):Region(Disordered)
A_86_G_missense	44	type(description):Chain(Nucleoprotein),type(description):Region(Disordered),type(description):Compositional bias(Polar residues)
T_369_C_synonymous	44	type(description):Chain(Nucleoprotein),type(description):Domain(CoV N NTD),type(description):Region(RNA-binding)
A_747_T_missense	44	type(description):Chain(Nucleoprotein),type(description):Domain(CoV N CTD),type(description):Region(Disordered),type(description):Compositional bias(Polar residues)
A_70_G_missense	44	type(description):Chain(Nucleoprotein),type(description):Region(Disordered),type(description):Compositional bias(Polar residues)
A_8_G_missense	44	type(description):Chain(Nucleoprotein),type(description):Region(Disordered),type(description):Compositional bias(Polar residues),type(description):Natural variant(in strain: Eta/B.1.525)
G_736_A_missense	44	type(description):Chain(Nucleoprotein),type(description):Region(Disordered),type(description):Compositional bias(Polar residues)
A_843_G_synonymous	44	type(description):Chain(Nucleoprotein),type(description):Domain(CoV N CTD),type(description):Region(Dimerization),type(description):Region(Putative NLRP3 binding),type(description):Beta strand()
C_1225_A_missense	44	type(description):Chain(Nucleoprotein)
A_383_G_missense	44	type(description):Chain(Nucleoprotein),type(description):Domain(CoV N NTD),type(description):Region(RNA-binding)
T_499_C_synonymous	44	type(description):Chain(Nucleoprotein),type(description):Domain(CoV N NTD),type(description):Region(RNA-binding)
G_1056_A_synonymous	44	type(description):Chain(Nucleoprotein),type(description):Domain(CoV N CTD),type(description):Region(Dimerization),type(description):Helix()
A_388_G_missense	44	type(description):Chain(Nucleoprotein),type(description):Domain(CoV N NTD),type(description):Region(RNA-binding)
A_1083_G_synonymous	44	type(description):Chain(Nucleoprotein),type(description):Domain(CoV N CTD),type(description):Region(Dimerization),type(description):Region(Disordered),type(description):Helix()
G_490_A_missense	44	type(description):Chain(Nucleoprotein),type(description):Domain(CoV N NTD),type(description):Region(RNA-binding),type(description):Helix()
G_1204_C_missense	43	type(description):Chain(Nucleoprotein),type(description):Site(Cleavage (by host CASP6))
A_30_G_synonymous	43	type(description):Chain(Nucleoprotein),type(description):Region(Disordered),type(description):Compositional bias(Polar residues)
C_596_A_missense	43	type(description):Chain(Nucleoprotein),type(description):Region(Disordered),type(description):Compositional bias(Polar residues)
G_358_A_missense	43	type(description):Chain(Nucleoprotein),type(description):Domain(CoV N NTD),type(description):Region(RNA-binding),type(description):Turn()
C_724_A_missense	43	type(description):Chain(Nucleoprotein),type(description):Region(Disordered),type(description):Compositional bias(Polar residues)
T_786_C_synonymous	43	type(description):Chain(Nucleoprotein),type(description):Domain(CoV N CTD),type(description):Region(Disordered),type(description):Region(Dimerization),type(description):Region(Putative NLRP3 binding),type(description):Motif(Nuclear localization signal)
G_178_A_missense	43	type(description):Chain(Nucleoprotein),type(description):Domain(CoV N NTD),type(description):Region(RNA-binding)
G_961_A_missense	43	type(description):Chain(Nucleoprotein),type(description):Domain(CoV N CTD),type(description):Region(Dimerization),type(description):Region(Putative NLRP3 binding),type(description):Beta strand()
A_210_G_synonymous	43	type(description):Chain(Nucleoprotein),type(description):Domain(CoV N NTD),type(description):Region(RNA-binding),type(description):Region(Disordered)
C_995_T_missense	43	type(description):Chain(Nucleoprotein),type(description):Domain(CoV N CTD),type(description):Region(Dimerization),type(description):Region(Putative NLRP3 binding),type(description):Beta strand()
G_214_C_missense	42	type(description):Chain(Nucleoprotein),type(description):Domain(CoV N NTD),type(description):Region(RNA-binding),type(description):Region(Disordered)
A_816_G_synonymous	42	type(description):Chain(Nucleoprotein),type(description):Domain(CoV N CTD),type(description):Region(Dimerization),type(description):Region(Putative NLRP3 binding),type(description):Helix()
G_572_A_missense	42	type(description):Chain(Nucleoprotein),type(description):Region(Disordered),type(description):Compositional bias(Polar residues)
A_587_G_missense	42	type(description):Chain(Nucleoprotein),type(description):Region(Disordered),type(description):Compositional bias(Polar residues)
C_283_T_missense	42	type(description):Chain(Nucleoprotein),type(description):Domain(CoV N NTD),type(description):Region(RNA-binding),type(description):Beta strand()
A_958_G_missense	42	type(description):Chain(Nucleoprotein),type(description):Domain(CoV N CTD),type(description):Region(Dimerization),type(description):Region(Putative NLRP3 binding),type(description):Beta strand()
C_378_A_missense	42	type(description):Chain(Nucleoprotein),type(description):Domain(CoV N NTD),type(description):Region(RNA-binding)
A_910_G_missense	42	type(description):Chain(Nucleoprotein),type(description):Domain(CoV N CTD),type(description):Region(Dimerization),type(description):Region(Putative NLRP3 binding),type(description):Helix()
T_750_C_synonymous	41	type(description):Chain(Nucleoprotein),type(description):Domain(CoV N CTD),type(description):Region(Disordered),type(description):Compositional bias(Polar residues)
A_308_G_missense	41	type(description):Chain(Nucleoprotein),type(description):Domain(CoV N NTD),type(description):Region(RNA-binding),type(description):Beta strand()
C_35_G_missense	41	type(description):Chain(Nucleoprotein),type(description):Region(Disordered),type(description):Compositional bias(Polar residues)
A_1124_G_missense	41	type(description):Chain(Nucleoprotein),type(description):Region(Disordered),type(description):Compositional bias(Basic and acidic residues)
A_813_G_synonymous	41	type(description):Chain(Nucleoprotein),type(description):Domain(CoV N CTD),type(description):Region(Dimerization),type(description):Region(Putative NLRP3 binding),type(description):Helix()
A_628_T_missense	41	type(description):Chain(Nucleoprotein),type(description):Region(Disordered)
G_107_T_missense	41	type(description):Chain(Nucleoprotein),type(description):Region(Disordered)
G_728_A_missense	41	type(description):Chain(Nucleoprotein),type(description):Region(Disordered),type(description):Compositional bias(Polar residues)
A_1118_G_missense	41	type(description):Chain(Nucleoprotein),type(description):Region(Disordered),type(description):Compositional bias(Basic and acidic residues)
A_46_G_missense	41	type(description):Chain(Nucleoprotein),type(description):Region(Disordered),type(description):Compositional bias(Polar residues)
A_1169_T_missense	41	type(description):Chain(Nucleoprotein),type(description):Region(Disordered)
C_1168_A_missense	41	type(description):Chain(Nucleoprotein),type(description):Region(Disordered)
C_247_A_missense	41	type(description):Chain(Nucleoprotein),type(description):Domain(CoV N NTD),type(description):Region(RNA-binding),type(description):Region(Disordered)
A_423_G_synonymous	40	type(description):Chain(Nucleoprotein),type(description):Domain(CoV N NTD),type(description):Region(RNA-binding),type(description):Beta strand()
A_767_G_missense	40	type(description):Chain(Nucleoprotein),type(description):Domain(CoV N CTD),type(description):Region(Disordered),type(description):Helix()
C_996_A_synonymous	40	type(description):Chain(Nucleoprotein),type(description):Domain(CoV N CTD),type(description):Region(Dimerization),type(description):Region(Putative NLRP3 binding),type(description):Beta strand()
G_937_T_missense	40	type(description):Chain(Nucleoprotein),type(description):Domain(CoV N CTD),type(description):Region(Dimerization),type(description):Region(Putative NLRP3 binding),type(description):Helix()
G_626_C_missense	40	type(description):Chain(Nucleoprotein),type(description):Region(Disordered)
G_348_T_synonymous	40	type(description):Chain(Nucleoprotein),type(description):Domain(CoV N NTD),type(description):Region(RNA-binding)
T_960_C_synonymous	40	type(description):Chain(Nucleoprotein),type(description):Domain(CoV N CTD),type(description):Region(Dimerization),type(description):Region(Putative NLRP3 binding),type(description):Beta strand()
A_936_G_synonymous	40	type(description):Chain(Nucleoprotein),type(description):Domain(CoV N CTD),type(description):Region(Dimerization),type(description):Region(Putative NLRP3 binding),type(description):Helix()
A_577_G_missense	40	type(description):Chain(Nucleoprotein),type(description):Region(Disordered),type(description):Compositional bias(Polar residues)
C_37_A_missense	40	type(description):Chain(Nucleoprotein),type(description):Region(Disordered),type(description):Compositional bias(Polar residues)
G_406_A_missense	40	type(description):Chain(Nucleoprotein),type(description):Domain(CoV N NTD),type(description):Region(RNA-binding)
A_984_G_synonymous	40	type(description):Chain(Nucleoprotein),type(description):Domain(CoV N CTD),type(description):Region(Dimerization),type(description):Region(Putative NLRP3 binding),type(description):Beta strand()
G_1021_T_missense	40	type(description):Chain(Nucleoprotein),type(description):Domain(CoV N CTD),type(description):Region(Dimerization)
A_882_G_synonymous	39	type(description):Chain(Nucleoprotein),type(description):Domain(CoV N CTD),type(description):Region(Dimerization),type(description):Region(Putative NLRP3 binding),type(description):Helix()
A_280_G_missense	39	type(description):Chain(Nucleoprotein),type(description):Domain(CoV N NTD),type(description):Region(RNA-binding),type(description):Beta strand()
C_614_A_missense	39	type(description):Chain(Nucleoprotein),type(description):Region(Disordered),type(description):Compositional bias(Polar residues)
G_501_A_synonymous	39	type(description):Chain(Nucleoprotein),type(description):Domain(CoV N NTD),type(description):Region(RNA-binding)
C_200_A_missense	39	type(description):Chain(Nucleoprotein),type(description):Domain(CoV N NTD),type(description):Region(RNA-binding),type(description):Region(Disordered)
G_605_T_missense	39	type(description):Chain(Nucleoprotein),type(description):Region(Disordered),type(description):Compositional bias(Polar residues)
T_415_C_synonymous	39	type(description):Chain(Nucleoprotein),type(description):Domain(CoV N NTD),type(description):Region(RNA-binding)
G_101_T_missense	39	type(description):Chain(Nucleoprotein),type(description):Region(Disordered)
A_1000_G_missense	39	type(description):Chain(Nucleoprotein),type(description):Domain(CoV N CTD),type(description):Region(Dimerization),type(description):Region(Putative NLRP3 binding),type(description):Beta strand()
T_774_C_synonymous	39	type(description):Chain(Nucleoprotein),type(description):Domain(CoV N CTD),type(description):Region(Disordered),type(description):Region(Dimerization),type(description):Motif(Nuclear localization signal)
G_578_A_missense	38	type(description):Chain(Nucleoprotein),type(description):Region(Disordered),type(description):Compositional bias(Polar residues)
C_121_T_missense	38	type(description):Chain(Nucleoprotein),type(description):Region(Disordered)
A_46_T_missense	38	type(description):Chain(Nucleoprotein),type(description):Region(Disordered),type(description):Compositional bias(Polar residues)
C_126_A_synonymous	38	type(description):Chain(Nucleoprotein),type(description):Region(Disordered),type(description):Region(RNA-binding)
T_372_C_synonymous	38	type(description):Chain(Nucleoprotein),type(description):Domain(CoV N NTD),type(description):Region(RNA-binding)
G_53_A_missense	38	type(description):Chain(Nucleoprotein),type(description):Region(Disordered),type(description):Compositional bias(Polar residues)
G_610_A_missense	38	type(description):Chain(Nucleoprotein),type(description):Region(Disordered),type(description):Compositional bias(Polar residues),type(description):Natural variant(in strain: Alpha/B.1.1.7, Gamma/P.1, Zeta/P.2, Theta/P.3, Lambda/C.37, Omicron/BA.1, Omicron/BA.2, Omicron/BA.2.12.1, Omicron BA.2.75, Omicron/BA.4, Omicron/BA.5),type(description):Mutagenesis(Partial increase of pathogenesis and fitnes…
C_841_A_missense	38	type(description):Chain(Nucleoprotein),type(description):Domain(CoV N CTD),type(description):Region(Dimerization),type(description):Region(Putative NLRP3 binding),type(description):Beta strand()
G_266_T_missense	38	type(description):Chain(Nucleoprotein),type(description):Domain(CoV N NTD),type(description):Region(RNA-binding),type(description):Beta strand()
A_849_G_synonymous	37	type(description):Chain(Nucleoprotein),type(description):Domain(CoV N CTD),type(description):Region(Dimerization),type(description):Region(Putative NLRP3 binding),type(description):Beta strand()
A_468_T_synonymous	37	type(description):Chain(Nucleoprotein),type(description):Domain(CoV N NTD),type(description):Region(RNA-binding)
C_1186_T_missense	37	type(description):Chain(Nucleoprotein)
A_380_G_missense	37	type(description):Chain(Nucleoprotein),type(description):Domain(CoV N NTD),type(description):Region(RNA-binding)
A_10_C_missense	37	type(description):Chain(Nucleoprotein),type(description):Region(Disordered),type(description):Compositional bias(Polar residues)
C_366_A_synonymous	37	type(description):Chain(Nucleoprotein),type(description):Domain(CoV N NTD),type(description):Region(RNA-binding)
T_1185_C_synonymous	37	type(description):Chain(Nucleoprotein)
C_262_A_synonymous	37	type(description):Chain(Nucleoprotein),type(description):Domain(CoV N NTD),type(description):Region(RNA-binding),type(description):Beta strand()
A_592_G_missense	37	type(description):Chain(Nucleoprotein),type(description):Region(Disordered),type(description):Compositional bias(Polar residues)
A_719_G_missense	37	type(description):Chain(Nucleoprotein),type(description):Region(Disordered),type(description):Compositional bias(Polar residues)
A_342_G_synonymous	37	type(description):Chain(Nucleoprotein),type(description):Domain(CoV N NTD),type(description):Region(RNA-binding)
A_601_G_missense	37	type(description):Chain(Nucleoprotein),type(description):Region(Disordered),type(description):Compositional bias(Polar residues)
A_264_G_synonymous	37	type(description):Chain(Nucleoprotein),type(description):Domain(CoV N NTD),type(description):Region(RNA-binding),type(description):Beta strand()
A_1009_T_missense	37	type(description):Chain(Nucleoprotein),type(description):Domain(CoV N CTD),type(description):Region(Dimerization),type(description):Region(Putative NLRP3 binding)
A_783_G_synonymous	36	type(description):Chain(Nucleoprotein),type(description):Domain(CoV N CTD),type(description):Region(Disordered),type(description):Region(Dimerization),type(description):Region(Putative NLRP3 binding),type(description):Motif(Nuclear localization signal),type(description):Helix()
T_405_A_synonymous	36	type(description):Chain(Nucleoprotein),type(description):Domain(CoV N NTD),type(description):Region(RNA-binding)
G_987_C_synonymous	36	type(description):Chain(Nucleoprotein),type(description):Domain(CoV N CTD),type(description):Region(Dimerization),type(description):Region(Putative NLRP3 binding),type(description):Beta strand()
A_1043_G_missense	36	type(description):Chain(Nucleoprotein),type(description):Domain(CoV N CTD),type(description):Region(Dimerization),type(description):Helix()
G_1174_A_missense	36	type(description):Chain(Nucleoprotein)
A_582_G_synonymous	36	type(description):Chain(Nucleoprotein),type(description):Region(Disordered),type(description):Compositional bias(Polar residues)
T_1185_G_synonymous	36	type(description):Chain(Nucleoprotein)
A_568_G_missense	36	type(description):Chain(Nucleoprotein),type(description):Region(Disordered),type(description):Compositional bias(Polar residues)
G_287_T_missense	36	type(description):Chain(Nucleoprotein),type(description):Domain(CoV N NTD),type(description):Region(RNA-binding)
A_638_C_missense	36	type(description):Chain(Nucleoprotein)
A_1092_G_synonymous	36	type(description):Chain(Nucleoprotein),type(description):Domain(CoV N CTD),type(description):Region(Disordered),type(description):Compositional bias(Basic and acidic residues)
G_951_A_missense	36	type(description):Chain(Nucleoprotein),type(description):Domain(CoV N CTD),type(description):Region(Dimerization),type(description):Region(Putative NLRP3 binding),type(description):Helix()
G_929_A_missense	36	type(description):Chain(Nucleoprotein),type(description):Domain(CoV N CTD),type(description):Region(Dimerization),type(description):Region(Putative NLRP3 binding)
A_1014_G_synonymous	35	type(description):Chain(Nucleoprotein),type(description):Domain(CoV N CTD),type(description):Region(Dimerization),type(description):Region(Putative NLRP3 binding)
C_846_A_synonymous	35	type(description):Chain(Nucleoprotein),type(description):Domain(CoV N CTD),type(description):Region(Dimerization),type(description):Region(Putative NLRP3 binding),type(description):Beta strand()
T_654_C_synonymous	35	type(description):Chain(Nucleoprotein),type(description):Beta strand()
T_1088_C_missense	35	type(description):Chain(Nucleoprotein),type(description):Domain(CoV N CTD),type(description):Region(Disordered),type(description):Compositional bias(Basic and acidic residues)
A_607_G_missense	35	type(description):Chain(Nucleoprotein),type(description):Region(Disordered),type(description):Compositional bias(Polar residues)
A_1095_T_synonymous	35	type(description):Chain(Nucleoprotein),type(description):Region(Disordered),type(description):Compositional bias(Basic and acidic residues)
A_1051_G_missense	35	type(description):Chain(Nucleoprotein),type(description):Domain(CoV N CTD),type(description):Region(Dimerization),type(description):Helix()
A_843_T_missense	35	type(description):Chain(Nucleoprotein),type(description):Domain(CoV N CTD),type(description):Region(Dimerization),type(description):Region(Putative NLRP3 binding),type(description):Beta strand()
T_1104_A_synonymous	35	type(description):Chain(Nucleoprotein),type(description):Region(Disordered),type(description):Compositional bias(Basic and acidic residues)
A_321_G_synonymous	35	type(description):Chain(Nucleoprotein),type(description):Domain(CoV N NTD),type(description):Region(RNA-binding),type(description):Binding site(),type(description):Mutagenesis(Complete loss of RNA-binding.),type(description):Beta strand()
C_1245_G_missense	35	type(description):Chain(Nucleoprotein)
T_765_C_synonymous	35	type(description):Chain(Nucleoprotein),type(description):Domain(CoV N CTD),type(description):Region(Disordered),type(description):Helix()
C_696_A_missense	35	type(description):Chain(Nucleoprotein)
C_361_A_missense	35	type(description):Chain(Nucleoprotein),type(description):Domain(CoV N NTD),type(description):Region(RNA-binding)
T_1251_G_synonymous	34	type(description):Chain(Nucleoprotein)
C_927_A_synonymous	34	type(description):Chain(Nucleoprotein),type(description):Domain(CoV N CTD),type(description):Region(Dimerization),type(description):Region(Putative NLRP3 binding)
G_48_A_synonymous	34	type(description):Chain(Nucleoprotein),type(description):Region(Disordered),type(description):Compositional bias(Polar residues)
C_546_A_synonymous	34	type(description):Chain(Nucleoprotein),type(description):Region(RNA-binding),type(description):Region(Disordered),type(description):Compositional bias(Polar residues)
A_1155_G_synonymous	34	type(description):Chain(Nucleoprotein),type(description):Region(Disordered)
G_1240_A_missense	34	type(description):Chain(Nucleoprotein)
A_733_G_missense	33	type(description):Chain(Nucleoprotein),type(description):Region(Disordered),type(description):Compositional bias(Polar residues)
G_931_T_missense	33	type(description):Chain(Nucleoprotein),type(description):Domain(CoV N CTD),type(description):Region(Dimerization),type(description):Region(Putative NLRP3 binding)
T_375_C_synonymous	33	type(description):Chain(Nucleoprotein),type(description):Domain(CoV N NTD),type(description):Region(RNA-binding)
T_933_G_synonymous	33	type(description):Chain(Nucleoprotein),type(description):Domain(CoV N CTD),type(description):Region(Dimerization),type(description):Region(Putative NLRP3 binding),type(description):Helix()
C_924_A_synonymous	33	type(description):Chain(Nucleoprotein),type(description):Domain(CoV N CTD),type(description):Region(Dimerization),type(description):Region(Putative NLRP3 binding)
A_306_G_synonymous	32	type(description):Chain(Nucleoprotein),type(description):Domain(CoV N NTD),type(description):Region(RNA-binding),type(description):Beta strand()
A_267_G_synonymous	32	type(description):Chain(Nucleoprotein),type(description):Domain(CoV N NTD),type(description):Region(RNA-binding),type(description):Beta strand()
T_216_C_synonymous	32	type(description):Chain(Nucleoprotein),type(description):Domain(CoV N NTD),type(description):Region(RNA-binding),type(description):Region(Disordered)
G_663_A_synonymous	32	type(description):Chain(Nucleoprotein),type(description):Beta strand()
G_1125_T_missense	32	type(description):Chain(Nucleoprotein),type(description):Region(Disordered),type(description):Compositional bias(Basic and acidic residues)
A_230_C_missense	32	type(description):Chain(Nucleoprotein),type(description):Domain(CoV N NTD),type(description):Region(RNA-binding),type(description):Region(Disordered),type(description):Beta strand()
C_1050_T_synonymous	32	type(description):Chain(Nucleoprotein),type(description):Domain(CoV N CTD),type(description):Region(Dimerization),type(description):Helix()
A_1002_G_synonymous	32	type(description):Chain(Nucleoprotein),type(description):Domain(CoV N CTD),type(description):Region(Dimerization),type(description):Region(Putative NLRP3 binding),type(description):Beta strand()
G_406_C_missense	32	type(description):Chain(Nucleoprotein),type(description):Domain(CoV N NTD),type(description):Region(RNA-binding)
T_831_C_synonymous	32	type(description):Chain(Nucleoprotein),type(description):Domain(CoV N CTD),type(description):Region(Dimerization),type(description):Region(Putative NLRP3 binding)
A_731_T_missense	32	type(description):Chain(Nucleoprotein),type(description):Region(Disordered),type(description):Compositional bias(Polar residues)
A_585_G_synonymous	32	type(description):Chain(Nucleoprotein),type(description):Region(Disordered),type(description):Compositional bias(Polar residues)
T_1188_A_synonymous	32	type(description):Chain(Nucleoprotein)
G_1101_T_missense	32	type(description):Chain(Nucleoprotein),type(description):Region(Disordered),type(description):Compositional bias(Basic and acidic residues)
A_936_T_synonymous	32	type(description):Chain(Nucleoprotein),type(description):Domain(CoV N CTD),type(description):Region(Dimerization),type(description):Region(Putative NLRP3 binding),type(description):Helix()
A_351_T_synonymous	32	type(description):Chain(Nucleoprotein),type(description):Domain(CoV N NTD),type(description):Region(RNA-binding),type(description):Turn()
C_213_A_synonymous	32	type(description):Chain(Nucleoprotein),type(description):Domain(CoV N NTD),type(description):Region(RNA-binding),type(description):Region(Disordered)
G_677_A_missense	32	type(description):Chain(Nucleoprotein)
T_511_C_missense	31	type(description):Chain(Nucleoprotein),type(description):Domain(CoV N NTD),type(description):Region(RNA-binding),type(description):Region(Disordered)
A_30_T_synonymous	31	type(description):Chain(Nucleoprotein),type(description):Region(Disordered),type(description):Compositional bias(Polar residues)
G_64_A_missense	31	type(description):Chain(Nucleoprotein),type(description):Region(Disordered),type(description):Compositional bias(Polar residues)
A_1140_C_missense	31	type(description):Chain(Nucleoprotein),type(description):Region(Disordered),type(description):Compositional bias(Basic and acidic residues)
A_507_G_synonymous	31	type(description):Chain(Nucleoprotein),type(description):Domain(CoV N NTD),type(description):Region(RNA-binding),type(description):Region(Disordered)
T_950_C_missense	31	type(description):Chain(Nucleoprotein),type(description):Domain(CoV N CTD),type(description):Region(Dimerization),type(description):Region(Putative NLRP3 binding),type(description):Helix()
G_1006_T_missense	31	type(description):Chain(Nucleoprotein),type(description):Domain(CoV N CTD),type(description):Region(Dimerization),type(description):Region(Putative NLRP3 binding)
A_806_G_missense	31	type(description):Chain(Nucleoprotein),type(description):Domain(CoV N CTD),type(description):Region(Dimerization),type(description):Region(Putative NLRP3 binding)
G_744_T_missense	31	type(description):Chain(Nucleoprotein),type(description):Domain(CoV N CTD),type(description):Region(Disordered),type(description):Compositional bias(Polar residues)
G_533_T_missense	31	type(description):Chain(Nucleoprotein),type(description):Region(RNA-binding),type(description):Region(Disordered),type(description):Compositional bias(Polar residues)
G_417_C_missense	31	type(description):Chain(Nucleoprotein),type(description):Domain(CoV N NTD),type(description):Region(RNA-binding),type(description):Beta strand()
G_602_T_missense	31	type(description):Chain(Nucleoprotein),type(description):Region(Disordered),type(description):Compositional bias(Polar residues)
C_387_T_synonymous	31	type(description):Chain(Nucleoprotein),type(description):Domain(CoV N NTD),type(description):Region(RNA-binding)
A_840_G_synonymous	31	type(description):Chain(Nucleoprotein),type(description):Domain(CoV N CTD),type(description):Region(Dimerization),type(description):Region(Putative NLRP3 binding),type(description):Beta strand()
A_1253_G_missense	31	type(description):Chain(Nucleoprotein)
C_730_A_missense	31	type(description):Chain(Nucleoprotein),type(description):Region(Disordered),type(description):Compositional bias(Polar residues)
C_718_A_missense	31	type(description):Chain(Nucleoprotein),type(description):Region(Disordered),type(description):Compositional bias(Polar residues)
A_240_G_synonymous	31	type(description):Chain(Nucleoprotein),type(description):Domain(CoV N NTD),type(description):Region(RNA-binding),type(description):Region(Disordered),type(description):Natural variant(in strain: Gamma/P.1),type(description):Helix()
A_725_T_missense	31	type(description):Chain(Nucleoprotein),type(description):Region(Disordered),type(description):Compositional bias(Polar residues)
A_780_C_missense	31	type(description):Chain(Nucleoprotein),type(description):Domain(CoV N CTD),type(description):Region(Disordered),type(description):Region(Dimerization),type(description):Region(Putative NLRP3 binding),type(description):Motif(Nuclear localization signal),type(description):Helix()
A_32_G_missense	30	type(description):Chain(Nucleoprotein),type(description):Region(Disordered),type(description):Compositional bias(Polar residues)
C_1138_A_missense	30	type(description):Chain(Nucleoprotein),type(description):Region(Disordered),type(description):Compositional bias(Basic and acidic residues)
T_1219_C_synonymous	30	type(description):Chain(Nucleoprotein)
C_1245_A_missense	30	type(description):Chain(Nucleoprotein)
A_899_T_missense	30	type(description):Chain(Nucleoprotein),type(description):Domain(CoV N CTD),type(description):Region(Dimerization),type(description):Region(Putative NLRP3 binding)
C_1093_A_missense	30	type(description):Chain(Nucleoprotein),type(description):Region(Disordered),type(description):Compositional bias(Basic and acidic residues)
G_303_T_missense	30	type(description):Chain(Nucleoprotein),type(description):Domain(CoV N NTD),type(description):Region(RNA-binding),type(description):Beta strand()
G_203_T_missense	30	type(description):Chain(Nucleoprotein),type(description):Domain(CoV N NTD),type(description):Region(RNA-binding),type(description):Region(Disordered)
G_993_C_missense	30	type(description):Chain(Nucleoprotein),type(description):Domain(CoV N CTD),type(description):Region(Dimerization),type(description):Region(Putative NLRP3 binding),type(description):Beta strand()
A_1051_T_missense	30	type(description):Chain(Nucleoprotein),type(description):Domain(CoV N CTD),type(description):Region(Dimerization),type(description):Helix()
A_21_G_synonymous	30	type(description):Chain(Nucleoprotein),type(description):Region(Disordered),type(description):Compositional bias(Polar residues)
G_827_A_missense	30	type(description):Chain(Nucleoprotein),type(description):Domain(CoV N CTD),type(description):Region(Dimerization),type(description):Region(Putative NLRP3 binding)
A_1120_C_missense	30	type(description):Chain(Nucleoprotein),type(description):Region(Disordered),type(description):Compositional bias(Basic and acidic residues)
T_1188_C_synonymous	30	type(description):Chain(Nucleoprotein)
T_624_C_synonymous	30	type(description):Chain(Nucleoprotein),type(description):Region(Disordered),type(description):Compositional bias(Polar residues)
G_284_A_missense	30	type(description):Chain(Nucleoprotein),type(description):Domain(CoV N NTD),type(description):Region(RNA-binding),type(description):Beta strand()
A_1234_C_missense	30	type(description):Chain(Nucleoprotein)
G_768_T_missense	30	type(description):Chain(Nucleoprotein),type(description):Domain(CoV N CTD),type(description):Region(Disordered),type(description):Motif(Nuclear localization signal),type(description):Helix()
A_574_G_missense	30	type(description):Chain(Nucleoprotein),type(description):Region(Disordered),type(description):Compositional bias(Polar residues)
A_964_T_missense	30	type(description):Chain(Nucleoprotein),type(description):Domain(CoV N CTD),type(description):Region(Dimerization),type(description):Region(Putative NLRP3 binding),type(description):Beta strand()
G_1233_T_missense	30	type(description):Chain(Nucleoprotein)
T_552_G_synonymous	30	type(description):Chain(Nucleoprotein),type(description):Region(RNA-binding),type(description):Region(Disordered),type(description):Compositional bias(Polar residues)
A_917_G_missense	29	type(description):Chain(Nucleoprotein),type(description):Domain(CoV N CTD),type(description):Region(Dimerization),type(description):Region(Putative NLRP3 binding)
A_969_G_synonymous	29	type(description):Chain(Nucleoprotein),type(description):Domain(CoV N CTD),type(description):Region(Dimerization),type(description):Region(Putative NLRP3 binding),type(description):Beta strand()
A_538_G_missense	29	type(description):Chain(Nucleoprotein),type(description):Region(RNA-binding),type(description):Region(Disordered),type(description):Compositional bias(Polar residues)
A_866_G_missense	29	type(description):Chain(Nucleoprotein),type(description):Domain(CoV N CTD),type(description):Region(Dimerization),type(description):Region(Putative NLRP3 binding)
G_530_A_missense	29	type(description):Chain(Nucleoprotein),type(description):Region(RNA-binding),type(description):Region(Disordered)
G_622_A_missense	29	type(description):Chain(Nucleoprotein),type(description):Region(Disordered),type(description):Compositional bias(Polar residues)
T_87_C_synonymous	29	type(description):Chain(Nucleoprotein),type(description):Region(Disordered),type(description):Compositional bias(Polar residues)
C_58_A_missense	29	type(description):Chain(Nucleoprotein),type(description):Region(Disordered),type(description):Compositional bias(Polar residues)
C_68_T_missense	29	type(description):Chain(Nucleoprotein),type(description):Region(Disordered),type(description):Compositional bias(Polar residues)
C_593_A_missense	29	type(description):Chain(Nucleoprotein),type(description):Region(Disordered),type(description):Compositional bias(Polar residues)
C_62_T_missense	29	type(description):Chain(Nucleoprotein),type(description):Region(Disordered),type(description):Compositional bias(Polar residues)
G_693_A_synonymous	29	type(description):Chain(Nucleoprotein)
G_1126_T_missense	29	type(description):Chain(Nucleoprotein),type(description):Region(Disordered),type(description):Compositional bias(Basic and acidic residues)
A_143_T_missense	29	type(description):Chain(Nucleoprotein),type(description):Region(Disordered),type(description):Region(RNA-binding)
C_487_A_missense	28	type(description):Chain(Nucleoprotein),type(description):Domain(CoV N NTD),type(description):Region(RNA-binding),type(description):Helix()
T_570_C_synonymous	28	type(description):Chain(Nucleoprotein),type(description):Region(Disordered),type(description):Compositional bias(Polar residues)
C_238_A_missense	28	type(description):Chain(Nucleoprotein),type(description):Domain(CoV N NTD),type(description):Region(RNA-binding),type(description):Region(Disordered)
C_365_A_missense	28	type(description):Chain(Nucleoprotein),type(description):Domain(CoV N NTD),type(description):Region(RNA-binding)
T_858_C_synonymous	28	type(description):Chain(Nucleoprotein),type(description):Domain(CoV N CTD),type(description):Region(Dimerization),type(description):Region(Putative NLRP3 binding)
A_732_G_synonymous	28	type(description):Chain(Nucleoprotein),type(description):Region(Disordered),type(description):Compositional bias(Polar residues)
G_868_C_missense	28	type(description):Chain(Nucleoprotein),type(description):Domain(CoV N CTD),type(description):Region(Dimerization),type(description):Region(Putative NLRP3 binding),type(description):Helix()
T_1078_C_missense	28	type(description):Chain(Nucleoprotein),type(description):Domain(CoV N CTD),type(description):Region(Dimerization),type(description):Helix()
A_318_G_synonymous	28	type(description):Chain(Nucleoprotein),type(description):Domain(CoV N NTD),type(description):Region(RNA-binding)
A_722_T_missense	28	type(description):Chain(Nucleoprotein),type(description):Region(Disordered),type(description):Compositional bias(Polar residues)
A_207_G_synonymous	28	type(description):Chain(Nucleoprotein),type(description):Domain(CoV N NTD),type(description):Region(RNA-binding),type(description):Region(Disordered)
A_561_T_synonymous	28	type(description):Chain(Nucleoprotein),type(description):Region(Disordered),type(description):Compositional bias(Polar residues)
T_648_A_missense	28	type(description):Chain(Nucleoprotein)
G_130_A_missense	28	type(description):Chain(Nucleoprotein),type(description):Region(Disordered),type(description):Region(RNA-binding)
A_142_T_missense	28	type(description):Chain(Nucleoprotein),type(description):Region(Disordered),type(description):Region(RNA-binding)
C_792_A_synonymous	28	type(description):Chain(Nucleoprotein),type(description):Domain(CoV N CTD),type(description):Region(Disordered),type(description):Region(Dimerization),type(description):Region(Putative NLRP3 binding),type(description):Motif(Nuclear localization signal)
T_438_A_synonymous	28	type(description):Chain(Nucleoprotein),type(description):Domain(CoV N NTD),type(description):Region(RNA-binding),type(description):Turn()
A_1084_G_missense	28	type(description):Chain(Nucleoprotein),type(description):Domain(CoV N CTD),type(description):Region(Disordered),type(description):Helix()
A_1026_G_synonymous	28	type(description):Chain(Nucleoprotein),type(description):Domain(CoV N CTD),type(description):Region(Dimerization)
C_685_A_missense	28	type(description):Chain(Nucleoprotein)
A_1227_G_synonymous	28	type(description):Chain(Nucleoprotein)
G_1243_C_missense	28	type(description):Chain(Nucleoprotein)
A_716_T_missense	28	type(description):Chain(Nucleoprotein),type(description):Region(Disordered),type(description):Compositional bias(Polar residues)
A_65_T_missense	27	type(description):Chain(Nucleoprotein),type(description):Region(Disordered),type(description):Compositional bias(Polar residues)
A_628_G_missense	27	type(description):Chain(Nucleoprotein),type(description):Region(Disordered)
G_53_C_missense	27	type(description):Chain(Nucleoprotein),type(description):Region(Disordered),type(description):Compositional bias(Polar residues)
A_975_G_synonymous	27	type(description):Chain(Nucleoprotein),type(description):Domain(CoV N CTD),type(description):Region(Dimerization),type(description):Region(Putative NLRP3 binding),type(description):Beta strand()
A_232_G_missense	27	type(description):Chain(Nucleoprotein),type(description):Domain(CoV N NTD),type(description):Region(RNA-binding),type(description):Region(Disordered),type(description):Beta strand()
A_489_C_missense	27	type(description):Chain(Nucleoprotein),type(description):Domain(CoV N NTD),type(description):Region(RNA-binding),type(description):Mutagenesis(Partial loss of RNA-binding.),type(description):Helix()
T_960_A_synonymous	27	type(description):Chain(Nucleoprotein),type(description):Domain(CoV N CTD),type(description):Region(Dimerization),type(description):Region(Putative NLRP3 binding),type(description):Beta strand()
A_1248_G_synonymous	27	type(description):Chain(Nucleoprotein)
G_681_A_synonymous	27	type(description):Chain(Nucleoprotein)
A_720_G_synonymous	27	type(description):Chain(Nucleoprotein),type(description):Region(Disordered),type(description):Compositional bias(Polar residues)
T_629_A_missense	27	type(description):Chain(Nucleoprotein),type(description):Region(Disordered)
G_287_A_missense	27	type(description):Chain(Nucleoprotein),type(description):Domain(CoV N NTD),type(description):Region(RNA-binding)
G_1204_A_missense	27	type(description):Chain(Nucleoprotein),type(description):Site(Cleavage (by host CASP6))
G_463_A_missense	27	type(description):Chain(Nucleoprotein),type(description):Domain(CoV N NTD),type(description):Region(RNA-binding)
G_889_A_missense	27	type(description):Chain(Nucleoprotein),type(description):Domain(CoV N CTD),type(description):Region(Dimerization),type(description):Region(Putative NLRP3 binding),type(description):Helix()
T_432_A_missense	27	type(description):Chain(Nucleoprotein),type(description):Domain(CoV N NTD),type(description):Region(RNA-binding),type(description):Turn()
G_352_C_missense	27	type(description):Chain(Nucleoprotein),type(description):Domain(CoV N NTD),type(description):Region(RNA-binding),type(description):Turn()
A_866_T_missense	27	type(description):Chain(Nucleoprotein),type(description):Domain(CoV N CTD),type(description):Region(Dimerization),type(description):Region(Putative NLRP3 binding)
A_722_G_missense	27	type(description):Chain(Nucleoprotein),type(description):Region(Disordered),type(description):Compositional bias(Polar residues)
T_651_C_synonymous	27	type(description):Chain(Nucleoprotein)
G_440_A_missense	26	type(description):Chain(Nucleoprotein),type(description):Domain(CoV N NTD),type(description):Region(RNA-binding)
A_271_G_missense	26	type(description):Chain(Nucleoprotein),type(description):Domain(CoV N NTD),type(description):Region(RNA-binding)
G_1099_C_missense	26	type(description):Chain(Nucleoprotein),type(description):Region(Disordered),type(description):Compositional bias(Basic and acidic residues)
A_301_G_missense	26	type(description):Chain(Nucleoprotein),type(description):Domain(CoV N NTD),type(description):Region(RNA-binding)
G_284_T_missense	26	type(description):Chain(Nucleoprotein),type(description):Domain(CoV N NTD),type(description):Region(RNA-binding),type(description):Beta strand()
G_695_T_missense	26	type(description):Chain(Nucleoprotein)
T_645_C_synonymous	26	type(description):Chain(Nucleoprotein)
T_109_G_missense	26	type(description):Chain(Nucleoprotein),type(description):Region(Disordered)
G_833_A_missense	26	type(description):Chain(Nucleoprotein),type(description):Domain(CoV N CTD),type(description):Region(Dimerization),type(description):Region(Putative NLRP3 binding)
T_399_C_synonymous	26	type(description):Chain(Nucleoprotein),type(description):Domain(CoV N NTD),type(description):Region(RNA-binding),type(description):Beta strand()
A_591_G_synonymous	26	type(description):Chain(Nucleoprotein),type(description):Region(Disordered),type(description):Compositional bias(Polar residues)
A_69_G_synonymous	26	type(description):Chain(Nucleoprotein),type(description):Region(Disordered),type(description):Compositional bias(Polar residues)
T_315_C_synonymous	26	type(description):Chain(Nucleoprotein),type(description):Domain(CoV N NTD),type(description):Region(RNA-binding)
A_627_G_synonymous	26	type(description):Chain(Nucleoprotein),type(description):Region(Disordered)
A_1139_T_missense	26	type(description):Chain(Nucleoprotein),type(description):Region(Disordered),type(description):Compositional bias(Basic and acidic residues)
A_948_G_synonymous	26	type(description):Chain(Nucleoprotein),type(description):Domain(CoV N CTD),type(description):Region(Dimerization),type(description):Region(Putative NLRP3 binding),type(description):Helix()
T_465_C_synonymous	26	type(description):Chain(Nucleoprotein),type(description):Domain(CoV N NTD),type(description):Region(RNA-binding)
A_1025_T_missense	26	type(description):Chain(Nucleoprotein),type(description):Domain(CoV N CTD),type(description):Region(Dimerization)
G_777_T_synonymous	26	type(description):Chain(Nucleoprotein),type(description):Domain(CoV N CTD),type(description):Region(Disordered),type(description):Region(Dimerization),type(description):Motif(Nuclear localization signal),type(description):Helix()
A_407_C_missense	26	type(description):Chain(Nucleoprotein),type(description):Domain(CoV N NTD),type(description):Region(RNA-binding)
A_700_G_missense	25	type(description):Chain(Nucleoprotein),type(description):Region(Disordered),type(description):Compositional bias(Polar residues)
T_1239_A_missense	25	type(description):Chain(Nucleoprotein),type(description):Natural variant(in strain: Omicron/BA.2, Omicron/BA.2.12.1, Omicron BA.2.75, Omicron/BA.4, Omicron/BA.5)
C_775_T_missense	25	type(description):Chain(Nucleoprotein),type(description):Domain(CoV N CTD),type(description):Region(Disordered),type(description):Region(Dimerization),type(description):Motif(Nuclear localization signal)
A_174_G_synonymous	25	type(description):Chain(Nucleoprotein),type(description):Domain(CoV N NTD),type(description):Region(RNA-binding),type(description):Beta strand()
A_351_G_synonymous	25	type(description):Chain(Nucleoprotein),type(description):Domain(CoV N NTD),type(description):Region(RNA-binding),type(description):Turn()
C_794_A_missense	25	type(description):Chain(Nucleoprotein),type(description):Domain(CoV N CTD),type(description):Region(Disordered),type(description):Region(Dimerization),type(description):Region(Putative NLRP3 binding)
A_909_G_synonymous	25	type(description):Chain(Nucleoprotein),type(description):Domain(CoV N CTD),type(description):Region(Dimerization),type(description):Region(Putative NLRP3 binding),type(description):Helix()
T_1173_C_synonymous	25	type(description):Chain(Nucleoprotein),type(description):Region(Disordered)
G_641_T_missense	25	type(description):Chain(Nucleoprotein)
A_869_G_missense	25	type(description):Chain(Nucleoprotein),type(description):Domain(CoV N CTD),type(description):Region(Dimerization),type(description):Region(Putative NLRP3 binding),type(description):Helix()
A_488_T_missense	25	type(description):Chain(Nucleoprotein),type(description):Domain(CoV N NTD),type(description):Region(RNA-binding),type(description):Helix()
G_290_T_missense	25	type(description):Chain(Nucleoprotein),type(description):Domain(CoV N NTD),type(description):Region(RNA-binding)
A_492_T_synonymous	25	type(description):Chain(Nucleoprotein),type(description):Domain(CoV N NTD),type(description):Region(RNA-binding),type(description):Helix()
A_647_C_missense	25	type(description):Chain(Nucleoprotein)
A_1151_G_missense	25	type(description):Chain(Nucleoprotein),type(description):Region(Disordered)
G_554_A_missense	25	type(description):Chain(Nucleoprotein),type(description):Region(RNA-binding),type(description):Region(Disordered),type(description):Compositional bias(Polar residues)
G_658_A_missense	25	type(description):Chain(Nucleoprotein),type(description):Beta strand()
G_754_A_missense	25	type(description):Chain(Nucleoprotein),type(description):Domain(CoV N CTD),type(description):Region(Disordered),type(description):Helix()
A_612_T_synonymous	25	type(description):Chain(Nucleoprotein),type(description):Region(Disordered),type(description):Compositional bias(Polar residues),type(description):Natural variant(in strain: Alpha/B.1.1.7, Gamma/P.1, Zeta/P.2, Theta/P.3, Lambda/C.37, Omicron/BA.1, Omicron/BA.2, Omicron/BA.2.12.1, Omicron BA.2.75, Omicron/BA.4, Omicron/BA.5),type(description):Mutagenesis(Partial increase of pathogenesis and fitnes…
A_852_G_synonymous	25	type(description):Chain(Nucleoprotein),type(description):Domain(CoV N CTD),type(description):Region(Dimerization),type(description):Region(Putative NLRP3 binding)
G_454_A_missense	25	type(description):Chain(Nucleoprotein),type(description):Domain(CoV N NTD),type(description):Region(RNA-binding),type(description):Turn()
T_660_C_synonymous	24	type(description):Chain(Nucleoprotein),type(description):Beta strand()
C_481_A_missense	24	type(description):Chain(Nucleoprotein),type(description):Domain(CoV N NTD),type(description):Region(RNA-binding)
A_195_T_missense	24	type(description):Chain(Nucleoprotein),type(description):Domain(CoV N NTD),type(description):Region(RNA-binding),type(description):Region(Disordered)
C_1180_T_missense	24	type(description):Chain(Nucleoprotein)
C_1097_A_missense	24	type(description):Chain(Nucleoprotein),type(description):Region(Disordered),type(description):Compositional bias(Basic and acidic residues)
G_962_A_missense	24	type(description):Chain(Nucleoprotein),type(description):Domain(CoV N CTD),type(description):Region(Dimerization),type(description):Region(Putative NLRP3 binding),type(description):Beta strand()
C_1252_A_missense	24	type(description):Chain(Nucleoprotein)
T_456_C_synonymous	24	type(description):Chain(Nucleoprotein),type(description):Domain(CoV N NTD),type(description):Region(RNA-binding),type(description):Turn()
A_613_G_missense	24	type(description):Chain(Nucleoprotein),type(description):Region(Disordered),type(description):Compositional bias(Polar residues)
G_706_T_missense	24	type(description):Chain(Nucleoprotein),type(description):Region(Disordered),type(description):Compositional bias(Polar residues)
A_1096_C_missense	24	type(description):Chain(Nucleoprotein),type(description):Region(Disordered),type(description):Compositional bias(Basic and acidic residues)
A_377_G_missense	24	type(description):Chain(Nucleoprotein),type(description):Domain(CoV N NTD),type(description):Region(RNA-binding)
A_240_C_synonymous	24	type(description):Chain(Nucleoprotein),type(description):Domain(CoV N NTD),type(description):Region(RNA-binding),type(description):Region(Disordered),type(description):Natural variant(in strain: Gamma/P.1),type(description):Helix()
T_900_G_missense	24	type(description):Chain(Nucleoprotein),type(description):Domain(CoV N CTD),type(description):Region(Dimerization),type(description):Region(Putative NLRP3 binding)
A_403_G_missense	24	type(description):Chain(Nucleoprotein),type(description):Domain(CoV N NTD),type(description):Region(RNA-binding)
T_44_C_missense	24	type(description):Chain(Nucleoprotein),type(description):Region(Disordered),type(description):Compositional bias(Polar residues)
A_26_C_missense	24	type(description):Chain(Nucleoprotein),type(description):Region(Disordered),type(description):Compositional bias(Polar residues)
A_419_C_missense	24	type(description):Chain(Nucleoprotein),type(description):Domain(CoV N NTD),type(description):Region(RNA-binding),type(description):Beta strand()
A_1009_G_missense	24	type(description):Chain(Nucleoprotein),type(description):Domain(CoV N CTD),type(description):Region(Dimerization),type(description):Region(Putative NLRP3 binding)
A_468_G_synonymous	24	type(description):Chain(Nucleoprotein),type(description):Domain(CoV N NTD),type(description):Region(RNA-binding)
T_789_C_synonymous	24	type(description):Chain(Nucleoprotein),type(description):Domain(CoV N CTD),type(description):Region(Disordered),type(description):Region(Dimerization),type(description):Region(Putative NLRP3 binding),type(description):Motif(Nuclear localization signal)
A_586_G_missense	24	type(description):Chain(Nucleoprotein),type(description):Region(Disordered),type(description):Compositional bias(Polar residues)
C_704_A_missense	23	type(description):Chain(Nucleoprotein),type(description):Region(Disordered),type(description):Compositional bias(Polar residues)
T_221_C_missense	23	type(description):Chain(Nucleoprotein),type(description):Domain(CoV N NTD),type(description):Region(RNA-binding),type(description):Region(Disordered)
C_738_A_synonymous	23	type(description):Chain(Nucleoprotein),type(description):Region(Disordered),type(description):Compositional bias(Polar residues)
C_688_A_missense	23	type(description):Chain(Nucleoprotein)
A_15_G_synonymous	23	type(description):Chain(Nucleoprotein),type(description):Region(Disordered),type(description):Compositional bias(Polar residues)
A_504_T_synonymous	23	type(description):Chain(Nucleoprotein),type(description):Domain(CoV N NTD),type(description):Region(RNA-binding),type(description):Region(Disordered)
A_770_G_missense	23	type(description):Chain(Nucleoprotein),type(description):Domain(CoV N CTD),type(description):Region(Disordered),type(description):Motif(Nuclear localization signal)
G_760_T_missense	23	type(description):Chain(Nucleoprotein),type(description):Domain(CoV N CTD),type(description):Region(Disordered),type(description):Helix()
T_579_C_synonymous	23	type(description):Chain(Nucleoprotein),type(description):Region(Disordered),type(description):Compositional bias(Polar residues)
C_825_A_synonymous	23	type(description):Chain(Nucleoprotein),type(description):Domain(CoV N CTD),type(description):Region(Dimerization),type(description):Region(Putative NLRP3 binding)
A_111_G_synonymous	23	type(description):Chain(Nucleoprotein),type(description):Region(Disordered)
C_422_G_missense	23	type(description):Chain(Nucleoprotein),type(description):Domain(CoV N NTD),type(description):Region(RNA-binding),type(description):Beta strand()
G_982_A_missense	23	type(description):Chain(Nucleoprotein),type(description):Domain(CoV N CTD),type(description):Region(Dimerization),type(description):Region(Putative NLRP3 binding)
C_764_T_missense	23	type(description):Chain(Nucleoprotein),type(description):Domain(CoV N CTD),type(description):Region(Disordered),type(description):Helix()
C_104_A_missense	23	type(description):Chain(Nucleoprotein),type(description):Region(Disordered)
T_621_A_synonymous	23	type(description):Chain(Nucleoprotein),type(description):Region(Disordered),type(description):Compositional bias(Polar residues)
T_252_C_synonymous	23	type(description):Chain(Nucleoprotein),type(description):Domain(CoV N NTD),type(description):Region(RNA-binding),type(description):Beta strand()
C_17_A_missense	23	type(description):Chain(Nucleoprotein),type(description):Region(Disordered),type(description):Compositional bias(Polar residues)
A_1061_G_missense	23	type(description):Chain(Nucleoprotein),type(description):Domain(CoV N CTD),type(description):Region(Dimerization),type(description):Helix()
A_564_G_synonymous	23	type(description):Chain(Nucleoprotein),type(description):Region(Disordered),type(description):Compositional bias(Polar residues),type(description):Mutagenesis(No effect on phosphorylation.)
A_1002_T_synonymous	23	type(description):Chain(Nucleoprotein),type(description):Domain(CoV N CTD),type(description):Region(Dimerization),type(description):Region(Putative NLRP3 binding),type(description):Beta strand()
G_183_T_missense	23	type(description):Chain(Nucleoprotein),type(description):Domain(CoV N NTD),type(description):Region(RNA-binding),type(description):Beta strand()
T_547_C_missense	23	type(description):Chain(Nucleoprotein),type(description):Region(RNA-binding),type(description):Region(Disordered),type(description):Compositional bias(Polar residues)
T_547_A_missense	23	type(description):Chain(Nucleoprotein),type(description):Region(RNA-binding),type(description):Region(Disordered),type(description):Compositional bias(Polar residues)
T_1128_C_synonymous	23	type(description):Chain(Nucleoprotein),type(description):Region(Disordered),type(description):Compositional bias(Basic and acidic residues)
A_542_T_missense	22	type(description):Chain(Nucleoprotein),type(description):Region(RNA-binding),type(description):Region(Disordered),type(description):Compositional bias(Polar residues)
A_194_T_missense	22	type(description):Chain(Nucleoprotein),type(description):Domain(CoV N NTD),type(description):Region(RNA-binding),type(description):Region(Disordered)
T_51_C_synonymous	22	type(description):Chain(Nucleoprotein),type(description):Region(Disordered),type(description):Compositional bias(Polar residues)
T_483_C_synonymous	22	type(description):Chain(Nucleoprotein),type(description):Domain(CoV N NTD),type(description):Region(RNA-binding)
C_684_A_missense	22	type(description):Chain(Nucleoprotein)
A_637_G_missense	22	type(description):Chain(Nucleoprotein)
G_1201_A_missense	22	type(description):Chain(Nucleoprotein),type(description):Site(Cleavage (by host CASP6))
A_1108_G_missense	22	type(description):Chain(Nucleoprotein),type(description):Region(Disordered),type(description):Compositional bias(Basic and acidic residues)
T_1071_C_synonymous	22	type(description):Chain(Nucleoprotein),type(description):Domain(CoV N CTD),type(description):Region(Dimerization)
A_402_G_synonymous	22	type(description):Chain(Nucleoprotein),type(description):Domain(CoV N NTD),type(description):Region(RNA-binding),type(description):Beta strand()
T_392_C_missense	22	type(description):Chain(Nucleoprotein),type(description):Domain(CoV N NTD),type(description):Region(RNA-binding),type(description):Beta strand()
A_186_G_synonymous	22	type(description):Chain(Nucleoprotein),type(description):Domain(CoV N NTD),type(description):Region(RNA-binding),type(description):Beta strand()
C_1136_G_missense	22	type(description):Chain(Nucleoprotein),type(description):Region(Disordered),type(description):Compositional bias(Basic and acidic residues)
G_666_T_synonymous	22	type(description):Chain(Nucleoprotein)
A_1151_T_missense	22	type(description):Chain(Nucleoprotein),type(description):Region(Disordered)
G_536_T_missense	22	type(description):Chain(Nucleoprotein),type(description):Region(RNA-binding),type(description):Region(Disordered),type(description):Compositional bias(Polar residues)
G_599_T_missense	21	type(description):Chain(Nucleoprotein),type(description):Region(Disordered),type(description):Compositional bias(Polar residues)
C_478_A_missense	21	type(description):Chain(Nucleoprotein),type(description):Domain(CoV N NTD),type(description):Region(RNA-binding)
A_973_G_missense	21	type(description):Chain(Nucleoprotein),type(description):Domain(CoV N CTD),type(description):Region(Dimerization),type(description):Region(Putative NLRP3 binding),type(description):Beta strand()
A_1227_T_missense	21	type(description):Chain(Nucleoprotein)
G_702_C_missense	21	type(description):Chain(Nucleoprotein),type(description):Region(Disordered),type(description):Compositional bias(Polar residues),type(description):Natural variant(in strain: Zeta/P.2)
A_1166_G_missense	21	type(description):Chain(Nucleoprotein),type(description):Region(Disordered)
T_933_A_synonymous	21	type(description):Chain(Nucleoprotein),type(description):Domain(CoV N CTD),type(description):Region(Dimerization),type(description):Region(Putative NLRP3 binding),type(description):Helix()
A_583_C_synonymous	21	type(description):Chain(Nucleoprotein),type(description):Region(Disordered),type(description):Compositional bias(Polar residues)
A_496_G_missense	21	type(description):Chain(Nucleoprotein),type(description):Domain(CoV N NTD),type(description):Region(RNA-binding)
T_651_A_synonymous	21	type(description):Chain(Nucleoprotein)
C_39_G_synonymous	21	type(description):Chain(Nucleoprotein),type(description):Region(Disordered),type(description):Compositional bias(Polar residues),type(description):Natural variant(in strain: Lambda/C.37, Omicron/BA.1, Omicron/BA.2, Omicron/BA.2.12.1, Omicron BA.2.75, Omicron/BA.4, Omicron/BA.5)
A_694_T_missense	21	type(description):Chain(Nucleoprotein)
A_604_G_missense	21	type(description):Chain(Nucleoprotein),type(description):Region(Disordered),type(description):Compositional bias(Polar residues)
T_1144_C_synonymous	21	type(description):Chain(Nucleoprotein),type(description):Region(Disordered),type(description):Compositional bias(Basic and acidic residues)
C_475_A_missense	20	type(description):Chain(Nucleoprotein),type(description):Domain(CoV N NTD),type(description):Region(RNA-binding)
A_318_T_synonymous	20	type(description):Chain(Nucleoprotein),type(description):Domain(CoV N NTD),type(description):Region(RNA-binding)
G_13_C_missense	20	type(description):Chain(Nucleoprotein),type(description):Region(Disordered),type(description):Compositional bias(Polar residues)
A_393_T_synonymous	20	type(description):Chain(Nucleoprotein),type(description):Domain(CoV N NTD),type(description):Region(RNA-binding),type(description):Beta strand()
G_236_C_missense	20	type(description):Chain(Nucleoprotein),type(description):Domain(CoV N NTD),type(description):Region(RNA-binding),type(description):Region(Disordered)
G_1189_T_missense	20	type(description):Chain(Nucleoprotein)
T_231_C_synonymous	20	type(description):Chain(Nucleoprotein),type(description):Domain(CoV N NTD),type(description):Region(RNA-binding),type(description):Region(Disordered),type(description):Beta strand()
C_404_A_missense	20	type(description):Chain(Nucleoprotein),type(description):Domain(CoV N NTD),type(description):Region(RNA-binding)
A_577_T_missense	20	type(description):Chain(Nucleoprotein),type(description):Region(Disordered),type(description):Compositional bias(Polar residues)
G_517_A_missense	20	type(description):Chain(Nucleoprotein),type(description):Domain(CoV N NTD),type(description):Region(RNA-binding),type(description):Region(Disordered),type(description):Beta strand()
C_189_A_missense	20	type(description):Chain(Nucleoprotein),type(description):Domain(CoV N NTD),type(description):Region(RNA-binding),type(description):Region(Disordered),type(description):Natural variant(in strain: Delta/B.1.617.2)
A_418_G_missense	20	type(description):Chain(Nucleoprotein),type(description):Domain(CoV N NTD),type(description):Region(RNA-binding),type(description):Beta strand()
C_927_G_synonymous	20	type(description):Chain(Nucleoprotein),type(description):Domain(CoV N CTD),type(description):Region(Dimerization),type(description):Region(Putative NLRP3 binding)
A_1140_T_missense	20	type(description):Chain(Nucleoprotein),type(description):Region(Disordered),type(description):Compositional bias(Basic and acidic residues)
A_1196_G_missense	20	type(description):Chain(Nucleoprotein)
G_962_T_missense	20	type(description):Chain(Nucleoprotein),type(description):Domain(CoV N CTD),type(description):Region(Dimerization),type(description):Region(Putative NLRP3 binding),type(description):Beta strand()
G_205_A_missense	20	type(description):Chain(Nucleoprotein),type(description):Domain(CoV N NTD),type(description):Region(RNA-binding),type(description):Region(Disordered)
A_293_G_missense	20	type(description):Chain(Nucleoprotein),type(description):Domain(CoV N NTD),type(description):Region(RNA-binding)
C_485_A_missense	20	type(description):Chain(Nucleoprotein),type(description):Domain(CoV N NTD),type(description):Region(RNA-binding)
G_472_T_missense	20	type(description):Chain(Nucleoprotein),type(description):Domain(CoV N NTD),type(description):Region(RNA-binding)
A_391_G_missense	20	type(description):Chain(Nucleoprotein),type(description):Domain(CoV N NTD),type(description):Region(RNA-binding),type(description):Beta strand()
C_715_A_missense	20	type(description):Chain(Nucleoprotein),type(description):Region(Disordered),type(description):Compositional bias(Polar residues)
C_337_A_missense	20	type(description):Chain(Nucleoprotein),type(description):Domain(CoV N NTD),type(description):Region(RNA-binding)
T_979_A_missense	20	type(description):Chain(Nucleoprotein),type(description):Domain(CoV N CTD),type(description):Region(Dimerization),type(description):Region(Putative NLRP3 binding)
T_556_C_missense	20	type(description):Chain(Nucleoprotein),type(description):Region(RNA-binding),type(description):Region(Disordered),type(description):Compositional bias(Polar residues)
A_1218_G_synonymous	20	type(description):Chain(Nucleoprotein)
A_723_G_synonymous	20	type(description):Chain(Nucleoprotein),type(description):Region(Disordered),type(description):Compositional bias(Polar residues)
T_705_C_synonymous	20	type(description):Chain(Nucleoprotein),type(description):Region(Disordered),type(description):Compositional bias(Polar residues),type(description):Natural variant(in strain: Alpha/B.1.1.7)
G_644_A_missense	20	type(description):Chain(Nucleoprotein)
A_881_T_missense	19	type(description):Chain(Nucleoprotein),type(description):Domain(CoV N CTD),type(description):Region(Dimerization),type(description):Region(Putative NLRP3 binding),type(description):Helix()
A_1095_G_synonymous	19	type(description):Chain(Nucleoprotein),type(description):Region(Disordered),type(description):Compositional bias(Basic and acidic residues)
G_1027_A_missense	19	type(description):Chain(Nucleoprotein),type(description):Domain(CoV N CTD),type(description):Region(Dimerization)
G_386_A_missense	19	type(description):Chain(Nucleoprotein),type(description):Domain(CoV N NTD),type(description):Region(RNA-binding)
A_249_G_synonymous	19	type(description):Chain(Nucleoprotein),type(description):Domain(CoV N NTD),type(description):Region(RNA-binding),type(description):Region(Disordered)
T_559_G_missense	19	type(description):Chain(Nucleoprotein),type(description):Region(Disordered),type(description):Compositional bias(Polar residues)
G_569_A_missense	19	type(description):Chain(Nucleoprotein),type(description):Region(Disordered),type(description):Compositional bias(Polar residues)
T_1182_C_synonymous	19	type(description):Chain(Nucleoprotein)
A_897_G_synonymous	19	type(description):Chain(Nucleoprotein),type(description):Domain(CoV N CTD),type(description):Region(Dimerization),type(description):Region(Putative NLRP3 binding)
A_586_C_missense	19	type(description):Chain(Nucleoprotein),type(description):Region(Disordered),type(description):Compositional bias(Polar residues)
A_647_G_missense	19	type(description):Chain(Nucleoprotein)
A_842_G_missense	19	type(description):Chain(Nucleoprotein),type(description):Domain(CoV N CTD),type(description):Region(Dimerization),type(description):Region(Putative NLRP3 binding),type(description):Beta strand()
G_203_C_missense	19	type(description):Chain(Nucleoprotein),type(description):Domain(CoV N NTD),type(description):Region(RNA-binding),type(description):Region(Disordered)
A_848_T_missense	19	type(description):Chain(Nucleoprotein),type(description):Domain(CoV N CTD),type(description):Region(Dimerization),type(description):Region(Putative NLRP3 binding),type(description):Beta strand()
G_1149_C_synonymous	19	type(description):Chain(Nucleoprotein),type(description):Region(Disordered)
A_694_G_missense	19	type(description):Chain(Nucleoprotein)
A_1077_G_synonymous	19	type(description):Chain(Nucleoprotein),type(description):Domain(CoV N CTD),type(description):Region(Dimerization),type(description):Helix()
A_717_G_synonymous	19	type(description):Chain(Nucleoprotein),type(description):Region(Disordered),type(description):Compositional bias(Polar residues)
T_1251_A_synonymous	19	type(description):Chain(Nucleoprotein)
A_815_G_missense	19	type(description):Chain(Nucleoprotein),type(description):Domain(CoV N CTD),type(description):Region(Dimerization),type(description):Region(Putative NLRP3 binding),type(description):Helix()
C_513_T_synonymous	19	type(description):Chain(Nucleoprotein),type(description):Domain(CoV N NTD),type(description):Region(RNA-binding),type(description):Region(Disordered),type(description):Beta strand()
A_908_T_missense	19	type(description):Chain(Nucleoprotein),type(description):Domain(CoV N CTD),type(description):Region(Dimerization),type(description):Region(Putative NLRP3 binding),type(description):Helix()
A_731_G_missense	19	type(description):Chain(Nucleoprotein),type(description):Region(Disordered),type(description):Compositional bias(Polar residues)
A_746_G_missense	19	type(description):Chain(Nucleoprotein),type(description):Domain(CoV N CTD),type(description):Region(Disordered),type(description):Compositional bias(Polar residues)
T_1242_A_synonymous	19	type(description):Chain(Nucleoprotein)
T_99_C_synonymous	19	type(description):Chain(Nucleoprotein),type(description):Region(Disordered),type(description):Compositional bias(Polar residues),type(description):Natural variant(in strain: Omicron/BA.1, Omicron/BA.2, Omicron/BA.2.12.1, Omicron BA.2.75, Omicron/BA.4, Omicron/BA.5)
C_1001_G_missense	19	type(description):Chain(Nucleoprotein),type(description):Domain(CoV N CTD),type(description):Region(Dimerization),type(description):Region(Putative NLRP3 binding),type(description):Beta strand()
T_1035_C_synonymous	18	type(description):Chain(Nucleoprotein),type(description):Domain(CoV N CTD),type(description):Region(Dimerization)
C_82_A_missense	18	type(description):Chain(Nucleoprotein),type(description):Region(Disordered),type(description):Compositional bias(Polar residues)
C_925_A_missense	18	type(description):Chain(Nucleoprotein),type(description):Domain(CoV N CTD),type(description):Region(Dimerization),type(description):Region(Putative NLRP3 binding)
G_906_C_synonymous	18	type(description):Chain(Nucleoprotein),type(description):Domain(CoV N CTD),type(description):Region(Dimerization),type(description):Region(Putative NLRP3 binding),type(description):Helix()
A_113_T_missense	18	type(description):Chain(Nucleoprotein),type(description):Region(Disordered)
G_1192_A_missense	18	type(description):Chain(Nucleoprotein)
G_644_C_missense	18	type(description):Chain(Nucleoprotein)
A_26_G_missense	18	type(description):Chain(Nucleoprotein),type(description):Region(Disordered),type(description):Compositional bias(Polar residues)
T_1191_A_synonymous	18	type(description):Chain(Nucleoprotein)
T_552_C_synonymous	18	type(description):Chain(Nucleoprotein),type(description):Region(RNA-binding),type(description):Region(Disordered),type(description):Compositional bias(Polar residues)
G_666_A_synonymous	18	type(description):Chain(Nucleoprotein)
C_121_A_synonymous	18	type(description):Chain(Nucleoprotein),type(description):Region(Disordered)
T_1198_C_synonymous	18	type(description):Chain(Nucleoprotein),type(description):Site(Cleavage (by host CASP6))
A_339_C_synonymous	18	type(description):Chain(Nucleoprotein),type(description):Domain(CoV N NTD),type(description):Region(RNA-binding)
A_683_G_missense	18	type(description):Chain(Nucleoprotein)
T_789_A_synonymous	18	type(description):Chain(Nucleoprotein),type(description):Domain(CoV N CTD),type(description):Region(Disordered),type(description):Region(Dimerization),type(description):Region(Putative NLRP3 binding),type(description):Motif(Nuclear localization signal)
A_250_G_missense	18	type(description):Chain(Nucleoprotein),type(description):Domain(CoV N NTD),type(description):Region(RNA-binding)
C_441_A_synonymous	18	type(description):Chain(Nucleoprotein),type(description):Domain(CoV N NTD),type(description):Region(RNA-binding)
A_318_C_synonymous	18	type(description):Chain(Nucleoprotein),type(description):Domain(CoV N NTD),type(description):Region(RNA-binding)
T_61_A_missense	18	type(description):Chain(Nucleoprotein),type(description):Region(Disordered),type(description):Compositional bias(Polar residues)
A_108_C_synonymous	18	type(description):Chain(Nucleoprotein),type(description):Region(Disordered)
G_1254_C_missense	18	type(description):Chain(Nucleoprotein)
G_790_T_missense	18	type(description):Chain(Nucleoprotein),type(description):Domain(CoV N CTD),type(description):Region(Disordered),type(description):Region(Dimerization),type(description):Region(Putative NLRP3 binding),type(description):Motif(Nuclear localization signal)
C_1094_G_missense	18	type(description):Chain(Nucleoprotein),type(description):Region(Disordered),type(description):Compositional bias(Basic and acidic residues)
A_140_G_missense	18	type(description):Chain(Nucleoprotein),type(description):Region(Disordered),type(description):Region(RNA-binding)
G_967_A_missense	18	type(description):Chain(Nucleoprotein),type(description):Domain(CoV N CTD),type(description):Region(Dimerization),type(description):Region(Putative NLRP3 binding),type(description):Beta strand()
C_1057_T_synonymous	18	type(description):Chain(Nucleoprotein),type(description):Domain(CoV N CTD),type(description):Region(Dimerization),type(description):Helix()
G_517_T_missense	18	type(description):Chain(Nucleoprotein),type(description):Domain(CoV N NTD),type(description):Region(RNA-binding),type(description):Region(Disordered),type(description):Beta strand()
A_360_G_synonymous	18	type(description):Chain(Nucleoprotein),type(description):Domain(CoV N NTD),type(description):Region(RNA-binding),type(description):Turn()
A_117_T_missense	18	type(description):Chain(Nucleoprotein),type(description):Region(Disordered)
T_177_C_synonymous	18	type(description):Chain(Nucleoprotein),type(description):Domain(CoV N NTD),type(description):Region(RNA-binding)
T_201_A_synonymous	17	type(description):Chain(Nucleoprotein),type(description):Domain(CoV N NTD),type(description):Region(RNA-binding),type(description):Region(Disordered)
T_639_A_missense	17	type(description):Chain(Nucleoprotein)
G_289_T_missense	17	type(description):Chain(Nucleoprotein),type(description):Domain(CoV N NTD),type(description):Region(RNA-binding)
C_425_A_missense	17	type(description):Chain(Nucleoprotein),type(description):Domain(CoV N NTD),type(description):Region(RNA-binding)
C_1225_G_missense	17	type(description):Chain(Nucleoprotein)
T_616_C_missense	17	type(description):Chain(Nucleoprotein),type(description):Region(Disordered),type(description):Compositional bias(Polar residues)
T_4_C_missense	17	type(description):Chain(Nucleoprotein),type(description):Region(Disordered),type(description):Compositional bias(Polar residues)
C_487_G_missense	17	type(description):Chain(Nucleoprotein),type(description):Domain(CoV N NTD),type(description):Region(RNA-binding),type(description):Helix()
C_571_T_missense	17	type(description):Chain(Nucleoprotein),type(description):Region(Disordered),type(description):Compositional bias(Polar residues)
C_312_A_synonymous	17	type(description):Chain(Nucleoprotein),type(description):Domain(CoV N NTD),type(description):Region(RNA-binding)
A_460_T_missense	17	type(description):Chain(Nucleoprotein),type(description):Domain(CoV N NTD),type(description):Region(RNA-binding)
T_547_G_missense	17	type(description):Chain(Nucleoprotein),type(description):Region(RNA-binding),type(description):Region(Disordered),type(description):Compositional bias(Polar residues)
T_657_C_synonymous	17	type(description):Chain(Nucleoprotein),type(description):Beta strand()
C_1045_A_missense	17	type(description):Chain(Nucleoprotein),type(description):Domain(CoV N CTD),type(description):Region(Dimerization),type(description):Helix()
C_623_G_missense	17	type(description):Chain(Nucleoprotein),type(description):Region(Disordered),type(description):Compositional bias(Polar residues)
C_1241_G_missense	17	type(description):Chain(Nucleoprotein)
A_21_T_missense	17	type(description):Chain(Nucleoprotein),type(description):Region(Disordered),type(description):Compositional bias(Polar residues)
A_421_G_missense	17	type(description):Chain(Nucleoprotein),type(description):Domain(CoV N NTD),type(description):Region(RNA-binding),type(description):Beta strand()
A_407_G_missense	17	type(description):Chain(Nucleoprotein),type(description):Domain(CoV N NTD),type(description):Region(RNA-binding)
A_1082_G_missense	17	type(description):Chain(Nucleoprotein),type(description):Domain(CoV N CTD),type(description):Region(Dimerization),type(description):Helix()
A_575_C_missense	17	type(description):Chain(Nucleoprotein),type(description):Region(Disordered),type(description):Compositional bias(Polar residues)
G_463_T_missense	17	type(description):Chain(Nucleoprotein),type(description):Domain(CoV N NTD),type(description):Region(RNA-binding)
T_616_A_missense	17	type(description):Chain(Nucleoprotein),type(description):Region(Disordered),type(description):Compositional bias(Polar residues)
A_1249_G_missense	17	type(description):Chain(Nucleoprotein)
C_1168_G_missense	17	type(description):Chain(Nucleoprotein),type(description):Region(Disordered)
A_1041_G_synonymous	17	type(description):Chain(Nucleoprotein),type(description):Domain(CoV N CTD),type(description):Region(Dimerization),type(description):Helix()
C_1091_A_missense	16	type(description):Chain(Nucleoprotein),type(description):Domain(CoV N CTD),type(description):Region(Disordered),type(description):Compositional bias(Basic and acidic residues)
T_1131_A_missense	16	type(description):Chain(Nucleoprotein),type(description):Region(Disordered),type(description):Compositional bias(Basic and acidic residues),type(description):Natural variant(in strain: Delta/B.1.617.2, Kappa/B.1.617.1)
C_71_G_missense	16	type(description):Chain(Nucleoprotein),type(description):Region(Disordered),type(description):Compositional bias(Polar residues)
T_302_C_missense	16	type(description):Chain(Nucleoprotein),type(description):Domain(CoV N NTD),type(description):Region(RNA-binding)
G_878_A_missense	16	type(description):Chain(Nucleoprotein),type(description):Domain(CoV N CTD),type(description):Region(Dimerization),type(description):Region(Putative NLRP3 binding),type(description):Helix()
A_434_G_missense	16	type(description):Chain(Nucleoprotein),type(description):Domain(CoV N NTD),type(description):Region(RNA-binding),type(description):Turn()
C_199_A_missense	16	type(description):Chain(Nucleoprotein),type(description):Domain(CoV N NTD),type(description):Region(RNA-binding),type(description):Region(Disordered)
C_772_T_missense	16	type(description):Chain(Nucleoprotein),type(description):Domain(CoV N CTD),type(description):Region(Disordered),type(description):Motif(Nuclear localization signal)
G_27_C_missense	16	type(description):Chain(Nucleoprotein),type(description):Region(Disordered),type(description):Compositional bias(Polar residues)
G_64_C_missense	16	type(description):Chain(Nucleoprotein),type(description):Region(Disordered),type(description):Compositional bias(Polar residues)
A_1170_T_missense	16	type(description):Chain(Nucleoprotein),type(description):Region(Disordered)
A_498_G_synonymous	16	type(description):Chain(Nucleoprotein),type(description):Domain(CoV N NTD),type(description):Region(RNA-binding)
T_750_A_synonymous	16	type(description):Chain(Nucleoprotein),type(description):Domain(CoV N CTD),type(description):Region(Disordered),type(description):Compositional bias(Polar residues)
G_929_T_missense	16	type(description):Chain(Nucleoprotein),type(description):Domain(CoV N CTD),type(description):Region(Dimerization),type(description):Region(Putative NLRP3 binding)
T_1137_G_synonymous	16	type(description):Chain(Nucleoprotein),type(description):Region(Disordered),type(description):Compositional bias(Basic and acidic residues)
A_1253_T_missense	16	type(description):Chain(Nucleoprotein)
T_165_A_synonymous	16	type(description):Chain(Nucleoprotein),type(description):Domain(CoV N NTD),type(description):Region(RNA-binding)
A_583_G_missense	16	type(description):Chain(Nucleoprotein),type(description):Region(Disordered),type(description):Compositional bias(Polar residues)
A_949_G_missense	16	type(description):Chain(Nucleoprotein),type(description):Domain(CoV N CTD),type(description):Region(Dimerization),type(description):Region(Putative NLRP3 binding),type(description):Helix()
G_417_A_synonymous	16	type(description):Chain(Nucleoprotein),type(description):Domain(CoV N NTD),type(description):Region(RNA-binding),type(description):Beta strand()
T_432_G_missense	16	type(description):Chain(Nucleoprotein),type(description):Domain(CoV N NTD),type(description):Region(RNA-binding),type(description):Turn()
T_1242_G_synonymous	16	type(description):Chain(Nucleoprotein)
A_1112_G_missense	16	type(description):Chain(Nucleoprotein),type(description):Region(Disordered),type(description):Compositional bias(Basic and acidic residues)
C_761_T_missense	16	type(description):Chain(Nucleoprotein),type(description):Domain(CoV N CTD),type(description):Region(Disordered),type(description):Helix()
C_972_A_synonymous	16	type(description):Chain(Nucleoprotein),type(description):Domain(CoV N CTD),type(description):Region(Dimerization),type(description):Region(Putative NLRP3 binding),type(description):Beta strand()
A_235_G_missense	16	type(description):Chain(Nucleoprotein),type(description):Domain(CoV N NTD),type(description):Region(RNA-binding),type(description):Region(Disordered)
A_1146_G_synonymous	16	type(description):Chain(Nucleoprotein),type(description):Region(Disordered),type(description):Compositional bias(Basic and acidic residues)
C_18_A_synonymous	16	type(description):Chain(Nucleoprotein),type(description):Region(Disordered),type(description):Compositional bias(Polar residues)
A_1234_G_missense	16	type(description):Chain(Nucleoprotein)
C_464_A_missense	16	type(description):Chain(Nucleoprotein),type(description):Domain(CoV N NTD),type(description):Region(RNA-binding)
A_1106_T_missense	16	type(description):Chain(Nucleoprotein),type(description):Region(Disordered),type(description):Compositional bias(Basic and acidic residues)
G_400_A_missense	16	type(description):Chain(Nucleoprotein),type(description):Domain(CoV N NTD),type(description):Region(RNA-binding),type(description):Beta strand()
A_1237_T_missense	16	type(description):Chain(Nucleoprotein)
A_1086_T_synonymous	16	type(description):Chain(Nucleoprotein),type(description):Domain(CoV N CTD),type(description):Region(Disordered),type(description):Compositional bias(Basic and acidic residues),type(description):Helix()
T_87_A_missense	16	type(description):Chain(Nucleoprotein),type(description):Region(Disordered),type(description):Compositional bias(Polar residues)
G_1129_A_missense	16	type(description):Chain(Nucleoprotein),type(description):Region(Disordered),type(description):Compositional bias(Basic and acidic residues)
G_693_T_missense	16	type(description):Chain(Nucleoprotein)
T_735_A_synonymous	16	type(description):Chain(Nucleoprotein),type(description):Region(Disordered),type(description):Compositional bias(Polar residues)
A_627_T_missense	15	type(description):Chain(Nucleoprotein),type(description):Region(Disordered)
A_434_T_missense	15	type(description):Chain(Nucleoprotein),type(description):Domain(CoV N NTD),type(description):Region(RNA-binding),type(description):Turn()
C_1165_G_missense	15	type(description):Chain(Nucleoprotein),type(description):Region(Disordered)
G_266_C_missense	15	type(description):Chain(Nucleoprotein),type(description):Domain(CoV N NTD),type(description):Region(RNA-binding),type(description):Beta strand()
T_550_C_missense	15	type(description):Chain(Nucleoprotein),type(description):Region(RNA-binding),type(description):Region(Disordered),type(description):Compositional bias(Polar residues)
G_400_T_missense	15	type(description):Chain(Nucleoprotein),type(description):Domain(CoV N NTD),type(description):Region(RNA-binding),type(description):Beta strand()
G_644_T_missense	15	type(description):Chain(Nucleoprotein)
T_660_G_synonymous	15	type(description):Chain(Nucleoprotein),type(description):Beta strand()
G_148_A_missense	15	type(description):Chain(Nucleoprotein),type(description):Domain(CoV N NTD),type(description):Region(Disordered),type(description):Region(RNA-binding)
T_357_A_synonymous	15	type(description):Chain(Nucleoprotein),type(description):Domain(CoV N NTD),type(description):Region(RNA-binding),type(description):Natural variant(in strain: Zeta/P.2),type(description):Turn()
A_492_G_synonymous	15	type(description):Chain(Nucleoprotein),type(description):Domain(CoV N NTD),type(description):Region(RNA-binding),type(description):Helix()
T_61_G_missense	15	type(description):Chain(Nucleoprotein),type(description):Region(Disordered),type(description):Compositional bias(Polar residues)
G_913_T_missense	15	type(description):Chain(Nucleoprotein),type(description):Domain(CoV N CTD),type(description):Region(Dimerization),type(description):Region(Putative NLRP3 binding),type(description):Helix()
C_475_G_missense	15	type(description):Chain(Nucleoprotein),type(description):Domain(CoV N NTD),type(description):Region(RNA-binding)
C_632_A_missense	15	type(description):Chain(Nucleoprotein),type(description):Region(Disordered)
A_305_G_missense	15	type(description):Chain(Nucleoprotein),type(description):Domain(CoV N NTD),type(description):Region(RNA-binding),type(description):Beta strand()
G_98_C_missense	15	type(description):Chain(Nucleoprotein),type(description):Region(Disordered),type(description):Compositional bias(Polar residues),type(description):Natural variant(in strain: Omicron/BA.1, Omicron/BA.2, Omicron/BA.2.12.1, Omicron BA.2.75, Omicron/BA.4, Omicron/BA.5)
A_587_T_missense	15	type(description):Chain(Nucleoprotein),type(description):Region(Disordered),type(description):Compositional bias(Polar residues)
T_398_C_missense	15	type(description):Chain(Nucleoprotein),type(description):Domain(CoV N NTD),type(description):Region(RNA-binding),type(description):Beta strand()
T_737_C_missense	15	type(description):Chain(Nucleoprotein),type(description):Region(Disordered),type(description):Compositional bias(Polar residues)
A_686_G_missense	15	type(description):Chain(Nucleoprotein)
T_399_A_synonymous	15	type(description):Chain(Nucleoprotein),type(description):Domain(CoV N NTD),type(description):Region(RNA-binding),type(description):Beta strand()
C_208_A_missense	15	type(description):Chain(Nucleoprotein),type(description):Domain(CoV N NTD),type(description):Region(RNA-binding),type(description):Region(Disordered)
T_50_A_missense	15	type(description):Chain(Nucleoprotein),type(description):Region(Disordered),type(description):Compositional bias(Polar residues)
G_1021_C_missense	15	type(description):Chain(Nucleoprotein),type(description):Domain(CoV N CTD),type(description):Region(Dimerization)
G_1056_T_missense	15	type(description):Chain(Nucleoprotein),type(description):Domain(CoV N CTD),type(description):Region(Dimerization),type(description):Helix()
A_145_G_missense	15	type(description):Chain(Nucleoprotein),type(description):Domain(CoV N NTD),type(description):Region(Disordered),type(description):Region(RNA-binding)
A_43_T_missense	15	type(description):Chain(Nucleoprotein),type(description):Region(Disordered),type(description):Compositional bias(Polar residues)
A_1100_T_missense	15	type(description):Chain(Nucleoprotein),type(description):Region(Disordered),type(description):Compositional bias(Basic and acidic residues)
G_206_A_missense	15	type(description):Chain(Nucleoprotein),type(description):Domain(CoV N NTD),type(description):Region(RNA-binding),type(description):Region(Disordered)
A_839_G_missense	15	type(description):Chain(Nucleoprotein),type(description):Domain(CoV N CTD),type(description):Region(Dimerization),type(description):Region(Putative NLRP3 binding),type(description):Beta strand()
G_131_T_missense	15	type(description):Chain(Nucleoprotein),type(description):Region(Disordered),type(description):Region(RNA-binding)
T_1179_C_synonymous	15	type(description):Chain(Nucleoprotein)
A_1028_T_missense	15	type(description):Chain(Nucleoprotein),type(description):Domain(CoV N CTD),type(description):Region(Dimerization)
A_1253_C_missense	15	type(description):Chain(Nucleoprotein)
T_120_G_synonymous	15	type(description):Chain(Nucleoprotein),type(description):Region(Disordered)
G_554_C_missense	15	type(description):Chain(Nucleoprotein),type(description):Region(RNA-binding),type(description):Region(Disordered),type(description):Compositional bias(Polar residues)
A_1133_C_missense	15	type(description):Chain(Nucleoprotein),type(description):Region(Disordered),type(description):Compositional bias(Basic and acidic residues)
T_549_A_synonymous	14	type(description):Chain(Nucleoprotein),type(description):Region(RNA-binding),type(description):Region(Disordered),type(description):Compositional bias(Polar residues)
T_270_C_synonymous	14	type(description):Chain(Nucleoprotein),type(description):Domain(CoV N NTD),type(description):Region(RNA-binding),type(description):Beta strand()
A_1077_T_synonymous	14	type(description):Chain(Nucleoprotein),type(description):Domain(CoV N CTD),type(description):Region(Dimerization),type(description):Helix()
T_1015_G_missense	14	type(description):Chain(Nucleoprotein),type(description):Domain(CoV N CTD),type(description):Region(Dimerization),type(description):Region(Putative NLRP3 binding)
G_1059_A_synonymous	14	type(description):Chain(Nucleoprotein),type(description):Domain(CoV N CTD),type(description):Region(Dimerization),type(description):Helix()
A_538_T_missense	14	type(description):Chain(Nucleoprotein),type(description):Region(RNA-binding),type(description):Region(Disordered),type(description):Compositional bias(Polar residues)
A_1196_T_missense	14	type(description):Chain(Nucleoprotein)
A_852_T_synonymous	14	type(description):Chain(Nucleoprotein),type(description):Domain(CoV N CTD),type(description):Region(Dimerization),type(description):Region(Putative NLRP3 binding)
T_1029_G_missense	14	type(description):Chain(Nucleoprotein),type(description):Domain(CoV N CTD),type(description):Region(Dimerization)
A_339_T_synonymous	14	type(description):Chain(Nucleoprotein),type(description):Domain(CoV N NTD),type(description):Region(RNA-binding)
G_799_A_missense	14	type(description):Chain(Nucleoprotein),type(description):Domain(CoV N CTD),type(description):Region(Dimerization),type(description):Region(Putative NLRP3 binding),type(description):Beta strand()
A_1040_C_missense	14	type(description):Chain(Nucleoprotein),type(description):Domain(CoV N CTD),type(description):Region(Dimerization),type(description):Helix()
A_242_G_missense	14	type(description):Chain(Nucleoprotein),type(description):Domain(CoV N NTD),type(description):Region(RNA-binding),type(description):Region(Disordered),type(description):Helix()
C_650_T_missense	14	type(description):Chain(Nucleoprotein)
T_6_G_synonymous	14	type(description):Chain(Nucleoprotein),type(description):Region(Disordered),type(description):Compositional bias(Polar residues),type(description):Natural variant(in strain: Eta/B.1.525)
A_21_C_missense	14	type(description):Chain(Nucleoprotein),type(description):Region(Disordered),type(description):Compositional bias(Polar residues)
C_1183_T_missense	14	type(description):Chain(Nucleoprotein)
G_626_A_missense	14	type(description):Chain(Nucleoprotein),type(description):Region(Disordered)
A_1040_G_missense	14	type(description):Chain(Nucleoprotein),type(description):Domain(CoV N CTD),type(description):Region(Dimerization),type(description):Helix()
G_84_C_missense	14	type(description):Chain(Nucleoprotein),type(description):Region(Disordered),type(description):Compositional bias(Polar residues)
C_576_A_missense	14	type(description):Chain(Nucleoprotein),type(description):Region(Disordered),type(description):Compositional bias(Polar residues)
A_797_G_missense	14	type(description):Chain(Nucleoprotein),type(description):Domain(CoV N CTD),type(description):Region(Disordered),type(description):Region(Dimerization),type(description):Region(Putative NLRP3 binding)
T_78_C_synonymous	14	type(description):Chain(Nucleoprotein),type(description):Region(Disordered),type(description):Compositional bias(Polar residues)
T_500_C_missense	14	type(description):Chain(Nucleoprotein),type(description):Domain(CoV N NTD),type(description):Region(RNA-binding)
A_879_G_synonymous	14	type(description):Chain(Nucleoprotein),type(description):Domain(CoV N CTD),type(description):Region(Dimerization),type(description):Region(Putative NLRP3 binding),type(description):Helix()
C_1097_G_missense	14	type(description):Chain(Nucleoprotein),type(description):Region(Disordered),type(description):Compositional bias(Basic and acidic residues)
A_140_C_missense	14	type(description):Chain(Nucleoprotein),type(description):Region(Disordered),type(description):Region(RNA-binding)
T_703_G_missense	14	type(description):Chain(Nucleoprotein),type(description):Region(Disordered),type(description):Compositional bias(Polar residues)
A_498_T_synonymous	14	type(description):Chain(Nucleoprotein),type(description):Domain(CoV N NTD),type(description):Region(RNA-binding)
A_866_C_missense	14	type(description):Chain(Nucleoprotein),type(description):Domain(CoV N CTD),type(description):Region(Dimerization),type(description):Region(Putative NLRP3 binding)
A_918_G_synonymous	14	type(description):Chain(Nucleoprotein),type(description):Domain(CoV N CTD),type(description):Region(Dimerization),type(description):Region(Putative NLRP3 binding)
G_981_C_synonymous	14	type(description):Chain(Nucleoprotein),type(description):Domain(CoV N CTD),type(description):Region(Dimerization),type(description):Region(Putative NLRP3 binding)
C_384_G_missense	14	type(description):Chain(Nucleoprotein),type(description):Domain(CoV N NTD),type(description):Region(RNA-binding)
C_620_A_missense	14	type(description):Chain(Nucleoprotein),type(description):Region(Disordered),type(description):Compositional bias(Polar residues)
A_354_G_synonymous	14	type(description):Chain(Nucleoprotein),type(description):Domain(CoV N NTD),type(description):Region(RNA-binding),type(description):Turn()
G_278_T_missense	14	type(description):Chain(Nucleoprotein),type(description):Domain(CoV N NTD),type(description):Region(RNA-binding)
T_486_G_synonymous	14	type(description):Chain(Nucleoprotein),type(description):Domain(CoV N NTD),type(description):Region(RNA-binding),type(description):Helix()
T_978_G_synonymous	14	type(description):Chain(Nucleoprotein),type(description):Domain(CoV N CTD),type(description):Region(Dimerization),type(description):Region(Putative NLRP3 binding)
A_32_C_missense	13	type(description):Chain(Nucleoprotein),type(description):Region(Disordered),type(description):Compositional bias(Polar residues)
A_380_T_missense	13	type(description):Chain(Nucleoprotein),type(description):Domain(CoV N NTD),type(description):Region(RNA-binding)
T_888_G_synonymous	13	type(description):Chain(Nucleoprotein),type(description):Domain(CoV N CTD),type(description):Region(Dimerization),type(description):Region(Putative NLRP3 binding),type(description):Helix()
T_756_A_synonymous	13	type(description):Chain(Nucleoprotein),type(description):Domain(CoV N CTD),type(description):Region(Disordered),type(description):Helix()
A_1064_C_missense	13	type(description):Chain(Nucleoprotein),type(description):Domain(CoV N CTD),type(description):Region(Dimerization),type(description):Helix()
G_970_T_missense	13	type(description):Chain(Nucleoprotein),type(description):Domain(CoV N CTD),type(description):Region(Dimerization),type(description):Region(Putative NLRP3 binding),type(description):Beta strand()
C_106_A_synonymous	13	type(description):Chain(Nucleoprotein),type(description):Region(Disordered)
G_509_A_missense	13	type(description):Chain(Nucleoprotein),type(description):Domain(CoV N NTD),type(description):Region(RNA-binding),type(description):Region(Disordered)
A_726_T_missense	13	type(description):Chain(Nucleoprotein),type(description):Region(Disordered),type(description):Compositional bias(Polar residues)
C_1230_A_synonymous	13	type(description):Chain(Nucleoprotein)
T_1173_A_synonymous	13	type(description):Chain(Nucleoprotein),type(description):Region(Disordered)
C_5_T_missense	13	type(description):Chain(Nucleoprotein),type(description):Region(Disordered),type(description):Compositional bias(Polar residues)
G_961_T_missense	13	type(description):Chain(Nucleoprotein),type(description):Domain(CoV N CTD),type(description):Region(Dimerization),type(description):Region(Putative NLRP3 binding),type(description):Beta strand()
G_939_C_synonymous	13	type(description):Chain(Nucleoprotein),type(description):Domain(CoV N CTD),type(description):Region(Dimerization),type(description):Region(Putative NLRP3 binding),type(description):Helix()
A_1047_T_missense	13	type(description):Chain(Nucleoprotein),type(description):Domain(CoV N CTD),type(description):Region(Dimerization),type(description):Helix()
A_1124_T_missense	13	type(description):Chain(Nucleoprotein),type(description):Region(Disordered),type(description):Compositional bias(Basic and acidic residues)
A_787_G_missense	13	type(description):Chain(Nucleoprotein),type(description):Domain(CoV N CTD),type(description):Region(Disordered),type(description):Region(Dimerization),type(description):Region(Putative NLRP3 binding),type(description):Motif(Nuclear localization signal)
T_285_C_synonymous	13	type(description):Chain(Nucleoprotein),type(description):Domain(CoV N NTD),type(description):Region(RNA-binding),type(description):Beta strand()
C_749_A_missense	13	type(description):Chain(Nucleoprotein),type(description):Domain(CoV N CTD),type(description):Region(Disordered),type(description):Compositional bias(Polar residues)
T_453_C_synonymous	13	type(description):Chain(Nucleoprotein),type(description):Domain(CoV N NTD),type(description):Region(RNA-binding),type(description):Natural variant(in strain: Omicron/BA.4),type(description):Turn()
T_1049_C_missense	13	type(description):Chain(Nucleoprotein),type(description):Domain(CoV N CTD),type(description):Region(Dimerization),type(description):Helix()
A_1157_G_missense	13	type(description):Chain(Nucleoprotein),type(description):Region(Disordered)
A_1231_C_missense	13	type(description):Chain(Nucleoprotein)
A_351_C_synonymous	13	type(description):Chain(Nucleoprotein),type(description):Domain(CoV N NTD),type(description):Region(RNA-binding),type(description):Turn()
T_892_C_missense	13	type(description):Chain(Nucleoprotein),type(description):Domain(CoV N CTD),type(description):Region(Dimerization),type(description):Region(Putative NLRP3 binding)
C_1023_A_missense	13	type(description):Chain(Nucleoprotein),type(description):Domain(CoV N CTD),type(description):Region(Dimerization)
T_1005_C_synonymous	13	type(description):Chain(Nucleoprotein),type(description):Domain(CoV N CTD),type(description):Region(Dimerization),type(description):Region(Putative NLRP3 binding)
A_542_G_missense	13	type(description):Chain(Nucleoprotein),type(description):Region(RNA-binding),type(description):Region(Disordered),type(description):Compositional bias(Polar residues)
T_416_C_missense	13	type(description):Chain(Nucleoprotein),type(description):Domain(CoV N NTD),type(description):Region(RNA-binding)
C_1147_G_missense	13	type(description):Chain(Nucleoprotein),type(description):Region(Disordered)
A_301_T_missense	13	type(description):Chain(Nucleoprotein),type(description):Domain(CoV N NTD),type(description):Region(RNA-binding)
C_1257_G_synonymous	13	type(description):Chain(Nucleoprotein)
A_489_T_missense	13	type(description):Chain(Nucleoprotein),type(description):Domain(CoV N NTD),type(description):Region(RNA-binding),type(description):Mutagenesis(Partial loss of RNA-binding.),type(description):Helix()
C_557_T_missense	13	type(description):Chain(Nucleoprotein),type(description):Region(RNA-binding),type(description):Region(Disordered),type(description):Compositional bias(Polar residues)
A_1022_G_missense	13	type(description):Chain(Nucleoprotein),type(description):Domain(CoV N CTD),type(description):Region(Dimerization)
A_801_T_synonymous	13	type(description):Chain(Nucleoprotein),type(description):Domain(CoV N CTD),type(description):Region(Dimerization),type(description):Region(Putative NLRP3 binding),type(description):Beta strand()
A_949_T_missense	13	type(description):Chain(Nucleoprotein),type(description):Domain(CoV N CTD),type(description):Region(Dimerization),type(description):Region(Putative NLRP3 binding),type(description):Helix()
G_677_T_missense	13	type(description):Chain(Nucleoprotein)
A_220_C_missense	13	type(description):Chain(Nucleoprotein),type(description):Domain(CoV N NTD),type(description):Region(RNA-binding),type(description):Region(Disordered)
G_931_C_missense	13	type(description):Chain(Nucleoprotein),type(description):Domain(CoV N CTD),type(description):Region(Dimerization),type(description):Region(Putative NLRP3 binding)
A_870_G_synonymous	13	type(description):Chain(Nucleoprotein),type(description):Domain(CoV N CTD),type(description):Region(Dimerization),type(description):Region(Putative NLRP3 binding),type(description):Helix()
C_548_T_missense	13	type(description):Chain(Nucleoprotein),type(description):Region(RNA-binding),type(description):Region(Disordered),type(description):Compositional bias(Polar residues)
T_201_G_synonymous	13	type(description):Chain(Nucleoprotein),type(description):Domain(CoV N NTD),type(description):Region(RNA-binding),type(description):Region(Disordered)
A_1061_C_missense	13	type(description):Chain(Nucleoprotein),type(description):Domain(CoV N CTD),type(description):Region(Dimerization),type(description):Helix()
A_79_G_missense	13	type(description):Chain(Nucleoprotein),type(description):Region(Disordered),type(description):Compositional bias(Polar residues)
G_554_T_missense	13	type(description):Chain(Nucleoprotein),type(description):Region(RNA-binding),type(description):Region(Disordered),type(description):Compositional bias(Polar residues)
C_847_A_missense	13	type(description):Chain(Nucleoprotein),type(description):Domain(CoV N CTD),type(description):Region(Dimerization),type(description):Region(Putative NLRP3 binding),type(description):Beta strand()
T_54_C_synonymous	12	type(description):Chain(Nucleoprotein),type(description):Region(Disordered),type(description):Compositional bias(Polar residues)
A_1121_T_missense	12	type(description):Chain(Nucleoprotein),type(description):Region(Disordered),type(description):Compositional bias(Basic and acidic residues)
A_207_C_synonymous	12	type(description):Chain(Nucleoprotein),type(description):Domain(CoV N NTD),type(description):Region(RNA-binding),type(description):Region(Disordered)
A_1237_G_missense	12	type(description):Chain(Nucleoprotein)
T_705_A_synonymous	12	type(description):Chain(Nucleoprotein),type(description):Region(Disordered),type(description):Compositional bias(Polar residues),type(description):Natural variant(in strain: Alpha/B.1.1.7)
G_1167_C_missense	12	type(description):Chain(Nucleoprotein),type(description):Region(Disordered)
A_402_T_synonymous	12	type(description):Chain(Nucleoprotein),type(description):Domain(CoV N NTD),type(description):Region(RNA-binding),type(description):Beta strand()
C_25_G_missense	12	type(description):Chain(Nucleoprotein),type(description):Region(Disordered),type(description):Compositional bias(Polar residues)
A_479_T_missense	12	type(description):Chain(Nucleoprotein),type(description):Domain(CoV N NTD),type(description):Region(RNA-binding)
A_469_G_missense	12	type(description):Chain(Nucleoprotein),type(description):Domain(CoV N NTD),type(description):Region(RNA-binding)
G_1233_A_missense	12	type(description):Chain(Nucleoprotein)
G_211_A_missense	12	type(description):Chain(Nucleoprotein),type(description):Domain(CoV N NTD),type(description):Region(RNA-binding),type(description):Region(Disordered)
A_1215_G_synonymous	12	type(description):Chain(Nucleoprotein)
G_532_T_missense	12	type(description):Chain(Nucleoprotein),type(description):Region(RNA-binding),type(description):Region(Disordered),type(description):Compositional bias(Polar residues)
A_182_G_missense	12	type(description):Chain(Nucleoprotein),type(description):Domain(CoV N NTD),type(description):Region(RNA-binding),type(description):Beta strand()
C_614_G_missense	12	type(description):Chain(Nucleoprotein),type(description):Region(Disordered),type(description):Compositional bias(Polar residues)
C_272_T_missense	12	type(description):Chain(Nucleoprotein),type(description):Domain(CoV N NTD),type(description):Region(RNA-binding)
A_376_G_missense	12	type(description):Chain(Nucleoprotein),type(description):Domain(CoV N NTD),type(description):Region(RNA-binding)
A_240_T_synonymous	12	type(description):Chain(Nucleoprotein),type(description):Domain(CoV N NTD),type(description):Region(RNA-binding),type(description):Region(Disordered),type(description):Natural variant(in strain: Gamma/P.1),type(description):Helix()
T_1053_C_synonymous	12	type(description):Chain(Nucleoprotein),type(description):Domain(CoV N CTD),type(description):Region(Dimerization),type(description):Helix()
A_423_T_synonymous	12	type(description):Chain(Nucleoprotein),type(description):Domain(CoV N NTD),type(description):Region(RNA-binding),type(description):Beta strand()
C_433_A_missense	12	type(description):Chain(Nucleoprotein),type(description):Domain(CoV N NTD),type(description):Region(RNA-binding),type(description):Turn()
A_92_G_missense	12	type(description):Chain(Nucleoprotein),type(description):Region(Disordered),type(description):Compositional bias(Polar residues)
C_571_A_missense	12	type(description):Chain(Nucleoprotein),type(description):Region(Disordered),type(description):Compositional bias(Polar residues)
T_618_G_synonymous	12	type(description):Chain(Nucleoprotein),type(description):Region(Disordered),type(description):Compositional bias(Polar residues),type(description):Modified residue(Phosphoserine; by host GSK3-alpha and GSK3-beta),type(description):Mutagenesis(Partial loss of phosphorylation.)
C_127_A_missense	12	type(description):Chain(Nucleoprotein),type(description):Region(Disordered),type(description):Region(RNA-binding)
A_85_G_missense	12	type(description):Chain(Nucleoprotein),type(description):Region(Disordered),type(description):Compositional bias(Polar residues)
C_40_A_missense	12	type(description):Chain(Nucleoprotein),type(description):Region(Disordered),type(description):Compositional bias(Polar residues)
G_687_C_missense	12	type(description):Chain(Nucleoprotein)
G_206_C_missense	12	type(description):Chain(Nucleoprotein),type(description):Domain(CoV N NTD),type(description):Region(RNA-binding),type(description):Region(Disordered)
A_882_T_missense	12	type(description):Chain(Nucleoprotein),type(description):Domain(CoV N CTD),type(description):Region(Dimerization),type(description):Region(Putative NLRP3 binding),type(description):Helix()
T_690_A_synonymous	12	type(description):Chain(Nucleoprotein)
A_710_T_missense	12	type(description):Chain(Nucleoprotein),type(description):Region(Disordered),type(description):Compositional bias(Polar residues)
C_1212_A_synonymous	12	type(description):Chain(Nucleoprotein)
A_1117_G_missense	12	type(description):Chain(Nucleoprotein),type(description):Region(Disordered),type(description):Compositional bias(Basic and acidic residues)
A_379_G_missense	12	type(description):Chain(Nucleoprotein),type(description):Domain(CoV N NTD),type(description):Region(RNA-binding)
T_891_G_missense	12	type(description):Chain(Nucleoprotein),type(description):Domain(CoV N CTD),type(description):Region(Dimerization),type(description):Region(Putative NLRP3 binding),type(description):Helix()
A_848_G_missense	12	type(description):Chain(Nucleoprotein),type(description):Domain(CoV N CTD),type(description):Region(Dimerization),type(description):Region(Putative NLRP3 binding),type(description):Beta strand()
T_171_C_synonymous	12	type(description):Chain(Nucleoprotein),type(description):Domain(CoV N NTD),type(description):Region(RNA-binding),type(description):Beta strand()
G_295_A_missense	12	type(description):Chain(Nucleoprotein),type(description):Domain(CoV N NTD),type(description):Region(RNA-binding)
A_733_C_missense	12	type(description):Chain(Nucleoprotein),type(description):Region(Disordered),type(description):Compositional bias(Polar residues)
C_655_A_missense	12	type(description):Chain(Nucleoprotein),type(description):Beta strand()
A_1000_T_missense	11	type(description):Chain(Nucleoprotein),type(description):Domain(CoV N CTD),type(description):Region(Dimerization),type(description):Region(Putative NLRP3 binding),type(description):Beta strand()
A_1130_C_missense	11	type(description):Chain(Nucleoprotein),type(description):Region(Disordered),type(description):Compositional bias(Basic and acidic residues)
T_921_G_missense	11	type(description):Chain(Nucleoprotein),type(description):Domain(CoV N CTD),type(description):Region(Dimerization),type(description):Region(Putative NLRP3 binding)
T_66_C_synonymous	11	type(description):Chain(Nucleoprotein),type(description):Region(Disordered),type(description):Compositional bias(Polar residues)
T_580_G_missense	11	type(description):Chain(Nucleoprotein),type(description):Region(Disordered),type(description):Compositional bias(Polar residues)
G_275_A_missense	11	type(description):Chain(Nucleoprotein),type(description):Domain(CoV N NTD),type(description):Region(RNA-binding)
A_449_G_missense	11	type(description):Chain(Nucleoprotein),type(description):Domain(CoV N NTD),type(description):Region(RNA-binding)
T_802_C_missense	11	type(description):Chain(Nucleoprotein),type(description):Domain(CoV N CTD),type(description):Region(Dimerization),type(description):Region(Putative NLRP3 binding),type(description):Beta strand()
G_1059_C_synonymous	11	type(description):Chain(Nucleoprotein),type(description):Domain(CoV N CTD),type(description):Region(Dimerization),type(description):Helix()
C_35_T_missense	11	type(description):Chain(Nucleoprotein),type(description):Region(Disordered),type(description):Compositional bias(Polar residues)
A_1153_G_missense	11	type(description):Chain(Nucleoprotein),type(description):Region(Disordered)
A_1043_T_missense	11	type(description):Chain(Nucleoprotein),type(description):Domain(CoV N CTD),type(description):Region(Dimerization),type(description):Helix()
C_1236_A_missense	11	type(description):Chain(Nucleoprotein)
A_780_T_missense	11	type(description):Chain(Nucleoprotein),type(description):Domain(CoV N CTD),type(description):Region(Disordered),type(description):Region(Dimerization),type(description):Region(Putative NLRP3 binding),type(description):Motif(Nuclear localization signal),type(description):Helix()
C_1085_G_missense	11	type(description):Chain(Nucleoprotein),type(description):Domain(CoV N CTD),type(description):Region(Disordered),type(description):Helix()
A_575_G_missense	11	type(description):Chain(Nucleoprotein),type(description):Region(Disordered),type(description):Compositional bias(Polar residues)
A_70_T_missense	11	type(description):Chain(Nucleoprotein),type(description):Region(Disordered),type(description):Compositional bias(Polar residues)
C_502_A_missense	11	type(description):Chain(Nucleoprotein),type(description):Domain(CoV N NTD),type(description):Region(RNA-binding)
A_1194_T_synonymous	11	type(description):Chain(Nucleoprotein)
G_314_A_missense	11	type(description):Chain(Nucleoprotein),type(description):Domain(CoV N NTD),type(description):Region(RNA-binding)
C_1094_A_missense	11	type(description):Chain(Nucleoprotein),type(description):Region(Disordered),type(description):Compositional bias(Basic and acidic residues)
T_363_G_synonymous	11	type(description):Chain(Nucleoprotein),type(description):Domain(CoV N NTD),type(description):Region(RNA-binding)
A_873_T_synonymous	11	type(description):Chain(Nucleoprotein),type(description):Domain(CoV N CTD),type(description):Region(Dimerization),type(description):Region(Putative NLRP3 binding),type(description):Helix()
A_798_G_synonymous	11	type(description):Chain(Nucleoprotein),type(description):Domain(CoV N CTD),type(description):Region(Disordered),type(description):Region(Dimerization),type(description):Region(Putative NLRP3 binding),type(description):Beta strand()
C_374_A_missense	11	type(description):Chain(Nucleoprotein),type(description):Domain(CoV N NTD),type(description):Region(RNA-binding)
C_650_G_missense	11	type(description):Chain(Nucleoprotein)
A_699_G_synonymous	11	type(description):Chain(Nucleoprotein),type(description):Region(Disordered),type(description):Compositional bias(Polar residues)
C_1030_A_missense	11	type(description):Chain(Nucleoprotein),type(description):Domain(CoV N CTD),type(description):Region(Dimerization)
T_282_C_synonymous	11	type(description):Chain(Nucleoprotein),type(description):Domain(CoV N NTD),type(description):Region(RNA-binding),type(description):Mutagenesis(Partial loss of RNA-binding.),type(description):Beta strand()
A_612_C_synonymous	11	type(description):Chain(Nucleoprotein),type(description):Region(Disordered),type(description):Compositional bias(Polar residues),type(description):Natural variant(in strain: Alpha/B.1.1.7, Gamma/P.1, Zeta/P.2, Theta/P.3, Lambda/C.37, Omicron/BA.1, Omicron/BA.2, Omicron/BA.2.12.1, Omicron BA.2.75, Omicron/BA.4, Omicron/BA.5),type(description):Mutagenesis(Partial increase of pathogenesis and fitnes…
A_716_G_missense	11	type(description):Chain(Nucleoprotein),type(description):Region(Disordered),type(description):Compositional bias(Polar residues)
G_385_T_missense	11	type(description):Chain(Nucleoprotein),type(description):Domain(CoV N NTD),type(description):Region(RNA-binding)
T_67_A_missense	11	type(description):Chain(Nucleoprotein),type(description):Region(Disordered),type(description):Compositional bias(Polar residues)
A_461_G_missense	11	type(description):Chain(Nucleoprotein),type(description):Domain(CoV N NTD),type(description):Region(RNA-binding)
A_1227_C_missense	11	type(description):Chain(Nucleoprotein)
C_740_A_missense	11	type(description):Chain(Nucleoprotein),type(description):Region(Disordered),type(description):Compositional bias(Polar residues)
A_810_G_synonymous	11	type(description):Chain(Nucleoprotein),type(description):Domain(CoV N CTD),type(description):Region(Dimerization),type(description):Region(Putative NLRP3 binding),type(description):Helix()
T_465_A_synonymous	11	type(description):Chain(Nucleoprotein),type(description):Domain(CoV N NTD),type(description):Region(RNA-binding)
A_828_G_synonymous	11	type(description):Chain(Nucleoprotein),type(description):Domain(CoV N CTD),type(description):Region(Dimerization),type(description):Region(Putative NLRP3 binding)
A_1046_T_missense	11	type(description):Chain(Nucleoprotein),type(description):Domain(CoV N CTD),type(description):Region(Dimerization),type(description):Helix()
A_918_T_missense	11	type(description):Chain(Nucleoprotein),type(description):Domain(CoV N CTD),type(description):Region(Dimerization),type(description):Region(Putative NLRP3 binding)
C_977_G_missense	11	type(description):Chain(Nucleoprotein),type(description):Domain(CoV N CTD),type(description):Region(Dimerization),type(description):Region(Putative NLRP3 binding)
A_574_T_missense	11	type(description):Chain(Nucleoprotein),type(description):Region(Disordered),type(description):Compositional bias(Polar residues)
A_20_T_missense	11	type(description):Chain(Nucleoprotein),type(description):Region(Disordered),type(description):Compositional bias(Polar residues)
A_1019_G_missense	11	type(description):Chain(Nucleoprotein),type(description):Domain(CoV N CTD),type(description):Region(Dimerization),type(description):Region(Putative NLRP3 binding)
C_595_A_missense	10	type(description):Chain(Nucleoprotein),type(description):Region(Disordered),type(description):Compositional bias(Polar residues)
C_1229_T_missense	10	type(description):Chain(Nucleoprotein)
A_431_T_missense	10	type(description):Chain(Nucleoprotein),type(description):Domain(CoV N NTD),type(description):Region(RNA-binding)
T_1088_A_missense	10	type(description):Chain(Nucleoprotein),type(description):Domain(CoV N CTD),type(description):Region(Disordered),type(description):Compositional bias(Basic and acidic residues)
C_619_A_missense	10	type(description):Chain(Nucleoprotein),type(description):Region(Disordered),type(description):Compositional bias(Polar residues)
T_997_C_missense	10	type(description):Chain(Nucleoprotein),type(description):Domain(CoV N CTD),type(description):Region(Dimerization),type(description):Region(Putative NLRP3 binding),type(description):Beta strand()
A_1107_T_missense	10	type(description):Chain(Nucleoprotein),type(description):Region(Disordered),type(description):Compositional bias(Basic and acidic residues)
T_141_C_synonymous	10	type(description):Chain(Nucleoprotein),type(description):Region(Disordered),type(description):Region(RNA-binding)
T_1052_C_missense	10	type(description):Chain(Nucleoprotein),type(description):Domain(CoV N CTD),type(description):Region(Dimerization),type(description):Helix()
A_686_T_missense	10	type(description):Chain(Nucleoprotein)
G_838_C_missense	10	type(description):Chain(Nucleoprotein),type(description):Domain(CoV N CTD),type(description):Region(Dimerization),type(description):Region(Putative NLRP3 binding),type(description):Beta strand()
A_479_G_missense	10	type(description):Chain(Nucleoprotein),type(description):Domain(CoV N NTD),type(description):Region(RNA-binding)
G_1065_T_missense	10	type(description):Chain(Nucleoprotein),type(description):Domain(CoV N CTD),type(description):Region(Dimerization),type(description):Helix()
G_757_A_missense	10	type(description):Chain(Nucleoprotein),type(description):Domain(CoV N CTD),type(description):Region(Disordered),type(description):Helix()
G_410_A_missense	10	type(description):Chain(Nucleoprotein),type(description):Domain(CoV N NTD),type(description):Region(RNA-binding),type(description):Beta strand()
C_865_A_missense	10	type(description):Chain(Nucleoprotein),type(description):Domain(CoV N CTD),type(description):Region(Dimerization),type(description):Region(Putative NLRP3 binding)
A_758_T_missense	10	type(description):Chain(Nucleoprotein),type(description):Domain(CoV N CTD),type(description):Region(Disordered),type(description):Helix()
A_1064_G_missense	10	type(description):Chain(Nucleoprotein),type(description):Domain(CoV N CTD),type(description):Region(Dimerization),type(description):Helix()
G_1048_A_missense	10	type(description):Chain(Nucleoprotein),type(description):Domain(CoV N CTD),type(description):Region(Dimerization),type(description):Helix()
A_313_G_missense	10	type(description):Chain(Nucleoprotein),type(description):Domain(CoV N NTD),type(description):Region(RNA-binding)
G_410_T_missense	10	type(description):Chain(Nucleoprotein),type(description):Domain(CoV N NTD),type(description):Region(RNA-binding),type(description):Beta strand()
C_146_G_missense	10	type(description):Chain(Nucleoprotein),type(description):Domain(CoV N NTD),type(description):Region(Disordered),type(description):Region(RNA-binding)
C_444_A_synonymous	10	type(description):Chain(Nucleoprotein),type(description):Domain(CoV N NTD),type(description):Region(RNA-binding)
C_218_T_missense	10	type(description):Chain(Nucleoprotein),type(description):Domain(CoV N NTD),type(description):Region(RNA-binding),type(description):Region(Disordered)
C_1074_A_missense	10	type(description):Chain(Nucleoprotein),type(description):Domain(CoV N CTD),type(description):Region(Dimerization)
A_844_G_missense	10	type(description):Chain(Nucleoprotein),type(description):Domain(CoV N CTD),type(description):Region(Dimerization),type(description):Region(Putative NLRP3 binding),type(description):Beta strand()
C_115_A_missense	10	type(description):Chain(Nucleoprotein),type(description):Region(Disordered)
A_811_G_missense	10	type(description):Chain(Nucleoprotein),type(description):Domain(CoV N CTD),type(description):Region(Dimerization),type(description):Region(Putative NLRP3 binding),type(description):Helix()
A_1170_G_synonymous	10	type(description):Chain(Nucleoprotein),type(description):Region(Disordered)
T_580_A_missense	10	type(description):Chain(Nucleoprotein),type(description):Region(Disordered),type(description):Compositional bias(Polar residues)
A_108_T_synonymous	10	type(description):Chain(Nucleoprotein),type(description):Region(Disordered)
A_418_T_missense	10	type(description):Chain(Nucleoprotein),type(description):Domain(CoV N NTD),type(description):Region(RNA-binding),type(description):Beta strand()
A_758_C_missense	10	type(description):Chain(Nucleoprotein),type(description):Domain(CoV N CTD),type(description):Region(Disordered),type(description):Helix()
T_615_A_synonymous	10	type(description):Chain(Nucleoprotein),type(description):Region(Disordered),type(description):Compositional bias(Polar residues),type(description):Natural variant(in strain: Beta/B.1.351, Epsilon/B.1.429, Eta/B.1.525 and Mu/B.1.621)
C_349_T_missense	10	type(description):Chain(Nucleoprotein),type(description):Domain(CoV N NTD),type(description):Region(RNA-binding)
A_725_C_missense	10	type(description):Chain(Nucleoprotein),type(description):Region(Disordered),type(description):Compositional bias(Polar residues)
C_718_G_missense	10	type(description):Chain(Nucleoprotein),type(description):Region(Disordered),type(description):Compositional bias(Polar residues)
A_1034_C_missense	10	type(description):Chain(Nucleoprotein),type(description):Domain(CoV N CTD),type(description):Region(Dimerization)
A_890_C_missense	10	type(description):Chain(Nucleoprotein),type(description):Domain(CoV N CTD),type(description):Region(Dimerization),type(description):Region(Putative NLRP3 binding),type(description):Helix()
A_726_C_missense	10	type(description):Chain(Nucleoprotein),type(description):Region(Disordered),type(description):Compositional bias(Polar residues)
C_773_A_missense	10	type(description):Chain(Nucleoprotein),type(description):Domain(CoV N CTD),type(description):Region(Disordered),type(description):Motif(Nuclear localization signal)
C_1156_A_missense	10	type(description):Chain(Nucleoprotein),type(description):Region(Disordered)
A_958_T_missense	10	type(description):Chain(Nucleoprotein),type(description):Domain(CoV N CTD),type(description):Region(Dimerization),type(description):Region(Putative NLRP3 binding),type(description):Beta strand()
A_1096_T_missense	10	type(description):Chain(Nucleoprotein),type(description):Region(Disordered),type(description):Compositional bias(Basic and acidic residues)
T_221_A_missense	10	type(description):Chain(Nucleoprotein),type(description):Domain(CoV N NTD),type(description):Region(RNA-binding),type(description):Region(Disordered)
T_1175_C_missense	10	type(description):Chain(Nucleoprotein)
G_983_T_missense	10	type(description):Chain(Nucleoprotein),type(description):Domain(CoV N CTD),type(description):Region(Dimerization),type(description):Region(Putative NLRP3 binding)
A_870_C_missense	10	type(description):Chain(Nucleoprotein),type(description):Domain(CoV N CTD),type(description):Region(Dimerization),type(description):Region(Putative NLRP3 binding),type(description):Helix()
A_1205_T_missense	10	type(description):Chain(Nucleoprotein),type(description):Site(Cleavage (by host CASP6))
T_453_A_synonymous	10	type(description):Chain(Nucleoprotein),type(description):Domain(CoV N NTD),type(description):Region(RNA-binding),type(description):Natural variant(in strain: Omicron/BA.4),type(description):Turn()
A_469_C_missense	10	type(description):Chain(Nucleoprotein),type(description):Domain(CoV N NTD),type(description):Region(RNA-binding)
A_1231_T_missense	10	type(description):Chain(Nucleoprotein)
A_839_C_missense	10	type(description):Chain(Nucleoprotein),type(description):Domain(CoV N CTD),type(description):Region(Dimerization),type(description):Region(Putative NLRP3 binding),type(description):Beta strand()
G_278_A_missense	10	type(description):Chain(Nucleoprotein),type(description):Domain(CoV N NTD),type(description):Region(RNA-binding)
T_900_A_missense	10	type(description):Chain(Nucleoprotein),type(description):Domain(CoV N CTD),type(description):Region(Dimerization),type(description):Region(Putative NLRP3 binding)
T_1137_A_synonymous	9	type(description):Chain(Nucleoprotein),type(description):Region(Disordered),type(description):Compositional bias(Basic and acidic residues)
A_698_G_missense	9	type(description):Chain(Nucleoprotein)
C_414_A_synonymous	9	type(description):Chain(Nucleoprotein),type(description):Domain(CoV N NTD),type(description):Region(RNA-binding),type(description):Beta strand()
T_654_A_synonymous	9	type(description):Chain(Nucleoprotein),type(description):Beta strand()
A_65_C_missense	9	type(description):Chain(Nucleoprotein),type(description):Region(Disordered),type(description):Compositional bias(Polar residues)
A_1121_C_missense	9	type(description):Chain(Nucleoprotein),type(description):Region(Disordered),type(description):Compositional bias(Basic and acidic residues)
A_85_T_missense	9	type(description):Chain(Nucleoprotein),type(description):Region(Disordered),type(description):Compositional bias(Polar residues)
C_81_A_missense	9	type(description):Chain(Nucleoprotein),type(description):Region(Disordered),type(description):Compositional bias(Polar residues)
A_30_C_synonymous	9	type(description):Chain(Nucleoprotein),type(description):Region(Disordered),type(description):Compositional bias(Polar residues)
A_116_G_missense	9	type(description):Chain(Nucleoprotein),type(description):Region(Disordered)
A_142_G_missense	9	type(description):Chain(Nucleoprotein),type(description):Region(Disordered),type(description):Region(RNA-binding)
A_1109_C_missense	9	type(description):Chain(Nucleoprotein),type(description):Region(Disordered),type(description):Compositional bias(Basic and acidic residues)
A_477_G_synonymous	9	type(description):Chain(Nucleoprotein),type(description):Domain(CoV N NTD),type(description):Region(RNA-binding)
G_241_A_missense	9	type(description):Chain(Nucleoprotein),type(description):Domain(CoV N NTD),type(description):Region(RNA-binding),type(description):Region(Disordered),type(description):Helix()
G_1006_A_missense	9	type(description):Chain(Nucleoprotein),type(description):Domain(CoV N CTD),type(description):Region(Dimerization),type(description):Region(Putative NLRP3 binding)
C_1008_A_synonymous	9	type(description):Chain(Nucleoprotein),type(description):Domain(CoV N CTD),type(description):Region(Dimerization),type(description):Region(Putative NLRP3 binding)
A_758_G_missense	9	type(description):Chain(Nucleoprotein),type(description):Domain(CoV N CTD),type(description):Region(Disordered),type(description):Helix()
A_209_C_missense	9	type(description):Chain(Nucleoprotein),type(description):Domain(CoV N NTD),type(description):Region(RNA-binding),type(description):Region(Disordered)
T_499_A_missense	9	type(description):Chain(Nucleoprotein),type(description):Domain(CoV N NTD),type(description):Region(RNA-binding)
A_1121_G_missense	9	type(description):Chain(Nucleoprotein),type(description):Region(Disordered),type(description):Compositional bias(Basic and acidic residues)
G_751_A_missense	9	type(description):Chain(Nucleoprotein),type(description):Domain(CoV N CTD),type(description):Region(Disordered),type(description):Compositional bias(Polar residues)
T_291_C_synonymous	9	type(description):Chain(Nucleoprotein),type(description):Domain(CoV N NTD),type(description):Region(RNA-binding)
A_984_C_synonymous	9	type(description):Chain(Nucleoprotein),type(description):Domain(CoV N CTD),type(description):Region(Dimerization),type(description):Region(Putative NLRP3 binding),type(description):Beta strand()
G_609_T_missense	9	type(description):Chain(Nucleoprotein),type(description):Region(Disordered),type(description):Compositional bias(Polar residues),type(description):Natural variant(in strain: Alpha/B.1.1.7, Gamma/P.1, Zeta/P.2, Theta/P.3, Lambda/C.37, Omicron/BA.1, Omicron/BA.2, Omicron/BA.2.12.1, Omicron BA.2.75, Omicron/BA.4, Omicron/BA.5),type(description):Natural variant(in strain: Delta/B.1.617.2, Kappa/B.1.6…
G_7_A_missense	9	type(description):Chain(Nucleoprotein),type(description):Region(Disordered),type(description):Compositional bias(Polar residues),type(description):Natural variant(in strain: Eta/B.1.525)
C_75_A_synonymous	9	type(description):Chain(Nucleoprotein),type(description):Region(Disordered),type(description):Compositional bias(Polar residues)
A_1106_C_missense	9	type(description):Chain(Nucleoprotein),type(description):Region(Disordered),type(description):Compositional bias(Basic and acidic residues)
G_1099_A_missense	9	type(description):Chain(Nucleoprotein),type(description):Region(Disordered),type(description):Compositional bias(Basic and acidic residues)
T_633_G_synonymous	9	type(description):Chain(Nucleoprotein),type(description):Region(Disordered)
A_585_T_missense	9	type(description):Chain(Nucleoprotein),type(description):Region(Disordered),type(description):Compositional bias(Polar residues)
G_303_A_missense	9	type(description):Chain(Nucleoprotein),type(description):Domain(CoV N NTD),type(description):Region(RNA-binding),type(description):Beta strand()
A_1116_T_missense	9	type(description):Chain(Nucleoprotein),type(description):Region(Disordered),type(description):Compositional bias(Basic and acidic residues)
A_114_T_missense	9	type(description):Chain(Nucleoprotein),type(description):Region(Disordered)
A_391_C_missense	9	type(description):Chain(Nucleoprotein),type(description):Domain(CoV N NTD),type(description):Region(RNA-binding),type(description):Beta strand()
T_1182_G_synonymous	9	type(description):Chain(Nucleoprotein)
C_424_A_missense	9	type(description):Chain(Nucleoprotein),type(description):Domain(CoV N NTD),type(description):Region(RNA-binding)
A_342_C_synonymous	9	type(description):Chain(Nucleoprotein),type(description):Domain(CoV N NTD),type(description):Region(RNA-binding)
G_646_C_missense	9	type(description):Chain(Nucleoprotein)
C_5_A_missense	9	type(description):Chain(Nucleoprotein),type(description):Region(Disordered),type(description):Compositional bias(Polar residues)
C_541_G_missense	9	type(description):Chain(Nucleoprotein),type(description):Region(RNA-binding),type(description):Region(Disordered),type(description):Compositional bias(Polar residues)
A_1060_C_missense	9	type(description):Chain(Nucleoprotein),type(description):Domain(CoV N CTD),type(description):Region(Dimerization),type(description):Helix()
C_845_A_missense	9	type(description):Chain(Nucleoprotein),type(description):Domain(CoV N CTD),type(description):Region(Dimerization),type(description):Region(Putative NLRP3 binding),type(description):Beta strand()
T_912_C_synonymous	9	type(description):Chain(Nucleoprotein),type(description):Domain(CoV N CTD),type(description):Region(Dimerization),type(description):Region(Putative NLRP3 binding),type(description):Helix()
A_207_T_synonymous	9	type(description):Chain(Nucleoprotein),type(description):Domain(CoV N NTD),type(description):Region(RNA-binding),type(description):Region(Disordered)
A_1115_G_missense	9	type(description):Chain(Nucleoprotein),type(description):Region(Disordered),type(description):Compositional bias(Basic and acidic residues)
A_376_T_missense	9	type(description):Chain(Nucleoprotein),type(description):Domain(CoV N NTD),type(description):Region(RNA-binding)
G_187_C_missense	9	type(description):Chain(Nucleoprotein),type(description):Domain(CoV N NTD),type(description):Region(RNA-binding)
A_948_T_synonymous	9	type(description):Chain(Nucleoprotein),type(description):Domain(CoV N CTD),type(description):Region(Dimerization),type(description):Region(Putative NLRP3 binding),type(description):Helix()
C_452_A_missense	9	type(description):Chain(Nucleoprotein),type(description):Domain(CoV N NTD),type(description):Region(RNA-binding)
C_1156_G_missense	9	type(description):Chain(Nucleoprotein),type(description):Region(Disordered)
G_56_T_missense	9	type(description):Chain(Nucleoprotein),type(description):Region(Disordered),type(description):Compositional bias(Polar residues)
G_951_C_missense	9	type(description):Chain(Nucleoprotein),type(description):Domain(CoV N CTD),type(description):Region(Dimerization),type(description):Region(Putative NLRP3 binding),type(description):Helix()
C_37_G_missense	9	type(description):Chain(Nucleoprotein),type(description):Region(Disordered),type(description):Compositional bias(Polar residues)
T_456_G_synonymous	9	type(description):Chain(Nucleoprotein),type(description):Domain(CoV N NTD),type(description):Region(RNA-binding),type(description):Turn()
A_1032_T_synonymous	9	type(description):Chain(Nucleoprotein),type(description):Domain(CoV N CTD),type(description):Region(Dimerization)
G_295_T_missense	9	type(description):Chain(Nucleoprotein),type(description):Domain(CoV N NTD),type(description):Region(RNA-binding)
A_342_T_synonymous	9	type(description):Chain(Nucleoprotein),type(description):Domain(CoV N NTD),type(description):Region(RNA-binding)
A_20_G_missense	8	type(description):Chain(Nucleoprotein),type(description):Region(Disordered),type(description):Compositional bias(Polar residues)
A_493_G_missense	8	type(description):Chain(Nucleoprotein),type(description):Domain(CoV N NTD),type(description):Region(RNA-binding)
T_216_A_synonymous	8	type(description):Chain(Nucleoprotein),type(description):Domain(CoV N NTD),type(description):Region(RNA-binding),type(description):Region(Disordered)
T_134_C_missense	8	type(description):Chain(Nucleoprotein),type(description):Region(Disordered),type(description):Region(RNA-binding)
C_451_A_missense	8	type(description):Chain(Nucleoprotein),type(description):Domain(CoV N NTD),type(description):Region(RNA-binding)
G_530_T_missense	8	type(description):Chain(Nucleoprotein),type(description):Region(RNA-binding),type(description):Region(Disordered)
C_162_G_synonymous	8	type(description):Chain(Nucleoprotein),type(description):Domain(CoV N NTD),type(description):Region(RNA-binding)
A_1109_T_missense	8	type(description):Chain(Nucleoprotein),type(description):Region(Disordered),type(description):Compositional bias(Basic and acidic residues)
T_1087_G_missense	8	type(description):Chain(Nucleoprotein),type(description):Domain(CoV N CTD),type(description):Region(Disordered),type(description):Compositional bias(Basic and acidic residues)
T_1228_G_missense	8	type(description):Chain(Nucleoprotein)
T_645_A_synonymous	8	type(description):Chain(Nucleoprotein)
C_976_A_missense	8	type(description):Chain(Nucleoprotein),type(description):Domain(CoV N CTD),type(description):Region(Dimerization),type(description):Region(Putative NLRP3 binding)
G_1065_A_synonymous	8	type(description):Chain(Nucleoprotein),type(description):Domain(CoV N CTD),type(description):Region(Dimerization),type(description):Helix()
A_743_T_missense	8	type(description):Chain(Nucleoprotein),type(description):Domain(CoV N CTD),type(description):Region(Disordered),type(description):Compositional bias(Polar residues)
A_23_C_missense	8	type(description):Chain(Nucleoprotein),type(description):Region(Disordered),type(description):Compositional bias(Polar residues)
A_994_G_missense	8	type(description):Chain(Nucleoprotein),type(description):Domain(CoV N CTD),type(description):Region(Dimerization),type(description):Region(Putative NLRP3 binding),type(description):Beta strand()
G_95_A_missense	8	type(description):Chain(Nucleoprotein),type(description):Region(Disordered),type(description):Compositional bias(Polar residues),type(description):Natural variant(in strain: Omicron/BA.1, Omicron/BA.2, Omicron/BA.2.12.1, Omicron BA.2.75, Omicron/BA.4, Omicron/BA.5)
A_915_T_synonymous	8	type(description):Chain(Nucleoprotein),type(description):Domain(CoV N CTD),type(description):Region(Dimerization),type(description):Region(Putative NLRP3 binding),type(description):Helix()
G_29_T_missense	8	type(description):Chain(Nucleoprotein),type(description):Region(Disordered),type(description):Compositional bias(Polar residues)
T_215_A_missense	8	type(description):Chain(Nucleoprotein),type(description):Domain(CoV N NTD),type(description):Region(RNA-binding),type(description):Region(Disordered)
C_974_A_missense	8	type(description):Chain(Nucleoprotein),type(description):Domain(CoV N CTD),type(description):Region(Dimerization),type(description):Region(Putative NLRP3 binding),type(description):Beta strand()
T_49_C_missense	8	type(description):Chain(Nucleoprotein),type(description):Region(Disordered),type(description):Compositional bias(Polar residues)
A_519_C_synonymous	8	type(description):Chain(Nucleoprotein),type(description):Domain(CoV N NTD),type(description):Region(RNA-binding),type(description):Region(Disordered),type(description):Beta strand()
A_915_G_synonymous	8	type(description):Chain(Nucleoprotein),type(description):Domain(CoV N CTD),type(description):Region(Dimerization),type(description):Region(Putative NLRP3 binding),type(description):Helix()
T_988_C_missense	8	type(description):Chain(Nucleoprotein),type(description):Domain(CoV N CTD),type(description):Region(Dimerization),type(description):Region(Putative NLRP3 binding),type(description):Beta strand()
G_440_C_missense	8	type(description):Chain(Nucleoprotein),type(description):Domain(CoV N NTD),type(description):Region(RNA-binding)
A_1107_C_missense	8	type(description):Chain(Nucleoprotein),type(description):Region(Disordered),type(description):Compositional bias(Basic and acidic residues)
C_502_G_missense	8	type(description):Chain(Nucleoprotein),type(description):Domain(CoV N NTD),type(description):Region(RNA-binding)
C_1089_A_missense	8	type(description):Chain(Nucleoprotein),type(description):Domain(CoV N CTD),type(description):Region(Disordered),type(description):Compositional bias(Basic and acidic residues)
G_1129_C_missense	8	type(description):Chain(Nucleoprotein),type(description):Region(Disordered),type(description):Compositional bias(Basic and acidic residues)
A_908_G_missense	8	type(description):Chain(Nucleoprotein),type(description):Domain(CoV N CTD),type(description):Region(Dimerization),type(description):Region(Putative NLRP3 binding),type(description):Helix()
C_623_A_missense	8	type(description):Chain(Nucleoprotein),type(description):Region(Disordered),type(description):Compositional bias(Polar residues)
G_649_C_missense	8	type(description):Chain(Nucleoprotein)
T_594_G_synonymous	8	type(description):Chain(Nucleoprotein),type(description):Region(Disordered),type(description):Compositional bias(Polar residues)
A_1202_C_missense	8	type(description):Chain(Nucleoprotein),type(description):Site(Cleavage (by host CASP6))
G_823_A_missense	8	type(description):Chain(Nucleoprotein),type(description):Domain(CoV N CTD),type(description):Region(Dimerization),type(description):Region(Putative NLRP3 binding)
A_984_T_synonymous	8	type(description):Chain(Nucleoprotein),type(description):Domain(CoV N CTD),type(description):Region(Dimerization),type(description):Region(Putative NLRP3 binding),type(description):Beta strand()
G_205_C_missense	8	type(description):Chain(Nucleoprotein),type(description):Domain(CoV N NTD),type(description):Region(RNA-binding),type(description):Region(Disordered)
A_985_G_missense	8	type(description):Chain(Nucleoprotein),type(description):Domain(CoV N CTD),type(description):Region(Dimerization),type(description):Region(Putative NLRP3 binding),type(description):Beta strand()
C_228_T_synonymous	8	type(description):Chain(Nucleoprotein),type(description):Domain(CoV N NTD),type(description):Region(RNA-binding),type(description):Region(Disordered),type(description):Beta strand()
C_963_A_synonymous	8	type(description):Chain(Nucleoprotein),type(description):Domain(CoV N CTD),type(description):Region(Dimerization),type(description):Region(Putative NLRP3 binding),type(description):Beta strand()
T_222_G_missense	8	type(description):Chain(Nucleoprotein),type(description):Domain(CoV N NTD),type(description):Region(RNA-binding),type(description):Region(Disordered)
C_217_A_missense	8	type(description):Chain(Nucleoprotein),type(description):Domain(CoV N NTD),type(description):Region(RNA-binding),type(description):Region(Disordered)
G_681_T_missense	8	type(description):Chain(Nucleoprotein)
A_226_G_missense	8	type(description):Chain(Nucleoprotein),type(description):Domain(CoV N NTD),type(description):Region(RNA-binding),type(description):Region(Disordered)
G_212_C_missense	8	type(description):Chain(Nucleoprotein),type(description):Domain(CoV N NTD),type(description):Region(RNA-binding),type(description):Region(Disordered)
A_1047_G_synonymous	8	type(description):Chain(Nucleoprotein),type(description):Domain(CoV N CTD),type(description):Region(Dimerization),type(description):Helix()
A_308_C_missense	8	type(description):Chain(Nucleoprotein),type(description):Domain(CoV N NTD),type(description):Region(RNA-binding),type(description):Beta strand()
T_774_A_synonymous	8	type(description):Chain(Nucleoprotein),type(description):Domain(CoV N CTD),type(description):Region(Disordered),type(description):Region(Dimerization),type(description):Motif(Nuclear localization signal)
T_567_C_synonymous	8	type(description):Chain(Nucleoprotein),type(description):Region(Disordered),type(description):Compositional bias(Polar residues)
A_1083_T_missense	8	type(description):Chain(Nucleoprotein),type(description):Domain(CoV N CTD),type(description):Region(Dimerization),type(description):Region(Disordered),type(description):Helix()
T_1087_A_missense	8	type(description):Chain(Nucleoprotein),type(description):Domain(CoV N CTD),type(description):Region(Disordered),type(description):Compositional bias(Basic and acidic residues)
T_12_A_missense	8	type(description):Chain(Nucleoprotein),type(description):Region(Disordered),type(description):Compositional bias(Polar residues)
C_316_T_missense	8	type(description):Chain(Nucleoprotein),type(description):Domain(CoV N NTD),type(description):Region(RNA-binding)
A_1244_G_missense	8	type(description):Chain(Nucleoprotein)
C_841_G_missense	8	type(description):Chain(Nucleoprotein),type(description):Domain(CoV N CTD),type(description):Region(Dimerization),type(description):Region(Putative NLRP3 binding),type(description):Beta strand()
A_849_T_missense	8	type(description):Chain(Nucleoprotein),type(description):Domain(CoV N CTD),type(description):Region(Dimerization),type(description):Region(Putative NLRP3 binding),type(description):Beta strand()
A_210_C_missense	8	type(description):Chain(Nucleoprotein),type(description):Domain(CoV N NTD),type(description):Region(RNA-binding),type(description):Region(Disordered)
G_385_C_missense	8	type(description):Chain(Nucleoprotein),type(description):Domain(CoV N NTD),type(description):Region(RNA-binding)
A_1157_T_missense	8	type(description):Chain(Nucleoprotein),type(description):Region(Disordered)
G_736_T_missense	8	type(description):Chain(Nucleoprotein),type(description):Region(Disordered),type(description):Compositional bias(Polar residues)
A_1244_C_missense	8	type(description):Chain(Nucleoprotein)
A_1134_C_missense	8	type(description):Chain(Nucleoprotein),type(description):Region(Disordered),type(description):Compositional bias(Basic and acidic residues)
A_492_C_synonymous	8	type(description):Chain(Nucleoprotein),type(description):Domain(CoV N NTD),type(description):Region(RNA-binding),type(description):Helix()
A_193_G_missense	8	type(description):Chain(Nucleoprotein),type(description):Domain(CoV N NTD),type(description):Region(RNA-binding),type(description):Region(Disordered)
C_1256_T_missense	8	type(description):Chain(Nucleoprotein)
A_276_G_synonymous	8	type(description):Chain(Nucleoprotein),type(description):Domain(CoV N NTD),type(description):Region(RNA-binding),type(description):Binding site(),type(description):Mutagenesis(Complete loss of RNA-binding.)
G_263_A_missense	8	type(description):Chain(Nucleoprotein),type(description):Domain(CoV N NTD),type(description):Region(RNA-binding),type(description):Beta strand()
G_122_C_missense	7	type(description):Chain(Nucleoprotein),type(description):Region(Disordered)
A_230_G_missense	7	type(description):Chain(Nucleoprotein),type(description):Domain(CoV N NTD),type(description):Region(RNA-binding),type(description):Region(Disordered),type(description):Beta strand()
A_235_T_missense	7	type(description):Chain(Nucleoprotein),type(description):Domain(CoV N NTD),type(description):Region(RNA-binding),type(description):Region(Disordered)
T_147_A_synonymous	7	type(description):Chain(Nucleoprotein),type(description):Domain(CoV N NTD),type(description):Region(Disordered),type(description):Region(RNA-binding)
A_813_C_synonymous	7	type(description):Chain(Nucleoprotein),type(description):Domain(CoV N CTD),type(description):Region(Dimerization),type(description):Region(Putative NLRP3 binding),type(description):Helix()
C_217_T_missense	7	type(description):Chain(Nucleoprotein),type(description):Domain(CoV N NTD),type(description):Region(RNA-binding),type(description):Region(Disordered)
G_646_T_missense	7	type(description):Chain(Nucleoprotein)
G_823_T_missense	7	type(description):Chain(Nucleoprotein),type(description):Domain(CoV N CTD),type(description):Region(Dimerization),type(description):Region(Putative NLRP3 binding)
A_732_C_missense	7	type(description):Chain(Nucleoprotein),type(description):Region(Disordered),type(description):Compositional bias(Polar residues)
G_646_A_missense	7	type(description):Chain(Nucleoprotein)
A_1105_G_missense	7	type(description):Chain(Nucleoprotein),type(description):Region(Disordered),type(description):Compositional bias(Basic and acidic residues)
A_918_C_missense	7	type(description):Chain(Nucleoprotein),type(description):Domain(CoV N CTD),type(description):Region(Dimerization),type(description):Region(Putative NLRP3 binding)
T_762_G_synonymous	7	type(description):Chain(Nucleoprotein),type(description):Domain(CoV N CTD),type(description):Region(Disordered),type(description):Helix()
G_1235_C_missense	7	type(description):Chain(Nucleoprotein)
A_249_T_missense	7	type(description):Chain(Nucleoprotein),type(description):Domain(CoV N NTD),type(description):Region(RNA-binding),type(description):Region(Disordered)
A_379_C_missense	7	type(description):Chain(Nucleoprotein),type(description):Domain(CoV N NTD),type(description):Region(RNA-binding)
A_210_T_missense	7	type(description):Chain(Nucleoprotein),type(description):Domain(CoV N NTD),type(description):Region(RNA-binding),type(description):Region(Disordered)
A_140_T_missense	7	type(description):Chain(Nucleoprotein),type(description):Region(Disordered),type(description):Region(RNA-binding)
A_694_C_missense	7	type(description):Chain(Nucleoprotein)
T_562_C_missense	7	type(description):Chain(Nucleoprotein),type(description):Region(Disordered),type(description):Compositional bias(Polar residues)
A_1223_T_missense	7	type(description):Chain(Nucleoprotein)
G_776_A_missense	7	type(description):Chain(Nucleoprotein),type(description):Domain(CoV N CTD),type(description):Region(Disordered),type(description):Region(Dimerization),type(description):Motif(Nuclear localization signal)
A_1082_T_missense	7	type(description):Chain(Nucleoprotein),type(description):Domain(CoV N CTD),type(description):Region(Dimerization),type(description):Helix()
G_179_T_missense	7	type(description):Chain(Nucleoprotein),type(description):Domain(CoV N NTD),type(description):Region(RNA-binding)
A_23_T_missense	7	type(description):Chain(Nucleoprotein),type(description):Region(Disordered),type(description):Compositional bias(Polar residues)
G_439_T_missense	7	type(description):Chain(Nucleoprotein),type(description):Domain(CoV N NTD),type(description):Region(RNA-binding)
T_72_C_synonymous	7	type(description):Chain(Nucleoprotein),type(description):Region(Disordered),type(description):Compositional bias(Polar residues)
A_8_C_missense	7	type(description):Chain(Nucleoprotein),type(description):Region(Disordered),type(description):Compositional bias(Polar residues),type(description):Natural variant(in strain: Eta/B.1.525)
A_112_G_missense	7	type(description):Chain(Nucleoprotein),type(description):Region(Disordered)
A_1060_G_missense	7	type(description):Chain(Nucleoprotein),type(description):Domain(CoV N CTD),type(description):Region(Dimerization),type(description):Helix()
G_41_T_missense	7	type(description):Chain(Nucleoprotein),type(description):Region(Disordered),type(description):Compositional bias(Polar residues)
C_775_A_synonymous	7	type(description):Chain(Nucleoprotein),type(description):Domain(CoV N CTD),type(description):Region(Disordered),type(description):Region(Dimerization),type(description):Motif(Nuclear localization signal)
A_97_C_missense	7	type(description):Chain(Nucleoprotein),type(description):Region(Disordered),type(description):Compositional bias(Polar residues),type(description):Natural variant(in strain: Omicron/BA.1, Omicron/BA.2, Omicron/BA.2.12.1, Omicron BA.2.75, Omicron/BA.4, Omicron/BA.5)
A_391_T_missense	7	type(description):Chain(Nucleoprotein),type(description):Domain(CoV N NTD),type(description):Region(RNA-binding),type(description):Beta strand()
T_153_A_synonymous	7	type(description):Chain(Nucleoprotein),type(description):Domain(CoV N NTD),type(description):Region(Disordered),type(description):Region(RNA-binding)
A_793_G_missense	7	type(description):Chain(Nucleoprotein),type(description):Domain(CoV N CTD),type(description):Region(Disordered),type(description):Region(Dimerization),type(description):Region(Putative NLRP3 binding)
C_553_A_missense	7	type(description):Chain(Nucleoprotein),type(description):Region(RNA-binding),type(description):Region(Disordered),type(description):Compositional bias(Polar residues)
A_1135_C_missense	7	type(description):Chain(Nucleoprotein),type(description):Region(Disordered),type(description):Compositional bias(Basic and acidic residues)
T_12_G_missense	7	type(description):Chain(Nucleoprotein),type(description):Region(Disordered),type(description):Compositional bias(Polar residues)
T_979_C_missense	7	type(description):Chain(Nucleoprotein),type(description):Domain(CoV N CTD),type(description):Region(Dimerization),type(description):Region(Putative NLRP3 binding)
A_948_C_synonymous	7	type(description):Chain(Nucleoprotein),type(description):Domain(CoV N CTD),type(description):Region(Dimerization),type(description):Region(Putative NLRP3 binding),type(description):Helix()
C_1165_A_missense	7	type(description):Chain(Nucleoprotein),type(description):Region(Disordered)
C_467_T_missense	7	type(description):Chain(Nucleoprotein),type(description):Domain(CoV N NTD),type(description):Region(RNA-binding)
T_215_C_missense	7	type(description):Chain(Nucleoprotein),type(description):Domain(CoV N NTD),type(description):Region(RNA-binding),type(description):Region(Disordered)
A_411_C_synonymous	7	type(description):Chain(Nucleoprotein),type(description):Domain(CoV N NTD),type(description):Region(RNA-binding),type(description):Beta strand()
A_896_T_missense	7	type(description):Chain(Nucleoprotein),type(description):Domain(CoV N CTD),type(description):Region(Dimerization),type(description):Region(Putative NLRP3 binding)
A_1123_C_missense	7	type(description):Chain(Nucleoprotein),type(description):Region(Disordered),type(description):Compositional bias(Basic and acidic residues)
C_218_G_missense	7	type(description):Chain(Nucleoprotein),type(description):Domain(CoV N NTD),type(description):Region(RNA-binding),type(description):Region(Disordered)
A_31_C_missense	7	type(description):Chain(Nucleoprotein),type(description):Region(Disordered),type(description):Compositional bias(Polar residues)
G_233_A_missense	7	type(description):Chain(Nucleoprotein),type(description):Domain(CoV N NTD),type(description):Region(RNA-binding),type(description):Region(Disordered),type(description):Beta strand()
C_791_T_missense	7	type(description):Chain(Nucleoprotein),type(description):Domain(CoV N CTD),type(description):Region(Disordered),type(description):Region(Dimerization),type(description):Region(Putative NLRP3 binding),type(description):Motif(Nuclear localization signal)
T_762_A_synonymous	7	type(description):Chain(Nucleoprotein),type(description):Domain(CoV N CTD),type(description):Region(Disordered),type(description):Helix()
C_361_T_missense	7	type(description):Chain(Nucleoprotein),type(description):Domain(CoV N NTD),type(description):Region(RNA-binding)
A_300_T_missense	7	type(description):Chain(Nucleoprotein),type(description):Domain(CoV N NTD),type(description):Region(RNA-binding)
T_1197_G_missense	7	type(description):Chain(Nucleoprotein),type(description):Site(Cleavage (by host CASP6))
C_494_A_missense	7	type(description):Chain(Nucleoprotein),type(description):Domain(CoV N NTD),type(description):Region(RNA-binding)
T_991_C_synonymous	7	type(description):Chain(Nucleoprotein),type(description):Domain(CoV N CTD),type(description):Region(Dimerization),type(description):Region(Putative NLRP3 binding),type(description):Beta strand()
C_1001_A_missense	7	type(description):Chain(Nucleoprotein),type(description):Domain(CoV N CTD),type(description):Region(Dimerization),type(description):Region(Putative NLRP3 binding),type(description):Beta strand()
G_878_T_missense	7	type(description):Chain(Nucleoprotein),type(description):Domain(CoV N CTD),type(description):Region(Dimerization),type(description):Region(Putative NLRP3 binding),type(description):Helix()
T_405_G_synonymous	7	type(description):Chain(Nucleoprotein),type(description):Domain(CoV N NTD),type(description):Region(RNA-binding)
T_158_A_missense	7	type(description):Chain(Nucleoprotein),type(description):Domain(CoV N NTD),type(description):Region(RNA-binding)
A_1047_C_missense	7	type(description):Chain(Nucleoprotein),type(description):Domain(CoV N CTD),type(description):Region(Dimerization),type(description):Helix()
C_1230_G_synonymous	7	type(description):Chain(Nucleoprotein)
G_572_C_missense	7	type(description):Chain(Nucleoprotein),type(description):Region(Disordered),type(description):Compositional bias(Polar residues)
G_292_A_missense	7	type(description):Chain(Nucleoprotein),type(description):Domain(CoV N NTD),type(description):Region(RNA-binding)
T_1239_G_missense	7	type(description):Chain(Nucleoprotein),type(description):Natural variant(in strain: Omicron/BA.2, Omicron/BA.2.12.1, Omicron BA.2.75, Omicron/BA.4, Omicron/BA.5)
C_166_A_missense	7	type(description):Chain(Nucleoprotein),type(description):Domain(CoV N NTD),type(description):Region(RNA-binding)
A_1202_T_missense	7	type(description):Chain(Nucleoprotein),type(description):Site(Cleavage (by host CASP6))
G_776_T_missense	6	type(description):Chain(Nucleoprotein),type(description):Domain(CoV N CTD),type(description):Region(Disordered),type(description):Region(Dimerization),type(description):Motif(Nuclear localization signal)
T_971_G_missense	6	type(description):Chain(Nucleoprotein),type(description):Domain(CoV N CTD),type(description):Region(Dimerization),type(description):Region(Putative NLRP3 binding),type(description):Beta strand()
C_636_A_synonymous	6	type(description):Chain(Nucleoprotein),type(description):Region(Disordered)
C_228_A_synonymous	6	type(description):Chain(Nucleoprotein),type(description):Domain(CoV N NTD),type(description):Region(RNA-binding),type(description):Region(Disordered),type(description):Beta strand()
T_196_C_missense	6	type(description):Chain(Nucleoprotein),type(description):Domain(CoV N NTD),type(description):Region(RNA-binding),type(description):Region(Disordered)
T_1144_A_missense	6	type(description):Chain(Nucleoprotein),type(description):Region(Disordered),type(description):Compositional bias(Basic and acidic residues)
T_1197_A_missense	6	type(description):Chain(Nucleoprotein),type(description):Site(Cleavage (by host CASP6))
G_1201_C_missense	6	type(description):Chain(Nucleoprotein),type(description):Site(Cleavage (by host CASP6))
A_1025_C_missense	6	type(description):Chain(Nucleoprotein),type(description):Domain(CoV N CTD),type(description):Region(Dimerization)
T_222_A_synonymous	6	type(description):Chain(Nucleoprotein),type(description):Domain(CoV N NTD),type(description):Region(RNA-binding),type(description):Region(Disordered)
T_756_G_synonymous	6	type(description):Chain(Nucleoprotein),type(description):Domain(CoV N CTD),type(description):Region(Disordered),type(description):Helix()
A_86_T_missense	6	type(description):Chain(Nucleoprotein),type(description):Region(Disordered),type(description):Compositional bias(Polar residues)
A_1214_G_missense	6	type(description):Chain(Nucleoprotein)
C_1172_A_missense	6	type(description):Chain(Nucleoprotein),type(description):Region(Disordered)
G_634_C_missense	6	type(description):Chain(Nucleoprotein),type(description):Region(Disordered)
C_1093_G_missense	6	type(description):Chain(Nucleoprotein),type(description):Region(Disordered),type(description):Compositional bias(Basic and acidic residues)
T_875_G_missense	6	type(description):Chain(Nucleoprotein),type(description):Domain(CoV N CTD),type(description):Region(Dimerization),type(description):Region(Putative NLRP3 binding),type(description):Helix()
A_826_C_synonymous	6	type(description):Chain(Nucleoprotein),type(description):Domain(CoV N CTD),type(description):Region(Dimerization),type(description):Region(Putative NLRP3 binding)
C_1138_G_missense	6	type(description):Chain(Nucleoprotein),type(description):Region(Disordered),type(description):Compositional bias(Basic and acidic residues)
T_701_A_missense	6	type(description):Chain(Nucleoprotein),type(description):Region(Disordered),type(description):Compositional bias(Polar residues)
A_587_C_missense	6	type(description):Chain(Nucleoprotein),type(description):Region(Disordered),type(description):Compositional bias(Polar residues)
A_22_C_missense	6	type(description):Chain(Nucleoprotein),type(description):Region(Disordered),type(description):Compositional bias(Polar residues)
C_356_A_missense	6	type(description):Chain(Nucleoprotein),type(description):Domain(CoV N NTD),type(description):Region(RNA-binding),type(description):Turn()
G_631_C_missense	6	type(description):Chain(Nucleoprotein),type(description):Region(Disordered)
C_213_G_synonymous	6	type(description):Chain(Nucleoprotein),type(description):Domain(CoV N NTD),type(description):Region(RNA-binding),type(description):Region(Disordered)
T_978_A_synonymous	6	type(description):Chain(Nucleoprotein),type(description):Domain(CoV N CTD),type(description):Region(Dimerization),type(description):Region(Putative NLRP3 binding)
A_1163_C_missense	6	type(description):Chain(Nucleoprotein),type(description):Region(Disordered)
T_589_G_missense	6	type(description):Chain(Nucleoprotein),type(description):Region(Disordered),type(description):Compositional bias(Polar residues)
T_549_G_synonymous	6	type(description):Chain(Nucleoprotein),type(description):Region(RNA-binding),type(description):Region(Disordered),type(description):Compositional bias(Polar residues)
A_1009_C_missense	6	type(description):Chain(Nucleoprotein),type(description):Domain(CoV N CTD),type(description):Region(Dimerization),type(description):Region(Putative NLRP3 binding)
C_118_A_missense	6	type(description):Chain(Nucleoprotein),type(description):Region(Disordered)
G_88_A_missense	6	type(description):Chain(Nucleoprotein),type(description):Region(Disordered),type(description):Compositional bias(Polar residues)
T_556_G_missense	6	type(description):Chain(Nucleoprotein),type(description):Region(RNA-binding),type(description):Region(Disordered),type(description):Compositional bias(Polar residues)
G_1132_A_missense	6	type(description):Chain(Nucleoprotein),type(description):Region(Disordered),type(description):Compositional bias(Basic and acidic residues)
A_139_T_missense	6	type(description):Chain(Nucleoprotein),type(description):Region(Disordered),type(description):Region(RNA-binding)
A_1013_G_missense	6	type(description):Chain(Nucleoprotein),type(description):Domain(CoV N CTD),type(description):Region(Dimerization),type(description):Region(Putative NLRP3 binding)
T_499_G_missense	6	type(description):Chain(Nucleoprotein),type(description):Domain(CoV N NTD),type(description):Region(RNA-binding)
G_14_C_missense	6	type(description):Chain(Nucleoprotein),type(description):Region(Disordered),type(description):Compositional bias(Polar residues)
T_216_G_synonymous	6	type(description):Chain(Nucleoprotein),type(description):Domain(CoV N NTD),type(description):Region(RNA-binding),type(description):Region(Disordered)
A_1177_C_missense	6	type(description):Chain(Nucleoprotein)
T_500_G_missense	6	type(description):Chain(Nucleoprotein),type(description):Domain(CoV N NTD),type(description):Region(RNA-binding)
A_267_T_missense	6	type(description):Chain(Nucleoprotein),type(description):Domain(CoV N NTD),type(description):Region(RNA-binding),type(description):Beta strand()
A_803_T_missense	6	type(description):Chain(Nucleoprotein),type(description):Domain(CoV N CTD),type(description):Region(Dimerization),type(description):Region(Putative NLRP3 binding),type(description):Beta strand()
A_1028_C_missense	6	type(description):Chain(Nucleoprotein),type(description):Domain(CoV N CTD),type(description):Region(Dimerization)
A_1064_T_missense	6	type(description):Chain(Nucleoprotein),type(description):Domain(CoV N CTD),type(description):Region(Dimerization),type(description):Helix()
A_1114_C_missense	6	type(description):Chain(Nucleoprotein),type(description):Region(Disordered),type(description):Compositional bias(Basic and acidic residues)
A_840_T_missense	6	type(description):Chain(Nucleoprotein),type(description):Domain(CoV N CTD),type(description):Region(Dimerization),type(description):Region(Putative NLRP3 binding),type(description):Beta strand()
C_974_G_missense	6	type(description):Chain(Nucleoprotein),type(description):Domain(CoV N CTD),type(description):Region(Dimerization),type(description):Region(Putative NLRP3 binding),type(description):Beta strand()
A_1092_T_synonymous	6	type(description):Chain(Nucleoprotein),type(description):Domain(CoV N CTD),type(description):Region(Disordered),type(description):Compositional bias(Basic and acidic residues)
T_456_A_synonymous	6	type(description):Chain(Nucleoprotein),type(description):Domain(CoV N NTD),type(description):Region(RNA-binding),type(description):Turn()
A_242_C_missense	6	type(description):Chain(Nucleoprotein),type(description):Domain(CoV N NTD),type(description):Region(RNA-binding),type(description):Region(Disordered),type(description):Helix()
G_1189_A_missense	6	type(description):Chain(Nucleoprotein)
A_326_T_missense	6	type(description):Chain(Nucleoprotein),type(description):Domain(CoV N NTD),type(description):Region(RNA-binding),type(description):Beta strand()
A_220_T_missense	6	type(description):Chain(Nucleoprotein),type(description):Domain(CoV N NTD),type(description):Region(RNA-binding),type(description):Region(Disordered)
A_299_G_missense	6	type(description):Chain(Nucleoprotein),type(description):Domain(CoV N NTD),type(description):Region(RNA-binding)
A_1046_G_missense	6	type(description):Chain(Nucleoprotein),type(description):Domain(CoV N CTD),type(description):Region(Dimerization),type(description):Helix()
C_734_A_missense	6	type(description):Chain(Nucleoprotein),type(description):Region(Disordered),type(description):Compositional bias(Polar residues)
C_310_A_missense	6	type(description):Chain(Nucleoprotein),type(description):Domain(CoV N NTD),type(description):Region(RNA-binding)
A_739_G_missense	6	type(description):Chain(Nucleoprotein),type(description):Region(Disordered),type(description):Compositional bias(Polar residues)
C_818_T_missense	6	type(description):Chain(Nucleoprotein),type(description):Domain(CoV N CTD),type(description):Region(Dimerization),type(description):Region(Putative NLRP3 binding),type(description):Helix()
C_1008_G_synonymous	6	type(description):Chain(Nucleoprotein),type(description):Domain(CoV N CTD),type(description):Region(Dimerization),type(description):Region(Putative NLRP3 binding)
T_763_G_missense	6	type(description):Chain(Nucleoprotein),type(description):Domain(CoV N CTD),type(description):Region(Disordered),type(description):Helix()
A_507_C_missense	6	type(description):Chain(Nucleoprotein),type(description):Domain(CoV N NTD),type(description):Region(RNA-binding),type(description):Region(Disordered)
T_512_A_missense	6	type(description):Chain(Nucleoprotein),type(description):Domain(CoV N NTD),type(description):Region(RNA-binding),type(description):Region(Disordered)
T_588_G_missense	6	type(description):Chain(Nucleoprotein),type(description):Region(Disordered),type(description):Compositional bias(Polar residues)
A_1118_T_missense	6	type(description):Chain(Nucleoprotein),type(description):Region(Disordered),type(description):Compositional bias(Basic and acidic residues)
A_717_C_missense	6	type(description):Chain(Nucleoprotein),type(description):Region(Disordered),type(description):Compositional bias(Polar residues)
T_594_A_synonymous	6	type(description):Chain(Nucleoprotein),type(description):Region(Disordered),type(description):Compositional bias(Polar residues)
T_1185_A_synonymous	6	type(description):Chain(Nucleoprotein)
G_95_T_missense	6	type(description):Chain(Nucleoprotein),type(description):Region(Disordered),type(description):Compositional bias(Polar residues),type(description):Natural variant(in strain: Omicron/BA.1, Omicron/BA.2, Omicron/BA.2.12.1, Omicron BA.2.75, Omicron/BA.4, Omicron/BA.5)
A_1077_C_synonymous	6	type(description):Chain(Nucleoprotein),type(description):Domain(CoV N CTD),type(description):Region(Dimerization),type(description):Helix()
T_1071_A_synonymous	6	type(description):Chain(Nucleoprotein),type(description):Domain(CoV N CTD),type(description):Region(Dimerization)
T_701_C_missense	6	type(description):Chain(Nucleoprotein),type(description):Region(Disordered),type(description):Compositional bias(Polar residues)
A_968_G_missense	6	type(description):Chain(Nucleoprotein),type(description):Domain(CoV N CTD),type(description):Region(Dimerization),type(description):Region(Putative NLRP3 binding),type(description):Beta strand()
A_1170_C_missense	6	type(description):Chain(Nucleoprotein),type(description):Region(Disordered)
C_788_A_missense	6	type(description):Chain(Nucleoprotein),type(description):Domain(CoV N CTD),type(description):Region(Disordered),type(description):Region(Dimerization),type(description):Region(Putative NLRP3 binding),type(description):Motif(Nuclear localization signal)
G_956_T_missense	6	type(description):Chain(Nucleoprotein),type(description):Domain(CoV N CTD),type(description):Region(Dimerization),type(description):Region(Putative NLRP3 binding),type(description):Beta strand()
A_300_C_missense	6	type(description):Chain(Nucleoprotein),type(description):Domain(CoV N NTD),type(description):Region(RNA-binding)
T_1246_C_missense	6	type(description):Chain(Nucleoprotein)
G_263_T_missense	5	type(description):Chain(Nucleoprotein),type(description):Domain(CoV N NTD),type(description):Region(RNA-binding),type(description):Beta strand()
T_372_A_synonymous	5	type(description):Chain(Nucleoprotein),type(description):Domain(CoV N NTD),type(description):Region(RNA-binding)
A_419_T_missense	5	type(description):Chain(Nucleoprotein),type(description):Domain(CoV N NTD),type(description):Region(RNA-binding),type(description):Beta strand()
G_178_T_missense	5	type(description):Chain(Nucleoprotein),type(description):Domain(CoV N NTD),type(description):Region(RNA-binding)
A_235_C_missense	5	type(description):Chain(Nucleoprotein),type(description):Domain(CoV N NTD),type(description):Region(RNA-binding),type(description):Region(Disordered)
G_1200_T_missense	5	type(description):Chain(Nucleoprotein),type(description):Site(Cleavage (by host CASP6))
A_998_T_missense	5	type(description):Chain(Nucleoprotein),type(description):Domain(CoV N CTD),type(description):Region(Dimerization),type(description):Region(Putative NLRP3 binding),type(description):Beta strand()
G_827_T_missense	5	type(description):Chain(Nucleoprotein),type(description):Domain(CoV N CTD),type(description):Region(Dimerization),type(description):Region(Putative NLRP3 binding)
A_1098_T_synonymous	5	type(description):Chain(Nucleoprotein),type(description):Region(Disordered),type(description):Compositional bias(Basic and acidic residues)
C_650_A_missense	5	type(description):Chain(Nucleoprotein)
A_1043_C_missense	5	type(description):Chain(Nucleoprotein),type(description):Domain(CoV N CTD),type(description):Region(Dimerization),type(description):Helix()
A_837_C_synonymous	5	type(description):Chain(Nucleoprotein),type(description):Domain(CoV N CTD),type(description):Region(Dimerization),type(description):Region(Putative NLRP3 binding),type(description):Beta strand()
A_112_C_missense	5	type(description):Chain(Nucleoprotein),type(description):Region(Disordered)
A_418_C_missense	5	type(description):Chain(Nucleoprotein),type(description):Domain(CoV N NTD),type(description):Region(RNA-binding),type(description):Beta strand()
T_1010_C_missense	5	type(description):Chain(Nucleoprotein),type(description):Domain(CoV N CTD),type(description):Region(Dimerization),type(description):Region(Putative NLRP3 binding)
C_238_G_missense	5	type(description):Chain(Nucleoprotein),type(description):Domain(CoV N NTD),type(description):Region(RNA-binding),type(description):Region(Disordered)
C_664_A_missense	5	type(description):Chain(Nucleoprotein)
C_175_T_missense	5	type(description):Chain(Nucleoprotein),type(description):Domain(CoV N NTD),type(description):Region(RNA-binding)
A_682_G_missense	5	type(description):Chain(Nucleoprotein)
C_447_A_synonymous	5	type(description):Chain(Nucleoprotein),type(description):Domain(CoV N NTD),type(description):Region(RNA-binding),type(description):Binding site()
C_422_A_missense	5	type(description):Chain(Nucleoprotein),type(description):Domain(CoV N NTD),type(description):Region(RNA-binding),type(description):Beta strand()
T_819_G_synonymous	5	type(description):Chain(Nucleoprotein),type(description):Domain(CoV N CTD),type(description):Region(Dimerization),type(description):Region(Putative NLRP3 binding),type(description):Helix()
T_1144_G_missense	5	type(description):Chain(Nucleoprotein),type(description):Region(Disordered),type(description):Compositional bias(Basic and acidic residues)
T_748_G_missense	5	type(description):Chain(Nucleoprotein),type(description):Domain(CoV N CTD),type(description):Region(Disordered),type(description):Compositional bias(Polar residues)
C_443_A_missense	5	type(description):Chain(Nucleoprotein),type(description):Domain(CoV N NTD),type(description):Region(RNA-binding)
A_886_G_missense	5	type(description):Chain(Nucleoprotein),type(description):Domain(CoV N CTD),type(description):Region(Dimerization),type(description):Region(Putative NLRP3 binding),type(description):Helix()
T_1044_G_missense	5	type(description):Chain(Nucleoprotein),type(description):Domain(CoV N CTD),type(description):Region(Dimerization),type(description):Helix()
G_983_C_missense	5	type(description):Chain(Nucleoprotein),type(description):Domain(CoV N CTD),type(description):Region(Dimerization),type(description):Region(Putative NLRP3 binding)
T_1054_C_synonymous	5	type(description):Chain(Nucleoprotein),type(description):Domain(CoV N CTD),type(description):Region(Dimerization),type(description):Helix()
C_1011_G_missense	5	type(description):Chain(Nucleoprotein),type(description):Domain(CoV N CTD),type(description):Region(Dimerization),type(description):Region(Putative NLRP3 binding)
C_510_A_synonymous	5	type(description):Chain(Nucleoprotein),type(description):Domain(CoV N NTD),type(description):Region(RNA-binding),type(description):Region(Disordered)
A_732_T_missense	5	type(description):Chain(Nucleoprotein),type(description):Region(Disordered),type(description):Compositional bias(Polar residues)
G_1154_C_missense	5	type(description):Chain(Nucleoprotein),type(description):Region(Disordered)
C_995_A_missense	5	type(description):Chain(Nucleoprotein),type(description):Domain(CoV N CTD),type(description):Region(Dimerization),type(description):Region(Putative NLRP3 binding),type(description):Beta strand()
G_348_C_synonymous	5	type(description):Chain(Nucleoprotein),type(description):Domain(CoV N NTD),type(description):Region(RNA-binding)
A_1196_C_missense	5	type(description):Chain(Nucleoprotein)
A_186_T_missense	5	type(description):Chain(Nucleoprotein),type(description):Domain(CoV N NTD),type(description):Region(RNA-binding),type(description):Beta strand()
A_504_C_synonymous	5	type(description):Chain(Nucleoprotein),type(description):Domain(CoV N NTD),type(description):Region(RNA-binding),type(description):Region(Disordered)
A_1022_C_missense	5	type(description):Chain(Nucleoprotein),type(description):Domain(CoV N CTD),type(description):Region(Dimerization)
C_537_A_synonymous	5	type(description):Chain(Nucleoprotein),type(description):Region(RNA-binding),type(description):Region(Disordered),type(description):Compositional bias(Polar residues)
G_533_C_missense	5	type(description):Chain(Nucleoprotein),type(description):Region(RNA-binding),type(description):Region(Disordered),type(description):Compositional bias(Polar residues)
A_1002_C_synonymous	5	type(description):Chain(Nucleoprotein),type(description):Domain(CoV N CTD),type(description):Region(Dimerization),type(description):Region(Putative NLRP3 binding),type(description):Beta strand()
T_952_G_missense	5	type(description):Chain(Nucleoprotein),type(description):Domain(CoV N CTD),type(description):Region(Dimerization),type(description):Region(Putative NLRP3 binding)
A_219_C_synonymous	5	type(description):Chain(Nucleoprotein),type(description):Domain(CoV N NTD),type(description):Region(RNA-binding),type(description):Region(Disordered)
A_209_T_missense	5	type(description):Chain(Nucleoprotein),type(description):Domain(CoV N NTD),type(description):Region(RNA-binding),type(description):Region(Disordered)
A_975_C_synonymous	5	type(description):Chain(Nucleoprotein),type(description):Domain(CoV N CTD),type(description):Region(Dimerization),type(description):Region(Putative NLRP3 binding),type(description):Beta strand()
C_164_A_missense	5	type(description):Chain(Nucleoprotein),type(description):Domain(CoV N NTD),type(description):Region(RNA-binding)
A_852_C_synonymous	5	type(description):Chain(Nucleoprotein),type(description):Domain(CoV N CTD),type(description):Region(Dimerization),type(description):Region(Putative NLRP3 binding)
T_1088_G_missense	5	type(description):Chain(Nucleoprotein),type(description):Domain(CoV N CTD),type(description):Region(Disordered),type(description):Compositional bias(Basic and acidic residues)
G_1238_C_missense	5	type(description):Chain(Nucleoprotein)
T_919_A_missense	5	type(description):Chain(Nucleoprotein),type(description):Domain(CoV N CTD),type(description):Region(Dimerization),type(description):Region(Putative NLRP3 binding)
A_43_G_missense	5	type(description):Chain(Nucleoprotein),type(description):Region(Disordered),type(description):Compositional bias(Polar residues)
T_362_G_missense	5	type(description):Chain(Nucleoprotein),type(description):Domain(CoV N NTD),type(description):Region(RNA-binding)
G_501_C_missense	5	type(description):Chain(Nucleoprotein),type(description):Domain(CoV N NTD),type(description):Region(RNA-binding)
G_212_T_missense	5	type(description):Chain(Nucleoprotein),type(description):Domain(CoV N NTD),type(description):Region(RNA-binding),type(description):Region(Disordered)
G_284_C_missense	5	type(description):Chain(Nucleoprotein),type(description):Domain(CoV N NTD),type(description):Region(RNA-binding),type(description):Beta strand()
A_1041_C_missense	5	type(description):Chain(Nucleoprotein),type(description):Domain(CoV N CTD),type(description):Region(Dimerization),type(description):Helix()
A_264_T_synonymous	5	type(description):Chain(Nucleoprotein),type(description):Domain(CoV N NTD),type(description):Region(RNA-binding),type(description):Beta strand()
A_442_T_missense	5	type(description):Chain(Nucleoprotein),type(description):Domain(CoV N NTD),type(description):Region(RNA-binding)
G_359_C_missense	5	type(description):Chain(Nucleoprotein),type(description):Domain(CoV N NTD),type(description):Region(RNA-binding),type(description):Turn()
C_471_A_synonymous	5	type(description):Chain(Nucleoprotein),type(description):Domain(CoV N NTD),type(description):Region(RNA-binding)
G_184_A_missense	5	type(description):Chain(Nucleoprotein),type(description):Domain(CoV N NTD),type(description):Region(RNA-binding),type(description):Beta strand()
T_415_A_missense	5	type(description):Chain(Nucleoprotein),type(description):Domain(CoV N NTD),type(description):Region(RNA-binding)
G_961_C_missense	5	type(description):Chain(Nucleoprotein),type(description):Domain(CoV N CTD),type(description):Region(Dimerization),type(description):Region(Putative NLRP3 binding),type(description):Beta strand()
T_237_G_missense	5	type(description):Chain(Nucleoprotein),type(description):Domain(CoV N NTD),type(description):Region(RNA-binding),type(description):Region(Disordered)
T_1173_G_synonymous	5	type(description):Chain(Nucleoprotein),type(description):Region(Disordered)
G_760_A_missense	5	type(description):Chain(Nucleoprotein),type(description):Domain(CoV N CTD),type(description):Region(Disordered),type(description):Helix()
G_527_C_missense	5	type(description):Chain(Nucleoprotein),type(description):Region(RNA-binding),type(description):Region(Disordered),type(description):Beta strand()
G_673_T_missense	5	type(description):Chain(Nucleoprotein)
T_6_C_synonymous	5	type(description):Chain(Nucleoprotein),type(description):Region(Disordered),type(description):Compositional bias(Polar residues),type(description):Natural variant(in strain: Eta/B.1.525)
T_735_G_synonymous	5	type(description):Chain(Nucleoprotein),type(description):Region(Disordered),type(description):Compositional bias(Polar residues)
C_47_A_missense	5	type(description):Chain(Nucleoprotein),type(description):Region(Disordered),type(description):Compositional bias(Polar residues)
C_545_A_missense	5	type(description):Chain(Nucleoprotein),type(description):Region(RNA-binding),type(description):Region(Disordered),type(description):Compositional bias(Polar residues)
A_968_T_missense	5	type(description):Chain(Nucleoprotein),type(description):Domain(CoV N CTD),type(description):Region(Dimerization),type(description):Region(Putative NLRP3 binding),type(description):Beta strand()
A_264_C_synonymous	5	type(description):Chain(Nucleoprotein),type(description):Domain(CoV N NTD),type(description):Region(RNA-binding),type(description):Beta strand()
A_973_T_missense	5	type(description):Chain(Nucleoprotein),type(description):Domain(CoV N CTD),type(description):Region(Dimerization),type(description):Region(Putative NLRP3 binding),type(description):Beta strand()
G_768_C_missense	5	type(description):Chain(Nucleoprotein),type(description):Domain(CoV N CTD),type(description):Region(Disordered),type(description):Motif(Nuclear localization signal),type(description):Helix()
A_873_G_synonymous	5	type(description):Chain(Nucleoprotein),type(description):Domain(CoV N CTD),type(description):Region(Dimerization),type(description):Region(Putative NLRP3 binding),type(description):Helix()
C_846_G_synonymous	5	type(description):Chain(Nucleoprotein),type(description):Domain(CoV N CTD),type(description):Region(Dimerization),type(description):Region(Putative NLRP3 binding),type(description):Beta strand()
A_431_C_missense	5	type(description):Chain(Nucleoprotein),type(description):Domain(CoV N NTD),type(description):Region(RNA-binding)
A_697_G_missense	5	type(description):Chain(Nucleoprotein)
T_645_G_synonymous	5	type(description):Chain(Nucleoprotein)
A_529_G_missense	5	type(description):Chain(Nucleoprotein),type(description):Region(RNA-binding),type(description):Region(Disordered)
A_1248_C_synonymous	5	type(description):Chain(Nucleoprotein)
A_1205_C_missense	5	type(description):Chain(Nucleoprotein),type(description):Site(Cleavage (by host CASP6))
C_986_A_missense	5	type(description):Chain(Nucleoprotein),type(description):Domain(CoV N CTD),type(description):Region(Dimerization),type(description):Region(Putative NLRP3 binding),type(description):Beta strand()
A_1124_C_missense	5	type(description):Chain(Nucleoprotein),type(description):Region(Disordered),type(description):Compositional bias(Basic and acidic residues)
G_608_C_missense	5	type(description):Chain(Nucleoprotein),type(description):Region(Disordered),type(description):Compositional bias(Polar residues)
A_1169_G_missense	5	type(description):Chain(Nucleoprotein),type(description):Region(Disordered)
A_145_T_missense	5	type(description):Chain(Nucleoprotein),type(description):Domain(CoV N NTD),type(description):Region(Disordered),type(description):Region(RNA-binding)
T_221_G_missense	5	type(description):Chain(Nucleoprotein),type(description):Domain(CoV N NTD),type(description):Region(RNA-binding),type(description):Region(Disordered)
G_868_A_missense	5	type(description):Chain(Nucleoprotein),type(description):Domain(CoV N CTD),type(description):Region(Dimerization),type(description):Region(Putative NLRP3 binding),type(description):Helix()
T_1035_G_missense	5	type(description):Chain(Nucleoprotein),type(description):Domain(CoV N CTD),type(description):Region(Dimerization)
T_147_C_synonymous	5	type(description):Chain(Nucleoprotein),type(description):Domain(CoV N NTD),type(description):Region(Disordered),type(description):Region(RNA-binding)
C_180_A_synonymous	5	type(description):Chain(Nucleoprotein),type(description):Domain(CoV N NTD),type(description):Region(RNA-binding),type(description):Beta strand()
T_9_G_missense	5	type(description):Chain(Nucleoprotein),type(description):Region(Disordered),type(description):Compositional bias(Polar residues),type(description):Natural variant(in strain: Eta/B.1.525),type(description):Natural variant(in strain: Alpha/B.1.1.7)
A_1117_C_missense	5	type(description):Chain(Nucleoprotein),type(description):Region(Disordered),type(description):Compositional bias(Basic and acidic residues)
T_606_G_missense	5	type(description):Chain(Nucleoprotein),type(description):Region(Disordered),type(description):Compositional bias(Polar residues)
G_212_A_missense	5	type(description):Chain(Nucleoprotein),type(description):Domain(CoV N NTD),type(description):Region(RNA-binding),type(description):Region(Disordered)
T_831_G_synonymous	5	type(description):Chain(Nucleoprotein),type(description):Domain(CoV N CTD),type(description):Region(Dimerization),type(description):Region(Putative NLRP3 binding)
C_25_A_missense	5	type(description):Chain(Nucleoprotein),type(description):Region(Disordered),type(description):Compositional bias(Polar residues)
A_232_T_missense	5	type(description):Chain(Nucleoprotein),type(description):Domain(CoV N NTD),type(description):Region(RNA-binding),type(description):Region(Disordered),type(description):Beta strand()
T_67_G_missense	5	type(description):Chain(Nucleoprotein),type(description):Region(Disordered),type(description):Compositional bias(Polar residues)
C_425_G_missense	5	type(description):Chain(Nucleoprotein),type(description):Domain(CoV N NTD),type(description):Region(RNA-binding)
T_1128_A_synonymous	5	type(description):Chain(Nucleoprotein),type(description):Region(Disordered),type(description):Compositional bias(Basic and acidic residues)
T_774_G_synonymous	5	type(description):Chain(Nucleoprotein),type(description):Domain(CoV N CTD),type(description):Region(Disordered),type(description):Region(Dimerization),type(description):Motif(Nuclear localization signal)
C_1180_A_missense	5	type(description):Chain(Nucleoprotein)
G_214_T_missense	5	type(description):Chain(Nucleoprotein),type(description):Domain(CoV N NTD),type(description):Region(RNA-binding),type(description):Region(Disordered)
C_1250_A_missense	5	type(description):Chain(Nucleoprotein)
G_211_T_missense	5	type(description):Chain(Nucleoprotein),type(description):Domain(CoV N NTD),type(description):Region(RNA-binding),type(description):Region(Disordered)
G_292_T_missense	5	type(description):Chain(Nucleoprotein),type(description):Domain(CoV N NTD),type(description):Region(RNA-binding)
A_723_T_missense	5	type(description):Chain(Nucleoprotein),type(description):Region(Disordered),type(description):Compositional bias(Polar residues)
C_513_A_missense	5	type(description):Chain(Nucleoprotein),type(description):Domain(CoV N NTD),type(description):Region(RNA-binding),type(description):Region(Disordered),type(description):Beta strand()
A_63_C_synonymous	5	type(description):Chain(Nucleoprotein),type(description):Region(Disordered),type(description):Compositional bias(Polar residues)
A_160_G_missense	5	type(description):Chain(Nucleoprotein),type(description):Domain(CoV N NTD),type(description):Region(RNA-binding)
A_767_C_missense	5	type(description):Chain(Nucleoprotein),type(description):Domain(CoV N CTD),type(description):Region(Disordered),type(description):Helix()
T_1020_A_missense	5	type(description):Chain(Nucleoprotein),type(description):Domain(CoV N CTD),type(description):Region(Dimerization),type(description):Region(Putative NLRP3 binding)
T_662_C_missense	5	type(description):Chain(Nucleoprotein),type(description):Beta strand()
A_129_T_missense	4	type(description):Chain(Nucleoprotein),type(description):Region(Disordered),type(description):Region(RNA-binding)
T_763_C_missense	4	type(description):Chain(Nucleoprotein),type(description):Domain(CoV N CTD),type(description):Region(Disordered),type(description):Helix()
A_460_G_missense	4	type(description):Chain(Nucleoprotein),type(description):Domain(CoV N NTD),type(description):Region(RNA-binding)
C_255_A_synonymous	4	type(description):Chain(Nucleoprotein),type(description):Domain(CoV N NTD),type(description):Region(RNA-binding),type(description):Beta strand()
A_93_C_missense	4	type(description):Chain(Nucleoprotein),type(description):Region(Disordered),type(description):Compositional bias(Polar residues),type(description):Natural variant(in strain: Omicron/BA.1, Omicron/BA.2, Omicron/BA.2.12.1, Omicron BA.2.75, Omicron/BA.4, Omicron/BA.5)
C_481_G_missense	4	type(description):Chain(Nucleoprotein),type(description):Domain(CoV N NTD),type(description):Region(RNA-binding)
G_103_C_missense	4	type(description):Chain(Nucleoprotein),type(description):Region(Disordered)
A_711_T_missense	4	type(description):Chain(Nucleoprotein),type(description):Region(Disordered),type(description):Compositional bias(Polar residues)
T_512_G_missense	4	type(description):Chain(Nucleoprotein),type(description):Domain(CoV N NTD),type(description):Region(RNA-binding),type(description):Region(Disordered)
G_102_C_synonymous	4	type(description):Chain(Nucleoprotein),type(description):Region(Disordered)
T_552_A_synonymous	4	type(description):Chain(Nucleoprotein),type(description):Region(RNA-binding),type(description):Region(Disordered),type(description):Compositional bias(Polar residues)
C_845_G_missense	4	type(description):Chain(Nucleoprotein),type(description):Domain(CoV N CTD),type(description):Region(Dimerization),type(description):Region(Putative NLRP3 binding),type(description):Beta strand()
A_1022_T_missense	4	type(description):Chain(Nucleoprotein),type(description):Domain(CoV N CTD),type(description):Region(Dimerization)
C_675_A_missense	4	type(description):Chain(Nucleoprotein)
A_402_C_synonymous	4	type(description):Chain(Nucleoprotein),type(description):Domain(CoV N NTD),type(description):Region(RNA-binding),type(description):Beta strand()
A_711_C_missense	4	type(description):Chain(Nucleoprotein),type(description):Region(Disordered),type(description):Compositional bias(Polar residues)
A_353_G_missense	4	type(description):Chain(Nucleoprotein),type(description):Domain(CoV N NTD),type(description):Region(RNA-binding),type(description):Turn()
A_461_T_missense	4	type(description):Chain(Nucleoprotein),type(description):Domain(CoV N NTD),type(description):Region(RNA-binding)
A_426_C_synonymous	4	type(description):Chain(Nucleoprotein),type(description):Domain(CoV N NTD),type(description):Region(RNA-binding)
A_265_C_synonymous	4	type(description):Chain(Nucleoprotein),type(description):Domain(CoV N NTD),type(description):Region(RNA-binding),type(description):Beta strand()
C_1038_A_missense	4	type(description):Chain(Nucleoprotein),type(description):Domain(CoV N CTD),type(description):Region(Dimerization),type(description):Helix()
T_1206_G_missense	4	type(description):Chain(Nucleoprotein),type(description):Site(Cleavage (by host CASP6))
C_356_G_missense	4	type(description):Chain(Nucleoprotein),type(description):Domain(CoV N NTD),type(description):Region(RNA-binding),type(description):Turn()
A_793_T_missense	4	type(description):Chain(Nucleoprotein),type(description):Domain(CoV N CTD),type(description):Region(Disordered),type(description):Region(Dimerization),type(description):Region(Putative NLRP3 binding)
A_185_T_missense	4	type(description):Chain(Nucleoprotein),type(description):Domain(CoV N NTD),type(description):Region(RNA-binding),type(description):Beta strand()
C_1172_G_missense	4	type(description):Chain(Nucleoprotein),type(description):Region(Disordered)
A_319_C_synonymous	4	type(description):Chain(Nucleoprotein),type(description):Domain(CoV N NTD),type(description):Region(RNA-binding)
C_980_G_missense	4	type(description):Chain(Nucleoprotein),type(description):Domain(CoV N CTD),type(description):Region(Dimerization),type(description):Region(Putative NLRP3 binding)
G_824_A_missense	4	type(description):Chain(Nucleoprotein),type(description):Domain(CoV N CTD),type(description):Region(Dimerization),type(description):Region(Putative NLRP3 binding)
A_628_C_missense	4	type(description):Chain(Nucleoprotein),type(description):Region(Disordered)
T_960_G_missense	4	type(description):Chain(Nucleoprotein),type(description):Domain(CoV N CTD),type(description):Region(Dimerization),type(description):Region(Putative NLRP3 binding),type(description):Beta strand()
C_19_G_missense	4	type(description):Chain(Nucleoprotein),type(description):Region(Disordered),type(description):Compositional bias(Polar residues)
C_876_A_synonymous	4	type(description):Chain(Nucleoprotein),type(description):Domain(CoV N CTD),type(description):Region(Dimerization),type(description):Region(Putative NLRP3 binding),type(description):Helix()
A_969_C_missense	4	type(description):Chain(Nucleoprotein),type(description):Domain(CoV N CTD),type(description):Region(Dimerization),type(description):Region(Putative NLRP3 binding),type(description):Beta strand()
A_279_G_synonymous	4	type(description):Chain(Nucleoprotein),type(description):Domain(CoV N NTD),type(description):Region(RNA-binding),type(description):Beta strand()
G_790_A_missense	4	type(description):Chain(Nucleoprotein),type(description):Domain(CoV N CTD),type(description):Region(Disordered),type(description):Region(Dimerization),type(description):Region(Putative NLRP3 binding),type(description):Motif(Nuclear localization signal)
C_435_A_missense	4	type(description):Chain(Nucleoprotein),type(description):Domain(CoV N NTD),type(description):Region(RNA-binding),type(description):Turn()
A_885_T_synonymous	4	type(description):Chain(Nucleoprotein),type(description):Domain(CoV N CTD),type(description):Region(Dimerization),type(description):Region(Putative NLRP3 binding),type(description):Helix()
G_1152_C_missense	4	type(description):Chain(Nucleoprotein),type(description):Region(Disordered)
A_936_C_synonymous	4	type(description):Chain(Nucleoprotein),type(description):Domain(CoV N CTD),type(description):Region(Dimerization),type(description):Region(Putative NLRP3 binding),type(description):Helix()
G_107_C_missense	4	type(description):Chain(Nucleoprotein),type(description):Region(Disordered)
A_1160_C_missense	4	type(description):Chain(Nucleoprotein),type(description):Region(Disordered)
A_1139_C_missense	4	type(description):Chain(Nucleoprotein),type(description):Region(Disordered),type(description):Compositional bias(Basic and acidic residues)
A_874_C_missense	4	type(description):Chain(Nucleoprotein),type(description):Domain(CoV N CTD),type(description):Region(Dimerization),type(description):Region(Putative NLRP3 binding),type(description):Helix()
G_544_C_missense	4	type(description):Chain(Nucleoprotein),type(description):Region(RNA-binding),type(description):Region(Disordered),type(description):Compositional bias(Polar residues)
A_195_C_missense	4	type(description):Chain(Nucleoprotein),type(description):Domain(CoV N NTD),type(description):Region(RNA-binding),type(description):Region(Disordered)
C_424_G_missense	4	type(description):Chain(Nucleoprotein),type(description):Domain(CoV N NTD),type(description):Region(RNA-binding)
C_447_G_synonymous	4	type(description):Chain(Nucleoprotein),type(description):Domain(CoV N NTD),type(description):Region(RNA-binding),type(description):Binding site()
A_897_T_missense	4	type(description):Chain(Nucleoprotein),type(description):Domain(CoV N CTD),type(description):Region(Dimerization),type(description):Region(Putative NLRP3 binding)
A_893_T_missense	4	type(description):Chain(Nucleoprotein),type(description):Domain(CoV N CTD),type(description):Region(Dimerization),type(description):Region(Putative NLRP3 binding)
C_871_A_missense	4	type(description):Chain(Nucleoprotein),type(description):Domain(CoV N CTD),type(description):Region(Dimerization),type(description):Region(Putative NLRP3 binding),type(description):Helix()
C_551_T_missense	4	type(description):Chain(Nucleoprotein),type(description):Region(RNA-binding),type(description):Region(Disordered),type(description):Compositional bias(Polar residues)
[truncated: 772 more rows]
