# Supplementary material for: Analysis of 3.5 million SARS-CoV-2 sequences reveals unique mutational trends with consistent nucleotide and codon frequencies
Source: Virol J. 2023 Feb 17;20:31. doi: 10.1186/s12985-023-01982-8 (PMC9936480; doi:10.1186/s12985-023-01982-8)
Supplement: Supplementary file 12 — Additional file 12. Tables S71-90: Uniprot Annotations for All Mutations in Structural Proteins for all Clades. [file 12985_2023_1982_MOESM12_ESM.zip › Additional File 1 Tables S71-90/Additional File 1 Table S80_uniprot_annotated_Spike_alpha_all_mut_info.tsv]

mutation	mutation_count	features
A_1841_G_missense	496251	type(description):Chain(Spike glycoprotein),type(description):Chain(Spike protein S1),type(description):Topological domain(Extracellular)
A_1501_T_missense	495379	type(description):Chain(Spike glycoprotein),type(description):Chain(Spike protein S1),type(description):Topological domain(Extracellular),type(description):Domain(BetaCoV S1-CTD),type(description):Region(Receptor-binding domain (RBD)),type(description):Region(Receptor-binding motif; binding to human ACE2),type(description):Disulfide bond(),type(description):Beta strand()
C_2042_A_missense	494614	type(description):Chain(Spike glycoprotein),type(description):Chain(Spike protein S1),type(description):Topological domain(Extracellular),type(description):Region(Disordered),type(description):Mutagenesis(About 50% stronger entry efficiency in Vero E6 cells while 30% weaker entry efficiency in hACE2-expressing BHK cells.)
C_1709_A_missense	494544	type(description):Chain(Spike glycoprotein),type(description):Chain(Spike protein S1),type(description):Topological domain(Extracellular),type(description):Disulfide bond()
T_2944_G_missense	494263	type(description):Chain(Spike glycoprotein),type(description):Chain(Spike protein S2),type(description):Chain(Spike protein S2'),type(description):Topological domain(Extracellular),type(description):Coiled coil(),type(description):Helix()
C_2147_T_missense	494262	type(description):Chain(Spike glycoprotein),type(description):Chain(Spike protein S2),type(description):Topological domain(Extracellular),type(description):Beta strand()
G_3352_C_missense	494145	type(description):Chain(Spike glycoprotein),type(description):Chain(Spike protein S2),type(description):Chain(Spike protein S2'),type(description):Topological domain(Extracellular),type(description):Disulfide bond()
A_204_C_synonymous	492992	type(description):Chain(Spike glycoprotein),type(description):Chain(Spike protein S1),type(description):Topological domain(Extracellular),type(description):Domain(BetaCoV S1-NTD),type(description):Region(Disordered),type(description):Disulfide bond(),type(description):Beta strand()
G_3573_T_missense	14182	type(description):Chain(Spike glycoprotein),type(description):Chain(Spike protein S2),type(description):Chain(Spike protein S2'),type(description):Topological domain(Extracellular),type(description):Region(Heptad repeat 2),type(description):Coiled coil(),type(description):Helix()
C_13_T_missense	13648	type(description):Signal(),type(description):Region(Disordered)
T_454_A_missense	8841	type(description):Chain(Spike glycoprotein),type(description):Chain(Spike protein S1),type(description):Topological domain(Extracellular),type(description):Domain(BetaCoV S1-NTD),type(description):Region(Disordered),type(description):Disulfide bond(),type(description):Beta strand()
C_293_T_missense	7904	type(description):Chain(Spike glycoprotein),type(description):Chain(Spike protein S1),type(description):Topological domain(Extracellular),type(description):Domain(BetaCoV S1-NTD),type(description):Disulfide bond(),type(description):Beta strand()
T_2097_C_synonymous	5820	type(description):Chain(Spike glycoprotein),type(description):Chain(Spike protein S2),type(description):Topological domain(Extracellular)
G_412_C_missense	4829	type(description):Chain(Spike glycoprotein),type(description):Chain(Spike protein S1),type(description):Topological domain(Extracellular),type(description):Domain(BetaCoV S1-NTD),type(description):Disulfide bond(),type(description):Beta strand()
C_2547_T_synonymous	3308	type(description):Chain(Spike glycoprotein),type(description):Chain(Spike protein S2),type(description):Chain(Spike protein S2'),type(description):Topological domain(Extracellular),type(description):Region(Disordered),type(description):Region(Fusion peptide 2),type(description):Disulfide bond(),type(description):Beta strand()
C_52_T_missense	2997	type(description):Chain(Spike glycoprotein),type(description):Chain(Spike protein S1),type(description):Topological domain(Extracellular),type(description):Domain(BetaCoV S1-NTD),type(description):Region(Disordered),type(description):Disulfide bond()
C_2076_T_synonymous	2899	type(description):Chain(Spike glycoprotein),type(description):Chain(Spike protein S2),type(description):Topological domain(Extracellular),type(description):Beta strand()
C_1715_T_missense	2525	type(description):Chain(Spike glycoprotein),type(description):Chain(Spike protein S1),type(description):Topological domain(Extracellular),type(description):Disulfide bond(),type(description):Beta strand()
G_532_C_missense	2517	type(description):Chain(Spike glycoprotein),type(description):Chain(Spike protein S1),type(description):Topological domain(Extracellular),type(description):Domain(BetaCoV S1-NTD),type(description):Region(Disordered)
G_1864_T_missense	2512	type(description):Chain(Spike glycoprotein),type(description):Chain(Spike protein S1),type(description):Topological domain(Extracellular),type(description):Region(Disordered),type(description):Disulfide bond(),type(description):Helix()
C_3534_T_synonymous	2255	type(description):Chain(Spike glycoprotein),type(description):Chain(Spike protein S2),type(description):Chain(Spike protein S2'),type(description):Topological domain(Extracellular),type(description):Region(Heptad repeat 2),type(description):Coiled coil()
C_526_T_missense	2082	type(description):Chain(Spike glycoprotein),type(description):Chain(Spike protein S1),type(description):Topological domain(Extracellular),type(description):Domain(BetaCoV S1-NTD),type(description):Region(Disordered)
C_2102_T_missense	2054	type(description):Chain(Spike glycoprotein),type(description):Chain(Spike protein S2),type(description):Topological domain(Extracellular)
T_1761_C_synonymous	1892	type(description):Chain(Spike glycoprotein),type(description):Chain(Spike protein S1),type(description):Topological domain(Extracellular),type(description):Disulfide bond(),type(description):Beta strand()
T_1469_C_missense	1863	type(description):Chain(Spike glycoprotein),type(description):Chain(Spike protein S1),type(description):Topological domain(Extracellular),type(description):Domain(BetaCoV S1-CTD),type(description):Region(Receptor-binding domain (RBD)),type(description):Region(Receptor-binding motif; binding to human ACE2),type(description):Region(Disordered),type(description):Disulfide bond()
G_906_T_synonymous	1851	type(description):Chain(Spike glycoprotein),type(description):Chain(Spike protein S1),type(description):Topological domain(Extracellular),type(description):Domain(BetaCoV S1-NTD),type(description):Helix()
C_98_T_missense	1824	type(description):Chain(Spike glycoprotein),type(description):Chain(Spike protein S1),type(description):Topological domain(Extracellular),type(description):Domain(BetaCoV S1-NTD),type(description):Disulfide bond(),type(description):Turn()
C_1629_T_synonymous	1819	type(description):Chain(Spike glycoprotein),type(description):Chain(Spike protein S1),type(description):Topological domain(Extracellular),type(description):Disulfide bond(),type(description):Beta strand()
C_281_T_missense	1803	type(description):Chain(Spike glycoprotein),type(description):Chain(Spike protein S1),type(description):Topological domain(Extracellular),type(description):Domain(BetaCoV S1-NTD),type(description):Disulfide bond(),type(description):Beta strand()
C_284_T_missense	1778	type(description):Chain(Spike glycoprotein),type(description):Chain(Spike protein S1),type(description):Topological domain(Extracellular),type(description):Domain(BetaCoV S1-NTD),type(description):Disulfide bond(),type(description):Beta strand()
C_870_T_synonymous	1754	type(description):Chain(Spike glycoprotein),type(description):Chain(Spike protein S1),type(description):Topological domain(Extracellular),type(description):Domain(BetaCoV S1-NTD),type(description):Region(Putative superantigen; may bind T-cell receptor alpha/TRAC),type(description):Beta strand()
G_2031_T_missense	1690	type(description):Chain(Spike glycoprotein),type(description):Chain(Spike protein S1),type(description):Topological domain(Extracellular),type(description):Region(Disordered),type(description):Natural variant(in strain: Eta/B.1.525)
C_2292_T_synonymous	1637	type(description):Chain(Spike glycoprotein),type(description):Chain(Spike protein S2),type(description):Topological domain(Extracellular),type(description):Natural variant(in strain: Omicron/BA.1, Omicron/BA.2, Omicron/BA.2.12.1, Omicron/BA.2.75, Omicron/BA.4, Omicron/BA.5),type(description):Helix()
C_3342_T_synonymous	1616	type(description):Chain(Spike glycoprotein),type(description):Chain(Spike protein S2),type(description):Chain(Spike protein S2'),type(description):Topological domain(Extracellular),type(description):Disulfide bond(),type(description):Beta strand()
C_2461_T_synonymous	1591	type(description):Chain(Spike glycoprotein),type(description):Chain(Spike protein S2),type(description):Chain(Spike protein S2'),type(description):Topological domain(Extracellular),type(description):Region(Fusion peptide 1),type(description):Helix()
C_3714_T_synonymous	1558	type(description):Chain(Spike glycoprotein),type(description):Chain(Spike protein S2),type(description):Chain(Spike protein S2'),type(description):Topological domain(Cytoplasmic),type(description):Motif(Binding to host endocytosis trafficking protein SNX27)
C_159_T_synonymous	1523	type(description):Chain(Spike glycoprotein),type(description):Chain(Spike protein S1),type(description):Topological domain(Extracellular),type(description):Domain(BetaCoV S1-NTD),type(description):Disulfide bond(),type(description):Beta strand()
C_1686_T_synonymous	1514	type(description):Chain(Spike glycoprotein),type(description):Chain(Spike protein S1),type(description):Topological domain(Extracellular),type(description):Disulfide bond()
G_1450_A_missense	1485	type(description):Chain(Spike glycoprotein),type(description):Chain(Spike protein S1),type(description):Topological domain(Extracellular),type(description):Domain(BetaCoV S1-CTD),type(description):Region(Receptor-binding domain (RBD)),type(description):Region(Receptor-binding motif; binding to human ACE2),type(description):Region(Disordered),type(description):Disulfide bond(),type(description):Di…
C_1296_T_synonymous	1413	type(description):Chain(Spike glycoprotein),type(description):Chain(Spike protein S1),type(description):Topological domain(Extracellular),type(description):Domain(BetaCoV S1-CTD),type(description):Region(Receptor-binding domain (RBD)),type(description):Disulfide bond(),type(description):Disulfide bond(),type(description):Beta strand()
C_2196_T_synonymous	1403	type(description):Chain(Spike glycoprotein),type(description):Chain(Spike protein S2),type(description):Topological domain(Extracellular)
C_59_T_missense	1377	type(description):Chain(Spike glycoprotein),type(description):Chain(Spike protein S1),type(description):Topological domain(Extracellular),type(description):Domain(BetaCoV S1-NTD),type(description):Region(Disordered),type(description):Disulfide bond(),type(description):Beta strand()
G_2533_T_missense	1371	type(description):Chain(Spike glycoprotein),type(description):Chain(Spike protein S2),type(description):Chain(Spike protein S2'),type(description):Topological domain(Extracellular),type(description):Region(Disordered),type(description):Region(Fusion peptide 2),type(description):Disulfide bond(),type(description):Beta strand()
T_1480_C_missense	1351	type(description):Chain(Spike glycoprotein),type(description):Chain(Spike protein S1),type(description):Topological domain(Extracellular),type(description):Domain(BetaCoV S1-CTD),type(description):Region(Receptor-binding domain (RBD)),type(description):Region(Receptor-binding motif; binding to human ACE2),type(description):Disulfide bond(),type(description):Beta strand()
C_2111_T_missense	1347	type(description):Chain(Spike glycoprotein),type(description):Chain(Spike protein S2),type(description):Topological domain(Extracellular),type(description):Beta strand()
G_425_T_missense	1331	type(description):Chain(Spike glycoprotein),type(description):Chain(Spike protein S1),type(description):Topological domain(Extracellular),type(description):Domain(BetaCoV S1-NTD),type(description):Disulfide bond(),type(description):Beta strand()
C_826_T_synonymous	1290	type(description):Chain(Spike glycoprotein),type(description):Chain(Spike protein S1),type(description):Topological domain(Extracellular),type(description):Domain(BetaCoV S1-NTD),type(description):Beta strand()
C_1425_T_synonymous	1259	type(description):Chain(Spike glycoprotein),type(description):Chain(Spike protein S1),type(description):Topological domain(Extracellular),type(description):Domain(BetaCoV S1-CTD),type(description):Region(Receptor-binding domain (RBD)),type(description):Region(Receptor-binding motif; binding to human ACE2),type(description):Region(Disordered),type(description):Disulfide bond(),type(description):Mu…
C_1958_T_missense	1249	type(description):Chain(Spike glycoprotein),type(description):Chain(Spike protein S1),type(description):Topological domain(Extracellular)
G_1749_T_missense	1220	type(description):Chain(Spike glycoprotein),type(description):Chain(Spike protein S1),type(description):Topological domain(Extracellular),type(description):Disulfide bond()
C_1524_T_synonymous	1215	type(description):Chain(Spike glycoprotein),type(description):Chain(Spike protein S1),type(description):Topological domain(Extracellular),type(description):Domain(BetaCoV S1-CTD),type(description):Region(Receptor-binding domain (RBD)),type(description):Region(Receptor-binding motif; binding to human ACE2),type(description):Disulfide bond(),type(description):Beta strand()
A_50_G_missense	1195	type(description):Chain(Spike glycoprotein),type(description):Chain(Spike protein S1),type(description):Topological domain(Extracellular),type(description):Domain(BetaCoV S1-NTD),type(description):Region(Disordered),type(description):Disulfide bond()
C_3444_T_synonymous	1170	type(description):Chain(Spike glycoprotein),type(description):Chain(Spike protein S2),type(description):Chain(Spike protein S2'),type(description):Topological domain(Extracellular),type(description):Helix()
C_2117_T_missense	1167	type(description):Chain(Spike glycoprotein),type(description):Chain(Spike protein S2),type(description):Topological domain(Extracellular)
C_662_T_missense	1161	type(description):Chain(Spike glycoprotein),type(description):Chain(Spike protein S1),type(description):Topological domain(Extracellular),type(description):Domain(BetaCoV S1-NTD),type(description):Beta strand()
C_1963_T_missense	1148	type(description):Chain(Spike glycoprotein),type(description):Chain(Spike protein S1),type(description):Topological domain(Extracellular),type(description):Beta strand()
C_96_T_synonymous	1133	type(description):Chain(Spike glycoprotein),type(description):Chain(Spike protein S1),type(description):Topological domain(Extracellular),type(description):Domain(BetaCoV S1-NTD),type(description):Disulfide bond(),type(description):Turn()
C_2816_T_missense	1072	type(description):Chain(Spike glycoprotein),type(description):Chain(Spike protein S2),type(description):Chain(Spike protein S2'),type(description):Topological domain(Extracellular),type(description):Region(Heptad repeat 1),type(description):Helix()
G_3656_T_missense	1046	type(description):Chain(Spike glycoprotein),type(description):Chain(Spike protein S2),type(description):Chain(Spike protein S2'),type(description):Transmembrane(Helical),type(description):Helix()
C_2425_T_missense	1041	type(description):Chain(Spike glycoprotein),type(description):Chain(Spike protein S2),type(description):Topological domain(Extracellular)
C_851_T_missense	1037	type(description):Chain(Spike glycoprotein),type(description):Chain(Spike protein S1),type(description):Topological domain(Extracellular),type(description):Domain(BetaCoV S1-NTD),type(description):Region(Putative superantigen; may bind T-cell receptor alpha/TRAC)
C_200_T_missense	1029	type(description):Chain(Spike glycoprotein),type(description):Chain(Spike protein S1),type(description):Topological domain(Extracellular),type(description):Domain(BetaCoV S1-NTD),type(description):Disulfide bond(),type(description):Beta strand()
C_165_T_synonymous	1026	type(description):Chain(Spike glycoprotein),type(description):Chain(Spike protein S1),type(description):Topological domain(Extracellular),type(description):Domain(BetaCoV S1-NTD),type(description):Disulfide bond(),type(description):Beta strand()
C_2073_T_synonymous	1001	type(description):Chain(Spike glycoprotein),type(description):Chain(Spike protein S2),type(description):Topological domain(Extracellular),type(description):Beta strand()
C_2063_T_missense	997	type(description):Chain(Spike glycoprotein),type(description):Chain(Spike protein S2),type(description):Topological domain(Extracellular)
C_2042_G_missense	991	type(description):Chain(Spike glycoprotein),type(description):Chain(Spike protein S1),type(description):Topological domain(Extracellular),type(description):Region(Disordered),type(description):Mutagenesis(About 50% stronger entry efficiency in Vero E6 cells while 30% weaker entry efficiency in hACE2-expressing BHK cells.)
C_3438_T_synonymous	987	type(description):Chain(Spike glycoprotein),type(description):Chain(Spike protein S2),type(description):Chain(Spike protein S2'),type(description):Topological domain(Extracellular)
C_1944_T_synonymous	954	type(description):Chain(Spike glycoprotein),type(description):Chain(Spike protein S1),type(description):Topological domain(Extracellular),type(description):Disulfide bond(),type(description):Beta strand()
C_2880_T_synonymous	942	type(description):Chain(Spike glycoprotein),type(description):Chain(Spike protein S2),type(description):Chain(Spike protein S2'),type(description):Topological domain(Extracellular),type(description):Region(Heptad repeat 1),type(description):Coiled coil()
C_438_T_synonymous	933	type(description):Chain(Spike glycoprotein),type(description):Chain(Spike protein S1),type(description):Topological domain(Extracellular),type(description):Domain(BetaCoV S1-NTD),type(description):Region(Disordered),type(description):Disulfide bond(),type(description):Beta strand()
C_2121_T_synonymous	932	type(description):Chain(Spike glycoprotein),type(description):Chain(Spike protein S2),type(description):Topological domain(Extracellular)
G_2049_T_synonymous	916	type(description):Chain(Spike glycoprotein),type(description):Chain(Spike protein S1),type(description):Topological domain(Extracellular),type(description):Region(Disordered),type(description):Region(Putative superantigen; may bind T-cell receptor beta/TRBC1),type(description):Mutagenesis(About 50% stronger entry efficiency in Vero E6 cells while 30% weaker entry efficiency in hACE2-expressing BH…
C_1919_T_missense	902	type(description):Chain(Spike glycoprotein),type(description):Chain(Spike protein S1),type(description):Topological domain(Extracellular),type(description):Region(Disordered),type(description):Disulfide bond(),type(description):Beta strand()
C_56_T_missense	902	type(description):Chain(Spike glycoprotein),type(description):Chain(Spike protein S1),type(description):Topological domain(Extracellular),type(description):Domain(BetaCoV S1-NTD),type(description):Region(Disordered),type(description):Disulfide bond()
A_2218_G_missense	882	type(description):Chain(Spike glycoprotein),type(description):Chain(Spike protein S2),type(description):Topological domain(Extracellular),type(description):Disulfide bond(),type(description):Helix()
C_888_T_synonymous	880	type(description):Chain(Spike glycoprotein),type(description):Chain(Spike protein S1),type(description):Topological domain(Extracellular),type(description):Domain(BetaCoV S1-NTD),type(description):Region(Putative superantigen; may bind T-cell receptor alpha/TRAC),type(description):Disulfide bond(),type(description):Helix()
G_663_T_synonymous	878	type(description):Chain(Spike glycoprotein),type(description):Chain(Spike protein S1),type(description):Topological domain(Extracellular),type(description):Domain(BetaCoV S1-NTD),type(description):Beta strand()
C_35_T_missense	874	type(description):Signal(),type(description):Region(Disordered)
C_65_T_missense	846	type(description):Chain(Spike glycoprotein),type(description):Chain(Spike protein S1),type(description):Topological domain(Extracellular),type(description):Domain(BetaCoV S1-NTD),type(description):Region(Disordered),type(description):Disulfide bond(),type(description):Beta strand()
A_1800_T_synonymous	836	type(description):Chain(Spike glycoprotein),type(description):Chain(Spike protein S1),type(description):Topological domain(Extracellular)
C_3357_T_synonymous	830	type(description):Chain(Spike glycoprotein),type(description):Chain(Spike protein S2),type(description):Chain(Spike protein S2'),type(description):Topological domain(Extracellular),type(description):Disulfide bond(),type(description):Beta strand()
C_60_T_synonymous	829	type(description):Chain(Spike glycoprotein),type(description):Chain(Spike protein S1),type(description):Topological domain(Extracellular),type(description):Domain(BetaCoV S1-NTD),type(description):Region(Disordered),type(description):Disulfide bond(),type(description):Natural variant(in strain: Gamma/P.1),type(description):Beta strand()
C_145_T_missense	829	type(description):Chain(Spike glycoprotein),type(description):Chain(Spike protein S1),type(description):Topological domain(Extracellular),type(description):Domain(BetaCoV S1-NTD),type(description):Disulfide bond(),type(description):Beta strand()
C_1062_T_synonymous	826	type(description):Chain(Spike glycoprotein),type(description):Chain(Spike protein S1),type(description):Topological domain(Extracellular),type(description):Domain(BetaCoV S1-CTD),type(description):Region(Receptor-binding domain (RBD)),type(description):Disulfide bond(),type(description):Beta strand()
G_3790_T_missense	824	type(description):Chain(Spike glycoprotein),type(description):Chain(Spike protein S2),type(description):Chain(Spike protein S2'),type(description):Topological domain(Cytoplasmic),type(description):Motif(Binding to host plasma membrane localising/FERM domain proteins)
C_1433_A_missense	805	type(description):Chain(Spike glycoprotein),type(description):Chain(Spike protein S1),type(description):Topological domain(Extracellular),type(description):Domain(BetaCoV S1-CTD),type(description):Region(Receptor-binding domain (RBD)),type(description):Region(Receptor-binding motif; binding to human ACE2),type(description):Region(Disordered),type(description):Disulfide bond(),type(description):Be…
C_918_T_synonymous	791	type(description):Chain(Spike glycoprotein),type(description):Chain(Spike protein S1),type(description):Topological domain(Extracellular),type(description):Beta strand()
C_33_T_synonymous	791	type(description):Signal(),type(description):Region(Disordered)
C_212_T_missense	784	type(description):Chain(Spike glycoprotein),type(description):Chain(Spike protein S1),type(description):Topological domain(Extracellular),type(description):Domain(BetaCoV S1-NTD),type(description):Region(Disordered),type(description):Disulfide bond(),type(description):Turn()
G_2853_T_synonymous	774	type(description):Chain(Spike glycoprotein),type(description):Chain(Spike protein S2),type(description):Chain(Spike protein S2'),type(description):Topological domain(Extracellular),type(description):Region(Heptad repeat 1),type(description):Coiled coil(),type(description):Helix()
C_665_T_missense	758	type(description):Chain(Spike glycoprotein),type(description):Chain(Spike protein S1),type(description):Topological domain(Extracellular),type(description):Domain(BetaCoV S1-NTD),type(description):Beta strand()
T_2673_C_synonymous	756	type(description):Chain(Spike glycoprotein),type(description):Chain(Spike protein S2),type(description):Chain(Spike protein S2'),type(description):Topological domain(Extracellular),type(description):Beta strand()
A_2384_G_missense	748	type(description):Chain(Spike glycoprotein),type(description):Chain(Spike protein S2),type(description):Topological domain(Extracellular)
G_412_T_missense	742	type(description):Chain(Spike glycoprotein),type(description):Chain(Spike protein S1),type(description):Topological domain(Extracellular),type(description):Domain(BetaCoV S1-NTD),type(description):Disulfide bond(),type(description):Beta strand()
C_1029_T_synonymous	731	type(description):Chain(Spike glycoprotein),type(description):Chain(Spike protein S1),type(description):Topological domain(Extracellular),type(description):Domain(BetaCoV S1-CTD),type(description):Region(Receptor-binding domain (RBD)),type(description):Glycosylation(N-linked (GlcNAc...) (complex) asparagine; by host),type(description):Disulfide bond(),type(description):Mutagenesis(Reduced viral i…
C_2335_A_missense	729	type(description):Chain(Spike glycoprotein),type(description):Chain(Spike protein S2),type(description):Topological domain(Extracellular),type(description):Helix()
G_3526_T_missense	727	type(description):Chain(Spike glycoprotein),type(description):Chain(Spike protein S2),type(description):Chain(Spike protein S2'),type(description):Topological domain(Extracellular),type(description):Region(Heptad repeat 2)
C_2808_T_synonymous	716	type(description):Chain(Spike glycoprotein),type(description):Chain(Spike protein S2),type(description):Chain(Spike protein S2'),type(description):Topological domain(Extracellular),type(description):Region(Heptad repeat 1),type(description):Helix()
C_2568_T_synonymous	703	type(description):Chain(Spike glycoprotein),type(description):Chain(Spike protein S2),type(description):Chain(Spike protein S2'),type(description):Topological domain(Extracellular),type(description):Natural variant(in strain: Omicron/BA.1),type(description):Turn()
G_3687_T_missense	694	type(description):Chain(Spike glycoprotein),type(description):Chain(Spike protein S2),type(description):Chain(Spike protein S2'),type(description):Transmembrane(Helical),type(description):Helix()
C_702_T_synonymous	691	type(description):Chain(Spike glycoprotein),type(description):Chain(Spike protein S1),type(description):Topological domain(Extracellular),type(description):Domain(BetaCoV S1-NTD),type(description):Glycosylation(N-linked (GlcNAc...) (high mannose) asparagine; by host),type(description):Mutagenesis(Increased resistance to neutralizing antibodies.)
C_2434_T_missense	687	type(description):Chain(Spike glycoprotein),type(description):Chain(Spike protein S2),type(description):Topological domain(Extracellular),type(description):Beta strand()
G_3682_T_missense	680	type(description):Chain(Spike glycoprotein),type(description):Chain(Spike protein S2),type(description):Chain(Spike protein S2'),type(description):Transmembrane(Helical),type(description):Helix()
T_2937_C_synonymous	679	type(description):Chain(Spike glycoprotein),type(description):Chain(Spike protein S2),type(description):Chain(Spike protein S2'),type(description):Topological domain(Extracellular),type(description):Coiled coil(),type(description):Helix()
G_2046_T_synonymous	665	type(description):Chain(Spike glycoprotein),type(description):Chain(Spike protein S1),type(description):Topological domain(Extracellular),type(description):Region(Disordered),type(description):Region(Putative superantigen; may bind T-cell receptor beta/TRBC1),type(description):Mutagenesis(About 50% stronger entry efficiency in Vero E6 cells while 30% weaker entry efficiency in hACE2-expressing BH…
G_542_T_missense	663	type(description):Chain(Spike glycoprotein),type(description):Chain(Spike protein S1),type(description):Topological domain(Extracellular),type(description):Domain(BetaCoV S1-NTD),type(description):Region(Disordered),type(description):Beta strand()
C_936_T_synonymous	657	type(description):Chain(Spike glycoprotein),type(description):Chain(Spike protein S1),type(description):Topological domain(Extracellular),type(description):Beta strand()
C_1995_T_synonymous	654	type(description):Chain(Spike glycoprotein),type(description):Chain(Spike protein S1),type(description):Topological domain(Extracellular),type(description):Disulfide bond(),type(description):Beta strand()
G_979_A_missense	651	type(description):Chain(Spike glycoprotein),type(description):Chain(Spike protein S1),type(description):Topological domain(Extracellular),type(description):Region(Receptor-binding domain (RBD)),type(description):Region(Disordered),type(description):Beta strand()
T_17_C_missense	649	type(description):Signal(),type(description):Region(Disordered)
G_2386_T_missense	637	type(description):Chain(Spike glycoprotein),type(description):Chain(Spike protein S2),type(description):Topological domain(Extracellular)
T_1809_C_synonymous	636	type(description):Chain(Spike glycoprotein),type(description):Chain(Spike protein S1),type(description):Topological domain(Extracellular),type(description):Glycosylation(N-linked (GlcNAc...) (hybrid) asparagine; by host),type(description):Turn()
C_1467_T_synonymous	636	type(description):Chain(Spike glycoprotein),type(description):Chain(Spike protein S1),type(description):Topological domain(Extracellular),type(description):Domain(BetaCoV S1-CTD),type(description):Region(Receptor-binding domain (RBD)),type(description):Region(Receptor-binding motif; binding to human ACE2),type(description):Region(Disordered),type(description):Disulfide bond(),type(description):Be…
C_2856_T_synonymous	633	type(description):Chain(Spike glycoprotein),type(description):Chain(Spike protein S2),type(description):Chain(Spike protein S2'),type(description):Topological domain(Extracellular),type(description):Region(Heptad repeat 1),type(description):Coiled coil(),type(description):Helix()
T_1419_C_synonymous	631	type(description):Chain(Spike glycoprotein),type(description):Chain(Spike protein S1),type(description):Topological domain(Extracellular),type(description):Domain(BetaCoV S1-CTD),type(description):Region(Receptor-binding domain (RBD)),type(description):Region(Receptor-binding motif; binding to human ACE2),type(description):Region(Disordered),type(description):Disulfide bond()
C_76_T_missense	629	type(description):Chain(Spike glycoprotein),type(description):Chain(Spike protein S1),type(description):Topological domain(Extracellular),type(description):Domain(BetaCoV S1-NTD),type(description):Region(Disordered),type(description):Disulfide bond(),type(description):Natural variant(in strain: Omicron/BA.2, Omicron/BA.2.12.1, Omicron/BA.2.75, Omicron/BA.4, Omicron/BA.5)
T_1355_G_missense	627	type(description):Chain(Spike glycoprotein),type(description):Chain(Spike protein S1),type(description):Topological domain(Extracellular),type(description):Domain(BetaCoV S1-CTD),type(description):Region(Receptor-binding domain (RBD)),type(description):Region(Receptor-binding motif; binding to human ACE2),type(description):Region(Immunodominant HLA epitope recognized by the CD8+; called NF9 pepti…
G_425_A_missense	627	type(description):Chain(Spike glycoprotein),type(description):Chain(Spike protein S1),type(description):Topological domain(Extracellular),type(description):Domain(BetaCoV S1-NTD),type(description):Disulfide bond(),type(description):Beta strand()
C_2195_T_missense	625	type(description):Chain(Spike glycoprotein),type(description):Chain(Spike protein S2),type(description):Topological domain(Extracellular)
C_3484_T_missense	622	type(description):Chain(Spike glycoprotein),type(description):Chain(Spike protein S2),type(description):Chain(Spike protein S2'),type(description):Topological domain(Extracellular)
C_2271_T_synonymous	617	type(description):Chain(Spike glycoprotein),type(description):Chain(Spike protein S2),type(description):Topological domain(Extracellular),type(description):Disulfide bond()
G_1674_T_missense	612	type(description):Chain(Spike glycoprotein),type(description):Chain(Spike protein S1),type(description):Topological domain(Extracellular),type(description):Disulfide bond()
C_297_T_synonymous	607	type(description):Chain(Spike glycoprotein),type(description):Chain(Spike protein S1),type(description):Topological domain(Extracellular),type(description):Domain(BetaCoV S1-NTD),type(description):Disulfide bond()
C_733_T_missense	598	type(description):Chain(Spike glycoprotein),type(description):Chain(Spike protein S1),type(description):Topological domain(Extracellular),type(description):Domain(BetaCoV S1-NTD),type(description):Beta strand()
A_449_C_missense	598	type(description):Chain(Spike glycoprotein),type(description):Chain(Spike protein S1),type(description):Topological domain(Extracellular),type(description):Domain(BetaCoV S1-NTD),type(description):Region(Disordered),type(description):Disulfide bond(),type(description):Turn()
G_79_T_missense	595	type(description):Chain(Spike glycoprotein),type(description):Chain(Spike protein S1),type(description):Topological domain(Extracellular),type(description):Domain(BetaCoV S1-NTD),type(description):Disulfide bond(),type(description):Natural variant(in strain: Omicron/BA.2, Omicron/BA.2.12.1, Omicron/BA.2.75, Omicron/BA.4, Omicron/BA.5)
C_920_T_missense	587	type(description):Chain(Spike glycoprotein),type(description):Chain(Spike protein S1),type(description):Topological domain(Extracellular),type(description):Beta strand()
C_3303_T_synonymous	580	type(description):Chain(Spike glycoprotein),type(description):Chain(Spike protein S2),type(description):Chain(Spike protein S2'),type(description):Topological domain(Extracellular),type(description):Disulfide bond(),type(description):Natural variant(in strain: Theta/P.3)
G_1251_T_missense	579	type(description):Chain(Spike glycoprotein),type(description):Chain(Spike protein S1),type(description):Topological domain(Extracellular),type(description):Domain(BetaCoV S1-CTD),type(description):Region(Receptor-binding domain (RBD)),type(description):Disulfide bond(),type(description):Disulfide bond(),type(description):Natural variant(in strain: Beta/B.1.351, Gamma/P.1, Omicron/BA.1, Omicron/BA…
G_3655_T_missense	570	type(description):Chain(Spike glycoprotein),type(description):Chain(Spike protein S2),type(description):Chain(Spike protein S2'),type(description):Transmembrane(Helical),type(description):Helix()
G_3352_T_missense	563	type(description):Chain(Spike glycoprotein),type(description):Chain(Spike protein S2),type(description):Chain(Spike protein S2'),type(description):Topological domain(Extracellular),type(description):Disulfide bond()
G_1016_A_missense	561	type(description):Chain(Spike glycoprotein),type(description):Chain(Spike protein S1),type(description):Topological domain(Extracellular),type(description):Domain(BetaCoV S1-CTD),type(description):Region(Receptor-binding domain (RBD)),type(description):Disulfide bond(),type(description):Helix()
G_62_T_missense	560	type(description):Chain(Spike glycoprotein),type(description):Chain(Spike protein S1),type(description):Topological domain(Extracellular),type(description):Domain(BetaCoV S1-NTD),type(description):Region(Disordered),type(description):Disulfide bond(),type(description):Beta strand()
C_227_T_missense	560	type(description):Chain(Spike glycoprotein),type(description):Chain(Spike protein S1),type(description):Topological domain(Extracellular),type(description):Domain(BetaCoV S1-NTD),type(description):Region(Disordered),type(description):Disulfide bond()
A_204_T_synonymous	559	type(description):Chain(Spike glycoprotein),type(description):Chain(Spike protein S1),type(description):Topological domain(Extracellular),type(description):Domain(BetaCoV S1-NTD),type(description):Region(Disordered),type(description):Disulfide bond(),type(description):Beta strand()
G_238_T_missense	554	type(description):Chain(Spike glycoprotein),type(description):Chain(Spike protein S1),type(description):Topological domain(Extracellular),type(description):Domain(BetaCoV S1-NTD),type(description):Region(Disordered),type(description):Disulfide bond()
C_2367_T_synonymous	554	type(description):Chain(Spike glycoprotein),type(description):Chain(Spike protein S2),type(description):Topological domain(Extracellular),type(description):Beta strand()
G_1564_T_missense	552	type(description):Chain(Spike glycoprotein),type(description):Chain(Spike protein S1),type(description):Topological domain(Extracellular),type(description):Domain(BetaCoV S1-CTD),type(description):Region(Receptor-binding domain (RBD)),type(description):Region(Disordered),type(description):Disulfide bond()
A_1478_G_missense	550	type(description):Chain(Spike glycoprotein),type(description):Chain(Spike protein S1),type(description):Topological domain(Extracellular),type(description):Domain(BetaCoV S1-CTD),type(description):Region(Receptor-binding domain (RBD)),type(description):Region(Receptor-binding motif; binding to human ACE2),type(description):Disulfide bond(),type(description):Beta strand()
C_3645_T_synonymous	547	type(description):Chain(Spike glycoprotein),type(description):Chain(Spike protein S2),type(description):Chain(Spike protein S2'),type(description):Transmembrane(Helical)
C_2812_T_missense	544	type(description):Chain(Spike glycoprotein),type(description):Chain(Spike protein S2),type(description):Chain(Spike protein S2'),type(description):Topological domain(Extracellular),type(description):Region(Heptad repeat 1),type(description):Helix()
G_1430_A_missense	539	type(description):Chain(Spike glycoprotein),type(description):Chain(Spike protein S1),type(description):Topological domain(Extracellular),type(description):Domain(BetaCoV S1-CTD),type(description):Region(Receptor-binding domain (RBD)),type(description):Region(Receptor-binding motif; binding to human ACE2),type(description):Region(Disordered),type(description):Disulfide bond(),type(description):Be…
C_646_T_missense	533	type(description):Chain(Spike glycoprotein),type(description):Chain(Spike protein S1),type(description):Topological domain(Extracellular),type(description):Domain(BetaCoV S1-NTD)
T_201_C_synonymous	533	type(description):Chain(Spike glycoprotein),type(description):Chain(Spike protein S1),type(description):Topological domain(Extracellular),type(description):Domain(BetaCoV S1-NTD),type(description):Region(Disordered),type(description):Disulfide bond(),type(description):Natural variant(in strain: Eta/B.1.525, Omicron/BA.1),type(description):Beta strand()
C_84_T_synonymous	532	type(description):Chain(Spike glycoprotein),type(description):Chain(Spike protein S1),type(description):Topological domain(Extracellular),type(description):Domain(BetaCoV S1-NTD),type(description):Disulfide bond(),type(description):Beta strand()
C_2675_T_missense	531	type(description):Chain(Spike glycoprotein),type(description):Chain(Spike protein S2),type(description):Chain(Spike protein S2'),type(description):Topological domain(Extracellular),type(description):Beta strand()
G_1558_T_missense	531	type(description):Chain(Spike glycoprotein),type(description):Chain(Spike protein S1),type(description):Topological domain(Extracellular),type(description):Domain(BetaCoV S1-CTD),type(description):Region(Receptor-binding domain (RBD)),type(description):Region(Disordered),type(description):Disulfide bond(),type(description):Beta strand()
C_1668_T_synonymous	524	type(description):Chain(Spike glycoprotein),type(description):Chain(Spike protein S1),type(description):Topological domain(Extracellular),type(description):Disulfide bond()
T_1117_C_missense	523	type(description):Chain(Spike glycoprotein),type(description):Chain(Spike protein S1),type(description):Topological domain(Extracellular),type(description):Domain(BetaCoV S1-CTD),type(description):Region(Receptor-binding domain (RBD)),type(description):Helix()
T_1513_C_missense	521	type(description):Chain(Spike glycoprotein),type(description):Chain(Spike protein S1),type(description):Topological domain(Extracellular),type(description):Domain(BetaCoV S1-CTD),type(description):Region(Receptor-binding domain (RBD)),type(description):Region(Receptor-binding motif; binding to human ACE2),type(description):Disulfide bond(),type(description):Helix()
C_390_T_synonymous	521	type(description):Chain(Spike glycoprotein),type(description):Chain(Spike protein S1),type(description):Topological domain(Extracellular),type(description):Domain(BetaCoV S1-NTD),type(description):Disulfide bond(),type(description):Beta strand()
C_1230_T_synonymous	520	type(description):Chain(Spike glycoprotein),type(description):Chain(Spike protein S1),type(description):Topological domain(Extracellular),type(description):Domain(BetaCoV S1-CTD),type(description):Region(Receptor-binding domain (RBD)),type(description):Disulfide bond(),type(description):Disulfide bond(),type(description):Beta strand()
T_2037_G_missense	518	type(description):Chain(Spike glycoprotein),type(description):Chain(Spike protein S1),type(description):Topological domain(Extracellular),type(description):Region(Disordered),type(description):Natural variant(in strain: Omicron/BA.1, Omicron/BA.2, Omicron/BA.2.12.1, Omicron/BA.4, Omicron/BA.5),type(description):Mutagenesis(About 50% stronger entry efficiency in Vero E6 cells while 30% weaker entr…
A_1451_C_missense	518	type(description):Chain(Spike glycoprotein),type(description):Chain(Spike protein S1),type(description):Topological domain(Extracellular),type(description):Domain(BetaCoV S1-CTD),type(description):Region(Receptor-binding domain (RBD)),type(description):Region(Receptor-binding motif; binding to human ACE2),type(description):Region(Disordered),type(description):Disulfide bond(),type(description):Di…
G_2025_C_missense	517	type(description):Chain(Spike glycoprotein),type(description):Chain(Spike protein S1),type(description):Topological domain(Extracellular),type(description):Region(Disordered)
C_1112_T_missense	516	type(description):Chain(Spike glycoprotein),type(description):Chain(Spike protein S1),type(description):Topological domain(Extracellular),type(description):Domain(BetaCoV S1-CTD),type(description):Region(Receptor-binding domain (RBD))
T_2907_A_missense	514	type(description):Chain(Spike glycoprotein),type(description):Chain(Spike protein S2),type(description):Chain(Spike protein S2'),type(description):Topological domain(Extracellular),type(description):Region(Heptad repeat 1),type(description):Coiled coil(),type(description):Natural variant(in strain: Omicron/BA.1, Omicron/BA.2, Omicron/BA.2.12.1, Omicron/BA.2.75, Omicron/BA.4, Omicron/BA.5)
A_1605_G_synonymous	514	type(description):Chain(Spike glycoprotein),type(description):Chain(Spike protein S1),type(description):Topological domain(Extracellular),type(description):Region(Receptor-binding domain (RBD)),type(description):Region(Disordered)
C_1124_T_missense	514	type(description):Chain(Spike glycoprotein),type(description):Chain(Spike protein S1),type(description):Topological domain(Extracellular),type(description):Domain(BetaCoV S1-CTD),type(description):Region(Receptor-binding domain (RBD))
A_2862_T_missense	514	type(description):Chain(Spike glycoprotein),type(description):Chain(Spike protein S2),type(description):Chain(Spike protein S2'),type(description):Topological domain(Extracellular),type(description):Region(Heptad repeat 1),type(description):Coiled coil(),type(description):Natural variant(in strain: Omicron/BA.1, Omicron/BA.2, Omicron/BA.2.12.1, Omicron/BA.2.75, Omicron/BA.4, Omicron/BA.5),type(de…
A_1493_G_missense	513	type(description):Chain(Spike glycoprotein),type(description):Chain(Spike protein S1),type(description):Topological domain(Extracellular),type(description):Domain(BetaCoV S1-CTD),type(description):Region(Receptor-binding domain (RBD)),type(description):Region(Receptor-binding motif; binding to human ACE2),type(description):Disulfide bond()
A_1619_G_missense	512	type(description):Chain(Spike glycoprotein),type(description):Chain(Spike protein S1),type(description):Topological domain(Extracellular),type(description):Region(Receptor-binding domain (RBD)),type(description):Region(Disordered),type(description):Disulfide bond(),type(description):Beta strand()
C_180_T_synonymous	511	type(description):Chain(Spike glycoprotein),type(description):Chain(Spike protein S1),type(description):Topological domain(Extracellular),type(description):Domain(BetaCoV S1-NTD),type(description):Disulfide bond()
C_2292_A_missense	507	type(description):Chain(Spike glycoprotein),type(description):Chain(Spike protein S2),type(description):Topological domain(Extracellular),type(description):Natural variant(in strain: Omicron/BA.1, Omicron/BA.2, Omicron/BA.2.12.1, Omicron/BA.2.75, Omicron/BA.4, Omicron/BA.5),type(description):Helix()
C_2772_T_synonymous	507	type(description):Chain(Spike glycoprotein),type(description):Chain(Spike protein S2),type(description):Chain(Spike protein S2'),type(description):Topological domain(Extracellular),type(description):Region(Heptad repeat 1),type(description):Helix()
C_250_T_synonymous	503	type(description):Chain(Spike glycoprotein),type(description):Chain(Spike protein S1),type(description):Topological domain(Extracellular),type(description):Domain(BetaCoV S1-NTD),type(description):Disulfide bond(),type(description):Beta strand()
G_2031_C_missense	502	type(description):Chain(Spike glycoprotein),type(description):Chain(Spike protein S1),type(description):Topological domain(Extracellular),type(description):Region(Disordered),type(description):Natural variant(in strain: Eta/B.1.525)
C_2820_T_synonymous	502	type(description):Chain(Spike glycoprotein),type(description):Chain(Spike protein S2),type(description):Chain(Spike protein S2'),type(description):Topological domain(Extracellular),type(description):Region(Heptad repeat 1),type(description):Helix()
C_2334_T_synonymous	501	type(description):Chain(Spike glycoprotein),type(description):Chain(Spike protein S2),type(description):Topological domain(Extracellular),type(description):Helix()
C_896_T_missense	495	type(description):Chain(Spike glycoprotein),type(description):Chain(Spike protein S1),type(description):Topological domain(Extracellular),type(description):Domain(BetaCoV S1-NTD),type(description):Region(Putative superantigen; may bind T-cell receptor alpha/TRAC),type(description):Disulfide bond(),type(description):Helix()
C_2472_T_synonymous	493	type(description):Chain(Spike glycoprotein),type(description):Chain(Spike protein S2),type(description):Chain(Spike protein S2'),type(description):Topological domain(Extracellular),type(description):Region(Fusion peptide 1)
T_1320_G_missense	492	type(description):Chain(Spike glycoprotein),type(description):Chain(Spike protein S1),type(description):Topological domain(Extracellular),type(description):Domain(BetaCoV S1-CTD),type(description):Region(Receptor-binding domain (RBD)),type(description):Region(Receptor-binding motif; binding to human ACE2),type(description):Disulfide bond(),type(description):Natural variant(in strain: Omicron/BA.1…
C_249_T_synonymous	490	type(description):Chain(Spike glycoprotein),type(description):Chain(Spike protein S1),type(description):Topological domain(Extracellular),type(description):Domain(BetaCoV S1-NTD),type(description):Disulfide bond(),type(description):Beta strand()
C_2464_T_missense	489	type(description):Chain(Spike glycoprotein),type(description):Chain(Spike protein S2),type(description):Chain(Spike protein S2'),type(description):Topological domain(Extracellular),type(description):Region(Fusion peptide 1),type(description):Helix()
G_922_T_missense	485	type(description):Chain(Spike glycoprotein),type(description):Chain(Spike protein S1),type(description):Topological domain(Extracellular)
C_1646_T_missense	484	type(description):Chain(Spike glycoprotein),type(description):Chain(Spike protein S1),type(description):Topological domain(Extracellular),type(description):Disulfide bond(),type(description):Beta strand()
C_2372_T_missense	481	type(description):Chain(Spike glycoprotein),type(description):Chain(Spike protein S2),type(description):Topological domain(Extracellular)
T_2769_A_synonymous	479	type(description):Chain(Spike glycoprotein),type(description):Chain(Spike protein S2),type(description):Chain(Spike protein S2'),type(description):Topological domain(Extracellular),type(description):Region(Heptad repeat 1),type(description):Helix()
T_363_C_synonymous	478	type(description):Chain(Spike glycoprotein),type(description):Chain(Spike protein S1),type(description):Topological domain(Extracellular),type(description):Domain(BetaCoV S1-NTD),type(description):Disulfide bond(),type(description):Mutagenesis(Partial loss of biliverdin affinity.),type(description):Beta strand()
C_1424_T_missense	475	type(description):Chain(Spike glycoprotein),type(description):Chain(Spike protein S1),type(description):Topological domain(Extracellular),type(description):Domain(BetaCoV S1-CTD),type(description):Region(Receptor-binding domain (RBD)),type(description):Region(Receptor-binding motif; binding to human ACE2),type(description):Region(Disordered),type(description):Disulfide bond()
C_349_T_synonymous	475	type(description):Chain(Spike glycoprotein),type(description):Chain(Spike protein S1),type(description):Topological domain(Extracellular),type(description):Domain(BetaCoV S1-NTD),type(description):Disulfide bond(),type(description):Beta strand()
G_199_T_missense	467	type(description):Chain(Spike glycoprotein),type(description):Chain(Spike protein S1),type(description):Topological domain(Extracellular),type(description):Domain(BetaCoV S1-NTD),type(description):Disulfide bond(),type(description):Beta strand()
G_3058_T_missense	461	type(description):Chain(Spike glycoprotein),type(description):Chain(Spike protein S2),type(description):Chain(Spike protein S2'),type(description):Topological domain(Extracellular),type(description):Helix()
C_129_T_synonymous	460	type(description):Chain(Spike glycoprotein),type(description):Chain(Spike protein S1),type(description):Topological domain(Extracellular),type(description):Domain(BetaCoV S1-NTD),type(description):Disulfide bond(),type(description):Beta strand()
G_1279_A_missense	458	type(description):Chain(Spike glycoprotein),type(description):Chain(Spike protein S1),type(description):Topological domain(Extracellular),type(description):Domain(BetaCoV S1-CTD),type(description):Region(Receptor-binding domain (RBD)),type(description):Disulfide bond(),type(description):Disulfide bond()
T_2424_C_synonymous	456	type(description):Chain(Spike glycoprotein),type(description):Chain(Spike protein S2),type(description):Topological domain(Extracellular),type(description):Beta strand()
C_174_T_synonymous	450	type(description):Chain(Spike glycoprotein),type(description):Chain(Spike protein S1),type(description):Topological domain(Extracellular),type(description):Domain(BetaCoV S1-NTD),type(description):Disulfide bond()
C_114_T_synonymous	449	type(description):Chain(Spike glycoprotein),type(description):Chain(Spike protein S1),type(description):Topological domain(Extracellular),type(description):Domain(BetaCoV S1-NTD),type(description):Disulfide bond()
T_1734_C_synonymous	441	type(description):Chain(Spike glycoprotein),type(description):Chain(Spike protein S1),type(description):Topological domain(Extracellular),type(description):Disulfide bond()
C_1623_T_synonymous	433	type(description):Chain(Spike glycoprotein),type(description):Chain(Spike protein S1),type(description):Topological domain(Extracellular),type(description):Region(Receptor-binding domain (RBD)),type(description):Region(Disordered),type(description):Disulfide bond(),type(description):Beta strand()
C_1151_T_missense	433	type(description):Chain(Spike glycoprotein),type(description):Chain(Spike protein S1),type(description):Topological domain(Extracellular),type(description):Domain(BetaCoV S1-CTD),type(description):Region(Receptor-binding domain (RBD)),type(description):Disulfide bond()
C_2033_T_missense	426	type(description):Chain(Spike glycoprotein),type(description):Chain(Spike protein S1),type(description):Topological domain(Extracellular),type(description):Region(Disordered)
C_2819_T_missense	425	type(description):Chain(Spike glycoprotein),type(description):Chain(Spike protein S2),type(description):Chain(Spike protein S2'),type(description):Topological domain(Extracellular),type(description):Region(Heptad repeat 1),type(description):Helix()
C_3788_T_missense	421	type(description):Chain(Spike glycoprotein),type(description):Chain(Spike protein S2),type(description):Chain(Spike protein S2'),type(description):Topological domain(Cytoplasmic),type(description):Motif(Binding to host plasma membrane localising/FERM domain proteins)
C_2636_T_missense	420	type(description):Chain(Spike glycoprotein),type(description):Chain(Spike protein S2),type(description):Chain(Spike protein S2'),type(description):Topological domain(Extracellular),type(description):Helix()
C_761_T_missense	418	type(description):Chain(Spike glycoprotein),type(description):Chain(Spike protein S1),type(description):Topological domain(Extracellular),type(description):Domain(BetaCoV S1-NTD),type(description):Region(Disordered)
G_1239_T_synonymous	417	type(description):Chain(Spike glycoprotein),type(description):Chain(Spike protein S1),type(description):Topological domain(Extracellular),type(description):Domain(BetaCoV S1-CTD),type(description):Region(Receptor-binding domain (RBD)),type(description):Disulfide bond(),type(description):Disulfide bond(),type(description):Beta strand()
G_1839_T_missense	417	type(description):Chain(Spike glycoprotein),type(description):Chain(Spike protein S1),type(description):Topological domain(Extracellular),type(description):Natural variant(in strain: A23.1),type(description):Beta strand()
C_1185_T_synonymous	417	type(description):Chain(Spike glycoprotein),type(description):Chain(Spike protein S1),type(description):Topological domain(Extracellular),type(description):Domain(BetaCoV S1-CTD),type(description):Region(Receptor-binding domain (RBD)),type(description):Disulfide bond(),type(description):Disulfide bond(),type(description):Beta strand()
C_227_A_missense	416	type(description):Chain(Spike glycoprotein),type(description):Chain(Spike protein S1),type(description):Topological domain(Extracellular),type(description):Domain(BetaCoV S1-NTD),type(description):Region(Disordered),type(description):Disulfide bond()
A_1880_G_missense	416	type(description):Chain(Spike glycoprotein),type(description):Chain(Spike protein S1),type(description):Topological domain(Extracellular),type(description):Region(Disordered),type(description):Disulfide bond(),type(description):Turn()
G_224_T_missense	416	type(description):Chain(Spike glycoprotein),type(description):Chain(Spike protein S1),type(description):Topological domain(Extracellular),type(description):Domain(BetaCoV S1-NTD),type(description):Region(Disordered),type(description):Disulfide bond()
G_1099_C_missense	412	type(description):Chain(Spike glycoprotein),type(description):Chain(Spike protein S1),type(description):Topological domain(Extracellular),type(description):Domain(BetaCoV S1-CTD),type(description):Region(Receptor-binding domain (RBD)),type(description):Helix()
G_1213_A_missense	412	type(description):Chain(Spike glycoprotein),type(description):Chain(Spike protein S1),type(description):Topological domain(Extracellular),type(description):Domain(BetaCoV S1-CTD),type(description):Region(Receptor-binding domain (RBD)),type(description):Region(Integrin-binding motif;),type(description):Disulfide bond(),type(description):Disulfide bond(),type(description):Helix()
G_46_T_missense	411	type(description):Chain(Spike glycoprotein),type(description):Chain(Spike protein S1),type(description):Topological domain(Extracellular),type(description):Domain(BetaCoV S1-NTD),type(description):Region(Disordered),type(description):Disulfide bond()
T_638_G_missense	409	type(description):Chain(Spike glycoprotein),type(description):Chain(Spike protein S1),type(description):Topological domain(Extracellular),type(description):Domain(BetaCoV S1-NTD),type(description):Beta strand()
A_1126_G_missense	405	type(description):Chain(Spike glycoprotein),type(description):Chain(Spike protein S1),type(description):Topological domain(Extracellular),type(description):Domain(BetaCoV S1-CTD),type(description):Region(Receptor-binding domain (RBD)),type(description):Beta strand()
A_1224_C_missense	404	type(description):Chain(Spike glycoprotein),type(description):Chain(Spike protein S1),type(description):Topological domain(Extracellular),type(description):Domain(BetaCoV S1-CTD),type(description):Region(Receptor-binding domain (RBD)),type(description):Disulfide bond(),type(description):Disulfide bond(),type(description):Natural variant(in strain: Omicron/BA.2, Omicron/BA.2.12.1, Omicron/BA.2.75,…
C_2492_T_missense	402	type(description):Chain(Spike glycoprotein),type(description):Chain(Spike protein S2),type(description):Chain(Spike protein S2'),type(description):Topological domain(Extracellular),type(description):Region(Fusion peptide 1),type(description):Region(Disordered)
T_597_C_synonymous	401	type(description):Chain(Spike glycoprotein),type(description):Chain(Spike protein S1),type(description):Topological domain(Extracellular),type(description):Domain(BetaCoV S1-NTD)
G_3711_T_missense	400	type(description):Chain(Spike glycoprotein),type(description):Chain(Spike protein S2),type(description):Chain(Spike protein S2'),type(description):Topological domain(Cytoplasmic),type(description):Motif(Binding to host endocytosis trafficking protein SNX27)
G_2806_T_missense	394	type(description):Chain(Spike glycoprotein),type(description):Chain(Spike protein S2),type(description):Chain(Spike protein S2'),type(description):Topological domain(Extracellular),type(description):Region(Heptad repeat 1),type(description):Helix()
G_531_C_missense	389	type(description):Chain(Spike glycoprotein),type(description):Chain(Spike protein S1),type(description):Topological domain(Extracellular),type(description):Domain(BetaCoV S1-NTD),type(description):Region(Disordered)
G_3232_T_missense	389	type(description):Chain(Spike glycoprotein),type(description):Chain(Spike protein S2),type(description):Chain(Spike protein S2'),type(description):Topological domain(Extracellular),type(description):Beta strand()
C_1552_T_synonymous	387	type(description):Chain(Spike glycoprotein),type(description):Chain(Spike protein S1),type(description):Topological domain(Extracellular),type(description):Domain(BetaCoV S1-CTD),type(description):Region(Receptor-binding domain (RBD)),type(description):Disulfide bond()
C_86_T_missense	386	type(description):Chain(Spike glycoprotein),type(description):Chain(Spike protein S1),type(description):Topological domain(Extracellular),type(description):Domain(BetaCoV S1-NTD),type(description):Disulfide bond(),type(description):Beta strand()
A_2870_T_missense	386	type(description):Chain(Spike glycoprotein),type(description):Chain(Spike protein S2),type(description):Chain(Spike protein S2'),type(description):Topological domain(Extracellular),type(description):Region(Heptad repeat 1),type(description):Coiled coil()
A_2452_G_missense	383	type(description):Chain(Spike glycoprotein),type(description):Chain(Spike protein S2),type(description):Chain(Spike protein S2'),type(description):Topological domain(Extracellular),type(description):Region(Fusion peptide 1),type(description):Helix()
T_3270_C_synonymous	382	type(description):Chain(Spike glycoprotein),type(description):Chain(Spike protein S2),type(description):Chain(Spike protein S2'),type(description):Topological domain(Extracellular),type(description):Disulfide bond(),type(description):Beta strand()
C_2013_T_synonymous	376	type(description):Chain(Spike glycoprotein),type(description):Chain(Spike protein S1),type(description):Topological domain(Extracellular),type(description):Disulfide bond(),type(description):Beta strand()
A_1319_G_missense	374	type(description):Chain(Spike glycoprotein),type(description):Chain(Spike protein S1),type(description):Topological domain(Extracellular),type(description):Domain(BetaCoV S1-CTD),type(description):Region(Receptor-binding domain (RBD)),type(description):Region(Receptor-binding motif; binding to human ACE2),type(description):Disulfide bond(),type(description):Helix()
A_1857_G_synonymous	374	type(description):Chain(Spike glycoprotein),type(description):Chain(Spike protein S1),type(description):Topological domain(Extracellular),type(description):Disulfide bond(),type(description):Turn()
C_3017_T_missense	372	type(description):Chain(Spike glycoprotein),type(description):Chain(Spike protein S2),type(description):Chain(Spike protein S2'),type(description):Topological domain(Extracellular)
C_2796_A_synonymous	368	type(description):Chain(Spike glycoprotein),type(description):Chain(Spike protein S2),type(description):Chain(Spike protein S2'),type(description):Topological domain(Extracellular),type(description):Region(Heptad repeat 1),type(description):Helix()
C_1608_T_synonymous	368	type(description):Chain(Spike glycoprotein),type(description):Chain(Spike protein S1),type(description):Topological domain(Extracellular),type(description):Region(Receptor-binding domain (RBD)),type(description):Region(Disordered),type(description):Beta strand()
C_558_T_synonymous	367	type(description):Chain(Spike glycoprotein),type(description):Chain(Spike protein S1),type(description):Topological domain(Extracellular),type(description):Domain(BetaCoV S1-NTD),type(description):Beta strand()
C_2051_T_missense	360	type(description):Chain(Spike glycoprotein),type(description):Chain(Spike protein S1),type(description):Topological domain(Extracellular),type(description):Region(Disordered),type(description):Region(Putative superantigen; may bind T-cell receptor beta/TRBC1),type(description):Mutagenesis(About 50% stronger entry efficiency in Vero E6 cells while 30% weaker entry efficiency in hACE2-expressing BH…
G_727_T_missense	359	type(description):Chain(Spike glycoprotein),type(description):Chain(Spike protein S1),type(description):Topological domain(Extracellular),type(description):Domain(BetaCoV S1-NTD),type(description):Beta strand()
C_3186_T_synonymous	358	type(description):Chain(Spike glycoprotein),type(description):Chain(Spike protein S2),type(description):Chain(Spike protein S2'),type(description):Topological domain(Extracellular),type(description):Beta strand()
G_3310_T_missense	357	type(description):Chain(Spike glycoprotein),type(description):Chain(Spike protein S2),type(description):Chain(Spike protein S2'),type(description):Topological domain(Extracellular),type(description):Disulfide bond(),type(description):Beta strand()
G_637_A_missense	356	type(description):Chain(Spike glycoprotein),type(description):Chain(Spike protein S1),type(description):Topological domain(Extracellular),type(description):Domain(BetaCoV S1-NTD),type(description):Beta strand()
C_26_T_missense	354	type(description):Signal(),type(description):Region(Disordered)
G_643_T_missense	351	type(description):Chain(Spike glycoprotein),type(description):Chain(Spike protein S1),type(description):Topological domain(Extracellular),type(description):Domain(BetaCoV S1-NTD),type(description):Beta strand()
G_288_T_missense	349	type(description):Chain(Spike glycoprotein),type(description):Chain(Spike protein S1),type(description):Topological domain(Extracellular),type(description):Domain(BetaCoV S1-NTD),type(description):Disulfide bond(),type(description):Beta strand()
G_1365_T_missense	347	type(description):Chain(Spike glycoprotein),type(description):Chain(Spike protein S1),type(description):Topological domain(Extracellular),type(description):Domain(BetaCoV S1-CTD),type(description):Region(Receptor-binding domain (RBD)),type(description):Region(Receptor-binding motif; binding to human ACE2),type(description):Region(Immunodominant HLA epitope recognized by the CD8+; called NF9 pepti…
G_423_T_missense	346	type(description):Chain(Spike glycoprotein),type(description):Chain(Spike protein S1),type(description):Topological domain(Extracellular),type(description):Domain(BetaCoV S1-NTD),type(description):Disulfide bond(),type(description):Beta strand()
T_1377_C_synonymous	343	type(description):Chain(Spike glycoprotein),type(description):Chain(Spike protein S1),type(description):Topological domain(Extracellular),type(description):Domain(BetaCoV S1-CTD),type(description):Region(Receptor-binding domain (RBD)),type(description):Region(Receptor-binding motif; binding to human ACE2),type(description):Region(Disordered),type(description):Disulfide bond(),type(description):Be…
C_3485_T_missense	341	type(description):Chain(Spike glycoprotein),type(description):Chain(Spike protein S2),type(description):Chain(Spike protein S2'),type(description):Topological domain(Extracellular)
A_443_C_missense	337	type(description):Chain(Spike glycoprotein),type(description):Chain(Spike protein S1),type(description):Topological domain(Extracellular),type(description):Domain(BetaCoV S1-NTD),type(description):Region(Disordered),type(description):Disulfide bond(),type(description):Turn()
T_2814_C_synonymous	334	type(description):Chain(Spike glycoprotein),type(description):Chain(Spike protein S2),type(description):Chain(Spike protein S2'),type(description):Topological domain(Extracellular),type(description):Region(Heptad repeat 1),type(description):Helix()
G_781_C_missense	333	type(description):Chain(Spike glycoprotein),type(description):Chain(Spike protein S1),type(description):Topological domain(Extracellular),type(description):Domain(BetaCoV S1-NTD),type(description):Region(Disordered)
C_3054_T_synonymous	331	type(description):Chain(Spike glycoprotein),type(description):Chain(Spike protein S2),type(description):Chain(Spike protein S2'),type(description):Topological domain(Extracellular),type(description):Helix()
A_255_G_synonymous	330	type(description):Chain(Spike glycoprotein),type(description):Chain(Spike protein S1),type(description):Topological domain(Extracellular),type(description):Domain(BetaCoV S1-NTD),type(description):Disulfide bond(),type(description):Beta strand()
T_458_C_missense	324	type(description):Chain(Spike glycoprotein),type(description):Chain(Spike protein S1),type(description):Topological domain(Extracellular),type(description):Domain(BetaCoV S1-NTD),type(description):Region(Disordered),type(description):Disulfide bond(),type(description):Beta strand()
T_1155_C_synonymous	320	type(description):Chain(Spike glycoprotein),type(description):Chain(Spike protein S1),type(description):Topological domain(Extracellular),type(description):Domain(BetaCoV S1-CTD),type(description):Region(Receptor-binding domain (RBD)),type(description):Disulfide bond(),type(description):Turn()
C_3350_T_missense	319	type(description):Chain(Spike glycoprotein),type(description):Chain(Spike protein S2),type(description):Chain(Spike protein S2'),type(description):Topological domain(Extracellular),type(description):Disulfide bond()
G_2025_T_missense	318	type(description):Chain(Spike glycoprotein),type(description):Chain(Spike protein S1),type(description):Topological domain(Extracellular),type(description):Region(Disordered)
A_1962_G_synonymous	315	type(description):Chain(Spike glycoprotein),type(description):Chain(Spike protein S1),type(description):Topological domain(Extracellular),type(description):Beta strand()
C_348_T_synonymous	314	type(description):Chain(Spike glycoprotein),type(description):Chain(Spike protein S1),type(description):Topological domain(Extracellular),type(description):Domain(BetaCoV S1-NTD),type(description):Disulfide bond(),type(description):Beta strand()
C_2240_T_missense	313	type(description):Chain(Spike glycoprotein),type(description):Chain(Spike protein S2),type(description):Topological domain(Extracellular),type(description):Disulfide bond(),type(description):Disulfide bond()
G_773_T_missense	313	type(description):Chain(Spike glycoprotein),type(description):Chain(Spike protein S1),type(description):Topological domain(Extracellular),type(description):Domain(BetaCoV S1-NTD),type(description):Region(Disordered)
C_1154_A_missense	312	type(description):Chain(Spike glycoprotein),type(description):Chain(Spike protein S1),type(description):Topological domain(Extracellular),type(description):Domain(BetaCoV S1-CTD),type(description):Region(Receptor-binding domain (RBD)),type(description):Disulfide bond(),type(description):Turn()
G_42_T_missense	311	type(description):Chain(Spike glycoprotein),type(description):Chain(Spike protein S1),type(description):Topological domain(Extracellular),type(description):Domain(BetaCoV S1-NTD),type(description):Region(Disordered)
A_963_G_synonymous	307	type(description):Chain(Spike glycoprotein),type(description):Chain(Spike protein S1),type(description):Topological domain(Extracellular),type(description):Region(Receptor-binding domain (RBD)),type(description):Region(Disordered)
G_2311_T_missense	307	type(description):Chain(Spike glycoprotein),type(description):Chain(Spike protein S2),type(description):Topological domain(Extracellular),type(description):Helix()
C_3777_T_synonymous	306	type(description):Chain(Spike glycoprotein),type(description):Chain(Spike protein S2),type(description):Chain(Spike protein S2'),type(description):Topological domain(Cytoplasmic),type(description):Motif(Diacidic ER export motif (host COPII))
A_3338_G_missense	306	type(description):Chain(Spike glycoprotein),type(description):Chain(Spike protein S2),type(description):Chain(Spike protein S2'),type(description):Topological domain(Extracellular),type(description):Disulfide bond(),type(description):Beta strand()
C_1150_T_missense	304	type(description):Chain(Spike glycoprotein),type(description):Chain(Spike protein S1),type(description):Topological domain(Extracellular),type(description):Domain(BetaCoV S1-CTD),type(description):Region(Receptor-binding domain (RBD)),type(description):Disulfide bond()
G_468_A_synonymous	303	type(description):Chain(Spike glycoprotein),type(description):Chain(Spike protein S1),type(description):Topological domain(Extracellular),type(description):Domain(BetaCoV S1-NTD),type(description):Region(Disordered),type(description):Disulfide bond(),type(description):Natural variant(in strain: Delta/B.1.617.2),type(description):Beta strand()
T_454_C_missense	302	type(description):Chain(Spike glycoprotein),type(description):Chain(Spike protein S1),type(description):Topological domain(Extracellular),type(description):Domain(BetaCoV S1-NTD),type(description):Region(Disordered),type(description):Disulfide bond(),type(description):Beta strand()
G_2193_T_missense	302	type(description):Chain(Spike glycoprotein),type(description):Chain(Spike protein S2),type(description):Topological domain(Extracellular)
G_2527_A_missense	301	type(description):Chain(Spike glycoprotein),type(description):Chain(Spike protein S2),type(description):Chain(Spike protein S2'),type(description):Topological domain(Extracellular),type(description):Region(Disordered),type(description):Region(Fusion peptide 2),type(description):Disulfide bond(),type(description):Beta strand()
A_1979_T_missense	299	type(description):Chain(Spike glycoprotein),type(description):Chain(Spike protein S1),type(description):Topological domain(Extracellular),type(description):Beta strand()
T_432_C_synonymous	299	type(description):Chain(Spike glycoprotein),type(description):Chain(Spike protein S1),type(description):Topological domain(Extracellular),type(description):Domain(BetaCoV S1-NTD),type(description):Region(Disordered),type(description):Disulfide bond(),type(description):Natural variant(in strain: Omicron/BA.1),type(description):Natural variant(in strain: Alpha/B.1.1.7, Eta/B.1.525, B.1.1.318),type(…
G_1749_C_missense	299	type(description):Chain(Spike glycoprotein),type(description):Chain(Spike protein S1),type(description):Topological domain(Extracellular),type(description):Disulfide bond()
G_3664_A_missense	298	type(description):Chain(Spike glycoprotein),type(description):Chain(Spike protein S2),type(description):Chain(Spike protein S2'),type(description):Transmembrane(Helical),type(description):Helix()
C_56_G_missense	297	type(description):Chain(Spike glycoprotein),type(description):Chain(Spike protein S1),type(description):Topological domain(Extracellular),type(description):Domain(BetaCoV S1-NTD),type(description):Region(Disordered),type(description):Disulfide bond()
A_21_G_synonymous	297	type(description):Signal(),type(description):Region(Disordered)
C_1891_T_missense	296	type(description):Chain(Spike glycoprotein),type(description):Chain(Spike protein S1),type(description):Topological domain(Extracellular),type(description):Region(Disordered),type(description):Disulfide bond()
G_2848_A_missense	295	type(description):Chain(Spike glycoprotein),type(description):Chain(Spike protein S2),type(description):Chain(Spike protein S2'),type(description):Topological domain(Extracellular),type(description):Region(Heptad repeat 1),type(description):Coiled coil(),type(description):Helix()
A_1847_G_missense	293	type(description):Chain(Spike glycoprotein),type(description):Chain(Spike protein S1),type(description):Topological domain(Extracellular)
G_3690_T_synonymous	293	type(description):Chain(Spike glycoprotein),type(description):Chain(Spike protein S2),type(description):Chain(Spike protein S2'),type(description):Transmembrane(Helical),type(description):Helix()
G_3615_T_missense	292	type(description):Chain(Spike glycoprotein),type(description):Chain(Spike protein S2),type(description):Chain(Spike protein S2'),type(description):Topological domain(Extracellular)
T_433_C_missense	292	type(description):Chain(Spike glycoprotein),type(description):Chain(Spike protein S1),type(description):Topological domain(Extracellular),type(description):Domain(BetaCoV S1-NTD),type(description):Region(Disordered),type(description):Disulfide bond(),type(description):Natural variant(in strain: Omicron/BA.1),type(description):Beta strand()
G_641_T_missense	288	type(description):Chain(Spike glycoprotein),type(description):Chain(Spike protein S1),type(description):Topological domain(Extracellular),type(description):Domain(BetaCoV S1-NTD),type(description):Beta strand()
T_516_C_synonymous	285	type(description):Chain(Spike glycoprotein),type(description):Chain(Spike protein S1),type(description):Topological domain(Extracellular),type(description):Domain(BetaCoV S1-NTD)
C_1860_T_synonymous	283	type(description):Chain(Spike glycoprotein),type(description):Chain(Spike protein S1),type(description):Topological domain(Extracellular),type(description):Disulfide bond(),type(description):Helix()
C_767_T_missense	281	type(description):Chain(Spike glycoprotein),type(description):Chain(Spike protein S1),type(description):Topological domain(Extracellular),type(description):Domain(BetaCoV S1-NTD),type(description):Region(Disordered),type(description):Turn()
C_471_A_missense	280	type(description):Chain(Spike glycoprotein),type(description):Chain(Spike protein S1),type(description):Topological domain(Extracellular),type(description):Domain(BetaCoV S1-NTD),type(description):Region(Disordered),type(description):Disulfide bond(),type(description):Natural variant(in strain: Delta/B.1.617.2),type(description):Natural variant(in strain: A23.1, Omicron/BA.2.75),type(description)…
A_758_G_missense	276	type(description):Chain(Spike glycoprotein),type(description):Chain(Spike protein S1),type(description):Topological domain(Extracellular),type(description):Domain(BetaCoV S1-NTD),type(description):Region(Disordered),type(description):Beta strand()
C_1354_A_missense	275	type(description):Chain(Spike glycoprotein),type(description):Chain(Spike protein S1),type(description):Topological domain(Extracellular),type(description):Domain(BetaCoV S1-CTD),type(description):Region(Receptor-binding domain (RBD)),type(description):Region(Receptor-binding motif; binding to human ACE2),type(description):Region(Immunodominant HLA epitope recognized by the CD8+; called NF9 pepti…
G_460_C_missense	272	type(description):Chain(Spike glycoprotein),type(description):Chain(Spike protein S1),type(description):Topological domain(Extracellular),type(description):Domain(BetaCoV S1-NTD),type(description):Region(Disordered),type(description):Disulfide bond(),type(description):Beta strand()
G_2442_A_synonymous	272	type(description):Chain(Spike glycoprotein),type(description):Chain(Spike protein S2),type(description):Topological domain(Extracellular)
T_3330_C_synonymous	272	type(description):Chain(Spike glycoprotein),type(description):Chain(Spike protein S2),type(description):Chain(Spike protein S2'),type(description):Topological domain(Extracellular),type(description):Disulfide bond()
G_3364_T_missense	270	type(description):Chain(Spike glycoprotein),type(description):Chain(Spike protein S2),type(description):Chain(Spike protein S2'),type(description):Topological domain(Extracellular),type(description):Disulfide bond(),type(description):Beta strand()
C_75_T_synonymous	269	type(description):Chain(Spike glycoprotein),type(description):Chain(Spike protein S1),type(description):Topological domain(Extracellular),type(description):Domain(BetaCoV S1-NTD),type(description):Region(Disordered),type(description):Disulfide bond(),type(description):Natural variant(in strain: Omicron/BA.2, Omicron/BA.2.12.1, Omicron/BA.2.75, Omicron/BA.4, Omicron/BA.5)
G_2101_T_missense	268	type(description):Chain(Spike glycoprotein),type(description):Chain(Spike protein S2),type(description):Topological domain(Extracellular)
C_764_T_missense	267	type(description):Chain(Spike glycoprotein),type(description):Chain(Spike protein S1),type(description):Topological domain(Extracellular),type(description):Domain(BetaCoV S1-NTD),type(description):Region(Disordered),type(description):Turn()
C_968_T_missense	265	type(description):Chain(Spike glycoprotein),type(description):Chain(Spike protein S1),type(description):Topological domain(Extracellular),type(description):Region(Receptor-binding domain (RBD)),type(description):Region(Disordered)
T_3618_C_synonymous	262	type(description):Chain(Spike glycoprotein),type(description):Chain(Spike protein S2),type(description):Chain(Spike protein S2'),type(description):Topological domain(Extracellular)
T_36_C_synonymous	261	type(description):Signal(),type(description):Region(Disordered)
A_1346_C_missense	261	type(description):Chain(Spike glycoprotein),type(description):Chain(Spike protein S1),type(description):Topological domain(Extracellular),type(description):Domain(BetaCoV S1-CTD),type(description):Region(Receptor-binding domain (RBD)),type(description):Region(Receptor-binding motif; binding to human ACE2),type(description):Region(Immunodominant HLA epitope recognized by the CD8+; called NF9 pepti…
C_2669_T_missense	260	type(description):Chain(Spike glycoprotein),type(description):Chain(Spike protein S2),type(description):Chain(Spike protein S2'),type(description):Topological domain(Extracellular)
G_3195_T_synonymous	259	type(description):Chain(Spike glycoprotein),type(description):Chain(Spike protein S2),type(description):Chain(Spike protein S2'),type(description):Topological domain(Extracellular),type(description):Beta strand()
C_80_T_missense	258	type(description):Chain(Spike glycoprotein),type(description):Chain(Spike protein S1),type(description):Topological domain(Extracellular),type(description):Domain(BetaCoV S1-NTD),type(description):Disulfide bond(),type(description):Natural variant(in strain: Omicron/BA.2, Omicron/BA.2.12.1, Omicron/BA.2.75, Omicron/BA.4, Omicron/BA.5)
G_2635_T_missense	257	type(description):Chain(Spike glycoprotein),type(description):Chain(Spike protein S2),type(description):Chain(Spike protein S2'),type(description):Topological domain(Extracellular),type(description):Helix()
C_719_T_missense	256	type(description):Chain(Spike glycoprotein),type(description):Chain(Spike protein S1),type(description):Topological domain(Extracellular),type(description):Domain(BetaCoV S1-NTD),type(description):Beta strand()
G_1723_T_missense	254	type(description):Chain(Spike glycoprotein),type(description):Chain(Spike protein S1),type(description):Topological domain(Extracellular),type(description):Disulfide bond(),type(description):Beta strand()
C_2940_T_synonymous	251	type(description):Chain(Spike glycoprotein),type(description):Chain(Spike protein S2),type(description):Chain(Spike protein S2'),type(description):Topological domain(Extracellular),type(description):Coiled coil(),type(description):Helix()
C_2435_T_missense	248	type(description):Chain(Spike glycoprotein),type(description):Chain(Spike protein S2),type(description):Topological domain(Extracellular),type(description):Beta strand()
G_3624_T_missense	247	type(description):Chain(Spike glycoprotein),type(description):Chain(Spike protein S2),type(description):Chain(Spike protein S2'),type(description):Topological domain(Extracellular)
G_3219_A_synonymous	245	type(description):Chain(Spike glycoprotein),type(description):Chain(Spike protein S2),type(description):Chain(Spike protein S2'),type(description):Topological domain(Extracellular),type(description):Beta strand()
T_1468_C_missense	245	type(description):Chain(Spike glycoprotein),type(description):Chain(Spike protein S1),type(description):Topological domain(Extracellular),type(description):Domain(BetaCoV S1-CTD),type(description):Region(Receptor-binding domain (RBD)),type(description):Region(Receptor-binding motif; binding to human ACE2),type(description):Region(Disordered),type(description):Disulfide bond()
C_3301_T_missense	243	type(description):Chain(Spike glycoprotein),type(description):Chain(Spike protein S2),type(description):Chain(Spike protein S2'),type(description):Topological domain(Extracellular),type(description):Disulfide bond()
T_2535_A_synonymous	243	type(description):Chain(Spike glycoprotein),type(description):Chain(Spike protein S2),type(description):Chain(Spike protein S2'),type(description):Topological domain(Extracellular),type(description):Region(Disordered),type(description):Region(Fusion peptide 2),type(description):Disulfide bond(),type(description):Beta strand()
T_1449_C_synonymous	242	type(description):Chain(Spike glycoprotein),type(description):Chain(Spike protein S1),type(description):Topological domain(Extracellular),type(description):Domain(BetaCoV S1-CTD),type(description):Region(Receptor-binding domain (RBD)),type(description):Region(Receptor-binding motif; binding to human ACE2),type(description):Region(Disordered),type(description):Disulfide bond(),type(description):Di…
G_1486_A_missense	241	type(description):Chain(Spike glycoprotein),type(description):Chain(Spike protein S1),type(description):Topological domain(Extracellular),type(description):Domain(BetaCoV S1-CTD),type(description):Region(Receptor-binding domain (RBD)),type(description):Region(Receptor-binding motif; binding to human ACE2),type(description):Disulfide bond()
G_2025_A_synonymous	241	type(description):Chain(Spike glycoprotein),type(description):Chain(Spike protein S1),type(description):Topological domain(Extracellular),type(description):Region(Disordered)
C_1640_T_missense	240	type(description):Chain(Spike glycoprotein),type(description):Chain(Spike protein S1),type(description):Topological domain(Extracellular),type(description):Disulfide bond(),type(description):Beta strand()
G_464_T_missense	239	type(description):Chain(Spike glycoprotein),type(description):Chain(Spike protein S1),type(description):Topological domain(Extracellular),type(description):Domain(BetaCoV S1-NTD),type(description):Region(Disordered),type(description):Disulfide bond(),type(description):Beta strand()
G_2562_A_synonymous	238	type(description):Chain(Spike glycoprotein),type(description):Chain(Spike protein S2),type(description):Chain(Spike protein S2'),type(description):Topological domain(Extracellular),type(description):Region(Fusion peptide 2),type(description):Helix()
G_2062_A_missense	238	type(description):Chain(Spike glycoprotein),type(description):Chain(Spike protein S2),type(description):Topological domain(Extracellular)
G_3740_T_missense	237	type(description):Chain(Spike glycoprotein),type(description):Chain(Spike protein S2),type(description):Chain(Spike protein S2'),type(description):Topological domain(Cytoplasmic)
C_3788_G_missense	236	type(description):Chain(Spike glycoprotein),type(description):Chain(Spike protein S2),type(description):Chain(Spike protein S2'),type(description):Topological domain(Cytoplasmic),type(description):Motif(Binding to host plasma membrane localising/FERM domain proteins)
G_1099_T_missense	234	type(description):Chain(Spike glycoprotein),type(description):Chain(Spike protein S1),type(description):Topological domain(Extracellular),type(description):Domain(BetaCoV S1-CTD),type(description):Region(Receptor-binding domain (RBD)),type(description):Helix()
C_2039_T_missense	234	type(description):Chain(Spike glycoprotein),type(description):Chain(Spike protein S1),type(description):Topological domain(Extracellular),type(description):Region(Disordered),type(description):Mutagenesis(About 50% stronger entry efficiency in Vero E6 cells while 30% weaker entry efficiency in hACE2-expressing BHK cells.),type(description):Turn()
A_3531_T_synonymous	232	type(description):Chain(Spike glycoprotein),type(description):Chain(Spike protein S2),type(description):Chain(Spike protein S2'),type(description):Topological domain(Extracellular),type(description):Region(Heptad repeat 2),type(description):Coiled coil()
T_333_C_synonymous	231	type(description):Chain(Spike glycoprotein),type(description):Chain(Spike protein S1),type(description):Topological domain(Extracellular),type(description):Domain(BetaCoV S1-NTD),type(description):Disulfide bond(),type(description):Beta strand()
A_2128_G_missense	230	type(description):Chain(Spike glycoprotein),type(description):Chain(Spike protein S2),type(description):Topological domain(Extracellular)
A_2507_G_missense	228	type(description):Chain(Spike glycoprotein),type(description):Chain(Spike protein S2),type(description):Chain(Spike protein S2'),type(description):Topological domain(Extracellular),type(description):Region(Fusion peptide 1),type(description):Region(Disordered),type(description):Region(Fusion peptide 2),type(description):Helix()
C_3504_T_synonymous	228	type(description):Chain(Spike glycoprotein),type(description):Chain(Spike protein S2),type(description):Chain(Spike protein S2'),type(description):Topological domain(Extracellular),type(description):Region(Heptad repeat 2)
C_2859_T_synonymous	227	type(description):Chain(Spike glycoprotein),type(description):Chain(Spike protein S2),type(description):Chain(Spike protein S2'),type(description):Topological domain(Extracellular),type(description):Region(Heptad repeat 1),type(description):Coiled coil(),type(description):Helix()
T_3234_C_synonymous	227	type(description):Chain(Spike glycoprotein),type(description):Chain(Spike protein S2),type(description):Chain(Spike protein S2'),type(description):Topological domain(Extracellular),type(description):Beta strand()
G_925_C_missense	227	type(description):Chain(Spike glycoprotein),type(description):Chain(Spike protein S1),type(description):Topological domain(Extracellular)
C_1125_T_synonymous	226	type(description):Chain(Spike glycoprotein),type(description):Chain(Spike protein S1),type(description):Topological domain(Extracellular),type(description):Domain(BetaCoV S1-CTD),type(description):Region(Receptor-binding domain (RBD)),type(description):Natural variant(in strain: Omicron/BA.1, Omicron/BA.2, Omicron/BA.2.12.1, Omicron/BA.2.75, Omicron/BA.4, Omicron/BA.5),type(description):Beta stra…
G_62_C_missense	226	type(description):Chain(Spike glycoprotein),type(description):Chain(Spike protein S1),type(description):Topological domain(Extracellular),type(description):Domain(BetaCoV S1-NTD),type(description):Region(Disordered),type(description):Disulfide bond(),type(description):Beta strand()
C_882_T_synonymous	225	type(description):Chain(Spike glycoprotein),type(description):Chain(Spike protein S1),type(description):Topological domain(Extracellular),type(description):Domain(BetaCoV S1-NTD),type(description):Region(Putative superantigen; may bind T-cell receptor alpha/TRAC),type(description):Disulfide bond()
C_438_A_missense	223	type(description):Chain(Spike glycoprotein),type(description):Chain(Spike protein S1),type(description):Topological domain(Extracellular),type(description):Domain(BetaCoV S1-NTD),type(description):Region(Disordered),type(description):Disulfide bond(),type(description):Beta strand()
G_3728_T_missense	222	type(description):Chain(Spike glycoprotein),type(description):Chain(Spike protein S2),type(description):Chain(Spike protein S2'),type(description):Topological domain(Cytoplasmic)
T_3597_C_synonymous	222	type(description):Chain(Spike glycoprotein),type(description):Chain(Spike protein S2),type(description):Chain(Spike protein S2'),type(description):Topological domain(Extracellular),type(description):Region(Heptad repeat 2),type(description):Coiled coil()
G_459_T_missense	221	type(description):Chain(Spike glycoprotein),type(description):Chain(Spike protein S1),type(description):Topological domain(Extracellular),type(description):Domain(BetaCoV S1-NTD),type(description):Region(Disordered),type(description):Disulfide bond(),type(description):Beta strand()
C_1433_T_missense	221	type(description):Chain(Spike glycoprotein),type(description):Chain(Spike protein S1),type(description):Topological domain(Extracellular),type(description):Domain(BetaCoV S1-CTD),type(description):Region(Receptor-binding domain (RBD)),type(description):Region(Receptor-binding motif; binding to human ACE2),type(description):Region(Disordered),type(description):Disulfide bond(),type(description):Be…
C_3755_T_missense	220	type(description):Chain(Spike glycoprotein),type(description):Chain(Spike protein S2),type(description):Chain(Spike protein S2'),type(description):Topological domain(Cytoplasmic)
G_3487_T_missense	220	type(description):Chain(Spike glycoprotein),type(description):Chain(Spike protein S2),type(description):Chain(Spike protein S2'),type(description):Topological domain(Extracellular)
G_162_T_missense	219	type(description):Chain(Spike glycoprotein),type(description):Chain(Spike protein S1),type(description):Topological domain(Extracellular),type(description):Domain(BetaCoV S1-NTD),type(description):Disulfide bond(),type(description):Beta strand()
G_485_T_missense	218	type(description):Chain(Spike glycoprotein),type(description):Chain(Spike protein S1),type(description):Topological domain(Extracellular),type(description):Domain(BetaCoV S1-NTD),type(description):Region(Disordered),type(description):Disulfide bond(),type(description):Beta strand()
A_2134_G_missense	218	type(description):Chain(Spike glycoprotein),type(description):Chain(Spike protein S2),type(description):Topological domain(Extracellular),type(description):Beta strand()
C_2882_T_missense	217	type(description):Chain(Spike glycoprotein),type(description):Chain(Spike protein S2),type(description):Chain(Spike protein S2'),type(description):Topological domain(Extracellular),type(description):Region(Heptad repeat 1),type(description):Coiled coil()
G_3604_C_missense	216	type(description):Chain(Spike glycoprotein),type(description):Chain(Spike protein S2),type(description):Chain(Spike protein S2'),type(description):Topological domain(Extracellular),type(description):Region(Heptad repeat 2),type(description):Coiled coil()
G_38_T_missense	213	type(description):Signal(),type(description):Region(Disordered)
C_2648_T_missense	210	type(description):Chain(Spike glycoprotein),type(description):Chain(Spike protein S2),type(description):Chain(Spike protein S2'),type(description):Topological domain(Extracellular),type(description):Helix()
C_2757_T_synonymous	208	type(description):Chain(Spike glycoprotein),type(description):Chain(Spike protein S2),type(description):Chain(Spike protein S2'),type(description):Topological domain(Extracellular),type(description):Helix()
G_549_T_missense	207	type(description):Chain(Spike glycoprotein),type(description):Chain(Spike protein S1),type(description):Topological domain(Extracellular),type(description):Domain(BetaCoV S1-NTD),type(description):Region(Disordered)
A_2146_G_missense	206	type(description):Chain(Spike glycoprotein),type(description):Chain(Spike protein S2),type(description):Topological domain(Extracellular),type(description):Beta strand()
C_1113_T_synonymous	206	type(description):Chain(Spike glycoprotein),type(description):Chain(Spike protein S1),type(description):Topological domain(Extracellular),type(description):Domain(BetaCoV S1-CTD),type(description):Region(Receptor-binding domain (RBD)),type(description):Natural variant(in strain: Omicron/BA.2, Omicron/BA.2.12.1, Omicron/BA.2.75, Omicron/BA.4, Omicron/BA.5),type(description):Natural variant(in stra…
G_3704_T_missense	205	type(description):Chain(Spike glycoprotein),type(description):Chain(Spike protein S2),type(description):Chain(Spike protein S2'),type(description):Helix()
C_3713_T_missense	205	type(description):Chain(Spike glycoprotein),type(description):Chain(Spike protein S2),type(description):Chain(Spike protein S2'),type(description):Topological domain(Cytoplasmic),type(description):Motif(Binding to host endocytosis trafficking protein SNX27)
A_3691_G_missense	204	type(description):Chain(Spike glycoprotein),type(description):Chain(Spike protein S2),type(description):Chain(Spike protein S2'),type(description):Transmembrane(Helical),type(description):Helix()
C_2571_T_synonymous	204	type(description):Chain(Spike glycoprotein),type(description):Chain(Spike protein S2),type(description):Chain(Spike protein S2'),type(description):Topological domain(Extracellular),type(description):Turn()
G_532_T_missense	203	type(description):Chain(Spike glycoprotein),type(description):Chain(Spike protein S1),type(description):Topological domain(Extracellular),type(description):Domain(BetaCoV S1-NTD),type(description):Region(Disordered)
G_801_T_synonymous	202	type(description):Chain(Spike glycoprotein),type(description):Chain(Spike protein S1),type(description):Topological domain(Extracellular),type(description):Domain(BetaCoV S1-NTD),type(description):Beta strand()
T_766_C_missense	202	type(description):Chain(Spike glycoprotein),type(description):Chain(Spike protein S1),type(description):Topological domain(Extracellular),type(description):Domain(BetaCoV S1-NTD),type(description):Region(Disordered),type(description):Turn()
G_541_C_missense	201	type(description):Chain(Spike glycoprotein),type(description):Chain(Spike protein S1),type(description):Topological domain(Extracellular),type(description):Domain(BetaCoV S1-NTD),type(description):Region(Disordered),type(description):Beta strand()
G_1867_T_missense	199	type(description):Chain(Spike glycoprotein),type(description):Chain(Spike protein S1),type(description):Topological domain(Extracellular),type(description):Region(Disordered),type(description):Disulfide bond(),type(description):Helix()
A_2616_G_synonymous	199	type(description):Chain(Spike glycoprotein),type(description):Chain(Spike protein S2),type(description):Chain(Spike protein S2'),type(description):Topological domain(Extracellular),type(description):Helix()
C_444_T_synonymous	199	type(description):Chain(Spike glycoprotein),type(description):Chain(Spike protein S1),type(description):Topological domain(Extracellular),type(description):Domain(BetaCoV S1-NTD),type(description):Region(Disordered),type(description):Disulfide bond(),type(description):Turn()
G_2637_A_synonymous	198	type(description):Chain(Spike glycoprotein),type(description):Chain(Spike protein S2),type(description):Chain(Spike protein S2'),type(description):Topological domain(Extracellular),type(description):Helix()
A_1854_T_synonymous	198	type(description):Chain(Spike glycoprotein),type(description):Chain(Spike protein S1),type(description):Topological domain(Extracellular),type(description):Disulfide bond(),type(description):Turn()
G_3076_T_missense	198	type(description):Chain(Spike glycoprotein),type(description):Chain(Spike protein S2),type(description):Chain(Spike protein S2'),type(description):Topological domain(Extracellular)
C_2612_T_missense	198	type(description):Chain(Spike glycoprotein),type(description):Chain(Spike protein S2),type(description):Chain(Spike protein S2'),type(description):Topological domain(Extracellular),type(description):Helix()
A_463_G_missense	197	type(description):Chain(Spike glycoprotein),type(description):Chain(Spike protein S1),type(description):Topological domain(Extracellular),type(description):Domain(BetaCoV S1-NTD),type(description):Region(Disordered),type(description):Disulfide bond(),type(description):Beta strand()
T_3348_C_synonymous	197	type(description):Chain(Spike glycoprotein),type(description):Chain(Spike protein S2),type(description):Chain(Spike protein S2'),type(description):Topological domain(Extracellular),type(description):Disulfide bond()
C_2775_T_synonymous	194	type(description):Chain(Spike glycoprotein),type(description):Chain(Spike protein S2),type(description):Chain(Spike protein S2'),type(description):Topological domain(Extracellular),type(description):Region(Heptad repeat 1),type(description):Helix()
G_3219_T_missense	194	type(description):Chain(Spike glycoprotein),type(description):Chain(Spike protein S2),type(description):Chain(Spike protein S2'),type(description):Topological domain(Extracellular),type(description):Beta strand()
A_1977_G_synonymous	193	type(description):Chain(Spike glycoprotein),type(description):Chain(Spike protein S1),type(description):Topological domain(Extracellular),type(description):Beta strand()
T_651_C_synonymous	193	type(description):Chain(Spike glycoprotein),type(description):Chain(Spike protein S1),type(description):Topological domain(Extracellular),type(description):Domain(BetaCoV S1-NTD)
G_3786_A_synonymous	192	type(description):Chain(Spike glycoprotein),type(description):Chain(Spike protein S2),type(description):Chain(Spike protein S2'),type(description):Topological domain(Cytoplasmic),type(description):Motif(Diacidic ER export motif (host COPII)),type(description):Motif(Binding to host plasma membrane localising/FERM domain proteins)
A_1272_G_synonymous	192	type(description):Chain(Spike glycoprotein),type(description):Chain(Spike protein S1),type(description):Topological domain(Extracellular),type(description):Domain(BetaCoV S1-CTD),type(description):Region(Receptor-binding domain (RBD)),type(description):Disulfide bond(),type(description):Disulfide bond()
C_2156_T_missense	192	type(description):Chain(Spike glycoprotein),type(description):Chain(Spike protein S2),type(description):Topological domain(Extracellular),type(description):Beta strand()
C_77_T_missense	192	type(description):Chain(Spike glycoprotein),type(description):Chain(Spike protein S1),type(description):Topological domain(Extracellular),type(description):Domain(BetaCoV S1-NTD),type(description):Region(Disordered),type(description):Disulfide bond(),type(description):Natural variant(in strain: Omicron/BA.2, Omicron/BA.2.12.1, Omicron/BA.2.75, Omicron/BA.4, Omicron/BA.5)
G_489_T_synonymous	192	type(description):Chain(Spike glycoprotein),type(description):Chain(Spike protein S1),type(description):Topological domain(Extracellular),type(description):Domain(BetaCoV S1-NTD),type(description):Region(Disordered),type(description):Disulfide bond(),type(description):Beta strand()
A_3774_C_missense	191	type(description):Chain(Spike glycoprotein),type(description):Chain(Spike protein S2),type(description):Chain(Spike protein S2'),type(description):Topological domain(Cytoplasmic),type(description):Motif(Diacidic ER export motif (host COPII))
T_1917_C_synonymous	190	type(description):Chain(Spike glycoprotein),type(description):Chain(Spike protein S1),type(description):Topological domain(Extracellular),type(description):Region(Disordered),type(description):Disulfide bond(),type(description):Beta strand()
C_447_T_synonymous	190	type(description):Chain(Spike glycoprotein),type(description):Chain(Spike protein S1),type(description):Topological domain(Extracellular),type(description):Domain(BetaCoV S1-NTD),type(description):Region(Disordered),type(description):Glycosylation(N-linked (GlcNAc...) (complex) asparagine; by host),type(description):Disulfide bond(),type(description):Turn()
C_74_T_missense	188	type(description):Chain(Spike glycoprotein),type(description):Chain(Spike protein S1),type(description):Topological domain(Extracellular),type(description):Domain(BetaCoV S1-NTD),type(description):Region(Disordered),type(description):Disulfide bond(),type(description):Natural variant(in strain: Omicron/BA.2, Omicron/BA.2.12.1, Omicron/BA.2.75, Omicron/BA.4, Omicron/BA.5)
G_1447_T_missense	188	type(description):Chain(Spike glycoprotein),type(description):Chain(Spike protein S1),type(description):Topological domain(Extracellular),type(description):Domain(BetaCoV S1-CTD),type(description):Region(Receptor-binding domain (RBD)),type(description):Region(Receptor-binding motif; binding to human ACE2),type(description):Region(Disordered),type(description):Disulfide bond(),type(description):Di…
G_305_T_missense	188	type(description):Chain(Spike glycoprotein),type(description):Chain(Spike protein S1),type(description):Topological domain(Extracellular),type(description):Domain(BetaCoV S1-NTD),type(description):Disulfide bond(),type(description):Beta strand()
G_865_A_missense	187	type(description):Chain(Spike glycoprotein),type(description):Chain(Spike protein S1),type(description):Topological domain(Extracellular),type(description):Domain(BetaCoV S1-NTD),type(description):Region(Putative superantigen; may bind T-cell receptor alpha/TRAC),type(description):Beta strand()
C_1431_A_missense	184	type(description):Chain(Spike glycoprotein),type(description):Chain(Spike protein S1),type(description):Topological domain(Extracellular),type(description):Domain(BetaCoV S1-CTD),type(description):Region(Receptor-binding domain (RBD)),type(description):Region(Receptor-binding motif; binding to human ACE2),type(description):Region(Disordered),type(description):Disulfide bond(),type(description):Na…
C_73_T_missense	184	type(description):Chain(Spike glycoprotein),type(description):Chain(Spike protein S1),type(description):Topological domain(Extracellular),type(description):Domain(BetaCoV S1-NTD),type(description):Region(Disordered),type(description):Disulfide bond(),type(description):Natural variant(in strain: Omicron/BA.2, Omicron/BA.2.12.1, Omicron/BA.2.75, Omicron/BA.4, Omicron/BA.5)
G_3792_T_synonymous	184	type(description):Chain(Spike glycoprotein),type(description):Chain(Spike protein S2),type(description):Chain(Spike protein S2'),type(description):Topological domain(Cytoplasmic),type(description):Motif(Binding to host plasma membrane localising/FERM domain proteins)
C_3183_T_synonymous	184	type(description):Chain(Spike glycoprotein),type(description):Chain(Spike protein S2),type(description):Chain(Spike protein S2'),type(description):Topological domain(Extracellular),type(description):Beta strand()
C_2537_T_missense	183	type(description):Chain(Spike glycoprotein),type(description):Chain(Spike protein S2),type(description):Chain(Spike protein S2'),type(description):Topological domain(Extracellular),type(description):Region(Disordered),type(description):Region(Fusion peptide 2),type(description):Disulfide bond()
G_2631_T_synonymous	182	type(description):Chain(Spike glycoprotein),type(description):Chain(Spike protein S2),type(description):Chain(Spike protein S2'),type(description):Topological domain(Extracellular),type(description):Helix()
G_1939_T_missense	181	type(description):Chain(Spike glycoprotein),type(description):Chain(Spike protein S1),type(description):Topological domain(Extracellular),type(description):Disulfide bond(),type(description):Beta strand()
C_25_T_missense	181	type(description):Signal(),type(description):Region(Disordered)
C_2955_T_synonymous	177	type(description):Chain(Spike glycoprotein),type(description):Chain(Spike protein S2),type(description):Chain(Spike protein S2'),type(description):Topological domain(Extracellular),type(description):Coiled coil()
G_784_T_missense	175	type(description):Chain(Spike glycoprotein),type(description):Chain(Spike protein S1),type(description):Topological domain(Extracellular),type(description):Domain(BetaCoV S1-NTD),type(description):Region(Disordered)
G_757_T_missense	175	type(description):Chain(Spike glycoprotein),type(description):Chain(Spike protein S1),type(description):Topological domain(Extracellular),type(description):Domain(BetaCoV S1-NTD),type(description):Region(Disordered),type(description):Beta strand()
C_960_T_synonymous	174	type(description):Chain(Spike glycoprotein),type(description):Chain(Spike protein S1),type(description):Topological domain(Extracellular),type(description):Region(Receptor-binding domain (RBD)),type(description):Region(Disordered)
C_3669_T_synonymous	174	type(description):Chain(Spike glycoprotein),type(description):Chain(Spike protein S2),type(description):Chain(Spike protein S2'),type(description):Transmembrane(Helical),type(description):Helix()
C_1074_T_synonymous	171	type(description):Chain(Spike glycoprotein),type(description):Chain(Spike protein S1),type(description):Topological domain(Extracellular),type(description):Domain(BetaCoV S1-CTD),type(description):Region(Receptor-binding domain (RBD)),type(description):Disulfide bond(),type(description):Beta strand()
T_3666_G_synonymous	170	type(description):Chain(Spike glycoprotein),type(description):Chain(Spike protein S2),type(description):Chain(Spike protein S2'),type(description):Transmembrane(Helical),type(description):Helix()
A_2823_T_synonymous	170	type(description):Chain(Spike glycoprotein),type(description):Chain(Spike protein S2),type(description):Chain(Spike protein S2'),type(description):Topological domain(Extracellular),type(description):Region(Heptad repeat 1),type(description):Helix()
C_2047_A_synonymous	169	type(description):Chain(Spike glycoprotein),type(description):Chain(Spike protein S1),type(description):Topological domain(Extracellular),type(description):Region(Disordered),type(description):Region(Putative superantigen; may bind T-cell receptor beta/TRBC1),type(description):Mutagenesis(About 50% stronger entry efficiency in Vero E6 cells while 30% weaker entry efficiency in hACE2-expressing BH…
G_106_T_missense	169	type(description):Chain(Spike glycoprotein),type(description):Chain(Spike protein S1),type(description):Topological domain(Extracellular),type(description):Domain(BetaCoV S1-NTD),type(description):Disulfide bond()
G_1065_A_synonymous	168	type(description):Chain(Spike glycoprotein),type(description):Chain(Spike protein S1),type(description):Topological domain(Extracellular),type(description):Domain(BetaCoV S1-CTD),type(description):Region(Receptor-binding domain (RBD)),type(description):Disulfide bond(),type(description):Beta strand()
C_120_T_synonymous	167	type(description):Chain(Spike glycoprotein),type(description):Chain(Spike protein S1),type(description):Topological domain(Extracellular),type(description):Domain(BetaCoV S1-NTD),type(description):Disulfide bond(),type(description):Beta strand()
T_299_C_missense	165	type(description):Chain(Spike glycoprotein),type(description):Chain(Spike protein S1),type(description):Topological domain(Extracellular),type(description):Domain(BetaCoV S1-NTD),type(description):Disulfide bond()
C_2534_T_missense	165	type(description):Chain(Spike glycoprotein),type(description):Chain(Spike protein S2),type(description):Chain(Spike protein S2'),type(description):Topological domain(Extracellular),type(description):Region(Disordered),type(description):Region(Fusion peptide 2),type(description):Disulfide bond(),type(description):Beta strand()
C_3080_T_missense	165	type(description):Chain(Spike glycoprotein),type(description):Chain(Spike protein S2),type(description):Chain(Spike protein S2'),type(description):Topological domain(Extracellular)
G_2766_T_missense	165	type(description):Chain(Spike glycoprotein),type(description):Chain(Spike protein S2),type(description):Chain(Spike protein S2'),type(description):Topological domain(Extracellular),type(description):Region(Heptad repeat 1),type(description):Helix()
C_2651_T_missense	164	type(description):Chain(Spike glycoprotein),type(description):Chain(Spike protein S2),type(description):Chain(Spike protein S2'),type(description):Topological domain(Extracellular),type(description):Helix()
C_2145_T_synonymous	164	type(description):Chain(Spike glycoprotein),type(description):Chain(Spike protein S2),type(description):Topological domain(Extracellular),type(description):Beta strand()
C_2544_T_synonymous	164	type(description):Chain(Spike glycoprotein),type(description):Chain(Spike protein S2),type(description):Chain(Spike protein S2'),type(description):Topological domain(Extracellular),type(description):Region(Disordered),type(description):Region(Fusion peptide 2),type(description):Disulfide bond(),type(description):Beta strand()
T_2203_G_missense	164	type(description):Chain(Spike glycoprotein),type(description):Chain(Spike protein S2),type(description):Topological domain(Extracellular),type(description):Beta strand()
A_860_G_missense	164	type(description):Chain(Spike glycoprotein),type(description):Chain(Spike protein S1),type(description):Topological domain(Extracellular),type(description):Domain(BetaCoV S1-NTD),type(description):Region(Putative superantigen; may bind T-cell receptor alpha/TRAC),type(description):Beta strand()
G_1042_T_missense	163	type(description):Chain(Spike glycoprotein),type(description):Chain(Spike protein S1),type(description):Topological domain(Extracellular),type(description):Domain(BetaCoV S1-CTD),type(description):Region(Receptor-binding domain (RBD)),type(description):Disulfide bond()
G_2059_T_missense	163	type(description):Chain(Spike glycoprotein),type(description):Chain(Spike protein S2),type(description):Topological domain(Extracellular),type(description):Region(Disordered)
C_1626_T_synonymous	163	type(description):Chain(Spike glycoprotein),type(description):Chain(Spike protein S1),type(description):Topological domain(Extracellular),type(description):Disulfide bond(),type(description):Beta strand()
G_3711_C_missense	162	type(description):Chain(Spike glycoprotein),type(description):Chain(Spike protein S2),type(description):Chain(Spike protein S2'),type(description):Topological domain(Cytoplasmic),type(description):Motif(Binding to host endocytosis trafficking protein SNX27)
A_2504_G_missense	162	type(description):Chain(Spike glycoprotein),type(description):Chain(Spike protein S2),type(description):Chain(Spike protein S2'),type(description):Topological domain(Extracellular),type(description):Region(Fusion peptide 1),type(description):Region(Disordered)
T_2529_C_synonymous	162	type(description):Chain(Spike glycoprotein),type(description):Chain(Spike protein S2),type(description):Chain(Spike protein S2'),type(description):Topological domain(Extracellular),type(description):Region(Disordered),type(description):Region(Fusion peptide 2),type(description):Disulfide bond(),type(description):Beta strand()
C_3197_A_missense	161	type(description):Chain(Spike glycoprotein),type(description):Chain(Spike protein S2),type(description):Chain(Spike protein S2'),type(description):Topological domain(Extracellular),type(description):Beta strand()
G_1146_A_synonymous	161	type(description):Chain(Spike glycoprotein),type(description):Chain(Spike protein S1),type(description):Topological domain(Extracellular),type(description):Domain(BetaCoV S1-CTD),type(description):Region(Receptor-binding domain (RBD)),type(description):Disulfide bond(),type(description):Beta strand()
C_1718_T_missense	158	type(description):Chain(Spike glycoprotein),type(description):Chain(Spike protein S1),type(description):Topological domain(Extracellular),type(description):Disulfide bond(),type(description):Beta strand()
T_3027_C_synonymous	158	type(description):Chain(Spike glycoprotein),type(description):Chain(Spike protein S2),type(description):Chain(Spike protein S2'),type(description):Topological domain(Extracellular),type(description):Helix()
T_2793_C_synonymous	157	type(description):Chain(Spike glycoprotein),type(description):Chain(Spike protein S2),type(description):Chain(Spike protein S2'),type(description):Topological domain(Extracellular),type(description):Region(Heptad repeat 1),type(description):Helix()
G_664_T_missense	157	type(description):Chain(Spike glycoprotein),type(description):Chain(Spike protein S1),type(description):Topological domain(Extracellular),type(description):Domain(BetaCoV S1-NTD),type(description):Beta strand()
C_3247_T_missense	157	type(description):Chain(Spike glycoprotein),type(description):Chain(Spike protein S2),type(description):Chain(Spike protein S2'),type(description):Topological domain(Extracellular),type(description):Disulfide bond(),type(description):Beta strand()
C_2480_T_missense	155	type(description):Chain(Spike glycoprotein),type(description):Chain(Spike protein S2),type(description):Chain(Spike protein S2'),type(description):Topological domain(Extracellular),type(description):Region(Fusion peptide 1)
G_268_T_missense	155	type(description):Chain(Spike glycoprotein),type(description):Chain(Spike protein S1),type(description):Topological domain(Extracellular),type(description):Domain(BetaCoV S1-NTD),type(description):Disulfide bond()
C_1853_T_missense	154	type(description):Chain(Spike glycoprotein),type(description):Chain(Spike protein S1),type(description):Topological domain(Extracellular),type(description):Disulfide bond(),type(description):Turn()
A_2628_C_synonymous	153	type(description):Chain(Spike glycoprotein),type(description):Chain(Spike protein S2),type(description):Chain(Spike protein S2'),type(description):Topological domain(Extracellular),type(description):Helix()
G_782_T_missense	153	type(description):Chain(Spike glycoprotein),type(description):Chain(Spike protein S1),type(description):Topological domain(Extracellular),type(description):Domain(BetaCoV S1-NTD),type(description):Region(Disordered)
G_655_A_missense	153	type(description):Chain(Spike glycoprotein),type(description):Chain(Spike protein S1),type(description):Topological domain(Extracellular),type(description):Domain(BetaCoV S1-NTD)
C_1431_T_synonymous	150	type(description):Chain(Spike glycoprotein),type(description):Chain(Spike protein S1),type(description):Topological domain(Extracellular),type(description):Domain(BetaCoV S1-CTD),type(description):Region(Receptor-binding domain (RBD)),type(description):Region(Receptor-binding motif; binding to human ACE2),type(description):Region(Disordered),type(description):Disulfide bond(),type(description):Na…
C_728_T_missense	150	type(description):Chain(Spike glycoprotein),type(description):Chain(Spike protein S1),type(description):Topological domain(Extracellular),type(description):Domain(BetaCoV S1-NTD),type(description):Beta strand()
G_1450_C_missense	149	type(description):Chain(Spike glycoprotein),type(description):Chain(Spike protein S1),type(description):Topological domain(Extracellular),type(description):Domain(BetaCoV S1-CTD),type(description):Region(Receptor-binding domain (RBD)),type(description):Region(Receptor-binding motif; binding to human ACE2),type(description):Region(Disordered),type(description):Disulfide bond(),type(description):Di…
C_3059_T_missense	148	type(description):Chain(Spike glycoprotein),type(description):Chain(Spike protein S2),type(description):Chain(Spike protein S2'),type(description):Topological domain(Extracellular),type(description):Helix()
G_637_T_missense	148	type(description):Chain(Spike glycoprotein),type(description):Chain(Spike protein S1),type(description):Topological domain(Extracellular),type(description):Domain(BetaCoV S1-NTD),type(description):Beta strand()
C_2027_T_missense	147	type(description):Chain(Spike glycoprotein),type(description):Chain(Spike protein S1),type(description):Topological domain(Extracellular),type(description):Region(Disordered)
C_2240_A_missense	146	type(description):Chain(Spike glycoprotein),type(description):Chain(Spike protein S2),type(description):Topological domain(Extracellular),type(description):Disulfide bond(),type(description):Disulfide bond()
T_2802_C_synonymous	146	type(description):Chain(Spike glycoprotein),type(description):Chain(Spike protein S2),type(description):Chain(Spike protein S2'),type(description):Topological domain(Extracellular),type(description):Region(Heptad repeat 1),type(description):Helix()
G_3775_T_missense	146	type(description):Chain(Spike glycoprotein),type(description):Chain(Spike protein S2),type(description):Chain(Spike protein S2'),type(description):Topological domain(Cytoplasmic),type(description):Motif(Diacidic ER export motif (host COPII))
C_3074_G_missense	145	type(description):Chain(Spike glycoprotein),type(description):Chain(Spike protein S2),type(description):Chain(Spike protein S2'),type(description):Topological domain(Extracellular),type(description):Helix()
A_474_C_missense	145	type(description):Chain(Spike glycoprotein),type(description):Chain(Spike protein S1),type(description):Topological domain(Extracellular),type(description):Domain(BetaCoV S1-NTD),type(description):Region(Disordered),type(description):Disulfide bond(),type(description):Natural variant(in strain: Delta/B.1.617.2),type(description):Beta strand()
C_471_T_synonymous	145	type(description):Chain(Spike glycoprotein),type(description):Chain(Spike protein S1),type(description):Topological domain(Extracellular),type(description):Domain(BetaCoV S1-NTD),type(description):Region(Disordered),type(description):Disulfide bond(),type(description):Natural variant(in strain: Delta/B.1.617.2),type(description):Natural variant(in strain: A23.1, Omicron/BA.2.75),type(description)…
T_1947_C_synonymous	145	type(description):Chain(Spike glycoprotein),type(description):Chain(Spike protein S1),type(description):Topological domain(Extracellular),type(description):Disulfide bond(),type(description):Beta strand()
A_3764_G_missense	144	type(description):Chain(Spike glycoprotein),type(description):Chain(Spike protein S2),type(description):Chain(Spike protein S2'),type(description):Topological domain(Cytoplasmic)
G_2554_T_missense	144	type(description):Chain(Spike glycoprotein),type(description):Chain(Spike protein S2),type(description):Chain(Spike protein S2'),type(description):Topological domain(Extracellular),type(description):Region(Disordered),type(description):Region(Fusion peptide 2),type(description):Helix()
C_1640_A_missense	143	type(description):Chain(Spike glycoprotein),type(description):Chain(Spike protein S1),type(description):Topological domain(Extracellular),type(description):Disulfide bond(),type(description):Beta strand()
C_60_A_synonymous	143	type(description):Chain(Spike glycoprotein),type(description):Chain(Spike protein S1),type(description):Topological domain(Extracellular),type(description):Domain(BetaCoV S1-NTD),type(description):Region(Disordered),type(description):Disulfide bond(),type(description):Natural variant(in strain: Gamma/P.1),type(description):Beta strand()
G_3688_T_missense	142	type(description):Chain(Spike glycoprotein),type(description):Chain(Spike protein S2),type(description):Chain(Spike protein S2'),type(description):Transmembrane(Helical),type(description):Helix()
C_2576_T_missense	142	type(description):Chain(Spike glycoprotein),type(description):Chain(Spike protein S2),type(description):Chain(Spike protein S2'),type(description):Topological domain(Extracellular),type(description):Beta strand()
G_247_A_missense	142	type(description):Chain(Spike glycoprotein),type(description):Chain(Spike protein S1),type(description):Topological domain(Extracellular),type(description):Domain(BetaCoV S1-NTD),type(description):Disulfide bond()
C_2333_T_missense	141	type(description):Chain(Spike glycoprotein),type(description):Chain(Spike protein S2),type(description):Topological domain(Extracellular),type(description):Helix()
G_3331_C_missense	141	type(description):Chain(Spike glycoprotein),type(description):Chain(Spike protein S2),type(description):Chain(Spike protein S2'),type(description):Topological domain(Extracellular),type(description):Disulfide bond()
G_379_T_missense	141	type(description):Chain(Spike glycoprotein),type(description):Chain(Spike protein S1),type(description):Topological domain(Extracellular),type(description):Domain(BetaCoV S1-NTD),type(description):Disulfide bond(),type(description):Beta strand()
C_1971_T_synonymous	141	type(description):Chain(Spike glycoprotein),type(description):Chain(Spike protein S1),type(description):Topological domain(Extracellular),type(description):Glycosylation(N-linked (GlcNAc...) (complex) asparagine; by host),type(description):Beta strand()
G_3259_T_missense	140	type(description):Chain(Spike glycoprotein),type(description):Chain(Spike protein S2),type(description):Chain(Spike protein S2'),type(description):Topological domain(Extracellular),type(description):Disulfide bond(),type(description):Beta strand()
C_28_T_synonymous	139	type(description):Signal(),type(description):Region(Disordered)
C_352_T_missense	139	type(description):Chain(Spike glycoprotein),type(description):Chain(Spike protein S1),type(description):Topological domain(Extracellular),type(description):Domain(BetaCoV S1-NTD),type(description):Disulfide bond(),type(description):Beta strand()
C_852_T_synonymous	138	type(description):Chain(Spike glycoprotein),type(description):Chain(Spike protein S1),type(description):Topological domain(Extracellular),type(description):Domain(BetaCoV S1-NTD),type(description):Region(Putative superantigen; may bind T-cell receptor alpha/TRAC)
G_2806_C_missense	138	type(description):Chain(Spike glycoprotein),type(description):Chain(Spike protein S2),type(description):Chain(Spike protein S2'),type(description):Topological domain(Extracellular),type(description):Region(Heptad repeat 1),type(description):Helix()
T_1455_C_synonymous	137	type(description):Chain(Spike glycoprotein),type(description):Chain(Spike protein S1),type(description):Topological domain(Extracellular),type(description):Domain(BetaCoV S1-CTD),type(description):Region(Receptor-binding domain (RBD)),type(description):Region(Receptor-binding motif; binding to human ACE2),type(description):Region(Disordered),type(description):Disulfide bond(),type(description):Di…
G_769_A_missense	136	type(description):Chain(Spike glycoprotein),type(description):Chain(Spike protein S1),type(description):Topological domain(Extracellular),type(description):Domain(BetaCoV S1-NTD),type(description):Region(Disordered)
G_3436_T_missense	136	type(description):Chain(Spike glycoprotein),type(description):Chain(Spike protein S2),type(description):Chain(Spike protein S2'),type(description):Topological domain(Extracellular)
G_1076_C_missense	136	type(description):Chain(Spike glycoprotein),type(description):Chain(Spike protein S1),type(description):Topological domain(Extracellular),type(description):Domain(BetaCoV S1-CTD),type(description):Region(Receptor-binding domain (RBD)),type(description):Disulfide bond()
T_190_C_missense	136	type(description):Chain(Spike glycoprotein),type(description):Chain(Spike protein S1),type(description):Topological domain(Extracellular),type(description):Domain(BetaCoV S1-NTD),type(description):Disulfide bond(),type(description):Beta strand()
T_2718_C_synonymous	136	type(description):Chain(Spike glycoprotein),type(description):Chain(Spike protein S2),type(description):Chain(Spike protein S2'),type(description):Topological domain(Extracellular),type(description):Helix()
T_508_C_missense	134	type(description):Chain(Spike glycoprotein),type(description):Chain(Spike protein S1),type(description):Topological domain(Extracellular),type(description):Domain(BetaCoV S1-NTD),type(description):Beta strand()
G_2478_T_synonymous	134	type(description):Chain(Spike glycoprotein),type(description):Chain(Spike protein S2),type(description):Chain(Spike protein S2'),type(description):Topological domain(Extracellular),type(description):Region(Fusion peptide 1)
C_3720_T_synonymous	133	type(description):Chain(Spike glycoprotein),type(description):Chain(Spike protein S2),type(description):Chain(Spike protein S2'),type(description):Topological domain(Cytoplasmic),type(description):Motif(Binding to host endocytosis trafficking protein SNX27),type(description):Lipidation(S-palmitoyl cysteine; by host ZDHHC20)
T_53_G_missense	132	type(description):Chain(Spike glycoprotein),type(description):Chain(Spike protein S1),type(description):Topological domain(Extracellular),type(description):Domain(BetaCoV S1-NTD),type(description):Region(Disordered),type(description):Disulfide bond()
T_1542_C_synonymous	132	type(description):Chain(Spike glycoprotein),type(description):Chain(Spike protein S1),type(description):Topological domain(Extracellular),type(description):Domain(BetaCoV S1-CTD),type(description):Region(Receptor-binding domain (RBD)),type(description):Disulfide bond(),type(description):Beta strand()
G_682_C_missense	132	type(description):Chain(Spike glycoprotein),type(description):Chain(Spike protein S1),type(description):Topological domain(Extracellular),type(description):Domain(BetaCoV S1-NTD),type(description):Beta strand()
G_3250_T_missense	131	type(description):Chain(Spike glycoprotein),type(description):Chain(Spike protein S2),type(description):Chain(Spike protein S2'),type(description):Topological domain(Extracellular),type(description):Disulfide bond()
T_514_G_missense	131	type(description):Chain(Spike glycoprotein),type(description):Chain(Spike protein S1),type(description):Topological domain(Extracellular),type(description):Domain(BetaCoV S1-NTD)
T_1824_A_synonymous	129	type(description):Chain(Spike glycoprotein),type(description):Chain(Spike protein S1),type(description):Topological domain(Extracellular)
G_570_A_synonymous	129	type(description):Chain(Spike glycoprotein),type(description):Chain(Spike protein S1),type(description):Topological domain(Extracellular),type(description):Domain(BetaCoV S1-NTD),type(description):Natural variant(in strain: Gamma/P.1),type(description):Mutagenesis(Partial loss of biliverdin affinity.),type(description):Beta strand()
C_3222_T_synonymous	129	type(description):Chain(Spike glycoprotein),type(description):Chain(Spike protein S2),type(description):Chain(Spike protein S2'),type(description):Topological domain(Extracellular),type(description):Glycosylation(N-linked (GlcNAc...) (hybrid) asparagine; by host),type(description):Beta strand()
G_3790_C_missense	129	type(description):Chain(Spike glycoprotein),type(description):Chain(Spike protein S2),type(description):Chain(Spike protein S2'),type(description):Topological domain(Cytoplasmic),type(description):Motif(Binding to host plasma membrane localising/FERM domain proteins)
G_1411_C_missense	128	type(description):Chain(Spike glycoprotein),type(description):Chain(Spike protein S1),type(description):Topological domain(Extracellular),type(description):Domain(BetaCoV S1-CTD),type(description):Region(Receptor-binding domain (RBD)),type(description):Region(Receptor-binding motif; binding to human ACE2),type(description):Region(Disordered),type(description):Disulfide bond(),type(description):Be…
G_1336_A_missense	128	type(description):Chain(Spike glycoprotein),type(description):Chain(Spike protein S1),type(description):Topological domain(Extracellular),type(description):Domain(BetaCoV S1-CTD),type(description):Region(Receptor-binding domain (RBD)),type(description):Region(Receptor-binding motif; binding to human ACE2),type(description):Disulfide bond(),type(description):Turn()
G_3564_T_missense	126	type(description):Chain(Spike glycoprotein),type(description):Chain(Spike protein S2),type(description):Chain(Spike protein S2'),type(description):Topological domain(Extracellular),type(description):Region(Heptad repeat 2),type(description):Coiled coil(),type(description):Helix()
A_155_G_missense	126	type(description):Chain(Spike glycoprotein),type(description):Chain(Spike protein S1),type(description):Topological domain(Extracellular),type(description):Domain(BetaCoV S1-NTD),type(description):Disulfide bond(),type(description):Beta strand()
A_1044_G_synonymous	126	type(description):Chain(Spike glycoprotein),type(description):Chain(Spike protein S1),type(description):Topological domain(Extracellular),type(description):Domain(BetaCoV S1-CTD),type(description):Region(Receptor-binding domain (RBD)),type(description):Disulfide bond()
G_1356_T_synonymous	125	type(description):Chain(Spike glycoprotein),type(description):Chain(Spike protein S1),type(description):Topological domain(Extracellular),type(description):Domain(BetaCoV S1-CTD),type(description):Region(Receptor-binding domain (RBD)),type(description):Region(Receptor-binding motif; binding to human ACE2),type(description):Region(Immunodominant HLA epitope recognized by the CD8+; called NF9 pepti…
G_2637_T_synonymous	125	type(description):Chain(Spike glycoprotein),type(description):Chain(Spike protein S2),type(description):Chain(Spike protein S2'),type(description):Topological domain(Extracellular),type(description):Helix()
A_3709_G_missense	124	type(description):Chain(Spike glycoprotein),type(description):Chain(Spike protein S2),type(description):Chain(Spike protein S2'),type(description):Topological domain(Cytoplasmic)
T_1881_C_synonymous	124	type(description):Chain(Spike glycoprotein),type(description):Chain(Spike protein S1),type(description):Topological domain(Extracellular),type(description):Region(Disordered),type(description):Disulfide bond(),type(description):Turn()
G_1208_A_missense	124	type(description):Chain(Spike glycoprotein),type(description):Chain(Spike protein S1),type(description):Topological domain(Extracellular),type(description):Domain(BetaCoV S1-CTD),type(description):Region(Receptor-binding domain (RBD)),type(description):Disulfide bond(),type(description):Disulfide bond(),type(description):Beta strand()
T_2304_C_synonymous	124	type(description):Chain(Spike glycoprotein),type(description):Chain(Spike protein S2),type(description):Topological domain(Extracellular),type(description):Helix()
C_366_T_synonymous	123	type(description):Chain(Spike glycoprotein),type(description):Chain(Spike protein S1),type(description):Topological domain(Extracellular),type(description):Domain(BetaCoV S1-NTD),type(description):Glycosylation(N-linked (GlcNAc...) (hybrid) asparagine; by host),type(description):Disulfide bond()
C_35_G_missense	123	type(description):Signal(),type(description):Region(Disordered)
T_8_G_missense	123	type(description):Signal(),type(description):Region(Disordered)
T_1014_C_synonymous	123	type(description):Chain(Spike glycoprotein),type(description):Chain(Spike protein S1),type(description):Topological domain(Extracellular),type(description):Domain(BetaCoV S1-CTD),type(description):Region(Receptor-binding domain (RBD)),type(description):Disulfide bond(),type(description):Helix()
G_643_C_missense	122	type(description):Chain(Spike glycoprotein),type(description):Chain(Spike protein S1),type(description):Topological domain(Extracellular),type(description):Domain(BetaCoV S1-NTD),type(description):Beta strand()
T_235_C_missense	122	type(description):Chain(Spike glycoprotein),type(description):Chain(Spike protein S1),type(description):Topological domain(Extracellular),type(description):Domain(BetaCoV S1-NTD),type(description):Region(Disordered),type(description):Disulfide bond(),type(description):Beta strand()
C_705_T_synonymous	122	type(description):Chain(Spike glycoprotein),type(description):Chain(Spike protein S1),type(description):Topological domain(Extracellular),type(description):Domain(BetaCoV S1-NTD)
T_82_C_missense	121	type(description):Chain(Spike glycoprotein),type(description):Chain(Spike protein S1),type(description):Topological domain(Extracellular),type(description):Domain(BetaCoV S1-NTD),type(description):Disulfide bond(),type(description):Beta strand()
T_1245_C_synonymous	121	type(description):Chain(Spike glycoprotein),type(description):Chain(Spike protein S1),type(description):Topological domain(Extracellular),type(description):Domain(BetaCoV S1-CTD),type(description):Region(Receptor-binding domain (RBD)),type(description):Disulfide bond(),type(description):Disulfide bond()
G_577_T_missense	120	type(description):Chain(Spike glycoprotein),type(description):Chain(Spike protein S1),type(description):Topological domain(Extracellular),type(description):Domain(BetaCoV S1-NTD),type(description):Beta strand()
G_1037_A_missense	119	type(description):Chain(Spike glycoprotein),type(description):Chain(Spike protein S1),type(description):Topological domain(Extracellular),type(description):Domain(BetaCoV S1-CTD),type(description):Region(Receptor-binding domain (RBD)),type(description):Disulfide bond(),type(description):Beta strand()
G_3778_A_missense	118	type(description):Chain(Spike glycoprotein),type(description):Chain(Spike protein S2),type(description):Chain(Spike protein S2'),type(description):Topological domain(Cytoplasmic),type(description):Motif(Diacidic ER export motif (host COPII))
A_3340_G_missense	118	type(description):Chain(Spike glycoprotein),type(description):Chain(Spike protein S2),type(description):Chain(Spike protein S2'),type(description):Topological domain(Extracellular),type(description):Disulfide bond(),type(description):Beta strand()
G_1146_T_synonymous	117	type(description):Chain(Spike glycoprotein),type(description):Chain(Spike protein S1),type(description):Topological domain(Extracellular),type(description):Domain(BetaCoV S1-CTD),type(description):Region(Receptor-binding domain (RBD)),type(description):Disulfide bond(),type(description):Beta strand()
T_3754_C_missense	117	type(description):Chain(Spike glycoprotein),type(description):Chain(Spike protein S2),type(description):Chain(Spike protein S2'),type(description):Topological domain(Cytoplasmic)
C_3405_T_synonymous	117	type(description):Chain(Spike glycoprotein),type(description):Chain(Spike protein S2),type(description):Chain(Spike protein S2'),type(description):Topological domain(Extracellular)
C_1753_T_missense	116	type(description):Chain(Spike glycoprotein),type(description):Chain(Spike protein S1),type(description):Topological domain(Extracellular),type(description):Disulfide bond(),type(description):Beta strand()
G_2695_T_missense	115	type(description):Chain(Spike glycoprotein),type(description):Chain(Spike protein S2),type(description):Chain(Spike protein S2'),type(description):Topological domain(Extracellular),type(description):Helix()
G_3366_T_synonymous	115	type(description):Chain(Spike glycoprotein),type(description):Chain(Spike protein S2),type(description):Chain(Spike protein S2'),type(description):Topological domain(Extracellular),type(description):Disulfide bond(),type(description):Beta strand()
C_2072_T_missense	115	type(description):Chain(Spike glycoprotein),type(description):Chain(Spike protein S2),type(description):Topological domain(Extracellular),type(description):Beta strand()
T_708_A_synonymous	115	type(description):Chain(Spike glycoprotein),type(description):Chain(Spike protein S1),type(description):Topological domain(Extracellular),type(description):Domain(BetaCoV S1-NTD)
G_16_T_missense	115	type(description):Signal(),type(description):Region(Disordered)
G_532_A_missense	114	type(description):Chain(Spike glycoprotein),type(description):Chain(Spike protein S1),type(description):Topological domain(Extracellular),type(description):Domain(BetaCoV S1-NTD),type(description):Region(Disordered)
G_531_T_missense	113	type(description):Chain(Spike glycoprotein),type(description):Chain(Spike protein S1),type(description):Topological domain(Extracellular),type(description):Domain(BetaCoV S1-NTD),type(description):Region(Disordered)
G_2164_A_missense	113	type(description):Chain(Spike glycoprotein),type(description):Chain(Spike protein S2),type(description):Topological domain(Extracellular),type(description):Beta strand()
C_2568_A_missense	113	type(description):Chain(Spike glycoprotein),type(description):Chain(Spike protein S2),type(description):Chain(Spike protein S2'),type(description):Topological domain(Extracellular),type(description):Natural variant(in strain: Omicron/BA.1),type(description):Turn()
A_2448_G_synonymous	113	type(description):Chain(Spike glycoprotein),type(description):Chain(Spike protein S2),type(description):Chain(Spike protein S2'),type(description):Topological domain(Extracellular),type(description):Region(Fusion peptide 1),type(description):Site(Cleavage; by host TMPRSS2 or CTSL),type(description):Helix()
G_2611_T_missense	113	type(description):Chain(Spike glycoprotein),type(description):Chain(Spike protein S2),type(description):Chain(Spike protein S2'),type(description):Topological domain(Extracellular),type(description):Helix()
C_988_T_missense	112	type(description):Chain(Spike glycoprotein),type(description):Chain(Spike protein S1),type(description):Topological domain(Extracellular),type(description):Region(Receptor-binding domain (RBD)),type(description):Region(Disordered)
C_3793_T_missense	112	type(description):Chain(Spike glycoprotein),type(description):Chain(Spike protein S2),type(description):Chain(Spike protein S2'),type(description):Topological domain(Cytoplasmic),type(description):Motif(Binding to host plasma membrane localising/FERM domain proteins)
A_3291_T_synonymous	112	type(description):Chain(Spike glycoprotein),type(description):Chain(Spike protein S2),type(description):Chain(Spike protein S2'),type(description):Topological domain(Extracellular),type(description):Disulfide bond(),type(description):Beta strand()
C_3816_T_synonymous	112	type(description):Chain(Spike glycoprotein),type(description):Chain(Spike protein S2),type(description):Chain(Spike protein S2'),type(description):Topological domain(Cytoplasmic),type(description):Motif(KxHxx, ER retrieval signal (COPI))
C_3607_T_missense	112	type(description):Chain(Spike glycoprotein),type(description):Chain(Spike protein S2),type(description):Chain(Spike protein S2'),type(description):Topological domain(Extracellular),type(description):Coiled coil()
T_1111_C_missense	111	type(description):Chain(Spike glycoprotein),type(description):Chain(Spike protein S1),type(description):Topological domain(Extracellular),type(description):Domain(BetaCoV S1-CTD),type(description):Region(Receptor-binding domain (RBD))
T_720_C_synonymous	111	type(description):Chain(Spike glycoprotein),type(description):Chain(Spike protein S1),type(description):Topological domain(Extracellular),type(description):Domain(BetaCoV S1-NTD),type(description):Beta strand()
G_452_T_missense	111	type(description):Chain(Spike glycoprotein),type(description):Chain(Spike protein S1),type(description):Topological domain(Extracellular),type(description):Domain(BetaCoV S1-NTD),type(description):Region(Disordered),type(description):Disulfide bond()
A_1452_G_synonymous	111	type(description):Chain(Spike glycoprotein),type(description):Chain(Spike protein S1),type(description):Topological domain(Extracellular),type(description):Domain(BetaCoV S1-CTD),type(description):Region(Receptor-binding domain (RBD)),type(description):Region(Receptor-binding motif; binding to human ACE2),type(description):Region(Disordered),type(description):Disulfide bond(),type(description):Di…
G_3457_T_missense	110	type(description):Chain(Spike glycoprotein),type(description):Chain(Spike protein S2),type(description):Chain(Spike protein S2'),type(description):Topological domain(Extracellular),type(description):Helix()
G_819_T_missense	110	type(description):Chain(Spike glycoprotein),type(description):Chain(Spike protein S1),type(description):Topological domain(Extracellular),type(description):Domain(BetaCoV S1-NTD),type(description):Beta strand()
T_66_C_synonymous	110	type(description):Chain(Spike glycoprotein),type(description):Chain(Spike protein S1),type(description):Topological domain(Extracellular),type(description):Domain(BetaCoV S1-NTD),type(description):Region(Disordered),type(description):Disulfide bond(),type(description):Beta strand()
G_542_C_missense	109	type(description):Chain(Spike glycoprotein),type(description):Chain(Spike protein S1),type(description):Topological domain(Extracellular),type(description):Domain(BetaCoV S1-NTD),type(description):Region(Disordered),type(description):Beta strand()
C_2081_T_missense	108	type(description):Chain(Spike glycoprotein),type(description):Chain(Spike protein S2),type(description):Topological domain(Extracellular),type(description):Beta strand()
T_629_C_missense	108	type(description):Chain(Spike glycoprotein),type(description):Chain(Spike protein S1),type(description):Topological domain(Extracellular),type(description):Domain(BetaCoV S1-NTD),type(description):Beta strand()
T_1320_A_missense	108	type(description):Chain(Spike glycoprotein),type(description):Chain(Spike protein S1),type(description):Topological domain(Extracellular),type(description):Domain(BetaCoV S1-CTD),type(description):Region(Receptor-binding domain (RBD)),type(description):Region(Receptor-binding motif; binding to human ACE2),type(description):Disulfide bond(),type(description):Natural variant(in strain: Omicron/BA.1…
T_1095_C_synonymous	107	type(description):Chain(Spike glycoprotein),type(description):Chain(Spike protein S1),type(description):Topological domain(Extracellular),type(description):Domain(BetaCoV S1-CTD),type(description):Region(Receptor-binding domain (RBD))
C_1565_T_missense	106	type(description):Chain(Spike glycoprotein),type(description):Chain(Spike protein S1),type(description):Topological domain(Extracellular),type(description):Domain(BetaCoV S1-CTD),type(description):Region(Receptor-binding domain (RBD)),type(description):Region(Disordered),type(description):Disulfide bond()
G_2837_T_missense	106	type(description):Chain(Spike glycoprotein),type(description):Chain(Spike protein S2),type(description):Chain(Spike protein S2'),type(description):Topological domain(Extracellular),type(description):Region(Heptad repeat 1),type(description):Helix()
A_2608_G_missense	106	type(description):Chain(Spike glycoprotein),type(description):Chain(Spike protein S2),type(description):Chain(Spike protein S2'),type(description):Topological domain(Extracellular),type(description):Helix()
A_3218_T_missense	105	type(description):Chain(Spike glycoprotein),type(description):Chain(Spike protein S2),type(description):Chain(Spike protein S2'),type(description):Topological domain(Extracellular),type(description):Beta strand()
A_3483_G_synonymous	105	type(description):Chain(Spike glycoprotein),type(description):Chain(Spike protein S2),type(description):Chain(Spike protein S2'),type(description):Topological domain(Extracellular)
C_2941_T_missense	105	type(description):Chain(Spike glycoprotein),type(description):Chain(Spike protein S2),type(description):Chain(Spike protein S2'),type(description):Topological domain(Extracellular),type(description):Coiled coil(),type(description):Helix()
A_644_G_missense	105	type(description):Chain(Spike glycoprotein),type(description):Chain(Spike protein S1),type(description):Topological domain(Extracellular),type(description):Domain(BetaCoV S1-NTD),type(description):Beta strand()
A_463_C_missense	105	type(description):Chain(Spike glycoprotein),type(description):Chain(Spike protein S1),type(description):Topological domain(Extracellular),type(description):Domain(BetaCoV S1-NTD),type(description):Region(Disordered),type(description):Disulfide bond(),type(description):Beta strand()
A_441_T_missense	104	type(description):Chain(Spike glycoprotein),type(description):Chain(Spike protein S1),type(description):Topological domain(Extracellular),type(description):Domain(BetaCoV S1-NTD),type(description):Region(Disordered),type(description):Disulfide bond(),type(description):Natural variant(in strain: Omicron/BA.2.75),type(description):Turn()
T_3577_C_synonymous	104	type(description):Chain(Spike glycoprotein),type(description):Chain(Spike protein S2),type(description):Chain(Spike protein S2'),type(description):Topological domain(Extracellular),type(description):Region(Heptad repeat 2),type(description):Coiled coil()
G_286_C_missense	103	type(description):Chain(Spike glycoprotein),type(description):Chain(Spike protein S1),type(description):Topological domain(Extracellular),type(description):Domain(BetaCoV S1-NTD),type(description):Disulfide bond(),type(description):Beta strand()
G_3749_T_missense	103	type(description):Chain(Spike glycoprotein),type(description):Chain(Spike protein S2),type(description):Chain(Spike protein S2'),type(description):Topological domain(Cytoplasmic)
G_3195_C_synonymous	102	type(description):Chain(Spike glycoprotein),type(description):Chain(Spike protein S2),type(description):Chain(Spike protein S2'),type(description):Topological domain(Extracellular),type(description):Beta strand()
T_414_C_synonymous	102	type(description):Chain(Spike glycoprotein),type(description):Chain(Spike protein S1),type(description):Topological domain(Extracellular),type(description):Domain(BetaCoV S1-NTD),type(description):Disulfide bond(),type(description):Natural variant(in strain: Gamma/P.1),type(description):Beta strand()
A_3685_G_missense	101	type(description):Chain(Spike glycoprotein),type(description):Chain(Spike protein S2),type(description):Chain(Spike protein S2'),type(description):Transmembrane(Helical),type(description):Helix()
T_1233_C_synonymous	101	type(description):Chain(Spike glycoprotein),type(description):Chain(Spike protein S1),type(description):Topological domain(Extracellular),type(description):Domain(BetaCoV S1-CTD),type(description):Region(Receptor-binding domain (RBD)),type(description):Disulfide bond(),type(description):Disulfide bond(),type(description):Beta strand()
T_10_A_missense	101	type(description):Signal(),type(description):Region(Disordered)
A_81_G_synonymous	101	type(description):Chain(Spike glycoprotein),type(description):Chain(Spike protein S1),type(description):Topological domain(Extracellular),type(description):Domain(BetaCoV S1-NTD),type(description):Disulfide bond(),type(description):Natural variant(in strain: Omicron/BA.2, Omicron/BA.2.12.1, Omicron/BA.2.75, Omicron/BA.4, Omicron/BA.5),type(description):Beta strand()
G_1005_T_missense	100	type(description):Chain(Spike glycoprotein),type(description):Chain(Spike protein S1),type(description):Topological domain(Extracellular),type(description):Domain(BetaCoV S1-CTD),type(description):Region(Receptor-binding domain (RBD)),type(description):Region(Disordered)
T_1131_C_synonymous	100	type(description):Chain(Spike glycoprotein),type(description):Chain(Spike protein S1),type(description):Topological domain(Extracellular),type(description):Domain(BetaCoV S1-CTD),type(description):Region(Receptor-binding domain (RBD)),type(description):Beta strand()
A_1060_G_missense	100	type(description):Chain(Spike glycoprotein),type(description):Chain(Spike protein S1),type(description):Topological domain(Extracellular),type(description):Domain(BetaCoV S1-CTD),type(description):Region(Receptor-binding domain (RBD)),type(description):Disulfide bond()
T_1923_C_synonymous	100	type(description):Chain(Spike glycoprotein),type(description):Chain(Spike protein S1),type(description):Topological domain(Extracellular),type(description):Disulfide bond()
G_1662_T_missense	99	type(description):Chain(Spike glycoprotein),type(description):Chain(Spike protein S1),type(description):Topological domain(Extracellular),type(description):Disulfide bond(),type(description):Beta strand()
G_1876_T_missense	99	type(description):Chain(Spike glycoprotein),type(description):Chain(Spike protein S1),type(description):Topological domain(Extracellular),type(description):Region(Disordered),type(description):Disulfide bond(),type(description):Turn()
C_342_T_synonymous	99	type(description):Chain(Spike glycoprotein),type(description):Chain(Spike protein S1),type(description):Topological domain(Extracellular),type(description):Domain(BetaCoV S1-NTD),type(description):Disulfide bond(),type(description):Beta strand()
T_5_C_missense	98	type(description):Signal(),type(description):Region(Disordered)
T_1597_C_synonymous	98	type(description):Chain(Spike glycoprotein),type(description):Chain(Spike protein S1),type(description):Topological domain(Extracellular),type(description):Region(Receptor-binding domain (RBD)),type(description):Region(Disordered)
T_1458_C_synonymous	97	type(description):Chain(Spike glycoprotein),type(description):Chain(Spike protein S1),type(description):Topological domain(Extracellular),type(description):Domain(BetaCoV S1-CTD),type(description):Region(Receptor-binding domain (RBD)),type(description):Region(Receptor-binding motif; binding to human ACE2),type(description):Region(Disordered),type(description):Disulfide bond(),type(description):Di…
G_3272_T_missense	97	type(description):Chain(Spike glycoprotein),type(description):Chain(Spike protein S2),type(description):Chain(Spike protein S2'),type(description):Topological domain(Extracellular),type(description):Disulfide bond(),type(description):Beta strand()
C_1435_T_missense	97	type(description):Chain(Spike glycoprotein),type(description):Chain(Spike protein S1),type(description):Topological domain(Extracellular),type(description):Domain(BetaCoV S1-CTD),type(description):Region(Receptor-binding domain (RBD)),type(description):Region(Receptor-binding motif; binding to human ACE2),type(description):Region(Disordered),type(description):Disulfide bond()
T_258_C_synonymous	97	type(description):Chain(Spike glycoprotein),type(description):Chain(Spike protein S1),type(description):Topological domain(Extracellular),type(description):Domain(BetaCoV S1-NTD),type(description):Disulfide bond(),type(description):Helix()
C_776_T_missense	96	type(description):Chain(Spike glycoprotein),type(description):Chain(Spike protein S1),type(description):Topological domain(Extracellular),type(description):Domain(BetaCoV S1-NTD),type(description):Region(Disordered),type(description):Beta strand()
G_1337_T_missense	96	type(description):Chain(Spike glycoprotein),type(description):Chain(Spike protein S1),type(description):Topological domain(Extracellular),type(description):Domain(BetaCoV S1-CTD),type(description):Region(Receptor-binding domain (RBD)),type(description):Region(Receptor-binding motif; binding to human ACE2),type(description):Disulfide bond(),type(description):Turn()
G_455_T_missense	96	type(description):Chain(Spike glycoprotein),type(description):Chain(Spike protein S1),type(description):Topological domain(Extracellular),type(description):Domain(BetaCoV S1-NTD),type(description):Region(Disordered),type(description):Disulfide bond(),type(description):Beta strand()
C_3026_T_missense	96	type(description):Chain(Spike glycoprotein),type(description):Chain(Spike protein S2),type(description):Chain(Spike protein S2'),type(description):Topological domain(Extracellular)
C_3759_T_synonymous	96	type(description):Chain(Spike glycoprotein),type(description):Chain(Spike protein S2),type(description):Chain(Spike protein S2'),type(description):Topological domain(Cytoplasmic),type(description):Lipidation(S-palmitoyl cysteine; by host ZDHHC20; partial)
T_1347_C_synonymous	96	type(description):Chain(Spike glycoprotein),type(description):Chain(Spike protein S1),type(description):Topological domain(Extracellular),type(description):Domain(BetaCoV S1-CTD),type(description):Region(Receptor-binding domain (RBD)),type(description):Region(Receptor-binding motif; binding to human ACE2),type(description):Region(Immunodominant HLA epitope recognized by the CD8+; called NF9 pepti…
C_1818_T_synonymous	96	type(description):Chain(Spike glycoprotein),type(description):Chain(Spike protein S1),type(description):Topological domain(Extracellular)
C_1491_T_synonymous	96	type(description):Chain(Spike glycoprotein),type(description):Chain(Spike protein S1),type(description):Topological domain(Extracellular),type(description):Domain(BetaCoV S1-CTD),type(description):Region(Receptor-binding domain (RBD)),type(description):Region(Receptor-binding motif; binding to human ACE2),type(description):Disulfide bond()
T_3252_G_missense	96	type(description):Chain(Spike glycoprotein),type(description):Chain(Spike protein S2),type(description):Chain(Spike protein S2'),type(description):Topological domain(Extracellular),type(description):Disulfide bond()
T_1665_G_synonymous	95	type(description):Chain(Spike glycoprotein),type(description):Chain(Spike protein S1),type(description):Topological domain(Extracellular),type(description):Disulfide bond()
A_2530_G_missense	95	type(description):Chain(Spike glycoprotein),type(description):Chain(Spike protein S2),type(description):Chain(Spike protein S2'),type(description):Topological domain(Extracellular),type(description):Region(Disordered),type(description):Region(Fusion peptide 2),type(description):Disulfide bond(),type(description):Beta strand()
A_3694_C_missense	95	type(description):Chain(Spike glycoprotein),type(description):Chain(Spike protein S2),type(description):Chain(Spike protein S2'),type(description):Transmembrane(Helical),type(description):Helix()
A_3338_T_missense	95	type(description):Chain(Spike glycoprotein),type(description):Chain(Spike protein S2),type(description):Chain(Spike protein S2'),type(description):Topological domain(Extracellular),type(description):Disulfide bond(),type(description):Beta strand()
T_1107_C_synonymous	95	type(description):Chain(Spike glycoprotein),type(description):Chain(Spike protein S1),type(description):Topological domain(Extracellular),type(description):Domain(BetaCoV S1-CTD),type(description):Region(Receptor-binding domain (RBD)),type(description):Helix()
A_2030_T_missense	95	type(description):Chain(Spike glycoprotein),type(description):Chain(Spike protein S1),type(description):Topological domain(Extracellular),type(description):Region(Disordered)
A_1701_G_synonymous	95	type(description):Chain(Spike glycoprotein),type(description):Chain(Spike protein S1),type(description):Topological domain(Extracellular),type(description):Disulfide bond(),type(description):Beta strand()
C_940_A_missense	94	type(description):Chain(Spike glycoprotein),type(description):Chain(Spike protein S1),type(description):Topological domain(Extracellular),type(description):Beta strand()
T_1461_C_synonymous	93	type(description):Chain(Spike glycoprotein),type(description):Chain(Spike protein S1),type(description):Topological domain(Extracellular),type(description):Domain(BetaCoV S1-CTD),type(description):Region(Receptor-binding domain (RBD)),type(description):Region(Receptor-binding motif; binding to human ACE2),type(description):Region(Disordered),type(description):Disulfide bond(),type(description):Di…
C_2093_T_missense	93	type(description):Chain(Spike glycoprotein),type(description):Chain(Spike protein S2),type(description):Topological domain(Extracellular)
A_545_C_missense	93	type(description):Chain(Spike glycoprotein),type(description):Chain(Spike protein S1),type(description):Topological domain(Extracellular),type(description):Domain(BetaCoV S1-NTD),type(description):Region(Disordered)
T_160_C_synonymous	92	type(description):Chain(Spike glycoprotein),type(description):Chain(Spike protein S1),type(description):Topological domain(Extracellular),type(description):Domain(BetaCoV S1-NTD),type(description):Disulfide bond(),type(description):Beta strand()
A_351_G_synonymous	92	type(description):Chain(Spike glycoprotein),type(description):Chain(Spike protein S1),type(description):Topological domain(Extracellular),type(description):Domain(BetaCoV S1-NTD),type(description):Disulfide bond(),type(description):Beta strand()
T_1716_C_synonymous	92	type(description):Chain(Spike glycoprotein),type(description):Chain(Spike protein S1),type(description):Topological domain(Extracellular),type(description):Disulfide bond(),type(description):Beta strand()
G_1843_T_missense	91	type(description):Chain(Spike glycoprotein),type(description):Chain(Spike protein S1),type(description):Topological domain(Extracellular)
C_1062_A_missense	91	type(description):Chain(Spike glycoprotein),type(description):Chain(Spike protein S1),type(description):Topological domain(Extracellular),type(description):Domain(BetaCoV S1-CTD),type(description):Region(Receptor-binding domain (RBD)),type(description):Disulfide bond(),type(description):Beta strand()
C_1173_T_synonymous	91	type(description):Chain(Spike glycoprotein),type(description):Chain(Spike protein S1),type(description):Topological domain(Extracellular),type(description):Domain(BetaCoV S1-CTD),type(description):Region(Receptor-binding domain (RBD)),type(description):Disulfide bond(),type(description):Disulfide bond(),type(description):Beta strand()
A_217_G_missense	91	type(description):Chain(Spike glycoprotein),type(description):Chain(Spike protein S1),type(description):Topological domain(Extracellular),type(description):Domain(BetaCoV S1-NTD),type(description):Region(Disordered),type(description):Disulfide bond(),type(description):Turn()
G_519_A_synonymous	91	type(description):Chain(Spike glycoprotein),type(description):Chain(Spike protein S1),type(description):Topological domain(Extracellular),type(description):Domain(BetaCoV S1-NTD),type(description):Region(Disordered)
T_2154_C_synonymous	91	type(description):Chain(Spike glycoprotein),type(description):Chain(Spike protein S2),type(description):Topological domain(Extracellular),type(description):Beta strand()
T_3159_C_synonymous	90	type(description):Chain(Spike glycoprotein),type(description):Chain(Spike protein S2),type(description):Chain(Spike protein S2'),type(description):Topological domain(Extracellular),type(description):Beta strand()
C_1713_T_synonymous	90	type(description):Chain(Spike glycoprotein),type(description):Chain(Spike protein S1),type(description):Topological domain(Extracellular),type(description):Disulfide bond(),type(description):Beta strand()
C_752_T_missense	90	type(description):Chain(Spike glycoprotein),type(description):Chain(Spike protein S1),type(description):Topological domain(Extracellular),type(description):Domain(BetaCoV S1-NTD),type(description):Region(Disordered),type(description):Natural variant(in strain: Lambda/C.37),type(description):Beta strand()
G_3310_C_missense	90	type(description):Chain(Spike glycoprotein),type(description):Chain(Spike protein S2),type(description):Chain(Spike protein S2'),type(description):Topological domain(Extracellular),type(description):Disulfide bond(),type(description):Beta strand()
G_2828_T_missense	90	type(description):Chain(Spike glycoprotein),type(description):Chain(Spike protein S2),type(description):Chain(Spike protein S2'),type(description):Topological domain(Extracellular),type(description):Region(Heptad repeat 1),type(description):Helix()
G_3621_T_missense	90	type(description):Chain(Spike glycoprotein),type(description):Chain(Spike protein S2),type(description):Chain(Spike protein S2'),type(description):Topological domain(Extracellular)
T_921_C_synonymous	89	type(description):Chain(Spike glycoprotein),type(description):Chain(Spike protein S1),type(description):Topological domain(Extracellular),type(description):Beta strand()
A_197_G_missense	89	type(description):Chain(Spike glycoprotein),type(description):Chain(Spike protein S1),type(description):Topological domain(Extracellular),type(description):Domain(BetaCoV S1-NTD),type(description):Disulfide bond(),type(description):Beta strand()
G_2973_T_synonymous	88	type(description):Chain(Spike glycoprotein),type(description):Chain(Spike protein S2),type(description):Chain(Spike protein S2'),type(description):Topological domain(Extracellular),type(description):Coiled coil()
C_3402_T_synonymous	88	type(description):Chain(Spike glycoprotein),type(description):Chain(Spike protein S2),type(description):Chain(Spike protein S2'),type(description):Topological domain(Extracellular),type(description):Glycosylation(N-linked (GlcNAc...) (complex) asparagine; by host),type(description):Beta strand()
G_2731_A_missense	88	type(description):Chain(Spike glycoprotein),type(description):Chain(Spike protein S2),type(description):Chain(Spike protein S2'),type(description):Topological domain(Extracellular),type(description):Helix()
G_2536_T_missense	88	type(description):Chain(Spike glycoprotein),type(description):Chain(Spike protein S2),type(description):Chain(Spike protein S2'),type(description):Topological domain(Extracellular),type(description):Region(Disordered),type(description):Region(Fusion peptide 2),type(description):Disulfide bond()
T_3576_C_synonymous	88	type(description):Chain(Spike glycoprotein),type(description):Chain(Spike protein S2),type(description):Chain(Spike protein S2'),type(description):Topological domain(Extracellular),type(description):Region(Heptad repeat 2),type(description):Coiled coil(),type(description):Helix()
A_2556_T_synonymous	88	type(description):Chain(Spike glycoprotein),type(description):Chain(Spike protein S2),type(description):Chain(Spike protein S2'),type(description):Topological domain(Extracellular),type(description):Region(Disordered),type(description):Region(Fusion peptide 2),type(description):Helix()
T_377_C_missense	88	type(description):Chain(Spike glycoprotein),type(description):Chain(Spike protein S1),type(description):Topological domain(Extracellular),type(description):Domain(BetaCoV S1-NTD),type(description):Disulfide bond()
C_814_T_missense	87	type(description):Chain(Spike glycoprotein),type(description):Chain(Spike protein S1),type(description):Topological domain(Extracellular),type(description):Domain(BetaCoV S1-NTD),type(description):Beta strand()
A_220_T_missense	87	type(description):Chain(Spike glycoprotein),type(description):Chain(Spike protein S1),type(description):Topological domain(Extracellular),type(description):Domain(BetaCoV S1-NTD),type(description):Region(Disordered),type(description):Disulfide bond(),type(description):Turn()
T_1355_A_missense	87	type(description):Chain(Spike glycoprotein),type(description):Chain(Spike protein S1),type(description):Topological domain(Extracellular),type(description):Domain(BetaCoV S1-CTD),type(description):Region(Receptor-binding domain (RBD)),type(description):Region(Receptor-binding motif; binding to human ACE2),type(description):Region(Immunodominant HLA epitope recognized by the CD8+; called NF9 pepti…
G_639_T_synonymous	87	type(description):Chain(Spike glycoprotein),type(description):Chain(Spike protein S1),type(description):Topological domain(Extracellular),type(description):Domain(BetaCoV S1-NTD),type(description):Natural variant(in strain: Omicron/BA.2, Omicron/BA.2.12.1, Omicron/BA.2.75, Omicron/BA.4, Omicron/BA.5),type(description):Beta strand()
T_2460_C_synonymous	87	type(description):Chain(Spike glycoprotein),type(description):Chain(Spike protein S2),type(description):Chain(Spike protein S2'),type(description):Topological domain(Extracellular),type(description):Region(Fusion peptide 1),type(description):Helix()
T_2574_C_synonymous	87	type(description):Chain(Spike glycoprotein),type(description):Chain(Spike protein S2),type(description):Chain(Spike protein S2'),type(description):Topological domain(Extracellular),type(description):Beta strand()
C_751_A_missense	87	type(description):Chain(Spike glycoprotein),type(description):Chain(Spike protein S1),type(description):Topological domain(Extracellular),type(description):Domain(BetaCoV S1-NTD),type(description):Region(Disordered),type(description):Natural variant(in strain: Lambda/C.37),type(description):Beta strand()
T_1167_C_synonymous	86	type(description):Chain(Spike glycoprotein),type(description):Chain(Spike protein S1),type(description):Topological domain(Extracellular),type(description):Domain(BetaCoV S1-CTD),type(description):Region(Receptor-binding domain (RBD)),type(description):Disulfide bond(),type(description):Beta strand()
C_857_T_missense	86	type(description):Chain(Spike glycoprotein),type(description):Chain(Spike protein S1),type(description):Topological domain(Extracellular),type(description):Domain(BetaCoV S1-NTD),type(description):Region(Putative superantigen; may bind T-cell receptor alpha/TRAC),type(description):Beta strand()
G_277_T_missense	86	type(description):Chain(Spike glycoprotein),type(description):Chain(Spike protein S1),type(description):Topological domain(Extracellular),type(description):Domain(BetaCoV S1-NTD),type(description):Disulfide bond(),type(description):Beta strand()
A_287_G_missense	86	type(description):Chain(Spike glycoprotein),type(description):Chain(Spike protein S1),type(description):Topological domain(Extracellular),type(description):Domain(BetaCoV S1-NTD),type(description):Disulfide bond(),type(description):Beta strand()
A_545_G_missense	86	type(description):Chain(Spike glycoprotein),type(description):Chain(Spike protein S1),type(description):Topological domain(Extracellular),type(description):Domain(BetaCoV S1-NTD),type(description):Region(Disordered)
C_73_A_missense	86	type(description):Chain(Spike glycoprotein),type(description):Chain(Spike protein S1),type(description):Topological domain(Extracellular),type(description):Domain(BetaCoV S1-NTD),type(description):Region(Disordered),type(description):Disulfide bond(),type(description):Natural variant(in strain: Omicron/BA.2, Omicron/BA.2.12.1, Omicron/BA.2.75, Omicron/BA.4, Omicron/BA.5)
A_3180_T_synonymous	86	type(description):Chain(Spike glycoprotein),type(description):Chain(Spike protein S2),type(description):Chain(Spike protein S2'),type(description):Topological domain(Extracellular),type(description):Beta strand()
C_915_T_synonymous	86	type(description):Chain(Spike glycoprotein),type(description):Chain(Spike protein S1),type(description):Topological domain(Extracellular),type(description):Beta strand()
G_2674_T_missense	86	type(description):Chain(Spike glycoprotein),type(description):Chain(Spike protein S2),type(description):Chain(Spike protein S2'),type(description):Topological domain(Extracellular),type(description):Beta strand()
C_2825_T_missense	86	type(description):Chain(Spike glycoprotein),type(description):Chain(Spike protein S2),type(description):Chain(Spike protein S2'),type(description):Topological domain(Extracellular),type(description):Region(Heptad repeat 1),type(description):Helix()
T_993_C_synonymous	86	type(description):Chain(Spike glycoprotein),type(description):Chain(Spike protein S1),type(description):Topological domain(Extracellular),type(description):Region(Receptor-binding domain (RBD)),type(description):Region(Disordered),type(description):Glycosylation(N-linked (GlcNAc...) (complex) asparagine; by host),type(description):Mutagenesis(Reduced viral infectivity.)
C_1895_G_missense	85	type(description):Chain(Spike glycoprotein),type(description):Chain(Spike protein S1),type(description):Topological domain(Extracellular),type(description):Region(Disordered),type(description):Disulfide bond(),type(description):Helix()
T_190_A_missense	85	type(description):Chain(Spike glycoprotein),type(description):Chain(Spike protein S1),type(description):Topological domain(Extracellular),type(description):Domain(BetaCoV S1-NTD),type(description):Disulfide bond(),type(description):Beta strand()
G_3397_T_missense	85	type(description):Chain(Spike glycoprotein),type(description):Chain(Spike protein S2),type(description):Chain(Spike protein S2'),type(description):Topological domain(Extracellular),type(description):Beta strand()
G_2306_T_missense	85	type(description):Chain(Spike glycoprotein),type(description):Chain(Spike protein S2),type(description):Topological domain(Extracellular),type(description):Helix()
C_3153_T_synonymous	84	type(description):Chain(Spike glycoprotein),type(description):Chain(Spike protein S2),type(description):Chain(Spike protein S2'),type(description):Topological domain(Extracellular),type(description):Beta strand()
G_2294_A_missense	84	type(description):Chain(Spike glycoprotein),type(description):Chain(Spike protein S2),type(description):Topological domain(Extracellular),type(description):Helix()
G_44_T_missense	83	type(description):Chain(Spike glycoprotein),type(description):Chain(Spike protein S1),type(description):Topological domain(Extracellular),type(description):Domain(BetaCoV S1-NTD),type(description):Region(Disordered)
A_451_G_missense	83	type(description):Chain(Spike glycoprotein),type(description):Chain(Spike protein S1),type(description):Topological domain(Extracellular),type(description):Domain(BetaCoV S1-NTD),type(description):Region(Disordered),type(description):Disulfide bond()
G_1374_T_missense	83	type(description):Chain(Spike glycoprotein),type(description):Chain(Spike protein S1),type(description):Topological domain(Extracellular),type(description):Domain(BetaCoV S1-CTD),type(description):Region(Receptor-binding domain (RBD)),type(description):Region(Receptor-binding motif; binding to human ACE2),type(description):Region(Disordered),type(description):Disulfide bond(),type(description):Be…
C_2359_A_missense	83	type(description):Chain(Spike glycoprotein),type(description):Chain(Spike protein S2),type(description):Topological domain(Extracellular),type(description):Beta strand()
A_413_G_missense	83	type(description):Chain(Spike glycoprotein),type(description):Chain(Spike protein S1),type(description):Topological domain(Extracellular),type(description):Domain(BetaCoV S1-NTD),type(description):Disulfide bond(),type(description):Beta strand()
G_3450_T_missense	82	type(description):Chain(Spike glycoprotein),type(description):Chain(Spike protein S2),type(description):Chain(Spike protein S2'),type(description):Topological domain(Extracellular),type(description):Helix()
G_139_T_missense	82	type(description):Chain(Spike glycoprotein),type(description):Chain(Spike protein S1),type(description):Topological domain(Extracellular),type(description):Domain(BetaCoV S1-NTD),type(description):Disulfide bond(),type(description):Beta strand()
C_3601_A_missense	82	type(description):Chain(Spike glycoprotein),type(description):Chain(Spike protein S2),type(description):Chain(Spike protein S2'),type(description):Topological domain(Extracellular),type(description):Region(Heptad repeat 2),type(description):Coiled coil()
A_2030_G_missense	82	type(description):Chain(Spike glycoprotein),type(description):Chain(Spike protein S1),type(description):Topological domain(Extracellular),type(description):Region(Disordered)
T_530_C_missense	82	type(description):Chain(Spike glycoprotein),type(description):Chain(Spike protein S1),type(description):Topological domain(Extracellular),type(description):Domain(BetaCoV S1-NTD),type(description):Region(Disordered)
T_2907_C_synonymous	82	type(description):Chain(Spike glycoprotein),type(description):Chain(Spike protein S2),type(description):Chain(Spike protein S2'),type(description):Topological domain(Extracellular),type(description):Region(Heptad repeat 1),type(description):Coiled coil(),type(description):Natural variant(in strain: Omicron/BA.1, Omicron/BA.2, Omicron/BA.2.12.1, Omicron/BA.2.75, Omicron/BA.4, Omicron/BA.5)
G_336_T_synonymous	82	type(description):Chain(Spike glycoprotein),type(description):Chain(Spike protein S1),type(description):Topological domain(Extracellular),type(description):Domain(BetaCoV S1-NTD),type(description):Disulfide bond(),type(description):Beta strand()
G_710_A_missense	82	type(description):Chain(Spike glycoprotein),type(description):Chain(Spike protein S1),type(description):Topological domain(Extracellular),type(description):Domain(BetaCoV S1-NTD)
T_3066_C_synonymous	81	type(description):Chain(Spike glycoprotein),type(description):Chain(Spike protein S2),type(description):Chain(Spike protein S2'),type(description):Topological domain(Extracellular),type(description):Helix()
T_2163_A_missense	80	type(description):Chain(Spike glycoprotein),type(description):Chain(Spike protein S2),type(description):Topological domain(Extracellular),type(description):Beta strand()
C_815_T_missense	80	type(description):Chain(Spike glycoprotein),type(description):Chain(Spike protein S1),type(description):Topological domain(Extracellular),type(description):Domain(BetaCoV S1-NTD),type(description):Beta strand()
G_3752_T_missense	80	type(description):Chain(Spike glycoprotein),type(description):Chain(Spike protein S2),type(description):Chain(Spike protein S2'),type(description):Topological domain(Cytoplasmic)
C_2420_T_missense	80	type(description):Chain(Spike glycoprotein),type(description):Chain(Spike protein S2),type(description):Topological domain(Extracellular),type(description):Beta strand()
G_1332_A_synonymous	80	type(description):Chain(Spike glycoprotein),type(description):Chain(Spike protein S1),type(description):Topological domain(Extracellular),type(description):Domain(BetaCoV S1-CTD),type(description):Region(Receptor-binding domain (RBD)),type(description):Region(Receptor-binding motif; binding to human ACE2),type(description):Disulfide bond(),type(description):Turn()
T_470_C_missense	79	type(description):Chain(Spike glycoprotein),type(description):Chain(Spike protein S1),type(description):Topological domain(Extracellular),type(description):Domain(BetaCoV S1-NTD),type(description):Region(Disordered),type(description):Disulfide bond(),type(description):Natural variant(in strain: Delta/B.1.617.2),type(description):Beta strand()
C_2254_T_missense	79	type(description):Chain(Spike glycoprotein),type(description):Chain(Spike protein S2),type(description):Topological domain(Extracellular),type(description):Disulfide bond(),type(description):Helix()
A_1250_G_missense	79	type(description):Chain(Spike glycoprotein),type(description):Chain(Spike protein S1),type(description):Topological domain(Extracellular),type(description):Domain(BetaCoV S1-CTD),type(description):Region(Receptor-binding domain (RBD)),type(description):Disulfide bond(),type(description):Disulfide bond()
G_1879_C_missense	79	type(description):Chain(Spike glycoprotein),type(description):Chain(Spike protein S1),type(description):Topological domain(Extracellular),type(description):Region(Disordered),type(description):Disulfide bond(),type(description):Turn()
T_2517_C_synonymous	79	type(description):Chain(Spike glycoprotein),type(description):Chain(Spike protein S2),type(description):Chain(Spike protein S2'),type(description):Topological domain(Extracellular),type(description):Region(Disordered),type(description):Region(Fusion peptide 2)
C_2095_A_missense	79	type(description):Chain(Spike glycoprotein),type(description):Chain(Spike protein S2),type(description):Topological domain(Extracellular)
G_2824_T_missense	78	type(description):Chain(Spike glycoprotein),type(description):Chain(Spike protein S2),type(description):Chain(Spike protein S2'),type(description):Topological domain(Extracellular),type(description):Region(Heptad repeat 1),type(description):Helix()
C_2572_T_missense	78	type(description):Chain(Spike glycoprotein),type(description):Chain(Spike protein S2),type(description):Chain(Spike protein S2'),type(description):Topological domain(Extracellular)
G_3778_T_missense	78	type(description):Chain(Spike glycoprotein),type(description):Chain(Spike protein S2),type(description):Chain(Spike protein S2'),type(description):Topological domain(Cytoplasmic),type(description):Motif(Diacidic ER export motif (host COPII))
G_2786_T_missense	78	type(description):Chain(Spike glycoprotein),type(description):Chain(Spike protein S2),type(description):Chain(Spike protein S2'),type(description):Topological domain(Extracellular),type(description):Region(Heptad repeat 1),type(description):Helix()
C_3209_T_missense	77	type(description):Chain(Spike glycoprotein),type(description):Chain(Spike protein S2),type(description):Chain(Spike protein S2'),type(description):Topological domain(Extracellular),type(description):Beta strand()
T_939_C_synonymous	77	type(description):Chain(Spike glycoprotein),type(description):Chain(Spike protein S1),type(description):Topological domain(Extracellular),type(description):Beta strand()
A_1248_G_synonymous	76	type(description):Chain(Spike glycoprotein),type(description):Chain(Spike protein S1),type(description):Topological domain(Extracellular),type(description):Domain(BetaCoV S1-CTD),type(description):Region(Receptor-binding domain (RBD)),type(description):Disulfide bond(),type(description):Disulfide bond()
C_1861_T_missense	76	type(description):Chain(Spike glycoprotein),type(description):Chain(Spike protein S1),type(description):Topological domain(Extracellular),type(description):Disulfide bond(),type(description):Helix()
A_1242_G_synonymous	76	type(description):Chain(Spike glycoprotein),type(description):Chain(Spike protein S1),type(description):Topological domain(Extracellular),type(description):Domain(BetaCoV S1-CTD),type(description):Region(Receptor-binding domain (RBD)),type(description):Disulfide bond(),type(description):Disulfide bond()
C_335_T_missense	76	type(description):Chain(Spike glycoprotein),type(description):Chain(Spike protein S1),type(description):Topological domain(Extracellular),type(description):Domain(BetaCoV S1-NTD),type(description):Disulfide bond(),type(description):Beta strand()
A_3753_G_synonymous	76	type(description):Chain(Spike glycoprotein),type(description):Chain(Spike protein S2),type(description):Chain(Spike protein S2'),type(description):Topological domain(Cytoplasmic)
G_2294_T_missense	75	type(description):Chain(Spike glycoprotein),type(description):Chain(Spike protein S2),type(description):Topological domain(Extracellular),type(description):Helix()
C_1559_T_missense	75	type(description):Chain(Spike glycoprotein),type(description):Chain(Spike protein S1),type(description):Topological domain(Extracellular),type(description):Domain(BetaCoV S1-CTD),type(description):Region(Receptor-binding domain (RBD)),type(description):Region(Disordered),type(description):Disulfide bond(),type(description):Beta strand()
G_874_T_missense	75	type(description):Chain(Spike glycoprotein),type(description):Chain(Spike protein S1),type(description):Topological domain(Extracellular),type(description):Domain(BetaCoV S1-NTD),type(description):Region(Putative superantigen; may bind T-cell receptor alpha/TRAC),type(description):Disulfide bond(),type(description):Helix()
G_3595_T_missense	75	type(description):Chain(Spike glycoprotein),type(description):Chain(Spike protein S2),type(description):Chain(Spike protein S2'),type(description):Topological domain(Extracellular),type(description):Region(Heptad repeat 2),type(description):Coiled coil()
A_1119_T_synonymous	75	type(description):Chain(Spike glycoprotein),type(description):Chain(Spike protein S1),type(description):Topological domain(Extracellular),type(description):Domain(BetaCoV S1-CTD),type(description):Region(Receptor-binding domain (RBD)),type(description):Natural variant(in strain: Omicron/BA.1, Omicron/BA.2, Omicron/BA.2.12.1, Omicron/BA.2.75, Omicron/BA.4, Omicron/BA.5),type(description):Helix()
G_2438_T_missense	74	type(description):Chain(Spike glycoprotein),type(description):Chain(Spike protein S2),type(description):Topological domain(Extracellular),type(description):Beta strand()
T_1620_C_synonymous	74	type(description):Chain(Spike glycoprotein),type(description):Chain(Spike protein S1),type(description):Topological domain(Extracellular),type(description):Region(Receptor-binding domain (RBD)),type(description):Region(Disordered),type(description):Disulfide bond(),type(description):Beta strand()
T_1683_C_synonymous	74	type(description):Chain(Spike glycoprotein),type(description):Chain(Spike protein S1),type(description):Topological domain(Extracellular),type(description):Disulfide bond()
A_539_G_missense	74	type(description):Chain(Spike glycoprotein),type(description):Chain(Spike protein S1),type(description):Topological domain(Extracellular),type(description):Domain(BetaCoV S1-NTD),type(description):Region(Disordered),type(description):Beta strand()
A_533_G_missense	74	type(description):Chain(Spike glycoprotein),type(description):Chain(Spike protein S1),type(description):Topological domain(Extracellular),type(description):Domain(BetaCoV S1-NTD),type(description):Region(Disordered)
T_3647_C_missense	74	type(description):Chain(Spike glycoprotein),type(description):Chain(Spike protein S2),type(description):Chain(Spike protein S2'),type(description):Transmembrane(Helical)
A_3180_G_synonymous	73	type(description):Chain(Spike glycoprotein),type(description):Chain(Spike protein S2),type(description):Chain(Spike protein S2'),type(description):Topological domain(Extracellular),type(description):Beta strand()
G_1956_A_synonymous	73	type(description):Chain(Spike glycoprotein),type(description):Chain(Spike protein S1),type(description):Topological domain(Extracellular),type(description):Beta strand()
G_1426_A_missense	73	type(description):Chain(Spike glycoprotein),type(description):Chain(Spike protein S1),type(description):Topological domain(Extracellular),type(description):Domain(BetaCoV S1-CTD),type(description):Region(Receptor-binding domain (RBD)),type(description):Region(Receptor-binding motif; binding to human ACE2),type(description):Region(Disordered),type(description):Disulfide bond()
G_208_A_missense	73	type(description):Chain(Spike glycoprotein),type(description):Chain(Spike protein S1),type(description):Topological domain(Extracellular),type(description):Domain(BetaCoV S1-NTD),type(description):Region(Disordered),type(description):Disulfide bond(),type(description):Natural variant(in strain: Alpha/B.1.1.7, Eta/B.1.525, 19B/501T, Omicron/BA.1, Omicron/BA.4, Omicron/BA.5; May compensate for redu…
A_290_G_missense	73	type(description):Chain(Spike glycoprotein),type(description):Chain(Spike protein S1),type(description):Topological domain(Extracellular),type(description):Domain(BetaCoV S1-NTD),type(description):Disulfide bond(),type(description):Beta strand()
G_1864_C_missense	73	type(description):Chain(Spike glycoprotein),type(description):Chain(Spike protein S1),type(description):Topological domain(Extracellular),type(description):Region(Disordered),type(description):Disulfide bond(),type(description):Helix()
C_2661_T_synonymous	72	type(description):Chain(Spike glycoprotein),type(description):Chain(Spike protein S2),type(description):Chain(Spike protein S2'),type(description):Topological domain(Extracellular),type(description):Helix()
A_1935_G_synonymous	72	type(description):Chain(Spike glycoprotein),type(description):Chain(Spike protein S1),type(description):Topological domain(Extracellular),type(description):Disulfide bond()
C_3282_T_synonymous	72	type(description):Chain(Spike glycoprotein),type(description):Chain(Spike protein S2),type(description):Chain(Spike protein S2'),type(description):Topological domain(Extracellular),type(description):Disulfide bond(),type(description):Beta strand()
G_3775_C_missense	72	type(description):Chain(Spike glycoprotein),type(description):Chain(Spike protein S2),type(description):Chain(Spike protein S2'),type(description):Topological domain(Cytoplasmic),type(description):Motif(Diacidic ER export motif (host COPII))
A_789_G_synonymous	72	type(description):Chain(Spike glycoprotein),type(description):Chain(Spike protein S1),type(description):Topological domain(Extracellular),type(description):Domain(BetaCoV S1-NTD),type(description):Beta strand()
T_594_C_synonymous	71	type(description):Chain(Spike glycoprotein),type(description):Chain(Spike protein S1),type(description):Topological domain(Extracellular),type(description):Domain(BetaCoV S1-NTD)
A_3218_C_missense	71	type(description):Chain(Spike glycoprotein),type(description):Chain(Spike protein S2),type(description):Chain(Spike protein S2'),type(description):Topological domain(Extracellular),type(description):Beta strand()
C_3337_A_missense	71	type(description):Chain(Spike glycoprotein),type(description):Chain(Spike protein S2),type(description):Chain(Spike protein S2'),type(description):Topological domain(Extracellular),type(description):Disulfide bond(),type(description):Beta strand()
A_2604_G_synonymous	71	type(description):Chain(Spike glycoprotein),type(description):Chain(Spike protein S2),type(description):Chain(Spike protein S2'),type(description):Topological domain(Extracellular),type(description):Helix()
T_1980_C_synonymous	71	type(description):Chain(Spike glycoprotein),type(description):Chain(Spike protein S1),type(description):Topological domain(Extracellular),type(description):Beta strand()
G_663_A_synonymous	71	type(description):Chain(Spike glycoprotein),type(description):Chain(Spike protein S1),type(description):Topological domain(Extracellular),type(description):Domain(BetaCoV S1-NTD),type(description):Beta strand()
T_1188_C_synonymous	71	type(description):Chain(Spike glycoprotein),type(description):Chain(Spike protein S1),type(description):Topological domain(Extracellular),type(description):Domain(BetaCoV S1-CTD),type(description):Region(Receptor-binding domain (RBD)),type(description):Disulfide bond(),type(description):Disulfide bond(),type(description):Beta strand()
G_3735_A_synonymous	71	type(description):Chain(Spike glycoprotein),type(description):Chain(Spike protein S2),type(description):Chain(Spike protein S2'),type(description):Topological domain(Cytoplasmic)
C_3594_T_synonymous	71	type(description):Chain(Spike glycoprotein),type(description):Chain(Spike protein S2),type(description):Chain(Spike protein S2'),type(description):Topological domain(Extracellular),type(description):Region(Heptad repeat 2),type(description):Coiled coil()
C_623_T_missense	70	type(description):Chain(Spike glycoprotein),type(description):Chain(Spike protein S1),type(description):Topological domain(Extracellular),type(description):Domain(BetaCoV S1-NTD),type(description):Beta strand()
C_1913_T_missense	70	type(description):Chain(Spike glycoprotein),type(description):Chain(Spike protein S1),type(description):Topological domain(Extracellular),type(description):Region(Disordered),type(description):Disulfide bond(),type(description):Beta strand()
A_58_C_missense	70	type(description):Chain(Spike glycoprotein),type(description):Chain(Spike protein S1),type(description):Topological domain(Extracellular),type(description):Domain(BetaCoV S1-NTD),type(description):Region(Disordered),type(description):Disulfide bond(),type(description):Beta strand()
C_648_T_synonymous	70	type(description):Chain(Spike glycoprotein),type(description):Chain(Spike protein S1),type(description):Topological domain(Extracellular),type(description):Domain(BetaCoV S1-NTD)
T_3324_C_synonymous	70	type(description):Chain(Spike glycoprotein),type(description):Chain(Spike protein S2),type(description):Chain(Spike protein S2'),type(description):Topological domain(Extracellular),type(description):Disulfide bond(),type(description):Beta strand()
G_1720_T_missense	70	type(description):Chain(Spike glycoprotein),type(description):Chain(Spike protein S1),type(description):Topological domain(Extracellular),type(description):Disulfide bond(),type(description):Beta strand()
A_2202_G_synonymous	70	type(description):Chain(Spike glycoprotein),type(description):Chain(Spike protein S2),type(description):Topological domain(Extracellular),type(description):Beta strand()
T_1350_G_missense	70	type(description):Chain(Spike glycoprotein),type(description):Chain(Spike protein S1),type(description):Topological domain(Extracellular),type(description):Domain(BetaCoV S1-CTD),type(description):Region(Receptor-binding domain (RBD)),type(description):Region(Receptor-binding motif; binding to human ACE2),type(description):Region(Immunodominant HLA epitope recognized by the CD8+; called NF9 pepti…
A_443_G_missense	69	type(description):Chain(Spike glycoprotein),type(description):Chain(Spike protein S1),type(description):Topological domain(Extracellular),type(description):Domain(BetaCoV S1-NTD),type(description):Region(Disordered),type(description):Disulfide bond(),type(description):Turn()
T_2919_C_synonymous	69	type(description):Chain(Spike glycoprotein),type(description):Chain(Spike protein S2),type(description):Chain(Spike protein S2'),type(description):Topological domain(Extracellular),type(description):Coiled coil(),type(description):Beta strand()
A_1922_G_missense	69	type(description):Chain(Spike glycoprotein),type(description):Chain(Spike protein S1),type(description):Topological domain(Extracellular),type(description):Disulfide bond()
G_1747_C_missense	69	type(description):Chain(Spike glycoprotein),type(description):Chain(Spike protein S1),type(description):Topological domain(Extracellular),type(description):Disulfide bond()
A_2811_G_synonymous	69	type(description):Chain(Spike glycoprotein),type(description):Chain(Spike protein S2),type(description):Chain(Spike protein S2'),type(description):Topological domain(Extracellular),type(description):Region(Heptad repeat 1),type(description):Helix()
G_1430_T_missense	69	type(description):Chain(Spike glycoprotein),type(description):Chain(Spike protein S1),type(description):Topological domain(Extracellular),type(description):Domain(BetaCoV S1-CTD),type(description):Region(Receptor-binding domain (RBD)),type(description):Region(Receptor-binding motif; binding to human ACE2),type(description):Region(Disordered),type(description):Disulfide bond(),type(description):Be…
G_2206_A_missense	69	type(description):Chain(Spike glycoprotein),type(description):Chain(Spike protein S2),type(description):Topological domain(Extracellular),type(description):Beta strand()
C_3818_T_missense	69	type(description):Chain(Spike glycoprotein),type(description):Chain(Spike protein S2),type(description):Chain(Spike protein S2'),type(description):Topological domain(Cytoplasmic),type(description):Motif(KxHxx, ER retrieval signal (COPI))
C_3235_T_missense	69	type(description):Chain(Spike glycoprotein),type(description):Chain(Spike protein S2),type(description):Chain(Spike protein S2'),type(description):Topological domain(Extracellular),type(description):Beta strand()
T_1815_C_synonymous	69	type(description):Chain(Spike glycoprotein),type(description):Chain(Spike protein S1),type(description):Topological domain(Extracellular)
A_1407_T_synonymous	68	type(description):Chain(Spike glycoprotein),type(description):Chain(Spike protein S1),type(description):Topological domain(Extracellular),type(description):Domain(BetaCoV S1-CTD),type(description):Region(Receptor-binding domain (RBD)),type(description):Region(Receptor-binding motif; binding to human ACE2),type(description):Region(Disordered),type(description):Disulfide bond()
T_71_C_missense	68	type(description):Chain(Spike glycoprotein),type(description):Chain(Spike protein S1),type(description):Topological domain(Extracellular),type(description):Domain(BetaCoV S1-NTD),type(description):Region(Disordered),type(description):Disulfide bond()
T_3201_C_synonymous	68	type(description):Chain(Spike glycoprotein),type(description):Chain(Spike protein S2),type(description):Chain(Spike protein S2'),type(description):Topological domain(Extracellular),type(description):Beta strand()
A_2008_G_missense	68	type(description):Chain(Spike glycoprotein),type(description):Chain(Spike protein S1),type(description):Topological domain(Extracellular),type(description):Disulfide bond()
G_3310_A_missense	68	type(description):Chain(Spike glycoprotein),type(description):Chain(Spike protein S2),type(description):Chain(Spike protein S2'),type(description):Topological domain(Extracellular),type(description):Disulfide bond(),type(description):Beta strand()
G_3624_A_synonymous	68	type(description):Chain(Spike glycoprotein),type(description):Chain(Spike protein S2),type(description):Chain(Spike protein S2'),type(description):Topological domain(Extracellular)
C_2678_T_missense	68	type(description):Chain(Spike glycoprotein),type(description):Chain(Spike protein S2),type(description):Chain(Spike protein S2'),type(description):Topological domain(Extracellular)
A_1236_G_synonymous	68	type(description):Chain(Spike glycoprotein),type(description):Chain(Spike protein S1),type(description):Topological domain(Extracellular),type(description):Domain(BetaCoV S1-CTD),type(description):Region(Receptor-binding domain (RBD)),type(description):Disulfide bond(),type(description):Disulfide bond(),type(description):Beta strand()
T_1100_C_missense	68	type(description):Chain(Spike glycoprotein),type(description):Chain(Spike protein S1),type(description):Topological domain(Extracellular),type(description):Domain(BetaCoV S1-CTD),type(description):Region(Receptor-binding domain (RBD)),type(description):Helix()
G_1960_C_missense	67	type(description):Chain(Spike glycoprotein),type(description):Chain(Spike protein S1),type(description):Topological domain(Extracellular)
A_563_G_missense	67	type(description):Chain(Spike glycoprotein),type(description):Chain(Spike protein S1),type(description):Topological domain(Extracellular),type(description):Domain(BetaCoV S1-NTD),type(description):Beta strand()
C_245_A_missense	67	type(description):Chain(Spike glycoprotein),type(description):Chain(Spike protein S1),type(description):Topological domain(Extracellular),type(description):Domain(BetaCoV S1-NTD),type(description):Disulfide bond()
G_3725_T_missense	67	type(description):Chain(Spike glycoprotein),type(description):Chain(Spike protein S2),type(description):Chain(Spike protein S2'),type(description):Topological domain(Cytoplasmic)
A_2505_G_synonymous	67	type(description):Chain(Spike glycoprotein),type(description):Chain(Spike protein S2),type(description):Chain(Spike protein S2'),type(description):Topological domain(Extracellular),type(description):Region(Fusion peptide 1),type(description):Region(Disordered),type(description):Region(Fusion peptide 2),type(description):Helix()
C_2426_T_missense	67	type(description):Chain(Spike glycoprotein),type(description):Chain(Spike protein S2),type(description):Topological domain(Extracellular)
G_38_C_missense	67	type(description):Signal(),type(description):Region(Disordered)
G_2046_C_synonymous	67	type(description):Chain(Spike glycoprotein),type(description):Chain(Spike protein S1),type(description):Topological domain(Extracellular),type(description):Region(Disordered),type(description):Region(Putative superantigen; may bind T-cell receptor beta/TRBC1),type(description):Mutagenesis(About 50% stronger entry efficiency in Vero E6 cells while 30% weaker entry efficiency in hACE2-expressing BH…
G_592_T_missense	67	type(description):Chain(Spike glycoprotein),type(description):Chain(Spike protein S1),type(description):Topological domain(Extracellular),type(description):Domain(BetaCoV S1-NTD)
G_1231_T_missense	66	type(description):Chain(Spike glycoprotein),type(description):Chain(Spike protein S1),type(description):Topological domain(Extracellular),type(description):Domain(BetaCoV S1-CTD),type(description):Region(Receptor-binding domain (RBD)),type(description):Disulfide bond(),type(description):Disulfide bond(),type(description):Beta strand()
A_1560_G_synonymous	66	type(description):Chain(Spike glycoprotein),type(description):Chain(Spike protein S1),type(description):Topological domain(Extracellular),type(description):Domain(BetaCoV S1-CTD),type(description):Region(Receptor-binding domain (RBD)),type(description):Region(Disordered),type(description):Disulfide bond(),type(description):Beta strand()
T_3771_C_synonymous	66	type(description):Chain(Spike glycoprotein),type(description):Chain(Spike protein S2),type(description):Chain(Spike protein S2'),type(description):Topological domain(Cytoplasmic),type(description):Motif(Diacidic ER export motif (host COPII))
T_651_G_synonymous	66	type(description):Chain(Spike glycoprotein),type(description):Chain(Spike protein S1),type(description):Topological domain(Extracellular),type(description):Domain(BetaCoV S1-NTD)
A_3387_G_synonymous	66	type(description):Chain(Spike glycoprotein),type(description):Chain(Spike protein S2),type(description):Chain(Spike protein S2'),type(description):Topological domain(Extracellular),type(description):Beta strand()
A_298_G_missense	66	type(description):Chain(Spike glycoprotein),type(description):Chain(Spike protein S1),type(description):Topological domain(Extracellular),type(description):Domain(BetaCoV S1-NTD),type(description):Disulfide bond()
G_3707_T_missense	66	type(description):Chain(Spike glycoprotein),type(description):Chain(Spike protein S2),type(description):Chain(Spike protein S2'),type(description):Topological domain(Cytoplasmic),type(description):Helix()
C_951_T_synonymous	66	type(description):Chain(Spike glycoprotein),type(description):Chain(Spike protein S1),type(description):Topological domain(Extracellular),type(description):Beta strand()
A_2628_G_synonymous	65	type(description):Chain(Spike glycoprotein),type(description):Chain(Spike protein S2),type(description):Chain(Spike protein S2'),type(description):Topological domain(Extracellular),type(description):Helix()
G_3385_A_missense	65	type(description):Chain(Spike glycoprotein),type(description):Chain(Spike protein S2),type(description):Chain(Spike protein S2'),type(description):Topological domain(Extracellular),type(description):Beta strand()
T_1098_C_synonymous	65	type(description):Chain(Spike glycoprotein),type(description):Chain(Spike protein S1),type(description):Topological domain(Extracellular),type(description):Domain(BetaCoV S1-CTD),type(description):Region(Receptor-binding domain (RBD)),type(description):Helix()
G_1223_T_missense	65	type(description):Chain(Spike glycoprotein),type(description):Chain(Spike protein S1),type(description):Topological domain(Extracellular),type(description):Domain(BetaCoV S1-CTD),type(description):Region(Receptor-binding domain (RBD)),type(description):Disulfide bond(),type(description):Disulfide bond(),type(description):Helix()
T_1865_C_missense	65	type(description):Chain(Spike glycoprotein),type(description):Chain(Spike protein S1),type(description):Topological domain(Extracellular),type(description):Region(Disordered),type(description):Disulfide bond(),type(description):Helix()
T_3252_A_missense	65	type(description):Chain(Spike glycoprotein),type(description):Chain(Spike protein S2),type(description):Chain(Spike protein S2'),type(description):Topological domain(Extracellular),type(description):Disulfide bond()
C_1035_T_synonymous	64	type(description):Chain(Spike glycoprotein),type(description):Chain(Spike protein S1),type(description):Topological domain(Extracellular),type(description):Domain(BetaCoV S1-CTD),type(description):Region(Receptor-binding domain (RBD)),type(description):Disulfide bond(),type(description):Beta strand()
G_569_A_missense	64	type(description):Chain(Spike glycoprotein),type(description):Chain(Spike protein S1),type(description):Topological domain(Extracellular),type(description):Domain(BetaCoV S1-NTD),type(description):Beta strand()
T_2898_C_synonymous	64	type(description):Chain(Spike glycoprotein),type(description):Chain(Spike protein S2),type(description):Chain(Spike protein S2'),type(description):Topological domain(Extracellular),type(description):Region(Heptad repeat 1),type(description):Coiled coil(),type(description):Helix()
G_1144_T_missense	64	type(description):Chain(Spike glycoprotein),type(description):Chain(Spike protein S1),type(description):Topological domain(Extracellular),type(description):Domain(BetaCoV S1-CTD),type(description):Region(Receptor-binding domain (RBD)),type(description):Disulfide bond(),type(description):Beta strand()
A_3431_C_missense	64	type(description):Chain(Spike glycoprotein),type(description):Chain(Spike protein S2),type(description):Chain(Spike protein S2'),type(description):Topological domain(Extracellular),type(description):Turn()
G_541_A_missense	64	type(description):Chain(Spike glycoprotein),type(description):Chain(Spike protein S1),type(description):Topological domain(Extracellular),type(description):Domain(BetaCoV S1-NTD),type(description):Region(Disordered),type(description):Beta strand()
T_3686_C_missense	63	type(description):Chain(Spike glycoprotein),type(description):Chain(Spike protein S2),type(description):Chain(Spike protein S2'),type(description):Transmembrane(Helical),type(description):Helix()
G_339_A_synonymous	63	type(description):Chain(Spike glycoprotein),type(description):Chain(Spike protein S1),type(description):Topological domain(Extracellular),type(description):Domain(BetaCoV S1-NTD),type(description):Disulfide bond(),type(description):Beta strand()
G_737_C_missense	63	type(description):Chain(Spike glycoprotein),type(description):Chain(Spike protein S1),type(description):Topological domain(Extracellular),type(description):Domain(BetaCoV S1-NTD),type(description):Beta strand()
T_3171_C_synonymous	63	type(description):Chain(Spike glycoprotein),type(description):Chain(Spike protein S2),type(description):Chain(Spike protein S2'),type(description):Topological domain(Extracellular)
G_184_C_missense	63	type(description):Chain(Spike glycoprotein),type(description):Chain(Spike protein S1),type(description):Topological domain(Extracellular),type(description):Domain(BetaCoV S1-NTD),type(description):Disulfide bond(),type(description):Beta strand()
G_2338_C_missense	63	type(description):Chain(Spike glycoprotein),type(description):Chain(Spike protein S2),type(description):Topological domain(Extracellular),type(description):Helix()
G_1903_A_missense	63	type(description):Chain(Spike glycoprotein),type(description):Chain(Spike protein S1),type(description):Topological domain(Extracellular),type(description):Region(Disordered),type(description):Disulfide bond()
G_331_A_missense	63	type(description):Chain(Spike glycoprotein),type(description):Chain(Spike protein S1),type(description):Topological domain(Extracellular),type(description):Domain(BetaCoV S1-NTD),type(description):Disulfide bond()
C_135_T_synonymous	63	type(description):Chain(Spike glycoprotein),type(description):Chain(Spike protein S1),type(description):Topological domain(Extracellular),type(description):Domain(BetaCoV S1-NTD),type(description):Disulfide bond()
T_2622_C_synonymous	63	type(description):Chain(Spike glycoprotein),type(description):Chain(Spike protein S2),type(description):Chain(Spike protein S2'),type(description):Topological domain(Extracellular),type(description):Helix()
T_1965_C_synonymous	63	type(description):Chain(Spike glycoprotein),type(description):Chain(Spike protein S1),type(description):Topological domain(Extracellular),type(description):Natural variant(in strain: Gamma/P.1, 19B/501T, 19B/501Y, Omicron/BA.1, Omicron/BA.2, Omicron/BA.2.12.1, Omicron/BA.2.75, Omicron/BA.4, Omicron/BA.5),type(description):Beta strand()
G_2848_T_missense	62	type(description):Chain(Spike glycoprotein),type(description):Chain(Spike protein S2),type(description):Chain(Spike protein S2'),type(description):Topological domain(Extracellular),type(description):Region(Heptad repeat 1),type(description):Coiled coil(),type(description):Helix()
T_1266_C_synonymous	62	type(description):Chain(Spike glycoprotein),type(description):Chain(Spike protein S1),type(description):Topological domain(Extracellular),type(description):Domain(BetaCoV S1-CTD),type(description):Region(Receptor-binding domain (RBD)),type(description):Disulfide bond(),type(description):Disulfide bond()
G_2066_T_missense	62	type(description):Chain(Spike glycoprotein),type(description):Chain(Spike protein S2),type(description):Topological domain(Extracellular)
T_198_C_synonymous	62	type(description):Chain(Spike glycoprotein),type(description):Chain(Spike protein S1),type(description):Topological domain(Extracellular),type(description):Domain(BetaCoV S1-NTD),type(description):Disulfide bond(),type(description):Beta strand()
C_2073_G_synonymous	62	type(description):Chain(Spike glycoprotein),type(description):Chain(Spike protein S2),type(description):Topological domain(Extracellular),type(description):Beta strand()
T_1182_C_synonymous	62	type(description):Chain(Spike glycoprotein),type(description):Chain(Spike protein S1),type(description):Topological domain(Extracellular),type(description):Domain(BetaCoV S1-CTD),type(description):Region(Receptor-binding domain (RBD)),type(description):Disulfide bond(),type(description):Disulfide bond(),type(description):Beta strand()
G_787_T_missense	62	type(description):Chain(Spike glycoprotein),type(description):Chain(Spike protein S1),type(description):Topological domain(Extracellular),type(description):Domain(BetaCoV S1-NTD)
G_770_A_missense	61	type(description):Chain(Spike glycoprotein),type(description):Chain(Spike protein S1),type(description):Topological domain(Extracellular),type(description):Domain(BetaCoV S1-NTD),type(description):Region(Disordered)
A_2823_G_synonymous	61	type(description):Chain(Spike glycoprotein),type(description):Chain(Spike protein S2),type(description):Chain(Spike protein S2'),type(description):Topological domain(Extracellular),type(description):Region(Heptad repeat 1),type(description):Helix()
C_3756_A_synonymous	61	type(description):Chain(Spike glycoprotein),type(description):Chain(Spike protein S2),type(description):Chain(Spike protein S2'),type(description):Topological domain(Cytoplasmic)
C_2293_T_missense	61	type(description):Chain(Spike glycoprotein),type(description):Chain(Spike protein S2),type(description):Topological domain(Extracellular),type(description):Helix()
C_3262_T_missense	61	type(description):Chain(Spike glycoprotein),type(description):Chain(Spike protein S2),type(description):Chain(Spike protein S2'),type(description):Topological domain(Extracellular),type(description):Disulfide bond(),type(description):Beta strand()
T_3021_C_synonymous	61	type(description):Chain(Spike glycoprotein),type(description):Chain(Spike protein S2),type(description):Chain(Spike protein S2'),type(description):Topological domain(Extracellular)
C_3521_T_missense	61	type(description):Chain(Spike glycoprotein),type(description):Chain(Spike protein S2),type(description):Chain(Spike protein S2'),type(description):Topological domain(Extracellular),type(description):Region(Heptad repeat 2)
C_3780_T_synonymous	61	type(description):Chain(Spike glycoprotein),type(description):Chain(Spike protein S2),type(description):Chain(Spike protein S2'),type(description):Topological domain(Cytoplasmic),type(description):Motif(Diacidic ER export motif (host COPII))
A_1402_G_missense	61	type(description):Chain(Spike glycoprotein),type(description):Chain(Spike protein S1),type(description):Topological domain(Extracellular),type(description):Domain(BetaCoV S1-CTD),type(description):Region(Receptor-binding domain (RBD)),type(description):Region(Receptor-binding motif; binding to human ACE2),type(description):Region(Disordered),type(description):Disulfide bond()
T_1215_C_synonymous	61	type(description):Chain(Spike glycoprotein),type(description):Chain(Spike protein S1),type(description):Topological domain(Extracellular),type(description):Domain(BetaCoV S1-CTD),type(description):Region(Receptor-binding domain (RBD)),type(description):Region(Integrin-binding motif;),type(description):Disulfide bond(),type(description):Disulfide bond(),type(description):Natural variant(in strain:…
A_1563_G_synonymous	60	type(description):Chain(Spike glycoprotein),type(description):Chain(Spike protein S1),type(description):Topological domain(Extracellular),type(description):Domain(BetaCoV S1-CTD),type(description):Region(Receptor-binding domain (RBD)),type(description):Region(Disordered),type(description):Disulfide bond()
G_3751_A_missense	60	type(description):Chain(Spike glycoprotein),type(description):Chain(Spike protein S2),type(description):Chain(Spike protein S2'),type(description):Topological domain(Cytoplasmic)
C_3570_T_synonymous	60	type(description):Chain(Spike glycoprotein),type(description):Chain(Spike protein S2),type(description):Chain(Spike protein S2'),type(description):Topological domain(Extracellular),type(description):Region(Heptad repeat 2),type(description):Coiled coil(),type(description):Helix()
G_3743_T_missense	60	type(description):Chain(Spike glycoprotein),type(description):Chain(Spike protein S2),type(description):Chain(Spike protein S2'),type(description):Topological domain(Cytoplasmic)
A_849_G_synonymous	60	type(description):Chain(Spike glycoprotein),type(description):Chain(Spike protein S1),type(description):Topological domain(Extracellular),type(description):Domain(BetaCoV S1-NTD),type(description):Region(Putative superantigen; may bind T-cell receptor alpha/TRAC),type(description):Beta strand()
C_3354_T_synonymous	60	type(description):Chain(Spike glycoprotein),type(description):Chain(Spike protein S2),type(description):Chain(Spike protein S2'),type(description):Topological domain(Extracellular),type(description):Disulfide bond(),type(description):Natural variant(in strain: Alpha/B.1.1.7)
G_2883_A_synonymous	59	type(description):Chain(Spike glycoprotein),type(description):Chain(Spike protein S2),type(description):Chain(Spike protein S2'),type(description):Topological domain(Extracellular),type(description):Region(Heptad repeat 1),type(description):Coiled coil(),type(description):Helix()
T_2697_C_synonymous	59	type(description):Chain(Spike glycoprotein),type(description):Chain(Spike protein S2),type(description):Chain(Spike protein S2'),type(description):Topological domain(Extracellular),type(description):Helix()
G_1356_A_synonymous	59	type(description):Chain(Spike glycoprotein),type(description):Chain(Spike protein S1),type(description):Topological domain(Extracellular),type(description):Domain(BetaCoV S1-CTD),type(description):Region(Receptor-binding domain (RBD)),type(description):Region(Receptor-binding motif; binding to human ACE2),type(description):Region(Immunodominant HLA epitope recognized by the CD8+; called NF9 pepti…
G_781_T_missense	59	type(description):Chain(Spike glycoprotein),type(description):Chain(Spike protein S1),type(description):Topological domain(Extracellular),type(description):Domain(BetaCoV S1-NTD),type(description):Region(Disordered)
C_2223_T_synonymous	59	type(description):Chain(Spike glycoprotein),type(description):Chain(Spike protein S2),type(description):Topological domain(Extracellular),type(description):Disulfide bond(),type(description):Helix()
A_1209_G_synonymous	59	type(description):Chain(Spike glycoprotein),type(description):Chain(Spike protein S1),type(description):Topological domain(Extracellular),type(description):Domain(BetaCoV S1-CTD),type(description):Region(Receptor-binding domain (RBD)),type(description):Region(Integrin-binding motif;),type(description):Disulfide bond(),type(description):Disulfide bond(),type(description):Beta strand()
G_1216_C_missense	59	type(description):Chain(Spike glycoprotein),type(description):Chain(Spike protein S1),type(description):Topological domain(Extracellular),type(description):Domain(BetaCoV S1-CTD),type(description):Region(Receptor-binding domain (RBD)),type(description):Disulfide bond(),type(description):Disulfide bond(),type(description):Helix()
C_2377_T_missense	59	type(description):Chain(Spike glycoprotein),type(description):Chain(Spike protein S2),type(description):Topological domain(Extracellular)
C_521_T_missense	58	type(description):Chain(Spike glycoprotein),type(description):Chain(Spike protein S1),type(description):Topological domain(Extracellular),type(description):Domain(BetaCoV S1-NTD),type(description):Region(Disordered)
A_467_T_missense	58	type(description):Chain(Spike glycoprotein),type(description):Chain(Spike protein S1),type(description):Topological domain(Extracellular),type(description):Domain(BetaCoV S1-NTD),type(description):Region(Disordered),type(description):Disulfide bond(),type(description):Beta strand()
C_2015_T_missense	58	type(description):Chain(Spike glycoprotein),type(description):Chain(Spike protein S1),type(description):Topological domain(Extracellular),type(description):Beta strand()
T_1470_G_missense	58	type(description):Chain(Spike glycoprotein),type(description):Chain(Spike protein S1),type(description):Topological domain(Extracellular),type(description):Domain(BetaCoV S1-CTD),type(description):Region(Receptor-binding domain (RBD)),type(description):Region(Receptor-binding motif; binding to human ACE2),type(description):Region(Disordered),type(description):Disulfide bond(),type(description):Na…
G_2578_C_missense	58	type(description):Chain(Spike glycoprotein),type(description):Chain(Spike protein S2),type(description):Chain(Spike protein S2'),type(description):Topological domain(Extracellular),type(description):Beta strand()
A_2685_C_missense	58	type(description):Chain(Spike glycoprotein),type(description):Chain(Spike protein S2),type(description):Chain(Spike protein S2'),type(description):Topological domain(Extracellular)
T_1401_C_synonymous	58	type(description):Chain(Spike glycoprotein),type(description):Chain(Spike protein S1),type(description):Topological domain(Extracellular),type(description):Domain(BetaCoV S1-CTD),type(description):Region(Receptor-binding domain (RBD)),type(description):Region(Receptor-binding motif; binding to human ACE2),type(description):Region(Disordered),type(description):Disulfide bond(),type(description):Be…
C_2348_T_missense	58	type(description):Chain(Spike glycoprotein),type(description):Chain(Spike protein S2),type(description):Topological domain(Extracellular)
A_3276_G_synonymous	58	type(description):Chain(Spike glycoprotein),type(description):Chain(Spike protein S2),type(description):Chain(Spike protein S2'),type(description):Topological domain(Extracellular),type(description):Disulfide bond(),type(description):Natural variant(in strain: Theta/P.3),type(description):Beta strand()
T_600_C_synonymous	58	type(description):Chain(Spike glycoprotein),type(description):Chain(Spike protein S1),type(description):Topological domain(Extracellular),type(description):Domain(BetaCoV S1-NTD),type(description):Beta strand()
C_3756_T_synonymous	57	type(description):Chain(Spike glycoprotein),type(description):Chain(Spike protein S2),type(description):Chain(Spike protein S2'),type(description):Topological domain(Cytoplasmic)
C_3600_A_synonymous	57	type(description):Chain(Spike glycoprotein),type(description):Chain(Spike protein S2),type(description):Chain(Spike protein S2'),type(description):Topological domain(Extracellular),type(description):Region(Heptad repeat 2),type(description):Coiled coil()
G_654_T_missense	57	type(description):Chain(Spike glycoprotein),type(description):Chain(Spike protein S1),type(description):Topological domain(Extracellular),type(description):Domain(BetaCoV S1-NTD)
C_1654_T_missense	57	type(description):Chain(Spike glycoprotein),type(description):Chain(Spike protein S1),type(description):Topological domain(Extracellular),type(description):Disulfide bond(),type(description):Beta strand()
G_336_A_synonymous	57	type(description):Chain(Spike glycoprotein),type(description):Chain(Spike protein S1),type(description):Topological domain(Extracellular),type(description):Domain(BetaCoV S1-NTD),type(description):Disulfide bond(),type(description):Beta strand()
T_744_C_synonymous	57	type(description):Chain(Spike glycoprotein),type(description):Chain(Spike protein S1),type(description):Topological domain(Extracellular),type(description):Domain(BetaCoV S1-NTD),type(description):Region(Disordered),type(description):Natural variant(in strain: Lambda/C.37)
T_2509_C_missense	57	type(description):Chain(Spike glycoprotein),type(description):Chain(Spike protein S2),type(description):Chain(Spike protein S2'),type(description):Topological domain(Extracellular),type(description):Region(Fusion peptide 1),type(description):Region(Disordered),type(description):Region(Fusion peptide 2),type(description):Helix()
G_841_C_missense	57	type(description):Chain(Spike glycoprotein),type(description):Chain(Spike protein S1),type(description):Topological domain(Extracellular),type(description):Domain(BetaCoV S1-NTD),type(description):Region(Putative superantigen; may bind T-cell receptor alpha/TRAC)
A_3681_G_missense	57	type(description):Chain(Spike glycoprotein),type(description):Chain(Spike protein S2),type(description):Chain(Spike protein S2'),type(description):Transmembrane(Helical),type(description):Helix()
C_1658_T_missense	57	type(description):Chain(Spike glycoprotein),type(description):Chain(Spike protein S1),type(description):Topological domain(Extracellular),type(description):Disulfide bond(),type(description):Beta strand()
G_1956_T_synonymous	57	type(description):Chain(Spike glycoprotein),type(description):Chain(Spike protein S1),type(description):Topological domain(Extracellular),type(description):Beta strand()
G_2973_A_synonymous	57	type(description):Chain(Spike glycoprotein),type(description):Chain(Spike protein S2),type(description):Chain(Spike protein S2'),type(description):Topological domain(Extracellular),type(description):Coiled coil()
T_264_C_synonymous	56	type(description):Chain(Spike glycoprotein),type(description):Chain(Spike protein S1),type(description):Topological domain(Extracellular),type(description):Domain(BetaCoV S1-NTD),type(description):Disulfide bond(),type(description):Helix()
G_2242_C_missense	56	type(description):Chain(Spike glycoprotein),type(description):Chain(Spike protein S2),type(description):Topological domain(Extracellular),type(description):Disulfide bond(),type(description):Disulfide bond(),type(description):Helix()
G_682_T_missense	56	type(description):Chain(Spike glycoprotein),type(description):Chain(Spike protein S1),type(description):Topological domain(Extracellular),type(description):Domain(BetaCoV S1-NTD),type(description):Beta strand()
A_972_G_synonymous	56	type(description):Chain(Spike glycoprotein),type(description):Chain(Spike protein S1),type(description):Topological domain(Extracellular),type(description):Region(Receptor-binding domain (RBD)),type(description):Region(Disordered),type(description):Beta strand()
T_3474_C_synonymous	56	type(description):Chain(Spike glycoprotein),type(description):Chain(Spike protein S2),type(description):Chain(Spike protein S2'),type(description):Topological domain(Extracellular),type(description):Glycosylation(N-linked (GlcNAc...) (complex) asparagine; by host)
G_3799_A_missense	56	type(description):Chain(Spike glycoprotein),type(description):Chain(Spike protein S2),type(description):Chain(Spike protein S2'),type(description):Topological domain(Cytoplasmic),type(description):Motif(Binding to host plasma membrane localising/FERM domain proteins)
T_9_C_synonymous	56	type(description):Signal(),type(description):Region(Disordered)
C_219_T_synonymous	56	type(description):Chain(Spike glycoprotein),type(description):Chain(Spike protein S1),type(description):Topological domain(Extracellular),type(description):Domain(BetaCoV S1-NTD),type(description):Region(Disordered),type(description):Disulfide bond(),type(description):Turn()
C_1848_T_synonymous	55	type(description):Chain(Spike glycoprotein),type(description):Chain(Spike protein S1),type(description):Topological domain(Extracellular),type(description):Glycosylation(N-linked (GlcNAc...) (complex) asparagine; by host)
C_1080_T_synonymous	55	type(description):Chain(Spike glycoprotein),type(description):Chain(Spike protein S1),type(description):Topological domain(Extracellular),type(description):Domain(BetaCoV S1-CTD),type(description):Region(Receptor-binding domain (RBD)),type(description):Disulfide bond(),type(description):Beta strand()
T_2178_C_synonymous	55	type(description):Chain(Spike glycoprotein),type(description):Chain(Spike protein S2),type(description):Topological domain(Extracellular),type(description):Beta strand()
T_2016_C_synonymous	55	type(description):Chain(Spike glycoprotein),type(description):Chain(Spike protein S1),type(description):Topological domain(Extracellular),type(description):Beta strand()
T_3144_C_synonymous	55	type(description):Chain(Spike glycoprotein),type(description):Chain(Spike protein S2),type(description):Chain(Spike protein S2'),type(description):Topological domain(Extracellular),type(description):Beta strand()
G_1068_A_synonymous	55	type(description):Chain(Spike glycoprotein),type(description):Chain(Spike protein S1),type(description):Topological domain(Extracellular),type(description):Domain(BetaCoV S1-CTD),type(description):Region(Receptor-binding domain (RBD)),type(description):Disulfide bond(),type(description):Beta strand()
G_262_T_missense	55	type(description):Chain(Spike glycoprotein),type(description):Chain(Spike protein S1),type(description):Topological domain(Extracellular),type(description):Domain(BetaCoV S1-NTD),type(description):Disulfide bond(),type(description):Helix()
T_411_C_synonymous	55	type(description):Chain(Spike glycoprotein),type(description):Chain(Spike protein S1),type(description):Topological domain(Extracellular),type(description):Domain(BetaCoV S1-NTD),type(description):Disulfide bond(),type(description):Beta strand()
C_1154_T_missense	55	type(description):Chain(Spike glycoprotein),type(description):Chain(Spike protein S1),type(description):Topological domain(Extracellular),type(description):Domain(BetaCoV S1-CTD),type(description):Region(Receptor-binding domain (RBD)),type(description):Disulfide bond(),type(description):Turn()
T_1731_C_synonymous	55	type(description):Chain(Spike glycoprotein),type(description):Chain(Spike protein S1),type(description):Topological domain(Extracellular),type(description):Disulfide bond(),type(description):Beta strand()
A_1961_C_missense	55	type(description):Chain(Spike glycoprotein),type(description):Chain(Spike protein S1),type(description):Topological domain(Extracellular)
G_2985_A_synonymous	54	type(description):Chain(Spike glycoprotein),type(description):Chain(Spike protein S2),type(description):Chain(Spike protein S2'),type(description):Topological domain(Extracellular),type(description):Turn()
C_3787_T_missense	54	type(description):Chain(Spike glycoprotein),type(description):Chain(Spike protein S2),type(description):Chain(Spike protein S2'),type(description):Topological domain(Cytoplasmic),type(description):Motif(Binding to host plasma membrane localising/FERM domain proteins)
G_755_T_missense	54	type(description):Chain(Spike glycoprotein),type(description):Chain(Spike protein S1),type(description):Topological domain(Extracellular),type(description):Domain(BetaCoV S1-NTD),type(description):Region(Disordered),type(description):Natural variant(in strain: Lambda/C.37),type(description):Beta strand()
C_1032_T_synonymous	54	type(description):Chain(Spike glycoprotein),type(description):Chain(Spike protein S1),type(description):Topological domain(Extracellular),type(description):Domain(BetaCoV S1-CTD),type(description):Region(Receptor-binding domain (RBD)),type(description):Disulfide bond(),type(description):Beta strand()
T_228_C_synonymous	54	type(description):Chain(Spike glycoprotein),type(description):Chain(Spike protein S1),type(description):Topological domain(Extracellular),type(description):Domain(BetaCoV S1-NTD),type(description):Region(Disordered),type(description):Disulfide bond(),type(description):Natural variant(in strain: Lambda/C.37)
G_3254_C_missense	54	type(description):Chain(Spike glycoprotein),type(description):Chain(Spike protein S2),type(description):Chain(Spike protein S2'),type(description):Topological domain(Extracellular),type(description):Disulfide bond()
T_1893_A_synonymous	54	type(description):Chain(Spike glycoprotein),type(description):Chain(Spike protein S1),type(description):Topological domain(Extracellular),type(description):Region(Disordered),type(description):Disulfide bond(),type(description):Helix()
A_777_G_synonymous	54	type(description):Chain(Spike glycoprotein),type(description):Chain(Spike protein S1),type(description):Topological domain(Extracellular),type(description):Domain(BetaCoV S1-NTD),type(description):Region(Disordered),type(description):Beta strand()
T_3477_C_synonymous	54	type(description):Chain(Spike glycoprotein),type(description):Chain(Spike protein S2),type(description):Chain(Spike protein S2'),type(description):Topological domain(Extracellular)
T_454_G_missense	54	type(description):Chain(Spike glycoprotein),type(description):Chain(Spike protein S1),type(description):Topological domain(Extracellular),type(description):Domain(BetaCoV S1-NTD),type(description):Region(Disordered),type(description):Disulfide bond(),type(description):Beta strand()
A_2415_G_missense	54	type(description):Chain(Spike glycoprotein),type(description):Chain(Spike protein S2),type(description):Topological domain(Extracellular),type(description):Turn()
C_3440_T_missense	54	type(description):Chain(Spike glycoprotein),type(description):Chain(Spike protein S2),type(description):Chain(Spike protein S2'),type(description):Topological domain(Extracellular)
C_785_T_missense	54	type(description):Chain(Spike glycoprotein),type(description):Chain(Spike protein S1),type(description):Topological domain(Extracellular),type(description):Domain(BetaCoV S1-NTD),type(description):Region(Disordered)
T_633_C_synonymous	54	type(description):Chain(Spike glycoprotein),type(description):Chain(Spike protein S1),type(description):Topological domain(Extracellular),type(description):Domain(BetaCoV S1-NTD),type(description):Natural variant(in strain: Omicron/BA.1),type(description):Beta strand()
G_233_T_missense	53	type(description):Chain(Spike glycoprotein),type(description):Chain(Spike protein S1),type(description):Topological domain(Extracellular),type(description):Domain(BetaCoV S1-NTD),type(description):Region(Disordered),type(description):Disulfide bond(),type(description):Beta strand()
T_2253_G_missense	53	type(description):Chain(Spike glycoprotein),type(description):Chain(Spike protein S2),type(description):Topological domain(Extracellular),type(description):Disulfide bond(),type(description):Helix()
C_498_T_synonymous	53	type(description):Chain(Spike glycoprotein),type(description):Chain(Spike protein S1),type(description):Topological domain(Extracellular),type(description):Domain(BetaCoV S1-NTD),type(description):Disulfide bond(),type(description):Beta strand()
C_1409_T_missense	53	type(description):Chain(Spike glycoprotein),type(description):Chain(Spike protein S1),type(description):Topological domain(Extracellular),type(description):Domain(BetaCoV S1-CTD),type(description):Region(Receptor-binding domain (RBD)),type(description):Region(Receptor-binding motif; binding to human ACE2),type(description):Region(Disordered),type(description):Disulfide bond()
G_2050_A_missense	53	type(description):Chain(Spike glycoprotein),type(description):Chain(Spike protein S1),type(description):Topological domain(Extracellular),type(description):Region(Disordered),type(description):Region(Putative superantigen; may bind T-cell receptor beta/TRBC1),type(description):Mutagenesis(About 50% stronger entry efficiency in Vero E6 cells while 30% weaker entry efficiency in hACE2-expressing BH…
G_31_T_missense	53	type(description):Signal(),type(description):Region(Disordered)
C_77_A_missense	53	type(description):Chain(Spike glycoprotein),type(description):Chain(Spike protein S1),type(description):Topological domain(Extracellular),type(description):Domain(BetaCoV S1-NTD),type(description):Region(Disordered),type(description):Disulfide bond(),type(description):Natural variant(in strain: Omicron/BA.2, Omicron/BA.2.12.1, Omicron/BA.2.75, Omicron/BA.4, Omicron/BA.5)
T_2115_C_synonymous	53	type(description):Chain(Spike glycoprotein),type(description):Chain(Spike protein S2),type(description):Topological domain(Extracellular)
C_1416_T_synonymous	53	type(description):Chain(Spike glycoprotein),type(description):Chain(Spike protein S1),type(description):Topological domain(Extracellular),type(description):Domain(BetaCoV S1-CTD),type(description):Region(Receptor-binding domain (RBD)),type(description):Region(Receptor-binding motif; binding to human ACE2),type(description):Region(Disordered),type(description):Disulfide bond(),type(description):Be…
G_909_T_missense	53	type(description):Chain(Spike glycoprotein),type(description):Chain(Spike protein S1),type(description):Topological domain(Extracellular),type(description):Domain(BetaCoV S1-NTD),type(description):Helix()
T_3381_C_synonymous	53	type(description):Chain(Spike glycoprotein),type(description):Chain(Spike protein S2),type(description):Chain(Spike protein S2'),type(description):Topological domain(Extracellular),type(description):Beta strand()
A_2379_T_synonymous	53	type(description):Chain(Spike glycoprotein),type(description):Chain(Spike protein S2),type(description):Topological domain(Extracellular)
G_24_T_missense	53	type(description):Signal(),type(description):Region(Disordered)
A_543_T_synonymous	52	type(description):Chain(Spike glycoprotein),type(description):Chain(Spike protein S1),type(description):Topological domain(Extracellular),type(description):Domain(BetaCoV S1-NTD),type(description):Region(Disordered),type(description):Beta strand()
G_2220_T_missense	52	type(description):Chain(Spike glycoprotein),type(description):Chain(Spike protein S2),type(description):Topological domain(Extracellular),type(description):Disulfide bond(),type(description):Helix()
A_622_G_missense	52	type(description):Chain(Spike glycoprotein),type(description):Chain(Spike protein S1),type(description):Topological domain(Extracellular),type(description):Domain(BetaCoV S1-NTD),type(description):Beta strand()
T_1893_C_synonymous	52	type(description):Chain(Spike glycoprotein),type(description):Chain(Spike protein S1),type(description):Topological domain(Extracellular),type(description):Region(Disordered),type(description):Disulfide bond(),type(description):Helix()
C_2833_T_missense	52	type(description):Chain(Spike glycoprotein),type(description):Chain(Spike protein S2),type(description):Chain(Spike protein S2'),type(description):Topological domain(Extracellular),type(description):Region(Heptad repeat 1),type(description):Helix()
A_1705_T_missense	52	type(description):Chain(Spike glycoprotein),type(description):Chain(Spike protein S1),type(description):Topological domain(Extracellular),type(description):Disulfide bond()
A_3797_G_missense	52	type(description):Chain(Spike glycoprotein),type(description):Chain(Spike protein S2),type(description):Chain(Spike protein S2'),type(description):Topological domain(Cytoplasmic),type(description):Motif(Binding to host plasma membrane localising/FERM domain proteins)
A_3441_G_synonymous	52	type(description):Chain(Spike glycoprotein),type(description):Chain(Spike protein S2),type(description):Chain(Spike protein S2'),type(description):Topological domain(Extracellular)
C_2646_T_synonymous	52	type(description):Chain(Spike glycoprotein),type(description):Chain(Spike protein S2),type(description):Chain(Spike protein S2'),type(description):Topological domain(Extracellular),type(description):Helix()
C_3553_T_missense	52	type(description):Chain(Spike glycoprotein),type(description):Chain(Spike protein S2),type(description):Chain(Spike protein S2'),type(description):Topological domain(Extracellular),type(description):Region(Heptad repeat 2),type(description):Coiled coil(),type(description):Helix()
A_2427_G_synonymous	52	type(description):Chain(Spike glycoprotein),type(description):Chain(Spike protein S2),type(description):Topological domain(Extracellular),type(description):Beta strand()
G_3761_T_missense	52	type(description):Chain(Spike glycoprotein),type(description):Chain(Spike protein S2),type(description):Chain(Spike protein S2'),type(description):Topological domain(Cytoplasmic)
A_72_C_missense	51	type(description):Chain(Spike glycoprotein),type(description):Chain(Spike protein S1),type(description):Topological domain(Extracellular),type(description):Domain(BetaCoV S1-NTD),type(description):Region(Disordered),type(description):Disulfide bond(),type(description):Natural variant(in strain: Omicron/BA.2, Omicron/BA.2.12.1, Omicron/BA.2.75, Omicron/BA.4, Omicron/BA.5)
G_2062_T_missense	51	type(description):Chain(Spike glycoprotein),type(description):Chain(Spike protein S2),type(description):Topological domain(Extracellular)
A_554_G_missense	51	type(description):Chain(Spike glycoprotein),type(description):Chain(Spike protein S1),type(description):Topological domain(Extracellular),type(description):Domain(BetaCoV S1-NTD),type(description):Region(Disordered),type(description):Beta strand()
T_762_C_synonymous	51	type(description):Chain(Spike glycoprotein),type(description):Chain(Spike protein S1),type(description):Topological domain(Extracellular),type(description):Domain(BetaCoV S1-NTD),type(description):Region(Disordered),type(description):Turn()
G_1239_A_synonymous	51	type(description):Chain(Spike glycoprotein),type(description):Chain(Spike protein S1),type(description):Topological domain(Extracellular),type(description):Domain(BetaCoV S1-CTD),type(description):Region(Receptor-binding domain (RBD)),type(description):Disulfide bond(),type(description):Disulfide bond(),type(description):Beta strand()
G_1876_A_missense	51	type(description):Chain(Spike glycoprotein),type(description):Chain(Spike protein S1),type(description):Topological domain(Extracellular),type(description):Region(Disordered),type(description):Disulfide bond(),type(description):Turn()
T_2280_C_synonymous	51	type(description):Chain(Spike glycoprotein),type(description):Chain(Spike protein S2),type(description):Topological domain(Extracellular),type(description):Disulfide bond(),type(description):Helix()
G_755_A_missense	50	type(description):Chain(Spike glycoprotein),type(description):Chain(Spike protein S1),type(description):Topological domain(Extracellular),type(description):Domain(BetaCoV S1-NTD),type(description):Region(Disordered),type(description):Natural variant(in strain: Lambda/C.37),type(description):Beta strand()
T_846_C_synonymous	50	type(description):Chain(Spike glycoprotein),type(description):Chain(Spike protein S1),type(description):Topological domain(Extracellular),type(description):Domain(BetaCoV S1-NTD),type(description):Region(Putative superantigen; may bind T-cell receptor alpha/TRAC),type(description):Glycosylation(N-linked (GlcNAc...) (complex) asparagine; by host),type(description):Beta strand()
G_2562_T_missense	50	type(description):Chain(Spike glycoprotein),type(description):Chain(Spike protein S2),type(description):Chain(Spike protein S2'),type(description):Topological domain(Extracellular),type(description):Region(Fusion peptide 2),type(description):Helix()
G_1660_C_missense	50	type(description):Chain(Spike glycoprotein),type(description):Chain(Spike protein S1),type(description):Topological domain(Extracellular),type(description):Disulfide bond(),type(description):Beta strand()
T_3294_C_synonymous	50	type(description):Chain(Spike glycoprotein),type(description):Chain(Spike protein S2),type(description):Chain(Spike protein S2'),type(description):Topological domain(Extracellular),type(description):Glycosylation(N-linked (GlcNAc...) (complex) asparagine; by host),type(description):Disulfide bond(),type(description):Beta strand()
A_3257_G_missense	50	type(description):Chain(Spike glycoprotein),type(description):Chain(Spike protein S2),type(description):Chain(Spike protein S2'),type(description):Topological domain(Extracellular),type(description):Disulfide bond()
G_424_A_missense	50	type(description):Chain(Spike glycoprotein),type(description):Chain(Spike protein S1),type(description):Topological domain(Extracellular),type(description):Domain(BetaCoV S1-NTD),type(description):Disulfide bond(),type(description):Beta strand()
G_3430_C_missense	50	type(description):Chain(Spike glycoprotein),type(description):Chain(Spike protein S2),type(description):Chain(Spike protein S2'),type(description):Topological domain(Extracellular),type(description):Turn()
G_799_T_missense	50	type(description):Chain(Spike glycoprotein),type(description):Chain(Spike protein S1),type(description):Topological domain(Extracellular),type(description):Domain(BetaCoV S1-NTD),type(description):Beta strand()
T_3060_A_synonymous	50	type(description):Chain(Spike glycoprotein),type(description):Chain(Spike protein S2),type(description):Chain(Spike protein S2'),type(description):Topological domain(Extracellular),type(description):Helix()
C_2047_T_missense	49	type(description):Chain(Spike glycoprotein),type(description):Chain(Spike protein S1),type(description):Topological domain(Extracellular),type(description):Region(Disordered),type(description):Region(Putative superantigen; may bind T-cell receptor beta/TRBC1),type(description):Mutagenesis(About 50% stronger entry efficiency in Vero E6 cells while 30% weaker entry efficiency in hACE2-expressing BH…
A_2600_G_missense	49	type(description):Chain(Spike glycoprotein),type(description):Chain(Spike protein S2),type(description):Chain(Spike protein S2'),type(description):Topological domain(Extracellular)
C_1974_A_missense	49	type(description):Chain(Spike glycoprotein),type(description):Chain(Spike protein S1),type(description):Topological domain(Extracellular),type(description):Beta strand()
G_1332_T_missense	49	type(description):Chain(Spike glycoprotein),type(description):Chain(Spike protein S1),type(description):Topological domain(Extracellular),type(description):Domain(BetaCoV S1-CTD),type(description):Region(Receptor-binding domain (RBD)),type(description):Region(Receptor-binding motif; binding to human ACE2),type(description):Disulfide bond(),type(description):Turn()
T_3657_C_synonymous	49	type(description):Chain(Spike glycoprotein),type(description):Chain(Spike protein S2),type(description):Chain(Spike protein S2'),type(description):Transmembrane(Helical),type(description):Natural variant(in strain: 19B/501Y),type(description):Helix()
T_680_C_missense	49	type(description):Chain(Spike glycoprotein),type(description):Chain(Spike protein S1),type(description):Topological domain(Extracellular),type(description):Domain(BetaCoV S1-NTD),type(description):Beta strand()
G_1915_A_missense	49	type(description):Chain(Spike glycoprotein),type(description):Chain(Spike protein S1),type(description):Topological domain(Extracellular),type(description):Region(Disordered),type(description):Disulfide bond(),type(description):Beta strand()
G_737_T_missense	49	type(description):Chain(Spike glycoprotein),type(description):Chain(Spike protein S1),type(description):Topological domain(Extracellular),type(description):Domain(BetaCoV S1-NTD),type(description):Beta strand()
T_2109_C_synonymous	49	type(description):Chain(Spike glycoprotein),type(description):Chain(Spike protein S2),type(description):Topological domain(Extracellular),type(description):Beta strand()
G_2872_T_missense	49	type(description):Chain(Spike glycoprotein),type(description):Chain(Spike protein S2),type(description):Chain(Spike protein S2'),type(description):Topological domain(Extracellular),type(description):Region(Heptad repeat 1),type(description):Coiled coil()
C_1873_T_missense	49	type(description):Chain(Spike glycoprotein),type(description):Chain(Spike protein S1),type(description):Topological domain(Extracellular),type(description):Region(Disordered),type(description):Disulfide bond(),type(description):Turn()
C_964_T_missense	49	type(description):Chain(Spike glycoprotein),type(description):Chain(Spike protein S1),type(description):Topological domain(Extracellular),type(description):Region(Receptor-binding domain (RBD)),type(description):Region(Disordered)
C_59_A_missense	49	type(description):Chain(Spike glycoprotein),type(description):Chain(Spike protein S1),type(description):Topological domain(Extracellular),type(description):Domain(BetaCoV S1-NTD),type(description):Region(Disordered),type(description):Disulfide bond(),type(description):Beta strand()
T_3345_C_synonymous	49	type(description):Chain(Spike glycoprotein),type(description):Chain(Spike protein S2),type(description):Chain(Spike protein S2'),type(description):Topological domain(Extracellular),type(description):Disulfide bond()
C_3138_T_synonymous	48	type(description):Chain(Spike glycoprotein),type(description):Chain(Spike protein S2),type(description):Chain(Spike protein S2'),type(description):Topological domain(Extracellular),type(description):Beta strand()
T_2709_C_synonymous	48	type(description):Chain(Spike glycoprotein),type(description):Chain(Spike protein S2),type(description):Chain(Spike protein S2'),type(description):Topological domain(Extracellular),type(description):Helix()
G_2113_C_missense	48	type(description):Chain(Spike glycoprotein),type(description):Chain(Spike protein S2),type(description):Topological domain(Extracellular)
T_3237_C_synonymous	48	type(description):Chain(Spike glycoprotein),type(description):Chain(Spike protein S2),type(description):Chain(Spike protein S2'),type(description):Topological domain(Extracellular),type(description):Beta strand()
C_626_T_missense	48	type(description):Chain(Spike glycoprotein),type(description):Chain(Spike protein S1),type(description):Topological domain(Extracellular),type(description):Domain(BetaCoV S1-NTD),type(description):Beta strand()
T_102_A_synonymous	48	type(description):Chain(Spike glycoprotein),type(description):Chain(Spike protein S1),type(description):Topological domain(Extracellular),type(description):Domain(BetaCoV S1-NTD),type(description):Disulfide bond(),type(description):Turn()
A_3480_G_synonymous	48	type(description):Chain(Spike glycoprotein),type(description):Chain(Spike protein S2),type(description):Chain(Spike protein S2'),type(description):Topological domain(Extracellular)
G_1030_T_missense	48	type(description):Chain(Spike glycoprotein),type(description):Chain(Spike protein S1),type(description):Topological domain(Extracellular),type(description):Domain(BetaCoV S1-CTD),type(description):Region(Receptor-binding domain (RBD)),type(description):Disulfide bond()
C_2820_G_synonymous	48	type(description):Chain(Spike glycoprotein),type(description):Chain(Spike protein S2),type(description):Chain(Spike protein S2'),type(description):Topological domain(Extracellular),type(description):Region(Heptad repeat 1),type(description):Helix()
C_3172_T_missense	48	type(description):Chain(Spike glycoprotein),type(description):Chain(Spike protein S2),type(description):Chain(Spike protein S2'),type(description):Topological domain(Extracellular)
T_2484_A_synonymous	48	type(description):Chain(Spike glycoprotein),type(description):Chain(Spike protein S2),type(description):Chain(Spike protein S2'),type(description):Topological domain(Extracellular),type(description):Region(Fusion peptide 1),type(description):Region(Disordered),type(description):Helix()
G_3500_T_missense	48	type(description):Chain(Spike glycoprotein),type(description):Chain(Spike protein S2),type(description):Chain(Spike protein S2'),type(description):Topological domain(Extracellular),type(description):Region(Heptad repeat 2)
T_3808_C_synonymous	48	type(description):Chain(Spike glycoprotein),type(description):Chain(Spike protein S2),type(description):Chain(Spike protein S2'),type(description):Topological domain(Cytoplasmic),type(description):Motif(KxHxx, ER retrieval signal (COPI))
G_3370_A_missense	48	type(description):Chain(Spike glycoprotein),type(description):Chain(Spike protein S2),type(description):Chain(Spike protein S2'),type(description):Topological domain(Extracellular),type(description):Disulfide bond(),type(description):Beta strand()
T_2850_C_synonymous	48	type(description):Chain(Spike glycoprotein),type(description):Chain(Spike protein S2),type(description):Chain(Spike protein S2'),type(description):Topological domain(Extracellular),type(description):Region(Heptad repeat 1),type(description):Coiled coil(),type(description):Natural variant(in strain: Delta/B.1.617.2, Mu/B.1.621),type(description):Helix()
G_1924_T_missense	48	type(description):Chain(Spike glycoprotein),type(description):Chain(Spike protein S1),type(description):Topological domain(Extracellular),type(description):Disulfide bond()
C_1354_T_synonymous	48	type(description):Chain(Spike glycoprotein),type(description):Chain(Spike protein S1),type(description):Topological domain(Extracellular),type(description):Domain(BetaCoV S1-CTD),type(description):Region(Receptor-binding domain (RBD)),type(description):Region(Receptor-binding motif; binding to human ACE2),type(description):Region(Immunodominant HLA epitope recognized by the CD8+; called NF9 pepti…
C_152_T_missense	47	type(description):Chain(Spike glycoprotein),type(description):Chain(Spike protein S1),type(description):Topological domain(Extracellular),type(description):Domain(BetaCoV S1-NTD),type(description):Disulfide bond(),type(description):Beta strand()
G_818_A_missense	47	type(description):Chain(Spike glycoprotein),type(description):Chain(Spike protein S1),type(description):Topological domain(Extracellular),type(description):Domain(BetaCoV S1-NTD),type(description):Beta strand()
C_3167_T_missense	47	type(description):Chain(Spike glycoprotein),type(description):Chain(Spike protein S2),type(description):Chain(Spike protein S2'),type(description):Topological domain(Extracellular),type(description):Beta strand()
G_2836_A_missense	47	type(description):Chain(Spike glycoprotein),type(description):Chain(Spike protein S2),type(description):Chain(Spike protein S2'),type(description):Topological domain(Extracellular),type(description):Region(Heptad repeat 1),type(description):Helix()
G_3564_A_synonymous	47	type(description):Chain(Spike glycoprotein),type(description):Chain(Spike protein S2),type(description):Chain(Spike protein S2'),type(description):Topological domain(Extracellular),type(description):Region(Heptad repeat 2),type(description):Coiled coil(),type(description):Helix()
G_3800_T_missense	47	type(description):Chain(Spike glycoprotein),type(description):Chain(Spike protein S2),type(description):Chain(Spike protein S2'),type(description):Topological domain(Cytoplasmic),type(description):Motif(Binding to host plasma membrane localising/FERM domain proteins)
A_1362_G_synonymous	47	type(description):Chain(Spike glycoprotein),type(description):Chain(Spike protein S1),type(description):Topological domain(Extracellular),type(description):Domain(BetaCoV S1-CTD),type(description):Region(Receptor-binding domain (RBD)),type(description):Region(Receptor-binding motif; binding to human ACE2),type(description):Region(Immunodominant HLA epitope recognized by the CD8+; called NF9 pepti…
T_1345_C_missense	47	type(description):Chain(Spike glycoprotein),type(description):Chain(Spike protein S1),type(description):Topological domain(Extracellular),type(description):Domain(BetaCoV S1-CTD),type(description):Region(Receptor-binding domain (RBD)),type(description):Region(Receptor-binding motif; binding to human ACE2),type(description):Region(Immunodominant HLA epitope recognized by the CD8+; called NF9 pepti…
T_742_C_missense	47	type(description):Chain(Spike glycoprotein),type(description):Chain(Spike protein S1),type(description):Topological domain(Extracellular),type(description):Domain(BetaCoV S1-NTD),type(description):Region(Disordered),type(description):Natural variant(in strain: Lambda/C.37)
C_2555_T_missense	47	type(description):Chain(Spike glycoprotein),type(description):Chain(Spike protein S2),type(description):Chain(Spike protein S2'),type(description):Topological domain(Extracellular),type(description):Region(Disordered),type(description):Region(Fusion peptide 2),type(description):Helix()
G_24_A_synonymous	47	type(description):Signal(),type(description):Region(Disordered)
C_3062_T_missense	47	type(description):Chain(Spike glycoprotein),type(description):Chain(Spike protein S2),type(description):Chain(Spike protein S2'),type(description):Topological domain(Extracellular),type(description):Helix()
G_215_T_missense	47	type(description):Chain(Spike glycoprotein),type(description):Chain(Spike protein S1),type(description):Topological domain(Extracellular),type(description):Domain(BetaCoV S1-NTD),type(description):Region(Disordered),type(description):Disulfide bond(),type(description):Turn()
C_1668_A_missense	47	type(description):Chain(Spike glycoprotein),type(description):Chain(Spike protein S1),type(description):Topological domain(Extracellular),type(description):Disulfide bond()
T_552_C_synonymous	47	type(description):Chain(Spike glycoprotein),type(description):Chain(Spike protein S1),type(description):Topological domain(Extracellular),type(description):Domain(BetaCoV S1-NTD),type(description):Region(Disordered),type(description):Beta strand()
C_2545_T_missense	47	type(description):Chain(Spike glycoprotein),type(description):Chain(Spike protein S2),type(description):Chain(Spike protein S2'),type(description):Topological domain(Extracellular),type(description):Region(Disordered),type(description):Region(Fusion peptide 2),type(description):Disulfide bond(),type(description):Beta strand()
G_3511_A_missense	47	type(description):Chain(Spike glycoprotein),type(description):Chain(Spike protein S2),type(description):Chain(Spike protein S2'),type(description):Topological domain(Extracellular),type(description):Region(Heptad repeat 2),type(description):Helix()
A_3228_G_synonymous	46	type(description):Chain(Spike glycoprotein),type(description):Chain(Spike protein S2),type(description):Chain(Spike protein S2'),type(description):Topological domain(Extracellular),type(description):Beta strand()
G_394_C_missense	46	type(description):Chain(Spike glycoprotein),type(description):Chain(Spike protein S1),type(description):Topological domain(Extracellular),type(description):Domain(BetaCoV S1-NTD),type(description):Disulfide bond(),type(description):Disulfide bond(),type(description):Beta strand()
A_738_G_synonymous	46	type(description):Chain(Spike glycoprotein),type(description):Chain(Spike protein S1),type(description):Topological domain(Extracellular),type(description):Domain(BetaCoV S1-NTD),type(description):Region(Disordered),type(description):Natural variant(in strain: Lambda/C.37),type(description):Beta strand()
A_2108_G_missense	46	type(description):Chain(Spike glycoprotein),type(description):Chain(Spike protein S2),type(description):Topological domain(Extracellular),type(description):Beta strand()
C_1515_T_synonymous	46	type(description):Chain(Spike glycoprotein),type(description):Chain(Spike protein S1),type(description):Topological domain(Extracellular),type(description):Domain(BetaCoV S1-CTD),type(description):Region(Receptor-binding domain (RBD)),type(description):Region(Receptor-binding motif; binding to human ACE2),type(description):Disulfide bond(),type(description):Natural variant(in strain: Omicron/BA.1…
A_2725_G_missense	46	type(description):Chain(Spike glycoprotein),type(description):Chain(Spike protein S2),type(description):Chain(Spike protein S2'),type(description):Topological domain(Extracellular)
G_184_A_missense	46	type(description):Chain(Spike glycoprotein),type(description):Chain(Spike protein S1),type(description):Topological domain(Extracellular),type(description):Domain(BetaCoV S1-NTD),type(description):Disulfide bond(),type(description):Beta strand()
A_457_G_missense	46	type(description):Chain(Spike glycoprotein),type(description):Chain(Spike protein S1),type(description):Topological domain(Extracellular),type(description):Domain(BetaCoV S1-NTD),type(description):Region(Disordered),type(description):Disulfide bond(),type(description):Beta strand()
G_1708_T_missense	46	type(description):Chain(Spike glycoprotein),type(description):Chain(Spike protein S1),type(description):Topological domain(Extracellular),type(description):Disulfide bond()
A_3807_G_synonymous	46	type(description):Chain(Spike glycoprotein),type(description):Chain(Spike protein S2),type(description):Chain(Spike protein S2'),type(description):Topological domain(Cytoplasmic),type(description):Motif(KxHxx, ER retrieval signal (COPI)),type(description):Mutagenesis(Complete loss of COPI binding and increase in cell fusion.)
A_636_G_synonymous	46	type(description):Chain(Spike glycoprotein),type(description):Chain(Spike protein S1),type(description):Topological domain(Extracellular),type(description):Domain(BetaCoV S1-NTD),type(description):Natural variant(in strain: Omicron/BA.1),type(description):Beta strand()
A_697_G_missense	45	type(description):Chain(Spike glycoprotein),type(description):Chain(Spike protein S1),type(description):Topological domain(Extracellular),type(description):Domain(BetaCoV S1-NTD)
A_439_G_missense	45	type(description):Chain(Spike glycoprotein),type(description):Chain(Spike protein S1),type(description):Topological domain(Extracellular),type(description):Domain(BetaCoV S1-NTD),type(description):Region(Disordered),type(description):Disulfide bond()
A_1250_C_missense	45	type(description):Chain(Spike glycoprotein),type(description):Chain(Spike protein S1),type(description):Topological domain(Extracellular),type(description):Domain(BetaCoV S1-CTD),type(description):Region(Receptor-binding domain (RBD)),type(description):Disulfide bond(),type(description):Disulfide bond()
T_3270_A_synonymous	45	type(description):Chain(Spike glycoprotein),type(description):Chain(Spike protein S2),type(description):Chain(Spike protein S2'),type(description):Topological domain(Extracellular),type(description):Disulfide bond(),type(description):Beta strand()
T_1322_G_missense	45	type(description):Chain(Spike glycoprotein),type(description):Chain(Spike protein S1),type(description):Topological domain(Extracellular),type(description):Domain(BetaCoV S1-CTD),type(description):Region(Receptor-binding domain (RBD)),type(description):Region(Receptor-binding motif; binding to human ACE2),type(description):Disulfide bond(),type(description):Helix()
G_1564_C_missense	45	type(description):Chain(Spike glycoprotein),type(description):Chain(Spike protein S1),type(description):Topological domain(Extracellular),type(description):Domain(BetaCoV S1-CTD),type(description):Region(Receptor-binding domain (RBD)),type(description):Region(Disordered),type(description):Disulfide bond()
C_535_T_missense	45	type(description):Chain(Spike glycoprotein),type(description):Chain(Spike protein S1),type(description):Topological domain(Extracellular),type(description):Domain(BetaCoV S1-NTD),type(description):Region(Disordered)
C_614_T_missense	45	type(description):Chain(Spike glycoprotein),type(description):Chain(Spike protein S1),type(description):Topological domain(Extracellular),type(description):Domain(BetaCoV S1-NTD),type(description):Beta strand()
T_1110_C_synonymous	45	type(description):Chain(Spike glycoprotein),type(description):Chain(Spike protein S1),type(description):Topological domain(Extracellular),type(description):Domain(BetaCoV S1-CTD),type(description):Region(Receptor-binding domain (RBD))
C_154_A_missense	45	type(description):Chain(Spike glycoprotein),type(description):Chain(Spike protein S1),type(description):Topological domain(Extracellular),type(description):Domain(BetaCoV S1-NTD),type(description):Disulfide bond(),type(description):Beta strand()
C_3183_A_synonymous	45	type(description):Chain(Spike glycoprotein),type(description):Chain(Spike protein S2),type(description):Chain(Spike protein S2'),type(description):Topological domain(Extracellular),type(description):Beta strand()
C_2940_A_synonymous	45	type(description):Chain(Spike glycoprotein),type(description):Chain(Spike protein S2),type(description):Chain(Spike protein S2'),type(description):Topological domain(Extracellular),type(description):Coiled coil(),type(description):Helix()
T_6_A_missense	45	type(description):Signal(),type(description):Region(Disordered)
C_3347_A_missense	45	type(description):Chain(Spike glycoprotein),type(description):Chain(Spike protein S2),type(description):Chain(Spike protein S2'),type(description):Topological domain(Extracellular),type(description):Disulfide bond()
T_2043_C_synonymous	45	type(description):Chain(Spike glycoprotein),type(description):Chain(Spike protein S1),type(description):Topological domain(Extracellular),type(description):Region(Disordered),type(description):Region(Putative superantigen; may bind T-cell receptor beta/TRBC1),type(description):Natural variant(in strain: Alpha/B.1.1.7, Theta/P.3, Mu/B.1.621, B.1.1.318, A23.1, Omicron/BA.1, Omicron/BA.2, Omicron/BA…
G_3208_T_missense	45	type(description):Chain(Spike glycoprotein),type(description):Chain(Spike protein S2),type(description):Chain(Spike protein S2'),type(description):Topological domain(Extracellular),type(description):Beta strand()
T_1456_G_missense	45	type(description):Chain(Spike glycoprotein),type(description):Chain(Spike protein S1),type(description):Topological domain(Extracellular),type(description):Domain(BetaCoV S1-CTD),type(description):Region(Receptor-binding domain (RBD)),type(description):Region(Receptor-binding motif; binding to human ACE2),type(description):Region(Disordered),type(description):Disulfide bond(),type(description):Di…
T_2256_C_synonymous	44	type(description):Chain(Spike glycoprotein),type(description):Chain(Spike protein S2),type(description):Topological domain(Extracellular),type(description):Disulfide bond(),type(description):Helix()
A_2070_G_synonymous	44	type(description):Chain(Spike glycoprotein),type(description):Chain(Spike protein S2),type(description):Topological domain(Extracellular),type(description):Beta strand()
G_3554_A_missense	44	type(description):Chain(Spike glycoprotein),type(description):Chain(Spike protein S2),type(description):Chain(Spike protein S2'),type(description):Topological domain(Extracellular),type(description):Region(Heptad repeat 2),type(description):Coiled coil(),type(description):Helix()
G_16_A_missense	44	type(description):Signal(),type(description):Region(Disordered)
C_1317_T_synonymous	44	type(description):Chain(Spike glycoprotein),type(description):Chain(Spike protein S1),type(description):Topological domain(Extracellular),type(description):Domain(BetaCoV S1-CTD),type(description):Region(Receptor-binding domain (RBD)),type(description):Region(Receptor-binding motif; binding to human ACE2),type(description):Disulfide bond(),type(description):Helix()
G_79_A_missense	44	type(description):Chain(Spike glycoprotein),type(description):Chain(Spike protein S1),type(description):Topological domain(Extracellular),type(description):Domain(BetaCoV S1-NTD),type(description):Disulfide bond(),type(description):Natural variant(in strain: Omicron/BA.2, Omicron/BA.2.12.1, Omicron/BA.2.75, Omicron/BA.4, Omicron/BA.5)
A_3380_G_missense	44	type(description):Chain(Spike glycoprotein),type(description):Chain(Spike protein S2),type(description):Chain(Spike protein S2'),type(description):Topological domain(Extracellular),type(description):Beta strand()
A_226_G_missense	44	type(description):Chain(Spike glycoprotein),type(description):Chain(Spike protein S1),type(description):Topological domain(Extracellular),type(description):Domain(BetaCoV S1-NTD),type(description):Region(Disordered),type(description):Disulfide bond()
G_3193_T_missense	44	type(description):Chain(Spike glycoprotein),type(description):Chain(Spike protein S2),type(description):Chain(Spike protein S2'),type(description):Topological domain(Extracellular),type(description):Beta strand()
T_2640_C_synonymous	44	type(description):Chain(Spike glycoprotein),type(description):Chain(Spike protein S2),type(description):Chain(Spike protein S2'),type(description):Topological domain(Extracellular),type(description):Helix()
T_209_A_missense	44	type(description):Chain(Spike glycoprotein),type(description):Chain(Spike protein S1),type(description):Topological domain(Extracellular),type(description):Domain(BetaCoV S1-NTD),type(description):Region(Disordered),type(description):Disulfide bond(),type(description):Natural variant(in strain: Alpha/B.1.1.7, Eta/B.1.525, 19B/501T, Omicron/BA.1, Omicron/BA.4, Omicron/BA.5; May compensate for redu…
C_1115_T_missense	44	type(description):Chain(Spike glycoprotein),type(description):Chain(Spike protein S1),type(description):Topological domain(Extracellular),type(description):Domain(BetaCoV S1-CTD),type(description):Region(Receptor-binding domain (RBD)),type(description):Helix()
A_1767_G_synonymous	44	type(description):Chain(Spike glycoprotein),type(description):Chain(Spike protein S1),type(description):Topological domain(Extracellular),type(description):Disulfide bond()
T_34_C_missense	44	type(description):Signal(),type(description):Region(Disordered)
T_1470_C_synonymous	44	type(description):Chain(Spike glycoprotein),type(description):Chain(Spike protein S1),type(description):Topological domain(Extracellular),type(description):Domain(BetaCoV S1-CTD),type(description):Region(Receptor-binding domain (RBD)),type(description):Region(Receptor-binding motif; binding to human ACE2),type(description):Region(Disordered),type(description):Disulfide bond(),type(description):Na…
T_177_C_synonymous	44	type(description):Chain(Spike glycoprotein),type(description):Chain(Spike protein S1),type(description):Topological domain(Extracellular),type(description):Domain(BetaCoV S1-NTD),type(description):Disulfide bond()
G_2314_A_missense	44	type(description):Chain(Spike glycoprotein),type(description):Chain(Spike protein S2),type(description):Topological domain(Extracellular),type(description):Helix()
A_589_G_missense	44	type(description):Chain(Spike glycoprotein),type(description):Chain(Spike protein S1),type(description):Topological domain(Extracellular),type(description):Domain(BetaCoV S1-NTD),type(description):Beta strand()
G_291_T_missense	44	type(description):Chain(Spike glycoprotein),type(description):Chain(Spike protein S1),type(description):Topological domain(Extracellular),type(description):Domain(BetaCoV S1-NTD),type(description):Disulfide bond(),type(description):Beta strand()
A_1914_G_synonymous	44	type(description):Chain(Spike glycoprotein),type(description):Chain(Spike protein S1),type(description):Topological domain(Extracellular),type(description):Region(Disordered),type(description):Disulfide bond(),type(description):Beta strand()
A_1703_G_missense	44	type(description):Chain(Spike glycoprotein),type(description):Chain(Spike protein S1),type(description):Topological domain(Extracellular),type(description):Disulfide bond()
G_101_C_missense	43	type(description):Chain(Spike glycoprotein),type(description):Chain(Spike protein S1),type(description):Topological domain(Extracellular),type(description):Domain(BetaCoV S1-NTD),type(description):Disulfide bond(),type(description):Turn()
G_2101_A_missense	43	type(description):Chain(Spike glycoprotein),type(description):Chain(Spike protein S2),type(description):Topological domain(Extracellular)
A_330_G_synonymous	43	type(description):Chain(Spike glycoprotein),type(description):Chain(Spike protein S1),type(description):Topological domain(Extracellular),type(description):Domain(BetaCoV S1-NTD),type(description):Disulfide bond()
C_3652_T_synonymous	43	type(description):Chain(Spike glycoprotein),type(description):Chain(Spike protein S2),type(description):Chain(Spike protein S2'),type(description):Transmembrane(Helical)
G_223_C_missense	43	type(description):Chain(Spike glycoprotein),type(description):Chain(Spike protein S1),type(description):Topological domain(Extracellular),type(description):Domain(BetaCoV S1-NTD),type(description):Region(Disordered),type(description):Disulfide bond()
A_3673_G_missense	43	type(description):Chain(Spike glycoprotein),type(description):Chain(Spike protein S2),type(description):Chain(Spike protein S2'),type(description):Transmembrane(Helical),type(description):Helix()
G_268_A_missense	43	type(description):Chain(Spike glycoprotein),type(description):Chain(Spike protein S1),type(description):Topological domain(Extracellular),type(description):Domain(BetaCoV S1-NTD),type(description):Disulfide bond()
G_3150_T_missense	43	type(description):Chain(Spike glycoprotein),type(description):Chain(Spike protein S2),type(description):Chain(Spike protein S2'),type(description):Topological domain(Extracellular),type(description):Beta strand()
C_3552_T_synonymous	43	type(description):Chain(Spike glycoprotein),type(description):Chain(Spike protein S2),type(description):Chain(Spike protein S2'),type(description):Topological domain(Extracellular),type(description):Region(Heptad repeat 2),type(description):Coiled coil(),type(description):Helix()
A_2500_G_missense	43	type(description):Chain(Spike glycoprotein),type(description):Chain(Spike protein S2),type(description):Chain(Spike protein S2'),type(description):Topological domain(Extracellular),type(description):Region(Fusion peptide 1),type(description):Region(Disordered)
C_1785_T_synonymous	42	type(description):Chain(Spike glycoprotein),type(description):Chain(Spike protein S1),type(description):Topological domain(Extracellular),type(description):Beta strand()
C_920_G_missense	42	type(description):Chain(Spike glycoprotein),type(description):Chain(Spike protein S1),type(description):Topological domain(Extracellular),type(description):Beta strand()
A_449_T_missense	42	type(description):Chain(Spike glycoprotein),type(description):Chain(Spike protein S1),type(description):Topological domain(Extracellular),type(description):Domain(BetaCoV S1-NTD),type(description):Region(Disordered),type(description):Disulfide bond(),type(description):Turn()
C_520_T_missense	42	type(description):Chain(Spike glycoprotein),type(description):Chain(Spike protein S1),type(description):Topological domain(Extracellular),type(description):Domain(BetaCoV S1-NTD),type(description):Region(Disordered)
T_731_C_missense	42	type(description):Chain(Spike glycoprotein),type(description):Chain(Spike protein S1),type(description):Topological domain(Extracellular),type(description):Domain(BetaCoV S1-NTD),type(description):Beta strand()
G_3193_A_missense	42	type(description):Chain(Spike glycoprotein),type(description):Chain(Spike protein S2),type(description):Chain(Spike protein S2'),type(description):Topological domain(Extracellular),type(description):Beta strand()
A_3628_G_missense	42	type(description):Chain(Spike glycoprotein),type(description):Chain(Spike protein S2),type(description):Chain(Spike protein S2'),type(description):Topological domain(Extracellular)
C_488_T_missense	42	type(description):Chain(Spike glycoprotein),type(description):Chain(Spike protein S1),type(description):Topological domain(Extracellular),type(description):Domain(BetaCoV S1-NTD),type(description):Region(Disordered),type(description):Disulfide bond(),type(description):Beta strand()
A_150_G_synonymous	42	type(description):Chain(Spike glycoprotein),type(description):Chain(Spike protein S1),type(description):Topological domain(Extracellular),type(description):Domain(BetaCoV S1-NTD),type(description):Disulfide bond(),type(description):Beta strand()
G_3615_A_synonymous	42	type(description):Chain(Spike glycoprotein),type(description):Chain(Spike protein S2),type(description):Chain(Spike protein S2'),type(description):Topological domain(Extracellular)
G_906_A_synonymous	42	type(description):Chain(Spike glycoprotein),type(description):Chain(Spike protein S1),type(description):Topological domain(Extracellular),type(description):Domain(BetaCoV S1-NTD),type(description):Helix()
G_774_T_missense	42	type(description):Chain(Spike glycoprotein),type(description):Chain(Spike protein S1),type(description):Topological domain(Extracellular),type(description):Domain(BetaCoV S1-NTD),type(description):Region(Disordered),type(description):Beta strand()
A_540_G_synonymous	42	type(description):Chain(Spike glycoprotein),type(description):Chain(Spike protein S1),type(description):Topological domain(Extracellular),type(description):Domain(BetaCoV S1-NTD),type(description):Region(Disordered),type(description):Beta strand()
C_2619_T_synonymous	42	type(description):Chain(Spike glycoprotein),type(description):Chain(Spike protein S2),type(description):Chain(Spike protein S2'),type(description):Topological domain(Extracellular),type(description):Helix()
G_737_A_missense	42	type(description):Chain(Spike glycoprotein),type(description):Chain(Spike protein S1),type(description):Topological domain(Extracellular),type(description):Domain(BetaCoV S1-NTD),type(description):Beta strand()
G_2578_A_missense	42	type(description):Chain(Spike glycoprotein),type(description):Chain(Spike protein S2),type(description):Chain(Spike protein S2'),type(description):Topological domain(Extracellular),type(description):Beta strand()
G_3436_C_missense	41	type(description):Chain(Spike glycoprotein),type(description):Chain(Spike protein S2),type(description):Chain(Spike protein S2'),type(description):Topological domain(Extracellular)
G_358_T_missense	41	type(description):Chain(Spike glycoprotein),type(description):Chain(Spike protein S1),type(description):Topological domain(Extracellular),type(description):Domain(BetaCoV S1-NTD),type(description):Disulfide bond(),type(description):Beta strand()
C_3600_T_synonymous	41	type(description):Chain(Spike glycoprotein),type(description):Chain(Spike protein S2),type(description):Chain(Spike protein S2'),type(description):Topological domain(Extracellular),type(description):Region(Heptad repeat 2),type(description):Coiled coil()
G_2739_A_synonymous	41	type(description):Chain(Spike glycoprotein),type(description):Chain(Spike protein S2),type(description):Chain(Spike protein S2'),type(description):Topological domain(Extracellular),type(description):Helix()
A_2838_C_synonymous	41	type(description):Chain(Spike glycoprotein),type(description):Chain(Spike protein S2),type(description):Chain(Spike protein S2'),type(description):Topological domain(Extracellular),type(description):Region(Heptad repeat 1),type(description):Helix()
C_3233_T_missense	41	type(description):Chain(Spike glycoprotein),type(description):Chain(Spike protein S2),type(description):Chain(Spike protein S2'),type(description):Topological domain(Extracellular),type(description):Beta strand()
C_1728_T_synonymous	41	type(description):Chain(Spike glycoprotein),type(description):Chain(Spike protein S1),type(description):Topological domain(Extracellular),type(description):Disulfide bond(),type(description):Beta strand()
C_1868_T_missense	41	type(description):Chain(Spike glycoprotein),type(description):Chain(Spike protein S1),type(description):Topological domain(Extracellular),type(description):Region(Disordered),type(description):Disulfide bond(),type(description):Helix()
A_3051_G_synonymous	41	type(description):Chain(Spike glycoprotein),type(description):Chain(Spike protein S2),type(description):Chain(Spike protein S2'),type(description):Topological domain(Extracellular),type(description):Helix()
T_2526_C_synonymous	41	type(description):Chain(Spike glycoprotein),type(description):Chain(Spike protein S2),type(description):Chain(Spike protein S2'),type(description):Topological domain(Extracellular),type(description):Region(Disordered),type(description):Region(Fusion peptide 2),type(description):Disulfide bond(),type(description):Beta strand()
C_1561_T_missense	41	type(description):Chain(Spike glycoprotein),type(description):Chain(Spike protein S1),type(description):Topological domain(Extracellular),type(description):Domain(BetaCoV S1-CTD),type(description):Region(Receptor-binding domain (RBD)),type(description):Region(Disordered),type(description):Disulfide bond()
G_2031_A_synonymous	41	type(description):Chain(Spike glycoprotein),type(description):Chain(Spike protein S1),type(description):Topological domain(Extracellular),type(description):Region(Disordered),type(description):Natural variant(in strain: Eta/B.1.525)
G_2476_T_missense	41	type(description):Chain(Spike glycoprotein),type(description):Chain(Spike protein S2),type(description):Chain(Spike protein S2'),type(description):Topological domain(Extracellular),type(description):Region(Fusion peptide 1)
T_2888_C_missense	41	type(description):Chain(Spike glycoprotein),type(description):Chain(Spike protein S2),type(description):Chain(Spike protein S2'),type(description):Topological domain(Extracellular),type(description):Region(Heptad repeat 1),type(description):Coiled coil(),type(description):Helix()
A_546_G_synonymous	41	type(description):Chain(Spike glycoprotein),type(description):Chain(Spike protein S1),type(description):Topological domain(Extracellular),type(description):Domain(BetaCoV S1-NTD),type(description):Region(Disordered)
C_3047_T_missense	41	type(description):Chain(Spike glycoprotein),type(description):Chain(Spike protein S2),type(description):Chain(Spike protein S2'),type(description):Topological domain(Extracellular),type(description):Helix()
T_1770_C_synonymous	41	type(description):Chain(Spike glycoprotein),type(description):Chain(Spike protein S1),type(description):Topological domain(Extracellular),type(description):Disulfide bond()
C_821_T_missense	41	type(description):Chain(Spike glycoprotein),type(description):Chain(Spike protein S1),type(description):Topological domain(Extracellular),type(description):Domain(BetaCoV S1-NTD),type(description):Beta strand()
C_3570_G_synonymous	41	type(description):Chain(Spike glycoprotein),type(description):Chain(Spike protein S2),type(description):Chain(Spike protein S2'),type(description):Topological domain(Extracellular),type(description):Region(Heptad repeat 2),type(description):Coiled coil(),type(description):Helix()
A_1951_G_missense	41	type(description):Chain(Spike glycoprotein),type(description):Chain(Spike protein S1),type(description):Topological domain(Extracellular),type(description):Beta strand()
T_375_C_synonymous	40	type(description):Chain(Spike glycoprotein),type(description):Chain(Spike protein S1),type(description):Topological domain(Extracellular),type(description):Domain(BetaCoV S1-NTD),type(description):Disulfide bond(),type(description):Beta strand()
T_240_C_synonymous	40	type(description):Chain(Spike glycoprotein),type(description):Chain(Spike protein S1),type(description):Topological domain(Extracellular),type(description):Domain(BetaCoV S1-NTD),type(description):Region(Disordered),type(description):Disulfide bond(),type(description):Natural variant(in strain: Beta/B.1.351)
C_3156_T_synonymous	40	type(description):Chain(Spike glycoprotein),type(description):Chain(Spike protein S2),type(description):Chain(Spike protein S2'),type(description):Topological domain(Extracellular),type(description):Beta strand()
A_2508_T_missense	40	type(description):Chain(Spike glycoprotein),type(description):Chain(Spike protein S2),type(description):Chain(Spike protein S2'),type(description):Topological domain(Extracellular),type(description):Region(Fusion peptide 1),type(description):Region(Disordered),type(description):Region(Fusion peptide 2),type(description):Helix()
A_3709_T_missense	40	type(description):Chain(Spike glycoprotein),type(description):Chain(Spike protein S2),type(description):Chain(Spike protein S2'),type(description):Topological domain(Cytoplasmic)
T_1110_G_missense	40	type(description):Chain(Spike glycoprotein),type(description):Chain(Spike protein S1),type(description):Topological domain(Extracellular),type(description):Domain(BetaCoV S1-CTD),type(description):Region(Receptor-binding domain (RBD))
C_3782_T_missense	40	type(description):Chain(Spike glycoprotein),type(description):Chain(Spike protein S2),type(description):Chain(Spike protein S2'),type(description):Topological domain(Cytoplasmic),type(description):Motif(Diacidic ER export motif (host COPII))
A_1067_G_missense	40	type(description):Chain(Spike glycoprotein),type(description):Chain(Spike protein S1),type(description):Topological domain(Extracellular),type(description):Domain(BetaCoV S1-CTD),type(description):Region(Receptor-binding domain (RBD)),type(description):Disulfide bond(),type(description):Beta strand()
T_3463_C_missense	40	type(description):Chain(Spike glycoprotein),type(description):Chain(Spike protein S2),type(description):Chain(Spike protein S2'),type(description):Topological domain(Extracellular),type(description):Helix()
C_1549_T_missense	40	type(description):Chain(Spike glycoprotein),type(description):Chain(Spike protein S1),type(description):Topological domain(Extracellular),type(description):Domain(BetaCoV S1-CTD),type(description):Region(Receptor-binding domain (RBD)),type(description):Disulfide bond()
C_196_T_missense	39	type(description):Chain(Spike glycoprotein),type(description):Chain(Spike protein S1),type(description):Topological domain(Extracellular),type(description):Domain(BetaCoV S1-NTD),type(description):Disulfide bond(),type(description):Beta strand()
C_1477_A_missense	39	type(description):Chain(Spike glycoprotein),type(description):Chain(Spike protein S1),type(description):Topological domain(Extracellular),type(description):Domain(BetaCoV S1-CTD),type(description):Region(Receptor-binding domain (RBD)),type(description):Region(Receptor-binding motif; binding to human ACE2),type(description):Disulfide bond(),type(description):Beta strand()
G_46_C_missense	39	type(description):Chain(Spike glycoprotein),type(description):Chain(Spike protein S1),type(description):Topological domain(Extracellular),type(description):Domain(BetaCoV S1-NTD),type(description):Region(Disordered),type(description):Disulfide bond()
G_2059_A_missense	39	type(description):Chain(Spike glycoprotein),type(description):Chain(Spike protein S2),type(description):Topological domain(Extracellular),type(description):Region(Disordered)
A_239_G_missense	39	type(description):Chain(Spike glycoprotein),type(description):Chain(Spike protein S1),type(description):Topological domain(Extracellular),type(description):Domain(BetaCoV S1-NTD),type(description):Region(Disordered),type(description):Disulfide bond()
T_70_C_synonymous	39	type(description):Chain(Spike glycoprotein),type(description):Chain(Spike protein S1),type(description):Topological domain(Extracellular),type(description):Domain(BetaCoV S1-NTD),type(description):Region(Disordered),type(description):Disulfide bond()
A_221_C_missense	39	type(description):Chain(Spike glycoprotein),type(description):Chain(Spike protein S1),type(description):Topological domain(Extracellular),type(description):Domain(BetaCoV S1-NTD),type(description):Region(Disordered),type(description):Disulfide bond(),type(description):Turn()
C_3555_T_synonymous	39	type(description):Chain(Spike glycoprotein),type(description):Chain(Spike protein S2),type(description):Chain(Spike protein S2'),type(description):Topological domain(Extracellular),type(description):Region(Heptad repeat 2),type(description):Coiled coil(),type(description):Helix()
A_3261_T_synonymous	39	type(description):Chain(Spike glycoprotein),type(description):Chain(Spike protein S2),type(description):Chain(Spike protein S2'),type(description):Topological domain(Extracellular),type(description):Disulfide bond(),type(description):Beta strand()
T_1194_C_synonymous	39	type(description):Chain(Spike glycoprotein),type(description):Chain(Spike protein S1),type(description):Topological domain(Extracellular),type(description):Domain(BetaCoV S1-CTD),type(description):Region(Receptor-binding domain (RBD)),type(description):Disulfide bond(),type(description):Disulfide bond(),type(description):Beta strand()
G_801_A_synonymous	38	type(description):Chain(Spike glycoprotein),type(description):Chain(Spike protein S1),type(description):Topological domain(Extracellular),type(description):Domain(BetaCoV S1-NTD),type(description):Beta strand()
C_764_A_missense	38	type(description):Chain(Spike glycoprotein),type(description):Chain(Spike protein S1),type(description):Topological domain(Extracellular),type(description):Domain(BetaCoV S1-NTD),type(description):Region(Disordered),type(description):Turn()
C_1118_T_missense	38	type(description):Chain(Spike glycoprotein),type(description):Chain(Spike protein S1),type(description):Topological domain(Extracellular),type(description):Domain(BetaCoV S1-CTD),type(description):Region(Receptor-binding domain (RBD)),type(description):Helix()
G_670_C_missense	38	type(description):Chain(Spike glycoprotein),type(description):Chain(Spike protein S1),type(description):Topological domain(Extracellular),type(description):Domain(BetaCoV S1-NTD),type(description):Beta strand()
T_495_C_synonymous	38	type(description):Chain(Spike glycoprotein),type(description):Chain(Spike protein S1),type(description):Topological domain(Extracellular),type(description):Domain(BetaCoV S1-NTD),type(description):Glycosylation(N-linked (GlcNAc...) (complex) asparagine; by host),type(description):Disulfide bond(),type(description):Beta strand()
G_2422_A_missense	38	type(description):Chain(Spike glycoprotein),type(description):Chain(Spike protein S2),type(description):Topological domain(Extracellular),type(description):Beta strand()
G_3736_T_missense	38	type(description):Chain(Spike glycoprotein),type(description):Chain(Spike protein S2),type(description):Chain(Spike protein S2'),type(description):Topological domain(Cytoplasmic)
A_382_G_missense	38	type(description):Chain(Spike glycoprotein),type(description):Chain(Spike protein S1),type(description):Topological domain(Extracellular),type(description):Domain(BetaCoV S1-NTD),type(description):Disulfide bond(),type(description):Beta strand()
T_429_C_synonymous	38	type(description):Chain(Spike glycoprotein),type(description):Chain(Spike protein S1),type(description):Topological domain(Extracellular),type(description):Domain(BetaCoV S1-NTD),type(description):Region(Disordered),type(description):Disulfide bond(),type(description):Natural variant(in strain: Omicron/BA.1),type(description):Beta strand()
T_3670_A_missense	38	type(description):Chain(Spike glycoprotein),type(description):Chain(Spike protein S2),type(description):Chain(Spike protein S2'),type(description):Transmembrane(Helical),type(description):Helix()
C_3788_A_missense	38	type(description):Chain(Spike glycoprotein),type(description):Chain(Spike protein S2),type(description):Chain(Spike protein S2'),type(description):Topological domain(Cytoplasmic),type(description):Motif(Binding to host plasma membrane localising/FERM domain proteins)
T_90_C_synonymous	38	type(description):Chain(Spike glycoprotein),type(description):Chain(Spike protein S1),type(description):Topological domain(Extracellular),type(description):Domain(BetaCoV S1-NTD),type(description):Disulfide bond(),type(description):Beta strand()
C_2502_T_synonymous	38	type(description):Chain(Spike glycoprotein),type(description):Chain(Spike protein S2),type(description):Chain(Spike protein S2'),type(description):Topological domain(Extracellular),type(description):Region(Fusion peptide 1),type(description):Region(Disordered)
T_3537_C_synonymous	37	type(description):Chain(Spike glycoprotein),type(description):Chain(Spike protein S2),type(description):Chain(Spike protein S2'),type(description):Topological domain(Extracellular),type(description):Region(Heptad repeat 2),type(description):Coiled coil()
G_2049_A_synonymous	37	type(description):Chain(Spike glycoprotein),type(description):Chain(Spike protein S1),type(description):Topological domain(Extracellular),type(description):Region(Disordered),type(description):Region(Putative superantigen; may bind T-cell receptor beta/TRBC1),type(description):Mutagenesis(About 50% stronger entry efficiency in Vero E6 cells while 30% weaker entry efficiency in hACE2-expressing BH…
T_2501_C_missense	37	type(description):Chain(Spike glycoprotein),type(description):Chain(Spike protein S2),type(description):Chain(Spike protein S2'),type(description):Topological domain(Extracellular),type(description):Region(Fusion peptide 1),type(description):Region(Disordered)
C_2041_T_missense	37	type(description):Chain(Spike glycoprotein),type(description):Chain(Spike protein S1),type(description):Topological domain(Extracellular),type(description):Region(Disordered),type(description):Mutagenesis(About 50% stronger entry efficiency in Vero E6 cells while 30% weaker entry efficiency in hACE2-expressing BHK cells.)
G_103_C_missense	37	type(description):Chain(Spike glycoprotein),type(description):Chain(Spike protein S1),type(description):Topological domain(Extracellular),type(description):Domain(BetaCoV S1-NTD),type(description):Disulfide bond(),type(description):Turn()
G_3802_A_missense	37	type(description):Chain(Spike glycoprotein),type(description):Chain(Spike protein S2),type(description):Chain(Spike protein S2'),type(description):Topological domain(Cytoplasmic)
T_795_C_synonymous	37	type(description):Chain(Spike glycoprotein),type(description):Chain(Spike protein S1),type(description):Topological domain(Extracellular),type(description):Domain(BetaCoV S1-NTD),type(description):Beta strand()
C_3598_T_missense	37	type(description):Chain(Spike glycoprotein),type(description):Chain(Spike protein S2),type(description):Chain(Spike protein S2'),type(description):Topological domain(Extracellular),type(description):Region(Heptad repeat 2),type(description):Coiled coil()
A_449_G_missense	37	type(description):Chain(Spike glycoprotein),type(description):Chain(Spike protein S1),type(description):Topological domain(Extracellular),type(description):Domain(BetaCoV S1-NTD),type(description):Region(Disordered),type(description):Disulfide bond(),type(description):Turn()
A_3458_C_missense	37	type(description):Chain(Spike glycoprotein),type(description):Chain(Spike protein S2),type(description):Chain(Spike protein S2'),type(description):Topological domain(Extracellular),type(description):Helix()
A_3612_C_synonymous	37	type(description):Chain(Spike glycoprotein),type(description):Chain(Spike protein S2),type(description):Chain(Spike protein S2'),type(description):Topological domain(Extracellular)
T_666_C_synonymous	37	type(description):Chain(Spike glycoprotein),type(description):Chain(Spike protein S1),type(description):Topological domain(Extracellular),type(description):Domain(BetaCoV S1-NTD),type(description):Natural variant(in strain: 20A.EU1),type(description):Beta strand()
G_2050_T_missense	37	type(description):Chain(Spike glycoprotein),type(description):Chain(Spike protein S1),type(description):Topological domain(Extracellular),type(description):Region(Disordered),type(description):Region(Putative superantigen; may bind T-cell receptor beta/TRBC1),type(description):Mutagenesis(About 50% stronger entry efficiency in Vero E6 cells while 30% weaker entry efficiency in hACE2-expressing BH…
G_1546_C_missense	37	type(description):Chain(Spike glycoprotein),type(description):Chain(Spike protein S1),type(description):Topological domain(Extracellular),type(description):Domain(BetaCoV S1-CTD),type(description):Region(Receptor-binding domain (RBD)),type(description):Disulfide bond(),type(description):Beta strand()
C_3299_T_missense	37	type(description):Chain(Spike glycoprotein),type(description):Chain(Spike protein S2),type(description):Chain(Spike protein S2'),type(description):Topological domain(Extracellular),type(description):Disulfide bond(),type(description):Beta strand()
T_3141_C_synonymous	37	type(description):Chain(Spike glycoprotein),type(description):Chain(Spike protein S2),type(description):Chain(Spike protein S2'),type(description):Topological domain(Extracellular),type(description):Beta strand()
C_2904_T_synonymous	37	type(description):Chain(Spike glycoprotein),type(description):Chain(Spike protein S2),type(description):Chain(Spike protein S2'),type(description):Topological domain(Extracellular),type(description):Region(Heptad repeat 1),type(description):Coiled coil()
T_1122_C_synonymous	37	type(description):Chain(Spike glycoprotein),type(description):Chain(Spike protein S1),type(description):Topological domain(Extracellular),type(description):Domain(BetaCoV S1-CTD),type(description):Region(Receptor-binding domain (RBD))
G_1255_T_missense	36	type(description):Chain(Spike glycoprotein),type(description):Chain(Spike protein S1),type(description):Topological domain(Extracellular),type(description):Domain(BetaCoV S1-CTD),type(description):Region(Receptor-binding domain (RBD)),type(description):Disulfide bond(),type(description):Disulfide bond(),type(description):Helix()
G_3621_A_synonymous	36	type(description):Chain(Spike glycoprotein),type(description):Chain(Spike protein S2),type(description):Chain(Spike protein S2'),type(description):Topological domain(Extracellular)
C_1811_T_missense	36	type(description):Chain(Spike glycoprotein),type(description):Chain(Spike protein S1),type(description):Topological domain(Extracellular),type(description):Turn()
C_3204_T_synonymous	36	type(description):Chain(Spike glycoprotein),type(description):Chain(Spike protein S2),type(description):Chain(Spike protein S2'),type(description):Topological domain(Extracellular),type(description):Beta strand()
A_461_C_missense	36	type(description):Chain(Spike glycoprotein),type(description):Chain(Spike protein S1),type(description):Topological domain(Extracellular),type(description):Domain(BetaCoV S1-NTD),type(description):Region(Disordered),type(description):Disulfide bond(),type(description):Beta strand()
T_1693_C_missense	36	type(description):Chain(Spike glycoprotein),type(description):Chain(Spike protein S1),type(description):Topological domain(Extracellular),type(description):Disulfide bond()
C_2335_G_missense	36	type(description):Chain(Spike glycoprotein),type(description):Chain(Spike protein S2),type(description):Topological domain(Extracellular),type(description):Helix()
A_3560_G_missense	36	type(description):Chain(Spike glycoprotein),type(description):Chain(Spike protein S2),type(description):Chain(Spike protein S2'),type(description):Topological domain(Extracellular),type(description):Region(Heptad repeat 2),type(description):Coiled coil(),type(description):Helix()
A_3774_G_synonymous	36	type(description):Chain(Spike glycoprotein),type(description):Chain(Spike protein S2),type(description):Chain(Spike protein S2'),type(description):Topological domain(Cytoplasmic),type(description):Motif(Diacidic ER export motif (host COPII))
C_1541_T_missense	36	type(description):Chain(Spike glycoprotein),type(description):Chain(Spike protein S1),type(description):Topological domain(Extracellular),type(description):Domain(BetaCoV S1-CTD),type(description):Region(Receptor-binding domain (RBD)),type(description):Disulfide bond(),type(description):Beta strand()
G_538_A_missense	36	type(description):Chain(Spike glycoprotein),type(description):Chain(Spike protein S1),type(description):Topological domain(Extracellular),type(description):Domain(BetaCoV S1-NTD),type(description):Region(Disordered),type(description):Beta strand()
G_2048_T_missense	36	type(description):Chain(Spike glycoprotein),type(description):Chain(Spike protein S1),type(description):Topological domain(Extracellular),type(description):Region(Disordered),type(description):Region(Putative superantigen; may bind T-cell receptor beta/TRBC1),type(description):Mutagenesis(About 50% stronger entry efficiency in Vero E6 cells while 30% weaker entry efficiency in hACE2-expressing BH…
T_1159_C_synonymous	36	type(description):Chain(Spike glycoprotein),type(description):Chain(Spike protein S1),type(description):Topological domain(Extracellular),type(description):Domain(BetaCoV S1-CTD),type(description):Region(Receptor-binding domain (RBD)),type(description):Disulfide bond(),type(description):Turn()
G_3024_T_synonymous	36	type(description):Chain(Spike glycoprotein),type(description):Chain(Spike protein S2),type(description):Chain(Spike protein S2'),type(description):Topological domain(Extracellular)
C_2997_T_synonymous	36	type(description):Chain(Spike glycoprotein),type(description):Chain(Spike protein S2),type(description):Chain(Spike protein S2'),type(description):Topological domain(Extracellular)
T_987_C_synonymous	36	type(description):Chain(Spike glycoprotein),type(description):Chain(Spike protein S1),type(description):Topological domain(Extracellular),type(description):Region(Receptor-binding domain (RBD)),type(description):Region(Disordered)
A_2129_T_missense	36	type(description):Chain(Spike glycoprotein),type(description):Chain(Spike protein S2),type(description):Topological domain(Extracellular)
A_1977_T_synonymous	36	type(description):Chain(Spike glycoprotein),type(description):Chain(Spike protein S1),type(description):Topological domain(Extracellular),type(description):Beta strand()
T_1380_C_synonymous	36	type(description):Chain(Spike glycoprotein),type(description):Chain(Spike protein S1),type(description):Topological domain(Extracellular),type(description):Domain(BetaCoV S1-CTD),type(description):Region(Receptor-binding domain (RBD)),type(description):Region(Receptor-binding motif; binding to human ACE2),type(description):Region(Disordered),type(description):Disulfide bond(),type(description):Na…
T_2511_C_synonymous	36	type(description):Chain(Spike glycoprotein),type(description):Chain(Spike protein S2),type(description):Chain(Spike protein S2'),type(description):Topological domain(Extracellular),type(description):Region(Fusion peptide 1),type(description):Region(Disordered),type(description):Region(Fusion peptide 2),type(description):Helix()
A_1197_G_synonymous	36	type(description):Chain(Spike glycoprotein),type(description):Chain(Spike protein S1),type(description):Topological domain(Extracellular),type(description):Domain(BetaCoV S1-CTD),type(description):Region(Receptor-binding domain (RBD)),type(description):Disulfide bond(),type(description):Disulfide bond(),type(description):Beta strand()
T_2623_G_missense	36	type(description):Chain(Spike glycoprotein),type(description):Chain(Spike protein S2),type(description):Chain(Spike protein S2'),type(description):Topological domain(Extracellular),type(description):Helix()
T_2028_A_synonymous	36	type(description):Chain(Spike glycoprotein),type(description):Chain(Spike protein S1),type(description):Topological domain(Extracellular),type(description):Region(Disordered),type(description):Glycosylation(O-linked (GlcNAc...) threonine; by host GALNT1),type(description):Mutagenesis(Partial loss of O-glycoslyation by host GALNT1.)
T_279_C_synonymous	35	type(description):Chain(Spike glycoprotein),type(description):Chain(Spike protein S1),type(description):Topological domain(Extracellular),type(description):Domain(BetaCoV S1-NTD),type(description):Disulfide bond(),type(description):Beta strand()
G_3682_C_missense	35	type(description):Chain(Spike glycoprotein),type(description):Chain(Spike protein S2),type(description):Chain(Spike protein S2'),type(description):Transmembrane(Helical),type(description):Helix()
G_1037_C_missense	35	type(description):Chain(Spike glycoprotein),type(description):Chain(Spike protein S1),type(description):Topological domain(Extracellular),type(description):Domain(BetaCoV S1-CTD),type(description):Region(Receptor-binding domain (RBD)),type(description):Disulfide bond(),type(description):Beta strand()
G_1879_T_missense	35	type(description):Chain(Spike glycoprotein),type(description):Chain(Spike protein S1),type(description):Topological domain(Extracellular),type(description):Region(Disordered),type(description):Disulfide bond(),type(description):Turn()
C_1230_A_synonymous	35	type(description):Chain(Spike glycoprotein),type(description):Chain(Spike protein S1),type(description):Topological domain(Extracellular),type(description):Domain(BetaCoV S1-CTD),type(description):Region(Receptor-binding domain (RBD)),type(description):Disulfide bond(),type(description):Disulfide bond(),type(description):Beta strand()
G_865_T_missense	35	type(description):Chain(Spike glycoprotein),type(description):Chain(Spike protein S1),type(description):Topological domain(Extracellular),type(description):Domain(BetaCoV S1-NTD),type(description):Region(Putative superantigen; may bind T-cell receptor alpha/TRAC),type(description):Beta strand()
G_1054_T_missense	35	type(description):Chain(Spike glycoprotein),type(description):Chain(Spike protein S1),type(description):Topological domain(Extracellular),type(description):Domain(BetaCoV S1-CTD),type(description):Region(Receptor-binding domain (RBD)),type(description):Disulfide bond(),type(description):Helix()
A_3585_G_synonymous	35	type(description):Chain(Spike glycoprotein),type(description):Chain(Spike protein S2),type(description):Chain(Spike protein S2'),type(description):Topological domain(Extracellular),type(description):Region(Heptad repeat 2),type(description):Coiled coil(),type(description):Helix()
G_1303_T_missense	35	type(description):Chain(Spike glycoprotein),type(description):Chain(Spike protein S1),type(description):Topological domain(Extracellular),type(description):Domain(BetaCoV S1-CTD),type(description):Region(Receptor-binding domain (RBD)),type(description):Disulfide bond(),type(description):Beta strand()
G_2347_T_missense	35	type(description):Chain(Spike glycoprotein),type(description):Chain(Spike protein S2),type(description):Topological domain(Extracellular)
G_2657_T_missense	35	type(description):Chain(Spike glycoprotein),type(description):Chain(Spike protein S2),type(description):Chain(Spike protein S2'),type(description):Topological domain(Extracellular)
C_3692_T_missense	35	type(description):Chain(Spike glycoprotein),type(description):Chain(Spike protein S2),type(description):Chain(Spike protein S2'),type(description):Transmembrane(Helical),type(description):Helix()
G_3568_T_missense	35	type(description):Chain(Spike glycoprotein),type(description):Chain(Spike protein S2),type(description):Chain(Spike protein S2'),type(description):Topological domain(Extracellular),type(description):Region(Heptad repeat 2),type(description):Coiled coil(),type(description):Helix()
A_2108_C_missense	35	type(description):Chain(Spike glycoprotein),type(description):Chain(Spike protein S2),type(description):Topological domain(Extracellular),type(description):Beta strand()
T_1710_C_synonymous	35	type(description):Chain(Spike glycoprotein),type(description):Chain(Spike protein S1),type(description):Topological domain(Extracellular),type(description):Disulfide bond(),type(description):Natural variant(in strain: Alpha/B.1.1.7)
A_1191_G_synonymous	35	type(description):Chain(Spike glycoprotein),type(description):Chain(Spike protein S1),type(description):Topological domain(Extracellular),type(description):Domain(BetaCoV S1-CTD),type(description):Region(Receptor-binding domain (RBD)),type(description):Disulfide bond(),type(description):Disulfide bond(),type(description):Beta strand()
T_54_C_synonymous	35	type(description):Chain(Spike glycoprotein),type(description):Chain(Spike protein S1),type(description):Topological domain(Extracellular),type(description):Domain(BetaCoV S1-NTD),type(description):Region(Disordered),type(description):Disulfide bond(),type(description):Natural variant(in strain: Beta/B.1.351, Gamma/P.1, 19B/501Y)
T_3510_C_synonymous	35	type(description):Chain(Spike glycoprotein),type(description):Chain(Spike protein S2),type(description):Chain(Spike protein S2'),type(description):Topological domain(Extracellular),type(description):Region(Heptad repeat 2),type(description):Helix()
G_1855_C_missense	35	type(description):Chain(Spike glycoprotein),type(description):Chain(Spike protein S1),type(description):Topological domain(Extracellular),type(description):Disulfide bond(),type(description):Turn()
A_2234_G_missense	35	type(description):Chain(Spike glycoprotein),type(description):Chain(Spike protein S2),type(description):Topological domain(Extracellular),type(description):Disulfide bond(),type(description):Disulfide bond()
T_481_G_missense	35	type(description):Chain(Spike glycoprotein),type(description):Chain(Spike protein S1),type(description):Topological domain(Extracellular),type(description):Domain(BetaCoV S1-NTD),type(description):Region(Disordered),type(description):Disulfide bond(),type(description):Beta strand()
G_710_T_missense	35	type(description):Chain(Spike glycoprotein),type(description):Chain(Spike protein S1),type(description):Topological domain(Extracellular),type(description):Domain(BetaCoV S1-NTD)
C_1008_T_synonymous	35	type(description):Chain(Spike glycoprotein),type(description):Chain(Spike protein S1),type(description):Topological domain(Extracellular),type(description):Domain(BetaCoV S1-CTD),type(description):Region(Receptor-binding domain (RBD)),type(description):Disulfide bond()
A_3602_T_missense	34	type(description):Chain(Spike glycoprotein),type(description):Chain(Spike protein S2),type(description):Chain(Spike protein S2'),type(description):Topological domain(Extracellular),type(description):Region(Heptad repeat 2),type(description):Coiled coil()
A_1692_G_synonymous	34	type(description):Chain(Spike glycoprotein),type(description):Chain(Spike protein S1),type(description):Topological domain(Extracellular),type(description):Disulfide bond()
T_433_G_missense	34	type(description):Chain(Spike glycoprotein),type(description):Chain(Spike protein S1),type(description):Topological domain(Extracellular),type(description):Domain(BetaCoV S1-NTD),type(description):Region(Disordered),type(description):Disulfide bond(),type(description):Natural variant(in strain: Omicron/BA.1),type(description):Beta strand()
C_1497_T_synonymous	34	type(description):Chain(Spike glycoprotein),type(description):Chain(Spike protein S1),type(description):Topological domain(Extracellular),type(description):Domain(BetaCoV S1-CTD),type(description):Region(Receptor-binding domain (RBD)),type(description):Region(Receptor-binding motif; binding to human ACE2),type(description):Disulfide bond(),type(description):Beta strand()
C_2812_A_missense	34	type(description):Chain(Spike glycoprotein),type(description):Chain(Spike protein S2),type(description):Chain(Spike protein S2'),type(description):Topological domain(Extracellular),type(description):Region(Heptad repeat 1),type(description):Helix()
T_1111_A_missense	34	type(description):Chain(Spike glycoprotein),type(description):Chain(Spike protein S1),type(description):Topological domain(Extracellular),type(description):Domain(BetaCoV S1-CTD),type(description):Region(Receptor-binding domain (RBD))
A_1750_G_missense	34	type(description):Chain(Spike glycoprotein),type(description):Chain(Spike protein S1),type(description):Topological domain(Extracellular),type(description):Disulfide bond()
T_753_C_synonymous	34	type(description):Chain(Spike glycoprotein),type(description):Chain(Spike protein S1),type(description):Topological domain(Extracellular),type(description):Domain(BetaCoV S1-NTD),type(description):Region(Disordered),type(description):Natural variant(in strain: Lambda/C.37),type(description):Beta strand()
G_3595_A_missense	34	type(description):Chain(Spike glycoprotein),type(description):Chain(Spike protein S2),type(description):Chain(Spike protein S2'),type(description):Topological domain(Extracellular),type(description):Region(Heptad repeat 2),type(description):Coiled coil()
T_735_C_synonymous	34	type(description):Chain(Spike glycoprotein),type(description):Chain(Spike protein S1),type(description):Topological domain(Extracellular),type(description):Domain(BetaCoV S1-NTD),type(description):Beta strand()
T_1695_A_missense	34	type(description):Chain(Spike glycoprotein),type(description):Chain(Spike protein S1),type(description):Topological domain(Extracellular),type(description):Disulfide bond(),type(description):Beta strand()
A_2176_G_missense	34	type(description):Chain(Spike glycoprotein),type(description):Chain(Spike protein S2),type(description):Topological domain(Extracellular),type(description):Beta strand()
A_2821_G_missense	34	type(description):Chain(Spike glycoprotein),type(description):Chain(Spike protein S2),type(description):Chain(Spike protein S2'),type(description):Topological domain(Extracellular),type(description):Region(Heptad repeat 1),type(description):Helix()
T_3814_C_missense	34	type(description):Chain(Spike glycoprotein),type(description):Chain(Spike protein S2),type(description):Chain(Spike protein S2'),type(description):Topological domain(Cytoplasmic),type(description):Motif(KxHxx, ER retrieval signal (COPI))
C_1882_A_missense	34	type(description):Chain(Spike glycoprotein),type(description):Chain(Spike protein S1),type(description):Topological domain(Extracellular),type(description):Region(Disordered),type(description):Disulfide bond(),type(description):Turn()
T_1722_C_synonymous	34	type(description):Chain(Spike glycoprotein),type(description):Chain(Spike protein S1),type(description):Topological domain(Extracellular),type(description):Disulfide bond(),type(description):Beta strand()
T_3341_C_missense	34	type(description):Chain(Spike glycoprotein),type(description):Chain(Spike protein S2),type(description):Chain(Spike protein S2'),type(description):Topological domain(Extracellular),type(description):Disulfide bond(),type(description):Beta strand()
C_1293_T_synonymous	34	type(description):Chain(Spike glycoprotein),type(description):Chain(Spike protein S1),type(description):Topological domain(Extracellular),type(description):Domain(BetaCoV S1-CTD),type(description):Region(Receptor-binding domain (RBD)),type(description):Disulfide bond(),type(description):Disulfide bond(),type(description):Beta strand()
G_511_T_missense	34	type(description):Chain(Spike glycoprotein),type(description):Chain(Spike protein S1),type(description):Topological domain(Extracellular),type(description):Domain(BetaCoV S1-NTD),type(description):Beta strand()
A_2730_G_synonymous	34	type(description):Chain(Spike glycoprotein),type(description):Chain(Spike protein S2),type(description):Chain(Spike protein S2'),type(description):Topological domain(Extracellular),type(description):Helix()
T_51_C_synonymous	34	type(description):Chain(Spike glycoprotein),type(description):Chain(Spike protein S1),type(description):Topological domain(Extracellular),type(description):Domain(BetaCoV S1-NTD),type(description):Region(Disordered),type(description):Glycosylation(N-linked (GlcNAc...) (complex) asparagine; by host),type(description):Disulfide bond()
A_653_C_missense	34	type(description):Chain(Spike glycoprotein),type(description):Chain(Spike protein S1),type(description):Topological domain(Extracellular),type(description):Domain(BetaCoV S1-NTD)
A_1300_G_missense	33	type(description):Chain(Spike glycoprotein),type(description):Chain(Spike protein S1),type(description):Topological domain(Extracellular),type(description):Domain(BetaCoV S1-CTD),type(description):Region(Receptor-binding domain (RBD)),type(description):Disulfide bond(),type(description):Beta strand()
A_1108_C_missense	33	type(description):Chain(Spike glycoprotein),type(description):Chain(Spike protein S1),type(description):Topological domain(Extracellular),type(description):Domain(BetaCoV S1-CTD),type(description):Region(Receptor-binding domain (RBD))
A_2108_T_missense	33	type(description):Chain(Spike glycoprotein),type(description):Chain(Spike protein S2),type(description):Topological domain(Extracellular),type(description):Beta strand()
A_3654_T_synonymous	33	type(description):Chain(Spike glycoprotein),type(description):Chain(Spike protein S2),type(description):Chain(Spike protein S2'),type(description):Transmembrane(Helical),type(description):Helix()
G_62_A_missense	33	type(description):Chain(Spike glycoprotein),type(description):Chain(Spike protein S1),type(description):Topological domain(Extracellular),type(description):Domain(BetaCoV S1-NTD),type(description):Region(Disordered),type(description):Disulfide bond(),type(description):Beta strand()
T_1164_C_synonymous	33	type(description):Chain(Spike glycoprotein),type(description):Chain(Spike protein S1),type(description):Topological domain(Extracellular),type(description):Domain(BetaCoV S1-CTD),type(description):Region(Receptor-binding domain (RBD)),type(description):Disulfide bond(),type(description):Turn()
C_749_T_missense	33	type(description):Chain(Spike glycoprotein),type(description):Chain(Spike protein S1),type(description):Topological domain(Extracellular),type(description):Domain(BetaCoV S1-NTD),type(description):Region(Disordered),type(description):Natural variant(in strain: Lambda/C.37)
A_2871_G_synonymous	33	type(description):Chain(Spike glycoprotein),type(description):Chain(Spike protein S2),type(description):Chain(Spike protein S2'),type(description):Topological domain(Extracellular),type(description):Region(Heptad repeat 1),type(description):Coiled coil()
G_3447_A_synonymous	33	type(description):Chain(Spike glycoprotein),type(description):Chain(Spike protein S2),type(description):Chain(Spike protein S2'),type(description):Topological domain(Extracellular),type(description):Helix()
T_2835_A_synonymous	33	type(description):Chain(Spike glycoprotein),type(description):Chain(Spike protein S2),type(description):Chain(Spike protein S2'),type(description):Topological domain(Extracellular),type(description):Region(Heptad repeat 1),type(description):Helix()
C_2520_T_synonymous	33	type(description):Chain(Spike glycoprotein),type(description):Chain(Spike protein S2),type(description):Chain(Spike protein S2'),type(description):Topological domain(Extracellular),type(description):Region(Disordered),type(description):Region(Fusion peptide 2),type(description):Disulfide bond()
G_3415_C_missense	33	type(description):Chain(Spike glycoprotein),type(description):Chain(Spike protein S2),type(description):Chain(Spike protein S2'),type(description):Topological domain(Extracellular)
G_1454_C_missense	33	type(description):Chain(Spike glycoprotein),type(description):Chain(Spike protein S1),type(description):Topological domain(Extracellular),type(description):Domain(BetaCoV S1-CTD),type(description):Region(Receptor-binding domain (RBD)),type(description):Region(Receptor-binding motif; binding to human ACE2),type(description):Region(Disordered),type(description):Disulfide bond(),type(description):Di…
A_1854_G_synonymous	33	type(description):Chain(Spike glycoprotein),type(description):Chain(Spike protein S1),type(description):Topological domain(Extracellular),type(description):Disulfide bond(),type(description):Turn()
T_1299_C_synonymous	33	type(description):Chain(Spike glycoprotein),type(description):Chain(Spike protein S1),type(description):Topological domain(Extracellular),type(description):Domain(BetaCoV S1-CTD),type(description):Region(Receptor-binding domain (RBD)),type(description):Disulfide bond(),type(description):Beta strand()
T_1334_C_missense	33	type(description):Chain(Spike glycoprotein),type(description):Chain(Spike protein S1),type(description):Topological domain(Extracellular),type(description):Domain(BetaCoV S1-CTD),type(description):Region(Receptor-binding domain (RBD)),type(description):Region(Receptor-binding motif; binding to human ACE2),type(description):Disulfide bond(),type(description):Turn()
C_535_A_missense	33	type(description):Chain(Spike glycoprotein),type(description):Chain(Spike protein S1),type(description):Topological domain(Extracellular),type(description):Domain(BetaCoV S1-NTD),type(description):Region(Disordered)
A_1852_G_missense	32	type(description):Chain(Spike glycoprotein),type(description):Chain(Spike protein S1),type(description):Topological domain(Extracellular),type(description):Disulfide bond(),type(description):Turn()
A_1803_T_synonymous	32	type(description):Chain(Spike glycoprotein),type(description):Chain(Spike protein S1),type(description):Topological domain(Extracellular)
G_3529_A_missense	32	type(description):Chain(Spike glycoprotein),type(description):Chain(Spike protein S2),type(description):Chain(Spike protein S2'),type(description):Topological domain(Extracellular),type(description):Region(Heptad repeat 2),type(description):Coiled coil()
A_3470_G_missense	32	type(description):Chain(Spike glycoprotein),type(description):Chain(Spike protein S2),type(description):Chain(Spike protein S2'),type(description):Topological domain(Extracellular)
T_645_A_missense	32	type(description):Chain(Spike glycoprotein),type(description):Chain(Spike protein S1),type(description):Topological domain(Extracellular),type(description):Domain(BetaCoV S1-NTD),type(description):Natural variant(in strain: Beta/B.1.351),type(description):Beta strand()
T_211_C_missense	32	type(description):Chain(Spike glycoprotein),type(description):Chain(Spike protein S1),type(description):Topological domain(Extracellular),type(description):Domain(BetaCoV S1-NTD),type(description):Region(Disordered),type(description):Disulfide bond(),type(description):Turn()
C_1127_T_missense	32	type(description):Chain(Spike glycoprotein),type(description):Chain(Spike protein S1),type(description):Topological domain(Extracellular),type(description):Domain(BetaCoV S1-CTD),type(description):Region(Receptor-binding domain (RBD)),type(description):Beta strand()
T_792_C_synonymous	32	type(description):Chain(Spike glycoprotein),type(description):Chain(Spike protein S1),type(description):Topological domain(Extracellular),type(description):Domain(BetaCoV S1-NTD),type(description):Beta strand()
C_2169_T_synonymous	32	type(description):Chain(Spike glycoprotein),type(description):Chain(Spike protein S2),type(description):Topological domain(Extracellular),type(description):Beta strand()
G_2854_A_missense	32	type(description):Chain(Spike glycoprotein),type(description):Chain(Spike protein S2),type(description):Chain(Spike protein S2'),type(description):Topological domain(Extracellular),type(description):Region(Heptad repeat 1),type(description):Coiled coil(),type(description):Helix()
T_642_C_synonymous	32	type(description):Chain(Spike glycoprotein),type(description):Chain(Spike protein S1),type(description):Topological domain(Extracellular),type(description):Domain(BetaCoV S1-NTD),type(description):Natural variant(in strain: Omicron/BA.1),type(description):Beta strand()
C_3738_T_synonymous	32	type(description):Chain(Spike glycoprotein),type(description):Chain(Spike protein S2),type(description):Chain(Spike protein S2'),type(description):Topological domain(Cytoplasmic)
C_2171_T_missense	32	type(description):Chain(Spike glycoprotein),type(description):Chain(Spike protein S2),type(description):Topological domain(Extracellular),type(description):Beta strand()
G_305_A_missense	32	type(description):Chain(Spike glycoprotein),type(description):Chain(Spike protein S1),type(description):Topological domain(Extracellular),type(description):Domain(BetaCoV S1-NTD),type(description):Disulfide bond(),type(description):Beta strand()
C_3762_T_synonymous	32	type(description):Chain(Spike glycoprotein),type(description):Chain(Spike protein S2),type(description):Chain(Spike protein S2'),type(description):Topological domain(Cytoplasmic),type(description):Lipidation(S-palmitoyl cysteine; by host ZDHHC20; partial)
A_3165_T_synonymous	32	type(description):Chain(Spike glycoprotein),type(description):Chain(Spike protein S2),type(description):Chain(Spike protein S2'),type(description):Topological domain(Extracellular),type(description):Beta strand()
C_3507_T_synonymous	32	type(description):Chain(Spike glycoprotein),type(description):Chain(Spike protein S2),type(description):Chain(Spike protein S2'),type(description):Topological domain(Extracellular),type(description):Region(Heptad repeat 2),type(description):Helix()
A_2021_T_missense	32	type(description):Chain(Spike glycoprotein),type(description):Chain(Spike protein S1),type(description):Topological domain(Extracellular),type(description):Region(Disordered),type(description):Beta strand()
T_1326_C_synonymous	32	type(description):Chain(Spike glycoprotein),type(description):Chain(Spike protein S1),type(description):Topological domain(Extracellular),type(description):Domain(BetaCoV S1-CTD),type(description):Region(Receptor-binding domain (RBD)),type(description):Region(Receptor-binding motif; binding to human ACE2),type(description):Disulfide bond(),type(description):Helix()
A_49_G_missense	32	type(description):Chain(Spike glycoprotein),type(description):Chain(Spike protein S1),type(description):Topological domain(Extracellular),type(description):Domain(BetaCoV S1-NTD),type(description):Region(Disordered),type(description):Disulfide bond()
G_778_T_missense	32	type(description):Chain(Spike glycoprotein),type(description):Chain(Spike protein S1),type(description):Topological domain(Extracellular),type(description):Domain(BetaCoV S1-NTD),type(description):Region(Disordered),type(description):Beta strand()
T_978_C_synonymous	32	type(description):Chain(Spike glycoprotein),type(description):Chain(Spike protein S1),type(description):Topological domain(Extracellular),type(description):Region(Receptor-binding domain (RBD)),type(description):Region(Disordered),type(description):Beta strand()
C_3513_T_synonymous	32	type(description):Chain(Spike glycoprotein),type(description):Chain(Spike protein S2),type(description):Chain(Spike protein S2'),type(description):Topological domain(Extracellular),type(description):Region(Heptad repeat 2),type(description):Helix()
G_3305_T_missense	32	type(description):Chain(Spike glycoprotein),type(description):Chain(Spike protein S2),type(description):Chain(Spike protein S2'),type(description):Topological domain(Extracellular),type(description):Disulfide bond()
G_215_A_missense	32	type(description):Chain(Spike glycoprotein),type(description):Chain(Spike protein S1),type(description):Topological domain(Extracellular),type(description):Domain(BetaCoV S1-NTD),type(description):Region(Disordered),type(description):Disulfide bond(),type(description):Turn()
T_721_C_synonymous	31	type(description):Chain(Spike glycoprotein),type(description):Chain(Spike protein S1),type(description):Topological domain(Extracellular),type(description):Domain(BetaCoV S1-NTD),type(description):Beta strand()
A_88_C_missense	31	type(description):Chain(Spike glycoprotein),type(description):Chain(Spike protein S1),type(description):Topological domain(Extracellular),type(description):Domain(BetaCoV S1-NTD),type(description):Disulfide bond(),type(description):Beta strand()
G_754_A_missense	31	type(description):Chain(Spike glycoprotein),type(description):Chain(Spike protein S1),type(description):Topological domain(Extracellular),type(description):Domain(BetaCoV S1-NTD),type(description):Region(Disordered),type(description):Natural variant(in strain: Lambda/C.37),type(description):Beta strand()
G_695_T_missense	31	type(description):Chain(Spike glycoprotein),type(description):Chain(Spike protein S1),type(description):Topological domain(Extracellular),type(description):Domain(BetaCoV S1-NTD)
C_3240_T_synonymous	31	type(description):Chain(Spike glycoprotein),type(description):Chain(Spike protein S2),type(description):Chain(Spike protein S2'),type(description):Topological domain(Extracellular)
T_1653_C_synonymous	31	type(description):Chain(Spike glycoprotein),type(description):Chain(Spike protein S1),type(description):Topological domain(Extracellular),type(description):Disulfide bond(),type(description):Beta strand()
C_1885_A_missense	31	type(description):Chain(Spike glycoprotein),type(description):Chain(Spike protein S1),type(description):Topological domain(Extracellular),type(description):Region(Disordered),type(description):Disulfide bond()
A_2634_G_synonymous	31	type(description):Chain(Spike glycoprotein),type(description):Chain(Spike protein S2),type(description):Chain(Spike protein S2'),type(description):Topological domain(Extracellular),type(description):Helix()
T_916_C_missense	31	type(description):Chain(Spike glycoprotein),type(description):Chain(Spike protein S1),type(description):Topological domain(Extracellular),type(description):Beta strand()
A_3241_C_missense	31	type(description):Chain(Spike glycoprotein),type(description):Chain(Spike protein S2),type(description):Chain(Spike protein S2'),type(description):Topological domain(Extracellular)
A_461_G_missense	31	type(description):Chain(Spike glycoprotein),type(description):Chain(Spike protein S1),type(description):Topological domain(Extracellular),type(description):Domain(BetaCoV S1-NTD),type(description):Region(Disordered),type(description):Disulfide bond(),type(description):Beta strand()
A_2107_G_missense	31	type(description):Chain(Spike glycoprotein),type(description):Chain(Spike protein S2),type(description):Topological domain(Extracellular),type(description):Beta strand()
A_2868_G_synonymous	31	type(description):Chain(Spike glycoprotein),type(description):Chain(Spike protein S2),type(description):Chain(Spike protein S2'),type(description):Topological domain(Extracellular),type(description):Region(Heptad repeat 1),type(description):Coiled coil(),type(description):Helix()
G_922_C_missense	31	type(description):Chain(Spike glycoprotein),type(description):Chain(Spike protein S1),type(description):Topological domain(Extracellular)
C_3591_T_synonymous	31	type(description):Chain(Spike glycoprotein),type(description):Chain(Spike protein S2),type(description):Chain(Spike protein S2'),type(description):Topological domain(Extracellular),type(description):Region(Heptad repeat 2),type(description):Coiled coil()
G_156_T_missense	31	type(description):Chain(Spike glycoprotein),type(description):Chain(Spike protein S1),type(description):Topological domain(Extracellular),type(description):Domain(BetaCoV S1-NTD),type(description):Disulfide bond(),type(description):Beta strand()
G_618_A_synonymous	31	type(description):Chain(Spike glycoprotein),type(description):Chain(Spike protein S1),type(description):Topological domain(Extracellular),type(description):Domain(BetaCoV S1-NTD),type(description):Beta strand()
A_593_G_missense	31	type(description):Chain(Spike glycoprotein),type(description):Chain(Spike protein S1),type(description):Topological domain(Extracellular),type(description):Domain(BetaCoV S1-NTD)
A_338_G_missense	31	type(description):Chain(Spike glycoprotein),type(description):Chain(Spike protein S1),type(description):Topological domain(Extracellular),type(description):Domain(BetaCoV S1-NTD),type(description):Disulfide bond(),type(description):Beta strand()
A_2691_T_synonymous	31	type(description):Chain(Spike glycoprotein),type(description):Chain(Spike protein S2),type(description):Chain(Spike protein S2'),type(description):Topological domain(Extracellular)
C_2621_T_missense	31	type(description):Chain(Spike glycoprotein),type(description):Chain(Spike protein S2),type(description):Chain(Spike protein S2'),type(description):Topological domain(Extracellular),type(description):Helix()
G_1924_A_missense	31	type(description):Chain(Spike glycoprotein),type(description):Chain(Spike protein S1),type(description):Topological domain(Extracellular),type(description):Disulfide bond()
A_374_G_missense	31	type(description):Chain(Spike glycoprotein),type(description):Chain(Spike protein S1),type(description):Topological domain(Extracellular),type(description):Domain(BetaCoV S1-NTD),type(description):Disulfide bond(),type(description):Beta strand()
G_3189_T_missense	31	type(description):Chain(Spike glycoprotein),type(description):Chain(Spike protein S2),type(description):Chain(Spike protein S2'),type(description):Topological domain(Extracellular),type(description):Beta strand()
C_282_T_synonymous	31	type(description):Chain(Spike glycoprotein),type(description):Chain(Spike protein S1),type(description):Topological domain(Extracellular),type(description):Domain(BetaCoV S1-NTD),type(description):Disulfide bond(),type(description):Beta strand()
T_3666_C_synonymous	31	type(description):Chain(Spike glycoprotein),type(description):Chain(Spike protein S2),type(description):Chain(Spike protein S2'),type(description):Transmembrane(Helical),type(description):Helix()
T_1017_C_synonymous	31	type(description):Chain(Spike glycoprotein),type(description):Chain(Spike protein S1),type(description):Topological domain(Extracellular),type(description):Domain(BetaCoV S1-CTD),type(description):Region(Receptor-binding domain (RBD)),type(description):Disulfide bond(),type(description):Natural variant(in strain: Omicron/BA.1, Omicron/BA.2, Omicron/BA.2.12.1, Omicron/BA.4, Omicron/BA.5),type(desc…
T_1500_C_synonymous	31	type(description):Chain(Spike glycoprotein),type(description):Chain(Spike protein S1),type(description):Topological domain(Extracellular),type(description):Domain(BetaCoV S1-CTD),type(description):Region(Receptor-binding domain (RBD)),type(description):Region(Receptor-binding motif; binding to human ACE2),type(description):Disulfide bond(),type(description):Beta strand()
A_930_G_synonymous	31	type(description):Chain(Spike glycoprotein),type(description):Chain(Spike protein S1),type(description):Topological domain(Extracellular),type(description):Beta strand()
G_3736_A_missense	31	type(description):Chain(Spike glycoprotein),type(description):Chain(Spike protein S2),type(description):Chain(Spike protein S2'),type(description):Topological domain(Cytoplasmic)
A_2413_G_missense	31	type(description):Chain(Spike glycoprotein),type(description):Chain(Spike protein S2),type(description):Topological domain(Extracellular),type(description):Turn()
T_3433_C_synonymous	31	type(description):Chain(Spike glycoprotein),type(description):Chain(Spike protein S2),type(description):Chain(Spike protein S2'),type(description):Topological domain(Extracellular)
T_1468_G_missense	30	type(description):Chain(Spike glycoprotein),type(description):Chain(Spike protein S1),type(description):Topological domain(Extracellular),type(description):Domain(BetaCoV S1-CTD),type(description):Region(Receptor-binding domain (RBD)),type(description):Region(Receptor-binding motif; binding to human ACE2),type(description):Region(Disordered),type(description):Disulfide bond()
G_162_C_missense	30	type(description):Chain(Spike glycoprotein),type(description):Chain(Spike protein S1),type(description):Topological domain(Extracellular),type(description):Domain(BetaCoV S1-NTD),type(description):Disulfide bond(),type(description):Beta strand()
T_2253_C_synonymous	30	type(description):Chain(Spike glycoprotein),type(description):Chain(Spike protein S2),type(description):Topological domain(Extracellular),type(description):Disulfide bond(),type(description):Helix()
A_3251_G_missense	30	type(description):Chain(Spike glycoprotein),type(description):Chain(Spike protein S2),type(description):Chain(Spike protein S2'),type(description):Topological domain(Extracellular),type(description):Disulfide bond()
T_2416_C_synonymous	30	type(description):Chain(Spike glycoprotein),type(description):Chain(Spike protein S2),type(description):Topological domain(Extracellular)
C_77_G_missense	30	type(description):Chain(Spike glycoprotein),type(description):Chain(Spike protein S1),type(description):Topological domain(Extracellular),type(description):Domain(BetaCoV S1-NTD),type(description):Region(Disordered),type(description):Disulfide bond(),type(description):Natural variant(in strain: Omicron/BA.2, Omicron/BA.2.12.1, Omicron/BA.2.75, Omicron/BA.4, Omicron/BA.5)
A_2352_G_synonymous	30	type(description):Chain(Spike glycoprotein),type(description):Chain(Spike protein S2),type(description):Topological domain(Extracellular)
G_570_T_missense	30	type(description):Chain(Spike glycoprotein),type(description):Chain(Spike protein S1),type(description):Topological domain(Extracellular),type(description):Domain(BetaCoV S1-NTD),type(description):Natural variant(in strain: Gamma/P.1),type(description):Mutagenesis(Partial loss of biliverdin affinity.),type(description):Beta strand()
A_3661_G_missense	30	type(description):Chain(Spike glycoprotein),type(description):Chain(Spike protein S2),type(description):Chain(Spike protein S2'),type(description):Transmembrane(Helical),type(description):Helix()
T_183_C_synonymous	30	type(description):Chain(Spike glycoprotein),type(description):Chain(Spike protein S1),type(description):Topological domain(Extracellular),type(description):Domain(BetaCoV S1-NTD),type(description):Glycosylation(N-linked (GlcNAc...) (hybrid) asparagine; by host),type(description):Disulfide bond(),type(description):Beta strand()
T_1659_A_synonymous	30	type(description):Chain(Spike glycoprotein),type(description):Chain(Spike protein S1),type(description):Topological domain(Extracellular),type(description):Disulfide bond(),type(description):Beta strand()
A_1162_G_missense	30	type(description):Chain(Spike glycoprotein),type(description):Chain(Spike protein S1),type(description):Topological domain(Extracellular),type(description):Domain(BetaCoV S1-CTD),type(description):Region(Receptor-binding domain (RBD)),type(description):Disulfide bond(),type(description):Turn()
A_2349_T_synonymous	30	type(description):Chain(Spike glycoprotein),type(description):Chain(Spike protein S2),type(description):Topological domain(Extracellular)
G_2386_C_missense	30	type(description):Chain(Spike glycoprotein),type(description):Chain(Spike protein S2),type(description):Topological domain(Extracellular)
C_1240_A_missense	30	type(description):Chain(Spike glycoprotein),type(description):Chain(Spike protein S1),type(description):Topological domain(Extracellular),type(description):Domain(BetaCoV S1-CTD),type(description):Region(Receptor-binding domain (RBD)),type(description):Disulfide bond(),type(description):Disulfide bond()
C_2312_T_missense	30	type(description):Chain(Spike glycoprotein),type(description):Chain(Spike protein S2),type(description):Topological domain(Extracellular),type(description):Helix()
G_231_C_missense	30	type(description):Chain(Spike glycoprotein),type(description):Chain(Spike protein S1),type(description):Topological domain(Extracellular),type(description):Domain(BetaCoV S1-NTD),type(description):Region(Disordered),type(description):Disulfide bond(),type(description):Beta strand()
A_1343_G_missense	30	type(description):Chain(Spike glycoprotein),type(description):Chain(Spike protein S1),type(description):Topological domain(Extracellular),type(description):Domain(BetaCoV S1-CTD),type(description):Region(Receptor-binding domain (RBD)),type(description):Region(Receptor-binding motif; binding to human ACE2),type(description):Disulfide bond()
C_1681_T_missense	30	type(description):Chain(Spike glycoprotein),type(description):Chain(Spike protein S1),type(description):Topological domain(Extracellular),type(description):Disulfide bond()
C_250_A_missense	30	type(description):Chain(Spike glycoprotein),type(description):Chain(Spike protein S1),type(description):Topological domain(Extracellular),type(description):Domain(BetaCoV S1-NTD),type(description):Disulfide bond(),type(description):Beta strand()
C_2204_T_missense	30	type(description):Chain(Spike glycoprotein),type(description):Chain(Spike protein S2),type(description):Topological domain(Extracellular),type(description):Beta strand()
T_87_C_synonymous	30	type(description):Chain(Spike glycoprotein),type(description):Chain(Spike protein S1),type(description):Topological domain(Extracellular),type(description):Domain(BetaCoV S1-NTD),type(description):Disulfide bond(),type(description):Beta strand()
G_641_A_missense	30	type(description):Chain(Spike glycoprotein),type(description):Chain(Spike protein S1),type(description):Topological domain(Extracellular),type(description):Domain(BetaCoV S1-NTD),type(description):Beta strand()
A_850_G_missense	30	type(description):Chain(Spike glycoprotein),type(description):Chain(Spike protein S1),type(description):Topological domain(Extracellular),type(description):Domain(BetaCoV S1-NTD),type(description):Region(Putative superantigen; may bind T-cell receptor alpha/TRAC)
G_1783_A_missense	30	type(description):Chain(Spike glycoprotein),type(description):Chain(Spike protein S1),type(description):Topological domain(Extracellular),type(description):Beta strand()
T_1632_C_synonymous	30	type(description):Chain(Spike glycoprotein),type(description):Chain(Spike protein S1),type(description):Topological domain(Extracellular),type(description):Disulfide bond()
C_791_T_missense	30	type(description):Chain(Spike glycoprotein),type(description):Chain(Spike protein S1),type(description):Topological domain(Extracellular),type(description):Domain(BetaCoV S1-NTD),type(description):Beta strand()
A_994_G_missense	30	type(description):Chain(Spike glycoprotein),type(description):Chain(Spike protein S1),type(description):Topological domain(Extracellular),type(description):Region(Receptor-binding domain (RBD)),type(description):Region(Disordered)
C_2145_A_synonymous	30	type(description):Chain(Spike glycoprotein),type(description):Chain(Spike protein S2),type(description):Topological domain(Extracellular),type(description):Beta strand()
A_675_T_synonymous	30	type(description):Chain(Spike glycoprotein),type(description):Chain(Spike protein S1),type(description):Topological domain(Extracellular),type(description):Domain(BetaCoV S1-NTD),type(description):Beta strand()
C_245_T_missense	30	type(description):Chain(Spike glycoprotein),type(description):Chain(Spike protein S1),type(description):Topological domain(Extracellular),type(description):Domain(BetaCoV S1-NTD),type(description):Disulfide bond()
G_2828_A_missense	29	type(description):Chain(Spike glycoprotein),type(description):Chain(Spike protein S2),type(description):Chain(Spike protein S2'),type(description):Topological domain(Extracellular),type(description):Region(Heptad repeat 1),type(description):Helix()
C_3225_T_synonymous	29	type(description):Chain(Spike glycoprotein),type(description):Chain(Spike protein S2),type(description):Chain(Spike protein S2'),type(description):Topological domain(Extracellular),type(description):Beta strand()
G_2540_C_missense	29	type(description):Chain(Spike glycoprotein),type(description):Chain(Spike protein S2),type(description):Chain(Spike protein S2'),type(description):Topological domain(Extracellular),type(description):Region(Disordered),type(description):Region(Fusion peptide 2),type(description):Disulfide bond()
G_531_A_missense	29	type(description):Chain(Spike glycoprotein),type(description):Chain(Spike protein S1),type(description):Topological domain(Extracellular),type(description):Domain(BetaCoV S1-NTD),type(description):Region(Disordered)
G_2926_T_missense	29	type(description):Chain(Spike glycoprotein),type(description):Chain(Spike protein S2),type(description):Chain(Spike protein S2'),type(description):Topological domain(Extracellular),type(description):Coiled coil()
A_833_G_missense	29	type(description):Chain(Spike glycoprotein),type(description):Chain(Spike protein S1),type(description):Topological domain(Extracellular),type(description):Domain(BetaCoV S1-NTD),type(description):Beta strand()
A_442_G_missense	29	type(description):Chain(Spike glycoprotein),type(description):Chain(Spike protein S1),type(description):Topological domain(Extracellular),type(description):Domain(BetaCoV S1-NTD),type(description):Region(Disordered),type(description):Disulfide bond(),type(description):Turn()
C_2082_T_synonymous	29	type(description):Chain(Spike glycoprotein),type(description):Chain(Spike protein S2),type(description):Topological domain(Extracellular),type(description):Beta strand()
G_459_A_missense	29	type(description):Chain(Spike glycoprotein),type(description):Chain(Spike protein S1),type(description):Topological domain(Extracellular),type(description):Domain(BetaCoV S1-NTD),type(description):Region(Disordered),type(description):Disulfide bond(),type(description):Beta strand()
A_1792_G_missense	29	type(description):Chain(Spike glycoprotein),type(description):Chain(Spike protein S1),type(description):Topological domain(Extracellular),type(description):Beta strand()
C_1971_G_missense	29	type(description):Chain(Spike glycoprotein),type(description):Chain(Spike protein S1),type(description):Topological domain(Extracellular),type(description):Glycosylation(N-linked (GlcNAc...) (complex) asparagine; by host),type(description):Beta strand()
G_2116_T_missense	29	type(description):Chain(Spike glycoprotein),type(description):Chain(Spike protein S2),type(description):Topological domain(Extracellular)
T_2214_C_synonymous	29	type(description):Chain(Spike glycoprotein),type(description):Chain(Spike protein S2),type(description):Topological domain(Extracellular),type(description):Disulfide bond(),type(description):Helix()
A_553_G_missense	29	type(description):Chain(Spike glycoprotein),type(description):Chain(Spike protein S1),type(description):Topological domain(Extracellular),type(description):Domain(BetaCoV S1-NTD),type(description):Region(Disordered),type(description):Beta strand()
T_2727_C_synonymous	29	type(description):Chain(Spike glycoprotein),type(description):Chain(Spike protein S2),type(description):Chain(Spike protein S2'),type(description):Topological domain(Extracellular),type(description):Helix()
G_2046_A_synonymous	29	type(description):Chain(Spike glycoprotein),type(description):Chain(Spike protein S1),type(description):Topological domain(Extracellular),type(description):Region(Disordered),type(description):Region(Putative superantigen; may bind T-cell receptor beta/TRBC1),type(description):Mutagenesis(About 50% stronger entry efficiency in Vero E6 cells while 30% weaker entry efficiency in hACE2-expressing BH…
C_3485_A_missense	28	type(description):Chain(Spike glycoprotein),type(description):Chain(Spike protein S2),type(description):Chain(Spike protein S2'),type(description):Topological domain(Extracellular)
C_3714_A_synonymous	28	type(description):Chain(Spike glycoprotein),type(description):Chain(Spike protein S2),type(description):Chain(Spike protein S2'),type(description):Topological domain(Cytoplasmic),type(description):Motif(Binding to host endocytosis trafficking protein SNX27)
C_1974_T_synonymous	28	type(description):Chain(Spike glycoprotein),type(description):Chain(Spike protein S1),type(description):Topological domain(Extracellular),type(description):Beta strand()
C_3407_T_missense	28	type(description):Chain(Spike glycoprotein),type(description):Chain(Spike protein S2),type(description):Chain(Spike protein S2'),type(description):Topological domain(Extracellular)
G_3371_T_missense	28	type(description):Chain(Spike glycoprotein),type(description):Chain(Spike protein S2),type(description):Chain(Spike protein S2'),type(description):Topological domain(Extracellular),type(description):Disulfide bond(),type(description):Beta strand()
T_3662_C_missense	28	type(description):Chain(Spike glycoprotein),type(description):Chain(Spike protein S2),type(description):Chain(Spike protein S2'),type(description):Transmembrane(Helical),type(description):Helix()
C_2282_T_missense	28	type(description):Chain(Spike glycoprotein),type(description):Chain(Spike protein S2),type(description):Topological domain(Extracellular),type(description):Helix()
T_1522_C_missense	28	type(description):Chain(Spike glycoprotein),type(description):Chain(Spike protein S1),type(description):Topological domain(Extracellular),type(description):Domain(BetaCoV S1-CTD),type(description):Region(Receptor-binding domain (RBD)),type(description):Region(Receptor-binding motif; binding to human ACE2),type(description):Disulfide bond(),type(description):Beta strand()
C_1170_A_synonymous	28	type(description):Chain(Spike glycoprotein),type(description):Chain(Spike protein S1),type(description):Topological domain(Extracellular),type(description):Domain(BetaCoV S1-CTD),type(description):Region(Receptor-binding domain (RBD)),type(description):Disulfide bond(),type(description):Beta strand()
G_1423_T_missense	28	type(description):Chain(Spike glycoprotein),type(description):Chain(Spike protein S1),type(description):Topological domain(Extracellular),type(description):Domain(BetaCoV S1-CTD),type(description):Region(Receptor-binding domain (RBD)),type(description):Region(Receptor-binding motif; binding to human ACE2),type(description):Region(Disordered),type(description):Disulfide bond()
A_1222_G_missense	28	type(description):Chain(Spike glycoprotein),type(description):Chain(Spike protein S1),type(description):Topological domain(Extracellular),type(description):Domain(BetaCoV S1-CTD),type(description):Region(Receptor-binding domain (RBD)),type(description):Disulfide bond(),type(description):Disulfide bond(),type(description):Helix()
G_3423_A_synonymous	28	type(description):Chain(Spike glycoprotein),type(description):Chain(Spike protein S2),type(description):Chain(Spike protein S2'),type(description):Topological domain(Extracellular),type(description):Turn()
G_3087_T_missense	28	type(description):Chain(Spike glycoprotein),type(description):Chain(Spike protein S2),type(description):Chain(Spike protein S2'),type(description):Topological domain(Extracellular),type(description):Helix()
A_607_G_missense	28	type(description):Chain(Spike glycoprotein),type(description):Chain(Spike protein S1),type(description):Topological domain(Extracellular),type(description):Domain(BetaCoV S1-NTD),type(description):Beta strand()
A_2106_T_missense	28	type(description):Chain(Spike glycoprotein),type(description):Chain(Spike protein S2),type(description):Topological domain(Extracellular),type(description):Beta strand()
G_191_T_missense	28	type(description):Chain(Spike glycoprotein),type(description):Chain(Spike protein S1),type(description):Topological domain(Extracellular),type(description):Domain(BetaCoV S1-NTD),type(description):Disulfide bond(),type(description):Beta strand()
G_7_A_missense	28	type(description):Signal(),type(description):Region(Disordered)
T_1836_C_synonymous	28	type(description):Chain(Spike glycoprotein),type(description):Chain(Spike protein S1),type(description):Topological domain(Extracellular),type(description):Beta strand()
C_137_T_missense	28	type(description):Chain(Spike glycoprotein),type(description):Chain(Spike protein S1),type(description):Topological domain(Extracellular),type(description):Domain(BetaCoV S1-NTD),type(description):Disulfide bond()
C_3247_G_missense	28	type(description):Chain(Spike glycoprotein),type(description):Chain(Spike protein S2),type(description):Chain(Spike protein S2'),type(description):Topological domain(Extracellular),type(description):Disulfide bond(),type(description):Beta strand()
C_2469_T_synonymous	28	type(description):Chain(Spike glycoprotein),type(description):Chain(Spike protein S2),type(description):Chain(Spike protein S2'),type(description):Topological domain(Extracellular),type(description):Region(Fusion peptide 1),type(description):Helix()
T_2652_C_synonymous	28	type(description):Chain(Spike glycoprotein),type(description):Chain(Spike protein S2),type(description):Chain(Spike protein S2'),type(description):Topological domain(Extracellular),type(description):Helix()
C_74_A_missense	28	type(description):Chain(Spike glycoprotein),type(description):Chain(Spike protein S1),type(description):Topological domain(Extracellular),type(description):Domain(BetaCoV S1-NTD),type(description):Region(Disordered),type(description):Disulfide bond(),type(description):Natural variant(in strain: Omicron/BA.2, Omicron/BA.2.12.1, Omicron/BA.2.75, Omicron/BA.4, Omicron/BA.5)
T_3198_C_synonymous	28	type(description):Chain(Spike glycoprotein),type(description):Chain(Spike protein S2),type(description):Chain(Spike protein S2'),type(description):Topological domain(Extracellular),type(description):Beta strand()
A_1585_G_missense	28	type(description):Chain(Spike glycoprotein),type(description):Chain(Spike protein S1),type(description):Topological domain(Extracellular),type(description):Region(Receptor-binding domain (RBD)),type(description):Region(Disordered),type(description):Turn()
A_55_G_missense	28	type(description):Chain(Spike glycoprotein),type(description):Chain(Spike protein S1),type(description):Topological domain(Extracellular),type(description):Domain(BetaCoV S1-NTD),type(description):Region(Disordered),type(description):Disulfide bond()
T_1314_C_synonymous	28	type(description):Chain(Spike glycoprotein),type(description):Chain(Spike protein S1),type(description):Topological domain(Extracellular),type(description):Domain(BetaCoV S1-CTD),type(description):Region(Receptor-binding domain (RBD)),type(description):Region(Receptor-binding motif; binding to human ACE2),type(description):Disulfide bond()
T_1925_G_missense	28	type(description):Chain(Spike glycoprotein),type(description):Chain(Spike protein S1),type(description):Topological domain(Extracellular),type(description):Disulfide bond()
G_468_T_missense	28	type(description):Chain(Spike glycoprotein),type(description):Chain(Spike protein S1),type(description):Topological domain(Extracellular),type(description):Domain(BetaCoV S1-NTD),type(description):Region(Disordered),type(description):Disulfide bond(),type(description):Natural variant(in strain: Delta/B.1.617.2),type(description):Beta strand()
T_1176_C_synonymous	28	type(description):Chain(Spike glycoprotein),type(description):Chain(Spike protein S1),type(description):Topological domain(Extracellular),type(description):Domain(BetaCoV S1-CTD),type(description):Region(Receptor-binding domain (RBD)),type(description):Disulfide bond(),type(description):Disulfide bond(),type(description):Beta strand()
C_188_T_missense	28	type(description):Chain(Spike glycoprotein),type(description):Chain(Spike protein S1),type(description):Topological domain(Extracellular),type(description):Domain(BetaCoV S1-NTD),type(description):Disulfide bond(),type(description):Beta strand()
G_2199_A_synonymous	28	type(description):Chain(Spike glycoprotein),type(description):Chain(Spike protein S2),type(description):Topological domain(Extracellular),type(description):Beta strand()
T_3627_C_synonymous	27	type(description):Chain(Spike glycoprotein),type(description):Chain(Spike protein S2),type(description):Chain(Spike protein S2'),type(description):Topological domain(Extracellular)
T_2565_C_synonymous	27	type(description):Chain(Spike glycoprotein),type(description):Chain(Spike protein S2),type(description):Chain(Spike protein S2'),type(description):Topological domain(Extracellular),type(description):Region(Fusion peptide 2),type(description):Turn()
G_3453_T_missense	27	type(description):Chain(Spike glycoprotein),type(description):Chain(Spike protein S2),type(description):Chain(Spike protein S2'),type(description):Topological domain(Extracellular),type(description):Helix()
C_1763_T_missense	27	type(description):Chain(Spike glycoprotein),type(description):Chain(Spike protein S1),type(description):Topological domain(Extracellular),type(description):Disulfide bond(),type(description):Beta strand()
C_752_A_missense	27	type(description):Chain(Spike glycoprotein),type(description):Chain(Spike protein S1),type(description):Topological domain(Extracellular),type(description):Domain(BetaCoV S1-NTD),type(description):Region(Disordered),type(description):Natural variant(in strain: Lambda/C.37),type(description):Beta strand()
A_138_T_synonymous	27	type(description):Chain(Spike glycoprotein),type(description):Chain(Spike protein S1),type(description):Topological domain(Extracellular),type(description):Domain(BetaCoV S1-NTD),type(description):Disulfide bond(),type(description):Beta strand()
C_195_T_synonymous	27	type(description):Chain(Spike glycoprotein),type(description):Chain(Spike protein S1),type(description):Topological domain(Extracellular),type(description):Domain(BetaCoV S1-NTD),type(description):Disulfide bond(),type(description):Beta strand()
C_1002_T_synonymous	27	type(description):Chain(Spike glycoprotein),type(description):Chain(Spike protein S1),type(description):Topological domain(Extracellular),type(description):Domain(BetaCoV S1-CTD),type(description):Region(Receptor-binding domain (RBD)),type(description):Region(Disordered),type(description):Helix()
C_218_T_missense	27	type(description):Chain(Spike glycoprotein),type(description):Chain(Spike protein S1),type(description):Topological domain(Extracellular),type(description):Domain(BetaCoV S1-NTD),type(description):Region(Disordered),type(description):Disulfide bond(),type(description):Turn()
T_1677_C_synonymous	27	type(description):Chain(Spike glycoprotein),type(description):Chain(Spike protein S1),type(description):Topological domain(Extracellular),type(description):Disulfide bond()
C_989_T_missense	27	type(description):Chain(Spike glycoprotein),type(description):Chain(Spike protein S1),type(description):Topological domain(Extracellular),type(description):Region(Receptor-binding domain (RBD)),type(description):Region(Disordered)
C_1877_T_missense	27	type(description):Chain(Spike glycoprotein),type(description):Chain(Spike protein S1),type(description):Topological domain(Extracellular),type(description):Region(Disordered),type(description):Disulfide bond(),type(description):Turn()
G_1219_A_missense	27	type(description):Chain(Spike glycoprotein),type(description):Chain(Spike protein S1),type(description):Topological domain(Extracellular),type(description):Domain(BetaCoV S1-CTD),type(description):Region(Receptor-binding domain (RBD)),type(description):Disulfide bond(),type(description):Disulfide bond(),type(description):Helix()
A_897_T_synonymous	27	type(description):Chain(Spike glycoprotein),type(description):Chain(Spike protein S1),type(description):Topological domain(Extracellular),type(description):Domain(BetaCoV S1-NTD),type(description):Region(Putative superantigen; may bind T-cell receptor alpha/TRAC),type(description):Disulfide bond(),type(description):Helix()
A_2070_C_missense	27	type(description):Chain(Spike glycoprotein),type(description):Chain(Spike protein S2),type(description):Topological domain(Extracellular),type(description):Beta strand()
G_291_A_synonymous	27	type(description):Chain(Spike glycoprotein),type(description):Chain(Spike protein S1),type(description):Topological domain(Extracellular),type(description):Domain(BetaCoV S1-NTD),type(description):Disulfide bond(),type(description):Beta strand()
A_3390_G_missense	27	type(description):Chain(Spike glycoprotein),type(description):Chain(Spike protein S2),type(description):Chain(Spike protein S2'),type(description):Topological domain(Extracellular),type(description):Beta strand()
C_640_T_missense	27	type(description):Chain(Spike glycoprotein),type(description):Chain(Spike protein S1),type(description):Topological domain(Extracellular),type(description):Domain(BetaCoV S1-NTD),type(description):Beta strand()
A_3218_G_missense	27	type(description):Chain(Spike glycoprotein),type(description):Chain(Spike protein S2),type(description):Chain(Spike protein S2'),type(description):Topological domain(Extracellular),type(description):Beta strand()
G_3280_T_missense	27	type(description):Chain(Spike glycoprotein),type(description):Chain(Spike protein S2),type(description):Chain(Spike protein S2'),type(description):Topological domain(Extracellular),type(description):Disulfide bond(),type(description):Beta strand()
C_2425_A_missense	27	type(description):Chain(Spike glycoprotein),type(description):Chain(Spike protein S2),type(description):Topological domain(Extracellular)
A_1116_T_synonymous	27	type(description):Chain(Spike glycoprotein),type(description):Chain(Spike protein S1),type(description):Topological domain(Extracellular),type(description):Domain(BetaCoV S1-CTD),type(description):Region(Receptor-binding domain (RBD)),type(description):Helix()
A_63_G_synonymous	27	type(description):Chain(Spike glycoprotein),type(description):Chain(Spike protein S1),type(description):Topological domain(Extracellular),type(description):Domain(BetaCoV S1-NTD),type(description):Region(Disordered),type(description):Disulfide bond(),type(description):Beta strand()
G_3493_T_missense	27	type(description):Chain(Spike glycoprotein),type(description):Chain(Spike protein S2),type(description):Chain(Spike protein S2'),type(description):Topological domain(Extracellular),type(description):Region(Heptad repeat 2)
C_390_G_synonymous	27	type(description):Chain(Spike glycoprotein),type(description):Chain(Spike protein S1),type(description):Topological domain(Extracellular),type(description):Domain(BetaCoV S1-NTD),type(description):Disulfide bond(),type(description):Beta strand()
C_1102_T_synonymous	27	type(description):Chain(Spike glycoprotein),type(description):Chain(Spike protein S1),type(description):Topological domain(Extracellular),type(description):Domain(BetaCoV S1-CTD),type(description):Region(Receptor-binding domain (RBD)),type(description):Helix()
T_1725_C_synonymous	27	type(description):Chain(Spike glycoprotein),type(description):Chain(Spike protein S1),type(description):Topological domain(Extracellular),type(description):Disulfide bond(),type(description):Beta strand()
C_724_T_missense	27	type(description):Chain(Spike glycoprotein),type(description):Chain(Spike protein S1),type(description):Topological domain(Extracellular),type(description):Domain(BetaCoV S1-NTD),type(description):Beta strand()
C_444_A_missense	27	type(description):Chain(Spike glycoprotein),type(description):Chain(Spike protein S1),type(description):Topological domain(Extracellular),type(description):Domain(BetaCoV S1-NTD),type(description):Region(Disordered),type(description):Disulfide bond(),type(description):Turn()
T_3549_C_synonymous	27	type(description):Chain(Spike glycoprotein),type(description):Chain(Spike protein S2),type(description):Chain(Spike protein S2'),type(description):Topological domain(Extracellular),type(description):Region(Heptad repeat 2),type(description):Coiled coil(),type(description):Helix()
G_3118_T_missense	27	type(description):Chain(Spike glycoprotein),type(description):Chain(Spike protein S2),type(description):Chain(Spike protein S2'),type(description):Topological domain(Extracellular),type(description):Disulfide bond()
G_3253_A_missense	27	type(description):Chain(Spike glycoprotein),type(description):Chain(Spike protein S2),type(description):Chain(Spike protein S2'),type(description):Topological domain(Extracellular),type(description):Disulfide bond()
C_2247_T_synonymous	27	type(description):Chain(Spike glycoprotein),type(description):Chain(Spike protein S2),type(description):Topological domain(Extracellular),type(description):Disulfide bond(),type(description):Disulfide bond(),type(description):Helix()
A_3547_G_missense	27	type(description):Chain(Spike glycoprotein),type(description):Chain(Spike protein S2),type(description):Chain(Spike protein S2'),type(description):Topological domain(Extracellular),type(description):Region(Heptad repeat 2),type(description):Coiled coil(),type(description):Helix()
T_786_C_synonymous	26	type(description):Chain(Spike glycoprotein),type(description):Chain(Spike protein S1),type(description):Topological domain(Extracellular),type(description):Domain(BetaCoV S1-NTD),type(description):Region(Disordered)
A_1204_G_missense	26	type(description):Chain(Spike glycoprotein),type(description):Chain(Spike protein S1),type(description):Topological domain(Extracellular),type(description):Domain(BetaCoV S1-CTD),type(description):Region(Receptor-binding domain (RBD)),type(description):Disulfide bond(),type(description):Disulfide bond(),type(description):Beta strand()
T_3102_C_synonymous	26	type(description):Chain(Spike glycoprotein),type(description):Chain(Spike protein S2),type(description):Chain(Spike protein S2'),type(description):Topological domain(Extracellular),type(description):Disulfide bond(),type(description):Turn()
T_1053_C_synonymous	26	type(description):Chain(Spike glycoprotein),type(description):Chain(Spike protein S1),type(description):Topological domain(Extracellular),type(description):Domain(BetaCoV S1-CTD),type(description):Region(Receptor-binding domain (RBD)),type(description):Disulfide bond(),type(description):Helix()
T_3459_C_synonymous	26	type(description):Chain(Spike glycoprotein),type(description):Chain(Spike protein S2),type(description):Chain(Spike protein S2'),type(description):Topological domain(Extracellular),type(description):Helix()
A_2548_T_missense	26	type(description):Chain(Spike glycoprotein),type(description):Chain(Spike protein S2),type(description):Chain(Spike protein S2'),type(description):Topological domain(Extracellular),type(description):Region(Disordered),type(description):Region(Fusion peptide 2),type(description):Disulfide bond(),type(description):Beta strand()
A_3546_C_missense	26	type(description):Chain(Spike glycoprotein),type(description):Chain(Spike protein S2),type(description):Chain(Spike protein S2'),type(description):Topological domain(Extracellular),type(description):Region(Heptad repeat 2),type(description):Coiled coil(),type(description):Helix()
A_1228_G_missense	26	type(description):Chain(Spike glycoprotein),type(description):Chain(Spike protein S1),type(description):Topological domain(Extracellular),type(description):Domain(BetaCoV S1-CTD),type(description):Region(Receptor-binding domain (RBD)),type(description):Disulfide bond(),type(description):Disulfide bond()
G_1427_C_missense	26	type(description):Chain(Spike glycoprotein),type(description):Chain(Spike protein S1),type(description):Topological domain(Extracellular),type(description):Domain(BetaCoV S1-CTD),type(description):Region(Receptor-binding domain (RBD)),type(description):Region(Receptor-binding motif; binding to human ACE2),type(description):Region(Disordered),type(description):Disulfide bond()
G_3015_T_missense	26	type(description):Chain(Spike glycoprotein),type(description):Chain(Spike protein S2),type(description):Chain(Spike protein S2'),type(description):Topological domain(Extracellular)
C_1046_T_missense	26	type(description):Chain(Spike glycoprotein),type(description):Chain(Spike protein S1),type(description):Topological domain(Extracellular),type(description):Domain(BetaCoV S1-CTD),type(description):Region(Receptor-binding domain (RBD)),type(description):Disulfide bond()
C_3044_T_missense	26	type(description):Chain(Spike glycoprotein),type(description):Chain(Spike protein S2),type(description):Chain(Spike protein S2'),type(description):Topological domain(Extracellular),type(description):Helix()
G_1850_C_missense	26	type(description):Chain(Spike glycoprotein),type(description):Chain(Spike protein S1),type(description):Topological domain(Extracellular)
A_2423_G_missense	26	type(description):Chain(Spike glycoprotein),type(description):Chain(Spike protein S2),type(description):Topological domain(Extracellular),type(description):Beta strand()
A_37_G_missense	26	type(description):Signal(),type(description):Region(Disordered)
T_645_C_synonymous	26	type(description):Chain(Spike glycoprotein),type(description):Chain(Spike protein S1),type(description):Topological domain(Extracellular),type(description):Domain(BetaCoV S1-NTD),type(description):Natural variant(in strain: Beta/B.1.351),type(description):Beta strand()
T_3666_A_synonymous	26	type(description):Chain(Spike glycoprotein),type(description):Chain(Spike protein S2),type(description):Chain(Spike protein S2'),type(description):Transmembrane(Helical),type(description):Helix()
C_1851_T_synonymous	26	type(description):Chain(Spike glycoprotein),type(description):Chain(Spike protein S1),type(description):Topological domain(Extracellular),type(description):Disulfide bond(),type(description):Turn()
G_460_A_missense	26	type(description):Chain(Spike glycoprotein),type(description):Chain(Spike protein S1),type(description):Topological domain(Extracellular),type(description):Domain(BetaCoV S1-NTD),type(description):Region(Disordered),type(description):Disulfide bond(),type(description):Beta strand()
A_2976_G_synonymous	26	type(description):Chain(Spike glycoprotein),type(description):Chain(Spike protein S2),type(description):Chain(Spike protein S2'),type(description):Topological domain(Extracellular),type(description):Coiled coil()
C_2130_T_synonymous	26	type(description):Chain(Spike glycoprotein),type(description):Chain(Spike protein S2),type(description):Topological domain(Extracellular)
T_2601_C_synonymous	26	type(description):Chain(Spike glycoprotein),type(description):Chain(Spike protein S2),type(description):Chain(Spike protein S2'),type(description):Topological domain(Extracellular),type(description):Helix()
A_3488_C_missense	26	type(description):Chain(Spike glycoprotein),type(description):Chain(Spike protein S2),type(description):Chain(Spike protein S2'),type(description):Topological domain(Extracellular)
A_3505_T_missense	26	type(description):Chain(Spike glycoprotein),type(description):Chain(Spike protein S2),type(description):Chain(Spike protein S2'),type(description):Topological domain(Extracellular),type(description):Region(Heptad repeat 2)
T_1206_C_synonymous	26	type(description):Chain(Spike glycoprotein),type(description):Chain(Spike protein S1),type(description):Topological domain(Extracellular),type(description):Domain(BetaCoV S1-CTD),type(description):Region(Receptor-binding domain (RBD)),type(description):Disulfide bond(),type(description):Disulfide bond(),type(description):Beta strand()
C_1811_A_missense	26	type(description):Chain(Spike glycoprotein),type(description):Chain(Spike protein S1),type(description):Topological domain(Extracellular),type(description):Turn()
G_3529_T_missense	26	type(description):Chain(Spike glycoprotein),type(description):Chain(Spike protein S2),type(description):Chain(Spike protein S2'),type(description):Topological domain(Extracellular),type(description):Region(Heptad repeat 2),type(description):Coiled coil()
T_334_C_missense	26	type(description):Chain(Spike glycoprotein),type(description):Chain(Spike protein S1),type(description):Topological domain(Extracellular),type(description):Domain(BetaCoV S1-NTD),type(description):Disulfide bond(),type(description):Beta strand()
C_80_G_missense	26	type(description):Chain(Spike glycoprotein),type(description):Chain(Spike protein S1),type(description):Topological domain(Extracellular),type(description):Domain(BetaCoV S1-NTD),type(description):Disulfide bond(),type(description):Natural variant(in strain: Omicron/BA.2, Omicron/BA.2.12.1, Omicron/BA.2.75, Omicron/BA.4, Omicron/BA.5)
C_779_T_missense	26	type(description):Chain(Spike glycoprotein),type(description):Chain(Spike protein S1),type(description):Topological domain(Extracellular),type(description):Domain(BetaCoV S1-NTD),type(description):Region(Disordered),type(description):Beta strand()
G_2828_C_missense	26	type(description):Chain(Spike glycoprotein),type(description):Chain(Spike protein S2),type(description):Chain(Spike protein S2'),type(description):Topological domain(Extracellular),type(description):Region(Heptad repeat 1),type(description):Helix()
G_2959_T_missense	26	type(description):Chain(Spike glycoprotein),type(description):Chain(Spike protein S2),type(description):Chain(Spike protein S2'),type(description):Topological domain(Extracellular),type(description):Coiled coil(),type(description):Mutagenesis(Stabilization in prefusion state (in vaccine BNT162b2/Pfizer-Biontech, vaccine mRNA-1273/Moderna, vaccine Ad26.COV2.S/Janssen Pharmaceutical).),type(descrip…
C_1895_T_missense	26	type(description):Chain(Spike glycoprotein),type(description):Chain(Spike protein S1),type(description):Topological domain(Extracellular),type(description):Region(Disordered),type(description):Disulfide bond(),type(description):Helix()
G_216_T_synonymous	26	type(description):Chain(Spike glycoprotein),type(description):Chain(Spike protein S1),type(description):Topological domain(Extracellular),type(description):Domain(BetaCoV S1-NTD),type(description):Region(Disordered),type(description):Disulfide bond(),type(description):Turn()
G_2187_A_synonymous	26	type(description):Chain(Spike glycoprotein),type(description):Chain(Spike protein S2),type(description):Topological domain(Extracellular)
G_2754_A_synonymous	26	type(description):Chain(Spike glycoprotein),type(description):Chain(Spike protein S2),type(description):Chain(Spike protein S2'),type(description):Topological domain(Extracellular),type(description):Helix()
A_3196_G_missense	26	type(description):Chain(Spike glycoprotein),type(description):Chain(Spike protein S2),type(description):Chain(Spike protein S2'),type(description):Topological domain(Extracellular),type(description):Beta strand()
G_624_A_synonymous	26	type(description):Chain(Spike glycoprotein),type(description):Chain(Spike protein S1),type(description):Topological domain(Extracellular),type(description):Domain(BetaCoV S1-NTD),type(description):Beta strand()
T_1636_G_missense	26	type(description):Chain(Spike glycoprotein),type(description):Chain(Spike protein S1),type(description):Topological domain(Extracellular),type(description):Disulfide bond()
G_757_A_missense	26	type(description):Chain(Spike glycoprotein),type(description):Chain(Spike protein S1),type(description):Topological domain(Extracellular),type(description):Domain(BetaCoV S1-NTD),type(description):Region(Disordered),type(description):Beta strand()
T_2295_C_synonymous	26	type(description):Chain(Spike glycoprotein),type(description):Chain(Spike protein S2),type(description):Topological domain(Extracellular),type(description):Helix()
G_487_T_missense	25	type(description):Chain(Spike glycoprotein),type(description):Chain(Spike protein S1),type(description):Topological domain(Extracellular),type(description):Domain(BetaCoV S1-NTD),type(description):Region(Disordered),type(description):Disulfide bond(),type(description):Beta strand()
C_2461_G_missense	25	type(description):Chain(Spike glycoprotein),type(description):Chain(Spike protein S2),type(description):Chain(Spike protein S2'),type(description):Topological domain(Extracellular),type(description):Region(Fusion peptide 1),type(description):Helix()
A_599_G_missense	25	type(description):Chain(Spike glycoprotein),type(description):Chain(Spike protein S1),type(description):Topological domain(Extracellular),type(description):Domain(BetaCoV S1-NTD)
G_694_T_missense	25	type(description):Chain(Spike glycoprotein),type(description):Chain(Spike protein S1),type(description):Topological domain(Extracellular),type(description):Domain(BetaCoV S1-NTD)
A_1586_G_missense	25	type(description):Chain(Spike glycoprotein),type(description):Chain(Spike protein S1),type(description):Topological domain(Extracellular),type(description):Region(Receptor-binding domain (RBD)),type(description):Region(Disordered),type(description):Turn()
A_3132_G_synonymous	25	type(description):Chain(Spike glycoprotein),type(description):Chain(Spike protein S2),type(description):Chain(Spike protein S2'),type(description):Topological domain(Extracellular),type(description):Beta strand()
T_657_C_synonymous	25	type(description):Chain(Spike glycoprotein),type(description):Chain(Spike protein S1),type(description):Topological domain(Extracellular),type(description):Domain(BetaCoV S1-NTD),type(description):Beta strand()
A_3042_G_synonymous	25	type(description):Chain(Spike glycoprotein),type(description):Chain(Spike protein S2),type(description):Chain(Spike protein S2'),type(description):Topological domain(Extracellular),type(description):Helix()
A_3180_C_synonymous	25	type(description):Chain(Spike glycoprotein),type(description):Chain(Spike protein S2),type(description):Chain(Spike protein S2'),type(description):Topological domain(Extracellular),type(description):Beta strand()
A_2107_T_missense	25	type(description):Chain(Spike glycoprotein),type(description):Chain(Spike protein S2),type(description):Topological domain(Extracellular),type(description):Beta strand()
A_3360_G_synonymous	25	type(description):Chain(Spike glycoprotein),type(description):Chain(Spike protein S2),type(description):Chain(Spike protein S2'),type(description):Topological domain(Extracellular),type(description):Disulfide bond(),type(description):Beta strand()
T_211_A_missense	25	type(description):Chain(Spike glycoprotein),type(description):Chain(Spike protein S1),type(description):Topological domain(Extracellular),type(description):Domain(BetaCoV S1-NTD),type(description):Region(Disordered),type(description):Disulfide bond(),type(description):Turn()
A_417_T_synonymous	25	type(description):Chain(Spike glycoprotein),type(description):Chain(Spike protein S1),type(description):Topological domain(Extracellular),type(description):Domain(BetaCoV S1-NTD),type(description):Disulfide bond(),type(description):Beta strand()
G_3135_A_synonymous	25	type(description):Chain(Spike glycoprotein),type(description):Chain(Spike protein S2),type(description):Chain(Spike protein S2'),type(description):Topological domain(Extracellular),type(description):Beta strand()
T_3516_C_synonymous	25	type(description):Chain(Spike glycoprotein),type(description):Chain(Spike protein S2),type(description):Chain(Spike protein S2'),type(description):Topological domain(Extracellular),type(description):Region(Heptad repeat 2)
T_1503_C_synonymous	25	type(description):Chain(Spike glycoprotein),type(description):Chain(Spike protein S1),type(description):Topological domain(Extracellular),type(description):Domain(BetaCoV S1-CTD),type(description):Region(Receptor-binding domain (RBD)),type(description):Region(Receptor-binding motif; binding to human ACE2),type(description):Disulfide bond(),type(description):Natural variant(in strain: 19B/501T),ty…
T_798_C_synonymous	25	type(description):Chain(Spike glycoprotein),type(description):Chain(Spike protein S1),type(description):Topological domain(Extracellular),type(description):Domain(BetaCoV S1-NTD),type(description):Beta strand()
G_550_A_missense	25	type(description):Chain(Spike glycoprotein),type(description):Chain(Spike protein S1),type(description):Topological domain(Extracellular),type(description):Domain(BetaCoV S1-NTD),type(description):Region(Disordered)
C_2748_T_synonymous	25	type(description):Chain(Spike glycoprotein),type(description):Chain(Spike protein S2),type(description):Chain(Spike protein S2'),type(description):Topological domain(Extracellular),type(description):Helix()
C_534_T_synonymous	25	type(description):Chain(Spike glycoprotein),type(description):Chain(Spike protein S1),type(description):Topological domain(Extracellular),type(description):Domain(BetaCoV S1-NTD),type(description):Region(Disordered)
G_466_C_missense	25	type(description):Chain(Spike glycoprotein),type(description):Chain(Spike protein S1),type(description):Topological domain(Extracellular),type(description):Domain(BetaCoV S1-NTD),type(description):Region(Disordered),type(description):Disulfide bond(),type(description):Beta strand()
T_1014_A_missense	25	type(description):Chain(Spike glycoprotein),type(description):Chain(Spike protein S1),type(description):Topological domain(Extracellular),type(description):Domain(BetaCoV S1-CTD),type(description):Region(Receptor-binding domain (RBD)),type(description):Disulfide bond(),type(description):Helix()
T_3417_C_synonymous	25	type(description):Chain(Spike glycoprotein),type(description):Chain(Spike protein S2),type(description):Chain(Spike protein S2'),type(description):Topological domain(Extracellular)
T_576_C_synonymous	25	type(description):Chain(Spike glycoprotein),type(description):Chain(Spike protein S1),type(description):Topological domain(Extracellular),type(description):Domain(BetaCoV S1-NTD),type(description):Beta strand()
T_39_C_synonymous	25	type(description):Signal(),type(description):Region(Disordered),type(description):Natural variant(in strain: Epsilon/B.1.427/B.1.429; may change signal peptide cleavage to position 16-17)
A_891_T_synonymous	25	type(description):Chain(Spike glycoprotein),type(description):Chain(Spike protein S1),type(description):Topological domain(Extracellular),type(description):Domain(BetaCoV S1-NTD),type(description):Region(Putative superantigen; may bind T-cell receptor alpha/TRAC),type(description):Disulfide bond(),type(description):Helix()
G_1454_A_missense	25	type(description):Chain(Spike glycoprotein),type(description):Chain(Spike protein S1),type(description):Topological domain(Extracellular),type(description):Domain(BetaCoV S1-CTD),type(description):Region(Receptor-binding domain (RBD)),type(description):Region(Receptor-binding motif; binding to human ACE2),type(description):Region(Disordered),type(description):Disulfide bond(),type(description):Di…
A_693_T_synonymous	25	type(description):Chain(Spike glycoprotein),type(description):Chain(Spike protein S1),type(description):Topological domain(Extracellular),type(description):Domain(BetaCoV S1-NTD)
T_2037_C_synonymous	25	type(description):Chain(Spike glycoprotein),type(description):Chain(Spike protein S1),type(description):Topological domain(Extracellular),type(description):Region(Disordered),type(description):Natural variant(in strain: Omicron/BA.1, Omicron/BA.2, Omicron/BA.2.12.1, Omicron/BA.4, Omicron/BA.5),type(description):Mutagenesis(About 50% stronger entry efficiency in Vero E6 cells while 30% weaker entr…
G_1134_A_synonymous	25	type(description):Chain(Spike glycoprotein),type(description):Chain(Spike protein S1),type(description):Topological domain(Extracellular),type(description):Domain(BetaCoV S1-CTD),type(description):Region(Receptor-binding domain (RBD)),type(description):Beta strand()
A_967_G_missense	25	type(description):Chain(Spike glycoprotein),type(description):Chain(Spike protein S1),type(description):Topological domain(Extracellular),type(description):Region(Receptor-binding domain (RBD)),type(description):Region(Disordered)
A_491_C_missense	25	type(description):Chain(Spike glycoprotein),type(description):Chain(Spike protein S1),type(description):Topological domain(Extracellular),type(description):Domain(BetaCoV S1-NTD),type(description):Region(Disordered),type(description):Disulfide bond(),type(description):Beta strand()
T_661_G_missense	25	type(description):Chain(Spike glycoprotein),type(description):Chain(Spike protein S1),type(description):Topological domain(Extracellular),type(description):Domain(BetaCoV S1-NTD),type(description):Beta strand()
A_2507_T_missense	25	type(description):Chain(Spike glycoprotein),type(description):Chain(Spike protein S2),type(description):Chain(Spike protein S2'),type(description):Topological domain(Extracellular),type(description):Region(Fusion peptide 1),type(description):Region(Disordered),type(description):Region(Fusion peptide 2),type(description):Helix()
A_1119_G_synonymous	25	type(description):Chain(Spike glycoprotein),type(description):Chain(Spike protein S1),type(description):Topological domain(Extracellular),type(description):Domain(BetaCoV S1-CTD),type(description):Region(Receptor-binding domain (RBD)),type(description):Natural variant(in strain: Omicron/BA.1, Omicron/BA.2, Omicron/BA.2.12.1, Omicron/BA.2.75, Omicron/BA.4, Omicron/BA.5),type(description):Helix()
C_1387_T_missense	25	type(description):Chain(Spike glycoprotein),type(description):Chain(Spike protein S1),type(description):Topological domain(Extracellular),type(description):Domain(BetaCoV S1-CTD),type(description):Region(Receptor-binding domain (RBD)),type(description):Region(Receptor-binding motif; binding to human ACE2),type(description):Region(Disordered),type(description):Disulfide bond()
C_2355_T_synonymous	25	type(description):Chain(Spike glycoprotein),type(description):Chain(Spike protein S2),type(description):Topological domain(Extracellular)
C_3297_T_synonymous	25	type(description):Chain(Spike glycoprotein),type(description):Chain(Spike protein S2),type(description):Chain(Spike protein S2'),type(description):Topological domain(Extracellular),type(description):Disulfide bond(),type(description):Beta strand()
A_2238_G_synonymous	24	type(description):Chain(Spike glycoprotein),type(description):Chain(Spike protein S2),type(description):Topological domain(Extracellular),type(description):Disulfide bond(),type(description):Disulfide bond()
T_2079_A_synonymous	24	type(description):Chain(Spike glycoprotein),type(description):Chain(Spike protein S2),type(description):Topological domain(Extracellular),type(description):Beta strand()
C_1289_T_missense	24	type(description):Chain(Spike glycoprotein),type(description):Chain(Spike protein S1),type(description):Topological domain(Extracellular),type(description):Domain(BetaCoV S1-CTD),type(description):Region(Receptor-binding domain (RBD)),type(description):Disulfide bond(),type(description):Disulfide bond()
A_239_C_missense	24	type(description):Chain(Spike glycoprotein),type(description):Chain(Spike protein S1),type(description):Topological domain(Extracellular),type(description):Domain(BetaCoV S1-NTD),type(description):Region(Disordered),type(description):Disulfide bond()
T_2787_C_synonymous	24	type(description):Chain(Spike glycoprotein),type(description):Chain(Spike protein S2),type(description):Chain(Spike protein S2'),type(description):Topological domain(Extracellular),type(description):Region(Heptad repeat 1),type(description):Helix()
A_984_G_synonymous	24	type(description):Chain(Spike glycoprotein),type(description):Chain(Spike protein S1),type(description):Topological domain(Extracellular),type(description):Region(Receptor-binding domain (RBD)),type(description):Region(Disordered),type(description):Beta strand()
A_3394_G_missense	24	type(description):Chain(Spike glycoprotein),type(description):Chain(Spike protein S2),type(description):Chain(Spike protein S2'),type(description):Topological domain(Extracellular),type(description):Beta strand()
G_1084_T_missense	24	type(description):Chain(Spike glycoprotein),type(description):Chain(Spike protein S1),type(description):Topological domain(Extracellular),type(description):Domain(BetaCoV S1-CTD),type(description):Region(Receptor-binding domain (RBD)),type(description):Beta strand()
C_2303_T_missense	24	type(description):Chain(Spike glycoprotein),type(description):Chain(Spike protein S2),type(description):Topological domain(Extracellular),type(description):Helix()
T_3466_C_missense	24	type(description):Chain(Spike glycoprotein),type(description):Chain(Spike protein S2),type(description):Chain(Spike protein S2'),type(description):Topological domain(Extracellular)
C_1221_T_synonymous	24	type(description):Chain(Spike glycoprotein),type(description):Chain(Spike protein S1),type(description):Topological domain(Extracellular),type(description):Domain(BetaCoV S1-CTD),type(description):Region(Receptor-binding domain (RBD)),type(description):Disulfide bond(),type(description):Disulfide bond(),type(description):Helix()
G_770_T_missense	24	type(description):Chain(Spike glycoprotein),type(description):Chain(Spike protein S1),type(description):Topological domain(Extracellular),type(description):Domain(BetaCoV S1-NTD),type(description):Region(Disordered)
T_372_C_synonymous	24	type(description):Chain(Spike glycoprotein),type(description):Chain(Spike protein S1),type(description):Topological domain(Extracellular),type(description):Domain(BetaCoV S1-NTD),type(description):Disulfide bond(),type(description):Beta strand()
G_3722_T_missense	24	type(description):Chain(Spike glycoprotein),type(description):Chain(Spike protein S2),type(description):Chain(Spike protein S2'),type(description):Topological domain(Cytoplasmic),type(description):Motif(Binding to host endocytosis trafficking protein SNX27)
C_2593_T_missense	24	type(description):Chain(Spike glycoprotein),type(description):Chain(Spike protein S2),type(description):Chain(Spike protein S2'),type(description):Topological domain(Extracellular)
C_565_T_missense	24	type(description):Chain(Spike glycoprotein),type(description):Chain(Spike protein S1),type(description):Topological domain(Extracellular),type(description):Domain(BetaCoV S1-NTD),type(description):Beta strand()
T_2071_C_missense	24	type(description):Chain(Spike glycoprotein),type(description):Chain(Spike protein S2),type(description):Topological domain(Extracellular),type(description):Beta strand()
C_1383_T_synonymous	24	type(description):Chain(Spike glycoprotein),type(description):Chain(Spike protein S1),type(description):Topological domain(Extracellular),type(description):Domain(BetaCoV S1-CTD),type(description):Region(Receptor-binding domain (RBD)),type(description):Region(Receptor-binding motif; binding to human ACE2),type(description):Region(Disordered),type(description):Disulfide bond()
T_458_A_missense	24	type(description):Chain(Spike glycoprotein),type(description):Chain(Spike protein S1),type(description):Topological domain(Extracellular),type(description):Domain(BetaCoV S1-NTD),type(description):Region(Disordered),type(description):Disulfide bond(),type(description):Beta strand()
G_3690_C_synonymous	24	type(description):Chain(Spike glycoprotein),type(description):Chain(Spike protein S2),type(description):Chain(Spike protein S2'),type(description):Transmembrane(Helical),type(description):Helix()
A_3602_G_missense	24	type(description):Chain(Spike glycoprotein),type(description):Chain(Spike protein S2),type(description):Chain(Spike protein S2'),type(description):Topological domain(Extracellular),type(description):Region(Heptad repeat 2),type(description):Coiled coil()
C_3558_T_synonymous	24	type(description):Chain(Spike glycoprotein),type(description):Chain(Spike protein S2),type(description):Chain(Spike protein S2'),type(description):Topological domain(Extracellular),type(description):Region(Heptad repeat 2),type(description):Coiled coil(),type(description):Helix()
G_1864_A_missense	24	type(description):Chain(Spike glycoprotein),type(description):Chain(Spike protein S1),type(description):Topological domain(Extracellular),type(description):Region(Disordered),type(description):Disulfide bond(),type(description):Helix()
G_3064_T_missense	23	type(description):Chain(Spike glycoprotein),type(description):Chain(Spike protein S2),type(description):Chain(Spike protein S2'),type(description):Topological domain(Extracellular)
A_2283_T_synonymous	23	type(description):Chain(Spike glycoprotein),type(description):Chain(Spike protein S2),type(description):Topological domain(Extracellular),type(description):Helix()
A_672_G_synonymous	23	type(description):Chain(Spike glycoprotein),type(description):Chain(Spike protein S1),type(description):Topological domain(Extracellular),type(description):Domain(BetaCoV S1-NTD),type(description):Beta strand()
G_223_A_missense	23	type(description):Chain(Spike glycoprotein),type(description):Chain(Spike protein S1),type(description):Topological domain(Extracellular),type(description):Domain(BetaCoV S1-NTD),type(description):Region(Disordered),type(description):Disulfide bond()
T_2287_C_synonymous	23	type(description):Chain(Spike glycoprotein),type(description):Chain(Spike protein S2),type(description):Topological domain(Extracellular),type(description):Helix()
A_2827_C_missense	23	type(description):Chain(Spike glycoprotein),type(description):Chain(Spike protein S2),type(description):Chain(Spike protein S2'),type(description):Topological domain(Extracellular),type(description):Region(Heptad repeat 1),type(description):Helix()
C_3227_T_missense	23	type(description):Chain(Spike glycoprotein),type(description):Chain(Spike protein S2),type(description):Chain(Spike protein S2'),type(description):Topological domain(Extracellular),type(description):Beta strand()
T_1179_C_synonymous	23	type(description):Chain(Spike glycoprotein),type(description):Chain(Spike protein S1),type(description):Topological domain(Extracellular),type(description):Domain(BetaCoV S1-CTD),type(description):Region(Receptor-binding domain (RBD)),type(description):Disulfide bond(),type(description):Disulfide bond(),type(description):Beta strand()
G_818_T_missense	23	type(description):Chain(Spike glycoprotein),type(description):Chain(Spike protein S1),type(description):Topological domain(Extracellular),type(description):Domain(BetaCoV S1-NTD),type(description):Beta strand()
G_1213_T_missense	23	type(description):Chain(Spike glycoprotein),type(description):Chain(Spike protein S1),type(description):Topological domain(Extracellular),type(description):Domain(BetaCoV S1-CTD),type(description):Region(Receptor-binding domain (RBD)),type(description):Region(Integrin-binding motif;),type(description):Disulfide bond(),type(description):Disulfide bond(),type(description):Helix()
T_1012_C_missense	23	type(description):Chain(Spike glycoprotein),type(description):Chain(Spike protein S1),type(description):Topological domain(Extracellular),type(description):Domain(BetaCoV S1-CTD),type(description):Region(Receptor-binding domain (RBD)),type(description):Disulfide bond()
G_234_T_missense	23	type(description):Chain(Spike glycoprotein),type(description):Chain(Spike protein S1),type(description):Topological domain(Extracellular),type(description):Domain(BetaCoV S1-NTD),type(description):Region(Disordered),type(description):Disulfide bond(),type(description):Beta strand()
A_2800_G_missense	23	type(description):Chain(Spike glycoprotein),type(description):Chain(Spike protein S2),type(description):Chain(Spike protein S2'),type(description):Topological domain(Extracellular),type(description):Region(Heptad repeat 1),type(description):Helix()
T_3561_C_synonymous	23	type(description):Chain(Spike glycoprotein),type(description):Chain(Spike protein S2),type(description):Chain(Spike protein S2'),type(description):Topological domain(Extracellular),type(description):Region(Heptad repeat 2),type(description):Coiled coil(),type(description):Helix()
A_3099_G_synonymous	23	type(description):Chain(Spike glycoprotein),type(description):Chain(Spike protein S2),type(description):Chain(Spike protein S2'),type(description):Topological domain(Extracellular),type(description):Disulfide bond(),type(description):Turn()
G_2848_C_missense	23	type(description):Chain(Spike glycoprotein),type(description):Chain(Spike protein S2),type(description):Chain(Spike protein S2'),type(description):Topological domain(Extracellular),type(description):Region(Heptad repeat 1),type(description):Coiled coil(),type(description):Helix()
T_1602_C_synonymous	23	type(description):Chain(Spike glycoprotein),type(description):Chain(Spike protein S1),type(description):Topological domain(Extracellular),type(description):Region(Receptor-binding domain (RBD)),type(description):Region(Disordered)
C_2023_A_missense	23	type(description):Chain(Spike glycoprotein),type(description):Chain(Spike protein S1),type(description):Topological domain(Extracellular),type(description):Region(Disordered)
A_2840_G_missense	23	type(description):Chain(Spike glycoprotein),type(description):Chain(Spike protein S2),type(description):Chain(Spike protein S2'),type(description):Topological domain(Extracellular),type(description):Region(Heptad repeat 1),type(description):Helix()
G_3786_T_missense	23	type(description):Chain(Spike glycoprotein),type(description):Chain(Spike protein S2),type(description):Chain(Spike protein S2'),type(description):Topological domain(Cytoplasmic),type(description):Motif(Diacidic ER export motif (host COPII)),type(description):Motif(Binding to host plasma membrane localising/FERM domain proteins)
T_3710_C_missense	23	type(description):Chain(Spike glycoprotein),type(description):Chain(Spike protein S2),type(description):Chain(Spike protein S2'),type(description):Topological domain(Cytoplasmic)
T_321_C_synonymous	23	type(description):Chain(Spike glycoprotein),type(description):Chain(Spike protein S1),type(description):Topological domain(Extracellular),type(description):Domain(BetaCoV S1-NTD),type(description):Disulfide bond(),type(description):Beta strand()
A_313_G_missense	23	type(description):Chain(Spike glycoprotein),type(description):Chain(Spike protein S1),type(description):Topological domain(Extracellular),type(description):Domain(BetaCoV S1-NTD),type(description):Disulfide bond(),type(description):Beta strand()
T_780_C_synonymous	23	type(description):Chain(Spike glycoprotein),type(description):Chain(Spike protein S1),type(description):Topological domain(Extracellular),type(description):Domain(BetaCoV S1-NTD),type(description):Region(Disordered),type(description):Beta strand()
G_216_A_synonymous	23	type(description):Chain(Spike glycoprotein),type(description):Chain(Spike protein S1),type(description):Topological domain(Extracellular),type(description):Domain(BetaCoV S1-NTD),type(description):Region(Disordered),type(description):Disulfide bond(),type(description):Turn()
A_2036_G_missense	23	type(description):Chain(Spike glycoprotein),type(description):Chain(Spike protein S1),type(description):Topological domain(Extracellular),type(description):Region(Disordered),type(description):Turn()
G_1510_A_missense	23	type(description):Chain(Spike glycoprotein),type(description):Chain(Spike protein S1),type(description):Topological domain(Extracellular),type(description):Domain(BetaCoV S1-CTD),type(description):Region(Receptor-binding domain (RBD)),type(description):Region(Receptor-binding motif; binding to human ACE2),type(description):Disulfide bond(),type(description):Helix()
G_214_T_missense	23	type(description):Chain(Spike glycoprotein),type(description):Chain(Spike protein S1),type(description):Topological domain(Extracellular),type(description):Domain(BetaCoV S1-NTD),type(description):Region(Disordered),type(description):Disulfide bond(),type(description):Turn()
T_2490_C_synonymous	23	type(description):Chain(Spike glycoprotein),type(description):Chain(Spike protein S2),type(description):Chain(Spike protein S2'),type(description):Topological domain(Extracellular),type(description):Region(Fusion peptide 1),type(description):Region(Disordered),type(description):Helix()
T_741_C_synonymous	23	type(description):Chain(Spike glycoprotein),type(description):Chain(Spike protein S1),type(description):Topological domain(Extracellular),type(description):Domain(BetaCoV S1-NTD),type(description):Region(Disordered),type(description):Natural variant(in strain: Lambda/C.37),type(description):Beta strand()
C_3738_A_synonymous	23	type(description):Chain(Spike glycoprotein),type(description):Chain(Spike protein S2),type(description):Chain(Spike protein S2'),type(description):Topological domain(Cytoplasmic)
C_2439_T_synonymous	23	type(description):Chain(Spike glycoprotein),type(description):Chain(Spike protein S2),type(description):Topological domain(Extracellular),type(description):Beta strand()
T_2844_C_synonymous	23	type(description):Chain(Spike glycoprotein),type(description):Chain(Spike protein S2),type(description):Chain(Spike protein S2'),type(description):Topological domain(Extracellular),type(description):Region(Heptad repeat 1),type(description):Helix()
T_2817_C_synonymous	23	type(description):Chain(Spike glycoprotein),type(description):Chain(Spike protein S2),type(description):Chain(Spike protein S2'),type(description):Topological domain(Extracellular),type(description):Region(Heptad repeat 1),type(description):Helix()
G_1333_T_missense	23	type(description):Chain(Spike glycoprotein),type(description):Chain(Spike protein S1),type(description):Topological domain(Extracellular),type(description):Domain(BetaCoV S1-CTD),type(description):Region(Receptor-binding domain (RBD)),type(description):Region(Receptor-binding motif; binding to human ACE2),type(description):Disulfide bond(),type(description):Turn()
T_3647_G_missense	23	type(description):Chain(Spike glycoprotein),type(description):Chain(Spike protein S2),type(description):Chain(Spike protein S2'),type(description):Transmembrane(Helical)
T_1026_C_synonymous	23	type(description):Chain(Spike glycoprotein),type(description):Chain(Spike protein S1),type(description):Topological domain(Extracellular),type(description):Domain(BetaCoV S1-CTD),type(description):Region(Receptor-binding domain (RBD)),type(description):Disulfide bond(),type(description):Helix()
G_1879_A_missense	23	type(description):Chain(Spike glycoprotein),type(description):Chain(Spike protein S1),type(description):Topological domain(Extracellular),type(description):Region(Disordered),type(description):Disulfide bond(),type(description):Turn()
G_3740_A_missense	23	type(description):Chain(Spike glycoprotein),type(description):Chain(Spike protein S2),type(description):Chain(Spike protein S2'),type(description):Topological domain(Cytoplasmic)
A_1521_T_synonymous	23	type(description):Chain(Spike glycoprotein),type(description):Chain(Spike protein S1),type(description):Topological domain(Extracellular),type(description):Domain(BetaCoV S1-CTD),type(description):Region(Receptor-binding domain (RBD)),type(description):Region(Receptor-binding motif; binding to human ACE2),type(description):Disulfide bond(),type(description):Beta strand()
A_3639_G_synonymous	23	type(description):Chain(Spike glycoprotein),type(description):Chain(Spike protein S2),type(description):Chain(Spike protein S2'),type(description):Topological domain(Extracellular)
G_156_A_synonymous	23	type(description):Chain(Spike glycoprotein),type(description):Chain(Spike protein S1),type(description):Topological domain(Extracellular),type(description):Domain(BetaCoV S1-NTD),type(description):Disulfide bond(),type(description):Beta strand()
T_2315_C_missense	23	type(description):Chain(Spike glycoprotein),type(description):Chain(Spike protein S2),type(description):Topological domain(Extracellular),type(description):Helix()
T_2484_C_synonymous	23	type(description):Chain(Spike glycoprotein),type(description):Chain(Spike protein S2),type(description):Chain(Spike protein S2'),type(description):Topological domain(Extracellular),type(description):Region(Fusion peptide 1),type(description):Region(Disordered),type(description):Helix()
G_3202_T_missense	23	type(description):Chain(Spike glycoprotein),type(description):Chain(Spike protein S2),type(description):Chain(Spike protein S2'),type(description):Topological domain(Extracellular),type(description):Beta strand()
T_2088_C_synonymous	23	type(description):Chain(Spike glycoprotein),type(description):Chain(Spike protein S2),type(description):Topological domain(Extracellular),type(description):Beta strand()
A_3779_C_missense	22	type(description):Chain(Spike glycoprotein),type(description):Chain(Spike protein S2),type(description):Chain(Spike protein S2'),type(description):Topological domain(Cytoplasmic),type(description):Motif(Diacidic ER export motif (host COPII))
T_1448_C_missense	22	type(description):Chain(Spike glycoprotein),type(description):Chain(Spike protein S1),type(description):Topological domain(Extracellular),type(description):Domain(BetaCoV S1-CTD),type(description):Region(Receptor-binding domain (RBD)),type(description):Region(Receptor-binding motif; binding to human ACE2),type(description):Region(Disordered),type(description):Disulfide bond(),type(description):Di…
G_2249_T_missense	22	type(description):Chain(Spike glycoprotein),type(description):Chain(Spike protein S2),type(description):Topological domain(Extracellular),type(description):Disulfide bond(),type(description):Helix()
A_1180_T_missense	22	type(description):Chain(Spike glycoprotein),type(description):Chain(Spike protein S1),type(description):Topological domain(Extracellular),type(description):Domain(BetaCoV S1-CTD),type(description):Region(Receptor-binding domain (RBD)),type(description):Disulfide bond(),type(description):Disulfide bond(),type(description):Beta strand()
T_1948_C_synonymous	22	type(description):Chain(Spike glycoprotein),type(description):Chain(Spike protein S1),type(description):Topological domain(Extracellular),type(description):Beta strand()
T_729_C_synonymous	22	type(description):Chain(Spike glycoprotein),type(description):Chain(Spike protein S1),type(description):Topological domain(Extracellular),type(description):Domain(BetaCoV S1-NTD),type(description):Beta strand()
T_3192_C_synonymous	22	type(description):Chain(Spike glycoprotein),type(description):Chain(Spike protein S2),type(description):Chain(Spike protein S2'),type(description):Topological domain(Extracellular),type(description):Beta strand()
C_3235_A_missense	22	type(description):Chain(Spike glycoprotein),type(description):Chain(Spike protein S2),type(description):Chain(Spike protein S2'),type(description):Topological domain(Extracellular),type(description):Beta strand()
A_3006_G_synonymous	22	type(description):Chain(Spike glycoprotein),type(description):Chain(Spike protein S2),type(description):Chain(Spike protein S2'),type(description):Topological domain(Extracellular)
[truncated: 4,139 more rows]
