# Supplementary material for: Analysis of 3.5 million SARS-CoV-2 sequences reveals unique mutational trends with consistent nucleotide and codon frequencies
Source: Virol J. 2023 Feb 17;20:31. doi: 10.1186/s12985-023-01982-8 (PMC9936480; doi:10.1186/s12985-023-01982-8)
Supplement: Supplementary file 12 — Additional file 12. Tables S71-90: Uniprot Annotations for All Mutations in Structural Proteins for all Clades. [file 12985_2023_1982_MOESM12_ESM.zip › Additional File 1 Tables S71-90/Additional File 1 Table S76_uniprot_annotated_M_delta_all_mut_info.tsv]

mutation	mutation_count	features
T_245_C_missense	1400361	type(description):Chain(Membrane protein),type(description):Transmembrane(Helical)
C_483_T_synonymous	18058	type(description):Chain(Membrane protein),type(description):Topological domain(Intravirion)
C_159_T_synonymous	11852	type(description):Chain(Membrane protein),type(description):Transmembrane(Helical)
G_241_T_missense	11568	type(description):Chain(Membrane protein),type(description):Transmembrane(Helical)
G_492_T_synonymous	8484	type(description):Chain(Membrane protein),type(description):Topological domain(Intravirion)
G_590_A_missense	7413	type(description):Chain(Membrane protein),type(description):Topological domain(Intravirion)
C_89_T_missense	7281	type(description):Chain(Membrane protein),type(description):Transmembrane(Helical)
A_264_G_synonymous	6999	type(description):Chain(Membrane protein),type(description):Transmembrane(Helical)
A_237_G_synonymous	5440	type(description):Chain(Membrane protein),type(description):Topological domain(Virion surface)
C_336_T_synonymous	5292	type(description):Chain(Membrane protein),type(description):Topological domain(Intravirion)
C_279_T_synonymous	5039	type(description):Chain(Membrane protein),type(description):Transmembrane(Helical)
C_351_T_synonymous	5016	type(description):Chain(Membrane protein),type(description):Topological domain(Intravirion)
C_363_T_synonymous	4964	type(description):Chain(Membrane protein),type(description):Topological domain(Intravirion)
C_621_T_synonymous	4703	type(description):Chain(Membrane protein),type(description):Topological domain(Intravirion)
G_306_T_synonymous	4181	type(description):Chain(Membrane protein),type(description):Topological domain(Intravirion)
T_465_C_synonymous	3954	type(description):Chain(Membrane protein),type(description):Topological domain(Intravirion)
C_300_T_synonymous	3910	type(description):Chain(Membrane protein),type(description):Transmembrane(Helical)
C_84_T_synonymous	3868	type(description):Chain(Membrane protein),type(description):Transmembrane(Helical)
G_187_A_missense	3813	type(description):Chain(Membrane protein),type(description):Transmembrane(Helical)
G_4_T_missense	3793	type(description):Chain(Membrane protein)
C_55_G_missense	3761	type(description):Chain(Membrane protein),type(description):Topological domain(Virion surface)
C_123_T_synonymous	3701	type(description):Chain(Membrane protein),type(description):Topological domain(Intravirion)
C_372_T_synonymous	2810	type(description):Chain(Membrane protein),type(description):Topological domain(Intravirion)
A_342_T_synonymous	2755	type(description):Chain(Membrane protein),type(description):Topological domain(Intravirion)
G_429_T_synonymous	2740	type(description):Chain(Membrane protein),type(description):Topological domain(Intravirion)
C_385_T_synonymous	2512	type(description):Chain(Membrane protein),type(description):Topological domain(Intravirion)
C_213_T_synonymous	2494	type(description):Chain(Membrane protein),type(description):Transmembrane(Helical)
C_609_T_synonymous	2276	type(description):Chain(Membrane protein),type(description):Topological domain(Intravirion)
C_360_T_synonymous	2218	type(description):Chain(Membrane protein),type(description):Topological domain(Intravirion)
C_537_T_synonymous	2214	type(description):Chain(Membrane protein),type(description):Topological domain(Intravirion)
C_103_T_synonymous	2168	type(description):Chain(Membrane protein),type(description):Transmembrane(Helical)
C_5_T_missense	2061	type(description):Chain(Membrane protein)
C_85_T_missense	2001	type(description):Chain(Membrane protein),type(description):Transmembrane(Helical)
T_339_C_synonymous	1874	type(description):Chain(Membrane protein),type(description):Topological domain(Intravirion)
C_414_T_synonymous	1793	type(description):Chain(Membrane protein),type(description):Topological domain(Intravirion)
G_525_A_synonymous	1780	type(description):Chain(Membrane protein),type(description):Topological domain(Intravirion)
A_405_G_synonymous	1728	type(description):Chain(Membrane protein),type(description):Topological domain(Intravirion)
C_373_T_missense	1690	type(description):Chain(Membrane protein),type(description):Topological domain(Intravirion)
G_168_T_synonymous	1661	type(description):Chain(Membrane protein),type(description):Transmembrane(Helical)
G_625_T_missense	1492	type(description):Chain(Membrane protein),type(description):Topological domain(Intravirion)
C_606_T_synonymous	1456	type(description):Chain(Membrane protein),type(description):Topological domain(Intravirion)
G_396_T_synonymous	1421	type(description):Chain(Membrane protein),type(description):Topological domain(Intravirion)
C_480_T_synonymous	1420	type(description):Chain(Membrane protein),type(description):Topological domain(Intravirion)
G_292_T_missense	1351	type(description):Chain(Membrane protein),type(description):Transmembrane(Helical)
G_312_T_synonymous	1332	type(description):Chain(Membrane protein),type(description):Topological domain(Intravirion)
G_318_T_synonymous	1327	type(description):Chain(Membrane protein),type(description):Topological domain(Intravirion)
C_15_T_synonymous	1268	type(description):Chain(Membrane protein),type(description):Topological domain(Virion surface),type(description):Glycosylation(N-linked (GlcNAc...) asparagine; by host)
G_198_A_synonymous	1256	type(description):Chain(Membrane protein),type(description):Transmembrane(Helical)
G_205_T_missense	1214	type(description):Chain(Membrane protein),type(description):Transmembrane(Helical)
G_67_T_missense	1103	type(description):Chain(Membrane protein),type(description):Transmembrane(Helical)
A_280_G_missense	1094	type(description):Chain(Membrane protein),type(description):Transmembrane(Helical)
A_6_T_synonymous	1089	type(description):Chain(Membrane protein),type(description):Topological domain(Virion surface)
C_100_T_missense	1081	type(description):Chain(Membrane protein),type(description):Transmembrane(Helical)
C_570_T_synonymous	1038	type(description):Chain(Membrane protein),type(description):Topological domain(Intravirion)
C_228_T_synonymous	1031	type(description):Chain(Membrane protein),type(description):Topological domain(Virion surface)
G_387_A_synonymous	984	type(description):Chain(Membrane protein),type(description):Topological domain(Intravirion)
A_8_G_missense	951	type(description):Chain(Membrane protein),type(description):Topological domain(Virion surface)
G_429_C_synonymous	930	type(description):Chain(Membrane protein),type(description):Topological domain(Intravirion)
C_231_T_synonymous	903	type(description):Chain(Membrane protein),type(description):Topological domain(Virion surface)
G_552_T_synonymous	901	type(description):Chain(Membrane protein),type(description):Topological domain(Intravirion)
A_369_G_synonymous	892	type(description):Chain(Membrane protein),type(description):Topological domain(Intravirion)
C_390_T_synonymous	884	type(description):Chain(Membrane protein),type(description):Topological domain(Intravirion)
G_525_T_synonymous	861	type(description):Chain(Membrane protein),type(description):Topological domain(Intravirion)
A_634_G_missense	836	type(description):Chain(Membrane protein),type(description):Topological domain(Intravirion)
G_45_T_missense	835	type(description):Chain(Membrane protein),type(description):Topological domain(Virion surface)
G_327_T_missense	802	type(description):Chain(Membrane protein),type(description):Topological domain(Intravirion)
G_208_T_missense	798	type(description):Chain(Membrane protein),type(description):Transmembrane(Helical)
C_48_T_synonymous	756	type(description):Chain(Membrane protein),type(description):Topological domain(Virion surface)
C_645_T_synonymous	705	type(description):Chain(Membrane protein),type(description):Topological domain(Intravirion)
T_495_A_synonymous	685	type(description):Chain(Membrane protein),type(description):Topological domain(Intravirion)
C_623_T_missense	676	type(description):Chain(Membrane protein),type(description):Topological domain(Intravirion)
T_155_C_missense	675	type(description):Chain(Membrane protein),type(description):Transmembrane(Helical)
C_162_G_synonymous	649	type(description):Chain(Membrane protein),type(description):Transmembrane(Helical)
A_244_C_missense	639	type(description):Chain(Membrane protein),type(description):Transmembrane(Helical)
T_99_C_synonymous	636	type(description):Chain(Membrane protein),type(description):Transmembrane(Helical)
G_118_T_missense	634	type(description):Chain(Membrane protein),type(description):Transmembrane(Helical)
C_27_T_synonymous	629	type(description):Chain(Membrane protein),type(description):Topological domain(Virion surface)
C_474_T_synonymous	616	type(description):Chain(Membrane protein),type(description):Topological domain(Intravirion)
C_64_T_synonymous	579	type(description):Chain(Membrane protein),type(description):Transmembrane(Helical)
G_138_T_missense	572	type(description):Chain(Membrane protein),type(description):Topological domain(Intravirion)
T_243_C_synonymous	542	type(description):Chain(Membrane protein),type(description):Transmembrane(Helical)
G_306_A_synonymous	525	type(description):Chain(Membrane protein),type(description):Topological domain(Intravirion)
G_555_T_missense	518	type(description):Chain(Membrane protein),type(description):Topological domain(Intravirion)
C_463_T_missense	491	type(description):Chain(Membrane protein),type(description):Topological domain(Intravirion)
G_198_T_synonymous	481	type(description):Chain(Membrane protein),type(description):Transmembrane(Helical)
C_49_T_missense	481	type(description):Chain(Membrane protein),type(description):Topological domain(Virion surface)
C_420_T_synonymous	478	type(description):Chain(Membrane protein),type(description):Topological domain(Intravirion)
T_210_C_synonymous	476	type(description):Chain(Membrane protein),type(description):Transmembrane(Helical)
C_246_T_synonymous	475	type(description):Chain(Membrane protein),type(description):Transmembrane(Helical),type(description):Natural variant(in strain: Eta/B.1.525 and Delta/B.1.617.2)
T_549_C_synonymous	468	type(description):Chain(Membrane protein),type(description):Topological domain(Intravirion)
T_9_C_synonymous	462	type(description):Chain(Membrane protein),type(description):Topological domain(Virion surface),type(description):Natural variant(in strain: Omicron/BA.1),type(description):Natural variant(in strain: Omicron/BA.5)
G_552_A_synonymous	462	type(description):Chain(Membrane protein),type(description):Topological domain(Intravirion)
A_564_G_synonymous	457	type(description):Chain(Membrane protein),type(description):Topological domain(Intravirion)
C_254_T_missense	452	type(description):Chain(Membrane protein),type(description):Transmembrane(Helical)
A_226_G_missense	429	type(description):Chain(Membrane protein),type(description):Topological domain(Virion surface)
C_490_T_synonymous	411	type(description):Chain(Membrane protein),type(description):Topological domain(Intravirion)
G_407_A_missense	409	type(description):Chain(Membrane protein),type(description):Topological domain(Intravirion)
C_432_T_synonymous	406	type(description):Chain(Membrane protein),type(description):Topological domain(Intravirion)
C_588_T_synonymous	405	type(description):Chain(Membrane protein),type(description):Topological domain(Intravirion)
C_11_T_missense	394	type(description):Chain(Membrane protein),type(description):Topological domain(Virion surface)
G_486_T_missense	383	type(description):Chain(Membrane protein),type(description):Topological domain(Intravirion)
A_402_G_synonymous	376	type(description):Chain(Membrane protein),type(description):Topological domain(Intravirion)
T_357_C_synonymous	375	type(description):Chain(Membrane protein),type(description):Topological domain(Intravirion)
G_257_T_missense	375	type(description):Chain(Membrane protein),type(description):Transmembrane(Helical)
G_253_T_missense	375	type(description):Chain(Membrane protein),type(description):Transmembrane(Helical)
G_187_T_missense	374	type(description):Chain(Membrane protein),type(description):Transmembrane(Helical)
T_169_C_synonymous	372	type(description):Chain(Membrane protein),type(description):Transmembrane(Helical)
C_594_T_synonymous	372	type(description):Chain(Membrane protein),type(description):Topological domain(Intravirion)
C_633_T_synonymous	364	type(description):Chain(Membrane protein),type(description):Topological domain(Intravirion)
C_524_T_missense	362	type(description):Chain(Membrane protein),type(description):Topological domain(Intravirion)
C_20_T_missense	358	type(description):Chain(Membrane protein),type(description):Topological domain(Virion surface)
G_641_T_missense	348	type(description):Chain(Membrane protein),type(description):Topological domain(Intravirion)
C_228_A_synonymous	346	type(description):Chain(Membrane protein),type(description):Topological domain(Virion surface)
T_24_C_synonymous	341	type(description):Chain(Membrane protein),type(description):Topological domain(Virion surface)
G_473_T_missense	335	type(description):Chain(Membrane protein),type(description):Topological domain(Intravirion)
G_98_T_missense	322	type(description):Chain(Membrane protein),type(description):Transmembrane(Helical)
G_320_A_missense	318	type(description):Chain(Membrane protein),type(description):Topological domain(Intravirion)
T_435_C_synonymous	313	type(description):Chain(Membrane protein),type(description):Topological domain(Intravirion)
C_206_T_missense	304	type(description):Chain(Membrane protein),type(description):Transmembrane(Helical)
G_196_T_missense	301	type(description):Chain(Membrane protein),type(description):Transmembrane(Helical)
C_400_T_synonymous	300	type(description):Chain(Membrane protein),type(description):Topological domain(Intravirion)
C_12_T_synonymous	297	type(description):Chain(Membrane protein),type(description):Topological domain(Virion surface)
A_238_G_missense	295	type(description):Chain(Membrane protein)
G_7_A_missense	285	type(description):Chain(Membrane protein),type(description):Topological domain(Virion surface)
A_601_G_missense	280	type(description):Chain(Membrane protein),type(description):Topological domain(Intravirion)
T_348_C_synonymous	273	type(description):Chain(Membrane protein),type(description):Topological domain(Intravirion)
T_438_C_synonymous	272	type(description):Chain(Membrane protein),type(description):Topological domain(Intravirion)
G_437_A_missense	269	type(description):Chain(Membrane protein),type(description):Topological domain(Intravirion)
A_180_G_synonymous	267	type(description):Chain(Membrane protein),type(description):Transmembrane(Helical)
G_7_T_missense	262	type(description):Chain(Membrane protein),type(description):Topological domain(Virion surface)
T_582_C_synonymous	260	type(description):Chain(Membrane protein),type(description):Topological domain(Intravirion)
T_450_C_synonymous	257	type(description):Chain(Membrane protein),type(description):Topological domain(Intravirion)
T_87_C_synonymous	253	type(description):Chain(Membrane protein),type(description):Transmembrane(Helical)
A_585_G_synonymous	244	type(description):Chain(Membrane protein),type(description):Topological domain(Intravirion)
G_17_T_missense	243	type(description):Chain(Membrane protein),type(description):Topological domain(Virion surface)
G_499_C_missense	239	type(description):Chain(Membrane protein),type(description):Topological domain(Intravirion)
G_17_A_missense	236	type(description):Chain(Membrane protein),type(description):Topological domain(Virion surface)
A_333_G_synonymous	234	type(description):Chain(Membrane protein),type(description):Topological domain(Intravirion)
G_265_A_missense	233	type(description):Chain(Membrane protein),type(description):Transmembrane(Helical)
C_462_T_synonymous	230	type(description):Chain(Membrane protein),type(description):Topological domain(Intravirion)
C_259_T_missense	225	type(description):Chain(Membrane protein),type(description):Transmembrane(Helical)
T_207_C_synonymous	225	type(description):Chain(Membrane protein),type(description):Transmembrane(Helical)
G_486_A_synonymous	215	type(description):Chain(Membrane protein),type(description):Topological domain(Intravirion)
C_304_T_synonymous	214	type(description):Chain(Membrane protein),type(description):Topological domain(Intravirion)
C_279_G_synonymous	211	type(description):Chain(Membrane protein),type(description):Transmembrane(Helical)
G_67_A_missense	210	type(description):Chain(Membrane protein),type(description):Transmembrane(Helical)
G_208_A_missense	208	type(description):Chain(Membrane protein),type(description):Transmembrane(Helical)
C_79_T_synonymous	208	type(description):Chain(Membrane protein),type(description):Transmembrane(Helical)
C_324_T_synonymous	207	type(description):Chain(Membrane protein),type(description):Topological domain(Intravirion)
A_171_G_synonymous	206	type(description):Chain(Membrane protein),type(description):Transmembrane(Helical)
G_247_A_missense	205	type(description):Chain(Membrane protein),type(description):Transmembrane(Helical)
G_131_A_missense	205	type(description):Chain(Membrane protein),type(description):Topological domain(Intravirion)
G_191_T_missense	203	type(description):Chain(Membrane protein),type(description):Transmembrane(Helical)
G_232_T_missense	199	type(description):Chain(Membrane protein),type(description):Topological domain(Virion surface)
T_227_C_missense	199	type(description):Chain(Membrane protein),type(description):Topological domain(Virion surface)
T_51_C_synonymous	197	type(description):Chain(Membrane protein),type(description):Topological domain(Virion surface)
T_195_C_synonymous	195	type(description):Chain(Membrane protein),type(description):Transmembrane(Helical)
C_188_T_missense	194	type(description):Chain(Membrane protein),type(description):Transmembrane(Helical)
G_281_C_missense	192	type(description):Chain(Membrane protein),type(description):Transmembrane(Helical)
G_224_T_missense	190	type(description):Chain(Membrane protein),type(description):Topological domain(Virion surface)
C_166_T_synonymous	189	type(description):Chain(Membrane protein),type(description):Transmembrane(Helical)
T_591_C_synonymous	188	type(description):Chain(Membrane protein),type(description):Topological domain(Intravirion)
T_495_C_synonymous	188	type(description):Chain(Membrane protein),type(description):Topological domain(Intravirion)
T_30_C_synonymous	187	type(description):Chain(Membrane protein),type(description):Topological domain(Virion surface)
A_217_C_missense	187	type(description):Chain(Membrane protein),type(description):Topological domain(Virion surface)
C_442_T_missense	186	type(description):Chain(Membrane protein),type(description):Topological domain(Intravirion)
C_425_T_missense	177	type(description):Chain(Membrane protein),type(description):Topological domain(Intravirion)
G_387_T_synonymous	176	type(description):Chain(Membrane protein),type(description):Topological domain(Intravirion)
C_370_T_missense	174	type(description):Chain(Membrane protein),type(description):Topological domain(Intravirion)
T_129_C_synonymous	173	type(description):Chain(Membrane protein),type(description):Topological domain(Intravirion)
C_288_T_synonymous	172	type(description):Chain(Membrane protein),type(description):Transmembrane(Helical)
C_489_T_synonymous	172	type(description):Chain(Membrane protein),type(description):Topological domain(Intravirion)
G_28_A_missense	170	type(description):Chain(Membrane protein),type(description):Topological domain(Virion surface)
G_302_A_missense	163	type(description):Chain(Membrane protein)
G_396_A_synonymous	163	type(description):Chain(Membrane protein),type(description):Topological domain(Intravirion)
T_444_C_synonymous	162	type(description):Chain(Membrane protein),type(description):Topological domain(Intravirion)
T_255_C_synonymous	161	type(description):Chain(Membrane protein),type(description):Transmembrane(Helical)
T_612_C_synonymous	161	type(description):Chain(Membrane protein),type(description):Topological domain(Intravirion)
G_635_T_missense	160	type(description):Chain(Membrane protein),type(description):Topological domain(Intravirion)
G_492_A_synonymous	155	type(description):Chain(Membrane protein),type(description):Topological domain(Intravirion)
T_96_C_synonymous	154	type(description):Chain(Membrane protein),type(description):Transmembrane(Helical)
C_597_T_synonymous	153	type(description):Chain(Membrane protein),type(description):Topological domain(Intravirion)
C_282_T_synonymous	153	type(description):Chain(Membrane protein),type(description):Transmembrane(Helical)
T_513_C_synonymous	149	type(description):Chain(Membrane protein),type(description):Topological domain(Intravirion)
C_285_T_synonymous	148	type(description):Chain(Membrane protein),type(description):Transmembrane(Helical)
A_423_G_synonymous	148	type(description):Chain(Membrane protein),type(description):Topological domain(Intravirion)
C_504_T_synonymous	146	type(description):Chain(Membrane protein),type(description):Topological domain(Intravirion)
C_277_T_missense	144	type(description):Chain(Membrane protein),type(description):Transmembrane(Helical)
T_141_C_synonymous	144	type(description):Chain(Membrane protein),type(description):Topological domain(Intravirion)
C_621_A_missense	143	type(description):Chain(Membrane protein),type(description):Topological domain(Intravirion)
T_251_C_missense	141	type(description):Chain(Membrane protein),type(description):Transmembrane(Helical)
C_360_G_synonymous	140	type(description):Chain(Membrane protein),type(description):Topological domain(Intravirion)
C_378_T_synonymous	139	type(description):Chain(Membrane protein),type(description):Topological domain(Intravirion)
A_342_G_synonymous	139	type(description):Chain(Membrane protein),type(description):Topological domain(Intravirion)
A_501_G_synonymous	139	type(description):Chain(Membrane protein),type(description):Topological domain(Intravirion)
A_573_T_synonymous	139	type(description):Chain(Membrane protein),type(description):Topological domain(Intravirion)
G_132_A_synonymous	138	type(description):Chain(Membrane protein),type(description):Topological domain(Intravirion)
A_561_G_synonymous	138	type(description):Chain(Membrane protein),type(description):Topological domain(Intravirion)
C_120_T_synonymous	137	type(description):Chain(Membrane protein),type(description):Transmembrane(Helical)
A_464_G_missense	137	type(description):Chain(Membrane protein),type(description):Topological domain(Intravirion)
C_372_A_synonymous	136	type(description):Chain(Membrane protein),type(description):Topological domain(Intravirion)
T_111_C_synonymous	135	type(description):Chain(Membrane protein),type(description):Transmembrane(Helical)
C_231_A_synonymous	133	type(description):Chain(Membrane protein),type(description):Topological domain(Virion surface)
G_292_A_missense	129	type(description):Chain(Membrane protein),type(description):Transmembrane(Helical)
T_375_C_synonymous	128	type(description):Chain(Membrane protein),type(description):Topological domain(Intravirion)
G_625_C_missense	128	type(description):Chain(Membrane protein),type(description):Topological domain(Intravirion)
G_208_C_missense	128	type(description):Chain(Membrane protein),type(description):Transmembrane(Helical)
C_472_T_missense	127	type(description):Chain(Membrane protein),type(description):Topological domain(Intravirion)
A_441_G_synonymous	125	type(description):Chain(Membrane protein),type(description):Topological domain(Intravirion)
A_90_T_synonymous	125	type(description):Chain(Membrane protein),type(description):Transmembrane(Helical)
A_142_G_missense	125	type(description):Chain(Membrane protein),type(description):Topological domain(Intravirion)
T_234_C_synonymous	124	type(description):Chain(Membrane protein),type(description):Topological domain(Virion surface)
G_7_C_missense	124	type(description):Chain(Membrane protein),type(description):Topological domain(Virion surface)
G_16_A_missense	124	type(description):Chain(Membrane protein),type(description):Topological domain(Virion surface)
G_625_A_missense	123	type(description):Chain(Membrane protein),type(description):Topological domain(Intravirion)
C_293_T_missense	123	type(description):Chain(Membrane protein),type(description):Transmembrane(Helical)
G_45_A_synonymous	123	type(description):Chain(Membrane protein),type(description):Topological domain(Virion surface)
G_202_T_missense	123	type(description):Chain(Membrane protein),type(description):Transmembrane(Helical)
A_325_G_missense	123	type(description):Chain(Membrane protein),type(description):Topological domain(Intravirion)
G_98_C_missense	120	type(description):Chain(Membrane protein),type(description):Transmembrane(Helical)
T_39_C_synonymous	120	type(description):Chain(Membrane protein),type(description):Topological domain(Virion surface)
T_222_C_synonymous	120	type(description):Chain(Membrane protein),type(description):Topological domain(Virion surface)
G_232_A_missense	119	type(description):Chain(Membrane protein),type(description):Topological domain(Virion surface)
T_616_C_synonymous	118	type(description):Chain(Membrane protein),type(description):Topological domain(Intravirion)
G_387_C_synonymous	118	type(description):Chain(Membrane protein),type(description):Topological domain(Intravirion)
G_236_T_missense	118	type(description):Chain(Membrane protein),type(description):Topological domain(Virion surface)
C_627_T_synonymous	116	type(description):Chain(Membrane protein),type(description):Topological domain(Intravirion)
C_466_T_synonymous	115	type(description):Chain(Membrane protein),type(description):Topological domain(Intravirion)
C_360_A_synonymous	114	type(description):Chain(Membrane protein),type(description):Topological domain(Intravirion)
A_244_G_missense	114	type(description):Chain(Membrane protein),type(description):Transmembrane(Helical)
A_516_G_synonymous	114	type(description):Chain(Membrane protein),type(description):Topological domain(Intravirion)
C_267_T_synonymous	112	type(description):Chain(Membrane protein),type(description):Transmembrane(Helical)
C_373_A_missense	112	type(description):Chain(Membrane protein),type(description):Topological domain(Intravirion)
T_534_C_synonymous	111	type(description):Chain(Membrane protein),type(description):Topological domain(Intravirion)
G_247_T_missense	111	type(description):Chain(Membrane protein),type(description):Transmembrane(Helical)
T_297_C_synonymous	105	type(description):Chain(Membrane protein),type(description):Transmembrane(Helical)
G_562_T_missense	105	type(description):Chain(Membrane protein),type(description):Topological domain(Intravirion)
G_252_T_missense	105	type(description):Chain(Membrane protein),type(description):Transmembrane(Helical)
G_168_A_synonymous	105	type(description):Chain(Membrane protein),type(description):Transmembrane(Helical)
G_312_A_synonymous	105	type(description):Chain(Membrane protein),type(description):Topological domain(Intravirion)
A_90_G_synonymous	103	type(description):Chain(Membrane protein),type(description):Transmembrane(Helical)
T_408_C_synonymous	103	type(description):Chain(Membrane protein),type(description):Topological domain(Intravirion)
A_44_G_missense	102	type(description):Chain(Membrane protein),type(description):Topological domain(Virion surface)
A_546_G_synonymous	101	type(description):Chain(Membrane protein),type(description):Topological domain(Intravirion)
A_369_T_synonymous	101	type(description):Chain(Membrane protein),type(description):Topological domain(Intravirion)
G_112_T_missense	101	type(description):Chain(Membrane protein),type(description):Transmembrane(Helical)
A_501_C_missense	101	type(description):Chain(Membrane protein),type(description):Topological domain(Intravirion)
T_456_C_synonymous	98	type(description):Chain(Membrane protein),type(description):Topological domain(Intravirion)
G_543_A_synonymous	97	type(description):Chain(Membrane protein),type(description):Topological domain(Intravirion)
T_381_C_synonymous	96	type(description):Chain(Membrane protein),type(description):Topological domain(Intravirion)
A_43_C_missense	95	type(description):Chain(Membrane protein),type(description):Topological domain(Virion surface)
C_63_T_synonymous	95	type(description):Chain(Membrane protein),type(description):Transmembrane(Helical)
G_4_A_missense	93	type(description):Chain(Membrane protein)
A_345_G_synonymous	93	type(description):Chain(Membrane protein),type(description):Topological domain(Intravirion)
A_615_G_synonymous	92	type(description):Chain(Membrane protein),type(description):Topological domain(Intravirion)
A_516_T_synonymous	92	type(description):Chain(Membrane protein),type(description):Topological domain(Intravirion)
T_192_C_synonymous	90	type(description):Chain(Membrane protein),type(description):Transmembrane(Helical)
C_78_T_synonymous	90	type(description):Chain(Membrane protein),type(description):Transmembrane(Helical)
T_189_C_synonymous	89	type(description):Chain(Membrane protein),type(description):Transmembrane(Helical),type(description):Natural variant(in strain: Omicron/BA.1, Omicron/BA.2, Omicron/BA.2.12.1, Omicron/BA.2.75, Omicron/BA.4, Omicron/BA.5)
A_250_T_missense	87	type(description):Chain(Membrane protein),type(description):Transmembrane(Helical)
A_393_G_synonymous	87	type(description):Chain(Membrane protein),type(description):Topological domain(Intravirion)
G_486_C_missense	86	type(description):Chain(Membrane protein),type(description):Topological domain(Intravirion)
T_517_A_missense	86	type(description):Chain(Membrane protein),type(description):Topological domain(Intravirion)
T_201_C_synonymous	86	type(description):Chain(Membrane protein),type(description):Transmembrane(Helical)
A_374_G_missense	86	type(description):Chain(Membrane protein),type(description):Topological domain(Intravirion)
C_570_A_missense	85	type(description):Chain(Membrane protein),type(description):Topological domain(Intravirion)
A_69_G_synonymous	84	type(description):Chain(Membrane protein),type(description):Transmembrane(Helical)
A_271_C_missense	84	type(description):Chain(Membrane protein),type(description):Transmembrane(Helical)
T_117_C_synonymous	83	type(description):Chain(Membrane protein),type(description):Transmembrane(Helical)
G_478_T_missense	82	type(description):Chain(Membrane protein),type(description):Topological domain(Intravirion)
T_21_C_synonymous	82	type(description):Chain(Membrane protein),type(description):Topological domain(Virion surface)
A_540_G_synonymous	81	type(description):Chain(Membrane protein),type(description):Topological domain(Intravirion)
A_238_C_missense	81	type(description):Chain(Membrane protein)
G_36_T_missense	80	type(description):Chain(Membrane protein),type(description):Topological domain(Virion surface)
A_154_G_missense	80	type(description):Chain(Membrane protein),type(description):Transmembrane(Helical)
T_354_C_synonymous	79	type(description):Chain(Membrane protein),type(description):Topological domain(Intravirion)
C_367_T_missense	79	type(description):Chain(Membrane protein),type(description):Topological domain(Intravirion)
T_268_C_synonymous	79	type(description):Chain(Membrane protein),type(description):Transmembrane(Helical)
A_573_G_synonymous	79	type(description):Chain(Membrane protein),type(description):Topological domain(Intravirion)
A_237_C_synonymous	78	type(description):Chain(Membrane protein),type(description):Topological domain(Virion surface)
T_75_C_synonymous	78	type(description):Chain(Membrane protein),type(description):Transmembrane(Helical)
T_143_C_missense	78	type(description):Chain(Membrane protein),type(description):Topological domain(Intravirion)
C_556_T_missense	77	type(description):Chain(Membrane protein),type(description):Topological domain(Intravirion)
T_146_C_missense	77	type(description):Chain(Membrane protein),type(description):Topological domain(Intravirion)
G_318_A_synonymous	77	type(description):Chain(Membrane protein),type(description):Topological domain(Intravirion)
G_600_A_synonymous	76	type(description):Chain(Membrane protein),type(description):Topological domain(Intravirion)
A_66_G_synonymous	76	type(description):Chain(Membrane protein),type(description):Transmembrane(Helical)
G_306_C_synonymous	76	type(description):Chain(Membrane protein),type(description):Topological domain(Intravirion)
C_114_T_synonymous	76	type(description):Chain(Membrane protein),type(description):Transmembrane(Helical)
A_481_G_missense	76	type(description):Chain(Membrane protein),type(description):Topological domain(Intravirion)
A_57_G_synonymous	75	type(description):Chain(Membrane protein),type(description):Topological domain(Virion surface),type(description):Natural variant(in strain: Omicron/BA.1, Omicron/BA.2, Omicron/BA.2.12.1, Omicron/BA.2.75, Omicron/BA.4, Omicron/BA.5)
A_430_G_missense	75	type(description):Chain(Membrane protein),type(description):Topological domain(Intravirion)
G_473_A_missense	75	type(description):Chain(Membrane protein),type(description):Topological domain(Intravirion)
A_289_G_missense	74	type(description):Chain(Membrane protein),type(description):Transmembrane(Helical)
T_156_C_synonymous	72	type(description):Chain(Membrane protein),type(description):Transmembrane(Helical)
T_567_C_synonymous	72	type(description):Chain(Membrane protein),type(description):Topological domain(Intravirion)
T_326_C_missense	72	type(description):Chain(Membrane protein),type(description):Topological domain(Intravirion)
A_128_G_missense	72	type(description):Chain(Membrane protein),type(description):Topological domain(Intravirion)
A_468_G_synonymous	71	type(description):Chain(Membrane protein),type(description):Topological domain(Intravirion)
C_162_T_synonymous	71	type(description):Chain(Membrane protein),type(description):Transmembrane(Helical)
C_199_T_missense	71	type(description):Chain(Membrane protein),type(description):Transmembrane(Helical)
G_392_T_missense	69	type(description):Chain(Membrane protein),type(description):Topological domain(Intravirion)
G_320_T_missense	68	type(description):Chain(Membrane protein),type(description):Topological domain(Intravirion)
A_443_G_missense	68	type(description):Chain(Membrane protein),type(description):Topological domain(Intravirion)
T_477_C_synonymous	68	type(description):Chain(Membrane protein),type(description):Topological domain(Intravirion)
C_380_A_missense	67	type(description):Chain(Membrane protein),type(description):Topological domain(Intravirion)
A_502_G_missense	67	type(description):Chain(Membrane protein),type(description):Topological domain(Intravirion)
A_42_G_synonymous	67	type(description):Chain(Membrane protein),type(description):Topological domain(Virion surface)
T_541_C_synonymous	67	type(description):Chain(Membrane protein),type(description):Topological domain(Intravirion)
C_639_T_synonymous	66	type(description):Chain(Membrane protein),type(description):Topological domain(Intravirion)
T_29_C_missense	65	type(description):Chain(Membrane protein),type(description):Topological domain(Virion surface)
A_221_C_missense	65	type(description):Chain(Membrane protein),type(description):Topological domain(Virion surface)
C_414_A_synonymous	65	type(description):Chain(Membrane protein),type(description):Topological domain(Intravirion)
A_249_T_synonymous	64	type(description):Chain(Membrane protein),type(description):Transmembrane(Helical)
A_6_G_synonymous	64	type(description):Chain(Membrane protein),type(description):Topological domain(Virion surface)
A_626_G_missense	64	type(description):Chain(Membrane protein),type(description):Topological domain(Intravirion)
G_265_T_missense	63	type(description):Chain(Membrane protein),type(description):Transmembrane(Helical)
T_157_C_missense	63	type(description):Chain(Membrane protein),type(description):Transmembrane(Helical)
T_630_C_synonymous	63	type(description):Chain(Membrane protein),type(description):Topological domain(Intravirion)
A_325_T_missense	63	type(description):Chain(Membrane protein),type(description):Topological domain(Intravirion)
A_56_G_missense	63	type(description):Chain(Membrane protein),type(description):Topological domain(Virion surface)
A_177_T_synonymous	62	type(description):Chain(Membrane protein),type(description):Transmembrane(Helical)
T_294_G_synonymous	62	type(description):Chain(Membrane protein),type(description):Transmembrane(Helical)
T_426_C_synonymous	61	type(description):Chain(Membrane protein),type(description):Topological domain(Intravirion)
C_463_A_missense	61	type(description):Chain(Membrane protein),type(description):Topological domain(Intravirion)
A_70_G_missense	61	type(description):Chain(Membrane protein),type(description):Transmembrane(Helical)
C_380_T_missense	61	type(description):Chain(Membrane protein),type(description):Topological domain(Intravirion)
G_196_C_missense	61	type(description):Chain(Membrane protein),type(description):Transmembrane(Helical)
G_270_T_missense	61	type(description):Chain(Membrane protein),type(description):Transmembrane(Helical)
G_635_A_missense	60	type(description):Chain(Membrane protein),type(description):Topological domain(Intravirion)
C_370_A_missense	59	type(description):Chain(Membrane protein),type(description):Topological domain(Intravirion)
T_291_A_synonymous	59	type(description):Chain(Membrane protein),type(description):Transmembrane(Helical)
A_22_G_missense	59	type(description):Chain(Membrane protein),type(description):Topological domain(Virion surface)
G_415_A_missense	58	type(description):Chain(Membrane protein),type(description):Topological domain(Intravirion)
T_197_C_missense	58	type(description):Chain(Membrane protein),type(description):Transmembrane(Helical)
T_528_C_synonymous	57	type(description):Chain(Membrane protein),type(description):Topological domain(Intravirion)
A_471_G_synonymous	57	type(description):Chain(Membrane protein),type(description):Topological domain(Intravirion)
T_603_C_synonymous	57	type(description):Chain(Membrane protein),type(description):Topological domain(Intravirion)
C_433_T_missense	56	type(description):Chain(Membrane protein),type(description):Topological domain(Intravirion)
C_420_A_synonymous	55	type(description):Chain(Membrane protein),type(description):Topological domain(Intravirion)
A_585_T_synonymous	54	type(description):Chain(Membrane protein),type(description):Topological domain(Intravirion)
T_603_A_synonymous	54	type(description):Chain(Membrane protein),type(description):Topological domain(Intravirion)
T_386_A_missense	53	type(description):Chain(Membrane protein),type(description):Topological domain(Intravirion)
G_565_A_missense	53	type(description):Chain(Membrane protein),type(description):Topological domain(Intravirion)
A_624_T_synonymous	52	type(description):Chain(Membrane protein),type(description):Topological domain(Intravirion)
G_555_A_synonymous	52	type(description):Chain(Membrane protein),type(description):Topological domain(Intravirion)
G_16_T_missense	52	type(description):Chain(Membrane protein),type(description):Topological domain(Virion surface)
G_191_C_missense	52	type(description):Chain(Membrane protein),type(description):Transmembrane(Helical)
C_394_T_missense	51	type(description):Chain(Membrane protein),type(description):Topological domain(Intravirion)
A_634_T_missense	51	type(description):Chain(Membrane protein),type(description):Topological domain(Intravirion)
A_620_G_missense	51	type(description):Chain(Membrane protein),type(description):Topological domain(Intravirion)
T_291_C_synonymous	51	type(description):Chain(Membrane protein),type(description):Transmembrane(Helical)
C_27_A_synonymous	50	type(description):Chain(Membrane protein),type(description):Topological domain(Virion surface)
A_451_G_missense	49	type(description):Chain(Membrane protein),type(description):Topological domain(Intravirion)
G_262_A_missense	49	type(description):Chain(Membrane protein),type(description):Transmembrane(Helical)
A_250_G_missense	48	type(description):Chain(Membrane protein),type(description):Transmembrane(Helical)
C_311_T_missense	48	type(description):Chain(Membrane protein),type(description):Topological domain(Intravirion)
A_382_G_missense	48	type(description):Chain(Membrane protein),type(description):Topological domain(Intravirion)
A_561_T_synonymous	47	type(description):Chain(Membrane protein),type(description):Topological domain(Intravirion)
T_558_C_synonymous	47	type(description):Chain(Membrane protein),type(description):Topological domain(Intravirion)
G_366_A_synonymous	47	type(description):Chain(Membrane protein),type(description):Topological domain(Intravirion)
A_459_G_synonymous	46	type(description):Chain(Membrane protein),type(description):Topological domain(Intravirion)
T_660_C_synonymous	46	type(description):Chain(Membrane protein),type(description):Topological domain(Intravirion)
G_327_A_missense	46	type(description):Chain(Membrane protein),type(description):Topological domain(Intravirion)
T_294_C_synonymous	46	type(description):Chain(Membrane protein),type(description):Transmembrane(Helical)
A_624_G_synonymous	46	type(description):Chain(Membrane protein),type(description):Topological domain(Intravirion)
C_623_A_missense	46	type(description):Chain(Membrane protein),type(description):Topological domain(Intravirion)
G_262_T_missense	46	type(description):Chain(Membrane protein),type(description):Transmembrane(Helical)
G_178_T_missense	45	type(description):Chain(Membrane protein),type(description):Transmembrane(Helical)
C_267_A_synonymous	45	type(description):Chain(Membrane protein),type(description):Transmembrane(Helical)
T_133_C_missense	44	type(description):Chain(Membrane protein),type(description):Topological domain(Intravirion)
A_271_G_missense	44	type(description):Chain(Membrane protein),type(description):Transmembrane(Helical)
T_321_C_synonymous	43	type(description):Chain(Membrane protein),type(description):Topological domain(Intravirion)
C_230_T_missense	42	type(description):Chain(Membrane protein),type(description):Topological domain(Virion surface)
T_610_C_missense	42	type(description):Chain(Membrane protein),type(description):Topological domain(Intravirion)
A_177_G_synonymous	42	type(description):Chain(Membrane protein),type(description):Transmembrane(Helical)
T_18_C_synonymous	42	type(description):Chain(Membrane protein),type(description):Topological domain(Virion surface)
G_377_A_missense	41	type(description):Chain(Membrane protein),type(description):Topological domain(Intravirion)
G_270_A_synonymous	41	type(description):Chain(Membrane protein),type(description):Transmembrane(Helical)
G_67_C_missense	41	type(description):Chain(Membrane protein),type(description):Transmembrane(Helical)
G_643_T_missense	41	type(description):Chain(Membrane protein),type(description):Topological domain(Intravirion)
A_637_G_missense	40	type(description):Chain(Membrane protein),type(description):Topological domain(Intravirion)
G_327_C_missense	40	type(description):Chain(Membrane protein),type(description):Topological domain(Intravirion)
G_92_T_missense	40	type(description):Chain(Membrane protein),type(description):Transmembrane(Helical)
T_256_A_missense	40	type(description):Chain(Membrane protein),type(description):Transmembrane(Helical)
C_246_A_synonymous	39	type(description):Chain(Membrane protein),type(description):Transmembrane(Helical),type(description):Natural variant(in strain: Eta/B.1.525 and Delta/B.1.617.2)
A_13_T_missense	39	type(description):Chain(Membrane protein),type(description):Topological domain(Virion surface)
T_510_C_synonymous	38	type(description):Chain(Membrane protein),type(description):Topological domain(Intravirion)
T_298_C_missense	38	type(description):Chain(Membrane protein),type(description):Transmembrane(Helical)
G_565_T_missense	38	type(description):Chain(Membrane protein),type(description):Topological domain(Intravirion)
G_4_C_missense	38	type(description):Chain(Membrane protein)
A_411_G_synonymous	38	type(description):Chain(Membrane protein),type(description):Topological domain(Intravirion)
A_32_G_missense	38	type(description):Chain(Membrane protein),type(description):Topological domain(Virion surface)
G_93_T_missense	38	type(description):Chain(Membrane protein),type(description):Transmembrane(Helical)
A_81_G_synonymous	38	type(description):Chain(Membrane protein),type(description):Transmembrane(Helical)
A_629_G_missense	38	type(description):Chain(Membrane protein),type(description):Topological domain(Intravirion)
T_258_C_synonymous	38	type(description):Chain(Membrane protein),type(description):Transmembrane(Helical)
G_36_A_synonymous	37	type(description):Chain(Membrane protein),type(description):Topological domain(Virion surface)
T_315_C_synonymous	37	type(description):Chain(Membrane protein),type(description):Topological domain(Intravirion)
A_333_T_synonymous	37	type(description):Chain(Membrane protein),type(description):Topological domain(Intravirion)
A_497_G_missense	37	type(description):Chain(Membrane protein),type(description):Topological domain(Intravirion)
C_114_A_synonymous	36	type(description):Chain(Membrane protein),type(description):Transmembrane(Helical)
T_189_A_synonymous	36	type(description):Chain(Membrane protein),type(description):Transmembrane(Helical),type(description):Natural variant(in strain: Omicron/BA.1, Omicron/BA.2, Omicron/BA.2.12.1, Omicron/BA.2.75, Omicron/BA.4, Omicron/BA.5)
T_261_C_synonymous	36	type(description):Chain(Membrane protein),type(description):Transmembrane(Helical)
T_170_C_missense	36	type(description):Chain(Membrane protein),type(description):Transmembrane(Helical)
C_372_G_synonymous	36	type(description):Chain(Membrane protein),type(description):Topological domain(Intravirion)
T_82_C_missense	35	type(description):Chain(Membrane protein),type(description):Transmembrane(Helical)
C_79_A_missense	35	type(description):Chain(Membrane protein),type(description):Transmembrane(Helical)
C_206_G_missense	35	type(description):Chain(Membrane protein),type(description):Transmembrane(Helical)
A_186_G_synonymous	35	type(description):Chain(Membrane protein),type(description):Transmembrane(Helical)
A_221_G_missense	35	type(description):Chain(Membrane protein),type(description):Topological domain(Virion surface)
T_383_C_missense	34	type(description):Chain(Membrane protein),type(description):Topological domain(Intravirion)
A_423_T_synonymous	34	type(description):Chain(Membrane protein),type(description):Topological domain(Intravirion)
A_145_G_missense	34	type(description):Chain(Membrane protein),type(description):Topological domain(Intravirion)
G_521_T_missense	34	type(description):Chain(Membrane protein),type(description):Topological domain(Intravirion)
T_68_C_missense	34	type(description):Chain(Membrane protein),type(description):Transmembrane(Helical)
A_564_T_synonymous	34	type(description):Chain(Membrane protein),type(description):Topological domain(Intravirion)
C_12_A_synonymous	34	type(description):Chain(Membrane protein),type(description):Topological domain(Virion surface)
T_158_C_missense	33	type(description):Chain(Membrane protein),type(description):Transmembrane(Helical)
A_219_G_missense	32	type(description):Chain(Membrane protein),type(description):Topological domain(Virion surface)
A_618_G_synonymous	32	type(description):Chain(Membrane protein),type(description):Topological domain(Intravirion)
C_49_A_missense	32	type(description):Chain(Membrane protein),type(description):Topological domain(Virion surface)
G_376_A_missense	32	type(description):Chain(Membrane protein),type(description):Topological domain(Intravirion)
A_418_G_missense	32	type(description):Chain(Membrane protein),type(description):Topological domain(Intravirion)
T_23_C_missense	31	type(description):Chain(Membrane protein),type(description):Topological domain(Virion surface)
G_150_A_synonymous	31	type(description):Chain(Membrane protein),type(description):Topological domain(Intravirion)
A_280_T_missense	31	type(description):Chain(Membrane protein),type(description):Transmembrane(Helical)
A_40_G_missense	31	type(description):Chain(Membrane protein),type(description):Topological domain(Virion surface)
A_32_C_missense	31	type(description):Chain(Membrane protein),type(description):Topological domain(Virion surface)
T_10_G_missense	31	type(description):Chain(Membrane protein),type(description):Topological domain(Virion surface)
A_6_C_synonymous	31	type(description):Chain(Membrane protein),type(description):Topological domain(Virion surface)
G_521_A_missense	31	type(description):Chain(Membrane protein),type(description):Topological domain(Intravirion)
A_406_G_missense	31	type(description):Chain(Membrane protein),type(description):Topological domain(Intravirion)
C_248_T_missense	30	type(description):Chain(Membrane protein),type(description):Transmembrane(Helical)
T_97_A_missense	30	type(description):Chain(Membrane protein),type(description):Transmembrane(Helical)
G_437_T_missense	30	type(description):Chain(Membrane protein),type(description):Topological domain(Intravirion)
G_562_A_missense	30	type(description):Chain(Membrane protein),type(description):Topological domain(Intravirion)
G_178_A_missense	30	type(description):Chain(Membrane protein),type(description):Transmembrane(Helical)
T_453_C_synonymous	30	type(description):Chain(Membrane protein),type(description):Topological domain(Intravirion)
A_72_T_synonymous	29	type(description):Chain(Membrane protein),type(description):Transmembrane(Helical)
T_399_C_synonymous	29	type(description):Chain(Membrane protein),type(description):Topological domain(Intravirion)
A_153_G_synonymous	29	type(description):Chain(Membrane protein),type(description):Transmembrane(Helical)
C_277_A_missense	29	type(description):Chain(Membrane protein),type(description):Transmembrane(Helical)
A_649_G_missense	29	type(description):Chain(Membrane protein),type(description):Topological domain(Intravirion)
T_243_A_synonymous	28	type(description):Chain(Membrane protein),type(description):Transmembrane(Helical)
T_453_A_synonymous	28	type(description):Chain(Membrane protein),type(description):Topological domain(Intravirion)
G_205_A_missense	28	type(description):Chain(Membrane protein),type(description):Transmembrane(Helical)
A_219_T_synonymous	28	type(description):Chain(Membrane protein),type(description):Topological domain(Virion surface)
T_510_A_synonymous	28	type(description):Chain(Membrane protein),type(description):Topological domain(Intravirion)
A_502_C_missense	27	type(description):Chain(Membrane protein),type(description):Topological domain(Intravirion)
G_168_C_synonymous	27	type(description):Chain(Membrane protein),type(description):Transmembrane(Helical)
G_28_T_missense	27	type(description):Chain(Membrane protein),type(description):Topological domain(Virion surface)
T_447_G_synonymous	27	type(description):Chain(Membrane protein),type(description):Topological domain(Intravirion)
T_76_C_missense	27	type(description):Chain(Membrane protein),type(description):Transmembrane(Helical)
T_290_C_missense	27	type(description):Chain(Membrane protein),type(description):Transmembrane(Helical)
T_642_C_synonymous	27	type(description):Chain(Membrane protein),type(description):Topological domain(Intravirion)
A_69_T_synonymous	26	type(description):Chain(Membrane protein),type(description):Transmembrane(Helical)
T_209_C_missense	26	type(description):Chain(Membrane protein),type(description):Transmembrane(Helical)
G_215_A_missense	26	type(description):Chain(Membrane protein)
C_412_A_missense	25	type(description):Chain(Membrane protein),type(description):Topological domain(Intravirion)
A_57_T_missense	25	type(description):Chain(Membrane protein),type(description):Topological domain(Virion surface),type(description):Natural variant(in strain: Omicron/BA.1, Omicron/BA.2, Omicron/BA.2.12.1, Omicron/BA.2.75, Omicron/BA.4, Omicron/BA.5)
A_498_G_synonymous	25	type(description):Chain(Membrane protein),type(description):Topological domain(Intravirion)
A_33_G_synonymous	25	type(description):Chain(Membrane protein),type(description):Topological domain(Virion surface)
C_606_A_synonymous	25	type(description):Chain(Membrane protein),type(description):Topological domain(Intravirion)
T_51_A_synonymous	25	type(description):Chain(Membrane protein),type(description):Topological domain(Virion surface)
G_366_T_synonymous	25	type(description):Chain(Membrane protein),type(description):Topological domain(Intravirion)
T_239_C_missense	25	type(description):Chain(Membrane protein)
C_474_A_synonymous	24	type(description):Chain(Membrane protein),type(description):Topological domain(Intravirion)
T_576_C_synonymous	24	type(description):Chain(Membrane protein),type(description):Topological domain(Intravirion)
T_636_C_synonymous	24	type(description):Chain(Membrane protein),type(description):Topological domain(Intravirion)
T_579_C_synonymous	24	type(description):Chain(Membrane protein),type(description):Topological domain(Intravirion)
A_546_T_synonymous	24	type(description):Chain(Membrane protein),type(description):Topological domain(Intravirion)
G_73_A_missense	24	type(description):Chain(Membrane protein),type(description):Transmembrane(Helical)
T_297_A_synonymous	24	type(description):Chain(Membrane protein),type(description):Transmembrane(Helical)
G_125_A_missense	24	type(description):Chain(Membrane protein),type(description):Topological domain(Intravirion)
C_385_G_missense	24	type(description):Chain(Membrane protein),type(description):Topological domain(Intravirion)
A_122_G_missense	23	type(description):Chain(Membrane protein)
T_204_C_synonymous	23	type(description):Chain(Membrane protein),type(description):Transmembrane(Helical)
A_33_C_missense	23	type(description):Chain(Membrane protein),type(description):Topological domain(Virion surface)
G_429_A_synonymous	23	type(description):Chain(Membrane protein),type(description):Topological domain(Intravirion)
G_131_T_missense	23	type(description):Chain(Membrane protein),type(description):Topological domain(Intravirion)
G_132_T_missense	22	type(description):Chain(Membrane protein),type(description):Topological domain(Intravirion)
C_390_A_synonymous	22	type(description):Chain(Membrane protein),type(description):Topological domain(Intravirion)
T_51_G_synonymous	22	type(description):Chain(Membrane protein),type(description):Topological domain(Virion surface)
T_240_C_synonymous	22	type(description):Chain(Membrane protein),type(description):Transmembrane(Helical)
A_54_G_synonymous	21	type(description):Chain(Membrane protein),type(description):Topological domain(Virion surface)
C_581_T_missense	21	type(description):Chain(Membrane protein),type(description):Topological domain(Intravirion)
C_351_A_missense	21	type(description):Chain(Membrane protein),type(description):Topological domain(Intravirion)
A_352_G_missense	21	type(description):Chain(Membrane protein),type(description):Topological domain(Intravirion)
C_520_A_synonymous	21	type(description):Chain(Membrane protein),type(description):Topological domain(Intravirion)
T_151_C_synonymous	21	type(description):Chain(Membrane protein)
A_264_T_synonymous	21	type(description):Chain(Membrane protein),type(description):Transmembrane(Helical)
T_309_C_synonymous	21	type(description):Chain(Membrane protein),type(description):Topological domain(Intravirion)
G_566_T_missense	21	type(description):Chain(Membrane protein),type(description):Topological domain(Intravirion)
C_551_T_missense	21	type(description):Chain(Membrane protein),type(description):Topological domain(Intravirion)
A_379_G_missense	21	type(description):Chain(Membrane protein),type(description):Topological domain(Intravirion)
A_57_C_missense	21	type(description):Chain(Membrane protein),type(description):Topological domain(Virion surface),type(description):Natural variant(in strain: Omicron/BA.1, Omicron/BA.2, Omicron/BA.2.12.1, Omicron/BA.2.75, Omicron/BA.4, Omicron/BA.5)
G_661_T_missense	21	type(description):Chain(Membrane protein),type(description):Topological domain(Intravirion)
A_519_G_synonymous	20	type(description):Chain(Membrane protein),type(description):Topological domain(Intravirion)
A_32_T_missense	20	type(description):Chain(Membrane protein),type(description):Topological domain(Virion surface)
T_447_C_synonymous	20	type(description):Chain(Membrane protein),type(description):Topological domain(Intravirion)
C_489_A_missense	20	type(description):Chain(Membrane protein),type(description):Topological domain(Intravirion)
A_402_T_synonymous	20	type(description):Chain(Membrane protein),type(description):Topological domain(Intravirion)
G_126_A_synonymous	20	type(description):Chain(Membrane protein),type(description):Topological domain(Intravirion)
T_255_G_synonymous	20	type(description):Chain(Membrane protein),type(description):Transmembrane(Helical)
G_508_A_missense	20	type(description):Chain(Membrane protein),type(description):Topological domain(Intravirion)
G_427_T_missense	20	type(description):Chain(Membrane protein),type(description):Topological domain(Intravirion)
G_165_T_missense	20	type(description):Chain(Membrane protein),type(description):Transmembrane(Helical)
T_384_C_synonymous	20	type(description):Chain(Membrane protein),type(description):Topological domain(Intravirion)
G_487_A_missense	20	type(description):Chain(Membrane protein),type(description):Topological domain(Intravirion)
T_307_C_missense	19	type(description):Chain(Membrane protein),type(description):Topological domain(Intravirion)
G_196_A_missense	19	type(description):Chain(Membrane protein),type(description):Transmembrane(Helical)
T_438_G_synonymous	19	type(description):Chain(Membrane protein),type(description):Topological domain(Intravirion)
G_138_A_synonymous	19	type(description):Chain(Membrane protein),type(description):Topological domain(Intravirion)
T_30_A_synonymous	19	type(description):Chain(Membrane protein),type(description):Topological domain(Virion surface)
A_417_G_synonymous	19	type(description):Chain(Membrane protein),type(description):Topological domain(Intravirion)
T_517_C_missense	19	type(description):Chain(Membrane protein),type(description):Topological domain(Intravirion)
T_549_G_synonymous	19	type(description):Chain(Membrane protein),type(description):Topological domain(Intravirion)
T_71_C_missense	19	type(description):Chain(Membrane protein),type(description):Transmembrane(Helical)
T_381_A_synonymous	19	type(description):Chain(Membrane protein),type(description):Topological domain(Intravirion)
G_281_T_missense	19	type(description):Chain(Membrane protein),type(description):Transmembrane(Helical)
C_378_G_synonymous	19	type(description):Chain(Membrane protein),type(description):Topological domain(Intravirion)
T_531_C_synonymous	19	type(description):Chain(Membrane protein),type(description):Topological domain(Intravirion)
A_108_G_synonymous	19	type(description):Chain(Membrane protein),type(description):Transmembrane(Helical)
C_85_A_missense	18	type(description):Chain(Membrane protein),type(description):Transmembrane(Helical)
C_628_T_missense	18	type(description):Chain(Membrane protein),type(description):Topological domain(Intravirion)
T_582_G_synonymous	18	type(description):Chain(Membrane protein),type(description):Topological domain(Intravirion)
G_164_T_missense	18	type(description):Chain(Membrane protein),type(description):Transmembrane(Helical)
G_641_C_missense	18	type(description):Chain(Membrane protein),type(description):Topological domain(Intravirion)
A_374_T_missense	17	type(description):Chain(Membrane protein),type(description):Topological domain(Intravirion)
A_250_C_missense	17	type(description):Chain(Membrane protein),type(description):Transmembrane(Helical)
C_37_T_missense	17	type(description):Chain(Membrane protein),type(description):Topological domain(Virion surface)
A_212_G_missense	17	type(description):Chain(Membrane protein),type(description):Transmembrane(Helical)
T_240_G_missense	17	type(description):Chain(Membrane protein),type(description):Transmembrane(Helical)
T_375_A_missense	17	type(description):Chain(Membrane protein),type(description):Topological domain(Intravirion)
C_162_A_synonymous	17	type(description):Chain(Membrane protein),type(description):Transmembrane(Helical)
C_48_A_synonymous	17	type(description):Chain(Membrane protein),type(description):Topological domain(Virion surface)
C_385_A_missense	17	type(description):Chain(Membrane protein),type(description):Topological domain(Intravirion)
C_490_A_missense	16	type(description):Chain(Membrane protein),type(description):Topological domain(Intravirion)
G_376_T_missense	16	type(description):Chain(Membrane protein),type(description):Topological domain(Intravirion)
C_358_A_missense	16	type(description):Chain(Membrane protein),type(description):Topological domain(Intravirion)
G_312_C_synonymous	16	type(description):Chain(Membrane protein),type(description):Topological domain(Intravirion)
A_647_G_missense	16	type(description):Chain(Membrane protein),type(description):Topological domain(Intravirion)
G_454_T_missense	16	type(description):Chain(Membrane protein),type(description):Topological domain(Intravirion)
A_423_C_synonymous	16	type(description):Chain(Membrane protein),type(description):Topological domain(Intravirion)
A_43_G_missense	16	type(description):Chain(Membrane protein),type(description):Topological domain(Virion surface)
C_49_G_missense	16	type(description):Chain(Membrane protein),type(description):Topological domain(Virion surface)
A_105_G_synonymous	16	type(description):Chain(Membrane protein),type(description):Transmembrane(Helical)
T_507_C_synonymous	16	type(description):Chain(Membrane protein),type(description):Topological domain(Intravirion)
C_370_G_missense	16	type(description):Chain(Membrane protein),type(description):Topological domain(Intravirion)
G_253_A_missense	16	type(description):Chain(Membrane protein),type(description):Transmembrane(Helical)
A_640_G_missense	16	type(description):Chain(Membrane protein),type(description):Topological domain(Intravirion)
G_590_T_missense	15	type(description):Chain(Membrane protein),type(description):Topological domain(Intravirion)
A_217_G_missense	15	type(description):Chain(Membrane protein),type(description):Topological domain(Virion surface)
G_590_C_missense	15	type(description):Chain(Membrane protein),type(description):Topological domain(Intravirion)
A_33_T_missense	15	type(description):Chain(Membrane protein),type(description):Topological domain(Virion surface)
A_404_C_missense	15	type(description):Chain(Membrane protein),type(description):Topological domain(Intravirion)
A_289_T_missense	14	type(description):Chain(Membrane protein),type(description):Transmembrane(Helical)
C_20_A_missense	14	type(description):Chain(Membrane protein),type(description):Topological domain(Virion surface)
A_19_G_missense	14	type(description):Chain(Membrane protein),type(description):Topological domain(Virion surface)
A_369_C_synonymous	14	type(description):Chain(Membrane protein),type(description):Topological domain(Intravirion)
T_413_C_missense	14	type(description):Chain(Membrane protein),type(description):Topological domain(Intravirion)
C_524_A_missense	14	type(description):Chain(Membrane protein),type(description):Topological domain(Intravirion)
A_81_T_synonymous	14	type(description):Chain(Membrane protein),type(description):Transmembrane(Helical)
A_519_T_synonymous	14	type(description):Chain(Membrane protein),type(description):Topological domain(Intravirion)
A_350_G_missense	14	type(description):Chain(Membrane protein),type(description):Topological domain(Intravirion)
C_279_A_synonymous	14	type(description):Chain(Membrane protein),type(description):Transmembrane(Helical)
C_436_T_missense	14	type(description):Chain(Membrane protein),type(description):Topological domain(Intravirion)
A_249_G_synonymous	14	type(description):Chain(Membrane protein),type(description):Transmembrane(Helical)
C_563_T_missense	14	type(description):Chain(Membrane protein),type(description):Topological domain(Intravirion)
C_12_G_synonymous	14	type(description):Chain(Membrane protein),type(description):Topological domain(Virion surface)
T_183_C_synonymous	14	type(description):Chain(Membrane protein),type(description):Transmembrane(Helical)
C_623_G_missense	14	type(description):Chain(Membrane protein),type(description):Topological domain(Intravirion)
T_299_C_missense	13	type(description):Chain(Membrane protein),type(description):Transmembrane(Helical)
T_431_C_missense	13	type(description):Chain(Membrane protein),type(description):Topological domain(Intravirion)
T_444_G_missense	13	type(description):Chain(Membrane protein),type(description):Topological domain(Intravirion)
A_271_T_missense	13	type(description):Chain(Membrane protein),type(description):Transmembrane(Helical)
G_273_T_missense	13	type(description):Chain(Membrane protein),type(description):Transmembrane(Helical)
A_522_C_synonymous	13	type(description):Chain(Membrane protein),type(description):Topological domain(Intravirion)
A_88_G_missense	13	type(description):Chain(Membrane protein),type(description):Transmembrane(Helical)
A_614_G_missense	13	type(description):Chain(Membrane protein),type(description):Topological domain(Intravirion)
C_466_A_missense	13	type(description):Chain(Membrane protein),type(description):Topological domain(Intravirion)
T_183_G_synonymous	13	type(description):Chain(Membrane protein),type(description):Transmembrane(Helical)
C_46_T_missense	13	type(description):Chain(Membrane protein),type(description):Topological domain(Virion surface)
G_580_T_missense	13	type(description):Chain(Membrane protein),type(description):Topological domain(Intravirion)
G_31_A_missense	13	type(description):Chain(Membrane protein),type(description):Topological domain(Virion surface)
C_120_A_synonymous	13	type(description):Chain(Membrane protein),type(description):Transmembrane(Helical)
G_364_T_missense	13	type(description):Chain(Membrane protein),type(description):Topological domain(Intravirion)
A_8_T_missense	13	type(description):Chain(Membrane protein),type(description):Topological domain(Virion surface)
C_351_G_missense	13	type(description):Chain(Membrane protein),type(description):Topological domain(Intravirion)
A_644_G_missense	12	type(description):Chain(Membrane protein),type(description):Topological domain(Intravirion)
T_240_A_synonymous	12	type(description):Chain(Membrane protein),type(description):Transmembrane(Helical)
A_177_C_synonymous	12	type(description):Chain(Membrane protein),type(description):Transmembrane(Helical)
C_11_A_missense	12	type(description):Chain(Membrane protein),type(description):Topological domain(Virion surface)
T_294_A_synonymous	12	type(description):Chain(Membrane protein),type(description):Transmembrane(Helical)
T_184_C_synonymous	12	type(description):Chain(Membrane protein),type(description):Transmembrane(Helical)
T_297_G_synonymous	12	type(description):Chain(Membrane protein),type(description):Transmembrane(Helical)
C_504_A_synonymous	12	type(description):Chain(Membrane protein),type(description):Topological domain(Intravirion)
A_226_C_missense	12	type(description):Chain(Membrane protein),type(description):Topological domain(Virion surface)
A_573_C_synonymous	12	type(description):Chain(Membrane protein),type(description):Topological domain(Intravirion)
T_399_A_synonymous	12	type(description):Chain(Membrane protein),type(description):Topological domain(Intravirion)
T_660_G_synonymous	12	type(description):Chain(Membrane protein),type(description):Topological domain(Intravirion)
T_531_A_synonymous	12	type(description):Chain(Membrane protein),type(description):Topological domain(Intravirion)
T_357_G_synonymous	12	type(description):Chain(Membrane protein),type(description):Topological domain(Intravirion)
G_643_A_missense	12	type(description):Chain(Membrane protein),type(description):Topological domain(Intravirion)
A_626_T_missense	12	type(description):Chain(Membrane protein),type(description):Topological domain(Intravirion)
A_479_G_missense	11	type(description):Chain(Membrane protein),type(description):Topological domain(Intravirion)
A_216_G_synonymous	11	type(description):Chain(Membrane protein),type(description):Topological domain(Virion surface)
A_226_T_missense	11	type(description):Chain(Membrane protein),type(description):Topological domain(Virion surface)
G_641_A_missense	11	type(description):Chain(Membrane protein),type(description):Topological domain(Intravirion)
C_480_G_missense	11	type(description):Chain(Membrane protein),type(description):Topological domain(Intravirion)
A_342_C_synonymous	11	type(description):Chain(Membrane protein),type(description):Topological domain(Intravirion)
C_627_A_missense	11	type(description):Chain(Membrane protein),type(description):Topological domain(Intravirion)
T_97_C_missense	11	type(description):Chain(Membrane protein),type(description):Transmembrane(Helical)
A_501_T_missense	11	type(description):Chain(Membrane protein),type(description):Topological domain(Intravirion)
T_258_G_missense	11	type(description):Chain(Membrane protein),type(description):Transmembrane(Helical)
T_10_C_missense	11	type(description):Chain(Membrane protein),type(description):Topological domain(Virion surface)
T_654_C_synonymous	11	type(description):Chain(Membrane protein),type(description):Topological domain(Intravirion)
T_183_A_synonymous	11	type(description):Chain(Membrane protein),type(description):Transmembrane(Helical)
A_70_T_missense	11	type(description):Chain(Membrane protein),type(description):Transmembrane(Helical)
A_41_G_missense	11	type(description):Chain(Membrane protein),type(description):Topological domain(Virion surface)
A_333_C_synonymous	11	type(description):Chain(Membrane protein),type(description):Topological domain(Intravirion)
G_281_A_missense	11	type(description):Chain(Membrane protein),type(description):Transmembrane(Helical)
C_397_G_missense	11	type(description):Chain(Membrane protein),type(description):Topological domain(Intravirion)
A_303_G_synonymous	11	type(description):Chain(Membrane protein),type(description):Topological domain(Intravirion)
T_24_A_synonymous	10	type(description):Chain(Membrane protein),type(description):Topological domain(Virion surface)
A_362_G_missense	10	type(description):Chain(Membrane protein),type(description):Topological domain(Intravirion)
G_599_A_missense	10	type(description):Chain(Membrane protein),type(description):Topological domain(Intravirion)
G_273_A_missense	10	type(description):Chain(Membrane protein),type(description):Transmembrane(Helical)
G_73_T_missense	10	type(description):Chain(Membrane protein),type(description):Transmembrane(Helical)
T_179_C_missense	10	type(description):Chain(Membrane protein),type(description):Transmembrane(Helical)
T_456_A_synonymous	10	type(description):Chain(Membrane protein),type(description):Topological domain(Intravirion)
A_481_T_missense	10	type(description):Chain(Membrane protein),type(description):Topological domain(Intravirion)
T_299_G_missense	10	type(description):Chain(Membrane protein),type(description):Transmembrane(Helical)
C_46_A_missense	10	type(description):Chain(Membrane protein),type(description):Topological domain(Virion surface)
G_233_T_missense	10	type(description):Chain(Membrane protein),type(description):Topological domain(Virion surface)
A_640_T_missense	10	type(description):Chain(Membrane protein),type(description):Topological domain(Intravirion)
T_102_C_synonymous	10	type(description):Chain(Membrane protein),type(description):Transmembrane(Helical)
G_557_A_missense	10	type(description):Chain(Membrane protein),type(description):Topological domain(Intravirion)
T_227_G_missense	10	type(description):Chain(Membrane protein),type(description):Topological domain(Virion surface)
G_476_T_missense	10	type(description):Chain(Membrane protein),type(description):Topological domain(Intravirion)
A_468_T_synonymous	10	type(description):Chain(Membrane protein),type(description):Topological domain(Intravirion)
T_211_C_missense	10	type(description):Chain(Membrane protein),type(description):Transmembrane(Helical)
C_400_A_missense	10	type(description):Chain(Membrane protein),type(description):Topological domain(Intravirion)
A_229_G_missense	9	type(description):Chain(Membrane protein),type(description):Topological domain(Virion surface)
A_142_T_missense	9	type(description):Chain(Membrane protein),type(description):Topological domain(Intravirion)
C_55_A_missense	9	type(description):Chain(Membrane protein),type(description):Topological domain(Virion surface)
C_230_A_missense	9	type(description):Chain(Membrane protein),type(description):Topological domain(Virion surface)
G_657_A_synonymous	9	type(description):Chain(Membrane protein),type(description):Topological domain(Intravirion)
A_238_T_missense	9	type(description):Chain(Membrane protein)
A_229_T_missense	9	type(description):Chain(Membrane protein),type(description):Topological domain(Virion surface)
G_392_A_missense	9	type(description):Chain(Membrane protein),type(description):Topological domain(Intravirion)
A_130_C_synonymous	9	type(description):Chain(Membrane protein),type(description):Topological domain(Intravirion)
G_525_C_synonymous	9	type(description):Chain(Membrane protein),type(description):Topological domain(Intravirion)
C_633_A_synonymous	9	type(description):Chain(Membrane protein),type(description):Topological domain(Intravirion)
G_318_C_synonymous	9	type(description):Chain(Membrane protein),type(description):Topological domain(Intravirion)
T_365_C_missense	9	type(description):Chain(Membrane protein),type(description):Topological domain(Intravirion)
T_290_G_missense	9	type(description):Chain(Membrane protein),type(description):Transmembrane(Helical)
C_472_A_missense	9	type(description):Chain(Membrane protein),type(description):Topological domain(Intravirion)
C_259_A_missense	9	type(description):Chain(Membrane protein),type(description):Transmembrane(Helical)
A_391_C_synonymous	9	type(description):Chain(Membrane protein),type(description):Topological domain(Intravirion)
A_154_T_missense	9	type(description):Chain(Membrane protein),type(description):Transmembrane(Helical)
C_324_A_synonymous	9	type(description):Chain(Membrane protein),type(description):Topological domain(Intravirion)
T_189_G_synonymous	9	type(description):Chain(Membrane protein),type(description):Transmembrane(Helical),type(description):Natural variant(in strain: Omicron/BA.1, Omicron/BA.2, Omicron/BA.2.12.1, Omicron/BA.2.75, Omicron/BA.4, Omicron/BA.5)
T_272_C_missense	9	type(description):Chain(Membrane protein),type(description):Transmembrane(Helical)
T_136_C_synonymous	9	type(description):Chain(Membrane protein),type(description):Topological domain(Intravirion)
C_389_T_missense	9	type(description):Chain(Membrane protein),type(description):Topological domain(Intravirion)
A_554_G_missense	9	type(description):Chain(Membrane protein),type(description):Topological domain(Intravirion)
C_367_A_missense	9	type(description):Chain(Membrane protein),type(description):Topological domain(Intravirion)
C_556_G_missense	9	type(description):Chain(Membrane protein),type(description):Topological domain(Intravirion)
A_44_T_missense	8	type(description):Chain(Membrane protein),type(description):Topological domain(Virion surface)
A_349_G_missense	8	type(description):Chain(Membrane protein),type(description):Topological domain(Intravirion)
A_502_T_missense	8	type(description):Chain(Membrane protein),type(description):Topological domain(Intravirion)
T_655_C_synonymous	8	type(description):Chain(Membrane protein),type(description):Topological domain(Intravirion)
A_237_T_synonymous	8	type(description):Chain(Membrane protein),type(description):Topological domain(Virion surface)
A_22_T_missense	8	type(description):Chain(Membrane protein),type(description):Topological domain(Virion surface)
C_368_A_missense	8	type(description):Chain(Membrane protein),type(description):Topological domain(Intravirion)
A_498_T_missense	8	type(description):Chain(Membrane protein),type(description):Topological domain(Intravirion)
A_379_T_missense	8	type(description):Chain(Membrane protein),type(description):Topological domain(Intravirion)
T_83_C_missense	8	type(description):Chain(Membrane protein),type(description):Transmembrane(Helical)
G_638_A_missense	8	type(description):Chain(Membrane protein),type(description):Topological domain(Intravirion)
A_646_G_missense	8	type(description):Chain(Membrane protein),type(description):Topological domain(Intravirion)
A_13_G_missense	8	type(description):Chain(Membrane protein),type(description):Topological domain(Virion surface)
T_243_G_synonymous	8	type(description):Chain(Membrane protein),type(description):Transmembrane(Helical)
G_511_T_missense	8	type(description):Chain(Membrane protein),type(description):Topological domain(Intravirion)
A_217_T_missense	8	type(description):Chain(Membrane protein),type(description):Topological domain(Virion surface)
G_424_T_missense	8	type(description):Chain(Membrane protein),type(description):Topological domain(Intravirion)
G_568_A_missense	8	type(description):Chain(Membrane protein),type(description):Topological domain(Intravirion)
A_406_T_missense	8	type(description):Chain(Membrane protein),type(description):Topological domain(Intravirion)
T_595_C_missense	8	type(description):Chain(Membrane protein),type(description):Topological domain(Intravirion)
C_632_T_missense	8	type(description):Chain(Membrane protein),type(description):Topological domain(Intravirion)
C_199_A_missense	8	type(description):Chain(Membrane protein),type(description):Transmembrane(Helical)
T_602_C_missense	8	type(description):Chain(Membrane protein),type(description):Topological domain(Intravirion)
G_638_T_missense	8	type(description):Chain(Membrane protein),type(description):Topological domain(Intravirion)
A_441_C_synonymous	8	type(description):Chain(Membrane protein),type(description):Topological domain(Intravirion)
A_8_C_missense	8	type(description):Chain(Membrane protein),type(description):Topological domain(Virion surface)
C_26_A_missense	8	type(description):Chain(Membrane protein),type(description):Topological domain(Virion surface)
T_9_G_missense	8	type(description):Chain(Membrane protein),type(description):Topological domain(Virion surface),type(description):Natural variant(in strain: Omicron/BA.1),type(description):Natural variant(in strain: Omicron/BA.5)
A_14_G_missense	8	type(description):Chain(Membrane protein),type(description):Topological domain(Virion surface)
A_325_C_missense	8	type(description):Chain(Membrane protein),type(description):Topological domain(Intravirion)
C_119_T_missense	8	type(description):Chain(Membrane protein),type(description):Transmembrane(Helical)
T_334_C_missense	7	type(description):Chain(Membrane protein),type(description):Topological domain(Intravirion)
A_405_T_missense	7	type(description):Chain(Membrane protein),type(description):Topological domain(Intravirion)
T_23_G_missense	7	type(description):Chain(Membrane protein),type(description):Topological domain(Virion surface)
G_557_T_missense	7	type(description):Chain(Membrane protein),type(description):Topological domain(Intravirion)
T_39_A_synonymous	7	type(description):Chain(Membrane protein),type(description):Topological domain(Virion surface)
A_522_T_synonymous	7	type(description):Chain(Membrane protein),type(description):Topological domain(Intravirion)
G_252_A_missense	7	type(description):Chain(Membrane protein),type(description):Transmembrane(Helical)
C_319_T_missense	7	type(description):Chain(Membrane protein),type(description):Topological domain(Intravirion)
A_417_T_synonymous	7	type(description):Chain(Membrane protein),type(description):Topological domain(Intravirion)
A_62_G_missense	7	type(description):Chain(Membrane protein),type(description):Transmembrane(Helical)
T_102_G_synonymous	7	type(description):Chain(Membrane protein),type(description):Transmembrane(Helical)
A_539_G_missense	7	type(description):Chain(Membrane protein),type(description):Topological domain(Intravirion)
A_634_C_missense	7	type(description):Chain(Membrane protein),type(description):Topological domain(Intravirion)
A_471_C_synonymous	7	type(description):Chain(Membrane protein),type(description):Topological domain(Intravirion)
C_78_A_missense	7	type(description):Chain(Membrane protein),type(description):Transmembrane(Helical)
A_624_C_synonymous	7	type(description):Chain(Membrane protein),type(description):Topological domain(Intravirion)
T_549_A_synonymous	7	type(description):Chain(Membrane protein),type(description):Topological domain(Intravirion)
C_5_A_missense	7	type(description):Chain(Membrane protein)
T_631_C_missense	7	type(description):Chain(Membrane protein),type(description):Topological domain(Intravirion)
A_485_G_missense	7	type(description):Chain(Membrane protein),type(description):Topological domain(Intravirion)
C_432_A_synonymous	7	type(description):Chain(Membrane protein),type(description):Topological domain(Intravirion)
A_144_G_missense	7	type(description):Chain(Membrane protein),type(description):Topological domain(Intravirion)
T_435_G_synonymous	7	type(description):Chain(Membrane protein),type(description):Topological domain(Intravirion)
C_460_T_missense	7	type(description):Chain(Membrane protein),type(description):Topological domain(Intravirion)
G_364_A_missense	7	type(description):Chain(Membrane protein),type(description):Topological domain(Intravirion)
C_368_T_missense	7	type(description):Chain(Membrane protein),type(description):Topological domain(Intravirion)
T_567_A_synonymous	7	type(description):Chain(Membrane protein),type(description):Topological domain(Intravirion)
A_404_T_missense	7	type(description):Chain(Membrane protein),type(description):Topological domain(Intravirion)
G_492_C_synonymous	7	type(description):Chain(Membrane protein),type(description):Topological domain(Intravirion)
C_159_A_missense	7	type(description):Chain(Membrane protein),type(description):Transmembrane(Helical)
C_462_A_missense	7	type(description):Chain(Membrane protein),type(description):Topological domain(Intravirion)
G_543_T_missense	7	type(description):Chain(Membrane protein),type(description):Topological domain(Intravirion)
C_628_A_missense	7	type(description):Chain(Membrane protein),type(description):Topological domain(Intravirion)
C_64_A_missense	7	type(description):Chain(Membrane protein),type(description):Transmembrane(Helical)
C_664_G_missense	6	type(description):Chain(Membrane protein),type(description):Topological domain(Intravirion)
T_654_G_synonymous	6	type(description):Chain(Membrane protein),type(description):Topological domain(Intravirion)
C_397_A_missense	6	type(description):Chain(Membrane protein),type(description):Topological domain(Intravirion)
A_154_C_missense	6	type(description):Chain(Membrane protein),type(description):Transmembrane(Helical)
A_25_T_missense	6	type(description):Chain(Membrane protein),type(description):Topological domain(Virion surface)
C_594_A_synonymous	6	type(description):Chain(Membrane protein),type(description):Topological domain(Intravirion)
T_648_C_synonymous	6	type(description):Chain(Membrane protein),type(description):Topological domain(Intravirion)
T_528_G_synonymous	6	type(description):Chain(Membrane protein),type(description):Topological domain(Intravirion)
C_373_G_missense	6	type(description):Chain(Membrane protein),type(description):Topological domain(Intravirion)
A_536_T_missense	6	type(description):Chain(Membrane protein),type(description):Topological domain(Intravirion)
G_440_T_missense	6	type(description):Chain(Membrane protein),type(description):Topological domain(Intravirion)
C_300_G_missense	6	type(description):Chain(Membrane protein),type(description):Transmembrane(Helical)
T_339_A_missense	6	type(description):Chain(Membrane protein),type(description):Topological domain(Intravirion)
T_157_A_missense	6	type(description):Chain(Membrane protein),type(description):Transmembrane(Helical)
A_42_T_missense	6	type(description):Chain(Membrane protein),type(description):Topological domain(Virion surface)
C_79_G_missense	6	type(description):Chain(Membrane protein),type(description):Transmembrane(Helical)
A_124_C_synonymous	6	type(description):Chain(Membrane protein),type(description):Topological domain(Intravirion)
A_546_C_synonymous	6	type(description):Chain(Membrane protein),type(description):Topological domain(Intravirion)
G_635_C_missense	6	type(description):Chain(Membrane protein),type(description):Topological domain(Intravirion)
C_340_T_missense	6	type(description):Chain(Membrane protein),type(description):Topological domain(Intravirion)
A_622_G_missense	6	type(description):Chain(Membrane protein),type(description):Topological domain(Intravirion)
A_464_T_missense	6	type(description):Chain(Membrane protein),type(description):Topological domain(Intravirion)
C_442_A_missense	6	type(description):Chain(Membrane protein),type(description):Topological domain(Intravirion)
C_632_A_missense	5	type(description):Chain(Membrane protein),type(description):Topological domain(Intravirion)
T_354_A_synonymous	5	type(description):Chain(Membrane protein),type(description):Topological domain(Intravirion)
T_204_A_synonymous	5	type(description):Chain(Membrane protein),type(description):Transmembrane(Helical)
T_375_G_missense	5	type(description):Chain(Membrane protein),type(description):Topological domain(Intravirion)
A_66_T_synonymous	5	type(description):Chain(Membrane protein),type(description):Transmembrane(Helical)
A_484_G_missense	5	type(description):Chain(Membrane protein),type(description):Topological domain(Intravirion)
T_269_C_missense	5	type(description):Chain(Membrane protein),type(description):Transmembrane(Helical)
A_505_G_missense	5	type(description):Chain(Membrane protein),type(description):Topological domain(Intravirion)
C_37_A_missense	5	type(description):Chain(Membrane protein),type(description):Topological domain(Virion surface)
A_554_T_missense	5	type(description):Chain(Membrane protein),type(description):Topological domain(Intravirion)
C_293_A_missense	5	type(description):Chain(Membrane protein),type(description):Transmembrane(Helical)
T_77_G_missense	5	type(description):Chain(Membrane protein),type(description):Transmembrane(Helical)
T_447_A_synonymous	5	type(description):Chain(Membrane protein),type(description):Topological domain(Intravirion)
A_522_G_synonymous	5	type(description):Chain(Membrane protein),type(description):Topological domain(Intravirion)
G_427_C_missense	5	type(description):Chain(Membrane protein),type(description):Topological domain(Intravirion)
T_475_A_missense	5	type(description):Chain(Membrane protein),type(description):Topological domain(Intravirion)
A_301_C_synonymous	5	type(description):Chain(Membrane protein)
T_201_A_synonymous	5	type(description):Chain(Membrane protein),type(description):Transmembrane(Helical)
T_456_G_synonymous	5	type(description):Chain(Membrane protein),type(description):Topological domain(Intravirion)
C_390_G_synonymous	5	type(description):Chain(Membrane protein),type(description):Topological domain(Intravirion)
G_191_A_missense	5	type(description):Chain(Membrane protein),type(description):Transmembrane(Helical)
G_310_T_missense	5	type(description):Chain(Membrane protein),type(description):Topological domain(Intravirion)
A_66_C_synonymous	5	type(description):Chain(Membrane protein),type(description):Transmembrane(Helical)
A_497_T_missense	5	type(description):Chain(Membrane protein),type(description):Topological domain(Intravirion)
G_449_T_missense	5	type(description):Chain(Membrane protein),type(description):Topological domain(Intravirion)
T_76_G_missense	5	type(description):Chain(Membrane protein),type(description):Transmembrane(Helical)
G_34_C_missense	5	type(description):Chain(Membrane protein),type(description):Topological domain(Virion surface)
A_70_C_missense	5	type(description):Chain(Membrane protein),type(description):Transmembrane(Helical)
G_126_T_missense	4	type(description):Chain(Membrane protein),type(description):Topological domain(Intravirion)
T_357_A_synonymous	4	type(description):Chain(Membrane protein),type(description):Topological domain(Intravirion)
G_593_T_missense	4	type(description):Chain(Membrane protein),type(description):Topological domain(Intravirion)
G_262_C_missense	4	type(description):Chain(Membrane protein),type(description):Transmembrane(Helical)
C_85_G_missense	4	type(description):Chain(Membrane protein),type(description):Transmembrane(Helical)
A_500_G_missense	4	type(description):Chain(Membrane protein),type(description):Topological domain(Intravirion)
G_407_T_missense	4	type(description):Chain(Membrane protein),type(description):Topological domain(Intravirion)
A_54_T_missense	4	type(description):Chain(Membrane protein),type(description):Topological domain(Virion surface)
A_619_C_missense	4	type(description):Chain(Membrane protein),type(description):Topological domain(Intravirion)
T_86_C_missense	4	type(description):Chain(Membrane protein),type(description):Transmembrane(Helical)
G_508_C_missense	4	type(description):Chain(Membrane protein),type(description):Topological domain(Intravirion)
A_145_T_missense	4	type(description):Chain(Membrane protein),type(description):Topological domain(Intravirion)
A_665_T_missense	4	type(description):Chain(Membrane protein),type(description):Topological domain(Intravirion)
A_405_C_missense	4	type(description):Chain(Membrane protein),type(description):Topological domain(Intravirion)
A_13_C_missense	4	type(description):Chain(Membrane protein),type(description):Topological domain(Virion surface)
T_576_G_synonymous	4	type(description):Chain(Membrane protein),type(description):Topological domain(Intravirion)
T_158_A_missense	4	type(description):Chain(Membrane protein),type(description):Transmembrane(Helical)
A_107_G_missense	4	type(description):Chain(Membrane protein),type(description):Transmembrane(Helical)
G_415_T_missense	4	type(description):Chain(Membrane protein),type(description):Topological domain(Intravirion)
A_622_T_missense	4	type(description):Chain(Membrane protein),type(description):Topological domain(Intravirion)
A_585_C_synonymous	4	type(description):Chain(Membrane protein),type(description):Topological domain(Intravirion)
G_314_T_missense	4	type(description):Chain(Membrane protein),type(description):Topological domain(Intravirion)
A_485_T_missense	4	type(description):Chain(Membrane protein),type(description):Topological domain(Intravirion)
T_309_A_missense	4	type(description):Chain(Membrane protein),type(description):Topological domain(Intravirion)
A_244_T_missense	4	type(description):Chain(Membrane protein),type(description):Transmembrane(Helical)
G_552_C_synonymous	4	type(description):Chain(Membrane protein),type(description):Topological domain(Intravirion)
G_257_C_missense	4	type(description):Chain(Membrane protein),type(description):Transmembrane(Helical)
T_353_C_missense	4	type(description):Chain(Membrane protein),type(description):Topological domain(Intravirion)
A_25_G_missense	4	type(description):Chain(Membrane protein),type(description):Topological domain(Virion surface)
G_666_T_missense	4	type(description):Chain(Membrane protein),type(description):Topological domain(Intravirion)
G_661_A_missense	4	type(description):Chain(Membrane protein),type(description):Topological domain(Intravirion)
C_231_G_synonymous	4	type(description):Chain(Membrane protein),type(description):Topological domain(Virion surface)
C_480_A_missense	4	type(description):Chain(Membrane protein),type(description):Topological domain(Intravirion)
G_499_A_missense	4	type(description):Chain(Membrane protein),type(description):Topological domain(Intravirion)
A_598_C_synonymous	4	type(description):Chain(Membrane protein),type(description):Topological domain(Intravirion)
A_663_G_synonymous	4	type(description):Chain(Membrane protein),type(description):Topological domain(Intravirion)
A_35_C_missense	3	type(description):Chain(Membrane protein),type(description):Topological domain(Virion surface)
T_291_G_missense	3	type(description):Chain(Membrane protein),type(description):Transmembrane(Helical)
T_513_A_synonymous	3	type(description):Chain(Membrane protein),type(description):Topological domain(Intravirion)
T_30_G_synonymous	3	type(description):Chain(Membrane protein),type(description):Topological domain(Virion surface)
T_135_C_synonymous	3	type(description):Chain(Membrane protein),type(description):Topological domain(Intravirion)
A_418_C_missense	3	type(description):Chain(Membrane protein),type(description):Topological domain(Intravirion)
T_147_C_synonymous	3	type(description):Chain(Membrane protein),type(description):Topological domain(Intravirion)
A_338_G_missense	3	type(description):Chain(Membrane protein),type(description):Topological domain(Intravirion)
G_118_C_missense	3	type(description):Chain(Membrane protein),type(description):Transmembrane(Helical)
A_564_C_synonymous	3	type(description):Chain(Membrane protein),type(description):Topological domain(Intravirion)
A_142_C_missense	3	type(description):Chain(Membrane protein),type(description):Topological domain(Intravirion)
A_404_G_missense	3	type(description):Chain(Membrane protein),type(description):Topological domain(Intravirion)
A_72_G_missense	3	type(description):Chain(Membrane protein),type(description):Transmembrane(Helical)
G_329_T_missense	3	type(description):Chain(Membrane protein),type(description):Topological domain(Intravirion)
G_252_C_missense	3	type(description):Chain(Membrane protein),type(description):Transmembrane(Helical)
G_266_T_missense	3	type(description):Chain(Membrane protein),type(description):Transmembrane(Helical)
T_482_C_missense	3	type(description):Chain(Membrane protein),type(description):Topological domain(Intravirion)
C_474_G_synonymous	3	type(description):Chain(Membrane protein),type(description):Topological domain(Intravirion)
G_559_A_missense	3	type(description):Chain(Membrane protein),type(description):Topological domain(Intravirion)
A_180_T_synonymous	3	type(description):Chain(Membrane protein),type(description):Transmembrane(Helical)
A_44_C_missense	3	type(description):Chain(Membrane protein),type(description):Topological domain(Virion surface)
A_640_C_missense	3	type(description):Chain(Membrane protein),type(description):Topological domain(Intravirion)
G_276_T_missense	3	type(description):Chain(Membrane protein),type(description):Transmembrane(Helical)
A_105_T_synonymous	3	type(description):Chain(Membrane protein),type(description):Transmembrane(Helical)
G_487_T_missense	3	type(description):Chain(Membrane protein),type(description):Topological domain(Intravirion)
C_182_G_missense	3	type(description):Chain(Membrane protein),type(description):Transmembrane(Helical)
T_535_C_missense	3	type(description):Chain(Membrane protein),type(description):Topological domain(Intravirion)
G_555_C_missense	3	type(description):Chain(Membrane protein),type(description):Topological domain(Intravirion)
A_569_G_missense	3	type(description):Chain(Membrane protein),type(description):Topological domain(Intravirion)
G_396_C_synonymous	3	type(description):Chain(Membrane protein),type(description):Topological domain(Intravirion)
C_228_G_missense	3	type(description):Chain(Membrane protein),type(description):Topological domain(Virion surface)
C_188_A_missense	3	type(description):Chain(Membrane protein),type(description):Transmembrane(Helical)
C_319_A_missense	3	type(description):Chain(Membrane protein),type(description):Topological domain(Intravirion)
T_194_A_missense	3	type(description):Chain(Membrane protein),type(description):Transmembrane(Helical)
A_430_C_missense	3	type(description):Chain(Membrane protein),type(description):Topological domain(Intravirion)
T_426_A_synonymous	3	type(description):Chain(Membrane protein),type(description):Topological domain(Intravirion)
A_346_G_missense	3	type(description):Chain(Membrane protein),type(description):Topological domain(Intravirion)
T_453_G_missense	3	type(description):Chain(Membrane protein),type(description):Topological domain(Intravirion)
A_488_G_missense	3	type(description):Chain(Membrane protein),type(description):Topological domain(Intravirion)
T_383_G_missense	3	type(description):Chain(Membrane protein),type(description):Topological domain(Intravirion)
A_479_C_missense	3	type(description):Chain(Membrane protein),type(description):Topological domain(Intravirion)
T_218_G_missense	3	type(description):Chain(Membrane protein),type(description):Topological domain(Virion surface)
C_100_A_missense	3	type(description):Chain(Membrane protein),type(description):Transmembrane(Helical)
G_198_C_synonymous	3	type(description):Chain(Membrane protein),type(description):Transmembrane(Helical)
T_465_G_missense	3	type(description):Chain(Membrane protein),type(description):Topological domain(Intravirion)
C_5_G_missense	3	type(description):Chain(Membrane protein)
A_94_G_missense	3	type(description):Chain(Membrane protein),type(description):Transmembrane(Helical)
A_596_T_missense	3	type(description):Chain(Membrane protein),type(description):Topological domain(Intravirion)
T_163_G_missense	3	type(description):Chain(Membrane protein),type(description):Transmembrane(Helical)
T_184_G_missense	3	type(description):Chain(Membrane protein),type(description):Transmembrane(Helical)
G_93_C_missense	3	type(description):Chain(Membrane protein),type(description):Transmembrane(Helical)
T_256_G_missense	3	type(description):Chain(Membrane protein),type(description):Transmembrane(Helical)
A_35_T_missense	3	type(description):Chain(Membrane protein),type(description):Topological domain(Virion surface)
T_550_G_missense	3	type(description):Chain(Membrane protein),type(description):Topological domain(Intravirion)
G_233_A_missense	3	type(description):Chain(Membrane protein),type(description):Topological domain(Virion surface)
T_223_C_missense	3	type(description):Chain(Membrane protein),type(description):Topological domain(Virion surface)
A_620_T_missense	3	type(description):Chain(Membrane protein),type(description):Topological domain(Intravirion)
T_133_G_missense	3	type(description):Chain(Membrane protein),type(description):Topological domain(Intravirion)
A_388_G_missense	3	type(description):Chain(Membrane protein),type(description):Topological domain(Intravirion)
A_485_C_missense	3	type(description):Chain(Membrane protein),type(description):Topological domain(Intravirion)
A_220_T_missense	3	type(description):Chain(Membrane protein),type(description):Topological domain(Virion surface)
A_88_T_missense	3	type(description):Chain(Membrane protein),type(description):Transmembrane(Helical)
C_506_T_missense	3	type(description):Chain(Membrane protein),type(description):Topological domain(Intravirion)
A_505_T_missense	3	type(description):Chain(Membrane protein),type(description):Topological domain(Intravirion)
A_186_T_missense	2	type(description):Chain(Membrane protein),type(description):Transmembrane(Helical)
A_144_T_synonymous	2	type(description):Chain(Membrane protein),type(description):Topological domain(Intravirion)
T_631_G_missense	2	type(description):Chain(Membrane protein),type(description):Topological domain(Intravirion)
C_414_G_synonymous	2	type(description):Chain(Membrane protein),type(description):Topological domain(Intravirion)
T_348_G_synonymous	2	type(description):Chain(Membrane protein),type(description):Topological domain(Intravirion)
T_76_A_missense	2	type(description):Chain(Membrane protein),type(description):Transmembrane(Helical)
C_15_A_missense	2	type(description):Chain(Membrane protein),type(description):Topological domain(Virion surface),type(description):Glycosylation(N-linked (GlcNAc...) asparagine; by host)
T_287_A_missense	2	type(description):Chain(Membrane protein),type(description):Transmembrane(Helical)
A_345_T_missense	2	type(description):Chain(Membrane protein),type(description):Topological domain(Intravirion)
A_122_C_missense	2	type(description):Chain(Membrane protein)
T_527_C_missense	2	type(description):Chain(Membrane protein),type(description):Topological domain(Intravirion)
T_278_C_missense	2	type(description):Chain(Membrane protein),type(description):Transmembrane(Helical)
T_308_A_missense	2	type(description):Chain(Membrane protein),type(description):Topological domain(Intravirion)
G_476_A_missense	2	type(description):Chain(Membrane protein),type(description):Topological domain(Intravirion)
A_116_T_missense	2	type(description):Chain(Membrane protein),type(description):Transmembrane(Helical)
G_314_A_missense	2	type(description):Chain(Membrane protein),type(description):Topological domain(Intravirion)
T_268_G_missense	2	type(description):Chain(Membrane protein),type(description):Transmembrane(Helical)
G_31_C_missense	2	type(description):Chain(Membrane protein),type(description):Topological domain(Virion surface)
C_20_G_missense	2	type(description):Chain(Membrane protein),type(description):Topological domain(Virion surface)
C_293_G_missense	2	type(description):Chain(Membrane protein),type(description):Transmembrane(Helical)
T_65_G_missense	2	type(description):Chain(Membrane protein),type(description):Transmembrane(Helical)
T_507_G_synonymous	2	type(description):Chain(Membrane protein),type(description):Topological domain(Intravirion)
A_619_G_missense	2	type(description):Chain(Membrane protein),type(description):Topological domain(Intravirion)
A_249_C_synonymous	2	type(description):Chain(Membrane protein),type(description):Transmembrane(Helical)
C_113_T_missense	2	type(description):Chain(Membrane protein),type(description):Transmembrane(Helical)
C_48_G_synonymous	2	type(description):Chain(Membrane protein),type(description):Topological domain(Virion surface)
A_130_G_missense	2	type(description):Chain(Membrane protein),type(description):Topological domain(Intravirion)
A_145_C_missense	2	type(description):Chain(Membrane protein),type(description):Topological domain(Intravirion)
A_644_C_missense	2	type(description):Chain(Membrane protein),type(description):Topological domain(Intravirion)
T_234_A_synonymous	2	type(description):Chain(Membrane protein),type(description):Topological domain(Virion surface)
T_157_G_missense	2	type(description):Chain(Membrane protein),type(description):Transmembrane(Helical)
T_567_G_synonymous	2	type(description):Chain(Membrane protein),type(description):Topological domain(Intravirion)
C_380_G_missense	2	type(description):Chain(Membrane protein),type(description):Topological domain(Intravirion)
C_242_G_missense	2	type(description):Chain(Membrane protein),type(description):Transmembrane(Helical)
C_26_T_missense	2	type(description):Chain(Membrane protein),type(description):Topological domain(Virion surface)
T_87_A_synonymous	2	type(description):Chain(Membrane protein),type(description):Transmembrane(Helical)
C_412_T_missense	2	type(description):Chain(Membrane protein),type(description):Topological domain(Intravirion)
C_442_G_missense	2	type(description):Chain(Membrane protein),type(description):Topological domain(Intravirion)
A_54_C_missense	2	type(description):Chain(Membrane protein),type(description):Topological domain(Virion surface)
C_64_G_missense	2	type(description):Chain(Membrane protein),type(description):Transmembrane(Helical)
C_378_A_synonymous	2	type(description):Chain(Membrane protein),type(description):Topological domain(Intravirion)
T_328_C_missense	2	type(description):Chain(Membrane protein),type(description):Topological domain(Intravirion)
A_40_C_missense	2	type(description):Chain(Membrane protein),type(description):Topological domain(Virion surface)
C_483_A_synonymous	2	type(description):Chain(Membrane protein),type(description):Topological domain(Intravirion)
T_58_C_missense	2	type(description):Chain(Membrane protein)
A_382_T_missense	2	type(description):Chain(Membrane protein),type(description):Topological domain(Intravirion)
C_632_G_missense	2	type(description):Chain(Membrane protein),type(description):Topological domain(Intravirion)
G_566_A_missense	2	type(description):Chain(Membrane protein),type(description):Topological domain(Intravirion)
C_627_G_missense	2	type(description):Chain(Membrane protein),type(description):Topological domain(Intravirion)
A_533_T_missense	2	type(description):Chain(Membrane protein),type(description):Topological domain(Intravirion)
C_483_G_missense	2	type(description):Chain(Membrane protein),type(description):Topological domain(Intravirion)
G_478_C_missense	2	type(description):Chain(Membrane protein),type(description):Topological domain(Intravirion)
C_341_T_missense	2	type(description):Chain(Membrane protein),type(description):Topological domain(Intravirion)
T_386_C_missense	2	type(description):Chain(Membrane protein),type(description):Topological domain(Intravirion)
A_629_C_missense	2	type(description):Chain(Membrane protein),type(description):Topological domain(Intravirion)
T_156_A_synonymous	2	type(description):Chain(Membrane protein),type(description):Transmembrane(Helical)
A_498_C_missense	2	type(description):Chain(Membrane protein),type(description):Topological domain(Intravirion)
T_321_G_synonymous	2	type(description):Chain(Membrane protein),type(description):Topological domain(Intravirion)
G_439_A_missense	2	type(description):Chain(Membrane protein),type(description):Topological domain(Intravirion)
A_589_T_missense	2	type(description):Chain(Membrane protein),type(description):Topological domain(Intravirion)
A_611_T_missense	2	type(description):Chain(Membrane protein),type(description):Topological domain(Intravirion)
T_91_G_missense	2	type(description):Chain(Membrane protein),type(description):Transmembrane(Helical)
C_203_G_missense	2	type(description):Chain(Membrane protein),type(description):Transmembrane(Helical)
C_160_G_missense	2	type(description):Chain(Membrane protein),type(description):Transmembrane(Helical)
G_599_T_missense	2	type(description):Chain(Membrane protein),type(description):Topological domain(Intravirion)
A_637_T_missense	2	type(description):Chain(Membrane protein),type(description):Topological domain(Intravirion)
T_513_G_synonymous	2	type(description):Chain(Membrane protein),type(description):Topological domain(Intravirion)
A_471_T_synonymous	2	type(description):Chain(Membrane protein),type(description):Topological domain(Intravirion)
G_34_A_missense	2	type(description):Chain(Membrane protein),type(description):Topological domain(Virion surface)
C_530_T_missense	2	type(description):Chain(Membrane protein),type(description):Topological domain(Intravirion)
A_382_C_missense	2	type(description):Chain(Membrane protein),type(description):Topological domain(Intravirion)
G_74_C_missense	2	type(description):Chain(Membrane protein),type(description):Transmembrane(Helical)
T_80_C_missense	2	type(description):Chain(Membrane protein),type(description):Transmembrane(Helical)
A_443_T_missense	2	type(description):Chain(Membrane protein),type(description):Topological domain(Intravirion)
T_245_A_missense	2	type(description):Chain(Membrane protein),type(description):Transmembrane(Helical)
C_445_T_missense	2	type(description):Chain(Membrane protein),type(description):Topological domain(Intravirion)
T_190_A_missense	2	type(description):Chain(Membrane protein),type(description):Transmembrane(Helical)
C_570_G_missense	2	type(description):Chain(Membrane protein),type(description):Topological domain(Intravirion)
T_444_A_missense	2	type(description):Chain(Membrane protein),type(description):Topological domain(Intravirion)
T_77_C_missense	2	type(description):Chain(Membrane protein),type(description):Transmembrane(Helical)
A_647_T_missense	2	type(description):Chain(Membrane protein),type(description):Topological domain(Intravirion)
G_236_C_missense	2	type(description):Chain(Membrane protein),type(description):Topological domain(Virion surface)
C_336_G_missense	2	type(description):Chain(Membrane protein),type(description):Topological domain(Intravirion)
C_254_G_missense	2	type(description):Chain(Membrane protein),type(description):Transmembrane(Helical)
G_476_C_missense	2	type(description):Chain(Membrane protein),type(description):Topological domain(Intravirion)
T_401_A_missense	1	type(description):Chain(Membrane protein),type(description):Topological domain(Intravirion)
G_403_C_missense	1	type(description):Chain(Membrane protein),type(description):Topological domain(Intravirion)
A_619_T_missense	1	type(description):Chain(Membrane protein),type(description):Topological domain(Intravirion)
T_29_G_missense	1	type(description):Chain(Membrane protein),type(description):Topological domain(Virion surface)
T_86_A_missense	1	type(description):Chain(Membrane protein),type(description):Transmembrane(Helical)
T_77_A_missense	1	type(description):Chain(Membrane protein),type(description):Transmembrane(Helical)
T_507_A_synonymous	1	type(description):Chain(Membrane protein),type(description):Topological domain(Intravirion)
T_268_A_missense	1	type(description):Chain(Membrane protein),type(description):Transmembrane(Helical)
C_389_A_missense	1	type(description):Chain(Membrane protein),type(description):Topological domain(Intravirion)
G_547_C_missense	1	type(description):Chain(Membrane protein),type(description):Topological domain(Intravirion)
A_514_G_missense	1	type(description):Chain(Membrane protein),type(description):Topological domain(Intravirion)
T_290_A_missense	1	type(description):Chain(Membrane protein),type(description):Transmembrane(Helical)
A_25_C_missense	1	type(description):Chain(Membrane protein),type(description):Topological domain(Virion surface)
A_88_C_missense	1	type(description):Chain(Membrane protein),type(description):Transmembrane(Helical)
G_74_T_missense	1	type(description):Chain(Membrane protein),type(description):Transmembrane(Helical)
T_260_C_missense	1	type(description):Chain(Membrane protein),type(description):Transmembrane(Helical)
C_313_A_missense	1	type(description):Chain(Membrane protein),type(description):Topological domain(Intravirion)
T_529_C_missense	1	type(description):Chain(Membrane protein),type(description):Topological domain(Intravirion)
C_526_T_missense	1	type(description):Chain(Membrane protein),type(description):Topological domain(Intravirion)
T_371_C_missense	1	type(description):Chain(Membrane protein),type(description):Topological domain(Intravirion)
C_584_T_missense	1	type(description):Chain(Membrane protein),type(description):Topological domain(Intravirion)
A_523_G_missense	1	type(description):Chain(Membrane protein),type(description):Topological domain(Intravirion)
C_633_G_synonymous	1	type(description):Chain(Membrane protein),type(description):Topological domain(Intravirion)
T_334_G_missense	1	type(description):Chain(Membrane protein),type(description):Topological domain(Intravirion)
C_313_G_missense	1	type(description):Chain(Membrane protein),type(description):Topological domain(Intravirion)
A_629_T_missense	1	type(description):Chain(Membrane protein),type(description):Topological domain(Intravirion)
C_358_G_missense	1	type(description):Chain(Membrane protein),type(description):Topological domain(Intravirion)
C_581_G_missense	1	type(description):Chain(Membrane protein),type(description):Topological domain(Intravirion)
A_144_C_synonymous	1	type(description):Chain(Membrane protein),type(description):Topological domain(Intravirion)
G_270_C_missense	1	type(description):Chain(Membrane protein),type(description):Transmembrane(Helical)
A_459_T_synonymous	1	type(description):Chain(Membrane protein),type(description):Topological domain(Intravirion)
T_139_C_missense	1	type(description):Chain(Membrane protein),type(description):Topological domain(Intravirion)
T_95_G_missense	1	type(description):Chain(Membrane protein),type(description):Transmembrane(Helical)
G_643_C_missense	1	type(description):Chain(Membrane protein),type(description):Topological domain(Intravirion)
A_220_G_missense	1	type(description):Chain(Membrane protein),type(description):Topological domain(Virion surface)
A_128_T_missense	1	type(description):Chain(Membrane protein),type(description):Topological domain(Intravirion)
C_27_G_synonymous	1	type(description):Chain(Membrane protein),type(description):Topological domain(Virion surface)
T_550_C_missense	1	type(description):Chain(Membrane protein),type(description):Topological domain(Intravirion)
C_584_A_missense	1	type(description):Chain(Membrane protein),type(description):Topological domain(Intravirion)
T_586_G_missense	1	type(description):Chain(Membrane protein),type(description):Topological domain(Intravirion)
A_589_G_missense	1	type(description):Chain(Membrane protein),type(description):Topological domain(Intravirion)
C_460_A_missense	1	type(description):Chain(Membrane protein),type(description):Topological domain(Intravirion)
G_652_T_missense	1	type(description):Chain(Membrane protein),type(description):Topological domain(Intravirion)
C_206_A_missense	1	type(description):Chain(Membrane protein),type(description):Transmembrane(Helical)
A_451_T_missense	1	type(description):Chain(Membrane protein),type(description):Topological domain(Intravirion)
T_298_G_missense	1	type(description):Chain(Membrane protein),type(description):Transmembrane(Helical)
A_611_G_missense	1	type(description):Chain(Membrane protein),type(description):Topological domain(Intravirion)
T_371_G_missense	1	type(description):Chain(Membrane protein),type(description):Topological domain(Intravirion)
G_547_T_missense	1	type(description):Chain(Membrane protein),type(description):Topological domain(Intravirion)
T_532_A_missense	1	type(description):Chain(Membrane protein),type(description):Topological domain(Intravirion)
G_52_A_missense	1	type(description):Chain(Membrane protein),type(description):Topological domain(Virion surface)
A_53_C_missense	1	type(description):Chain(Membrane protein),type(description):Topological domain(Virion surface)
T_58_G_missense	1	type(description):Chain(Membrane protein)
C_63_A_missense	1	type(description):Chain(Membrane protein),type(description):Transmembrane(Helical)
T_287_C_missense	1	type(description):Chain(Membrane protein),type(description):Transmembrane(Helical)
A_35_G_missense	1	type(description):Chain(Membrane protein),type(description):Topological domain(Virion surface)
A_69_C_synonymous	1	type(description):Chain(Membrane protein),type(description):Transmembrane(Helical)
A_22_C_missense	1	type(description):Chain(Membrane protein),type(description):Topological domain(Virion surface)
C_176_T_missense	1	type(description):Chain(Membrane protein),type(description):Transmembrane(Helical)
C_548_T_missense	1	type(description):Chain(Membrane protein),type(description):Topological domain(Intravirion)
T_308_G_missense	1	type(description):Chain(Membrane protein),type(description):Topological domain(Intravirion)
T_399_G_synonymous	1	type(description):Chain(Membrane protein),type(description):Topological domain(Intravirion)
A_344_G_missense	1	type(description):Chain(Membrane protein),type(description):Topological domain(Intravirion)
G_427_A_missense	1	type(description):Chain(Membrane protein),type(description):Topological domain(Intravirion)
G_364_C_missense	1	type(description):Chain(Membrane protein),type(description):Topological domain(Intravirion)
A_61_G_missense	1	type(description):Chain(Membrane protein),type(description):Transmembrane(Helical)
T_509_C_missense	1	type(description):Chain(Membrane protein),type(description):Topological domain(Intravirion)
A_505_C_missense	1	type(description):Chain(Membrane protein),type(description):Topological domain(Intravirion)
A_461_G_missense	1	type(description):Chain(Membrane protein),type(description):Topological domain(Intravirion)
T_331_G_missense	1	type(description):Chain(Membrane protein),type(description):Topological domain(Intravirion)
A_338_C_missense	1	type(description):Chain(Membrane protein),type(description):Topological domain(Intravirion)
G_224_C_missense	1	type(description):Chain(Membrane protein),type(description):Topological domain(Virion surface)
T_255_A_synonymous	1	type(description):Chain(Membrane protein),type(description):Transmembrane(Helical)
T_384_G_missense	1	type(description):Chain(Membrane protein),type(description):Topological domain(Intravirion)
T_155_G_missense	1	type(description):Chain(Membrane protein),type(description):Transmembrane(Helical)
C_572_T_missense	1	type(description):Chain(Membrane protein),type(description):Topological domain(Intravirion)
T_156_G_missense	1	type(description):Chain(Membrane protein),type(description):Transmembrane(Helical)
T_467_G_missense	1	type(description):Chain(Membrane protein),type(description):Topological domain(Intravirion)
G_173_C_missense	1	type(description):Chain(Membrane protein),type(description):Transmembrane(Helical)
G_470_A_missense	1	type(description):Chain(Membrane protein),type(description):Topological domain(Intravirion)
C_355_G_missense	1	type(description):Chain(Membrane protein),type(description):Topological domain(Intravirion)
G_478_A_missense	1	type(description):Chain(Membrane protein),type(description):Topological domain(Intravirion)
T_558_G_synonymous	1	type(description):Chain(Membrane protein),type(description):Topological domain(Intravirion)
C_494_T_missense	1	type(description):Chain(Membrane protein),type(description):Topological domain(Intravirion)
C_530_G_missense	1	type(description):Chain(Membrane protein),type(description):Topological domain(Intravirion)
A_481_C_missense	1	type(description):Chain(Membrane protein),type(description):Topological domain(Intravirion)
T_541_G_missense	1	type(description):Chain(Membrane protein),type(description):Topological domain(Intravirion)
A_461_C_missense	1	type(description):Chain(Membrane protein),type(description):Topological domain(Intravirion)
C_628_G_missense	1	type(description):Chain(Membrane protein),type(description):Topological domain(Intravirion)
G_562_C_missense	1	type(description):Chain(Membrane protein),type(description):Topological domain(Intravirion)
T_359_C_missense	1	type(description):Chain(Membrane protein),type(description):Topological domain(Intravirion)
G_202_C_missense	1	type(description):Chain(Membrane protein),type(description):Transmembrane(Helical)
A_459_C_synonymous	1	type(description):Chain(Membrane protein),type(description):Topological domain(Intravirion)
T_435_A_synonymous	1	type(description):Chain(Membrane protein),type(description):Topological domain(Intravirion)
C_182_T_missense	1	type(description):Chain(Membrane protein),type(description):Transmembrane(Helical)
T_450_G_synonymous	1	type(description):Chain(Membrane protein),type(description):Topological domain(Intravirion)
G_583_T_missense	1	type(description):Chain(Membrane protein),type(description):Topological domain(Intravirion)
T_560_C_missense	1	type(description):Chain(Membrane protein),type(description):Topological domain(Intravirion)
A_41_C_missense	1	type(description):Chain(Membrane protein),type(description):Topological domain(Virion surface)
A_81_C_synonymous	1	type(description):Chain(Membrane protein),type(description):Transmembrane(Helical)
T_465_A_missense	1	type(description):Chain(Membrane protein),type(description):Topological domain(Intravirion)
T_558_A_synonymous	1	type(description):Chain(Membrane protein),type(description):Topological domain(Intravirion)
A_569_T_missense	1	type(description):Chain(Membrane protein),type(description):Topological domain(Intravirion)
G_454_A_missense	1	type(description):Chain(Membrane protein),type(description):Topological domain(Intravirion)
T_586_C_missense	1	type(description):Chain(Membrane protein),type(description):Topological domain(Intravirion)
T_335_G_missense	1	type(description):Chain(Membrane protein),type(description):Topological domain(Intravirion)
C_363_A_missense	1	type(description):Chain(Membrane protein),type(description):Topological domain(Intravirion)
T_223_A_missense	1	type(description):Chain(Membrane protein),type(description):Topological domain(Virion surface)
A_540_T_missense	1	type(description):Chain(Membrane protein),type(description):Topological domain(Intravirion)
A_362_T_missense	1	type(description):Chain(Membrane protein),type(description):Topological domain(Intravirion)
G_544_A_missense	1	type(description):Chain(Membrane protein),type(description):Topological domain(Intravirion)
G_543_C_missense	1	type(description):Chain(Membrane protein),type(description):Topological domain(Intravirion)
G_241_A_missense	1	type(description):Chain(Membrane protein),type(description):Transmembrane(Helical)
C_594_G_synonymous	1	type(description):Chain(Membrane protein),type(description):Topological domain(Intravirion)
C_259_G_missense	1	type(description):Chain(Membrane protein),type(description):Transmembrane(Helical)
G_424_A_missense	1	type(description):Chain(Membrane protein),type(description):Topological domain(Intravirion)
T_475_C_missense	1	type(description):Chain(Membrane protein),type(description):Topological domain(Intravirion)
T_65_C_missense	1	type(description):Chain(Membrane protein),type(description):Transmembrane(Helical)
G_275_T_missense	1	type(description):Chain(Membrane protein),type(description):Transmembrane(Helical)
A_349_T_missense	1	type(description):Chain(Membrane protein),type(description):Topological domain(Intravirion)
T_261_A_synonymous	1	type(description):Chain(Membrane protein),type(description):Transmembrane(Helical)
T_322_G_missense	1	type(description):Chain(Membrane protein),type(description):Topological domain(Intravirion)
A_441_T_synonymous	1	type(description):Chain(Membrane protein),type(description):Topological domain(Intravirion)
C_556_A_missense	1	type(description):Chain(Membrane protein),type(description):Topological domain(Intravirion)
C_653_T_missense	1	type(description):Chain(Membrane protein),type(description):Topological domain(Intravirion)
T_47_G_missense	1	type(description):Chain(Membrane protein),type(description):Topological domain(Virion surface)
G_45_C_missense	1	type(description):Chain(Membrane protein),type(description):Topological domain(Virion surface)
A_620_C_missense	1	type(description):Chain(Membrane protein),type(description):Topological domain(Intravirion)
T_82_A_missense	1	type(description):Chain(Membrane protein),type(description):Transmembrane(Helical)
T_110_A_missense	1	type(description):Chain(Membrane protein),type(description):Transmembrane(Helical)
A_42_C_missense	1	type(description):Chain(Membrane protein),type(description):Topological domain(Virion surface)
T_38_C_missense	1	type(description):Chain(Membrane protein),type(description):Topological domain(Virion surface)
C_553_A_missense	1	type(description):Chain(Membrane protein),type(description):Topological domain(Intravirion)
T_529_G_missense	1	type(description):Chain(Membrane protein),type(description):Topological domain(Intravirion)
A_214_G_missense	1	type(description):Chain(Membrane protein)
T_517_G_missense	1	type(description):Chain(Membrane protein),type(description):Topological domain(Intravirion)
A_569_C_missense	1	type(description):Chain(Membrane protein),type(description):Topological domain(Intravirion)
T_650_A_missense	1	type(description):Chain(Membrane protein),type(description):Topological domain(Intravirion)
C_506_A_missense	1	type(description):Chain(Membrane protein),type(description):Topological domain(Intravirion)
G_310_A_missense	1	type(description):Chain(Membrane protein),type(description):Topological domain(Intravirion)
A_220_C_missense	1	type(description):Chain(Membrane protein),type(description):Topological domain(Virion surface)
C_336_A_missense	1	type(description):Chain(Membrane protein),type(description):Topological domain(Intravirion)
C_609_A_missense	1	type(description):Chain(Membrane protein),type(description):Topological domain(Intravirion)
T_207_G_synonymous	1	type(description):Chain(Membrane protein),type(description):Transmembrane(Helical)
G_92_C_missense	1	type(description):Chain(Membrane protein),type(description):Transmembrane(Helical)
T_211_A_missense	1	type(description):Chain(Membrane protein),type(description):Transmembrane(Helical)
A_500_T_missense	1	type(description):Chain(Membrane protein),type(description):Topological domain(Intravirion)
C_355_A_missense	1	type(description):Chain(Membrane protein),type(description):Topological domain(Intravirion)
G_604_A_missense	1	type(description):Chain(Membrane protein),type(description):Topological domain(Intravirion)
C_347_A_missense	1	type(description):Chain(Membrane protein),type(description):Topological domain(Intravirion)
C_520_G_missense	1	type(description):Chain(Membrane protein),type(description):Topological domain(Intravirion)
T_152_C_missense	1	type(description):Chain(Membrane protein)
G_604_T_missense	1	type(description):Chain(Membrane protein),type(description):Topological domain(Intravirion)
C_114_G_synonymous	1	type(description):Chain(Membrane protein),type(description):Transmembrane(Helical)
T_9_A_missense	1	type(description):Chain(Membrane protein),type(description):Topological domain(Virion surface),type(description):Natural variant(in strain: Omicron/BA.1),type(description):Natural variant(in strain: Omicron/BA.5)
G_580_A_missense	1	type(description):Chain(Membrane protein),type(description):Topological domain(Intravirion)
A_41_T_missense	1	type(description):Chain(Membrane protein),type(description):Topological domain(Virion surface)
C_512_A_missense	1	type(description):Chain(Membrane protein),type(description):Topological domain(Intravirion)
T_10_A_missense	1	type(description):Chain(Membrane protein),type(description):Topological domain(Virion surface)
G_225_T_missense	1	type(description):Chain(Membrane protein),type(description):Topological domain(Virion surface)
T_68_G_missense	1	type(description):Chain(Membrane protein),type(description):Transmembrane(Helical)
A_497_C_missense	1	type(description):Chain(Membrane protein),type(description):Topological domain(Intravirion)
T_295_G_missense	1	type(description):Chain(Membrane protein),type(description):Transmembrane(Helical)
C_455_G_missense	1	type(description):Chain(Membrane protein),type(description):Topological domain(Intravirion)
A_649_T_missense	1	type(description):Chain(Membrane protein),type(description):Topological domain(Intravirion)
A_289_C_missense	1	type(description):Chain(Membrane protein),type(description):Transmembrane(Helical)
C_463_G_missense	1	type(description):Chain(Membrane protein),type(description):Topological domain(Intravirion)
A_264_C_synonymous	1	type(description):Chain(Membrane protein),type(description):Transmembrane(Helical)
A_500_C_missense	1	type(description):Chain(Membrane protein),type(description):Topological domain(Intravirion)
T_167_A_missense	1	type(description):Chain(Membrane protein),type(description):Transmembrane(Helical)
A_587_C_missense	1	type(description):Chain(Membrane protein),type(description):Topological domain(Intravirion)
C_311_A_missense	1	type(description):Chain(Membrane protein),type(description):Topological domain(Intravirion)
G_409_A_missense	1	type(description):Chain(Membrane protein),type(description):Topological domain(Intravirion)
A_214_C_synonymous	1	type(description):Chain(Membrane protein)
C_425_A_missense	1	type(description):Chain(Membrane protein),type(description):Topological domain(Intravirion)
C_645_A_missense	1	type(description):Chain(Membrane protein),type(description):Topological domain(Intravirion)
C_455_T_missense	1	type(description):Chain(Membrane protein),type(description):Topological domain(Intravirion)
T_326_G_missense	1	type(description):Chain(Membrane protein),type(description):Topological domain(Intravirion)
T_662_C_missense	1	type(description):Chain(Membrane protein),type(description):Topological domain(Intravirion)
T_91_C_missense	1	type(description):Chain(Membrane protein),type(description):Transmembrane(Helical)
G_652_A_missense	1	type(description):Chain(Membrane protein),type(description):Topological domain(Intravirion)
C_563_G_missense	1	type(description):Chain(Membrane protein),type(description):Topological domain(Intravirion)
G_487_C_missense	1	type(description):Chain(Membrane protein),type(description):Topological domain(Intravirion)
A_514_C_missense	1	type(description):Chain(Membrane protein),type(description):Topological domain(Intravirion)
